# Supplementary material for: Analysis and annotation of the hexaploid oat seed transcriptome
Source: BMC Genomics. 2013 Jul 11;14:471. doi: 10.1186/1471-2164-14-471 (PMC3720263; doi:10.1186/1471-2164-14-471)
Supplement: Additional file 1 — Excel spreadsheet containing statistics of the quality parameters used to asses the performance of Oases and Trinity assemblies. [file 1471-2164-14-471-S1.xlsx]

## Sheet: quality parameters
	Assembly Statistics (Velvet/Oases)
	k51	k55	k59	k63	k67	k71	k75	k79	k83	k87	k91
N50	1808	1742	1676	1571	1479	1388	1293	1188	1081	928	689
Num of contigs	86404	79794	70774	64225	54480	47699	39281	31431	23462	16122	8358
Num of scalffolds (transcripts)	79502	74152	67400	61112	53339	46748	38965	31323	23451	16121	8357
Av contig length	1038.3	1038.4	1061.5	1019.7	1021.1	973	943.1	894.9	840.5	743.8	597.8
Av scalffold (transcript) length	1130.4	1119.1	1115.7	1072.5	1043.2	993.1	950.8	898	840.9	743.8	597.8
Unique isoforms	31778	30944	29649	28566	26946	25032	22423	19383	15599	11748	6868
Unique TCs	40249	37334	33680	30973	27972	25205	21857	18556	14789	10944	6349
	Assembly Statistics (Trinity)
	7-daa	14-daa	21-daa	28-daa
N50	410	401	384	393
Num of contigs	238858	242154	216867	274563
Num of scalffolds (transcripts)	238858	242154	216867	274563
Av contig length	324.9	325.8	322.3	328.6
Av scalffold (transcript) length	324.9	325.8	322.3	328.6
Unique isoforms	132199	127926	112419	137193
Unique TCs	197074	199340	179015	226644
