# Supplementary material for: Analysis and annotation of the hexaploid oat seed transcriptome
Source: BMC Genomics. 2013 Jul 11;14:471. doi: 10.1186/1471-2164-14-471 (PMC3720263; doi:10.1186/1471-2164-14-471)
Supplement: Additional file 3 — A fasta file containing the total 53,339 sequences of the dnOST assembly. Sequences were de novo generated with Velvet/Oases using a k-mer 67 by assembling nearly 134 million quality-filtered 100-bp paired-end Illumina reads. [file 1471-2164-14-471-S3.zip]

Archive with 1 entries (1 files):
- dnOSt
