# Supplementary material for: Analysis and annotation of the hexaploid oat seed transcriptome
Source: BMC Genomics. 2013 Jul 11;14:471. doi: 10.1186/1471-2164-14-471 (PMC3720263; doi:10.1186/1471-2164-14-471)
Supplement: Additional file 3 — A fasta file containing the total 53,339 sequences of the dnOST assembly. Sequences were de novo generated with Velvet/Oases using a k-mer 67 by assembling nearly 134 million quality-filtered 100-bp paired-end Illumina reads. [file 1471-2164-14-471-S3.zip › dnOSt]

>Locus_1_Transcript_1/9_Confidence_0.093_Length_410
CAACAGGAAGGGCACGAAGGATTGAGGTATTTCCTGCAATGTGACTAACCATGGAGTTTG
CATTGGCAATGACATCAACAGGAAGGGCACGAAGGATTGAGGTATTTCCTGCAATGTGAC
TAACCATGGAGTTTGCATTGGTCTTAAATGAAATGTATTGGCATCCTTCACGTTTTGCCT
TCTTTATAACAACATAGTTTTGTGGTATGATTAATAGTTGTCCCGGACGAAGAATGCCAT
CGAACACATTCTGACCATGGTTATTAACAACCTGAACCAACACATGACCTTGGATTGTGT
ACATCACACTGTGAGCATTAATGTTCCAGAATGGTGAAAGAATAGCATTCTTCGTCCGGG
ACAACTATTAATCATACCACAAAACTATGTTGTTATAAAGAAGGCAAAAC
>Locus_1_Transcript_2/9_Confidence_0.326_Length_743
TTGTATGTGTCAGCGCGACTGGGATTCTCAATGTTTTGTGTTGGCTTATGATCGCAAAAG
TTCTCCAAACCATTCGAACGGCTAGAAGTTGATTGCCCAACCTGAGATTGCCATATCTGA
GGCTGCCCTACCTGAGATTGCACTGCCTCAGGTTGCTCTCCCTGATACTGAATATGCGGG
TAGAACTCCTGCTCTTGTTGTTGCCCCACAATTGGTTGCAGAAATTGAAGGGCACGATTC
ACACGGATTATCTCACCTCTTTGGTCATTTTGATTCGAAAGTCTTTGCGATGTGTGTTCA
CTTATACCAAGGGCCTCACCAAGCAGCTGGAAATTGAATCCACGGAATATGTTTTGACTA
ACGAATTGTTGCAGTGTCCTACTGCCACCAGCCAACAAAAATTCCTTTTGTCTAGGTTCA
AGCTGATTGGCATTGCTGTTTATGTCGAAAACATAGACTGCTACAATCGGCACTTGACCA
TGATTGTAGAACCAATGTGCAATGCCAGCTGGCAGCGCTACAACATCTCCTTGTCTAATA
AGATGAACTTTTTGGTGCTCATCTCTGAACTTTTGGCTTTGACCCTGGGCAGATTGCACT
TGATCAAATTGTCCAAACTGTTGTTGGAAGGTCTCTGGGCATCCGGGAATGTCAGACCTG
CAAAACCACTACCTTGGAGGATGTAGACTAAGCCGGGAGTGTTGTGATATCGAGGTAACA
AGAGGCCTTGAGGCTCGATAACA
>Locus_1_Transcript_3/9_Confidence_0.326_Length_1259
CAACAGGAAGGGCACGAAGGATTGAGGTATTTCCTGCAATGTGACTAACCATGGAGTTTG
CATTGGCAATGACATCAACAGGAAGGGCACGAAGGATTGAGGTATTTCCTGCAATGTGAC
TAACCATGGAGTTTGCATTGGTCTTAAATGAAATGTATTGGCATCCTTCACGTTTTGCCT
TCTTTATAACAACATAGTTTTGTGGTATGATTAATAGTTGTCCCGGACGAAGAATGCCAT
CGAACACATTCTGACCATGGTTATTAACAACCTGAACCAACACATGACCTTGGATTGTGT
ACATCACACTGTGAGCATTAATGTTCCAGAATGGTGAAAGAATAGCATTCTGATAGAGGT
TTACTCTTGTAGCACTCATTTGCACGGTGTTAAGCATAGGGAACTTTAGACTGTTGAGAT
GCGTTATCCTACCAGCACGTGGGTTGTATGTATCAGCACGACTGGGATTTTCAATGTTCT
GTGTTGGCTTAGTATCACAAAAATTCTCCTCCAAACCATTCAAACGGCCAAAAGTTGATT
GCCATCCCTGAGGTTTCCATGTCTGGGACTGCCCTACCTGATATTGACCAACCTGAGAGT
AGGGCTCTTGTTCTTGTTGTTGCGTCACAATTGGTTGTAGAAATTGAAGGGCACGATTCA
CACGGATTATATCACCCCTTTGGTCATTTTGATTTGAAAGTCTTTGTGAGGTATGTTCAC
TTATACCAAGGGCCTCGCCAAGCAACTGGAAATTGAACCCTCGGAATATGTTTTGACTCA
CGTATTGTTGTAGTGCCCTACTGCCGCCAGCCAACAGAAATTCCTTTTGTCTGGGTTCAA
GTTGATTGGCATTGCTGTTTACATCAAAAACATAGAGCGCTACAACAGGCACTTGACCAT
GATTGTAGAACCAATGTGCAACCCCAGATGGTAGCGCGACAACATCTCCTTGTCTAATTT
GATGAACTTTTTGGTGCTCGTCTCTGAACTTATGCCCTTGGCTTTGATCCTGGGCAAATT
CTGATTGATCAAATTGTCCAAATTGTTGTTGGAAGGTTTCTGGGCATCCAGGAAATGTTA
GACCTGCAAAGCCACTACCTTGAAGGATGTAGACTAAGCCGGGAGTGTTGTGATATCGAG
GTAACAAGAGGCCTTGAGGCTCGATAACACGACGGATGACAGATAGGCCAGCACAACGGA
ATTGCTCATTTTGCTCCTCATAGTACTCAGTGAAGCCCGCTTCTGACCTCACTTGTCGA
>Locus_1_Transcript_4/9_Confidence_0.302_Length_1232
CAACAGGAAGGGCACGAAGGATTGAGGTATTTCCTGCAATGTGACTAACCATGGAGTTTG
CATTGGCAATGACATCAACAGGAAGGGCACGAAGGATTGAGGTATTTCCTGCAATGTGAC
TAACCATGGAGTTTGCATTGGTCTTAAATGAAATGTATTGGCATCCTTCACGTTTTGCCT
TCTTTATAACAACATAGTTTTGTGGTATGATTAATAGTTGTCCCGGACGAAGAATGCCAT
CGAACACATTCTGACCATGGTTATTAACAACCTGAACCAACACATGACCTTGGATTGTGT
ACATCACACTGTGAGCATTAATGTTCCAGAATGGTGAAAGAATAGCATTCTGATAGAGGT
TTACTCTTGTAGCACTCATTTGCACGGTGTTAAGCATAGGGAACTTTAGACTGTTGAGAT
GCGTTATCCTACCAGCACGTGGGTTGTATGTATCAGCACGACTGGGATTTTCAATGTTCT
GTGTTGGCTTAGTATCACAAAAATTCTCCTCCAAACCATTCAAACGGCCAAAAGTTGATT
GCCATCCCTGAGGTTTCCATGTCTGGGACTGCCCTACCTGATATTGACCAACCTGAGAGT
AGGGCTCTTGTTCTTGTTGTTGCGTCACAATTGGTTGTAGAAATTGAAGGGCACGATTCA
CACGGATTATATCACCCCTTTGGTCATTTTGATTTGAAAGTCTTTGTGAGGTATGTTCAC
TTATACCAAGGGCCTCGCCAAGCAACTGGAAATTGAACCCTCGGAATATGTTTTGACTCA
CGTATTGTTGTAGTGCCCTACTGCCGCCAGCCAACAGAAATTCCTTTTGTCTGGGTTCAA
GTTGATTGGCATTGCTGTTTACATCAAAAACATAGAGCGCTACAACAGGCACTTGACCAT
GATTGTAGAACCAATGTGCAACCCCAGATGGTAGCGCGACAACATCTCCTTGTCTAATTT
GATGAACTTTTTGGTGCTCGTCTCTGAACTTATGCCCTTGGCTTTGATCCTGGGCAAATT
CTGATTGATCAAATTGTCCAAATTGTTGTTGGAAGGTTTCTGGGCATCCAGGAAATGTTA
GACCTGCAAAGCCACTACCTTGAAGGATGTAGACTAAGCCGGGAGTGTTGTGATATCGAG
GTAACAAGAGGCCTTGAGGCTCGATGACACGACGGATGACAGATAGGCCAGCGCAACGGA
ATTGCTCATTTTGCTCCTCATAGTACTCAGTG
>Locus_1_Transcript_5/9_Confidence_0.302_Length_1263
CAACAGGAAGGGCACGAAGGATTGAGGTATTTCCTGCAATGTGACTAACCATGGAGTTTG
CATTGGCAATGACATCAACAGGAAGGGCACGAAGGATTGAGGTATTTCCTGCAATGTGAC
TAACCATGGAGTTTGCATTGGTCTTAAATGAAATGTATTGGCATCCTTCACGTTTTGCCT
TCTTTATAACAACATAGTTTTGTGGTATGATTAATAGTTGTCCCGGACGAAGAATGCCAT
CGAACACATTCTGACCATGGTTATTAACAACCTGAACCAACACATGACCTTGGATTGTGT
ACATCACACTGTGAGCATTAATGTTCCAGAATGGTGAAAGAATAGCATTCTGATAGAGGT
TCACTCTTGTAGCACTCATTTGCACGGTGTTAAGGATAGGGAACTTTAGACTGTTGAGAT
GCGTTATCCTACCAACACGTGGGTTGTATGTGTCAGCACGACTGGGATTTTCAATGTTCT
GTGTTGGCTTAGTATCACAAAAATTCTCCTCCAAACCATTCAAACGGCCAAAAGTTGATT
GCCATCCCTGAGGTTTCCATGTCTGGGACTGCCCTACCTGATATTGACCAACCTGAGAGT
AGGGCTCTTGTTCTTGTTGTTGCGTCACAATTGGTTGTAGAAATTGAAGGGCACGATTCA
CACGGATTATATCACCCCTTTGGTCATTTTGATTTGAAAGTCTTTGTGAGGTATGTTCAC
TTATACCAAGGGCCTCGCCAAGCAACTGGAAATTGAACCCTCGGAATATGTTTTGACTCA
CGTATTGTTGTAGTGCCCTACTGCCGCCAGCCAACAGAAATTCCTTTTGTCTGGGTTCAA
GTTGATTGGCATTGCTGTTTACATCAAAAACATAGAGCGCTACAACAGGCACTTGACCAT
GATTGTAGAACCAATGTGCAACCCCAGATGGTAGCGCGACAACATCTCCTTGTCTAATTT
GATGAACTTTTTGGTGCTCGTCTCTGAACTTATGCCCTTGGCTTTGATCCTGGGCAAATT
CTGATTGATCAAATTGTCCAAATTGTTGTTGGAAGGTTTCTGGGCATCCAGGAAATGTTA
GACCTGCAAAGCCACTACCTTGAAGGATGTAGACTAAGCCGGGAGTGTTGTGATATCGAG
GTAACAAGAGGCCTTGAGGCTCGATAACACGACGGATGACAGATAGACCGGCGCAGCGGA
ATTGCTCATTCTGCTCCTCAAAATACTCAGTGAGGCCTGCTTCTGACCTCACTTGTCGAA
GTG
>Locus_1_Transcript_6/9_Confidence_0.372_Length_1263
CAACAGGAAGGGCACGAAGGATTGAGGTATTTCCTGCAATGTGACTAACCATGGAGTTTG
CATTGGCAATGACATCAACAGGAAGGGCACGAAGGATTGAGGTATTTCCTGCAATGTGAC
TAACCATGGAGTTTGCATTGGTCTTAAATGAAATGTATTGGCATCCTTCACGTTTTGCCT
TCTTTATAACAACATAGTTTTGTGGTATGATTAATAGTTGTCCCGGACGAAGAATGCCAT
CGAACACATTCTGACCATGGTTATTAACAACCTGAACCAACACATGACCTTGGATTGTGT
ACATCACACTGTGAGCATTAATGTTCCAGAATGGTGAAAGAATAGCATTCTGATAGAGGT
TTACTCTTGTAGCACTCATTTGCACGGTGTTAAGCATAGGGAACTTTAGACTGTTGAGAT
GCGTTATCCTACCAGCACGTGGGTTGTATGTATCAGCACGACTGGGATTTTCAATGTTCT
GTGTTGGCTTAGTATCACAAAAATTCTCCTCCAAACCATTCAAACGGCCAAAAGTTGATT
GCCATCCCTGAGGTTTCCATGTCTGGGACTGCCCTACCTGATATTGACCAACCTGAGAGT
AGGGCTCTTGTTCTTGTTGTTGCGTCACAATTGGTTGTAGAAATTGAAGGGCACGATTCA
CACGGATTATATCACCCCTTTGGTCATTTTGATTTGAAAGTCTTTGTGAGGTATGTTCAC
TTATACCAAGGGCCTCGCCAAGCAACTGGAAATTGAACCCTCGGAATATGTTTTGACTCA
CGTATTGTTGTAGTGCCCTACTGCCGCCAACCAACAGAAATTCCTTTTGCCTAGGTTCAA
GTTGATTGGCATTGTTGTTTACATCAAAAACATAGAGCGCTACAATAGGCACTTGACCAT
GATTGTAGAACCAATGTGCAACCCCAGCTGGTAGCGCGACAACATCTCCTTGTCTAATTT
TATGAACTTTTTGGTGCTCGTCTATGAACTTATGCCCTTGGCTTTGATCCTGGGCAAATT
CTAATTGATCAAATTGTCCAAATTGTTGTTGGAAGGTTTCTGGGCATCCAGGAAATGTCA
TACCTGTAAAGCCACTACCTTGAAGGATGTAGACTAAGCCGGGAGTGTTGTGATATCGAG
GTAACAAGAGGCCTTGAGGCTCGATAACACGACGGATGACAGATAGACCGGCGCAGCGGA
ATTGCTCATTCTGCTCCTCAAAATACTCAGTGAGGCCTGCTTCTGACCTCACTTGTCGAA
GTG
>Locus_1_Transcript_7/9_Confidence_0.326_Length_761
TTGTATGTGTCAGCGCGACTGGGATTCTCAATGTTTTGTGTTGGCTTATGATCGCAAAAG
TTCTCCTCCAAACCATTCGAACGGGTAGAAGTTGATTGCCCAACCTGAGATTGCCATATC
TGAGGCTGCCCTATCTGAGGCTGCCCTACCTGAGATTGCACTGCCTCAGGTTGCTCTCCC
TGATACTGAATATGCGGGTAGAACTCCTGCTCTTGTTGTTGCCCCACAATTGGTTGCAGA
AATTGAAGGGCACGATTCACACGGATTATCTCACCTCTTTGGTCATTTTGATTCGAAAGT
CTTTGCGATGTGTGTTCACTTATACCAAGGGCCTCACCAAGCAGCTGGAAATTGAATCCA
CGGAATATGTTTTGACTAACGAATTGTTGCAGTGTCCTACTGCCACCAGCCAACAAAAAT
TCCTTTTGTCTGGGTTCAAGCTGATTGGCATTGCTGTTGATGTCGAAAACATAGACTGCT
ACAATAGGCACTTGACCATGATTGTAGAACCAATGTGCGATGCCAGCTGGGAGTGCTACA
ACATCCCCTTGTCTAATAAGATGAACTTTTTGGTGCTCATCTCTGAACTTTTGGCTTTGA
CCCTGGGCAGATTGCACTTGATCAAATTGTCCAAACTGTTGTTGGAAGGTCTCTGGGCAT
CCGGGAATGTCAGACCTGCAAAACCACTACCTTGGAGGATGTAGACTAAGCCGGGAGTGT
TGTGATATCGAGGTAACAAGAGGCCTTGAGGCTCGATAACA
>Locus_1_Transcript_8/9_Confidence_0.326_Length_761
TTGTATGTGTCAGCGCGACTGGGATTCTCAATGTTTTGTGTTGGCTTATGATCGCAAAAG
TTCTCCTCCAAACCATTCGAACGGGTAGAAGTTGATTGCCCAACCTGAGATTGCCATATC
TGAGGCTGCCCTATCTGAGGCTGCCCTACCTGAGATTGCACTGCCTCAGGTTGCTCTCCC
TGATACTGAATATGCGGGTAGAACTCCTGCTCTTGTTGTTGCCCCACAATTGGTTGCAGA
AATTGAAGGGCACGATTCACACGGATTATCTCACCTCTTTGGTCATTTTGATTCGAAAGT
CTTTGCGATGTGTGTTCACTTATACCAAGGGCCTCACCAAGCAGCTGGAAATTGAATCCA
CGGAATATGTTTTGACTAACGAATTGTTGCAGTGTCCTACTGCCACCAGCCAACAAAAAT
TCCTTTTGTCTAGGTTCAAGCTGATTGGCATTGCTGTTTATGTCGAAAACATAGACTGCT
ACAATCGGCACTTGACCATGATTGTAGAACCAATGTGCAATGCCAGCTGGCAGCGCTACA
ACATCTCCTTGTCTAATAAGATGAACTTTTTGGTGCTCATCTCTGAACTTTTGGCTTTGA
CCCTGGGCAGATTGCACTTGATCAAATTGTCCAAACTGTTGTTGGAAGGTCTCTGGGCAT
CCGGGAATGTCAGACCTGCAAAACCACTACCTTGGAGGATGTAGACTAAGCCGGGAGTGT
TGTGATATCGAGGTAACAAGAGGCCTTGAGGCTCGATAACA
>Locus_1_Transcript_9/9_Confidence_0.372_Length_1263
CAACAGGAAGGGCACGAAGGATTGAGGTATTTCCTGCAATGTGACTAACCATGGAGTTTG
CATTGGCAATGACATCAACAGGAAGGGCACGAAGGATTGAGGTATTTCCTGCAATGTGAC
TAACCATGGAGTTTGCATTGGTCTTAAATGAAATGTATTGGCATCCTTCACGTTTTGCCT
TCTTTATAACAACATAGTTTTGTGGTATGATTAATAGTTGTCCCGGACGAAGAATGCCAT
CGAACACATTCTGACCATGGTTATTAACAACCTGAACCAACACATGACCTTGGATTGTGT
ACATCACACTGTGAGCATTAATGTTCCAGAATGGTGAAAGAATAGCATTCTGATAGAGGT
TTACTCTTGTAGCACTCATTTGCACGGTGTTAAGCATAGGGAACTTTAGACTGTTGAGAT
GCGTTATCCTACCAGCACGTGGGTTGTATGTATCAGCACGACTGGGATTTTCAATGTTCT
GTGTTGGCTTAGTATCACAAAAATTCTCCTCCAAACCATTCAAACGGCCAAAAGTTGATT
GCCATCCCTGAGGTTTCCATGTCTGGGACTGCCCTACCTGATATTGACCAACCTGAGAGT
AGGGCTCTTGTTCTTGTTGTTGCGTCACAATTGGTTGTAGAAATTGAAGGGCACGATTCA
CACGGATTATATCACCCCTTTGGTCATTTTGATTTGAAAGTCTTTGTGAGGTATGTTCAC
TTATACCAAGGGCCTCGCCAAGCAACTGGAAATTGAACCCTCGGAATATGTTTTGACTCA
CGTATTGTTGTAGTGCCCTACTGCCGCCAGCCAACAGAAATTCCTTTTGTCTGGGTTCAA
GTTGATTGGCATTGCTGTTTACATCAAAAACATAGAGCGCTACAACAGGCACTTGACCAT
GATTGTAGAACCAATGTGCAACCCCAGATGGTAGCGCGACAACATCTCCTTGTCTAATTT
GATGAACTTTTTGGTGCTCGTCTCTGAACTTATGCCCTTGGCTTTGATCCTGGGCAAATT
CTGATTGATCAAATTGTCCAAATTGTTGTTGGAAGGTTTCTGGGCATCCAGGAAATGTTA
GACCTGCAAAGCCACTACCTTGAAGGATGTAGACTAAGCCGGGAGTGTTGTGATATCGAG
GTAACAAGAGGCCTTGAGGCTCGATAACACGACGGATGACAGATAGACCGGCGCAGCGGA
ATTGCTCATTCTGCTCCTCAAAATACTCAGTGAGGCCTGCTTCTGACCTCACTTGTCGAA
GTG
>Locus_2_Transcript_1/1_Confidence_1.000_Length_579
CGCGGTCCCCTCCACCTCCTCTTAATCTTAACAGCGTTGACTGACCAGAGATGGCCGCCC
ATGTCCTGGCCGCGTGCCTCCGGATCGACGACGACCTCGACTGCGCTTAGTATCCAAGCT
GATGCGCTCCCTACCGTCGGCCTCCCCGTCCCCGACCCCAAGCCCGCCAAGGAGGGGAAA
GAGGATTTCTTCATGTTCCCAAAGAGGATGCGCAGAAGGCTCAAGCGACTATGTTTTAAG
ATCCAAACATGGCCGTGGACATGATGAATAAGAATTTCTCCATGATAGTTCCGCAGAATG
CATGCGCAGATCAACATGTCTCCCTCTTGCTTACATGAAGAGCTATGACCTAACTGGGAG
TGGTTTTGTGCTTCAGTGGTGAACTCGTTAATGATCTTCAATGAAAAACTTGCATATGAA
ATTTCAAGAGGCATTTCTTGTGTACTCATCAAGTGGCACAATAATAAATGGTAGAGGATG
GTGTCTTCATGTAGGCTATCAGCTTGATTTATTTTTTCTTTCTGTATGCATTATAAAACC
TATAATTATACCGTTGAGGTACACCTTGCAATTATGCGC
>Locus_3_Transcript_1/3_Confidence_0.750_Length_4155
CTTAGATTTCTTGGATTTCTTCTTGTTGTTCTTCTGCTTGGGCGCCGGCTTTGTTGAGGC
CGAGGCAGCGGCCTCGTCTGCTTCTTCCGTGACTGGTTCCACCTCATTACTTCCTCCTGC
GCCAGGCTCGTTGTTTGAACATCCAGTCTGTGACTGGACAATGGCTGTGGTTTTATTCCT
TCTGGGGGGTGGTTCTACCAAGGATGTCATTTCGGAACACAGATGGTCCAAGATAGTCTG
CATTTTGCTCTCGCCATCTTGCCACGCCGTGTATAGATCCTCCATAGGCAGACAAGCTCC
CTTCTCCAACCTTCCAGAACGTTCTTCAAACAAACTGCAGACGTGCCTGACCTCTTCCAC
TAATTGCGCACTAATATTTTCTGGAGGGACTCTTTGCTCCAGCCATAAAGCGGCATCTCT
GATGAACTGAATTATGGCGGTTGCATCTTTCAGGACTCTCTGGCTGACATAAAAATCCTC
AAGCTTATTTGCCCAGAAGGATGCAGTTTGATCCCTTAGATCCATTTTACTTGTACTGTC
CATCTTACTATCTTGAACCACCTTAGGATTTTCTGGCCCTGCAGTACCTTGCTTTACAGG
ACTTGGCTCTTCAGGACAAAGAAGAGCCATTACCTTTGGAACATCACGCAAATCCTCTGT
GCTAATCATATGAACTATGCTTCGACAGACTGCTGGGCCGCCTTTCTGTGAAGAACCTAT
AATTACCATGGGATCTCCGATTGCGGCAAGTGCATCAGCAAGCGCCCTTGTGAAGTTGTT
CGATGTGCGATACCTCAATTGCAAAGTCGGTACAATCTTCTGGGAGAACTCCTTAGGTAG
ATCCTTAAAGACTCCACACTTCAAAAGAGTACTTGTGACCTCATAGCAACTCCCCAGATT
GTGAGTTAGGATCAGTGGATAAAGTGTGACCACCAGTCTCAGGAGGACTGCAGTGGGTGA
ACTACTAGGAGTTGAAGTCTTCCGTGCCCACTCCCACAGCATATTCTTGTCTGTCAAGAT
ATCCATAATTGTCTGAAATATGAAACGCCCAGATAAGAATGCCATATCATCAAGATCGGA
ATCTGAGCTTGAATTAGATACCAAACAGGTGTCAAGGTAAAGCTTGCTGGTACGGCACTC
CAGCATATTGACCAACAGAGATTCCGTGCAGTATATACGACCTTTCTGTAGAAGGTATGA
CGAAGCCAAGAAACCAAGGCACTCCATAAGACCCACATAGCACACTGGGGATATGTAATC
CAGTTCATCCCTCCACCTCACACCGTTAAAGGTAAAGTCCAGAGCAACCTTAAAGTTGAG
GATCAAGGAGGATCTATCGAGACCACTGTCAAGAAATCTATTCAAACATCTAAAAAAATC
TGCCCACCCAGAATCATTGTCCAGGAACTGTAGTAGCCTTGAAAGTAATGCATCGTCCAA
TCGCCCTGCATGGAGCAGTAGCATGGTCGTCTTCCCAAGATGCCCATAAGTCAAATCTTT
ATATTTTGGGCGAAGATTTGAACTAAGGGAATCAGCAAGCAGACCATATGCAGCTGGTGA
GTCAAGTATAGCAGGCAAGAGGCTCCTCGTTGTTCCATCTCTCCAGAGAAGAAAAGCTAA
ATCAAAGAAGCGACCCACGCAGAGAGCAGAGAAGCTTCTTAACTTCATGGTACTTTTCTG
CAGGCTGAATTCTGGTTCTTCCAAGAACTTGGCTATCTCATTTATAACGAGGATAGTTCT
CAGCAGGGCATATGAAGATGCCGACTTCGGAGGAATTTGAACAATGGACTCCAACTTCTT
AAGTACACTCAGACCAACAGAAGACAGCTCATTCATCAAGAAAGACTGAGCACACGAATG
AAAGTGTTTGACATCCAGACAACATATGTTGCCATCCTGCTGCAAAGAACTTCTGCCTGC
GTTAGAGAGCCAACTTGAGTTCATGTTAAGCACAACATATCCATCATCTTCACCATCCTT
CCTCAACCCAAAGTACTTAGCACAAAGATCTTCATACATAACTTCATAATCGTTTAGCTC
TGGAGCATCAGTGTGTCGAAGATGAGATAGTACCTTGACTATGATTGACTTCCAGTGATT
CCAGGCATTCGCTAGAGAATGGGGTGATATCTGGTTACAAGCCACCATATCATTACAGCT
ACTTCCATCTTCAAAACCTGGCCTTGATTCCAAACTGTATTCAGAGGCACGAGACTGAAG
ATGAACATCAAGAATCAAACGGGAAGCAACAAATTCAACAAACAAGTTTCCGCATTTTCT
GCCGTCAAACAATACACAGTTTAATCTGGGAAGGGTCTTGGGCACATCTGACAGTGCATC
AGCTTCCAGGCTAGCAAAGAAGCAGAAGCACTCAGAAACATTTGTCGCCATTTCTTTGGC
TTTTGCAAGCAACCGTTCCTTCTCTGAATATTTTTTCAGAGGCCATCCTCTACTATTTGA
AGACCACAAGGAATCTACAACAATATGGAGGAGGAGAAGCCGCGTTGCATCCTCAAATGA
ACCTGCCTTCTCGAGCATTTCTACCTCCAGTAAGACATCTCCTTTATGCTTTGCTATTCC
TGCAGCTTCAAGGAAATTGCCCTTTTCCATCTCTAAACTTAACAGTTCATCAACAAGATT
CCTAGAGTTTAAGAATGCTCGTACATGATCCATAGAGCTGAAAGCCTTAACAAAAGGCAG
CATATGCTTTATGTCACCCCGCTCAAAATAATGCTGAGCACAATTTTCAAGATACGTCTT
TCTAATTGCAGAAACCTCCAATTTTGAATTCTCAAGCAAATGTTCCTCCTCCAACTGTTG
CAGGAACTGCAAGCCAAGATTGAATAGTTGCTTTTCTTTCGAGCACATCGAGAAACACTC
TGTGTAACGTTCAGCTCTGAAGTACACTTCAGCTGCTTCTGACCAGCACTCGGCCCTGGC
AAAACAGTCACCAGCATCCTCAAGCCTGGAAGCACCACATTTTTGCATATAGACCATACC
TGCTCTTTTGAAGTCATGTAATTTGATATAGCAGGCAGCAGCTTTCTCATGCATCCCTAT
GGACTCGTAGATTTCTGATGCTGTCAGAAATGAAGCATTGCCCTTCTCCAAATTTGTGGC
CATAGCACGGTCAGCACTCGCTACAAGTCCAGCAGCTCTTGCCCACTTCTCTCTGTATGC
ATCACCAGCTTTTTCAAAACACATTGTAGCCATTTCGAATTGCCCCTCATTGAACAACTT
GGTTCCCCGTAGCCTCCAATCATCAGTAGTACTTCCTGTCCTCATTGCTTGAATGAGAGA
AGAATCAAGTAATCGAACCTCTACAAGACACAACTTCTTCCAATAGTCAAACATTGGTCG
ACAGTAATCATCAGTATTTTCACATATCCACAGCCTTTGCCTAGTGCGTGTGATTGCAAC
ATAGAGTTGCTTCAGCTCTGAGCAGAGAAGATGATGCTTGCTTCTGTCAAAACCCGGATG
AGAGAACTCCTCAGATTGTCCTATAATATTTTTATCTTCCATGTAGCCGTAAAGAACTCT
CCATTTGTTTCTTAAAGGCGATGAGCCAAAAAAGTTGTACAACAGCACATCCTGGAACTC
GAGGCCCTTACATTCAACAATAGTCAAAATGAGAGCCTGTTTACCAACAAGATCAACAAT
TTGTTTTTTGGTAGCATCATCACGAACTAATATGACTTGCTCAGCACCAAAACCATGCAT
ATTACCCTTCTTACTTTTGATTTCTCCAAATATTGTCATGATTGCATTTTCATCGTTACC
AGACTCCAGCAGTACGGGAGCTTCTCCATATACAAGTCCAGTCTCCGGATTAAGCTTGTC
AACACTTGACGGGAAAAAGAAGTACAAAAGGCTCATGATACTTTGTGCCATATGAAGGAT
GCCACAATGCGTGCGGAAATTTTGAGTAAGTTGGAACATATCGGAGAGCTGGACTTGTTT
CCCATGTCCTTGATTAGGAACTTCAGTTTCTGAGAGAAATGCAGTATAGAAAAGTGAACG
GATATCTTCAAACCTGAAATCAATACCCCTTGCTATTGTCTGTGCAGTGTCACCAGCAAA
AAGGAAGCCTTCCTTGAAGTTCCTGCAGACATACTTAAGAAGTGCTATTTGTGTCATTGT
TAGATCCTGCACCTC
>Locus_3_Transcript_2/3_Confidence_0.750_Length_4155
CTTAGATTTCTTGGATTTCTTCTTGTTGTTCTTCTGCTTGGGCGCCGGCTTTGTTGAGGC
CGAGGCAGCGGCCTCGTCTGCTTCTTCCGTGACTGGTTCCACCTCATTACTTCCTCCTGC
GCCAGGCTCGTTGTTTGAACATCCAGTCTGTGACTGGACAATGGCTGTGGTTTTATTCCT
TCTGGGGGGTGGTTCTACCAAGGATGTCATTTCGGAACACAGATGGTCCAAGATAGTCTG
CATTTTGCTCTCGCCATCTTGCCACGCCATGTATAGATCCTCCATAGGCAGACAAGCTCC
CTTCTCCAACCTTCCAGAACGTTCTTCAAACACACTGCAGACGTGCCTGACCTCTTCCAC
TAATTGCGCACTAATATTTTCTGGAGGGACTCTTTGCTCCAGCCATAAAGCGGCATCTCT
GATGAACTGAATTATGGCGGTTGCATCTTTCAGGACTCTCTGGCTGACATAAAAATCCTC
AAGCTTATTTGCCCAGAAGGATGCAGTTTGATCCCTTAAATCCATTTTACTTGTACTGTC
CATCTTACTATCTTGAACCACCTTAGGATTTTCTGGCCCTGCAGTCTCTTGCTTTACAGG
ACTTGGCTCTTCAGGACAAAGAAGAGCCATTACCTTTGGAACATCACGCAAATCCTCTGT
GCTAATCATATGAACTATGCTTCGACAGACTGCTGGGCCGCCTTTCTGTGAAGAACCTAT
AATTACCATGGGATCTCCGATTGCGGCAAGTGCATCAGCAAGCGCCCTTGTGAAGTTGTT
CGATGTGCGATACCTCAATTGCAAAGTCGGTACAATCTTCTGGGAGAACTCCTTAGGTAG
ATCCTTAAAGACTCCACACTTCAAAAGAGTACTTGTGACCTCATAGCAACTCCCCAGATT
GTGAGTTAGGATCAGTGGATAAAGTGTGACCACCAGTCTCAGGAGGACTGCAGTGGGTGA
ACTACTAGGAGTTGAAGTCTTCCGTGCCCACTCCCACAGCATATTCTTGTCTGTCAAGAT
ATCCATAATTGTCTGAAATATGAAACGCCCAGATAAGAATGCCATATCATCAAGATCGGA
ATCTGAGCTTGAATTAGATACCAAACAGGTGTCAAGGTAAAGCTTGCTGGTACGGCACTC
CAGCATATTGACCAACAGAGATTCCGTGCAGTATATACGACCTTTCTGTAGAAGGTATGA
CGAAGCCAAGAAACCAAGGCACTCCATAAGACCCACATAGCACACTGGGGATATGTAATC
CAGTTCATCCCTCCACCTCACACCGTTAAAGGTAAAGTCCAGAGCAACCTTAAAGTTGAG
GATCAAGGAGGATCTATCGAGACCACTGTCAAGAAATCTATTCAAACATCTAAAAAAATC
TGCCCACCCAGAATCATTGTCCAGGAACTGTAGTAGCCTTGAAAGTAATGCATCGTCCAA
TCGCCCTGCATGGAGCAGTAGCATGGTCGTCTTCCCAAGATGCCCATAAGTCAAATCTTT
ATATTTTGGGCGAAGATTTGAACTAAGGGAATCAGCAAGCAGACCATATGCAGCTGGTGA
GTCAAGTATAGCAGGCAAGAGGCTCCTCGTTGTTCCATCTCTCCAGAGAAGAAAAGCTAA
ATCAAAGAAGCGACCCACGCAGAGAGCAGAGAAGCTTCTTAACTTCATGGTACTTTTCTG
CAGGCTGAATTCTGGTTCTTCCAAGAACTTGGCTATCTCATTTATAACGAGGATAGTTCT
CAGCAGGGCATATGAAGATGCCGACTTCGGAGGAATTTGAACAATGGACTCCAACTTCTT
AAGTACACTCAGACCAACAGAAGACAGCTCATTCATCAAGAAAGACTGAGCACACGAATG
AAAGTGTTTGACATCCAGACAACATATGTTGCCATCCTGCTGCAAAGAACTTCTGCCTGC
GTTAGAGAGCCAACTTGAGTTCATGTTAAGCACAACATATCCATCATCTTCACCATCCTT
CCTCAACCCAAAGTACTTAGCACAAAGATCTTCATACATAACTTCATAATCGTTTAGCTC
TGGAGCATCAGTGTGTCGAAGATGAGATAGTACCTTGACTATGATTGACTTCCAGTGATT
CCAGGCATTCGCTAGAGAATGGGGTGATATCTGGTTACAAGCCACCATATCATTACAGCT
ACTTCCATCTTCAAAACCTGGCCTTGATTCCAAACTGTATTCAGAGGCACGAGACTGAAG
ATGAACATCAAGAATCAAACGGGAAGCAACAAATTCAACAAACAAGTTTCCGCATTTTCT
GCCGTCAAACAATACACAGTTTAATCTGGGAAGGGTCTTGGGCACATCTGACAGTGCATC
AGCTTCCAGGCTAGCAAAGAAGCAGAAGCACTCAGAAACATTTGTCGCCATTTCTTTGGC
TTTTGCAAGCAACCGTTCCTTCTCTGAATATTTTTTCAGAGGCCATCCTCTACTATTTGA
AGACCACAAGGAATCTACAACAATATGGAGGAGGAGAAGCCGCGTTGCATCCTCAAATGA
ACCTGCCTTCTCGAGCATTTCTACCTCCAGTAAGACATCTCCTTTATGCTTTGCTATTCC
TGCAGCTTCAAGGAAATTGCCCTTTTCCATCTCTAAACTTAACAGTTCATCAACAAGATT
CCTAGAGTTTAAGAATGCTCGTACATGATCCATAGAGCTGAAAGCCTTAACAAAAGGCAG
CATATGCTTTATGTCACCCCGCTCAAAATAATGCTGAGCACAATTTTCAAGATACGTCTT
TCTAATTGCAGAAACCTCCAATTTTGAATTCTCAAGCAAATGTTCCTCCTCCAACTGTTG
CAGGAACTGCAAGCCAAGATTGAATAGTTGCTTTTCTTTCGAGCACATCGAGAAACACTC
TGTGTAACGTTCAGCTCTGAAGTACACTTCAGCTGCTTCTGACCAGCACTCGGCCCTGGC
AAAACAGTCACCAGCATCCTCAAGCCTGGAAGCACCACATTTTTGCATATAGACCATACC
TGCTCTTTTGAAGTCATGTAATTTGATATAGCAGGCAGCAGCTTTCTCATGCATCCCTAT
GGACTCGTAGATTTCTGATGCTGTCAGAAATGAAGCATTGCCCTTCTCCAAATTTGTGGC
CATAGCACGGTCAGCACTCGCTACAAGTCCAGCAGCTCTTGCCCACTTCTCTCTGTATGC
ATCACCAGCTTTTTCAAAACACATTGTAGCCATTTCGAATTGCCCCTCATTGAACAACTT
GGTTCCCCGTAGCCTCCAATCATCAGTAGTACTTCCTGTCCTCATTGCTTGAATGAGAGA
AGAATCAAGTAATCGAACCTCTACAAGACACAACTTCTTCCAATAGTCAAACATTGGTCG
ACAGTAATCATCAGTATTTTCACATATCCACAGCCTTTGCCTAGTGCGTGTGATTGCAAC
ATAGAGTTGCTTCAGCTCTGAGCAGAGAAGATGATGCTTGCTTCTGTCAAAACCCGGATG
AGAGAACTCCTCAGATTGTCCTATAATATTTTTATCTTCCATGTAGCCGTAAAGAACTCT
CCATTTGTTTCTTAAAGGCGATGAGCCAAAAAAGTTGTACAACAGCACATCCTGGAACTC
GAGGCCCTTACATTCAACAATAGTCAAAATGAGAGCCTGTTTACCAACAAGATCAACAAT
TTGTTTTTTGGTAGCATCATCACGAACTAATATGACTTGCTCAGCACCAAAACCATGCAT
ATTACCCTTCTTACTTTTGATTTCTCCAAATATTGTCATGATTGCATTTTCATCGTTACC
AGACTCCAGCAGTACGGGAGCTTCTCCATATACAAGTCCAGTCTCCGGATTAAGCTTGTC
AACACTTGACGGGAAAAAGAAGTACAAAAGGCTCATGATACTTTGTGCCATATGAAGGAT
GCCACAATGCGTGCGGAAATTTTGAGTAAGTTGGAACATATCGGAGAGCTGGACTTGTTT
CCCATGTCCTTGATTAGGAACTTCAGTTTCTGAGAGAAATGCAGTATAGAAAAGTGAACG
GATATCTTCAAACCTGAAATCAATACCCCTTGCTATTGTCTGTGCAGTGTCACCAGCAAA
AAGGAAGCCTTCCTTGAAGTTCCTGCAGACATACTTAAGAAGTGCTATTTGTGTCATTGT
TAGATCCTGCACCTC
>Locus_3_Transcript_3/3_Confidence_0.750_Length_4155
CTTAGATTTCTTGGATTTCTTCTTGTTGTTCTTCTGCTTGGGCGCCGGCTTTGTTGAGGC
CGAGGCAGCGGCCTCGTCTGCTTCTTCCGTGACTGGTTCCACCTCATTACTTCCTCCTGC
GCCAGGCTCGTTGTTTGAACATCCAGTCTGTGACTGGACAATGGCTGTGGTTTTATTCCT
TCTGGGGGGTGGTTCTACCAAGGATGTCATTTCGGAACACAGATGGTCCAAGATAGTCTG
CATTTTGCTCTCGCCATCTTGCCACGCCGTGTATAGATCCTCCATAGGCAGACAAGCTCC
CTTCTCCAACCTTCCAGAACGTTCTTCAAACAAACTGCAGACGTGCCTGACCTCTTCCAC
TAATTGCGCACTAATATTTTCTGGAGGGACTCTTTGCTCCAGCCATAAAGCGGCATCTCT
GATGAACTGAATTATGGCGGTTGCATCTTTCAGGACTCTCTGGCTGACATAAAAATCCTC
AAGCTTATTTGCCCAGAAGGATGCAGTTTGATCCCTTAAATCCATTTTACTTGTACTGTC
CATCTTACTATCTTGAACCACCTTAGGATTTTCTGGCCCTGCAGTCTCTTGCTTTACAGG
ACTTGGCTCTTCAGGACAAAGAAGAGCCATTACCTTTGGAACATCACGCAAATCCTCTGT
GCTAATCATATGAACTATGCTTCGACAGACTGCTGGGCCGCCTTTCTGTGAAGAACCTAT
AATTACCATGGGATCTCCGATTGCGGCAAGTGCATCAGCAAGCGCCCTTGTGAAGTTGTT
CGATGTGCGATACCTCAATTGCAAAGTCGGTACAATCTTCTGGGAGAACTCCTTAGGTAG
ATCCTTAAAGACTCCACACTTCAAAAGAGTACTTGTGACCTCATAGCAACTCCCCAGATT
GTGAGTTAGGATCAGTGGATAAAGTGTGACCACCAGTCTCAGGAGGACTGCAGTGGGTGA
ACTACTAGGAGTTGAAGTCTTCCGTGCCCACTCCCACAGCATATTCTTGTCTGTCAAGAT
ATCCATAATTGTCTGAAATATGAAACGCCCAGATAAGAATGCCATATCATCAAGATCGGA
ATCTGAGCTTGAATTAGATACCAAACAGGTGTCAAGGTAAAGCTTGCTGGTACGGCACTC
CAGCATATTGACCAACAGAGATTCCGTGCAGTATATACGACCTTTCTGTAGAAGGTATGA
CGAAGCCAAGAAACCAAGGCACTCCATAAGACCCACATAGCACACTGGGGATATGTAATC
CAGTTCATCCCTCCACCTCACACCGTTAAAGGTAAAGTCCAGAGCAACCTTAAAGTTGAG
GATCAAGGAGGATCTATCGAGACCACTGTCAAGAAATCTATTCAAACATCTAAAAAAATC
TGCCCACCCAGAATCATTGTCCAGGAACTGTAGTAGCCTTGAAAGTAATGCATCGTCCAA
TCGCCCTGCATGGAGCAGTAGCATGGTCGTCTTCCCAAGATGCCCATAAGTCAAATCTTT
ATATTTTGGGCGAAGATTTGAACTAAGGGAATCAGCAAGCAGACCATATGCAGCTGGTGA
GTCAAGTATAGCAGGCAAGAGGCTCCTCGTTGTTCCATCTCTCCAGAGAAGAAAAGCTAA
ATCAAAGAAGCGACCCACGCAGAGAGCAGAGAAGCTTCTTAACTTCATGGTACTTTTCTG
CAGGCTGAATTCTGGTTCTTCCAAGAACTTGGCTATCTCATTTATAACGAGGATAGTTCT
CAGCAGGGCATATGAAGATGCCGACTTCGGAGGAATTTGAACAATGGACTCCAACTTCTT
AAGTACACTCAGACCAACAGAAGACAGCTCATTCATCAAGAAAGACTGAGCACACGAATG
AAAGTGTTTGACATCCAGACAACATATGTTGCCATCCTGCTGCAAAGAACTTCTGCCTGC
GTTAGAGAGCCAACTTGAGTTCATGTTAAGCACAACATATCCATCATCTTCACCATCCTT
CCTCAACCCAAAGTACTTAGCACAAAGATCTTCATACATAACTTCATAATCGTTTAGCTC
TGGAGCATCAGTGTGTCGAAGATGAGATAGTACCTTGACTATGATTGACTTCCAGTGATT
CCAGGCATTCGCTAGAGAATGGGGTGATATCTGGTTACAAGCCACCATATCATTACAGCT
ACTTCCATCTTCAAAACCTGGCCTTGATTCCAAACTGTATTCAGAGGCACGAGACTGAAG
ATGAACATCAAGAATCAAACGGGAAGCAACAAATTCAACAAACAAGTTTCCGCATTTTCT
GCCGTCAAACAATACACAGTTTAATCTGGGAAGGGTCTTGGGCACATCTGACAGTGCATC
AGCTTCCAGGCTAGCAAAGAAGCAGAAGCACTCAGAAACATTTGTCGCCATTTCTTTGGC
TTTTGCAAGCAACCGTTCCTTCTCTGAATATTTTTTCAGAGGCCATCCTCTACTATTTGA
AGACCACAAGGAATCTACAACAATATGGAGGAGGAGAAGCCGCGTTGCATCCTCAAATGA
ACCTGCCTTCTCGAGCATTTCTACCTCCAGTAAGACATCTCCTTTATGCTTTGCTATTCC
TGCAGCTTCAAGGAAATTGCCCTTTTCCATCTCTAAACTTAACAGTTCATCAACAAGATT
CCTAGAGTTTAAGAATGCTCGTACATGATCCATAGAGCTGAAAGCCTTAACAAAAGGCAG
CATATGCTTTATGTCACCCCGCTCAAAATAATGCTGAGCACAATTTTCAAGATACGTCTT
TCTAATTGCAGAAACCTCCAATTTTGAATTCTCAAGCAAATGTTCCTCCTCCAACTGTTG
CAGGAACTGCAAGCCAAGATTGAATAGTTGCTTTTCTTTCGAGCACATCGAGAAACACTC
TGTGTAACGTTCAGCTCTGAAGTACACTTCAGCTGCTTCTGACCAGCACTCGGCCCTGGC
AAAACAGTCACCAGCATCCTCAAGCCTGGAAGCACCACATTTTTGCATATAGACCATACC
TGCTCTTTTGAAGTCATGTAATTTGATATAGCAGGCAGCAGCTTTCTCATGCATCCCTAT
GGACTCGTAGATTTCTGATGCTGTCAGAAATGAAGCATTGCCCTTCTCCAAATTTGTGGC
CATAGCACGGTCAGCACTCGCTACAAGTCCAGCAGCTCTTGCCCACTTCTCTCTGTATGC
ATCACCAGCTTTTTCAAAACACATTGTAGCCATTTCGAATTGCCCCTCATTGAACAACTT
GGTTCCCCGTAGCCTCCAATCATCAGTAGTACTTCCTGTCCTCATTGCTTGAATGAGAGA
AGAATCAAGTAATCGAACCTCTACAAGACACAACTTCTTCCAATAGTCAAACATTGGTCG
ACAGTAATCATCAGTATTTTCACATATCCACAGCCTTTGCCTAGTGCGTGTGATTGCAAC
ATAGAGTTGCTTCAGCTCTGAGCAGAGAAGATGATGCTTGCTTCTGTCAAAACCCGGATG
AGAGAACTCCTCAGATTGTCCTATAATATTTTTATCTTCCATGTAGCCGTAAAGAACTCT
CCATTTGTTTCTTAAAGGCGATGAGCCAAAAAAGTTGTACAACAGCACATCCTGGAACTC
GAGGCCCTTACATTCAACAATAGTCAAAATGAGAGCCTGTTTACCAACAAGATCAACAAT
TTGTTTTTTGGTAGCATCATCACGAACTAATATGACTTGCTCAGCACCAAAACCATGCAT
ATTACCCTTCTTACTTTTGATTTCTCCAAATATTGTCATGATTGCATTTTCATCGTTACC
AGACTCCAGCAGTACGGGAGCTTCTCCATATACAAGTCCAGTCTCCGGATTAAGCTTGTC
AACACTTGACGGGAAAAAGAAGTACAAAAGGCTCATGATACTTTGTGCCATATGAAGGAT
GCCACAATGCGTGCGGAAATTTTGAGTAAGTTGGAACATATCGGAGAGCTGGACTTGTTT
CCCATGTCCTTGATTAGGAACTTCAGTTTCTGAGAGAAATGCAGTATAGAAAAGTGAACG
GATATCTTCAAACCTGAAATCAATACCCCTTGCTATTGTCTGTGCAGTGTCACCAGCAAA
AAGGAAGCCTTCCTTGAAGTTCCTGCAGACATACTTAAGAAGTGCTATTTGTGTCATTGT
TAGATCCTGCACCTC
>Locus_4_Transcript_1/8_Confidence_0.632_Length_959
TAATAGCAAACATTGCACACAACATTAGATTACTAAACCGTTTGACCATCCAGTAACAGA
CAAATGACAAATAGTTCAACGAAGCTCAAGGAGTCTCAGAACGAAGGTAGCAAAATTTGA
CTGGCTGAAACAAATACTATCAAGGTCTGCATAGGACAGATACCACATAGACAGAGCAGC
AAAGCACATAGGCTTAACGGTAACGGCGGAGGGAGGCGGTCTGGTTCTTCTTCCAGGTGG
CTCTCCTTGAGGGCCTGTTCTTGTGGTGGCGGGTACCCTTTCCACGGAGACCACGGAACT
TCTTTCCAGCAGAGGTAAGACCACGCAGCTCACGGTGCTTGTGCACAGGGTTGCAGAGCC
AGTTGATCCTTGGGTCATTGCGGACAGCGCTGTGTGCAACATCAACAAGGATGACCTCAA
AGTACTTGTAGGTGGAATCCTCATTCACCCAGTAGGAGTTGAGCACACGAAGACCACCCA
GCCTGCGTCCAGCTCTTTCTTCAGCAACGGACCTCTTGTTCCTCTGGAACTTGAGCTGGG
TAATACCCTGGTGCTTGGGCTTACCATAGACAATACCCTTGGGCACTGGCCTCTTCCTGC
CACCACGCCTGACACGGATACGGTAGACCACATACCCCTGCTTGGCCTTGAAGCCTAGAC
GGCGTGCCCTGTCGGGGCGGGTGGGCCTGGTGATGCGCACGATCGCCGGCTGCTGCCTGT
ACTCCCAGCAACGCACGCGCTGCACGAACCTCATGACGTCCGACTGCTTCCTCCTCCATA
GCTCCGAGACGAACTTGTACGCGCCTGGCACCACAAATCCATCAAAACGGGCGCGTAAGG
ATCCACGCGAGCAAGCAAGTCTGAGAGATGGTGGGGGAGAGGAGGAGCTGATAGAAGGAT
GCGCTCACCCATGGCTGCTCCTGCGGCGGCTGCGTCTGGAGGCGGCAGGGAGGTGAGAG
>Locus_4_Transcript_2/8_Confidence_0.579_Length_959
TAATAGCAAACATTGCACACAACATTAGATTACTAAACCGTTTGACCATCCAGTAACAGA
CAAATGACAAATAGTTCAACGAAGCTCAAGGAGTCTCAGAACGAAGGTAGCAAAATTTGA
CTGGCTGAAACAAATACTATCAAGGTCTGCATAGGACAGATACCACATAGACAGAGCAGC
AAAGCACATAGGCTTAACGGTAACGGCGGAGGGGGACGGTCTGGTTCTTCTTCCAGGTGG
CTCTCCTTGAGGGCCTGTTCTTGTGGTGGCGGGTACCCTTTCCACGGAGACCACGGAACT
TCTTTCCAGCAGAGGTAAGACCACGCAGCTCACGGTGCTTGTGCACAGGGTTGCAGAGCC
AGTTGATCCTTGGGTCATTGCGGACAGCGCTGTGTGCAACATCAACAAGGATGACCTCAA
AGTACTTGTAGGTGGAATCCTCATTCACCCAGTAGGAGTTGAGCACACGAAGACCACCCA
GCCTGCGTCCAGCTCTTTCTTCAGCAACGGACCTCTTGTTCCTCTGGAACTTGAGCTGGG
TAATACCCTGGTGCTTGGGCTTACCATAGACAATACCCTTGGGCACTGGCCTCTTCCTGC
CACCACGCCTGACACGGATACGGTAGACCACATACCCCTGCTTGGCCTTGAAGCCTAGAC
GGCGTGCCCTGTCGGGGCGGGTGGGCCTGGTGATGCGCACGATCGCCGGCTGCTGCCTGT
ACTCCCAGCAACGCACGCGCTGCACGAACCTCATGACGTCCGACTGCTTCCTCCTCCATA
GCTCCGAGACGAACTTGTACGCGCCTGGCACCACAAATCCATCAAAACGGGCGCGTAAGG
ATCCACGCGAGCAAGCAAGTCTGAGAGATGGTGGGGGAGAGGAGGAGCTGATAGAAGGAT
GCGCTCACCCATGGCTGCTCCTGCGGCGGCTGCGTCTGGAGGCGGCAGGGAGGTGAGAG
>Locus_4_Transcript_3/8_Confidence_0.632_Length_822
TAATAGCAAACATTGCACACAACATTAGATTACTAAACCGTTTGACCATCCAGTAACAGA
CAAATGACAAATAGTTCAACGAAGCTCAAGGAGTCTCAGAACGAAGGTAGCAAAATTTGA
CTGGCTGAAACAAATACTATCAAGGTCTGCATAGGACAGATACCACATAGACAGAGCAGC
AAAGCACATAGGCTTAACGGTAACGGCGGAGGGAGACGGTCTGGTTCTTCTTCCAGGTGG
CTCTCCTTGAGGGCCTGTTCTTGTGGTGGCGGGTACCCTTTCCACGGAGACCACGGAACT
TCTTTCCAGCAGAGGTAAGACCACGCAGCTCACGGTGCTTGTGCACAGGGTTGCAGAGCC
AGTTGATCCTTGGGTCATTGCGGACAGCGCTGTGTGCAACATCAACAAGGATGACCTCAA
AGTACTTGTAGGTGGAATCCTCATTCACCCAGTAGGAGTTGAGCACACGAAGACCACCCA
GCCTGCGTCCAGCTCTTTCTTCAGCAACGGACCTCTTGTTCCTCTGGAACTTGAGCTGGG
TAATACCCTGGTGCTTGGGCTTACCATAGACAATACCCTTGGGCACTGGCCTCTTCCTGC
CACCACGCCTGACACGGATACGGTAGACCACATATCCCTGCTTAGCCTTGAAGCCTAGAC
GGCGTGCCCTGTCGGGGCGGGTGGGCCTGGTGATGCGGACAATCGCCGGCTGCTGCCTGT
ACTCCCAGCAACGCACGCGCTGCACGAACCTCATCCCGTCCGACTGCTTCCTCCTCCATA
GCTCCGAGACGAACTTGTACGCGCCCATGGCTGCTCCTGCGG
>Locus_4_Transcript_4/8_Confidence_0.474_Length_1192
AACACATTTTAGGCTAAAAAGGAAATCGAGATTTCTCTAACTGCACATGTATCTAAATAC
ATTTTAGTGTGTAGACACATGTGAATTTAGACAAATCTATGACATAGTTTTTGGGAAAGA
GGGAGTACTTAACATTATCAGGATAACAGGTAAACATCACAACAAACAACCAGCAGTGCA
GTCCAAAAATTAAGAACAGATATAAGCTCAACAATAGAGAACTAACCCAGATAATAGCAA
CCATTGCACACAACATTAGATTACTAAACCGTTTGATCATCCAGTAACACAAACAAATAG
CAAATAGTTCAACGAAGCTCAAGGAGTCTCAGAACGAAGGTAGCAAAATTTGACTGGCTC
AAACAAATACTATCAAGGTCTGCATAGGACAGATACCGCAGAGACAGAACAGCAAAGCAC
ATAGGCTTAACGGTAGCGGCGGAGGGAGACGGTCTGGTTCTTCTTCCAGGTGGCTCTCCT
TGAGGGCCTGTTCTTGTGGTGGCGGGTACCCTTTCCACGGAGACCACGGAACTTCTTTCC
AGCAGAGGTAAGACCACGCAGCTCACGGTGCTTGTGCACAGGGTTGCAGAGCCAGTTGAT
CCTTGGGTCATTGCGGACAGCGCTGTGTGCAACATCAACAAGGATGACCTCAAAGTACTT
GTAGGTGGAATCCTCATTCACCCAGTAGGAGTTGAGCACACGAAGACCACCCAGCCTGCG
TCCAGCTCTTTCTTCAGCAACGGACCTCTTGTTCCTCTGGAACTTGAGCTGGGTAATACC
CTGGTGCTTGGGCTTACCATAGACAATACCCTTGGGCACTGGCCTCTTCCTGCCACCACG
CCTGACACGGATACGGTAGACCACATACCCCTGCTTGGCCTTGAAGCCTAGACGGCGTGC
CCTGTCGGGGCGGGTGGGCCTGGTGATGCGCACGATCGCCGGCTGCTGCCTGTACTCCCA
GCAACGCACGCGCTGCACGAACCTCATGACGTCCGACTGCTTCCTCCTCCATAGCTCCGA
GACGAACTTGTACGCGCCTGGCACCACAAATCCATCAAAACGGGCGCGTAAGGATCCACG
CGAGCAAGCAAGTCTGAGAGATGGTGGGGGAGAGGAGGAGCTGATAGAAGGATGCGCTCA
CCCATGGCTGCTCCTGCGGCGGCTGCGTCTGGAGGCGGCAGGGAGGTGAGAG
>Locus_4_Transcript_5/8_Confidence_0.632_Length_959
TAATAGCAAACATTGCACACAACATTAGATTACTAAACCGTTTGACCATCCAGTAACAGA
CAAATGACAAATAGTTCAACGAAGCTCAAGGAGTCTCAGAACGAAGGTAGCAAAATTTGA
CTGGCTGAAACAAATACTATCAAGGTCTGCATAGGACAGATACCACATAGACAGAGCAGC
AAAGCACATAGGCTTAACGGTAACGGCGGAGGGAGACGGTCTGGTTCTTCTTCCAGGTGG
CTCTCCTTGAGGGCCTGTTCTTGTGGTGGCGGGTCCCCTTTCCACGAAGACCACGGAACT
TCTTGCCAGCAGAGGTGAGACCACGCAGCTCACGGTGCTTGTGCACAGGGTTGCAGAGCC
AGTTGATCCTTGGGTCATTGCGGACAGCGCTGTGTGCAACATCAACAAGGATGACCTCAA
AGTACTTGTAGGTGGAATCCTCATTCACCCAGTAGGAGTTGAGCACACGAAGACCACCCA
GCCTGCGTCCAGCTCTTTCTTCAGCAACGGACCTCTTGTTCCTCTGGAACTTGAGCTGGG
TAATACCCTGGTGCTTGGGCTTACCATAGACAATACCCTTGGGCACTGGCCTCTTCCTGC
CACCACGCCTGACACGGATACGGTAGACCACATACCCCTGCTTGGCCTTGAAGCCTAGAC
GGCGTGCCCTGTCGGGGCGGGTGGGCCTGGTGATGCGCACGATCGCCGGCTGCTGCCTGT
ACTCCCAGCAACGCACGCGCTGCACGAACCTCATGACGTCCGACTGCTTCCTCCTCCATA
GCTCCGAGACGAACTTGTACGCGCCTGGCACCACAAATCCATCAAAACGGGCGCGTAAGG
ATCCACGCGAGCAAGCAAGTCTGAGAGATGGTGGGGGAGAGGAGGAGCTGATAGAAGGAT
GCGCTCACCCATGGCTGCTCCTGCGGCGGCTGCGTCTGGAGGCGGCAGGGAGGTGAGAG
>Locus_4_Transcript_6/8_Confidence_0.632_Length_959
TAATAGCAAACATTGCACACAACATTAGATTACTAAACCGTTTGACCATCCAGTAACAGA
CAAATGACAAATAGTTCAACGAAGCTCAAGGAGTCTCAGAACGAAGGTAGCAAAATTTGA
CTGGCTGAAACAAATACTATCAAGGTCTGCATAGGACAGATACCACATAGACAGAGCAGC
AAAGCACATAGGCTTAACGGTAACGGCGGAGGGAGACGGTCTGGTTCTTCTTCCAGGTGG
CTCTCCTTGAGGGCCTGTTCTTGTGGTGGCGGGTACCCTTTCCACGGAGACCACGGAACT
TCTTTCCAGCAGAGGTAAGACCACGCAGCTCACGGTGCTTGTGCACAGGGTTGCAGAGCC
AGTTGATCCTTGGGTCATTGCGGACAGCGCTGTGTGCAACATCAACAAGGATGACCTCAA
AGTACTTGTAGGTGGAATCCTCATTCACCCAGTAGGAGTTGAGCACACGAAGACCACCCA
GCCTGCGTCCAGCTCTTTCTTCAGCAACAGACCTCTTGTTCCTCTGGAACTTGAGCTGGG
TAATACCCTGGTGCTTGGGCTTTCCATAGACAATACCCTTGGGCACTGGCCTCTTCCTGC
CACCACGCCTGACACGGATACGGTAGACCACATACCCCTGCTTGGCCTTGAAGCCTAGAC
GGCGTGCCCTGTCGGGGCGGGTGGGCCTGGTGATGCGCACGATCGCCGGCTGCTGCCTGT
ACTCCCAGCAACGCACGCGCTGCACGAACCTCATGACGTCCGACTGCTTCCTCCTCCATA
GCTCCGAGACGAACTTGTACGCGCCTGGCACCACAAATCCATCAAAACGGGCGCGTAAGG
ATCCACGCGAGCAAGCAAGTCTGAGAGATGGTGGGGGAGAGGAGGAGCTGATAGAAGGAT
GCGCTCACCCATGGCTGCTCCTGCGGCGGCTGCGTCTGGAGGCGGCAGGGAGGTGAGAG
>Locus_4_Transcript_7/8_Confidence_0.632_Length_959
TAATAGCAAACATTGCACACAACATTAGATTACTAAACCGTTTGACCATCCAGTAACAGA
CAAATGACAAATAGTTCAACGAAGCTCAAGGAGTCTCAGAACGAAGGTAGCAAAATTTGA
CTGGCTGAAACAAATACTATCAAGGTCTGCATAGGACAGATACCACATAGACAGAGCAGC
AAAGCACATAGGCTTAACGGTAACGGCGGAGGGAGACGGTCTGGTTCTTCTTCCAGGTGG
CTCTCCTTGAGGGCCTGTTCTTGTGGTGGCGGGTACCCTTTCCACGGAGACCACGGAACT
TCTTTCCAGCAGAGGTAAGACCACGCAGCTCACGGTGCTTGTGCACAGGGTTGCAGAGCC
AGTTGATCCTTGGGTCATTGCGGATAGCGCTGTGTGCAACATCAACAAGGATGACCTCGA
AGTACTTGTAAGTGGAATCCTCATTCACCCAGTAGGAGTTGAGCACACGAAGACCACCCA
GCCTGCGTCCAGCTCTTTCTTCAGCAACGGACCTCTTGTTCCTCTGGAACTTGAGCTGGG
TAATACCCTGGTGCTTGGGCTTACCATAGACAATACCCTTGGGCACTGGCCTCTTCCTGC
CACCACGCCTGACACGGATACGGTAGACCACATACCCCTGCTTGGCCTTGAAGCCTAGAC
GGCGTGCCCTGTCGGGGCGGGTGGGCCTGGTGATGCGCACGATCGCCGGCTGCTGCCTGT
ACTCCCAGCAACGCACGCGCTGCACGAACCTCATGACGTCCGACTGCTTCCTCCTCCATA
GCTCCGAGACGAACTTGTACGCGCCTGGCACCACAAATCCATCAAAACGGGCGCGTAAGG
ATCCACGCGAGCAAGCAAGTCTGAGAGATGGTGGGGGAGAGGAGGAGCTGATAGAAGGAT
GCGCTCACCCATGGCTGCTCCTGCGGCGGCTGCGTCTGGAGGCGGCAGGGAGGTGAGAG
>Locus_4_Transcript_8/8_Confidence_0.632_Length_959
TAATAGCAAACATTGCACACAACATTAGATTACTAAACCGTTTGACCATCCAGTAACAGA
CAAATGACAAATAGTTCAACGAAGCTCAAGGAGTCTCAGAACGAAGGTAGCAAAATTTGA
CTGGCTGAAACAAATACTATCAAGGTCTGCATAGGACAGATACCACATAGACAGAGCAGC
AAAGCACATAGGCTTAACGGTAACGGCGGAGGGAGACGGTCTGGTTCTTCTTCCAGGTGG
CTCTCCTTGAGGGCCTGTTCTTGTGGTGGCGGGTACCCTTTCCACGGAGACCACGGAACT
TCTTTCCAGCAGAGGTAAGACCACGCAGCTCACGGTGCTTGTGCACAGGGTTGCAGAGCC
AGTTGATCCTTGGGTCATTGCGGACAGCGCTGTGTGCAACATCAACAAGGATGACCTCAA
AGTACTTGTAGGTGGAATCCTCATTCACCCAGTAGGAGTTGAGCACACGAAGACCACCCA
GCCTGCGTCCAGCTCTTTCTTCAGCAACGGACCTCTTGTTCCTCTGGAACTTGAGCTGGG
TAATACCCTGGTGCTTGGGCTTACCATAGACAATACCCTTGGGCACTGGCCTCTTCCTGC
CACCACGCCTGACACGGATACGGTAGACCACATACCCCTGCTTGGCCTTGAAGCCTAGAC
GGCGTGCCCTGTCGGGGCGGGTGGGCCTGGTGATGCGCACGATCGCCGGCTGCTGCCTGT
ACTCCCAGCAACGCACGCGCTGCACGAACCTCATGACGTCCGACTGCTTCCTCCTCCATA
GCTCCGAGACGAACTTGTACGCGCCTGGCACCACAAATCCATCAAAACGGGCGCGTAAGG
ATCCACGCGAGCAAGCAAGTCTGAGAGATGGTGGGGGAGAGGAGGAGCTGATAGAAGGAT
GCGCTCACCCATGGCTGCTCCTGCGGCGGCTGCGTCTGGAGGCGGCAGGGAGGTGAGAG
>Locus_5_Transcript_1/8_Confidence_0.333_Length_798
CTTCTAGAAGCTTCCGCCCCGGTGCAGGATGTCTGAGGAGCCCGCTCCCGCGGCGAACAG
CGCCGCCGGCGCCGGTGGGGCAGTACGCCGGCGTCCCAGGCGATGGGCGGCGGCCGTGGG
GGCTCTCCTCGTGGCGCTCCTCGCCGTCGCCGTGAGCTCACGGAGCTTCCCGGCCATTTC
GTCCTACTCCCGCGGCGGAGGCTGCGGCTGCCCCGGTGCGAGGAAGTACACCGGGATGGT
GGAGGACTGCTGCTGCGACTACGAGACGGTAGACGCCATCAACGAGGAGGTCCTCAACCC
GATCCTGCAGGACCTCGTCGCTCTCCCCTTCTTCAGATACTTCAAGGTTAAATTGTGGTG
TGACTGCCCTTTTTGGCCTGATGATGGAATGTGCCGGCTTAGGGACTGCAGTGTCTGCGA
GTGCCCAGATAATGAATTCCCCGAACCATTCAAGAAGCCTTACAGTGGCCTTTCTCCAGA
GAATATGAAATGTCAAGAAGGAAAACCAGAGGCCACTGTTGATAGAACCCTTGACACCAA
AGTTTTCAAGGGATGGGTCGAAACTGATAATCCATGGACAGCTGATGATGAGACGGATAA
TGCTGAGATGACTTATGTGAATCTTCAACTAAATCCCGAACGCTACACTGGTTATACTGG
TGATTCAGCTAGAAGAATATGGGACTCTATCTACAAAGAAAATTGTCCAAAATATCCTTC
AGAAGATATGTGCCAGGAGAAGAAGGCATTGTACAAGCTAATTTCGGGATTGCACTCCTC
AATTTCTGTGCACATTGC
>Locus_5_Transcript_2/8_Confidence_0.292_Length_830
TTATCTAGGAGTAGTATTAGTACATCAGCCTCTCTACGATTTTTCCAATGCCCTGTCACC
AAGTCCCCAACCGCCATTGCCCCAACTGGAAACACGGGGAGAAAATTCTTCCGCTGCCCT
TCAGATCTCGCTTCTAGAAGCTTCCGCCCCGGTGCAGGATGTCTGCAGAGCCCGCTCCCG
CGGCGAACAGCGCCGCCGGCGCCGGAGCCGTACGCCGGCGTCCGAGGCGATGGGCGGCGG
CCGCGGGGGCCCTCCTCGTGGCGCTCCTCGCCGTCGCCGTGAGCTCACGCAGCTTCCCGG
CCATTTCGTCCTACTCGCGTGGCGGAGGCTGCGGCTGCCCCGGTGCGAGGAAGTACACCG
GGATGGTGGAGGACTGCTGCTGCGACTACGAGACGGTAGACGCCATCAACGAGGAGGTCC
TCAACCCGATCCTGCAGGACCTCGTCGCTCTCCCCTTCTTCAGATACTTCAAGGTTAAAT
TGTGGTGTGACTGCCCTTTTTGGCCTGATGATGGAATGTGCCGGCTTAGGGACTGCAGTG
TCTGCGAGTGCCCAGATAATGAATTCCCCGAACCATTCAAGAAGCCTTACAGTGGCCTTT
CTCCAGAGAATATGAAATGTCAAGAAGGAAAACCAGAGGCCACTGTTGATAGAACCCTTG
ACACCAAAGTTTTCAAGGGATGGGTCGAAACTGATAATCCATGGACAGCTGATGATGAAA
CGGATAATGGTGAGATGACTTATGTCAATCTTCAACTAAATCCTGAACGCTACACTGGTT
ATACTGGTGATTCAGCTAGAAGAATATGGGACTCTATCTACAAAGAAAAT
>Locus_5_Transcript_3/8_Confidence_0.292_Length_925
TTATCTAGGAGTAGTATTAGTACATCAGCCTCTCTACGATTTTTCCAATGCCCTGTCACC
AAGTCCCCAACCGCCATTGCCCCAACTGGAAACACGGGGAGAAAATTCTTCCGCTGCCCT
TCAGATCTCGCTTCTAGAAGCTTCCGCCCCGGTGCAGGATGTCTGCAGAGCCCGCTCCCG
CGGCGAACAGCGCCGCCGGCGCCGGAGCCGTACGCCGGCGTCCGAGGCGATGGGCGGCGG
CCGCGGGGGCCCTCCTCGTGGCGCTCCTCGCCGTCGCCGTGAGCTCACGCAGCTTCCCGG
CCATTTCGTCCTACTCGCGTGGCGGAGGCTGCGGCTGCCCCGGTGCGAGGAAGTACACCG
GGATGGTGGAGGACTGCTGCTGCGACTACGAGACGGTGGACGCCATCAACGAGGAGGTCC
TTAACCCGATCCTGCAGGACCTTGTCGCTCTCCCCTTCTTCAGATACTTCAAGGTTAAAT
TGTGGTGTGACTGCCCTTTCTGGCCTGATGATGGAATGTGCCGGCTTAGGGACTGCAGTG
TCTGCGAGTGCCCAGATAATGAATTTCCCGAACCATTCAAGAAGCCTTACAGTGGCCTTT
CTCCAGAGAATATGAAATGCCAAGAAGGAAAACCAGAGGCCACTGTTGATAGAACCCTTG
ACACCAAAGTTTTCAAGGGATGGGTCGAAACTGATAATCCATGGACAGCTGATGATGAGA
CGGATAATGCTGAGATGACTTATGTGAATCTTCAACTAAATCCCGAACGCTACACTGGTT
ATACTGGTGATTCAGCTAGAAGAATATGGGACTCTATCTACAAAGAAAATTGTCCAAAAT
ATCCTTCAGAAGATATGTGCCAGGAGAAGAAGGCATTGTACAAGCTAATTTCGGGATTGC
ACTCCTCAATTTCTGTGCACATTGC
>Locus_5_Transcript_4/8_Confidence_0.583_Length_2013
TTATCTAGGAGTAGTATTAGTACATCAGCCTCTCTACGATTTTTCCAATGCCCTGTCACC
AAGTCCCCAACCGCCATTGCCCCAACTGGAAACACGGGGAGAAAATTCTTCCGCTGCCCT
TCAGATCTCGCTTCTAGAAGCTTCCGCCCCGGTGCAGGATGTCTGCAGAGCCCGCTCCCG
CGGCGAACAGCGCCGCCGGCGCCGGAGCCGTACGCCGGCGTCCGAGGCGATGGGCGGCGG
CCGCGGGGGCCCTCCTCGTGGCGCTCCTCGCCGTCGCCGTGAGCTCACGCAGCTTCCCGG
CCATTTCGTCCTACTCGCGTGGCGGAGGCTGCGGCTGCCCCGGTGCGAGGAAGTACACCG
GGATGGTGGAGGACTGCTGCTGCGACTACGAGACGGTAGACGCCATCAACGAGGAGGTCC
TCAACCCGATCCTGCAGGACCTCGTCGCTCTCCCCTTCTTCAGATACTTCAAGGTTAAAT
TGTGGTGTGACTGCCCTTTTTGGCCTGATGATGGAATGTGCCGGCTTAGGGACTGCAGTG
TCTGCGAGTGCCCAGATAATGAATTCCCCGAACCATTCAAGAAGCCTTACAGTGGCCTTT
CTCCAGAGAATATGAAATGTCAAGAAGGAAAACCAGAGGCCACTGTTGATAGAACCCTTG
ACACCAAAGTTTTCAAGGGATGGGTCGAAACTGATAATCCATGGACAGCTGATGATGAGA
CGGATAATGCTGAGATGACTTATGTGAATCTTCAACTAAATCCCGAACGCTACACTGGTT
ATACTGGTGATTCAGCTAGAAGAATATGGGACTCTATCTACAAAGAAAATTGTCCAAAAT
ATCCTTCAGAAGATATGTGCCAGGAGAAGAAGGCATTGTACAAGCTAATTTCAGGATTGC
ACTCCTCAATTTCTGTCCACATTGCTTATGATTATCTTCTCGATGAGTCTACTAACTTGT
GGGGACATAATCTTCCGTTGTTGCATGACCGTGTTCTGAAGTACCCAGAGCGTGTTCAAA
ATCTTTACTTCACATACCTGTTTGTTCTTCGGGCAGTGACAAAGGCAGCAGATTACCTTG
AGCAAGCTGAGTACAATACCGGCAATCCTGAAGAGGACTTGAAAACACAGTCTTTAGTGA
AGCAACTGCTTTACAACCACAAGTTAAGATCTGCATGTCCATTACCTTTTGATGAAGCAA
AACTCTGGCAAGGTGAAAAAGGGCCTGAGCTAAAGCAGGAGATCCAGAAGCAATTTAGAA
ATATCAGTGCAATCATGGACTGTGTTGGATGTGAGAAGTGCCGATTATGGGGGAAGCTCC
AAGTTCTTGGTCTTGGAACTGCACTGAAGATTCTGTTCTCTGTGGATGGAGAGAACCATC
TGAATCAACAGTTCCAGCTGCAGCGAAACGAGGTCATTGCACTGGTAAATCTCCTGAATA
GACTGTCAGAATCTGTAAAATTTGTACATGAGAAAGGGTCATCCACCGAGGAAATCATGA
AACAGCAGAGCTCTTCAACTTGGCAGAAGGGTGCTTCTAAACTAAATCTAAAGCCGTATT
CTGCAAAGACGTCAGAGAGCTAGTTGTACTCACACCTCCTCCTCCATACTAGGAGAGGCA
TGTATATGCAAGGAGCAGCTTCCTTTAGGATTTTGCAGATCCTATACAGAAGATATACAG
AGAAGTTCGGAAGCCAAACAATGACAAGTTTACCCTTTTCAGTTCTAGTGGAGCATCCTT
TTTGAATTTTGTATGTAGTGTATTTGGCAGTCTTCTTTCTGTTGCCAGGGATTTCACCGC
TTTCTCAATGGAATACCCCGTTAGCAAGTAGAGAACCTAACATACACTTGCTCTTCCCTC
TGTTGACTGTGATCATATGGCTAACGAGCTGAAGGTACTAATCGATCCAAATTGTCTCCA
TTGTTTCGTCGTAATCACCGAAAGATATAAGTTGTGGCGATCACCAGTTTGTAACAACTA
GAAACTCGTTTGAAATGAGCTACAGAAGATGGC
>Locus_5_Transcript_5/8_Confidence_0.208_Length_685
TACTTCACATACCTGTTTGTTCTTCGGGCAGTGACAAAGGCAGCAGATTACCTTGAGCAA
GCTGAGTACAATACCGGCAATCCTGAAGAGGACTTGAAAACACAGTCTTTAGTGAAGCAA
CTGCTTTACAACCACAAGTTAAGATCTGCATGTCCATTACCTTTTGATGAAGCAAAACTC
TGGCAAGGTGAAAAAGGGCCTGAGCTAAAGCAGGAGATCCAGAAGCAATTTAGAAATATC
AGTGCAATCATGGACTGTGTTGGATGTGAGAAGTGCCGATTATGGGGGAAGCTCCAAGTT
CTTGGTCTTGGAACTGCACTGAAGATTCTGTTCTCTGTGGATGGAGAGAACCATCTGAAT
CAACAGTTCCAGCTGCAGCGAAACGAAGTCATTGCACTGGTAAATCTCCTGAATAGACTG
TCAGAATCTGTCAAATTTGTACATGAAAAGGGATCGTCCACCGAGGAAATCATGAAACAG
CAGAGCTCTTCAACTTGGCAGAAGAGCGCTTCCAAACTAAATTTAAAGCCGTATTCTGCC
AAGACAGCAGAGAGCTAGTTGTATTCACACCTCCTTCTCCATACTAGGAGTCATGTACAT
GCAAGGAGCAGCTTCCTTGAGGATTTTGCAGATCCTATACAGAAGATATACAGAGAAGTT
CGGAAGCCAAACAATGACAAGTTTA
>Locus_5_Transcript_6/8_Confidence_0.250_Length_988
TACTTCACATACCTGTTTGTTCTTCGGGCAGTGACAAAGGCAGCAGATTACCTTGAGCAA
GCTGAGTACAATACCGGCAATCCTGAAGAGGACTTGAAAACACAGTCTTTAGTGAAGCAA
CTGCTTTACAACCACAAGTTAAGATCTGCATGTCCATTACCTTTTGATGAAGCAAAACTC
TGGCAAGGTGAAAATGGCCCTGAGCTAAAGCAGGAGATTCAGAAGCAATTTAGAAATATT
AGTGCGATTATGGACTGTGTTGGATGTGAGAAGTGTCGATTATGGGGTAAGCTCCAAGTT
CTTGGTCTTGGAACTGCACTGAAGATTCTGTTCTCTGTGGATGGAGAGAACCATTTGAAT
CAACAGTTCCAGCTGCAGCGAAACGAGGTCATTGCACTGGTAAATCTCCTGAATAGACTG
TCAGAATCTGTAAAATTTGTACATGAGAAAGGGTCATCCACCGAGGAAATCATGAAACAG
CAGAGCTCTTCAACTTGGCAGAAGGGTGCTTCTAAACTAAATCTAAAGCCGTATTCTGCA
AAGACGTCAGAGAGCTAGTTGTACTCACACCTCCTCCTCCATACTAGGAGAGGCATGTAT
ATGCAAGGAGCAGCTTCCTTTAGGATTTTGCAGATCCTATACAGAAGATATACAGAGAAG
TTCGGAAGCCAAACAATGACAAGTTTACCCTTTTCAGTTCTAGTGGAGCATCCTTTTTGA
ATTTTGTATGTAGTGTATTTGGCAGTCTTCTTTCTGTTGCCAGGGATTTCACCGCTTTCT
CAATGGAATACCCCGTTAGCAAGTAGAGAACCTAACATACACTTGCTCTTCCCTCTGTTG
ACTGTGATCATATGGCTAACGAGCTGAAGGTACTAATCGATCCAAATTGTCTCCATTGTT
TCGTCGTAATCACCGAAAGATATAAGTTGTGGCGATCACCAGTTTGTAACAACTAGAAAC
TCGTTTGAAATGAGCTACAGAAGATGGC
>Locus_5_Transcript_7/8_Confidence_0.208_Length_830
TTATCTAGGAGTAGTATTAGTACATCAGCCTCTCTACGATTTTTCCAATGCCCTGTCACC
AAGTCCCCAACCGCCATTGCCCCAACTGGAAACACGGGGAGAAAATTCTTCCGCTGCCCT
TCAGATCTCGCTTCTAGAAGCTTCCGCCCCGGTGCAGGATGTCTGCAGAGCCCGCTCCCG
CGGCGAACAGCGCCGCCGGCGCCGGAGCCGTACGCCGGCGTCCGAGGCGATGGGCGGCGG
CCGCGGGGGCCCTCCTCGTGGCGCTCCTCGCCGTCGCCGTGAGCTCACGCAGCTTCCCGG
CCATTTCGTCCTACTCGCGTGGCGGAGGCTGCGGCTGCCCCGGTGCGAGGAAGTACACCG
GGATGGTGGAGGACTGCTGCTGCGACTACGAGACGGTAGACGCCATCAACGAGGAGGTCC
TCAACCCGATCCTGCAGGACCTCGTCGCTCTCCCCTTCTTCAGATACTTCAAGGTTAAAT
TGTGGTGTGACTGCCCTTTTTGGCCTGATGATGGAATGTGCCGGCTTAGGGACTGCAGTG
TCTGCGAGTGCCCAGATAATGAATTCCCCGAACCATTCAAGAAGCCTTACAGTGGCCTTT
CTCCAGAGAATATGAAATGTCAAGAAGGAAAACCAGAGGCCACTGTTGATAGAACCCTTG
ACACCAAAGTTTTCAAGGGATGGGTTGAAACTGATAATCCATGGACAGCTGATGATGAAA
CGGATAATGGTGAGATGACTTATGTGAATCTTCAACTAAATCCTGAACGCTACACTGGTT
ATACTGGTGATTCAGCTAGAAGAATATGGGACTCTATCTACAAAGAAAAT
>Locus_5_Transcript_8/8_Confidence_0.292_Length_988
TACTTCACATACCTGTTTGTTCTTCGGGCAGTGACAAAGGCAGCAGATTACCTTGAGCAA
GCTGAGTACAATACCGGCAATCCTGAAGAGGACTTGAAAACACAGTCTTTAGTGAAGCAA
CTGCTTTACAACCACAAGTTAAGATCTGCATGTCCATTACCTTTTGATGAAGCAAAACTC
TGGCAAGGTGAAAAAGGGCCTGAGCTAAAGCAGGAGATCCAGAAGCAATTTAGAAATATC
AGTGCAATCATGGACTGTGTTGGATGTGAGAAGTGCCGATTATGGGGGAAGCTCCAAGTT
CTTGGTCTTGGAACTGCACTGAAGATTCTGTTCTCTGTGGATGGAGAGAACCATCTGAAT
CAACAGTTCCAGCTGCAGCGAAACGAGGTCATTGCACTGGTAAATCTCCTGAATAGACTG
TCAGAATCTGTAAAATTTGTACATGAGAAAGGGTCATCCACCGAGGAAATCATGAAACAG
CAGAGCTCTTCAACTTGGCAGAAGGGTGCTTCTAAACTAAATCTAAAGCCGTATTCTGCA
AAGACGTCAGAGAGCTAGTTGTACTCACACCTCCTCCTCCATACTAGGAGAGGCATGTAT
ATGCAAGGAGCAGCTTCCTTTAGGATTTTGCAGATCCTATACAGAAGATATACAGAGAAG
TTCGGAAGCCAAACAATGACAAGTTTACCCTTTTCAGTTCTAGTGGAGCATCCTTTTTGA
ATTTTGTATGTAGTGTATTTGGCAGTCTTCTTTCTGTTGCCAGGGATTTCACCGCTTTCT
CAATGGAATACCCCGTTAGCAAGTAGAGAACCTAACATACACTTGCTCTTCCCTCTGTTG
ACTGTGATCATATGGCTAACGAGCTGAAGGTACTAATCGATCCAAATTGTCTCCATTGTT
TCGTCGTAATCACCGAAAGATATAAGTTGTGGCGATCACCAGTTTGTAACAACTAGAAAC
TCGTTTGAAATGAGCTACAGAAGATGGC
>Locus_6_Transcript_1/1_Confidence_1.000_Length_5452
CAGTATTTTACCAATGACCAAATCAAAGAAATGACTCGCAAGGTTAGTGCTGAGGTTGAC
TTAGTTCATCAGCAAACGCAGAATCAGCGGTATGGCTCTTCTCATATTGGCGCTACTGCA
AAGGATATTTCTAATGTCGTCACTGATGCTGCTTCTGGTGTGGTTGATATTTTTCATGGT
ATTGATAAAGCTGTTGCCGATACTTGGAACAATTTCTGGAAAGACGGTAAAGCTGATGGT
ATTGGCTCTAATTTGTCTAGGAAATAACCGTCAGGATTGACACCCTCCCAATTGTATGTT
TTCATGCCTCCAAATCTTGGAGGCTTTTTTATGGTTCGTTCTTATTACCCTTCTGAATGT
CACGCTGATTATTTTGACTTTGAGCGTATCGAGGCTCTTAAACCTGCTATTGAGGCTTGT
GGCATTTCTACTCTTTCTCAATCCCCAATGCTTGGCTTCCATAAGCAGATGGATAACCGC
ATCAAGCTCTTGGAAGAGATTCTGTCTTTTCGTATGCAGGGCGTTGAGTTCGATAATGGT
GATATGTATGTTGACGGCCATAAGGCTGCTTCTGACGTTCGTGATGAGTTTGTATCTGTT
ACTGAGAAGTTAATGGATGAATTGGCACAATGCTACAATGTGCTCCCCCAACTTGATATT
AATAACACTATAGACCACCGCCCCGAAGGGGACGAAAAATGGTTTTTAGAGAACGAGAAG
ACGGTTACGCAGTTTTGCCGCAAGCTGGCTGCTGAACGCCCTCTTAAGGATATTCGCGAT
GAGTATAATTACCCCAAAAAGAAAGGTATTAAGGATGAGTGTTCAAGATTGCTGGAGGCC
TCCACTATGAAATCGCGTAGAGGCTTTGCTATTCAGCGTTTGATGAATGCAATGCGACAG
GCTCATGCTGATGGTTGGTTTATCGTTTTTGACACTCTCACGTTGGCTGACGACCGATTA
GAGGCGTTTTATGATAATCCCAATGCTTTGCGTGACTATTTTCGTGATATTGGTCGTATG
GTTCTTGCTGCCGAGGGTCGCAAGGCTAATGATTCACACGCCGACTGCTATCAGTATTTT
TGTGTGCCTGAGTATGGTACAGCTAATGGCCGTCTTCATTTCCATGCGGTGCACTTTATG
CGGACACTTCCTACAGGTAGCGTTGACCCTAATTTTGGTCGTCGGGTACGCAATCGCCGC
CAGTTAAATAGCTTGCAAAATACGTGGCCTTATGGTTACAGTATGCCCATCGCAGTTCGC
TACACGCAGGACGCTTTTTCACGTTCTGGTTGGTTGTGGCCTGTTGATGCTAAAGGTGAG
CCGCTTAAAGCTACCAGTTATATGGCTGTTGGTTTCTATGTGGCTAAATACGTTAACAAA
AAGTCAGATATGGACCTTGCTGCTAAAGGTCTAGGAGCTAAAGAATGGAACAACTCACTA
AAAACCAAGCTGTCGCTACTTCCCAAGAAGCTGTTCAGAATCAGAATGAGCCGCAACTTC
GGGATGAAAATGCTCACAATGACAAATCTGTCCACGGAGTGCTTAATCCAACTTACCAAG
CTGGGTTACGACGCGACGCCGTTCAACCAGATATTGAAGCAGAACGCAAAAAGAGAGATG
AGATTGAGGCTGGGAAAAGTTACTGTAGCCGACGTTTTGGCGGCGCAACCTGTGACGACA
AATCTGCTCAAATTTATGCGCGCTTCGATAAAAATGATTGGCGTATCCAACCTGCAGAGT
TTTATCGCTTCCATGACGCAGAAGTTAACACTTTCGGATATTTCTGATGAGTCGAAAAAT
TATCTTGATAAAGCAGGAATTACTACTGCTTGTTTACGAATTAAATCGAAGTGGACTGCT
GGCGGAAAATGAGAAAATTCGACCTATCCTTGCGCAGCTCGAGAAGCTCTTACTTTGCGA
CCTTTCGCCATCAACTAACGATTCTGTCAAAAACTGACGCGTTGGATGAGGAGAAGTGGC
TTAATATGCTTGGCACGTTCGTCAAGGACTGGTTTAGATATGAGTCACATTTTGTTCATG
GTAGAGATTCTCTTGTTGACATTTTAAAAGAGCGTGGATTACTATCTGAGTCCGATGCTG
TTCAACCACTAATAGGTAAGAAATCATGAGTCAAGTTACTGAACAATCCGTACGTTTCCA
GACCGCTTTGGCCTCTATTAAGCTCATTCAGGCTTCTGCCGTTTTGGATTTAACCGAAGA
TGATTTCGATTTTCTGACGAGTAACAAAGTTTGGATTGCTACTGACCGCTCTCGTGCTCG
TCGCTGCGTTGAGGCTTGCGTTTATGGTACGCTGGACTTTGTAGGATACCCTCGCTTTCC
TGCTCCTGTTGAGTTTATTGCTGCCGTCATTGCTTATTATGTTCATCCCGTCAACATTCA
AACGGCCTGTCTCATCATGGAAGGCGCTGAATTTACGGAAAACATTATTAATGGCGTCGA
GCGTCCGGTTAAAGCCGCTGAATTGTTCGCGTTTACCTTGCGTGTACGCGCAGGAAACAC
TGACGTTCTTACTGACGCAGAAGAAAACGTGCGTCAAAAATTACGTGCAGAAGGAGTGAT
GTAATGTCTAAAGGTAAAAAACGTTCTGGCGCTCGCCCTGGTCGTCCGCAGCCGTTGCGA
GGTACTAAAGGCAAGCGTAAAGGCGCTCGTCTTTGGTATGTAGGTGGTCAACAATTTTAA
TTGCAGGGGCTTCGGCCCCTTACTTGAGGATAAATTATGTCTAATATTCAAACTGGCGCC
GAGCGTATGCCGCATGACCTTTCCCATCTTGGCTTCCTTGCTGGTCAGATTGGTCGTCTT
ATTACCATTTCAACTACTCCGGTTATCGCTGGCGACTCCTTCGAGATGGACGCCGTTGGC
GCTCTCCGTCTTTCTCCATTGCGTCGTGGCCTTGCTATTGACTCTACTGTAGACATTTTT
ACTTTTTATGTCCCTCATCGTCACGTTTATGGTGAACAGTGGATTAAGTTCATGAAGGAT
GGTGTTAATGCCACTCCTCTCCCGACTGTTAACACTACTGGTTATATTGACCATGCCGCT
TTTCTTGGCACGATTAACCCTGATACCAATAAAATCCCTAAGCATTTGTTTCAGGGTTAT
TTGAATATCTATAACAACTATTTTAAAGCGCCGTGGATGCCTGACCGTACCGAGGCTAAC
CCTAATGAGCTTAATCAAGATGATGCTCGTTATGGTTTCCGTTGCTGCCATCTCAAAAAC
ATTTGGACTGCTCCGCTTCCTCCTGAGACTGAGCTTTCTCGCCAAATGACGACTTCTACC
ACATCTATTGACATTATGGGTCTGCAAGCTGCTTATGCTAATTTGCATACTGACCAAGAA
CGTGATTACTTCATGCAGCGTTACCATGATGTTATTTCTTCATTTGGAGGTAAAACCTCT
TATGACGCTGACAACCGTCCTTTACTTGTCATGCGCTCTAATCTCTGGGCATCTGGCTAT
GATGTTGATGGAACTGACCAAACGTCGTTAGGCCAGTTTTCTGGTCGTGTTCAACAGACC
TATAAACATTCTGTGCCGCGTTTCTTTGTTCCTGAGCATGGCACTATGTTTACTCTTGCG
CTTGTTCGTTTTCCGCCTACTGCGACTAAAGAGATTCAGTACCTTAACGCTAAAGGTGCT
TTGACTTATACCGATATTGCTGGCGACCCTGTTTTGTATGGCAACTTGCCGCCGCGTGAA
ATTTCTATGAAGGATGTTTTCCGTTCTGGTGATTCGTCTAAGAAGTTTAAGATTGCTGAG
GGTCAGTGGTATCGTTATGCGCCTTCGTATGTTTCTCCTGCTTATCACCTTCTTGAAGGC
TTCCCATTCATTCAGGAACCGCCTTCTGGTGATTTGCAAGAACGCGTACTTATTCGCCAC
CATGATTATGACCAGTGTTTCCAGTCCGTTCAGTTGTTGCAGTGGAATAGTCAGGTTAAA
TTTAATGTGACCGTTTATCGCAATCTGCCGACCACTCGCGATTCAATCATGACTTCGTGA
TAAAAGATTGAGTGTGAGGTTATAACGCCGAAGCGGTAAAAATTTTAATTTTTGCCGCTG
AGGGGTTGACCAAGCGAAGCGCGGTAGGTTTTCTGCTTAGGAGTTTAATCATGTTTCAGA
CTTTTATTTCTCGCCATAATTCAAACTTTTTTTCTGATAAGCTGGTTCTCACTTCTGTTA
CTCCAGCTTCTTCGGCACCTGTTTTACAGACACCTAAAGCTACATCGTCAACGTTATATT
TTGATAGTTTGACGGTTAATGCTGGTAATGGTGGTTTTCTTCATTGCATTCAGATGGATA
CATCTGTCAACGCCGCTAATCAGGTTGTTTCTGTTGGTGCTGATATTGCTTTTGATGCCG
ACCCTAAATTTTTTGCCTGTTTGGTTCGCTTTGAGTCTTCTTCGGTTCCGACTACCCTCC
CGACTGCCTATGATGTTTATCCTTTGGATGGTCGCCATGATGGTGGTTATTATACCGTCA
AGGACTGTGTGACTATTGACGTCCTTCCCCGTACGCCGGGCAATAATGTTTATGTTGGTT
TCATGGTTTGGTCTAACTTTACCGCTACTAAATGCCGCGGATTGGTTTCGCTGAATCAGG
TTATTAAAGAGATTATTTGTCTCCAGCCACTTAAGTGAGGTGATTTATGTTTGGTGCTAT
TGCTGGCGGTATTGCTTCTGCTCTTGCTGGTGGCGCCATGTCTAAATTGTTTGGAGGCGG
TCAAAAAGCCGCCTCCGGTGGCATTCAAGGTGATGTGCTTGCTACCGATAACAATACTGT
AGGCATGGGTGATGCTGGTATTAAATCTGCCATTCAAGGCTCTAATGTTCCTAACCCTGA
TGAGGCCGTCCCTAGTTTTGTTTCTGGTGCTATGGCTAAAGCTGGTAAAGGACTTCTTGA
AGGTACGTTGCAGGCTGGCACTTCTGCCGTTTCTGATAAGTTGCTTGATTTGGTTGGACT
TGGTGGCAAGTCTGCCGCTGATAAAGGAAAGGATACTCGTGATTATCTTGCTGCTGCATT
TCCTGAGCTTAATGCTTGGGAGCGTGCTGGTGCTGATGCTTCCTCTGCTGGTATGGTTGA
CGCCGGATTTGAGAATCAAAAAGAGCTTACTAAAATGCAACTGGACAATCAGAAAGAGAT
TGCCGAGATGCAAAATGAGACTCAAAAAGAGATTGCTGGCATTCAGTCGGCGACTTCACG
CCAGAATACGAAAGACCAGGTATATGCACAAAATGAGATGCTTGCTTATCAACAGAAGGA
GTCTACTGCTCGCGTTGCGTCTATTATGGAAAACACCAATCTTTCCAAGCAACAGCAGGT
TTCCGAGATTATGCGCCAAATGCTTACTCAAGCTCAAACGGCTGGTCAGTATTTTACCAA
TGACCAAATCAAAGAAATGACTCGCAAGGTTAGTGCTGAGGTTGACTTAGTT
>Locus_7_Transcript_1/10_Confidence_0.684_Length_2293
CCGACTGTTTAATTAAAACAAAGCATTGCGATGGTCCTCGCGGATGCTGACGCAATGTGA
TTTCTGCCCAGTGCTCTGAATGTCAAAGTGAAGAAATTCAACCAAGCGCGGGTAAACGGC
GGGAGTAACTATGACTCTCTTAAGGTAGCCAAATGCCTCGTCATCTAATTAGTGACGCGC
ATGAATGGATTAACGAGTCCCACTGTCCATGTCTACTATCCAGCGAAACCACAGCCAAGG
GAACGGGCTTGGCGGAATCAGCGGGGAAAGAAGACCCTGTTGAGCTTGACTCTAGTCCGA
CTTTGTGAAATGACTTGAGAGGTGTAGGATAAGTGGGAGCCTTTACGGGCGCAAGTGAAA
TACCACTACTTTTAACGTTATTTTACTTATTCCGTGGGTCGGAAGCGGGGCAAGTCCCCT
CCTTTTGGCTCCAAGGCCCGGTCTCACCGGGCCGATCCGGGCGGAAGACATTGTCAGGTG
GGGAGGTTTGGCTGGGGCGGCACATCTGTTAAAAATTAACGCAGGTGTCCTAAGATGAGC
TCAACGAGAACAGAAATCTCGTGTGGAACAAAAGGGTAAAAGCAGGTGTCCTAAGATGAG
CTCAACGAGAACAGAAATCTCGTGTGGAAAAAAGGGTAAAAGCTCGTTTGATTCTGATTT
CCAGTACGAATACGAACCGTGAAAGCGTGGCCTATCGATCCTTTAGATCTTCGGAGTTTG
AAGCTAGAGGTGTCAGAAAAGTTACCACAGGGATAACTGGCTTGTGGCAGCCAAGCGTTC
ATAGCGACGTTGCTTTTTGATCCTTCGATGTCGGCTCTTCCTATCATTGTGAAGCAGAAT
TCACCAAGTGTTGGATTGTTCACCCACCAATAGGGAACGTGAGCTGGGTTTAGACCGTCG
TGAGACAGGTTAGTTTTACCCTACTGATGACAGTGTCGCGATAGTAATTCAACCTAGTAC
GAGAGGAACCGTTGATTCACACAATTGGTCATCGCGCTTGGTTGAAAAGCCAGTGGCGCG
AAGCTACCGTGTGCCGGATTATGACTGAACGCCTCTAAGTCAGAATCCAAGCTAGCAAGC
GACGCCTGCGCCTGCCGCTCGCCCCGACCCACGTTAGGGGCGCTTGCGCCCCCAAGGGCC
CGTGCCATTGGCTAAGCCGGTCCGGCCGATGTGCTGTGGCCGGCCGCCTCGAAGCTCCCT
TCCAAACGGGCGGTGGGCTGAATCCTTTGCAGACGACTTAAATACGCGACGGGGCATTGT
AAGTGGCAGAGTGGCCTTGCTGCCACGATCCACTGAGATCCAGCCCCACGTCGCACGGAT
TCGTCCCTCCCCCAACTCCTCTCTTCTCCGGAAAGGTTCGACCCTGCGGTAAGGATGCCT
CCTAACATTGTCAAGTGCTTCCCGAAAAGCACCAAGTATGAGAGAAAGGATATACAATGC
CACCGTATAGCACTTAGCTGCCACCGTAAAGCACTTGGCATTATATCACACGAAATCCGC
GTGAAGCCTCCCAGATTAAGCCAAGTGCTTACCGAACGCAACAAGTCTGGAAGAAAGCAT
ATATATACAAGGCCACATACAAGCACTTAAGTGCCAAGGATGCTAGGATATGCAAAGAAG
CCGAGAAGCACTTAGCTGCCACCGGAAAGAACTTGGCATATCGGTGTGAAGCTTCACACC
ATTCCAAGTGCTTCCCCAATCGTACCAAGTCTGTGAGAAAGCATATGCAAAGGCCACATA
CAAGCACTTTTGCTGCCACAGAAATTTACTTGGAAGTTTATTACATGGAATCGGGGTTTG
GCCATACGAAAGTACCATGTCCCTGGAATGAAAGCATAAATACTAGACTTCGAGAGAACA
TGCCATGAACATATATGGATGCCACTACTATCTTTAGTACTGAAAGCTCATGATTTTGCC
AGTAAGGATTCCAGGTAGAAACCATAGACCTGCTTGGGGAACGAAGCACAAAGATGAAAA
CATGGCGATACGGAAATACCAAAGGAATCCTGGAAGAAACCATAGGCCAAACATGTACAG
AGGAATGAACCAATGGCGGGCAAAAACGGCCTACTCCGTGGGAAACGTCCGACTAGCGTA
GGACGTGCGCCGCGACGCTGAAAACTGGCCAATACGTTGAGGAAACACCCACGTATTGCC
AAAACGTGGAAACCGGGCAAAAACGCCCGACTCCACGGAAAACGTCCAAACTAGCGCAGC
ACGTGCGCGCGACGCTGAAAACTGGCCAATACGTTGAGGAAACACCCACGTATTGCCAAA
ACGTGGAAACCGG
>Locus_7_Transcript_2/10_Confidence_0.211_Length_550
CCGACTGTTTAATTAAAACAAAGCATTGCGATGGTCCTCGCGGATGCTGACGCAATGTGA
TTTCTGCCCAGTGCTCTGAATGTCAAAGTGAAGAAATTCAACCAAGCGCGGGTAAACGGC
GGGAGTAACTATGACTCTCTTAAGGTAGCCAAATGCCTCGTCATCTAATTAGTGACGCGC
ATGAATGGATTAACGAGTCCCACTGTCCATGTCTACTATCCAGCGAAACCACAGCCAAGG
GAACGGGCTTGGCGGAATCAGCGGGGAAAGAAGACCCTGTTGAGCTTGACTCTAGTCCGA
CTTTGTGAAATGACTTGAGAGGTGTAGGATAAGTGGGAGCCTTTACGGGCGCAAGTGAAA
TACCACTACTTTTAACGTTATTTTACTTATTCCGTGGGTCGGAAGCGGGGCAAGTCCCCT
CCTTTTGGCTCCAAGGCCCGGTCTCACCGGGCCGATCCGGGCGGAAGACATTGTCAGGTG
GGGCGTTTGGCTGGGGCGGCACATCTGTTAAAAGATAACGCAGGGGTCCTAAGATGAGCT
CAACGAGAAC
>Locus_7_Transcript_3/10_Confidence_0.500_Length_2231
CCGACTGTTTAATTAAAACAAAGCATTGCGATGGTCCTCGCGGATGCTGACGCAATGTGA
TTTCTGCCCAGTGCTCTGAATGTCAAAGTGAAGAAATTCAACCAAGCGCGGGTAAACGGC
GGGAGTAACTATGACTCTCTTAAGGTAGCCAAATGCCTCGTCATCTAATTAGTGACGCGC
ATGAATGGATTAACGAGTCCCACTGTCCATGTCTACTATCCAGCGAAACCACAGCCAAGG
GAACGGGCTTGGCGGAATCAGCGGGGAAAGAAGACCCTGTTGAGCTTGACTCTAGTCCGA
CTTTGTGAAATGACTTGAGAGGTGTAGGATAAGTGGGAGCCTTTACGGGCGCAAGTGAAA
TACCACTACTTTTAACGTTATTTTACTTATTCCGTGGGTCGGAAGCGGGGCAAGTCCCCT
CCTTTTGGCTCCAAGGCCCGGTCTCACCGGGCCGATCCGGGCGGAAGACCTTGTCAGGTG
GGGAGTTTGGCTGGGGCGGCACATCTGTTAAAAGATAACGCAGGTGTCCTAAGATGAGCT
CAACGAGAACAGAAATCTCGTGTGGAAAAAAGGGTAAAAGCTCGTTTGATTCTGATTTCC
AGTACGAATACGAACCGTGAAAGCGTGGCCTATCGATCCTTTAGATCTTCGGAGTTTGAA
GCTAGAGGTGTCAGAAAAGTTACCACAGGGATAACTGGCTTGTGGCAGCCAAGCGTTCAT
AGCGACGTTGCTTTTTGATCCTTCGATGTCGGCTCTTCCTATCATTGTGAAGCAGAATTC
ACCAAGTGTTGGATTGTTCACCCACCAATAGGGAACGTGAGCTGGGTTTAGACCGTCGTG
AGACAGGTTAGTTTTACCCTACTGATGACAGTGTCGCGATAGTAATTCAACCTAGTACGA
GAGGAACCGTTGATTCACACAATTGGTCATCGCGCTTGGTTGAAAAGCCAGTGGCGCGAA
GCTACCGTGTGCCGGATTATGACTGAACGCCTCTAAGTCAGAATCCAAGCTAGCAAGCGA
CGCCTGCGCCTGCCGCTCGCCCCGACCCACGTTAGGGGCGCTTGCGCCCCCAAGGGCCCG
TGCCATTGGCTAAGCCGGTCCGGCCGATGTGCTGTGGCCGGCCGCCTCGAAGCTCCCTTC
CAAACGGGCGGTGGGCTGAATCCTTTGCAGACGACTTAAATACGCGACGGGGCATTGTAA
GTGGCAGAGTGGCCTTGCTGCCACGATCCACTGAGATCCAGCCCCACGTCGCACGGATTC
GTCCCTCCCCCAACTCCTCTCTTCTCCGGAAAGGTTCGACCCTGCGGTAAGGATGCCTCC
TAACATTGTCAAGTGCTTCCCGAAAAGCACCAAGTATGAGAGAAAGGATATACAATGCCA
CCGTATAGCACTTAGCTGCCACCGTAAAGCACTTGGCATTATATCACACGAAATCCGCGT
GAAGCCTCCCAGATTAAGCCAAGTGCTTACCGAACGCAACAAGTCTGGAAGAAAGCATAT
ATATACAAGGCCACATACAAGCACTTAAGTGCCAAGGATGCTAGGATATGCAAAGAAGCC
GAGAAGCACTTAGCTGCCACCGGAAAGAACTTGGCATATCGGTGTGAAGCTTCACACCAT
TCCAAGTGCTTCCCCAATCGTACCAAGTCTGTGAGAAAGCATATGCAAAGGCCACATACA
AGCACTTTTGCTGCCACAGAAATTTACTTGGAAGTTTATTACATGGAATCGGGGTTTGGC
CATACGAAAGTACCATGTCCCTGGAATGAAAGCATAAATACTAGACTTCGAGAGAACATG
CCATGAACATATATGGATGCCACTACTATCTTTAGTACTGAAAGCTCATGATTTTGCCAG
TAAGGATTCCAGGTAGAAACCATAGACCTGCTTGGGGAACGAAGCACAAAGATGAAAACA
TGGCGATACGGAAATACCAAAGGAATCCTGGAAGAAACCATAGGCCAAACATGTACAGAG
GAATGAACCAATGGCGGGCAAAAACGGCCTACTCCGTGGGAAACGTCCGACTAGCGTAGG
ACGTGCGCCGCGACGCTGAAAACTGGCCAATACGTTGAGGAAACACCCACGTATTGCCAA
AACGTGGAAACCGGGCAAAAACGCCCGACTCCACGGAAAACGTCCAAACTAGCGCAGCAC
GTGCGCGCGACGCTGAAAACTGGCCAATACGTTGAGGAAACACCCACGTATTGCCAAAAC
GTGGAAACCGG
>Locus_7_Transcript_4/10_Confidence_0.079_Length_329
CCGACTGTTTAATTAAAACAAAGCATTGCGATGGTCCTCGCGGATGCTGACGCAATGTGA
TTTCTGCCCAGTGCTCTGAATGTCAAAGTGAAGAAATTCAACCAAGCGCGGGTAAACGGC
GGGAGTAACTATGACTCTCTTAAGGTAGCCAAATGCCTCGTCATCTAATTAGTGACGCGC
ATGAATGGATGAACGAGATTCCCACTGTCCCTATCTACTATCTAGCGAAACCACAGCCAG
GGGAACGGGCCTGGCAGAATCAGCGGGGAAAGAAGACCCTGTTGAGCTTGACTCTAGTTT
GACATTGTGAAGAGACATAGAGGGTGTAG
>Locus_7_Transcript_5/10_Confidence_0.526_Length_2233
CCGACTGTTTAATTAAAACAAAGCATTGCGATGGTCCTCGCGGATGCTGACGCAATGTGA
TTTCTGCCCAGTGCTCTGAATGTCAAAGTGAAGAAATTCAACCAAGCGCGGGTAAACGGC
GGGAGTAACTATGACTCTCTTAAGGTAGCCAAATGCCTCGTCATCTAATTAGTGACGCGC
ATGAATGGATTAACGAGTCCCACTGTCCATGTCTACTATCCAGCGAAACCACAGCCAAGG
GAACGGGCTTGGCGGAATCAGCGGGGAAAGAAGACCCTGTTGAGCTTGACTCTAGTCCGA
CTTTGTGAAATGACTTGAGAGGTGTAGGATAAGTGGGAGCCTTTACGGGCGCAAGTGAAA
TACCACTACTTTTAACGTTATTTTACTTATTCCGTGGGTCGGAAGCGGGGCAAGTCCCCT
CCTTTTGGCTCCAAGGCCCGGTCTCACCGGGCCGATCCGGGCGGAAGACATTGTCAGGTG
GGGAGGTTTGGCTGGGGCGGCACATCTGTTTAAAGATAACGCAGGTGTCCTAAGATGAGC
TCAACGAGAACAGAAATCTCGTGTGGAACAAAAGGGTAAAAGCTCGTTTGATTCTGATTT
CCAGTACGAATACGAACCGTGAAAGCGTGGCCTATCGATCCTTTAGATCTTCGGAGTTTG
AAGCTAGAGGTGTCAGAAAAGTTACCACAGGGATAACTGGCTTGTGGCAGCCAAGCGTTC
ATAGCGACGTTGCTTTTTGATCCTTCGATGTCGGCTCTTCCTATCATTGTGAAGCAGAAT
TCACCAAGTGTTGGATTGTTCACCCACCAATAGGGAACGTGAGCTGGGTTTAGACCGTCG
TGAGACAGGTTAGTTTTACCCTACTGATGACAGTGTCGCGATAGTAATTCAACCTAGTAC
GAGAGGAACCGTTGATTCACACAATTGGTCATCGCGCTTGGTTGAAAAGCCAGTGGCGCG
AAGCTACCGTGTGCCGGATTATGACTGAACGCCTCTAAGTCAGAATCCAAGCTAGCAAGC
GACGCCTGCGCCTGCCGCTCGCCCCGACCCACGTTAGGGGCGCTTGCGCCCCCAAGGGCC
CGTGCCATTGGCTAAGCCGGTCCGGCCGATGTGCTGTGGCCGGCCGCCTCGAAGCTCCCT
TCCAAACGGGCGGTGGGCTGAATCCTTTGCAGACGACTTAAATACGCGACGGGGCATTGT
AAGTGGCAGAGTGGCCTTGCTGCCACGATCCACTGAGATCCAGCCCCACGTCGCACGGAT
TCGTCCCTCCCCCAACTCCTCTCTTCTCCGGAAAGGTTCGACCCTGCGGTAAGGATGCCT
CCTAACATTGTCAAGTGCTTCCCGAAAAGCACCAAGTATGAGAGAAAGGATATACAATGC
CACCGTATAGCACTTAGCTGCCACCGTAAAGCACTTGGCATTATATCACACGAAATCCGC
GTGAAGCCTCCCAGATTAAGCCAAGTGCTTACCGAACGCAACAAGTCTGGAAGAAAGCAT
ATATATACAAGGCCACATACAAGCACTTAAGTGCCAAGGATGCTAGGATATGCAAAGAAG
CCGAGAAGCACTTAGCTGCCACCGGAAAGAACTTGGCATATCGGTGTGAAGCTTCACACC
ATTCCAAGTGCTTCCCCAATCGTACCAAGTCTGTGAGAAAGCATATGCAAAGGCCACATA
CAAGCACTTTTGCTGCCACAGAAATTTACTTGGAAGTTTATTACATGGAATCGGGGTTTG
GCCATACGAAAGTACCATGTCCCTGGAATGAAAGCATAAATACTAGACTTCGAGAGAACA
TGCCATGAACATATATGGATGCCACTACTATCTTTAGTACTGAAAGCTCATGATTTTGCC
AGTAAGGATTCCAGGTAGAAACCATAGACCTGCTTGGGGAACGAAGCACAAAGATGAAAA
CATGGCGATACGGAAATACCAAAGGAATCCTGGAAGAAACCATAGGCCAAACATGTACAG
AGGAATGAACCAATGGCGGGCAAAAACGGCCTACTCCGTGGGAAACGTCCGACTAGCGTA
GGACGTGCGCCGCGACGCTGAAAACTGGCCAATACGTTGAGGAAACACCCACGTATTGCC
AAAACGTGGAAACCGGGCAAAAACGCCCGACTCCACGGAAAACGTCCAAACTAGCGCAGC
ACGTGCGCGCGACGCTGAAAACTGGCCAATACGTTGAGGAAACACCCACGTATTGCCAAA
ACGTGGAAACCGG
>Locus_7_Transcript_6/10_Confidence_0.500_Length_2233
CCGACTGTTTAATTAAAACAAAGCATTGCGATGGTCCTCGCGGATGCTGACGCAATGTGA
TTTCTGCCCAGTGCTCTGAATGTCAAAGTGAAGAAATTCAACCAAGCGCGGGTAAACGGC
GGGAGTAACTATGACTCTCTTAAGGTAGCCAAATGCCTCGTCATCTAATTAGTGACGCGC
ATGAATGGATTAACGAGTCCCACTGTCCATGTCTACTATCCAGCGAAACCACAGCCAAGG
GAACGGGCTTGGCGGAATCAGCGGGGAAAGAAGACCCTGTTGAGCTTGACTCTAGTCCGA
CTTTGTGAAATGACTTGAGAGGTGTAGGATAAGTGGGAGCCTTTACGGGCGCAAGTGAAA
TACCACTACTTTTAACGTTATTTTACTTATTCCGTGGGTCGGAAGCGGGGCAAGTCCCCT
CCTTTTGGCTCCAAGGCCCGGTCTCACCGGGCCGATCCGGGCGGAAGACATTGTCAGGTG
GGGAGGTTTGGCTGGGGCGGCACCTCTGTTAAAAGATAACGCAGGTGTCCTAAGATGAGC
TCAACGAGAACAGAAATCTCGTGTGGAACAAAAGGGTAAAAGCTCGTTTGATTCTGATTT
CCAGTACGAATACGAACCGTGAAAGCGTGGCCTATCGATCCTTTAGATCTTCGGAGTTTG
AAGCTAGAGGTGTCAGAAAAGTTACCACAGGGATAACTGGCTTGTGGCAGCCAAGCGTTC
ATAGCGACGTTGCTTTTTGATCCTTCGATGTCGGCTCTTCCTATCATTGTGAAGCAGAAT
TCACCAAGTGTTGGATTGTTCACCCACCAATAGGGAACGTGAGCTGGGTTTAGACCGTCG
TGAGACAGGTTAGTTTTACCCTACTGATGACAGTGTCGCGATAGTAATTCAACCTAGTAC
GAGAGGAACCGTTGATTCACACAATTGGTCATCGCGCTTGGTTGAAAAGCCAGTGGCGCG
AAGCTACCGTGTGCCGGATTATGACTGAACGCCTCTAAGTCAGAATCCAAGCTAGCAAGC
GACGCCTGCGCCTGCCGCTCGCCCCGACCCACGTTAGGGGCGCTTGCGCCCCCAAGGGCC
CGTGCCATTGGCTAAGCCGGTCCGGCCGATGTGCTGTGGCCGGCCGCCTCGAAGCTCCCT
TCCAAACGGGCGGTGGGCTGAATCCTTTGCAGACGACTTAAATACGCGACGGGGCATTGT
AAGTGGCAGAGTGGCCTTGCTGCCACGATCCACTGAGATCCAGCCCCACGTCGCACGGAT
TCGTCCCTCCCCCAACTCCTCTCTTCTCCGGAAAGGTTCGACCCTGCGGTAAGGATGCCT
CCTAACATTGTCAAGTGCTTCCCGAAAAGCACCAAGTATGAGAGAAAGGATATACAATGC
CACCGTATAGCACTTAGCTGCCACCGTAAAGCACTTGGCATTATATCACACGAAATCCGC
GTGAAGCCTCCCAGATTAAGCCAAGTGCTTACCGAACGCAACAAGTCTGGAAGAAAGCAT
ATATATACAAGGCCACATACAAGCACTTAAGTGCCAAGGATGCTAGGATATGCAAAGAAG
CCGAGAAGCACTTAGCTGCCACCGGAAAGAACTTGGCATATCGGTGTGAAGCTTCACACC
ATTCCAAGTGCTTCCCCAATCGTACCAAGTCTGTGAGAAAGCATATGCAAAGGCCACATA
CAAGCACTTTTGCTGCCACAGAAATTTACTTGGAAGTTTATTACATGGAATCGGGGTTTG
GCCATACGAAAGTACCATGTCCCTGGAATGAAAGCATAAATACTAGACTTCGAGAGAACA
TGCCATGAACATATATGGATGCCACTACTATCTTTAGTACTGAAAGCTCATGATTTTGCC
AGTAAGGATTCCAGGTAGAAACCATAGACCTGCTTGGGGAACGAAGCACAAAGATGAAAA
CATGGCGATACGGAAATACCAAAGGAATCCTGGAAGAAACCATAGGCCAAACATGTACAG
AGGAATGAACCAATGGCGGGCAAAAACGGCCTACTCCGTGGGAAACGTCCGACTAGCGTA
GGACGTGCGCCGCGACGCTGAAAACTGGCCAATACGTTGAGGAAACACCCACGTATTGCC
AAAACGTGGAAACCGGGCAAAAACGCCCGACTCCACGGAAAACGTCCAAACTAGCGCAGC
ACGTGCGCGCGACGCTGAAAACTGGCCAATACGTTGAGGAAACACCCACGTATTGCCAAA
ACGTGGAAACCGG
>Locus_7_Transcript_7/10_Confidence_0.500_Length_2231
CCGACTGTTTAATTAAAACAAAGCATTGCGATGGTCCTCGCGGATGCTGACGCAATGTGA
TTTCTGCCCAGTGCTCTGAATGTCAAAGTGAAGAAATTCAACCAAGCGCGGGTAAACGGC
GGGAGTAACTATGACTCTCTTAAGGTAGCCAAATGCCTCGTCATCTAATTAGTGACGCGC
ATGAATGGATTAACGAGTCCCACTGTCCATGTCTACTATCCAGCGAAACCACAGCCAAGG
GAACGGGCTTGGCGGAATCAGCGGGGAAAGAAGACCCTGTTGAGCTTGACTCTAGTCCGA
CTTTGTGAAATGACTTGAGAGGTGTAGGATAAGTGGGAGCCTTTACGGGCGCAAGTGAAA
TACCACTACTTTTAACGTTATTTTACTTATTCCGTGGGTCGGAAGCGGGGCAAGTCCCCT
CCTTTTGGCTCCAAGGCCCGGTCTCACCGGGCCGATCCGGGCGGAAGACATTGTCAGGTG
GGGAGGTTGGCTGGGGCGGCACATCTGTTAAAAGATAACGCAGGTGTCCTAAGATGAGCT
CAACGAGAACAGAAATCTCGTGTGGAAAAAAGGGTAAAAGCTCGTTTGATTCTGATTTCC
AGTACGAATACGAACCGTGAAAGCGTGGCCTATCGATCCTTTAGATCTTCGGAGTTTGAA
GCTAGAGGTGTCAGAAAAGTTACCACAGGGATAACTGGCTTGTGGCAGCCAAGCGTTCAT
AGCGACGTTGCTTTTTGATCCTTCGATGTCGGCTCTTCCTATCATTGTGAAGCAGAATTC
ACCAAGTGTTGGATTGTTCACCCACCAATAGGGAACGTGAGCTGGGTTTAGACCGTCGTG
AGACAGGTTAGTTTTACCCTACTGATGACAGTGTCGCGATAGTAATTCAACCTAGTACGA
GAGGAACCGTTGATTCACACAATTGGTCATCGCGCTTGGTTGAAAAGCCAGTGGCGCGAA
GCTACCGTGTGCCGGATTATGACTGAACGCCTCTAAGTCAGAATCCAAGCTAGCAAGCGA
CGCCTGCGCCTGCCGCTCGCCCCGACCCACGTTAGGGGCGCTTGCGCCCCCAAGGGCCCG
TGCCATTGGCTAAGCCGGTCCGGCCGATGTGCTGTGGCCGGCCGCCTCGAAGCTCCCTTC
CAAACGGGCGGTGGGCTGAATCCTTTGCAGACGACTTAAATACGCGACGGGGCATTGTAA
GTGGCAGAGTGGCCTTGCTGCCACGATCCACTGAGATCCAGCCCCACGTCGCACGGATTC
GTCCCTCCCCCAACTCCTCTCTTCTCCGGAAAGGTTCGACCCTGCGGTAAGGATGCCTCC
TAACATTGTCAAGTGCTTCCCGAAAAGCACCAAGTATGAGAGAAAGGATATACAATGCCA
CCGTATAGCACTTAGCTGCCACCGTAAAGCACTTGGCATTATATCACACGAAATCCGCGT
GAAGCCTCCCAGATTAAGCCAAGTGCTTACCGAACGCAACAAGTCTGGAAGAAAGCATAT
ATATACAAGGCCACATACAAGCACTTAAGTGCCAAGGATGCTAGGATATGCAAAGAAGCC
GAGAAGCACTTAGCTGCCACCGGAAAGAACTTGGCATATCGGTGTGAAGCTTCACACCAT
TCCAAGTGCTTCCCCAATCGTACCAAGTCTGTGAGAAAGCATATGCAAAGGCCACATACA
AGCACTTTTGCTGCCACAGAAATTTACTTGGAAGTTTATTACATGGAATCGGGGTTTGGC
CATACGAAAGTACCATGTCCCTGGAATGAAAGCATAAATACTAGACTTCGAGAGAACATG
CCATGAACATATATGGATGCCACTACTATCTTTAGTACTGAAAGCTCATGATTTTGCCAG
TAAGGATTCCAGGTAGAAACCATAGACCTGCTTGGGGAACGAAGCACAAAGATGAAAACA
TGGCGATACGGAAATACCAAAGGAATCCTGGAAGAAACCATAGGCCAAACATGTACAGAG
GAATGAACCAATGGCGGGCAAAAACGGCCTACTCCGTGGGAAACGTCCGACTAGCGTAGG
ACGTGCGCCGCGACGCTGAAAACTGGCCAATACGTTGAGGAAACACCCACGTATTGCCAA
AACGTGGAAACCGGGCAAAAACGCCCGACTCCACGGAAAACGTCCAAACTAGCGCAGCAC
GTGCGCGCGACGCTGAAAACTGGCCAATACGTTGAGGAAACACCCACGTATTGCCAAAAC
GTGGAAACCGG
>Locus_7_Transcript_8/10_Confidence_0.500_Length_2231
CCGACTGTTTAATTAAAACAAAGCATTGCGATGGTCCTCGCGGATGCTGACGCAATGTGA
TTTCTGCCCAGTGCTCTGAATGTCAAAGTGAAGAAATTCAACCAAGCGCGGGTAAACGGC
GGGAGTAACTATGACTCTCTTAAGGTAGCCAAATGCCTCGTCATCTAATTAGTGACGCGC
ATGAATGGATTAACGAGTCCCACTGTCCATGTCTACTATCCAGCGAAACCACAGCCAAGG
GAACGGGCTTGGCGGAATCAGCGGGGAAAGAAGACCCTGTTGAGCTTGACTCTAGTCCGA
CTTTGTGAAATGACTTGAGAGGTGTAGGATAAGTGGGAGCCTTTACGGGCGCAAGTGAAA
TACCACTACTTTTAACGTTATTTTACTTATTCCGTGGGTCGGAAGCGGGGCAAGTCCCCT
CCTTTTGGCTCCAAGGCCCGGTCTCACCGGGCCGATCCGGGCGGAAGACATTGTCAGGGG
GGGAGTTTGGCTGGGGCGGCACATCTGTTAAAAGATAACGCAGGTGTCCTAAGATGAGCT
CAACGAGAACAGAAATCTCGTGTGGAAAAAAGGGTAAAAGCTCGTTTGATTCTGATTTCC
AGTACGAATACGAACCGTGAAAGCGTGGCCTATCGATCCTTTAGATCTTCGGAGTTTGAA
GCTAGAGGTGTCAGAAAAGTTACCACAGGGATAACTGGCTTGTGGCAGCCAAGCGTTCAT
AGCGACGTTGCTTTTTGATCCTTCGATGTCGGCTCTTCCTATCATTGTGAAGCAGAATTC
ACCAAGTGTTGGATTGTTCACCCACCAATAGGGAACGTGAGCTGGGTTTAGACCGTCGTG
AGACAGGTTAGTTTTACCCTACTGATGACAGTGTCGCGATAGTAATTCAACCTAGTACGA
GAGGAACCGTTGATTCACACAATTGGTCATCGCGCTTGGTTGAAAAGCCAGTGGCGCGAA
GCTACCGTGTGCCGGATTATGACTGAACGCCTCTAAGTCAGAATCCAAGCTAGCAAGCGA
CGCCTGCGCCTGCCGCTCGCCCCGACCCACGTTAGGGGCGCTTGCGCCCCCAAGGGCCCG
TGCCATTGGCTAAGCCGGTCCGGCCGATGTGCTGTGGCCGGCCGCCTCGAAGCTCCCTTC
CAAACGGGCGGTGGGCTGAATCCTTTGCAGACGACTTAAATACGCGACGGGGCATTGTAA
GTGGCAGAGTGGCCTTGCTGCCACGATCCACTGAGATCCAGCCCCACGTCGCACGGATTC
GTCCCTCCCCCAACTCCTCTCTTCTCCGGAAAGGTTCGACCCTGCGGTAAGGATGCCTCC
TAACATTGTCAAGTGCTTCCCGAAAAGCACCAAGTATGAGAGAAAGGATATACAATGCCA
CCGTATAGCACTTAGCTGCCACCGTAAAGCACTTGGCATTATATCACACGAAATCCGCGT
GAAGCCTCCCAGATTAAGCCAAGTGCTTACCGAACGCAACAAGTCTGGAAGAAAGCATAT
ATATACAAGGCCACATACAAGCACTTAAGTGCCAAGGATGCTAGGATATGCAAAGAAGCC
GAGAAGCACTTAGCTGCCACCGGAAAGAACTTGGCATATCGGTGTGAAGCTTCACACCAT
TCCAAGTGCTTCCCCAATCGTACCAAGTCTGTGAGAAAGCATATGCAAAGGCCACATACA
AGCACTTTTGCTGCCACAGAAATTTACTTGGAAGTTTATTACATGGAATCGGGGTTTGGC
CATACGAAAGTACCATGTCCCTGGAATGAAAGCATAAATACTAGACTTCGAGAGAACATG
CCATGAACATATATGGATGCCACTACTATCTTTAGTACTGAAAGCTCATGATTTTGCCAG
TAAGGATTCCAGGTAGAAACCATAGACCTGCTTGGGGAACGAAGCACAAAGATGAAAACA
TGGCGATACGGAAATACCAAAGGAATCCTGGAAGAAACCATAGGCCAAACATGTACAGAG
GAATGAACCAATGGCGGGCAAAAACGGCCTACTCCGTGGGAAACGTCCGACTAGCGTAGG
ACGTGCGCCGCGACGCTGAAAACTGGCCAATACGTTGAGGAAACACCCACGTATTGCCAA
AACGTGGAAACCGGGCAAAAACGCCCGACTCCACGGAAAACGTCCAAACTAGCGCAGCAC
GTGCGCGCGACGCTGAAAACTGGCCAATACGTTGAGGAAACACCCACGTATTGCCAAAAC
GTGGAAACCGG
>Locus_7_Transcript_9/10_Confidence_0.711_Length_2296
CCGACTGTTTAATTAAAACAAAGCATTGCGATGGTCCTCGCGGATGCTGACGCAATGTGA
TTTCTGCCCAGTGCTCTGAATGTCAAAGTGAAGAAATTCAACCAAGCGCGGGTAAACGGC
GGGAGTAACTATGACTCTCTTAAGGTAGCCAAATGCCTCGTCATCTAATTAGTGACGCGC
ATGAATGGATTAACGAGTCCCACTGTCCATGTCTACTATCCAGCGAAACCACAGCCAAGG
GAACGGGCTTGGCGGAATCAGCGGGGAAAGAAGACCCTGTTGAGCTTGACTCTAGTCCGA
CTTTGTGAAATGACTTGAGAGGTGTAGGATAAGTGGGAGCCTTTACGGGCGCAAGTGAAA
TACCACTACTTTTAACGTTATTTTACTTATTCCGTGGGTCGGAAGCGGGGCAAGTCCCCT
CCTTTTGGCTCCAAGGCCCGGTCTCACCGGGCCGATCCGGGCGGAAGACATTGTCAGGTG
GGGAGGTTTGGCTGGGGCGGCACATCTGTTAAAAATTAACGCAGGTGTCCTAAGATGAGC
TCAACGAGAACAGAAATCTCGTGTGGAACAAAAGGGTAAAAAACGCAGGTGTCCTAAGAT
GAGCTCAACGAGAACAGAAATCTCGTGTGGAAAAAAGGGTAAAAGCTCGTTTGATTCTGA
TTTCCAGTACGAATACGAACCGTGAAAGCGTGGCCTATCGATCCTTTAGATCTTCGGAGT
TTGAAGCTAGAGGTGTCAGAAAAGTTACCACAGGGATAACTGGCTTGTGGCAGCCAAGCG
TTCATAGCGACGTTGCTTTTTGATCCTTCGATGTCGGCTCTTCCTATCATTGTGAAGCAG
AATTCACCAAGTGTTGGATTGTTCACCCACCAATAGGGAACGTGAGCTGGGTTTAGACCG
TCGTGAGACAGGTTAGTTTTACCCTACTGATGACAGTGTCGCGATAGTAATTCAACCTAG
TACGAGAGGAACCGTTGATTCACACAATTGGTCATCGCGCTTGGTTGAAAAGCCAGTGGC
GCGAAGCTACCGTGTGCCGGATTATGACTGAACGCCTCTAAGTCAGAATCCAAGCTAGCA
AGCGACGCCTGCGCCTGCCGCTCGCCCCGACCCACGTTAGGGGCGCTTGCGCCCCCAAGG
GCCCGTGCCATTGGCTAAGCCGGTCCGGCCGATGTGCTGTGGCCGGCCGCCTCGAAGCTC
CCTTCCAAACGGGCGGTGGGCTGAATCCTTTGCAGACGACTTAAATACGCGACGGGGCAT
TGTAAGTGGCAGAGTGGCCTTGCTGCCACGATCCACTGAGATCCAGCCCCACGTCGCACG
GATTCGTCCCTCCCCCAACTCCTCTCTTCTCCGGAAAGGTTCGACCCTGCGGTAAGGATG
CCTCCTAACATTGTCAAGTGCTTCCCGAAAAGCACCAAGTATGAGAGAAAGGATATACAA
TGCCACCGTATAGCACTTAGCTGCCACCGTAAAGCACTTGGCATTATATCACACGAAATC
CGCGTGAAGCCTCCCAGATTAAGCCAAGTGCTTACCGAACGCAACAAGTCTGGAAGAAAG
CATATATATACAAGGCCACATACAAGCACTTAAGTGCCAAGGATGCTAGGATATGCAAAG
AAGCCGAGAAGCACTTAGCTGCCACCGGAAAGAACTTGGCATATCGGTGTGAAGCTTCAC
ACCATTCCAAGTGCTTCCCCAATCGTACCAAGTCTGTGAGAAAGCATATGCAAAGGCCAC
ATACAAGCACTTTTGCTGCCACAGAAATTTACTTGGAAGTTTATTACATGGAATCGGGGT
TTGGCCATACGAAAGTACCATGTCCCTGGAATGAAAGCATAAATACTAGACTTCGAGAGA
ACATGCCATGAACATATATGGATGCCACTACTATCTTTAGTACTGAAAGCTCATGATTTT
GCCAGTAAGGATTCCAGGTAGAAACCATAGACCTGCTTGGGGAACGAAGCACAAAGATGA
AAACATGGCGATACGGAAATACCAAAGGAATCCTGGAAGAAACCATAGGCCAAACATGTA
CAGAGGAATGAACCAATGGCGGGCAAAAACGGCCTACTCCGTGGGAAACGTCCGACTAGC
GTAGGACGTGCGCCGCGACGCTGAAAACTGGCCAATACGTTGAGGAAACACCCACGTATT
GCCAAAACGTGGAAACCGGGCAAAAACGCCCGACTCCACGGAAAACGTCCAAACTAGCGC
AGCACGTGCGCGCGACGCTGAAAACTGGCCAATACGTTGAGGAAACACCCACGTATTGCC
AAAACGTGGAAACCGG
>Locus_7_Transcript_10/10_Confidence_0.684_Length_2293
CCGACTGTTTAATTAAAACAAAGCATTGCGATGGTCCTCGCGGATGCTGACGCAATGTGA
TTTCTGCCCAGTGCTCTGAATGTCAAAGTGAAGAAATTCAACCAAGCGCGGGTAAACGGC
GGGAGTAACTATGACTCTCTTAAGGTAGCCAAATGCCTCGTCATCTAATTAGTGACGCGC
ATGAATGGATTAACGAGTCCCACTGTCCATGTCTACTATCCAGCGAAACCACAGCCAAGG
GAACGGGCTTGGCGGAATCAGCGGGGAAAGAAGACCCTGTTGAGCTTGACTCTAGTCCGA
CTTTGTGAAATGACTTGAGAGGTGTAGGATAAGTGGGAGCCTTTACGGGCGCAAGTGAAA
TACCACTACTTTTAACGTTATTTTACTTATTCCGTGGGTCGGAAGCGGGGCAAGTCCCCT
CCTTTTGGCTCCAAGGCCCGGTCTCACCGGGCCGATCCGGGCGGAAGACATTGTCAGGTG
GGGAGGTTTGGCTGGGGCGGCACATCTGTTAAAAATTAACGCAGGTGTCCTAAGATGAGC
TCAACGAGAACAGAAATCTCGTGTGGAACAAAAGGGTAAAAGCAGGTGTCCTAAGATGAG
CTCAACGAGAACAGAAATCTCGTGTGGAAAAAAGGGTAAAAGCTCGTTTGATTCTGATTT
CCAGTACGAATACGAACCGTGAAAGCGTGGCCTATCGATCCTTTAGATCTTCGGAGTTTG
AAGCTAGAGGTGTCAGAAAAGTTACCACAGGGATAACTGGCTTGTGGCAGCCAAGCGTTC
ATAGCGACGTTGCTTTTTGATCCTTCGATGTCGGCTCTTCCTATCATTGTGAAGCAGAAT
TCACCAAGTGTTGGATTGTTCACCCACCAATAGGGAACGTGAGCTGGGTTTAGACCGTCG
TGAGACAGGTTAGTTTTACCCTACTGATGACAGTGTCGCGATAGTAATTCAACCTAGTAC
GAGAGGAACCGTTGATTCACACAATTGGTCATCGCGCTTGGTTGAAAAGCCAGTGGCGCG
AAGCTACCGTGTGCCGGATTATGACTGAACGCCTCTAAGTCAGAATCCAAGCTAGCAAGC
GACGCCTGCGCCTGCCGCTCGCCCCGACCCACGTTAGGGGCGCTTGCGCCCCCAAGGGCC
CGTGCCATTGGCTAAGCCGGTCCGGCCGATGTGCTGTGGCCGGCCGCCTCGAAGCTCCCT
TCCAAACGGGCGGTGGGCTGAATCCTTTGCAGACGACTTAAATACGCGACGGGGCATTGT
AAGTGGCAGAGTGGCCTTGCTGCCACGATCCACTGAGATCCAGCCCCACGTCGCACGGAT
TCGTCCCTCCCCCAACTCCTCTCTTCTCCGGAAAGGTTCGACCCTGCGGTAAGGATGCCT
CCTAACATTGTCAAGTGCTTCCCGAAAAGCACCAAGTATGAGAGAAAGGATATACAATGC
CACCGTATAGCACTTAGCTGCCACCGTAAAGCACTTGGCATTATATCACACGAAATCCGC
GTGAAGCCTCCCAGATTAAGCCAAGTGCTTACCGAACGCAACAAGTCTGGAAGAAAGCAT
ATATATACAAGGCCACATACAAGCACTTAAGTGCCAAGGATGCTAGGATATGCAAAGAAG
CCGAGAAGCACTTAGCTGCCACCGGAAAGAACTTGGCATATCGGTGTGAAGCTTCACACC
ATTCCAAGTGCTTCCCCAATCGTACCAAGTCTGTGAGAAAGCATATGCAAAGGCCACATA
CAAGCACTTTTGCTGCCACAGAAATTTACTTGGAAGTTTATTACATGGAATCGGGGTTTG
GCCATACGAAAGTACCATGTCCCTGGAATGAAAGCATAAATACTAGACTTCGAGAGAACA
TGCCATGAACATATATGGATGCCACTACTATCTTTAGTACTGAAAGCTCATGATTTTGCC
AGTAAGGATTCCAGGTAGAAACCATAGACCTGCTTGGGGAACGAAGCACAAAGATGAAAA
CATGGCGATACGGAAATACCAAAGGAATCCTGGAAGAAACCATAGGCCAAACATGTACAG
AGGAATGAACCAATGGCGGGCAAAAACGGCCTACTCCGTGGGAAACGTCCGACTAGCGTA
GGACGTGCGCCGCGACGCTGAAAACTGGCCAATACGTTGAGGAAACACCCACGTATTGCC
AAAACGTGGAAACCGGGCAAAAACGCCCGACTCCACGGAAAACGTCCAAACTAGCGCAGC
ACGTGCGCGCGACGCTGAAAACTGGCCAATACGTTGAGGAAACACCCACGTATTGCCAAA
ACGTGGAAACCGG
>Locus_8_Transcript_1/1_Confidence_1.000_Length_1070
TCTGGTTGTGTTTAAGTTCGTAGCACTGGTTCACATAATTAAAGTCTCAGTCCACCAGGA
AACACATCGGTGACTGTATAACGTTACACTGGACTCGAGACACAAGACTATATGACCTCA
AGTCTTAGACAATTGCTTAAATCGGACACAGATCGTCTCAGCTACAAGAATGACAGCAAA
CACTGGGAAAACAGCTGGCTGTAACTTCGCTAGTAGAGCCAGTTCATCTAAACAAGCTCT
ACCTATCTTTCAGCTCTTGTTCGAATGTGCGCAGTTTCTCCCTGATAGGAGAAAGGAAGG
ATTTCACATCCTTGGAGATCCGTGACTTGTCATCCCATTCAAGGCTGTCGGTAAACCTTA
CTTCTGCCTCTAGGTCATCAAGCTCACCGAGTGAAAACTCGGGGATGTCTATATGGCCCA
TGACCTTCTTCTGCTCTTCCTTGATTTTCCATTCACCTTTGAAACTCAAGCTCAGTTCAT
AGTTATACCCTACTCTCTTCTTGTTACGGACTGTTACTAGATATGCATCGCCTGAGCATT
TGGACACTTCATCAATGGATGCCTTCCCTGTGGAGAAATCCAATGAACCTAAAGAACCCA
CCAATTCCTTTATCCTACTACTAGCCCATGAATTTAGGTTCTTTTCCTCCCATGTTCCGG
CCTGATTCCAGACAGAGCCGAGGGCTGTCTGCCCGTTACCGTTCCTGGTGCCGTTGGCGG
CAGCGGCGGCGGCGGCGTCGAGCTTGCGGGGGACGGGCAGCGGCGCCGCGTCGCCGGTGG
CCTCACGCACCCAGTACCTGTACGAGGATTTCTCCGCCGTCACGGGCGCGGTCTCCGTCT
CCGTCACCGTCGCCGCGGCCGCCGCCTCCTCCATCAGCAGATCGAGCCTGGCTCGATGCA
GATCTCTCGGCGGCGCGAGGCCCGATAGAGCGGGAGGGGGCGAGTGGGGAGATCGGCAAG
GAGGCTCTCCCTTCCCGGAGGATCGAGAGGCTTCTACCCCGGAGGAGAGGATTCCCGGAT
TTTGTGCCCGTAGCGAATCGCGTACCGGGGGCGCACCTGTTTTGACTCTT
>Locus_9_Transcript_1/1_Confidence_1.000_Length_661
CTACAACATCCAGAAGGAGTCCACCCTCCACCTGGTGCTCAGGCTCCGTGGTGGCATGCA
GATCTTTGTCAAGACCCTGACCGGCAAGACCATCACCCTTGAGGTCGAGTCCTCGGACAC
CATCGACAACGTCAAGGCCAAGATCCAGGACAAGGAGGGCATCCCACCGGACCAGCAGCG
TCTCATCTTTGCTGGCAAGCAGCTTGAGGATGGACGTACCCTCGCTGACTACAACATCCA
GAAGGAGTCCACCCTCCACCTCGTGCTCAGGCTCCGCGGTGGCATGCAGATCTTCGTCAA
GACCCTCACTGGCAAGACCATTACCCTGGAGGTTGAGTCGTCCGACACCATTGACAACGT
CAAGGCCAAGATCCAGGACAAGGAGGGCATCCCCCCGGACCAGCAGCGCCTTATCTTTGC
TGGCAAGCAGCTTGAGGACGGCCGTACCCTCGCTGACTACAACATCCAGAAGGAGTCCAC
GCTCCACCTGGTGCTCAGGCTCCGTGGTGGCATGCAGATCTTTGTGAAGACCCTCACCGG
CAAGACCATCACCCTGGAGGTTGAGTCATCTGACACCATCGACAATGTCAAGGCCAAGAT
CCAGGACAAGGAGGGCATCCCCCCGGACCAGCAGCGCCTCATCTTTGCTGGTAAGCAGCT
G
>Locus_10_Transcript_1/7_Confidence_0.684_Length_1599
TGCCAATGTCATCATGGCAACATATGAAGATGTTCTCCTTGGTGATGTCCAAGTCTACCC
AGAGAAGGGGACTGTTGCTTTCTCTGCTGGTTTGCACGGGTGGGCTTTTACCCTCACAAA
CTTTGCCAAGATGTATGCCTCCAAGTTTGGTGTTGATGAATCAAAGATGATGGAGAGGCT
GTGGGGTGAGAACTTCTTTGACCCAGCCACAAAGAAATGGACGACAAAGAGCACTGGCAC
AGCTACCTGCAAGAGAGGTTTTGTTCAGTTCTGCTATGAGCCAATCAAGCAAATCATCGA
GATCTGTATGAATGATCAGAAGGATAAGTTGTGGCCTATGTTGAAGAAGCTTGGTATTGT
CATGAAGAATGATGAGAAGGACCTAATGGGCAAGCCTTTGATGAAGCGTGTCATGCAAAC
TTGGCTTCCTGCCAGTCGTGCTCTGCTTGAGATGATGGTGTATCACCTGCCCTCTCCCTC
GAAGGCCCAGAGATATCGTGTTGAGAACCTGTACGAGGGCCCCCTTGATGATATATATGC
AAATGCTATCAGAAACTGTGACCCTGATGGTCCTCTTATGCTGTACGTTTCCAAGATGAT
TCCAGCATCTGACAAGGGCAGATTCTTTGCCTTTGGTCGTGTTTTTGCTGGGAAGGTTGC
AACTGGCATGAAGGTCCGTATCATGGGTCCCAACTATGTTCCTGGCCAGAAGAAAGATCT
CTACACCAAGAGTGTCCAGCGTACTGTTATCTGGATGGGAAAGAAGCAAGAGTCTGTTGA
GGATGTTCCCTGCGGTAACACTGTTGCTTTGGTTGGTTTGGATCAGTTCATCACGAAGAA
TGCTACCCTGACAAATGAGAAGGAAGTTGATGCCTGCCCAATCAGAGCAATGAAGTTCTC
TGTGTCCCCTGTTGTGCGTGTTGCTGTTCAGTGCAAGGTGGCCTCTGATCTTCCAAAGCT
TGTTGAAGGCTTGAAGCGTCTGGCCAAGTCTGACCCTATGGTCCTCTGCTCCATCGAGGA
GTCTGGTGAGCATATCATTGCTGGAGCTGGTGAGCTTCACCTTGAGATTTGCTTGAAGGA
TCTGCAGGATGACTTCATGGGAGGTGCTGAAATTATTGTTTCCCCTCCTGTTGTCTCCTT
CCGTGAGACTGTCCTGGACAAGTCATGCCGTACTGTTATGAGCAAGTCCCCGAACAAGCA
CAACCGTCTCTACATGGAGGCTCGCCCGTTGGAGGAAAATCTGCCAGAGGCCATTGATGA
TGGACGCATTGGCCCACGTGATGACCCTAAGGTGCGCTCCAAGATCCTATCTGAGGAGTT
TGGTTGGGACAAGGATCTCGCCAAGAAGATTTGGTGCTTTGGACCCGAGACCACTGGCCC
CAACATGGTTGTTGATATGTGTAAGGGAGTGCAGTACCTGAATGAGATCAAGGACTCTGT
TGTGGCTGGGTTCCAGTGGGCTTCCAAGGAAGGTGCACTGGCTGACGAGAACATGCGTGG
CATCTGTTTTGAAGTCTGTGATGTTGTCCTCCACACTGATGCTATTCACAGGGGTGGTGG
TCAGGTTATTCCAACGGCCAGGAGGGTCATATTTGCCTC
>Locus_10_Transcript_2/7_Confidence_0.684_Length_1599
TGCCAATGTCATCATGGCAACATATGAAGATGTTCTCCTTGGTGATGTCCAAGTCTACCC
GGAGAAGGGGACTGTTGCTTTCTCTGCTGGTTTGCATGGGTGGGCTTTTACCCTTACAAA
CTTTGCTAAGATGTATGCCTCCAAGTTTGGTGTTGATGAATCAAAGATGATGGAGAGGCT
GTGGGGTGAGAACTTCTTTGACCCAGCCACAAAGAAATGGACGACAAAGAGCACTGGCAC
AGCTACCTGCAAGAGAGGTTTTGTTCAGTTCTGCTATGAGCCAATCAAGCAAATCATCGA
GATCTGTATGAATGATCAGAAGGATAAGTTGTGGCCTATGTTGAAGAAGCTTGGTATTGT
CATGAAGAATGATGAGAAGGACCTAATGGGCAAGCCTTTGATGAAGCGTGTCATGCAAAC
TTGGCTTCCTGCCAGTCGTGCTCTGCTTGAGATGATGGTGTATCACCTGCCCTCTCCCTC
AAAGGCTCAGAGGTATCGTGTTGAGAACTTGTATGAGGGCCCCCTTGATGATATCTATGC
AAATGCTATCAGAAACTGTGACCCTGATGGTCCTCTTATGCTGTACGTTTCCAAGATGAT
TCCAGCATCTGACAAGGGCAGATTCTTTGCCTTTGGTCGTGTTTTTGCTGGGAAGGTTGC
AACTGGCATGAAGGTCCGTATCATGGGTCCCAACTATGTTCCTGGCCAGAAGAAAGATCT
CTACACCAAGAGTGTCCAGCGTACTGTTATCTGGATGGGAAAGAAGCAAGAGTCTGTTGA
GGATGTTCCCTGCGGTAACACTGTTGCTTTGGTTGGTTTGGATCAGTTCATCACGAAGAA
TGCTACCCTGACAAATGAGAAGGAAGTTGATGCCTGCCCAATCAGAGCAATGAAGTTCTC
TGTGTCCCCTGTTGTGCGTGTTGCTGTTCAGTGCAAGGTGGCCTCTGATCTTCCAAAGCT
TGTTGAAGGCTTGAAGCGTCTGGCCAAGTCTGACCCTATGGTCCTCTGCTCCATCGAGGA
GTCTGGTGAGCATATCATTGCTGGAGCTGGTGAGCTTCACCTTGAGATTTGCTTGAAGGA
TCTGCAGGATGACTTCATGGGAGGTGCTGAAATTATTGTTTCCCCTCCTGTTGTCTCCTT
CCGTGAGACTGTCCTGGACAAGTCATGCCGTACTGTTATGAGCAAGTCCCCGAACAAGCA
CAACCGTCTCTACATGGAGGCTCGCCCGTTGGAGGAAAATCTGCCAGAGGCCATTGATGA
TGGACGCATTGGCCCACGTGATGACCCTAAGGTGCGCTCCAAGATCCTATCTGAGGAGTT
TGGTTGGGACAAGGATCTCGCCAAGAAGATTTGGTGCTTTGGACCCGAGACCACTGGCCC
CAACATGGTTGTTGATATGTGTAAGGGAGTGCAGTACCTGAATGAGATCAAGGACTCTGT
TGTGGCTGGGTTCCAGTGGGCTTCCAAGGAAGGTGCACTGGCTGACGAGAACATGCGTGG
CATCTGTTTTGAAGTCTGTGATGTTGTCCTCCACACTGATGCTATTCACAGGGGTGGTGG
TCAGGTTATTCCAACGGCCAGGAGGGTCATATTTGCCTC
>Locus_10_Transcript_3/7_Confidence_0.684_Length_1599
TGCCAATGTCATCATGGCAACATATGAAGATGTTCTCCTTGGTGATGTCCAAGTCTACCC
GGAGAAGGGGACTGTTGCTTTCTCTGCTGGTTTGCATGGGTGGGCTTTTACCCTTACAAA
CTTTGCTAAGATGTATGCCTCCAAGTTTGGTGTTGATGAATCAAAGATGATGGAGAGGCT
GTGGGGTGAGAACTTCTTTGACCCAGCCACAAAGAAATGGACGACAAAGAGCACTGGCAC
AGCTACCTGCAAGAGAGGTTTTGTTCAGTTCTGCTATGAGCCAATCAAGCAAATCATCGA
GATCTGTATGAATGATCAGAAGGATAAGTTGTGGCCTATGTTGAAGAAGCTTGGTATTGT
CATGAAGAATGATGAGAAGGACCTAATGGGCAAGCCTTTGATGAAGCGTGTCATGCAAAC
TTGGCTTCCTGCCAGTCGTGCTCTGCTTGAGATGATGGTGTATCACCTGCCCTCTCCCTC
GAAGGCCCAGAGATATCGTGTTGAGAACCTGTACGAGGGCCCCCTTGATGATATATATGC
AAATGCTATCAGAAACTGTGACCCTGATGGTCCTCTTATGCTGTACGTTTCCAAGATGAT
TCCAGCATCTGACAAGGGCAGATTCTTTGCCTTTGGTCGTGTTTTTGCTGGGAAGGTTGC
AACTGGCATGAAGGTCCGTATCATGGGTCCCAACTATGTTCCTGGCCAGAAGAAAGATCT
CTACACCAAGAGTGTCCAGCGTACTGTTATCTGGATGGGAAAGAAGCAAGAGTCTGTTGA
GGATGTTCCCTGCGGTAACACTGTTGCTTTGGTTGGTTTGGATCAGTTCATCACGAAGAA
TGCTACCCTGACAAATGAGAAGGAAGTTGATGCCTGCCCAATCAGAGCAATGAAGTTCTC
TGTGTCCCCTGTTGTGCGTGTTGCTGTTCAGTGCAAGGTGGCTTCTGATCTTCCCAAGCT
TGTTGAAGGTTTGAAGCGGCTGGCCAAGTCTGATCCTATGGTCCTCTGCTCTATCGAGGA
GTCCGGTGAGCATATCATTGCTGGAGCTGGTGAGCTTCACCTTGAGATTTGCTTGAAGGA
TCTGCAGGATGACTTCATGGGAGGTGCTGAAATTATTGTTTCCCCTCCTGTTGTCTCCTT
CCGTGAGACTGTCCTGGACAAGTCATGCCGTACTGTTATGAGCAAGTCCCCGAACAAGCA
CAACCGTCTCTACATGGAGGCTCGCCCGTTGGAGGAAAATCTGCCAGAGGCCATTGATGA
TGGACGCATTGGCCCACGTGATGACCCTAAGGTGCGCTCCAAGATCCTATCTGAGGAGTT
TGGTTGGGACAAGGATCTCGCCAAGAAGATTTGGTGCTTTGGACCCGAGACCACTGGCCC
CAACATGGTTGTTGATATGTGTAAGGGAGTGCAGTACCTGAATGAGATCAAGGACTCTGT
TGTGGCTGGGTTCCAGTGGGCTTCCAAGGAAGGTGCACTGGCTGACGAGAACATGCGTGG
CATCTGTTTTGAAGTCTGTGATGTTGTCCTCCACACTGATGCTATTCACAGGGGTGGTGG
TCAGGTTATTCCAACGGCCAGGAGGGTCATATTTGCCTC
>Locus_10_Transcript_4/7_Confidence_0.684_Length_1599
TGCCAATGTCATCATGGCAACATATGAAGATGTTCTCCTTGGTGATGTCCAAGTCTACCC
GGAGAAGGGGACTGTTGCTTTCTCTGCTGGTTTGCATGGGTGGGCTTTTACCCTTACAAA
CTTTGCTAAGATGTATGCCTCCAAGTTTGGTGTTGATGAATCAAAGATGATGGAGAGGCT
GTGGGGTGAGAACTTCTTTGACCCAGCCACAAAGAAATGGACGACAAAGAGCACTGGCAC
AGCTACCTGCAAGAGAGGTTTTGTTCAGTTCTGCTATGAGCCAATCAAGCAAATCATCGA
GATCTGTATGAATGATCAGAAGGATAAGTTGTGGCCTATGTTGAAGAAGCTTGGTATTGT
CATGAAGAATGATGAGAAGGACCTAATGGGCAAGCCTTTGATGAAGCGTGTCATGCAAAC
TTGGCTTCCTGCCAGTCGTGCTCTGCTTGAGATGATGGTGTATCACCTGCCCTCTCCCTC
GAAGGCCCAGAGATATCGTGTTGAGAACCTGTACGAGGGCCCCCTTGATGATATATATGC
AAATGCTATCAGAAACTGTGACCCTGATGGTCCTCTTATGCTGTACGTTTCCAAGATGAT
TCCAGCATCTGACAAGGGCAGATTCTTTGCCTTTGGTCGTGTTTTTGCTGGGAAGGTTGC
AACTGGCATGAAGGTCCGTATCATGGGTCCCAACTATGTTCCTGGCCAGAAGAAAGATCT
CTACACCAAGAGTGTCCAGCGTACTGTTATCTGGATGGGAAAGAAGCAAGAGTCTGTTGA
GGATGTTCCCTGCGGTAACACTGTTGCCTTGGTTGGTTTGGATCAGTTCATCACGAAGAA
CGCAACCCTGACAAATGAGAAGGAAGTTGATGCCTGCCCAATCAGAGCAATGAAGTTCTC
TGTGTCCCCTGTTGTGCGTGTTGCTGTTCAGTGCAAGGTGGCCTCTGATCTTCCAAAGCT
TGTTGAAGGCTTGAAGCGTCTGGCCAAGTCTGACCCTATGGTCCTCTGCTCCATCGAGGA
GTCTGGTGAGCATATCATTGCTGGAGCTGGTGAGCTTCACCTTGAGATTTGCTTGAAGGA
TCTGCAGGATGACTTCATGGGAGGTGCTGAAATTATTGTTTCCCCTCCTGTTGTCTCCTT
CCGTGAGACTGTCCTGGACAAGTCATGCCGTACTGTTATGAGCAAGTCCCCGAACAAGCA
CAACCGTCTCTACATGGAGGCTCGCCCGTTGGAGGAAAATCTGCCAGAGGCCATTGATGA
TGGACGCATTGGCCCACGTGATGACCCTAAGGTGCGCTCCAAGATCCTATCTGAGGAGTT
TGGTTGGGACAAGGATCTCGCCAAGAAGATTTGGTGCTTTGGACCCGAGACCACTGGCCC
CAACATGGTTGTTGATATGTGTAAGGGAGTGCAGTACCTGAATGAGATCAAGGACTCTGT
TGTGGCTGGGTTCCAGTGGGCTTCCAAGGAAGGTGCACTGGCTGACGAGAACATGCGTGG
CATCTGTTTTGAAGTCTGTGATGTTGTCCTCCACACTGATGCTATTCACAGGGGTGGTGG
TCAGGTTATTCCAACGGCCAGGAGGGTCATATTTGCCTC
>Locus_10_Transcript_5/7_Confidence_0.684_Length_1599
TGCCAATGTCATCATGGCAACATATGAAGATGTTCTCCTTGGTGATGTCCAAGTCTACCC
GGAGAAGGGGACTGTTGCTTTCTCTGCTGGTTTGCATGGGTGGGCTTTTACCCTTACAAA
CTTTGCTAAGATGTATGCCTCCAAGTTTGGTGTTGATGAATCAAAGATGATGGAGAGGCT
GTGGGGTGAGAACTTCTTTGACCCAGCCACCAAGAAATGGACGACAAAGAACTCCGGCTC
AGCTACCTGCAAGAGAGGTTTTGTTCAGTTCTGCTATGAGCCAATCAAGCAAATCATTGA
GATCTGTATGAATGATCAGAAGGATAAGTTGTGGCCTATGTTGAAGAAGCTTGGTATTGT
CATGAAGAATGATGAGAAGGACCTAATGGGCAAGCCTTTGATGAAGCGTGTCATGCAAAC
TTGGCTTCCTGCCAGTCGTGCTCTGCTTGAGATGATGGTGTATCACCTGCCCTCTCCCTC
GAAGGCCCAGAGATATCGTGTTGAGAACCTGTACGAGGGCCCCCTTGATGATATATATGC
AAATGCTATCAGAAACTGTGACCCTGATGGTCCTCTTATGCTGTACGTTTCCAAGATGAT
TCCAGCATCTGACAAGGGCAGATTCTTTGCCTTTGGTCGTGTTTTTGCTGGGAAGGTTGC
AACTGGCATGAAGGTCCGTATCATGGGTCCCAACTATGTTCCTGGCCAGAAGAAAGATCT
CTACACCAAGAGTGTCCAGCGTACTGTTATCTGGATGGGAAAGAAGCAAGAGTCTGTTGA
GGATGTTCCCTGCGGTAACACTGTTGCTTTGGTTGGTTTGGATCAGTTCATCACGAAGAA
TGCTACCCTGACAAATGAGAAGGAAGTTGATGCCTGCCCAATCAGAGCAATGAAGTTCTC
TGTGTCCCCTGTTGTGCGTGTTGCTGTTCAGTGCAAGGTGGCCTCTGATCTTCCAAAGCT
TGTTGAAGGCTTGAAGCGTCTGGCCAAGTCTGACCCTATGGTCCTCTGCTCCATCGAGGA
GTCTGGTGAGCATATCATTGCTGGAGCTGGTGAGCTTCACCTTGAGATTTGCTTGAAGGA
TCTGCAGGATGACTTCATGGGAGGTGCTGAAATTATTGTTTCCCCTCCTGTTGTCTCCTT
CCGTGAGACTGTCCTGGACAAGTCATGCCGTACTGTTATGAGCAAGTCCCCGAACAAGCA
CAACCGTCTCTACATGGAGGCTCGCCCGTTGGAGGAAAATCTGCCAGAGGCCATTGATGA
TGGACGCATTGGCCCACGTGATGACCCTAAGGTGCGCTCCAAGATCCTATCTGAGGAGTT
TGGTTGGGACAAGGATCTCGCCAAGAAGATTTGGTGCTTTGGACCCGAGACCACTGGCCC
CAACATGGTTGTTGATATGTGTAAGGGAGTGCAGTACCTGAATGAGATCAAGGACTCTGT
TGTGGCTGGGTTCCAGTGGGCTTCCAAGGAAGGTGCACTGGCTGACGAGAACATGCGTGG
CATCTGTTTTGAAGTCTGTGATGTTGTCCTCCACACTGATGCTATTCACAGGGGTGGTGG
TCAGGTTATTCCAACGGCCAGGAGGGTCATATTTGCCTC
>Locus_10_Transcript_6/7_Confidence_0.684_Length_1599
TGCCAATGTCATCATGGCAACATATGAAGATGTTCTCCTTGGTGATGTCCAAGTCTACCC
GGAGAAGGGGACTGTTGCTTTCTCTGCTGGTTTGCATGGGTGGGCTTTTACCCTTACAAA
CTTTGCTAAGATGTATGCCTCCAAGTTTGGTGTTGATGAATCAAAGATGATGGAGAGGCT
GTGGGGTGAGAACTTCTTTGACCCAGCCACAAAGAAATGGACGACAAAGAGCACTGGCAC
AGCTACCTGCAAGAGAGGTTTTGTTCAGTTCTGCTATGAGCCAATCAAGCAAATCATCGA
GATCTGTATGAATGATCAGAAGGATAAGTTGTGGCCTATGTTGAAGAAGCTTGGTATTGT
CATGAAGAATGATGAGAAGGACCTAATGGGCAAGCCTTTGATGAAGCGTGTCATGCAAAC
TTGGCTTCCTGCCAGTCGTGCTCTGCTTGAGATGATGGTGTATCACCTGCCCTCTCCCTC
GAAGGCCCAGAGATATCGTGTTGAGAACCTGTACGAGGGCCCCCTTGATGATATATATGC
AAATGCTATCAGAAACTGTGACCCTGATGGTCCTCTTATGCTGTACGTTTCCAAGATGAT
TCCAGCATCTGACAAGGGCAGATTCTTTGCCTTTGGTCGTGTTTTTGCTGGGAAGGTTGC
AACTGGCATGAAGGTCCGTATCATGGGTCCCAACTATGTTCCTGGCCAGAAGAAAGATCT
CTACACCAAGAGTGTCCAGCGTACTGTTATCTGGATGGGAAAGAAGCAAGAGTCTGTTGA
GGATGTTCCCTGCGGTAACACTGTTGCTTTGGTTGGTTTGGATCAGTTCATCACGAAGAA
TGCTACCCTGACAAATGAGAAGGAAGTTGATGCCTGCCCAATCAGAGCAATGAAGTTCTC
TGTGTCCCCTGTTGTGCGTGTTGCTGTTCAGTGCAAGGTGGCCTCTGATCTTCCAAAGCT
TGTTGAAGGCTTGAAGCGTCTGGCCAAGTCTGACCCTATGGTCCTCTGCTCCATCGAGGA
GTCTGGTGAGCATATCATTGCTGGAGCTGGTGAGCTTCACCTTGAGATTTGCTTGAAGGA
TCTGCAGGATGACTTCATGGGAGGTGCTGAAATTATTGTTTCCCCTCCTGTTGTCTCCTT
CCGTGAGACTGTCCTGGACAAGTCATGCCGTACTGTTATGAGCAAGTCCCCGAACAAGCA
CAACCGTCTCTACATGGAGGCTCGTCCTTTGGAGGAAAATTTGCCAGAGGCCATTGATGA
TGGACGCATTGGCCCACGTGATGATCCTAAGGTGCGCTCCAAGATCCTGTCTGAGGAGTT
CGGTTGGGACAAGGATCTCGCCAAGAAGATCTGGTGCTTTGGACCTGAGACCACTGGCCC
CAACATGGTTGTTGATATGTGCAAGGGAGTGCAGTACCTGAATGAGATCAAGGACTCTGT
TGTGGCTGGGTTCCAATGGGCATCGAAGGAAGGTGCTCTGGCGGACGAGAACATGCGTGG
CATCTGTTTTGAAGTCTGTGATGTTGTCCTCCACACTGATGCTATTCACAGGGGTGGTGG
TCAGGTTATTCCAACGGCCAGGAGGGTCATATTTGCCTC
>Locus_10_Transcript_7/7_Confidence_0.684_Length_1599
TGCCAATGTCATCATGGCAACATATGAAGATGTTCTCCTTGGTGATGTCCAAGTCTACCC
GGAGAAGGGGACTGTTGCTTTCTCTGCTGGTTTGCATGGGTGGGCTTTTACCCTTACAAA
CTTTGCTAAGATGTATGCCTCCAAGTTTGGTGTTGATGAATCAAAGATGATGGAGAGGCT
GTGGGGTGAGAACTTCTTTGACCCAGCCACAAAGAAATGGACGACAAAGAGCACTGGCAC
AGCTACCTGCAAGAGAGGTTTTGTTCAGTTCTGCTATGAGCCAATCAAGCAAATCATCGA
GATCTGTATGAATGATCAGAAGGATAAGTTGTGGCCTATGTTGAAGAAGCTTGGTATTGT
CATGAAGAATGATGAGAAGGACCTAATGGGCAAGCCTTTGATGAAGCGTGTCATGCAAAC
TTGGCTTCCTGCCAGTCGTGCTCTGCTTGAGATGATGGTGTATCACCTGCCCTCTCCCTC
GAAGGCCCAGAGATATCGTGTTGAGAACCTGTACGAGGGCCCCCTTGATGATATATATGC
AAATGCTATCAGAAACTGTGACCCTGATGGTCCTCTTATGCTGTACGTTTCCAAGATGAT
TCCAGCATCTGACAAGGGCAGATTCTTTGCCTTTGGTCGTGTTTTTGCTGGGAAGGTTGC
AACTGGCATGAAGGTCCGTATCATGGGTCCCAACTATGTTCCTGGCCAGAAGAAAGATCT
CTACACCAAGAGTGTCCAGCGTACTGTTATCTGGATGGGAAAGAAGCAAGAGTCTGTTGA
GGATGTTCCCTGCGGTAACACTGTTGCTTTGGTTGGTTTGGATCAGTTCATCACGAAGAA
TGCTACCCTGACAAATGAGAAGGAAGTTGATGCCTGCCCAATCAGAGCAATGAAGTTCTC
TGTGTCCCCTGTTGTGCGTGTTGCTGTTCAGTGCAAGGTGGCCTCTGATCTTCCAAAGCT
TGTTGAAGGCTTGAAGCGTCTGGCCAAGTCTGACCCTATGGTCCTCTGCTCCATCGAGGA
GTCTGGTGAGCATATCATTGCTGGAGCTGGTGAGCTTCACCTTGAGATTTGCTTGAAGGA
TCTGCAGGATGACTTCATGGGAGGTGCTGAAATTATTGTTTCCCCTCCTGTTGTCTCCTT
CCGTGAGACTGTCCTGGACAAGTCATGCCGTACTGTTATGAGCAAGTCCCCGAACAAGCA
CAACCGTCTCTACATGGAGGCTCGCCCGTTGGAGGAAAATCTGCCAGAGGCCATTGATGA
TGGACGCATTGGCCCACGTGATGACCCTAAGGTGCGCTCCAAGATCCTATCTGAGGAGTT
TGGTTGGGACAAGGATCTCGCCAAGAAGATTTGGTGCTTTGGACCCGAGACCACTGGCCC
CAACATGGTTGTTGATATGTGTAAGGGAGTGCAGTACCTGAATGAGATCAAGGACTCTGT
TGTGGCTGGGTTCCAGTGGGCTTCCAAGGAAGGTGCACTGGCTGACGAGAACATGCGTGG
CATCTGTTTTGAAGTCTGTGATGTTGTCCTCCACACTGATGCTATTCACAGGGGTGGTGG
TCAGGTTATTCCAACGGCCAGGAGGGTCATATTTGCCTC
>Locus_11_Transcript_1/7_Confidence_0.625_Length_2008
TTTTTTTTAAAATCACATAAGATGTTCTCTCCATATAAAATAATAAAAACAACACAGGTA
ATTTATTGAAAATATAGTTCAGACCTGACACCAGACGCAAAACAGACAATATTATGATGT
TTTTAACTGACTCGACACAGAACCAGCCAACAAATCGAAGTGTTCAAAGACCAACGCAGA
CACCTGAGACTTCAAATACGGATCCAAAGACTACGACTGACACTTGATGGAACACCATCA
GAAGACACACTTAAAACAAGCAGTAGGTGGTAGAAAGGAACATAGAACGGGAGCAAGCAG
GTACGGCCTCTCACTCCTCATCGGATTCGGCGCTCTGGAGCCACTCCACGACCGGCTTGG
CCTTCTCCACGACCTCCGAGTTCTTGCCAGCCGCAACAGCTTCATTGTACCACTGCACAA
TGGTCTCTTCCTCGAGGACGTCTCCGTCGTAGAGGTACTTCAGGACAACAGGCACCTCCT
TCAGGGCCTCAGCGCTGCACTTGCCACAGAAGGCCTCAATGGCCTGGAGCAGGAACATCT
GGGCAGCCTCATCAGGCACAGCAGCAGCAAGGTACTTCTTGTTCTTCGCAACGTCCTTCG
CAAACCCCTTGGCAGCACCATGGAAGAGCGCCTCAAACAGAGCACCCATCACTTCCTTCG
GGGGTAGGGTAGAGGAGGATAGCACACCCTTGAGCTGAGCTGCTGTGGCAGCGTTGCCCA
GGCTTGCCTTGATCTCTGCAACCAGTTCATCGAAAGGAGTAGTTTTGGCCACAGCATGAT
TACCGTTGGTGGATTTATCTTCACTCTTGGCTGTCCCATTGGCACCGCCCTCCTCCTTGT
GTGCGGCCTGTTTCTTCTTCTTCTCTGTCTCTTCAGTGGCAAGCATAACCATCTCAGCAG
TTGCTGCACTCAGCTGCTCCTGCATGCGCTTCCTCGCAGCCTCTGCTGATGTGTCAGTCT
GCCACTCCACGTCATCATCATCATCCTCATCATCAGCAGCAGCAATGAAGTCAGCATCTT
GGCTGTGAGTTGGTGATGTTGCATGCTCTTCATCAGAACAACCACCACCATTCTTCTTCT
TTGTACCTTTTGCAGTGCTCTCCTTGGACGAACCACCTTTCTTCTTTGAGTCCTTTTTGA
TCTTCTTCATCTCCTCATCAGCAGCCTCACCTTCTTTCAGCCTCTCCTTCTCAGCTCTTC
GCATAGCTTTCTTGTCTTTGCCTCCCTTCTTTGCTTCTGGTGGGTTCTTCAGGATGAATG
TAGTGAGCTTGTCCCTCATGTCAACATCCGACAGGAAGCCACATGCAGCACATTTCAGAG
TTATCATCTCTTTCTTGGAGATCAGAACCTCAGTCTCAGGATTGCCACATCCATAGCACT
GGACATACTTCTTGATGAAGTTCTCAAGAAGACCAGCCAGCTTTGAAGTGTCATGGGCAC
CATTAACCAAGGAGATTCCTGTCTTCTCATCAAATTTTGATTGTGCCCCAAGCTCACATC
CAAAGTACTTAGTTGTGTATGAAGCAGGCCTGGCAAGTGCTTTTGCTATATCAACCATGT
TGACGATATTTGTCTTGATGCCATTACCACGGCCTTCTATCTTGGTCAACATTCTGGGCA
TCTTGTACCTGTAGAAGGCATCATCCTTGTTGGAAGCACCAATGTTTTGGAGCGCCATAC
TGACCGAGCTTTCTGCAGCAGATGATATCAGATGTGGCAAAATTCAGAAGCGGGAGTAGC
TGCTGGTCCCTGAAGAAAACTGAGCTGGCTTTGAGCACAGGCAGTGGCAGGTGAACTCTC
AGAACCAGAGAACCCAGCAGTCTCTTGATGCATACAGGGGAGCACAAACTTGTGCCTTTT
TCTCGTTGTACGAGAATACTCTCCCAGCAATCCAACTGATCCCAAATAAACCGATGTTTG
TTCAGACATAAAAGAAGCTTCACCTTCCAAGAACTCCACTTTGTCAGATTGCAGCAAAAC
AGATGCTGCTTGCTCGGCTGGGGGGGGG
>Locus_11_Transcript_2/7_Confidence_0.312_Length_820
TTTTTTTTGCAACAAATATCACAGCATATATTCCCGAGCTTCATATCACAGCATTCCACA
TATAAAAGCAACAAGTAATTTATTGAAAATATAGTTCAGAACCAACACACTGACGAAAAA
CAGACCATTTATGATGTTTTTAAGTGACCCGAAACAGAAACAGCCAACAAATCGAAGTCT
TCAAACACCAACGCACACACCTGAGACTTCAAATACAGATCCGATGACAACGACTGACAC
TTGATGGGCACCATTAACCAAGGAGATTCCTGTCTTCTCATCAAATTTTGATTGTGCCCC
AAGCTCACATCCAAAGTACTTAGTTGTGTATGAAGCAGGCCTGGCAAGTGCTTTTGCTAT
ATCAACCATGTTGACGATATTTGTCTTGATGCCATTACCACGGCCTTCTATCTTGGTCAA
CATTCTGGGCATCTTGTACCTGTAGAAGGCATCATCCTTGTTGGAAGCACCAATGTTTTG
GAGCGCCATACTGACTCGAACTTTCTGCAGCAGATGCTATCAGATGTGGCAAAATTCAGA
AGAGGGAGTAGCTGCTGGTCCCTGAAGAAAACTGAGCTGGCTTTGAGCACAGGCAGTGGC
AGGTGAACTCTCAGAACCAGAGAACCCAGCAGTCTCTTGATGCATACAGGGGAGCACAAA
CTTGTGCCTTTTTCTCGTTGTACGAGAATACTCTCCCAGCAATCCAACTGATCCCAAATA
AACCGATGTTTGTTCAGACATAAAAGAAGCTTCACCTTCCAAGAACTCCACTTTGTCAGA
TTGCAGCAAAACAGATGCTGCTTGCTCGGCTGGGGGGGGG
>Locus_11_Transcript_3/7_Confidence_0.625_Length_2009
TTTTTTTTAAAATCACATAAGATGTTCTCTCCATATAAAATAATAAAAACAACACAGGTA
ATTTATTGAAAATATAGTTCAGACCTGACACCAGACGCAAAACAGACAATATTATGATGT
TTTTAACTGACTCGACACAGAACCAGCCAACAAATCGAAGTGTTCAAAGACCAACGCAGA
CACCTGAGACTTCAAATACGGATCCAAAGACTACGACTGACACTTGATGGAACACCATCA
GAAGACACACTTAAAACAAGCAGTAGGTGGTAGAAAGGAACATAGAACGGGAGCAAGCAG
GTACGGCCTCTCACTCCTCATCGGATTCGGCGCTCTGGAGCCACTCCACGACCGGCTTGG
CCTTCTCCACGACCTCCGAGTTCTTGCCAGCCGCAACAGCTTCATTGTACCACTGCACAA
TGGTCTCTTCCTCGAGGACGTCTCCGTCGTAGAGGTACTTCAGGACAACAGGCACCTCCT
TCAGGGCCTCAGCGCTGCACTTGCCACAGAAGGCCTCAATGGCCTGGAGCAGGAACATCT
GGGCAGCCTCATCAGGCACAGCAGCAGCAAGGTACTTCTTGTTCTTCGCAACGTCCTTCG
CAAACCCCTTGGCAGCACCATGGAAGAGCGCCTCAAACAGAGCACCCATCACTTCCTTCG
GGGGTAGGGTAGAGGAGGATAGCACACCCTTGAGCTGAGCTGCTGTGGCAGCGTTGCCCA
GGCTTGCCTTGATCTCTGCAACCAGTTCATCGAAAGGAGTAGTTTTGGCCACAGCATGAT
TACCGTTGGTGGATTTATCTTCACTCTTGGCTGTCCCATTGGCACCGCCCTCCTCCTTGT
GTGCGGCCTGTTTCTTCTTCTTCTCTGTCTCTTCAGTGGCAAGCATAACCATCTCAGCAG
TTGCTGCACTCAGCTGCTCCTGCATGCGCTTCCTCGCAGCCTCTGCTGATGTGTCAGTCT
GCCACTCCACGTCATCATCATCATCCTCATCATCAGCAGCAGCAATGAAGTCAGCATCTT
GGCTGTGAGTTGGTGATGTTGCATGCTCTTCATCAGAACAACCACCACCATTCTTCTTCT
TTGTACCTTTTGCAGTGCTCTCCTTGGACGAACCACCTTTCTTCTTTGAGTCCTTTTTGA
TCTTCTTCATCTCCTCATCAGCAGCCTCACCTTCTTTCAGCCTCTCCTTCTCAGCTCTTC
GCATAGCTTTCTTGTCTTTGCCTCCCTTCTTTGCTTCTGGTGGGTTCTTCAGGATGAATG
TAGTGAGCTTGTCCCTCATGTCAACATCAGAGAGGAAGCCACAGGCAGCACACTTCAGAG
TTATCATCTCTTTCTTGGAGATCAGAACCTCAGTCTCAGGGTTGCCACATCCATAGCACT
GGACATACTTCTTGATGAAGTTCTCAAGAAGACCAGCCAGCTTTGAAGTGTCATGGGCAC
CATTAACCAAGGAGATTCCTGTCTTCTCATCAAATTTTGATTGTGCCCCAAGCTCACATC
CAAAGTACTTAGTTGTGTATGAAGCAGGCCTGGCAAGTGCTTTTGCTATATCAACCATGT
TGACGATATTTGTCTTGATGCCATTACCACGGCCTTCTATCTTGGTCAACATTCTGGGCA
TCTTGTACCTGTAGAAGGCATCATCCTTGTTGGAAGCACCAATGTTTTGGAGCGCCATAC
TGACTCGAACTTTCTGCAGCAGATGCTATCAGATGTGGCAAAATTCAGAAGAGGGAGTAG
CTGCTGGTCCCTGAAGAAAACTGAGCTGGCTTTGAGCACAGGCAGTGGCAGGTGAACTCT
CAGAACCAGAGAACCCAGCAGTCTCTTGATGCATACAGGGGAGCACAAACTTGTGCCTTT
TTCTCGTTGTACGAGAATACTCTCCCAGCAATCCAACTGATCCCAAATAAACCGATGTTT
GTTCAGACATAAAAGAAGCTTCACCTTCCAAGAACTCCACTTTGTCAGATTGCAGCAAAA
CAGATGCTGCTTGCTCGGCTGGGGGGGGG
>Locus_11_Transcript_4/7_Confidence_0.625_Length_2012
TTTTTTTTAAAATCACATAAGATGTTCTCTCCATATAAAATAATAAAAACAACACAGGTA
ATTTATTGAAAATATAGTTCAGACCTGACACCAGACGCAAAACAGACAATATTATGATGT
TTTTAACTGACTCGACACAGAACCAGCCAACAAATCGAAGTGTTCAAAGACCAACGCAGA
CACCTGAGACTTCAAATACGGATCCAAAGACTACGACTGACACTTGATGGAACACCATCA
GAAGACACACTTAAAACAAGCAGTAGGTGGTAGAAAGGAACATAGAACGGGAGCAAGCAG
GTACGGCCTCTCACTCCTCATCGGATTCGGCGCTCTGGAGCCACTCCACGACCGGCTTGG
CCTTCTCCACGACCTCCGAGTTCTTGCCAGCCGCAACAGCTTCATTGTACCACTGCACAA
TGGTCTCTTCCTCGAGGACGTCTCCGTCGTAGAGGTACTTCAGGACAACAGGCACCTCCT
TCAGGGCCTCAGCGCTGCACTTGCCACAGAAGGCCTCAATGGCCTGGAGCAGGAACATCT
GGGCAGCCTCATCAGGCACAGCAGCAGCAAGGTACTTCTTGTTCTTCGCAACGTCCTTCG
CAAACCCCTTGGCAGCACCATGGAAGAGCGCCTCAAACAGAGCACCCATCACTTCCTTCG
GGGGTAGGGTAGAGGAGGATAGCACACCCTTGAGCTGAGCTGCTGTGGCAGCGTTGCCCA
GGCTTGCCTTGATCTCTGCAACCAGTTCATCGAAAGGAGTAGTTTTGGCCACAGCATGAT
TACCGTTGGTGGATTTATCTTCACTCTTGGCTGTCCCATTGGCACCGCCCTCCTCCTTGT
GTGCGGCCTGTTTCTTCTTCTTCTCTGTCTCTTCAGTGGCAAGCATAACCATCTCAGCAG
TTGCTGCACTCAGCTGCTCCTGCATGCGCTTCCTCGCAGCCTCTGCTGATGTGTCAGTCT
GCCACTCCACATCATCATCATCATCCTCGTCATCATCTGCAGCAACTATGAAGTCCGCAT
CTTGGCTGTGAGTTGGTGAGGTTGCATGTTCTTCATCAGATCCTCCACCAGAACCCTTCT
TCTTTGAACCTTTAGCAGTGCTCTCCTTGGACGAACCACCTTTCTTCTTTGCATCCTTCT
TAATTTTCTTCATCTCCTCATCAGCAGCCTCACCTTCTTTCAGCCGCTCCTTCTCAGCTC
TGCGCATAGCTTTCTTATCTTTGCCTCCCTTCTTTGCTTCTGGTGGGTTCTTCAGGATGA
ATGTAGTGAGCTTGTCCCTCATGTCAACATCCGACAGGAAGCCACATGCAGCACATTTCA
GAGTTATCATCTCTTTCTTGGAGATCAGAACCTCAGTCTCAGGATTGCCACATCCATAGC
ACTGGACATACTTCTTGATGAAGTTCTCAAGAAGACCAGCCAGCTTTGAAGTGTCATGGG
CACCATTAACCAAGGAGATTCCTGTCTTCTCATCAAATTTTGATTGTGCCCCAAGCTCAC
ATCCAAAGTACTTAGTTGTGTATGAAGCAGGCCTGGCAAGTGCTTTTGCTATATCAACCA
TGTTGACGATATTTGTCTTGATGCCATTACCACGGCCTTCTATCTTGGTCAACATTCTGG
GCATCTTGTACCTGTAGAAGGCATCATCCTTGTTGGAAGCACCAATGTTTTGGAGCGCCA
TACTGACTCGAACTTTCTGCAGCAGATGCTATCAGATGTGGCAAAATTCAGAAGAGGGAG
TAGCTGCTGGTCCCTGAAGAAAACTGAGCTGGCTTTGAGCACAGGCAGTGGCAGGTGAAC
TCTCAGAACCAGAGAACCCAGCAGTCTCTTGATGCATACAGGGGAGCACAAACTTGTGCC
TTTTTCTCGTTGTACGAGAATACTCTCCCAGCAATCCAACTGATCCCAAATAAACCGATG
TTTGTTCAGACATAAAAGAAGCTTCACCTTCCAAGAACTCCACTTTGTCAGATTGCAGCA
AAACAGATGCTGCTTGCTCGGCTGGGGGGGGG
>Locus_11_Transcript_5/7_Confidence_0.500_Length_2094
TTTTTTTTAAAATCACATAAGATGTTCTCTCCATATAAAATAATAAAAACAACACAGGTA
ATTTATTGAAAATATAGTTCAGACCTGACACCAGACGCAAAACAGACAATATTATGATGT
TTTTAACTGACTCGACACAGAACCAGCCAACAAATCGAAGTGTTCAAAGACCAACGCAGA
CACCTGAGACTTCAAATACGGATCCAAAGACTACGACTGACACTTGATGGAACACCATCA
GAAGACACACTTAAAACAAGCAGTAGGTGGTAGAAAGGAACATAGAACGGGAGCAAGCAG
GTACGGCCTCTCACTCCTCATCGGATTCGGCGCTCTGGAGCCACTCCACGACCGGCTTGG
CCTTCTCCACGACCTCCGAGTTCTTGCCAGCCGCAACAGCTTCATTGTACCACTGCACAA
TGGTCTCTTCCTCGAGGACGTCTCCGTCGTAGAGGTACTTCAGGACAACAGGCACCTCCT
TCAGGGCCTCAGCGCTGCACTTGCCACAGAAGGCCTCAATGGCCTGGAGCAGGAACATCT
GGGCAGCCTCATCAGGCACAGCAGCAGCAAGGTACTTCTTGTTCTTCGCAACGTCCTTCG
CAAACCCCTTGGCAGCACCATGGAAGAGCGCCTCAAACAGAGCACCCATCACTTCCTTCG
GGGGTAGGGTAGAGGAGGATAGCACACCCTTGAGCTGAGCTGCTGTGGCAGCGTTGCCCA
GGCTTGCCTTGATCTCTGCAACCAGTTCATCGAAAGGAGTAGTTTTGGCCACAGCATGAT
TACCGTTGGTGGATTTATCTTCACTCTTGGCTGTCCCATTGGCACCGCCCTCCTCCTTGT
GTGCGGCCTGTTTCTTCTTCTTCTCTGTCTCTTCAGTGGCAAGCATAACCATCTCAGCAG
TTGCTGCACTCAGCTGCTCCTGCATGCGCTTCCTCGCAGCCTCTGCTGATGTGTCAGTCT
GCCACTCCACGTCATCATCATCATCCTCATCATCAGCAGCAGCAATGAAGTCAGCATCTT
GGCTGTGAGTTGGTGATGTTGCATGCTCTTCATCAGAACAACCACCACCATTCTTCTTCT
TTGTACCTTTTGCAGTGCTCTCCTTGGACGAACCACCTTTCTTCTTTGAGTCCTTTTTGA
TCTTCTTCATCTCCTCATCAGCAGCCTCACCTTCTTTCAGCCTCTCCTTCTCAGCTCTTC
GCATAGCTTTCTTGTCTTTGCCTCCCTTCTTTGCTTCTGGTGGGTTCTTCAGGATGAATG
TAGTGAGCTTGTCCCTCATGTCAACATCCGACAGGAAGCCACATGCAGCACATTTCAGAG
TTATCATCTCTTTCTTGGAGATCAGAACCTCAGTCTCAGGATTGCCACATCCATAGCACT
GGACATACTTCTTGATGAAGTTCTCAAGAAGACCAGCCAGCTTTGAAGTGTCATGGGCAC
CATTAACCAAGGAGATTCCTGTCTTCTCATCAAATTTTGATTGTGCCCCAAGCTCACATC
CAAAGTACTTAGTTGTGTATGAAGCAGGCCTGGCAAGTGCTTTTGCTATATCAACCATGT
TGACAATATTTGTCTTGATGCCATTGCCACGGCCTTCTATTTTGGTCAACATTCTGGGCA
TCTTGTACCTGTAGAAGGCATCATCCTTGTTGGAGGCACCAATGTTCTGAAGCGCCATCT
TGACTCAAGCTTTCTGCAGCAGATGCTATCAGATGTTGCAAAATTTGGAAGCAAGAGTAG
CTGCTGGTCCCTGAAGAAAACTGAGCTGACTTGGAGCACAGGCAGTGGCAGGTGAACTCT
CAGAACCAGAGAACCCAGTAGTCTCTTGATGCATACAGGGGAGCACAAACTTGTGCCTTC
TTCTCGTTGTACGAGAATACTCTCCCAGCAATCCAACTGATCCCAAATAAACCGAAGTTT
GTTCAGACATAAAAGAAGCTTCACCTTCCAGGAACTCCACTTTGTCAGATTGCAGCAAAA
CAGATGCTGCTACCTTGGCTGGGGATGGATTCGGCGGAAACGAATCGGGCAGGAAGGTCG
CTGGCGGTGGCGGCGAGGCGACGGAGTGGTTGGGAGGAAGAGGGCGAGCGGGTG
>Locus_11_Transcript_6/7_Confidence_0.625_Length_1985
CTTTGATGTATAGTTCATATATAATGAAAGCAACACAAGTAATTTATTGAAATATATAGT
TCAGAACACACACAACACCAGACACAACAGACCATATATAATGTTCTTAATGGACTCAGA
ACCAACCAACAAATCAAAGGGTTCAAACACCAACGCAGAAACCTGACGCTTCAAATACTG
ATGCGAAGACTTCGACGGACACTCGATGGAACACTAGCGAAAGACACAGACAAGCAGTAG
GTGGTGGAAGCAAAACGTAGAAAGGGAAGGAACCAGTGCAGCCCTCTCACTCCTCGTCGG
ACTCATCAGCGCTCTGGAGCCACTCCACAACCGGCTTGGCCTTCTCCACGACCTCCGAGT
TCTTGCCAGCAGCAACAGCTTCATTGTACCACTGCACAATGGTTTCTTCCTCGAGGACGT
CTCCGTCATAGAGGTACTTCAGGACAACAGGCACCTCCTTCAGGGCCTCAGGGCTGCACT
TGCCGCAGAAGGCCTCAATAGCCTGGAGCAGGAGCATCTGGGCAGCCTCATCAGGCACAG
CAGCAGCAAGGTACTTCTTGTTCTTCAAGACATCCTTCGCAAACCCTTTGCCAACACCAT
GGAAGAGCGCCTCAAACAGAGCACCCATCACTTCCTTCGGGGGTAGGGTAGAGGAGGACA
GCATACCCTTGATCTGAGCTGCTGTGGCAGCATTGCCCAGGCTTGCCTTGATCTCTGCAA
CCAGTTCATCGAAAGGAGAGGTTTTGGCCACGACATGATTACCGTTGGATTTATCTTCAG
CCTTGGCTGTCCCGTTGGAACCACCCTCCTCCTTGTGCGCAGCCTGTTTCTTCTTCTTCT
CTGTCTCTTCAGTGGCAAGCATAACCATCTCAGCAGTTGCTGCACTCAGCTGCTCCTGCA
TGCGCTTCCTCGCAGCCTCTGCTGATGTGTCAGTCTGCCACTCCACGTCATCATCATCAT
CCTCATCATCAGCAGCAGCAATGAAGTCAGCATCTTGGCTGTGAGTTGGTGATGTTGCAT
GCTCTTCATCAGAACAACCACCACCATTCTTCTTCTTTGTACCTTTTGCAGTGCTCTCCT
TGGACGAACCACCTTTCTTCTTTGAGTCCTTTTTGATCTTCTTCATCTCCTCATCAGCAG
CCTCACCTTCTTTCAGCCTCTCCTTCTCAGCTCTTCGCATAGCTTTCTTGTCTTTGCCTC
CCTTCTTTGCTTCTGGTGGGTTCTTCAGGATGAATGTAGTGAGCTTGTCCCTCATGTCAA
CATCCGACAGGAAGCCACATGCAGCACATTTCAGAGTTATCATCTCTTTCTTGGAGATCA
GAACCTCAGTCTCAGGATTGCCACATCCATAGCACTGGACATACTTCTTGATGAAGTTCT
CAAGAAGACCAGCCAGCTTTGAAGTGTCATGGGCACCATTAACCAAGGAGATTCCTGTCT
TCTCATCAAATTTTGATTGTGCCCCAAGCTCACATCCAAAGTACTTAGTTGTGTATGAAG
CAGGCCTGGCAAGTGCTTTTGCTATATCAACCATGTTGACGATATTTGTCTTGATGCCAT
TACCACGGCCTTCTATCTTGGTCAACATTCTGGGCATCTTGTACCTGTAGAAGGCATCAT
CCTTGTTGGAAGCACCAATGTTTTGGAGCGCCATACTGACTCGAACTTTCTGCAGCAGAT
GCTATCAGATGTGGCAAAATTCAGAAGAGGGAGTAGCTGCTGGTCCCTGAAGAAAACTGA
GCTGGCTTTGAGCACAGGCAGTGGCAGGTGAACTCTCAGAACCAGAGAACCCAGCAGTCT
CTTGATGCATACAGGGGAGCACAAACTTGTGCCTTTTTCTCGTTGTACGAGAATACTCTC
CCAGCAATCCAACTGATCCCAAATAAACCGATGTTTGTTCAGACATAAAAGAAGCTTCAC
CTTCCAAGAACTCCACTTTGTCAGATTGCAGCAAAACAGATGCTGCTTGCTCGGCTGGGG
GGGGG
>Locus_11_Transcript_7/7_Confidence_0.625_Length_2009
TTTTTTTTAAAATCACATAAGATGTTCTCTCCATATAAAATAATAAAAACAACACAGGTA
ATTTATTGAAAATATAGTTCAGACCTGACACCAGACGCAAAACAGACAATATTATGATGT
TTTTAACTGACTCGACACAGAACCAGCCAACAAATCGAAGTGTTCAAAGACCAACGCAGA
CACCTGAGACTTCAAATACGGATCCAAAGACTACGACTGACACTTGATGGAACACCATCA
GAAGACACACTTAAAACAAGCAGTAGGTGGTAGAAAGGAACATAGAACGGGAGCAAGCAG
GTACGGCCTCTCACTCCTCATCGGATTCGGCGCTCTGGAGCCACTCCACGACCGGCTTGG
CCTTCTCCACGACCTCCGAGTTCTTGCCAGCCGCAACAGCTTCATTGTACCACTGCACAA
TGGTCTCTTCCTCGAGGACGTCTCCGTCGTAGAGGTACTTCAGGACAACAGGCACCTCCT
TCAGGGCCTCAGCGCTGCACTTGCCACAGAAGGCCTCAATGGCCTGGAGCAGGAACATCT
GGGCAGCCTCATCAGGCACAGCAGCAGCAAGGTACTTCTTGTTCTTCGCAACGTCCTTCG
CAAACCCCTTGGCAGCACCATGGAAGAGCGCCTCAAACAGAGCACCCATCACTTCCTTCG
GGGGTAGGGTAGAGGAGGATAGCACACCCTTGAGCTGAGCTGCTGTGGCAGCGTTGCCCA
GGCTTGCCTTGATCTCTGCAACCAGTTCATCGAAAGGAGTAGTTTTGGCCACAGCATGAT
TACCGTTGGTGGATTTATCTTCACTCTTGGCTGTCCCATTGGCACCGCCCTCCTCCTTGT
GTGCGGCCTGTTTCTTCTTCTTCTCTGTCTCTTCAGTGGCAAGCATAACCATCTCAGCAG
TTGCTGCACTCAGCTGCTCCTGCATGCGCTTCCTCGCAGCCTCTGCTGATGTGTCAGTCT
GCCACTCCACGTCATCATCATCATCCTCATCATCAGCAGCAGCAATGAAGTCAGCATCTT
GGCTGTGAGTTGGTGATGTTGCATGCTCTTCATCAGAACAACCACCACCATTCTTCTTCT
TTGTACCTTTTGCAGTGCTCTCCTTGGACGAACCACCTTTCTTCTTTGAGTCCTTTTTGA
TCTTCTTCATCTCCTCATCAGCAGCCTCACCTTCTTTCAGCCTCTCCTTCTCAGCTCTTC
GCATAGCTTTCTTGTCTTTGCCTCCCTTCTTTGCTTCTGGTGGGTTCTTCAGGATGAATG
TAGTGAGCTTGTCCCTCATGTCAACATCCGACAGGAAGCCACATGCAGCACATTTCAGAG
TTATCATCTCTTTCTTGGAGATCAGAACCTCAGTCTCAGGATTGCCACATCCATAGCACT
GGACATACTTCTTGATGAAGTTCTCAAGAAGACCAGCCAGCTTTGAAGTGTCATGGGCAC
CATTAACCAAGGAGATTCCTGTCTTCTCATCAAATTTTGATTGTGCCCCAAGCTCACATC
CAAAGTACTTAGTTGTGTATGAAGCAGGCCTGGCAAGTGCTTTTGCTATATCAACCATGT
TGACGATATTTGTCTTGATGCCATTACCACGGCCTTCTATCTTGGTCAACATTCTGGGCA
TCTTGTACCTGTAGAAGGCATCATCCTTGTTGGAAGCACCAATGTTTTGGAGCGCCATAC
TGACTCGAACTTTCTGCAGCAGATGCTATCAGATGTGGCAAAATTCAGAAGAGGGAGTAG
CTGCTGGTCCCTGAAGAAAACTGAGCTGGCTTTGAGCACAGGCAGTGGCAGGTGAACTCT
CAGAACCAGAGAACCCAGCAGTCTCTTGATGCATACAGGGGAGCACAAACTTGTGCCTTT
TTCTCGTTGTACGAGAATACTCTCCCAGCAATCCAACTGATCCCAAATAAACCGATGTTT
GTTCAGACATAAAAGAAGCTTCACCTTCCAAGAACTCCACTTTGTCAGATTGCAGCAAAA
CAGATGCTGCTTGCTCGGCTGGGGGGGGG
>Locus_12_Transcript_1/1_Confidence_1.000_Length_860
TAATCGGCTACAGACATTACAGAGGATGACCGCCCTCTCGTCATCATCATCATCACCGTT
TCCCCACACAACACACACCAATGGGTGCAGAGGATGACCGCTGTACCCCCACCCGGATAT
CAAATTTACAGCCTACCAGTACCACATTCCCCTCAGCTAGCAAACAAAACAGCACATGAA
AAACTGCTAATGGAAACATTCTGGAGCACTCTACTTCTTCGCGGCCTTCTTCGCTGGCGC
CTTCTTGGCGGAGGCGGGGGCCTTCTTCACCGGCGCCGTGCGCTTGGTGGGGGGCTTCCT
GCCGGCGGGCTTCTTGGGAGTGGCAGCAGCGGGCGCCTTCTTCCCGGGCGTGTCCTTGGC
CGAGGTCTTGGCAGCCTTGGCGGGGCGGCCCCTGGGCTTGGCGGGAGCGGCCTTCGTCTT
GGCGGCGGCCTTGGGCTTCGCGGCAGCCTTGGTCTTGGCTGGGGCCTTGGCCTTGGGCTT
TGCGGCGGCGGCCTTGGGCTTGGCTGCAGCAGCCTTGGGCTTCGCGGCGGCCTTGGTCTT
GGCGGGAGCCTTTGCCTTGGTGGCGGCCTTGGTCTTGGCGGGGGACTTGACCTTGGCGGC
GGGCTTCTTCTTGGCTGGCGCCTTGGTCTTGGTCTTGGTGGCGGGCTTCTTCTTGGCAGG
AGCCTTGGCCTTGGGCTTGGCGGCGGGGGCCTTGGCGGCGAGTTTGTAGGAGCCCTTGAC
CTTGGTGAGCTTGCCCGAGGCGACCAGCTTCTTGAGCTGCACCAGCAGGATCTTGCGGAA
GTTGCCGGGGAGGTGCGCCGCGTGCTTGCCCTCGACGAACTTGGCGATCGCCACCTGGCT
CGACCCCGTCCTCTCCTTCA
>Locus_13_Transcript_1/5_Confidence_0.667_Length_1480
GTTGCCTGTGCTTGGAATAGAAGATGTGTCATCTCCGACGGCCTGCGATGGCGAACCTAG
AAAAACCGAACCATAATCCAAAACTCTGGTATCAGCCATGTTTGTTGCGGGCACACCATT
CTGTCCATCCATGGTGCTGATCCTTCTAGAATATTCCATTTCCACGCTCACTTGTTTGCC
AATCAACCGTGTGCGCAAAAACTCCTTAGATTCACGAGCAAAAACTTCAGGCTGATTGTC
CTCTCTGCGAGGATTGCCTAGCTTAGGAGCTCTAATACTTGAAAGATTAACCCGTCGTTC
TGCTGAAGGACTGCCATATGGAGCAGCATCGTCAGCAACAATAATACAATCTCCGCTCAC
AACTTCTACCACTTTTCCAGTGAATTTCTGGTCATGGATAGGCTTCGAGTCTGTCACTGG
TGGCTTAAATCCATTCCACATTCGCAGTTGTTCATTTTTTGCCTTAAGTTCAGCATTCTT
CAGCTTAATTTTGACTTCAACATCTAGCATGTTCGCACTCCACTCAACATATTTCGCAAG
ACCATTTTCAACAAGCTCAAGGGACAAGTCCTTTGCAGTGTCACCATCAGGGTAATACAC
CGAACCAATTATATTATTAAAACTGTCTGTGCCCTCCACCACAATCCGCACATCTCTGTT
CAGAACTCGAGTCTCTGTGAAGTGCTTAGCTTGTCTTCCAAACCTGTCTGGTGGAATTTC
AGTAGAGACAGCTGATGCAGCAAGCCTTTGTGCTGTTGTCAGTGGTGCAGCTTCCACGGA
ATCGTCACCATTTGTAGTCTCTTCGGCGGTGCCCTCCACCTCAGCAATAACAGTAGGGTT
CGGTGGGCGTCTCCCCATGGACGGAGCCTGTACTCCAGCAACATATATCTGGACAAACTG
GAAACTTGGGAGCAAGTAAACACGAACAGTACTGCCATCACGAACTTGTTCAACAATTGC
TTCCAGACTCTTGCCTTTATGCGCAACCGCAAAACCCTTTGCATCAAAACCACTTGATTC
ACCAATTGCTGATGGTGGAAGATCTCTTACCGATTCTTCAGCAGCACCAGGTTCCTTGCT
CCAACGCCCTAGACCCTGTTGCTTAGCAACTTCCTCCAACCTTTGCAGCTCAGCAAGCGA
TGGGCTTTGTTCACCTCCCTTCGGGCCTTGCTCCTTTACCCTTGCCCATCCTGCAGCTAC
TACCAAGTAGGCAACATTCTTGTCGCCAAGGTAAACAGTACCAAATTCGCGTCCGATGTT
AGGAGCTGTGTAATCCACTCTGAATGTGACCTCCTTTCCTATGCAGTGTTTCCTCAGAAA
CTCCCTGCTTTCCCAAGCAAATGGTTCATCCACTCCATTACGACGAGCCAGCCTTGGGGC
CATGAGGTGTGACAGAGTGATGGACTTCTCTGGCGGGATCTCTGCCTTCGTACTCCCCAT
GATGAGAAGGCAGTCCCCAGAAGTCACAGCCTTCACCTTA
>Locus_13_Transcript_2/5_Confidence_0.667_Length_1483
GTTGCCTGTGCTTGGAATAGAAGATGTGTCATCTCCGACGGCCTGCGATGGCGAACCTAG
AAAAACCGAACCATAATCCAAAACTCTGGTATCAGCCATGTTTGTTGCGGGCACACCATT
CTGTCCATCCATGGTGCTGATCCTTCTAGAATATTCCATTTCCACGCTCACTTGTTTGCC
AATCAACCGTGTGCGCAAAAACTCCTTAGATTCACGAGCAAAAACTTCAGGCTGATTGTC
CTCTCTGCGAGGATTGCCTAGCTTAGGAGCTCTAATACTTGAAAGATTAACCCGTCGTTC
TGCTGAAGGACTGCCATATGGAGCAGCATCGTCAGCAACAATAATACAATCTCCGCTCAC
AACTTCTACCACTTTTCCAGTGAATTTCTGGTCATGGATAGGCTTCGAGTCTGTCACTGG
TGGCTTAAATCCATTCCACATTCGCAGTTGTTCATTTTTTGCCTTAAGTTCAGCATTCTT
CAGCTTAATTTTGACTTCAACATCTAGCATGTTCGCACTCCACTCAACATATTTCGCAAG
ACCATTTTCAACAAGCTCAAGGGACAAGTCCTTTGCAGTGTCACCATCAGGGTAATACAC
CGAACCAATTATATTATTAAAACTGTCTGTGCCCTCCACCACAATCCGCACATCTCTGTT
CAGAACTCGAGTCTCTGTGAAGTGCTTAGCTTGTCTTCCAAACCTGTCTGGTGGAATTTC
AGTAGAGACAGCTGATGCGGCAAGCCTTTGTGCTGTTGTCAGTGGTGCAGGAGCTTCCAC
GGTATCGTCACCATTTGTAGTCTCTTCGGCAGTGCCCTCCGCCTCAGCAACAACAGCAGG
ATTCGGTGGGCGTCTCCCCATGGACGGAGCCTGTACTCCAGCAACATATATCTGGACAAA
CTGGAAACTTGGGAGCAAGTAAACACGAACAGTACTGCCATCACGAACTTGTTCAACAAT
TGCTTCCAGACTCTTGCCTTTATGCGCAACCGCAAAACCCTTTGCATCAAAACCACTTGA
TTCACCAATTGCTGATGGTGGAAGATCTCTTACCGATTCTTCAGCAGCACCAGGTTCCTT
GCTCCAACGCCCTAGACCCTGTTGCTTAGCAACTTCCTCCAACCTTTGCAGCTCAGCAAG
CGATGGGCTTTGTTCACCTCCCTTCGGGCCTTGCTCCTTTACCCTTGCCCATCCTGCAGC
TACTACCAAGTAGGCAACATTCTTGTCGCCAAGGTAAACAGTACCAAATTCGCGTCCGAT
GTTAGGAGCTGTGTAATCCACTCTGAATGTGACCTCCTTTCCTATGCAGTGTTTCCTCAG
AAACTCCCTGCTTTCCCAAGCAAATGGCTCATCCACTCCATTACGACGAGCCATCCTTGG
GGCCATAAGGTATGACAGAGTGATGGACTTCTCTGGTGGGATCTCTGCCTTGGTACTCCC
CATGATGAGAAGGCAGTCCCCAGAAGTCACAGCCTTCACCTTA
>Locus_13_Transcript_3/5_Confidence_0.667_Length_1480
GTTGCCTGTGCTTGGAATAGAAGATGTGTCATCTCCGACGGCCTGCGATGGCGAACCTAG
AAAAACCGAACCATAATCCAAAACTCTGGTATCAGCCATGTTTGTTGCGGGCACACCATT
CTGTCCATCCATGGTGCTGATCCTTCTAGAATATTCCATTTCCACGCTCACTTGTTTGCC
AATCAACCGTGTGCGCAAAAACTCCTTAGATTCACGAGCAAAAACTTCAGGCTGATTGTC
CTCTCTGCGAGGATTGCCTAGCTTAGGAGCTCTAATACTTGAAAGATTAACCCGTCGTTC
TGCTGAAGGACTGCCATATGGAGCAGCATCGTCAGCAACAATAATACAATCTCCGCTCAC
AACTTCTACCACTTTTCCAGTGAATTTCTGGTCATGGATAGGCTTCGAGTCTGTCACTGG
TGGCTTAAATCCATTCCACATTCGCAGTTGTTCATTTTTTGCCTTAAGTTCAGCATTCTT
CAGCTTAATTTTGACTTCAACATCTAGCATGTTCGCACTCCACTCAACATATTTCGCAAG
ACCATTTTCAACAAGCTCAAGGGACAAGTCCTTTGCAGTGTCACCATCAGGGTAATACAC
CGAACCAATTATATTATTAAAACTGTCTGTGCCCTCCACCACAATCCGCACATCTCTGTT
CAGAACTCGAGTCTCTGTGAAGTGCTTAGCTTGTCTTCCAAACCTGTCTGGTGGAATTTC
AGTAGAGACAGCTGATGCAGCAAGCCTTTGTGCTGTTGTCAGTGGTGCAGCTTCCACGGA
ATCGTCACCATTTGTAGTCTCTTCGGCGGTGCCCTCCACCTCAGCAATAACAGTAGGGTT
CGGTGGGCGTCTCCCCATGGACGGAGCCTGTACTCCAGCAACATATATCTGGACAAACTG
GAAACTTGGGAGCAAGTAAACACGAACAGTACTGCCATCACGAACTTGTTCAACAATTGC
TTCCAGACTCTTGCCTTTATGTGCAACCGCAAAACCCTTTGCATCAAAACCACTCGATTC
ACCAATTGCTGATGGTGGAAGATCTCTTATCGATTCTTCAGCAGCACCCAGTTCCTTGCT
CCAACGCCCTAAACCCTGTTGCTTAGCAACTTCCTCCAACCTTTGCAGCTCAGCAAGCGA
TGGGCTCGGTTCACCTCCCTTCGGGCCTTGCTCCTTTACCCTTGCCCATCCTGCAGCAAC
TACCAAGTAGGCAACATTCTTGTCGCCAAGGTAAACAGTACCAAATTCGCGTCCGATGTT
AGGAGCTGTGTAATCCACTCTGAATGTGACCTCCTTTCCTATGCAGTGTTTCCTCAGAAA
CTCCCTGCTTTCCCAAGCAAATGGCTCATCCACTCCATTACGACGAGCCATCCTTGGGGC
CATAAGGTATGACAGAGTGATGGACTTCTCTGGTGGGATCTCTGCCTTGGTACTCCCCAT
GATGAGAAGGCAGTCCCCAGAAGTCACAGCCTTCACCTTA
>Locus_13_Transcript_4/5_Confidence_0.667_Length_1480
GTTGCCTGTGCTTGGAATAGAAGATGTGTCATCTCCGACGGCCTGCGATGGCGAACCTAG
AAAAACTGAACCATAATCCAAAACTCTGGTATCAGCCATGTTTGTTGCGGGCACGCCATT
CTGTCCATCCATGGTGCTGATCCTTCTAGAATATTCCATCTCCACGTTCACTTGTTTGCC
AATCAACCGTGTGCGCAGAAACTCCTTAGATTCGCGAGCAAAATCTTCAGGCTGATTGTC
ATCTCTGCGAGGATTGCCTAATTTAGGAGCTCTAATACTTGAAAGATTAACCCGTCGTTC
TGCTGAAGGACTGCCATATGGAGCAGCATCGTCAGCAACAATAATACAATCTCCGCTCAC
AACTTCTACCACTTTTCCAGTGAATTTCTGGTCATGGATAGGCTTCGAGTCTGTCACTGG
TGGCTTAAATCCATTCCACATTCGCAGTTGTTCATTTTTTGCCTTAAGTTCAGCATTCTT
CAGCTTAATTTTGACTTCAACATCTAGCATGTTCGCACTCCACTCAACATATTTCGCAAG
ACCATTTTCAACAAGCTCAAGGGACAAGTCCTTTGCAGTGTCACCATCAGGGTAATACAC
CGAACCAATTATATTATTAAAACTGTCTGTGCCCTCCACCACAATCCGCACATCTCTGTT
CAGAACTCGAGTCTCTGTGAAGTGCTTAGCTTGTCTTCCAAACCTGTCTGGTGGAATTTC
AGTAGAGACAGCTGATGCAGCAAGCCTTTGTGCTGTTGTCAGTGGTGCAGCTTCCACGGA
ATCGTCACCATTTGTAGTCTCTTCGGCGGTGCCCTCCACCTCAGCAATAACAGTAGGGTT
CGGTGGGCGTCTCCCCATGGACGGAGCCTGTACTCCAGCAACATATATCTGGACAAACTG
GAAACTTGGGAGCAAGTAAACACGAACAGTACTGCCATCACGAACTTGTTCAACAATTGC
TTCCAGACTCTTGCCTTTATGCGCAACCGCAAAACCCTTTGCATCAAAACCACTTGATTC
ACCAATTGCTGATGGTGGAAGATCTCTTACCGATTCTTCAGCAGCACCAGGTTCCTTGCT
CCAACGCCCTAGACCCTGTTGCTTAGCAACTTCCTCCAACCTTTGCAGCTCAGCAAGCGA
TGGGCTTTGTTCACCTCCCTTCGGGCCTTGCTCCTTTACCCTTGCCCATCCTGCAGCTAC
TACCAAGTAGGCAACATTCTTGTCGCCAAGGTAAACAGTACCAAATTCGCGTCCGATGTT
AGGAGCTGTGTAATCCACTCTGAATGTGACCTCCTTTCCTATGCAGTGTTTCCTCAGAAA
CTCCCTGCTTTCCCAAGCAAATGGCTCATCCACTCCATTACGACGAGCCATCCTTGGGGC
CATAAGGTATGACAGAGTGATGGACTTCTCTGGTGGGATCTCTGCCTTGGTACTCCCCAT
GATGAGAAGGCAGTCCCCAGAAGTCACAGCCTTCACCTTA
>Locus_13_Transcript_5/5_Confidence_0.667_Length_1480
GTTGCCTGTGCTTGGAATAGAAGATGTGTCATCTCCGACGGCCTGCGATGGCGAACCTAG
AAAAACCGAACCATAATCCAAAACTCTGGTATCAGCCATGTTTGTTGCGGGCACACCATT
CTGTCCATCCATGGTGCTGATCCTTCTAGAATATTCCATTTCCACGCTCACTTGTTTGCC
AATCAACCGTGTGCGCAAAAACTCCTTAGATTCACGAGCAAAAACTTCAGGCTGATTGTC
CTCTCTGCGAGGATTGCCTAGCTTAGGAGCTCTAATACTTGAAAGATTAACCCGTCGTTC
TGCTGAAGGACTGCCATATGGAGCAGCATCGTCAGCAACAATAATACAATCTCCGCTCAC
AACTTCTACCACTTTTCCAGTGAATTTCTGGTCATGGATAGGCTTCGAGTCTGTCACTGG
TGGCTTAAATCCATTCCACATTCGCAGTTGTTCATTTTTTGCCTTAAGTTCAGCATTCTT
CAGCTTAATTTTGACTTCAACATCTAGCATGTTCGCACTCCACTCAACATATTTCGCAAG
ACCATTTTCAACAAGCTCAAGGGACAAGTCCTTTGCAGTGTCACCATCAGGGTAATACAC
CGAACCAATTATATTATTAAAACTGTCTGTGCCCTCCACCACAATCCGCACATCTCTGTT
CAGAACTCGAGTCTCTGTGAAGTGCTTAGCTTGTCTTCCAAACCTGTCTGGTGGAATTTC
AGTAGAGACAGCTGATGCAGCAAGCCTTTGTGCTGTTGTCAGTGGTGCAGCTTCCACGGA
ATCGTCACCATTTGTAGTCTCTTCGGCGGTGCCCTCCACCTCAGCAATAACAGTAGGGTT
CGGTGGGCGTCTCCCCATGGACGGAGCCTGTACTCCAGCAACATATATCTGGACAAACTG
GAAACTTGGGAGCAAGTAAACACGAACAGTACTGCCATCACGAACTTGTTCAACAATTGC
TTCCAGACTCTTGCCTTTATGCGCAACCGCAAAACCCTTTGCATCAAAACCACTTGATTC
ACCAATTGCTGATGGTGGAAGATCTCTTACCGATTCTTCAGCAGCACCAGGTTCCTTGCT
CCAACGCCCTAGACCCTGTTGCTTAGCAACTTCCTCCAACCTTTGCAGCTCAGCAAGCGA
TGGGCTTTGTTCACCTCCCTTCGGGCCTTGCTCCTTTACCCTTGCCCATCCTGCAGCTAC
TACCAAGTAGGCAACATTCTTGTCGCCAAGGTAAACAGTACCAAATTCGCGTCCGATGTT
AGGAGCTGTGTAATCCACTCTGAATGTGACCTCCTTTCCTATGCAGTGTTTCCTCAGAAA
CTCCCTGCTTTCCCAAGCAAATGGCTCATCCACTCCATTACGACGAGCCATCCTTGGGGC
CATAAGGTATGACAGAGTGATGGACTTCTCTGGTGGGATCTCTGCCTTGGTACTCCCCAT
GATGAGAAGGCAGTCCCCAGAAGTCACAGCCTTCACCTTA
>Locus_14_Transcript_1/8_Confidence_0.333_Length_204
AAGACCATCTGCAAAGGTGTCCAAACCGAGCTGGGTCCGTATATGAGAAACATTGACTCA
TATTGTCCTGCCCTACGAGGCGAGGTTACCACACAGAGCGACATATATTGTGCTACCCTA
CAAGGACAGGTTACCACGCTGATGGAGAGGGCCAAGAATCTTCCCTACATATGCAACACT
CCTACTATATCCTACTGCAACATC
>Locus_14_Transcript_2/8_Confidence_0.389_Length_347
CCCAGCTCGGTTTGGACACCTTTGCAGATGGTCTTGCAGAGCGACTGTTGTGATACTTGT
GCCAGCAGCTGGCACAAGTATCACAACAGTCGCTCTGCAAGACCATCTGCAAAGGTGTCC
AAACCGAGCTGGGTCCGTATATGAGAAACATTGACTCATATTGTCCTGCCCTACGAGGCG
AGGTTACCACACAGAGCGACATATATTGTGCTACCCTACAAGGACAGGTTACCACACAGA
GCGACATATATTGTGCTACCCTACAAGGACAGGTTACCACGCTGATGGAGAGGGCCAAGA
ATCTTCCCTACATATGCAACACTCCTACTATATCCTACTGCAACATC
>Locus_14_Transcript_3/8_Confidence_0.278_Length_576
CCCAGCTCGGTTTGGACACCTTTGCAGATGGTCTTGCAGAGCGACTGTTGTGATACTTGT
GCCAGCAGCTGGCACAAGTATCACAACAGTCGCTCTGCAAGACCATCTGCAAAGGTGTCC
AAACCGAGCTGGGTCCGTATATGAGAAACATTGACTCATATTGTCCTACCCAACGAGGCG
AGGTTACCACACAGAGTGGCTTATATTGTGCTACCCTACAAGGACAGGTTACCACTCTGA
TGGAGAGGGCCAAGAATCTTCCCTACATATGCAACACTCCTGCTATATCCTACTGCAACA
TCCCCGTCACCACCAGTGGTGGATGTAACATGTCTTAATTAGCTTCCATTGGTGACCAAT
AAACTGTTTGGCACCGTTCCACCATATGGGATGAATAAAAAGTAGTCATCATGGACTCAC
ATATATATATGAACTATTGCAAACATCTCAGTATATGTATCATCAATACGCCGTCAATGT
TAAGTTTCAGGATCTAACTCCACATCTTCAATTACCACATATATGCGCACATATGTAATG
ATTCATGTGTTATGAGCTTGTGCTCGACGAAGAGGA
>Locus_14_Transcript_4/8_Confidence_0.389_Length_356
GGAGCCAATAAAGAAGTTGCAATATTGCCAGGATTACATAAATCAGCGATGCAATCCAGG
GAAAAAATCCATTCAGATGGTATAAGAGCTGCCAGGAGGTGCAGGGCCTATGCTGTCAGC
AGCTGGCACAAGTATCACAGCAGTCGCTCTGCAAGACCATCTGCAAAGGTGTCCAAACTG
AGCTGGGTCCGTATATGAGAAACATTGACTCATATTGTCCTGCCCTACGAGGCGAGGTTA
CCACACAGAGCGACATATATTGTGCTACCCTACAAGGACAGGTTACCACGCTGATGGAGA
GGGCCAAGAATCTTCCCTACATATGCAACACTCCTACTATATCCTACTGCAACATC
>Locus_14_Transcript_5/8_Confidence_0.111_Length_294
CTATATCCTACTGCAACATCCCCGTCACCACCAGTGGTGGATGTAACATGTCTTAATTAG
CTTCCATTGGTGACCAATAAACTGTTTGGCACCGTTCCACCATATGGGATGAATAAAAAG
TAGTCATCATGGACTCACATATATATATGAACTATTGCAAACATCTCAGTATATGTATCA
TCAATACGCCGTCAATGTTAAGTTTCAGGATCTAACTCCACATCTTCAATTACCACATAT
ATGCGCACATATGTAATGATTCATGTGTTATGAGCTTGTGCTCGACGAAGAGGA
>Locus_14_Transcript_6/8_Confidence_0.389_Length_342
CCCAGCTCGGTTTGGACACCTTTGCAGATGGTCTTGCAGAGCGACTGTTGTGATACTTGT
GCCAGCAGCTGGCACAAGTATCACAACAGTCGCTCTGCAAGACCATCTGCAAAGGTGTCC
AAACCGAGCTGGGTCCGTATATGAGAAACATTGACTCATATTGTCATACCCTACGAGGTG
AGGTTACCAGACAGAGTGACTTATATTGTTCTACCCTACAAGGAGTGTTACATATGTAGG
GAAGATTCTTGGCCCTCTCCATCAGTGTGGTAACCTCTCCTTGTAGGGTAGAACAATATA
AGTCACTCTGTCTGGTAACCTCACCTCGTAGGGTATGACAAT
>Locus_14_Transcript_7/8_Confidence_0.278_Length_274
CCCAGCTCGGTTTGGACACCTTTGCAGATGGTCTTGCAGAGCGACTGTTGTGATACTTGT
GCCAGCAGCTGGCACAAGTATCACAACAGTCGCTCTGCAAGACCATCTGCAAAGGTGTCC
AAACCGAGCTGGGTCCGTATATGAGAAACATTGACTCATATTGTCATACCCTACGAGGTG
AGGTTACCAGACAGAGTGACTTATATTGTTCTACCCTACAAGGAGAGGTTACCACACTGA
TGGAGAGGGCCAAGAATCTTCCCTACATATGTAA
>Locus_14_Transcript_8/8_Confidence_0.389_Length_302
CCCAGCTCGGTTTGGACACCTTTGCAGATGGTCTTGCAGAGCGACTGTTGTGATACTTGT
GCCAGCAGCTGGCACAAGTATCACAACAGTCGCTCTGCAAGACCATCTGCAAAGGTGTCC
AAACCGAGCTGGGTCCGTATATGAGAAACATTGACTCATATTGTCCTGCCCTACGAGGCG
AGGTTACCACACAGAGCGACATATATTGTGCTACCCTACAAGGACAGGTTACCACGCTGA
TGGAGAGGGCCAAGAATCTTCCCTACATATGCAACACTCCTACTATATCCTACTGCAACA
TC
>Locus_15_Transcript_1/3_Confidence_0.351_Length_136
TGGCATTGTACACTGGTGCTACAATGATGGTGATGCGCCGATTGTAGCTCTCTATGTCTT
CGACGTAAATAACAATGCGAATCAGCTTGAACCTAGACAGAAGGAAACTATACAAATTAA
TCTACATAGCGATATA
>Locus_15_Transcript_2/3_Confidence_0.351_Length_136
TGGCATTGTACACTGGTGCTACAATGATGGTGATGCGCCGATTGTAGCTCTCTATGTCTT
CGACGTAAATAACAATGCGAATCAGCTTGAACCTAGACAGAAGGAGTTCTTGTTGGCTGG
TAACAACAAGATAGGG
>Locus_15_Transcript_3/3_Confidence_0.568_Length_192
TGGCATTGTACACTGGTGCTACAATGATGGTGATGCGCCGATTGTAGCTCTCTATGTCTT
CGACGTAAATAACAATGCGAATCAGCTTGAACCTAGACAGAAGATAGGGCAACAAGTTGG
ACAAAACATATTCAGTGGATTCAATATCCAACTTCTTAGTGAGGCTCTTGGTATAAGCCA
ACAAGCAGCACA
>Locus_16_Transcript_1/2_Confidence_1.000_Length_1731
CTTTATTTGATTTGAATTTAGCTTCTCCATTTGTTAGACATGCAAGGTTACTTACATGAA
GACTAACCCCGGACGCATGCCTCCGATGCTCCGAAAGCTATACATTGCACTAAGAAGCAA
AGTATCATGCTTGACAAGCTGGAGGCGGGCAGGAAGGGCCCACGAACCATCCGCTTCTAC
TTCCCAATGAGAAATTTACTACTAGTTCACTCGATAGCAGGATGACCGTTGACCGGATAG
TTTAAACGCTCACGCAATGAACACCTGGATCCTATCTCCCATGCCGTCCTCAAAGTCGAG
CAGTATCTGGCCGTTCTGGGGGTTGTCTGAGTCTATAGGTGCATCACGGAGCCTTTCCAT
GATATTTGCTCCAGCCAGTCCTGGAATAACTTTTGTCATCCCTTCTAAGAATCCAGCAGG
TATCCTGGCATCCATTTTCTGGACTCCGTCTCTTCCTGTAATCCTTAGTCGAAGCGTGCG
GGACCACATCCCGCTTGAAGGACCTCTGCCTCCAGTGGAACCAGGATCATAGAGCTGAGG
CAGTATGTCAATAATAGGATCTTGTGATTTCTCAGTCCTTGACTCGGTGTCTCCTGATCT
GCTTGCTTCGCTTGTATAATCGTAAAAACCACTCCCGTAGGATGATTGAGCTGGTGTCGC
AATGTAGCGCTTTTCCTCTTCATAATAGTGGTTAAACCCTAGTGTATCCTTGATCTCCTC
AAATGATGGCAAACTACCTGGAGGAGGTATGCGACCACCTTTTATAGCAACGAGTGCATC
CTCCATTGCACGCATTGATACCCCAATTAGAGATAATGGGTAGGCTATGATTTTGTAACC
AATTTCTTCAAGTTCAAGAGGGCTCAGTATAGGAGTTTTACCACCACCTTCTAACATGTT
GGCCATTTTCGGAACTCCAGGTGAAACTGCACAAAACGCTTTCATCTCTTCCCTTGAAGC
AAGGGCATCAATAAATAGAACATCTGCCCCAGCATCAGCAAAAGCACGAGCTCTCCATAA
TGCTTCATCAAGAGACAAAGCTTGACGAGAGTCTGTCCTTGCCACAATAACAATGTCAGA
GCCACTCTCCTTCCTGGCATCTACAGCAGCTTTTATGTGCATAATTGCTTCCTCTCTTGA
CACAACTTTCCTTCCTTGTGTATGTCCACATGCTTTTGGTGACACCTGATCTTCAAGAAT
AATTCCAGCAAAACCAGCATTGATGAATCCTTTCACAGTCCTCTTAACATTCATAGAGTT
TCCATAACCATTATCAGCATCACCAATCACAGGCACCGATACCGCTTCAGTGATCAAACG
CCCTTGATCTACCATTTCACCATAGGAGATGAGACCAACATCTGGCAATCCAAGCCGTGC
AGCGGATATCGAGAACCCGCTCGTGAAGCAGGCCCTGAACCCAGCGCGCTCGACGAGGCG
CGCGCTGAGCGCGTCGTAGCAAGCGGGAGCCTGGTGGGCACCCGGCGTCTCCAGGACCCG
CCTGAGCGCTGCTGCGGGCAGCTCCCCGGCACCGGCGCCCGCGCTCCCTCCGGCTGCGGC
ATAGGAGCAGCGCGTGGAGATCCGGGCGCTGGCAGACGAGTGAAGGGCTCGTCGTTGGAG
GAGCGGGGGCGGCCGGACGCGGCAGGAGTCGGCGCGGCTTGAGGTGCACGGGGACAGCGA
GGCGGGCGGCTGGTGCAGGAGAGCGGCGTAGCACGCCATTTCCGCTGTCTG
>Locus_16_Transcript_2/2_Confidence_1.000_Length_1731
CTTTATTTGATTTGAATTTAGCTTCTCCATTTGTTAGACATGCAAGGTTACTTACATGAA
GACTAACCCCGGACGCATGCCTCCGATGCTCCGAAAGCTATACATTGCACTAAGAAGCAA
AGTATCATGCTTGACAAGCTGGAGGCGGGCAGGAAGGGCCCACGAACCATCCGCTTCTAC
TTCCCAATGAGAAATTTACTACTAGTTCACTCGATAGCAGGATGACCGTTGACCGGATAG
TTTAAACGCTCACGCAATGAACACCTGGATCCTATCTCCCATGCCGTCCTCAAAGTCGAG
CAGTATCTGGCCGTTCTGGGGGTTGTCTGAGTCTATAGGTGCATCACGGAGCCTTTCCAT
GATATTTGCTCCAGCCAGTCCTGGAATAACTTTTGTCATCCCTTCTAAGAATCCAGCAGG
TATCCTGGCATCCATTTTCTGGACTCCGTCTCTTCCTGTAATCCTTAGTCGAAGCGTGCG
GGACCACATCCCGCTTGAAGGACCTCTGCCTCCAGTGGAACCAGGATCATAGAGCTGAGG
CAGTATGTCAATAATAGGATCTTGTGATTTCTCAGTCCTTGACTCGGTGTCTCCTGATCT
GCTTGCTTCGCTTGTATAATCGTAAAAACCACTCCCGTAGGATGATTGAGCTGGTGTCGC
AATGTAGCGCTTTTCCTCTTCATAATAGTGGTTAAACCCTAGTGTATCCTTGATCTCCTC
AAATGATGGCAAACTACCTGGAGGAGGTATGCGACCACCTTTTATAGCAACGAGTGCATC
CTCCATTGCACGCATTGATACCCCAATTAGAGATAATGGGTAGGCTATGATTTTGTAACC
AATTTCTTCAAGTTCAAGAGGGCTCAGTATAGGAGTTTTACCACCACCTTCTAACATATT
GGCCATTTTTGGAACTCCAGGTGAAACTGCACAAAACGCCTTCATCTCTTCCCTTGAAGC
AAGGGCATCAATAAATAGAACATCTGCCCCAGCATCAGCAAAAGCACGAGCTCTCCATAA
TGCTTCATCAAGAGACAAAGCTTGACGAGAGTCTGTCCTTGCCACAATAACAATGTCAGA
GCCACTCTCCTTCCTGGCATCTACAGCAGCTTTTATGTGCATAATTGCTTCCTCTCTTGA
CACAACTTTCCTTCCTTGTGTATGTCCACATGCTTTTGGTGACACCTGATCTTCAAGAAT
AATTCCAGCAAAACCAGCATTGATGAATCCTTTCACAGTCCTCTTAACATTCATAGAGTT
TCCATAACCATTATCAGCATCACCAATCACAGGCACCGATACCGCTTCAGTGATCAAACG
CCCTTGATCTACCATTTCACCATAGGAGATGAGACCAACATCTGGCAATCCAAGCCGTGC
AGCGGATATCGAGAACCCGCTCGTGAAGCAGGCCCTGAACCCAGCGCGCTCGACGAGGCG
CGCGCTGAGCGCGTCGTAGCAAGCGGGAGCCTGGTGGGCACCCGGCGTCTCCAGGACCCG
CCTGAGCGCTGCTGCGGGCAGCTCCCCGGCACCGGCGCCCGCGCTCCCTCCGGCTGCGGC
ATAGGAGCAGCGCGTGGAGATCCGGGCGCTGGCAGACGAGTGAAGGGCTCGTCGTTGGAG
GAGCGGGGGCGGCCGGACGCGGCAGGAGTCGGCGCGGCTTGAGGTGCACGGGGACAGCGA
GGCGGGCGGCTGGTGCAGGAGAGCGGCGTAGCACGCCATTTCCGCTGTCTG
>Locus_17_Transcript_1/1_Confidence_1.000_Length_871
GACTGAGCAACCGCTCTAGCCCCCATCTTCTTCCTCCTTGGTTTCTCCAAATCTGGGCCG
TTAGGCCCCTCCCCCCTCCTCTCCGGCGTCTGCCGGCGGCGAGATTGGGTGAGGGACCCG
CCCCTGTACAGCAGTAGCTAGGTTGTCTTGGCTTGTTGCCGGTGTGAGCGATATGCTCGT
CTTCGGTGTGATGCCTATAGGGTGGAGGCCGGCGGCGCTTCCGAGTGGCGTCCGGCGGCG
GGCGATGGTGGGCTTCCTGGTAGCGGCGGCGTGGAGTCTGCGGCTGCTAGGACTTTCGGC
CATCGCGCACACCCCTAATAAACTCGAGGTTTGGTCATCAGACTCTATTCTGGTGGATAG
TGGAGGCCATGGCCTCTGTGTTTGGAGCTCCCTGAGTAGCCATGGCGGTGGAAGGAGAGC
TCTTGCGCAGGGATCTGGTGCTCTACGGGAAGAGGATCTAGCTGCGTTTGATGGCGTTTC
CAAGAGACGGCGCGTGCCGGAGCTATCCTTGGCCAAGGAGGCCAGCCAGGACTACCTCCA
CGCGGAGGCCCTTCTTCAGACTGGTCGCCGGAGCTCGGCACCTAGCTGCGAACAAGTGGT
GTGTCCCCGGGAGCGGCAAGGTGGCCGGCGGCTTTGCTCTTCGCCGGAAGTGAGATCTTC
CCGAGCTGCTTCTGCGACCTCGGCGTTGGCTGCGCCTCAAGGTCGCCGGCGAGCGGCGGA
GCAGGATCTTTGTCATGTGTCCTTGATTGCTTTTTCTGTTTGTTGCCAGGATCCTTTTTG
TAAAGTGCAGCCCCCTGATTTCTGGTCTTTTTGGACTGTAGATGACTATAGGGGGTTTTG
TGTAAATTTGTGCCCGCCAAGTAATTAATGC
>Locus_18_Transcript_1/10_Confidence_0.400_Length_950
ATTTATTGTCACTACCTCCCCGTGTCAGGATTGGGTAATTTGCGCGCCTGCTGCCTTCCT
TGGATGTGGTAGCCGTTTCTCAGGCTCCCTCTCCGGAATCGAACCCTAATTCTCCGTCAC
CCGTCACCACCATGGTAGGCCCCTATCCTACCATCGAAAGTTGATAGGGCAGAAATTTGA
ATGATGCGTCGCCGGCACGAGGGCCGTGCGATCCGTCGAGTTATCATGAATCATCGGATC
AGCGGGCAGAGCCCGCGTCAGCCTTTTATCTAATAAATGCGCCCCTCCCAGAAGTCGGGG
TTTGTTGCACGTATTAGCTCTAGAATTACTACGGTTATCCGAGTAGCACGTACCATCAAA
CAAACTATAACTGATTTAATGAGCCATTCGCAGTTTCACAGTTCAAATTGGTTGATCCTG
CCAGTAGTCATATGCTTGTCTCAAAGATTAAGCCATGCATGTGCAAGTATGAACCAATTT
GAACTGTGAAACTGCGAATGGCTCATTAAATCAGTTATAGTTTGTTTGATGGTACGTGCT
ACTCGGATAACCGTAGTAATTCTAGAGCTAATACGTGCAACAAACCCCGACTTCTGGGAG
GGGCGCATTTATTAGATAAAAGGCTGACGCGGGCTCTGCCCGCTGATCCGATGATTCATG
ATAACTCGACGGATCGCACGGCCCTCGTGCCGGCGACGCATCATTCAAATTTCTGCCCTA
TCAACTTTCGATGGTAGGATAGGGGCCTACCATGGTGGTGACGGGTGACGGAGAATTAGG
GTTCGATTCCGGAGAGGGAGCCTGAGAAACGGCTACCACATCCAAGGAAGGCAGCAGGCG
CGCAAATTACCCAATCCTGACACGGGGAGGTAGTGACAATAAATAACAATACCGGGCGCA
TTAGTGTCTGGTAATTGGAATGAGTACAATCTAAATCCCTTAACGAGGAT
>Locus_18_Transcript_2/10_Confidence_0.225_Length_537
ATTTATTGTCACTACCTCCCCGTGTCAGGATTGGGTAATTTGCGCGCCTGCTGCCTTCCT
TGGATGTGGTAGCCGTTTCTCAGGCTCCCTCTCCGGAATCGAACCCTAATTCTCCGTCAC
CCGTCACCACCATGGTAGGCCCCTATCCTACCATCGAAAGTTGATAGGGCAGAAATTTGA
ATGATGCGTCGCCGGCACGAGGGCCGTGCGATCCGTCGAGTTATCATGAATCATCGGATC
AGCGGGCAGAGCCCGCGTCAGCCTTTTATCTAATAAATGCGCCCCTCCCAGAAGTCGGGG
TTTGTTGCACGTATTAGCTCTAGAATTACTACGGTTATCCGAGTAGCACGTACCATCAAA
CAAACTATAACTGATTTAATGAGCCATTCGCAGTTTCACAGTTCAAATTGGTTCATACTT
GCACATGCATGGCTTAATCTTTGAGACAAGCATATGACTACTGGCAGGATCAACCAATTT
GAACTGTGAAACTGCGAATGGCTCATTAAATCAGTTATAGTTTGTTTGATGGTACGT
>Locus_18_Transcript_3/10_Confidence_0.325_Length_1898
TAAACGTTCCCAGTCGGTATGATTCCCCAAAAAGGTGATTGCCGCGTTACGTTTTTCGTG
TTCCATATGGGCTACTTCTCCTCAGTCGCTCTGGGTGGTCATCCATGTTAACCACGGATA
ATGCGCTTATCCGGTGTCGTCCACGATACTTGGGAGTCACTGGCCCGGTCTCGTAAACGT
TCCTAGTCGGTATGATTCCCCAAAAAGGTGATTGCCGCGTTACGTTTTCGTGTTCCATAT
GGGCTACTTCTCCTCAGTCGCTCTGGGTGGTCATCCGCGGTAGGCACATTCCATCGCCTC
TAGTCCCTTCAGAGAAATGTTGCCCCATGACGGTATCGTTATTGGTGTAACACCCGCGCG
CCGTGGACACTCAGGACGCCTTCGTGCAGGCCATTCCCCCGTGCTATGCGTGGGGGGAGG
CTTGGTTGGCTTGACCGATGTGGATACGCGAGCGGATGAGTAGCTTTGGACCCGTGTCTG
TTGTTAGATCCCCCGTCCTCGTGCGGCCGACTAGCGACGCCGTGTCCCGTCATTCGTGTG
GCTTATGTTACTGTTGCCTTTCAAGTGCTTGCGTGCATGTACCCGACCTACGGGAAGTGG
TGCTTTGTACACGCTTGCCTCGCGGCGGACACCTCTGGGTGTTCCGCTGCGGCCTAATGG
CGCTTGCGGCGTTACCTCGTGGTACTGGCACGTTTTGTGCTCGGTGCTATCAAGGAAGCC
TCGCTCTCGCTATTGGTTTCGGATGCCGCTCACGATAATGGTTAATGGCCCTTCTGGTTG
CCGCTCACGATAAAGGTTAATAGCCCTTCTGGTTGTCGCTAGTCCCACCTGAAAAGAAGC
TTTCTGGATCTGAACGGCGGTAGTACGGTGTGTTGCATGTATTTCCCACAGTTTGTGGGG
AGAAGCAACACGCTTGGAAACCTCTCTAGTAGGAAAAGGAAAGCTTAGTCCCGTTCAAGT
GCGACAACCGGACCGGCTATTGACCTCAAAACAAGCTCTCTGGATCAGAACGGTCTTAGT
ACGGGGTGTTGCATGTATTCCCCACATTTTGTGGTAGGAGACGCATCACGCTGGAAATGT
CTCTAGTAGGAGAAGGAAAGCTTAGTCCCGCTTAATAGCGACAACCAGACCGGCTGTTGA
CCCACCTCAAAAGAAGCGATCTAGATCAGAACGGTCTTAGTACGGGGTGTTGCATGTATC
CCCCACAGTTTGTGGTAGGAGACGCAACACGCTGGAAATGTCTCTAGTAGGTGAAGGAAA
GCTTAGTCCCGATGAATTGCGACAACCGGACCGGCTGTTGTCTGCCTGCAAGGGCGGATG
ACTACCGTCGCTGGACGTCGAAGAGGACTCGCTACCTGGTTGATCCTGCCAGTAGTCATA
TGCTTGTCTCAAAGATTAAGCCATGCATGTGCAAGTATGAACCAATTTGAACTGTGAAAC
TGCGAATGGCTCATTAAATCAGTTATAGTTTGTTTGATGGTACGTGCTACTCGGATAACC
GTAGTAATTCTAGAGCTAATACGTGCAACAAACCCCGACTTCTGGGAGGGGCGCATTTAT
TAGATAAAAGGCTGACGCGGGCTCTGCCCGCTGATCCGATGATTCATGATAACTCGACGG
ATCGCACGGCCCTCGTGCCGGCGACGCATCATTCAAATTTCTGCCCTATCAACTTTCGAT
GGTAGGATAGGGGCCTACCATGGTGGTGACGGGTGACGGAGAATTAGGGTTCGATTCCGG
AGAGGGAGCCTGAGAAACGGCTACCACATCCAAGGAAGGCAGCAGGCGCGCAAATTACCC
AATCCTGACACGGGGAGGTAGTGACAATAAATAACAATACCGGGCGCATTAGTGTCTGGT
AATTGGAATGAGTACAATCTAAATCCCTTAACGAGGAT
>Locus_18_Transcript_4/10_Confidence_0.325_Length_1832
ATTTATTGTCACTACCTCCCCGTGTCAGGATTGGGTAATTTGCGCGCCTGCTGCCTTCCT
TGGATGTGGTAGCCGTTTCTCAGGCTCCCTCTCCGGAATCGAACCCTAATTCTCCGTCAC
CCGTCACCACCATGGTAGGCCCCTATCCTACCATCGAAAGTTGATAGGGCAGAAATTTGA
ATGATGCGTCGCCGGCACGAGGGCCGTGCGATCCGTCGAGTTATCATGAATCATCGGATC
AGCGGGCAGAGCCCGCGTCAGCCTTTTATCTAATAAATGCGCCCCTCCCAGAAGTCGGGG
TTTGTTGCACGTATTAGCTCTAGAATTACTACGGTTATCCGAGTAGCACGTACCATCAAA
CAAACTATAACTGATTTAATGAGCCATTCGCAGTTTCACAGTTCAAATTGGTTCATACTT
GCACATGCATGGCTTAATCTTTGAGACAAGCATATGACTACTGGCAGGATCAACCAGGTA
GCGAGTCCTCTTCGACGTCCAGCGACGGTAGTCATCCGCCCTTGCAGGCAGACAACAGCC
GGTCCGGTTGTCGCAATTCATCGGGACTAAGCTTTCCTTCACCTACTAGAGACATTTCCA
GCGTGTTGCGTCTCCTACCACAAACTGTGGGGGATACATGCAACACCCCGTACTAAGACC
GTTCTGATCTAGATCGCTTCTTTTGAGGTGGGTCAACAGCCGGTCTGGTTGTCGCTATTA
AGCGGGACTAAGCTTTCCTTCTCCTACTAGAGACATTTCCAGCGTGATGCGTCTCCTACC
ACAAAATGTGGGGAATACATGCAACACCCCGTACTAAGACCGTTCTGATCCAGAGAGCTT
GTTTTGAGGTCAATAGCCGGTCCGGTTGTCGCACTTGAACGGGACTAAGCTTTCCTTTTC
CTACTAGAGAGGTTTCCAAGCGTGTTGCTTCTCCCCACAAACTGTGGGAAATACATGCAA
CACACCGTACTACCGCCGTTCAGATCTAGAAAGCTTCTTTTCAGGTGGGACTAGCGACAA
CCAGAAGGGCTATTAACCTTTATCGTGAGCGGCAACCAGAAGGGCCATTAACCATTATCG
TGAGCGGCATCCGAAACCAATAGCGAGAGCGAGGCTTCCTTGATAGCACCGAGCACAAAA
CGTGCCAGTACCACGAGGTAACGCCGCAAGCGCCATTAGGCCGCAGCGGAACACCCAGAG
GTGTCCGCCGCGAGGCAAGCGTGTACAAAGCACCACTTCCCGTAGGTCGGGTACATGCAC
GCAAGCACTTGAAAGGCAACAGTAACATAAGCCACACGAATGACGGGACACGGCGTCGCT
AGTCGGCCGCACGAGGACGGGGGATCTAACAACAGACACGGGTCCAAAGCTACTCATCCG
CTCGCGTATCCACATCGGTCAAGCCAACCAAGCCTCCCCCCACGCATAGCACGGGGGAAT
GGCCTGCACGAAGGCGTCCTGAGTGTCCACGGCGCGCGGGTGTTACACCAATAACGATAC
CGTCATGGGGCAACATTTCTCTGAAGGGACTAGAGGCGATGGAATGTGCCTACCGCGGAT
GACCACCCAGAGCGACTGAGGAGAAGTAGCCCATATGGAACACGAAAACGTAACGCGGCA
ATCACCTTTTTGGGGAATCATACCGACTAGGAACGTTTACGAGACCGGGCCAGTGACTCC
CAAGTATCGTGGACGACACCGGATAAGCGCATTATCCGTGGTTAACATGGATGACCACCC
AGAGCGACTGAGGAGAAGTAGCCCATATGGAACACGAAAAACGTAACGCGGCAATCACCT
TTTTGGGGAATCATACCGACTGGGAACGTTTA
>Locus_18_Transcript_5/10_Confidence_0.375_Length_1898
TAAACGTTCCCAGTCGGTATGATTCCCCAAAAAGGTGATTGCCGCGTTACGTTTTTCGTG
TTCCATATGGGCTACTTCTCCTCAGTCGCTCTGGGTGGTCATCCATGTTAACCACGGATA
ATGCGCTTATCCGGTGTCGTCCACGATACTTGGGAGTCACTGGCCCGGTCTCGTAAACGT
TCCTAGTCGGTATGATTCCCCAAAAAGGTGATTGCCGCGTTACGTTTTCGTGTTCCATAT
GGGCTACTTCTCCTCAGTCGCTCTGGGTGGTCATCCGCGGTAGGCACATTCCATCGCCTC
TAGTCCCTTCAGAGAAATGTTGCCCCATGACGGTATCGTTATTGGTGTAACACCCGCGCG
CCGTGGACACTCAGGACGCCTTCGTGCAGGCCATTCCCCCGTGCTATGCGTGGGGGGAGG
CTTGGTTGGCTTGACCGATGTGGATACGCGAGCGGATGAGTAGCTTTGGACCCGTGTCTG
TTGTTAGATCCCCCGTCCTCGTGCGGCCGACTAGCGACGCCGTGTCCCGTCATTCGTGTG
GCTTATGTTACTGTTGCCTTTCAAGTGCTTGCGTGCATGTACCCGACCTACGGGAAGTGG
TGCTTTGTACACGCTTGCCTCGCGGCGGACACCTCTGGGTGTTCCGCTGCGGCCTAATGG
CGCTTGCGGCGTTACCTCGTGGTACTGGCACGTTTTGTGCTCGGTGCTATCAAGGAAGCC
TCGCTCTCGCTATTGGTTTCGGATGCCGCTCACGATAATGGTTAATGGCCCTTCTGGTTG
CCGCTCACGATAAAGGTTAATAGCCCTTCTGGTTGTCGCTAGTCCCACCTGAAAAGAAGC
TTTCTGGATCTGAACGGCGGTAGTACGGTGTGTTGCATGTATTTCCCACAGTTTGTGGGG
AGAAGCAACACGCTTGGAAACCTCTCTAGTAGGAAAAGGAAAGCTTAGTCCCGTTCAAGT
GCGACAACCGGACCGGCTATTGACCTCAAAACAAGCTCTCTGGATCAGAACGGTCTTAGT
ACGGGGTGTTGCATGTATTCCCCACATTTTGTGGTAGGAGACGCATCACGCTGGAAATGT
CTCTAGTAGGAGAAGGAAAGCTTAGTCCCGCTTAATAGCGACAACCGGACCGGCTGTTGA
CCCACCTCAAAACAAGCCTTCTGGATCAGAACGGTCTTAGTACGGGGTGTTGCATGTATT
CCCCACAGTTTGTGGTAGGAGACGCAACACGCTGGAAATGTCTCTAGTAGGTGAAGGAAA
GCTTAGTCCCGATGAATTGCGACAACCGGACCGGCTGTTGTCTGCCTGCAAGGGCGGATG
ACTACCGTCGCTGGACGTCGAAGAGGACTCGCTACCTGGTTGATCCTGCCAGTAGTCATA
TGCTTGTCTCAAAGATTAAGCCATGCATGTGCAAGTATGAACCAATTTGAACTGTGAAAC
TGCGAATGGCTCATTAAATCAGTTATAGTTTGTTTGATGGTACGTGCTACTCGGATAACC
GTAGTAATTCTAGAGCTAATACGTGCAACAAACCCCGACTTCTGGGAGGGGCGCATTTAT
TAGATAAAAGGCTGACGCGGGCTCTGCCCGCTGATCCGATGATTCATGATAACTCGACGG
ATCGCACGGCCCTCGTGCCGGCGACGCATCATTCAAATTTCTGCCCTATCAACTTTCGAT
GGTAGGATAGGGGCCTACCATGGTGGTGACGGGTGACGGAGAATTAGGGTTCGATTCCGG
AGAGGGAGCCTGAGAAACGGCTACCACATCCAAGGAAGGCAGCAGGCGCGCAAATTACCC
AATCCTGACACGGGGAGGTAGTGACAATAAATAACAATACCGGGCGCATTAGTGTCTGGT
AATTGGAATGAGTACAATCTAAATCCCTTAACGAGGAT
>Locus_18_Transcript_6/10_Confidence_0.375_Length_1832
ATTTATTGTCACTACCTCCCCGTGTCAGGATTGGGTAATTTGCGCGCCTGCTGCCTTCCT
TGGATGTGGTAGCCGTTTCTCAGGCTCCCTCTCCGGAATCGAACCCTAATTCTCCGTCAC
CCGTCACCACCATGGTAGGCCCCTATCCTACCATCGAAAGTTGATAGGGCAGAAATTTGA
ATGATGCGTCGCCGGCACGAGGGCCGTGCGATCCGTCGAGTTATCATGAATCATCGGATC
AGCGGGCAGAGCCCGCGTCAGCCTTTTATCTAATAAATGCGCCCCTCCCAGAAGTCGGGG
TTTGTTGCACGTATTAGCTCTAGAATTACTACGGTTATCCGAGTAGCACGTACCATCAAA
CAAACTATAACTGATTTAATGAGCCATTCGCAGTTTCACAGTTCAAATTGGTTCATACTT
GCACATGCATGGCTTAATCTTTGAGACAAGCATATGACTACTGGCAGGATCAACCAGGTA
GCGAGTCCTCTTCGACGTCCAGCGACGGTAGTCATCCGCCCTTGCAGGCAGACAACAGCC
GGTCCGGTTGTCGCAATTCATCGGGACTAAGCTTTCCTTCACCTACTAGAGACATTTCCA
GCGTGTTGCGTCTCCTACCACAAACTGTGGGGAATACATGCAACACCCCGTACTAAGACC
GTTCTGATCCAGAAGGCTTGTTTTGAGGTGGGTCAACAGCCGGTCCGGTTGTCGCTATTA
AGCGGGACTAAGCTTTCCTTCTCCTACTAGAGACATTTCCAGCGTGATGCGTCTCCTACC
ACAAAATGTGGGGAATACATGCAACACCCCGTACTAAGACCGTTCTGATCCAGAGAGCTT
GTTTTGAGGTCAATAGCCGGTCCGGTTGTCGCACTTGAACGGGACTAAGCTTTCCTTTTC
CTACTAGAGAGGTTTCCAAGCGTGTTGCTTCTCCCCACAAACTGTGGGAAATACATGCAA
CACACCGTACTACCGCCGTTCAGATCTAGAAAGCTTCTTTTCAGGTGGGACTAGCGACAA
CCAGAAGGGCTATTAACCTTTATCGTGAGCGGCAACCAGAAGGGCCATTAACCATTATCG
TGAGCGGCATCCGAAACCAATAGCGAGAGCGAGGCTTCCTTGATAGCACCGAGCACAAAA
CGTGCCAGTACCACGAGGTAACGCCGCAAGCGCCATTAGGCCGCAGCGGAACACCCAGAG
GTGTCCGCCGCGAGGCAAGCGTGTACAAAGCACCACTTCCCGTAGGTCGGGTACATGCAC
GCAAGCACTTGAAAGGCAACAGTAACATAAGCCACACGAATGACGGGACACGGCGTCGCT
AGTCGGCCGCACGAGGACGGGGGATCTAACAACAGACACGGGTCCAAAGCTACTCATCCG
CTCGCGTATCCACATCGGTCAAGCCAACCAAGCCTCCCCCCACGCATAGCACGGGGGAAT
GGCCTGCACGAAGGCGTCCTGAGTGTCCACGGCGCGCGGGTGTTACACCAATAACGATAC
CGTCATGGGGCAACATTTCTCTGAAGGGACTAGAGGCGATGGAATGTGCCTACCGCGGAT
GACCACCCAGAGCGACTGAGGAGAAGTAGCCCATATGGAACACGAAAACGTAACGCGGCA
ATCACCTTTTTGGGGAATCATACCGACTAGGAACGTTTACGAGACCGGGCCAGTGACTCC
CAAGTATCGTGGACGACACCGGATAAGCGCATTATCCGTGGTTAACATGGATGACCACCC
AGAGCGACTGAGGAGAAGTAGCCCATATGGAACACGAAAAACGTAACGCGGCAATCACCT
TTTTGGGGAATCATACCGACTGGGAACGTTTA
>Locus_18_Transcript_7/10_Confidence_0.075_Length_1126
TAAACGTTCCCAGTCGGTATGATTCCCCAAAAAGGTGATTGCCGCGTTACGTTTTTCGTG
TTCCATATGGGCTACTTCTCCTCAGTCGCTCTGGGTGGTCATCCATGTTAACCACGGATA
ATGCGCTTATCCGGTGTCGTCCACGATACTTGGGAGTCACTGGCCCGGTCTCGTAAACGT
TCCTAGTCGGTATGATTCCCCAAAAAGGTGATTGCCGCGTTACGTTTTCGTGTTCCATAT
GGGCTACTTCTCCTCAGTCGCTCTGGGTGGTCATCCGCGGTAGGCACATTCCATCGCCTC
TAGTCCCTTCAGAGAAATGTTGCCCCATGACGGTATCGTTATTGGTGTAACACCCGCGCG
CCGTGGACACTCAGGACGCCTTCGTGCAGGCCATTCCCCCGTGCTATGCGTGGGGGGAGG
CTTGGTTGGCTTGACCGATGTGGATACGCGAGCGGATGAGTAGCTTTGGACCCGTGTCTG
TTGTTAGATCCCCCGTCCTCGTGCGGCCGACTAGCGACGCCGTGTCCCGTCATTCGTGTG
GCTTATGTTACTGTTGCCTTTCAAGTGCTTGCGTGCATGTACCCGACCTACGGGAAGTGG
TGCTTTGTACACGCTTGCCTCGCGGCGGACACCTCTGGGTGTTCCGCTGTGGCCTAATGG
CGCTTGCGGCGTTACCTCGTGGTACTGGCACGTTTCGTGCTCGGTGCTATCAAGGAAGCC
TCGCTCTTGCTGTTGGTTTCGGATGCCGCTCACGATAATGGTTAATGGCCCTTCTGGTTG
CCGCTCACGATAAAGGTTAATAGCCCTTCTGGTTGTCGCTAGTCCCACCTGAAAAGAAGC
TTTCTGGATCTGAACGGCGGTAGTACGGTGTGTTGCATGTATTTCCCACAGTTTGTGGGG
AGAAGCAACACGCTTGGAAACCTCTCTAGTAGGAAAAGGAAAGCTTAGTCCCGTTCAAGT
GCGACAACCGGACCGGCTATTGACCTCAAAACAAGCTCTCTGGATCAGAACGGTCTTAGT
ACGGGGTGTTGCATGTATTCCCCACATTTTGTGGTAGGAGACGCATCACGCTGGAAATGT
CTCTAGTAGGAGAAGGAAAGCTTAGTCCCGCTTAATAGCGACAACC
>Locus_18_Transcript_8/10_Confidence_0.375_Length_1832
ATTTATTGTCACTACCTCCCCGTGTCAGGATTGGGTAATTTGCGCGCCTGCTGCCTTCCT
TGGATGTGGTAGCCGTTTCTCAGGCTCCCTCTCCGGAATCGAACCCTAATTCTCCGTCAC
CCGTCACCACCATGGTAGGCCCCTATCCTACCATCGAAAGTTGATAGGGCAGAAATTTGA
ATGATGCGTCGCCGGCACGAGGGCCGTGCGATCCGTCGAGTTATCATGAATCATCGGATC
AGCGGGCAGAGCCCGCGTCAGCCTTTTATCTAATAAATGCGCCCCTCCCAGAAGTCGGGG
TTTGTTGCACGTATTAGCTCTAGAATTACTACGGTTATCCGAGTAGCACGTACCATCAAA
CAAACTATAACTGATTTAATGAGCCATTCGCAGTTTCACAGTTCAAATTGGTTCATACTT
GCACATGCATGGCTTAATCTTTGAGACAAGCATATGACTACTGGCAGGATCAACCAGGTA
GCGAGTCCTCTTCGACGTCCAGCGACGGTAGTCATCCGCCCTTGCAGGCAGACAACAGCC
GGTCCGGTTGTCGCAATTCATCGGGACTAAGCTTTCCTTCACCTACTAGAGACATTTCCA
GCGTGTTGCGTCTCCTACCACAAACTGTGGGGAATACATGCAACACCCCGTACTAAGTCC
GTTCTGATCCAGATGGCTTCTTTTGAGGTGGGTCAACAGCCGTTCCGGTTGTCGCTATTA
AGCGGGACTAAGCTTTCCTTCTCCTACTAGAGACATTTCCAGCGTGATGCGTCTCCTACC
ACAAAATGTGGGGAATACATGCAACACCCCGTACTAAGACCGTTCTGATCCAGAGAGCTT
GTTTTGAGGTCAATAGCCGGTCCGGTTGTCGCACTTGAACGGGACTAAGCTTTCCTTTTC
CTACTAGAGAGGTTTCCAAGCGTGTTGCTTCTCCCCACAAACTGTGGGAAATACATGCAA
CACACCGTACTACCGCCGTTCAGATCTAGAAAGCTTCTTTTCAGGTGGGACTAGCGACAA
CCAGAAGGGCTATTAACCTTTATCGTGAGCGGCAACCAGAAGGGCCATTAACCATTATCG
TGAGCGGCATCCGAAACCAACAGCAAGAGCGAGGCTTCCTTGATAGCACCGAGCACGAAA
CGTGCCAGTACCACGAGGTAACGCCGCAAGCGCCATTAGGCCACAGCGGAACACCGAGAG
GTGTCCGCCGCGAGGCAAGCGTGTACAAAGCACCACTTCCCGTAGGTCGGGTACATGCAC
GCAAGCACTTGAAAGGCAACAGTAACATAAGCCACACGAATGACGGGACACGGCGTCGCT
AGTCGGCCGCACGAGGACGGGGGATCTAACAACAGACACGGGTCCAAAGCTACTCATCCG
CTCGCGTATCCACATCGGTCAAGCCAACCAAGCCTCCCCCCACGCATAGCACGGGGGAAT
GGCCTGCACGAAGGCGTCCTGAGTGTCCACGGCGCGCGGGTGTTACACCAATAACGATAC
CGTCATGGGGCAACATTTCTCTGAAGGGACTAGAGGCGATGGAATGTGCCTACCGCGGAT
GACCACCCAGAGCGACTGAGGAGAAGTAGCCCATATGGAACACGAAAACGTAACGCGGCA
ATCACCTTTTTGGGGAATCATACCGACTAGGAACGTTTACGAGACCGGGCCAGTGACTCC
CAAGTATCGTGGACGACACCGGATAAGCGCATTATCCGTGGTTAACATGGATGACCACCC
AGAGCGACTGAGGAGAAGTAGCCCATATGGAACACGAAAAACGTAACGCGGCAATCACCT
TTTTGGGGAATCATACCGACTGGGAACGTTTA
>Locus_18_Transcript_9/10_Confidence_0.375_Length_1898
TAAACGTTCCCAGTCGGTATGATTCCCCAAAAAGGTGATTGCCGCGTTACGTTTTTCGTG
TTCCATATGGGCTACTTCTCCTCAGTCGCTCTGGGTGGTCATCCATGTTAACCACGGATA
ATGCGCTTATCCGGTGTCGTCCACGATACTTGGGAGTCACTGGCCCGGTCTCGTAAACGT
TCCTAGTCGGTATGATTCCCCAAAAAGGTGATTGCCGCGTTACGTTTTCGTGTTCCATAT
GGGCTACTTCTCCTCAGTCGCTCTGGGTGGTCATCCGCGGTAGGCACATTCCATCGCCTC
TAGTCCCTTCAGAGAAATGTTGCCCCATGACGGTATCGTTATTGGTGTAACACCCGCGCG
CCGTGGACACTCAGGACGCCTTCGTGCAGGCCATTCCCCCGTGCTATGCGTGGGGGGAGG
CTTGGTTGGCTTGACCGATGTGGATACGCGAGCGGATGAGTAGCTTTGGACCCGTGTCTG
TTGTTAGATCCCCCGTCCTCGTGCGGCCGACTAGCGACGCCGTGTCCCGTCATTCGTGTG
GCTTATGTTACTGTTGCCTTTCAAGTGCTTGCGTGCATGTACCCGACCTACGGGAAGTGG
TGCTTTGTACACGCTTGCCTCGCGGCGGACACCTCTGGGTGTTCCGCTGCGGCCTAATGG
CGCTTGCGGCGTTACCTCGTGGTACTGGCACGTTTTGTGCTCGGTGCTATCAAGGAAGCC
TCGCTCTCGCTATTGGTTTCGGATGCCGCTCACGATAATGGTTAATGGCCCTTCTGGTTG
CCGCTCACGATAAAGGTTAATAGCCCTTCTGGTTGTCGCTAGTCCCACCTGAAAAGAAGC
TTTCTGGATCTGAACGGCGGTAGTACGGTGTGTTGCATGTATTTCCCACAGTTTGTGGGG
AGAAGCAACACGCTTGGAAACCTCTCTAGTAGGAAAAGGAAAGCTTAGTCCCGTTCAAGT
GCGACAACCGGACCGGCTATTGACCTCAAAACAAGCTCTCTGGATCAGAACGGTCTTAGT
ACGGGGTGTTGCATGTATTCCCCACATTTTGTGGTAGGAGACGCATCACGCTGGAAATGT
CTCTAGTAGGAGAAGGAAAGCTTAGTCCCGCTTAATAGCGACAACCGGAACGGCTGTTGA
CCCACCTCAAAAGAAGCCATCTGGATCAGAACGGACTTAGTACGGGGTGTTGCATGTATT
CCCCACAGTTTGTGGTAGGAGACGCAACACGCTGGAAATGTCTCTAGTAGGTGAAGGAAA
GCTTAGTCCCGATGAATTGCGACAACCGGACCGGCTGTTGTCTGCCTGCAAGGGCGGATG
ACTACCGTCGCTGGACGTCGAAGAGGACTCGCTACCTGGTTGATCCTGCCAGTAGTCATA
TGCTTGTCTCAAAGATTAAGCCATGCATGTGCAAGTATGAACCAATTTGAACTGTGAAAC
TGCGAATGGCTCATTAAATCAGTTATAGTTTGTTTGATGGTACGTGCTACTCGGATAACC
GTAGTAATTCTAGAGCTAATACGTGCAACAAACCCCGACTTCTGGGAGGGGCGCATTTAT
TAGATAAAAGGCTGACGCGGGCTCTGCCCGCTGATCCGATGATTCATGATAACTCGACGG
ATCGCACGGCCCTCGTGCCGGCGACGCATCATTCAAATTTCTGCCCTATCAACTTTCGAT
GGTAGGATAGGGGCCTACCATGGTGGTGACGGGTGACGGAGAATTAGGGTTCGATTCCGG
AGAGGGAGCCTGAGAAACGGCTACCACATCCAAGGAAGGCAGCAGGCGCGCAAATTACCC
AATCCTGACACGGGGAGGTAGTGACAATAAATAACAATACCGGGCGCATTAGTGTCTGGT
AATTGGAATGAGTACAATCTAAATCCCTTAACGAGGAT
>Locus_18_Transcript_10/10_Confidence_0.375_Length_1832
ATTTATTGTCACTACCTCCCCGTGTCAGGATTGGGTAATTTGCGCGCCTGCTGCCTTCCT
TGGATGTGGTAGCCGTTTCTCAGGCTCCCTCTCCGGAATCGAACCCTAATTCTCCGTCAC
CCGTCACCACCATGGTAGGCCCCTATCCTACCATCGAAAGTTGATAGGGCAGAAATTTGA
ATGATGCGTCGCCGGCACGAGGGCCGTGCGATCCGTCGAGTTATCATGAATCATCGGATC
AGCGGGCAGAGCCCGCGTCAGCCTTTTATCTAATAAATGCGCCCCTCCCAGAAGTCGGGG
TTTGTTGCACGTATTAGCTCTAGAATTACTACGGTTATCCGAGTAGCACGTACCATCAAA
CAAACTATAACTGATTTAATGAGCCATTCGCAGTTTCACAGTTCAAATTGGTTCATACTT
GCACATGCATGGCTTAATCTTTGAGACAAGCATATGACTACTGGCAGGATCAACCAGGTA
GCGAGTCCTCTTCGACGTCCAGCGACGGTAGTCATCCGCCCTTGCAGGCAGACAACAGCC
GGTCCGGTTGTCGCAATTCATCGGGACTAAGCTTTCCTTCACCTACTAGAGACATTTCCA
GCGTGTTGCGTCTCCTACCACAAACTGTGGGGAATACATGCAACACCCCGTACTAAGTCC
GTTCTGATCCAGATGGCTTCTTTTGAGGTGGGTCAACAGCCGTTCCGGTTGTCGCTATTA
AGCGGGACTAAGCTTTCCTTCTCCTACTAGAGACATTTCCAGCGTGATGCGTCTCCTACC
ACAAAATGTGGGGAATACATGCAACACCCCGTACTAAGACCGTTCTGATCCAGAGAGCTT
GTTTTGAGGTCAATAGCCGGTCCGGTTGTCGCACTTGAACGGGACTAAGCTTTCCTTTTC
CTACTAGAGAGGTTTCCAAGCGTGTTGCTTCTCCCCACAAACTGTGGGAAATACATGCAA
CACACCGTACTACCGCCGTTCAGATCTAGAAAGCTTCTTTTCAGGTGGGACTAGCGACAA
CCAGAAGGGCTATTAACCTTTATCGTGAGCGGCAACCAGAAGGGCCATTAACCATTATCG
TGAGCGGCATCCGAAACCAATAGCGAGAGCGAGGCTTCCTTGATAGCACCGAGCACAAAA
CGTGCCAGTACCACGAGGTAACGCCGCAAGCGCCATTAGGCCGCAGCGGAACACCCAGAG
GTGTCCGCCGCGAGGCAAGCGTGTACAAAGCACCACTTCCCGTAGGTCGGGTACATGCAC
GCAAGCACTTGAAAGGCAACAGTAACATAAGCCACACGAATGACGGGACACGGCGTCGCT
AGTCGGCCGCACGAGGACGGGGGATCTAACAACAGACACGGGTCCAAAGCTACTCATCCG
CTCGCGTATCCACATCGGTCAAGCCAACCAAGCCTCCCCCCACGCATAGCACGGGGGAAT
GGCCTGCACGAAGGCGTCCTGAGTGTCCACGGCGCGCGGGTGTTACACCAATAACGATAC
CGTCATGGGGCAACATTTCTCTGAAGGGACTAGAGGCGATGGAATGTGCCTACCGCGGAT
GACCACCCAGAGCGACTGAGGAGAAGTAGCCCATATGGAACACGAAAACGTAACGCGGCA
ATCACCTTTTTGGGGAATCATACCGACTAGGAACGTTTACGAGACCGGGCCAGTGACTCC
CAAGTATCGTGGACGACACCGGATAAGCGCATTATCCGTGGTTAACATGGATGACCACCC
AGAGCGACTGAGGAGAAGTAGCCCATATGGAACACGAAAAACGTAACGCGGCAATCACCT
TTTTGGGGAATCATACCGACTGGGAACGTTTA
>Locus_19_Transcript_1/3_Confidence_0.714_Length_1397
CCCCCGCCGAGGCAGCCATGGCGTTCGAGAAGATCAAGGTCGCCAACCCCATCGTCGAGA
TGGACGGCGATGAGATGACCAGAGTATTCTGGCAGTCTATCAAGGACAAGCTTATCTTCC
CATTCTTGGACTTGGACATCAAGTACTATGACCTGGGAGTTCTGCACCGTGATGCAACTG
ATGACAAGGTCACAGTGGAGGCTGCAGAGGCTACTCTCAAGTACAATGTGGCTATTAAGT
GTGCAACTATTACTCCAGATGAAGACCGGGTTAAGGAGTTCAACCTAAAACAAATGTGGA
GGAGCCCAAATGGCACAATTAGGAACATTATAAATGGAACTGTATTCAGAGAGCCAATTA
TATGCAAGAATGTTCCAAAGCTTGTTCCAGGATGGACTAAGCCCATTTGCATTGGGAGGC
ATGCCTTTGGTGATCAGTACAGAGCAACTGATGCAGTTCTTAAGGGACCTGGCAAACTCA
GACTAGTTTTCGAGGGGAAAGACCAGACGGTTGACCTGGAGGTTTTCAACTTCACTGGTG
CTGGAGGAGTTGCCATGGCTATGTACAACACCGATGAGTCAATTCAAGGTTTCGCTGCGG
CTTCTATGGCAATTGCTTACGAGAAGAAATGGCCACTGTACCTTAGCACAAAAAACACAA
TTCTTAAGAAATATGATGGCAGGTTCAAGGACATATTCCAGGCGATCTATGAAGCTGACT
GGAAATCCAAATTTGAGGCTGCCGGAATATGGTATGAACACCGTCTCATTGATGACATGG
TTGCCTATGCACTTAAGAGCGAAGGAGGCTATGTTTGGGCTTGCAAGAACTACGACGGAG
ATGTGCAGAGTGATTTCTTAGCTCAAGGTTTTGGCTCTTTGGGCTTGATGACATCAGTAT
TGATGTGCCCTGATGGTAAAACTATCGAAGCTGAAGCTGCCCATGGCACAGTTACCCGTC
ATTTCCGTGTTCACCAGAAAGGTGGTGAAACCAGCACAAACAGCATTGCTTCAATCTTTG
CTTGGACAAGAGGACTTGCACACAGGGCAAAGCTAGATGACAATGCTAGGCTTCTTGATT
TCACACATAAACTTGAGGAAGCATGTGTCGGAACTGTGGAGTCAGGGAAGATGACGAAGG
ATCTAGCACTTCTTGTTCACGGATCTTCGAAGGTTACAAGAGGAGACTACTTGAACACTG
AAGAGTTCATTGACGCAGTTGCTGCGGAGCTCCAAGCAAGATTGGCAGCCAACTGAACAT
TCAAGAAAACCTCGTCCACTTCAGTGCTTCAATAGTCATTACCCAACGATTCACGTCAGT
TTGGTTATGTCGCCATTATCTGTCATGCTTTCTTCCTGAACAGAATGAGCTTTTACTGCT
CCATCGCAAATTATTGT
>Locus_19_Transcript_2/3_Confidence_0.714_Length_1397
CCCCCGCCGAGGCAGCCATGGCGTTCGAGAAGATCAAGGTCGCCAACCCCATCGTCGAGA
TGGACGGCGATGAGATGACCAGAGTATTCTGGCAGTCTATCAAGGACAAGCTTATCTTCC
CATTCTTGGACTTGGACATCAAGTACTATGACCTGGGAGTTCTGCACCGTGATGCAACTG
ATGACAAGGTCACAGTGGAGGCTGCAGAGGCTACTCTCAAGTACAATGTGGCTATTAAGT
GTGCAACTATTACTCCAGATGAAGACCGGGTTAAGGAGTTCAACCTAAAACAAATGTGGA
GGAGCCCAAATGGCACAATTAGGAACATTATAAATGGAACTGTATTCAGAGAGCCAATTA
TATGCAAGAATGTTCCAAAGCTTGTTCCAGGATGGACTAAGCCCATTTGCATTGGGAGGC
ATGCCTTTGGTGATCAGTACAGAGCAACTGATGCAGTTCTTAAGGGACCTGGCAAACTCA
GACTAGTTTTCGAGGGGAAAGACGAGACAGTTGACCTGGAGGTTTTCAACTTCACTGGTG
CTGGAGGAGTTGCCATGGCTATGTACAACACTGATGAGTCAATTCAAGGTTTCGCTGCGG
CTTCTATGGCAATTGCTTATGAGAAGAAATGGCCACTGTACCTTAGCACAAAGAACACAA
TCCTTAAGAAATATGATGGCAGGTTCAAGGACATATTCCAGGCGATCTATGAAGCTGACT
GGAAATCCAAATTTGAGGCTGCCGGAATATGGTATGAACACCGTCTCATTGATGACATGG
TTGCCTATGCACTTAAGAGCGAAGGAGGCTATGTTTGGGCTTGCAAGAACTACGACGGAG
ATGTGCAGAGTGATTTCTTAGCTCAAGGTTTTGGCTCTTTGGGCTTGATGACATCAGTAT
TGATGTGCCCTGATGGTAAAACTATCGAAGCTGAAGCTGCCCATGGCACAGTTACCCGTC
ATTTCCGTGTTCACCAGAAAGGTGGTGAAACCAGCACAAACAGCATTGCTTCAATCTTTG
CTTGGACGAGAGGACTTGCACACAGGGCAAAGCTAGATGGCAATGCTAGGCTTCTCGATT
TCACACAGAAACTTGAGGATGCATGTGTCGGAACTGTGGAGTCAGGGAAGATGACGAAGG
ATCTAGCACTTCTTGTTCACGGATCTTCGAAGGTTACAAGAGGAGACTACTTGAACACTG
AAGAGTTCATTGACGCAGTTGCTGCGGAGCTCCAAGCAAGATTGGCAGCCAACTGAACAT
TCAAGAAAACCTCGTCCACTTCAGTGCTTCAATAGTCATTACCCAACGATTCACGTCAGT
TTGGTTATGTCGCCATTATCTGTCATGCTTTCTTCCTGAACAGAATGAGCTTTTACTGCT
CCATCGCAAATTATTGT
>Locus_19_Transcript_3/3_Confidence_0.714_Length_1397
CCCCCGCCGAGGCAGCCATGGCGTTCGAGAAGATCAAGGTCGCCAACCCCATCGTCGAGA
TGGACGGCGATGAGATGACCAGAGTATTCTGGCAGTCTATCAAGGACAAGCTTATCTTCC
CATTCTTGGACTTGGACATCAAGTACTATGACCTGGGAGTTCTGCACCGTGATGCAACTG
ATGACAAGGTCACAGTGGAGGCTGCAGAGGCTACTCTCAAGTACAATGTGGCTATTAAGT
GTGCAACTATTACTCCAGATGAAGACCGGGTTAAGGAGTTCAACCTAAAACAAATGTGGA
GGAGCCCAAATGGCACAATTAGGAACATTATAAATGGAACTGTATTCAGAGAGCCAATTA
TATGCAAGAATGTTCCAAAGCTTGTTCCAGGATGGACTAAGCCCATTTGCATTGGGAGGC
ATGCCTTTGGTGATCAGTACAGAGCAACTGATGCAGTTCTTAAGGGACCTGGCAAACTCA
GACTAGTTTTCGAGGGGAAAGACCAGACGGTTGACCTGGAGGTTTTCAACTTCACTGGTG
CTGGAGGAGTTGCCATGGCTATGTACAACACCGATGAGTCAATTCAAGGTTTCGCTGCGG
CTTCTATGGCAATTGCTTACGAGAAGAAATGGCCACTGTACCTTAGCACAAAAAACACAA
TTCTTAAGAAATATGATGGCAGGTTCAAGGACATATTCCAGGCGATCTATGAAGCTGACT
GGAAATCCAAATTTGAGGCTGCCGGAATATGGTATGAACACCGTCTCATTGATGACATGG
TTGCCTATGCACTTAAGAGCGAAGGAGGCTATGTTTGGGCTTGCAAGAACTACGACGGAG
ATGTGCAGAGTGATTTCTTAGCTCAAGGTTTTGGCTCTTTGGGCTTGATGACATCAGTAT
TGATGTGCCCTGATGGTAAAACTATCGAAGCTGAAGCTGCCCATGGCACAGTTACCCGTC
ATTTCCGTGTTCACCAGAAAGGTGGTGAAACCAGCACAAACAGCATTGCTTCAATCTTTG
CTTGGACGAGAGGACTTGCACACAGGGCAAAGCTAGATGGCAATGCTAGGCTTCTCGATT
TCACACAGAAACTTGAGGATGCATGTGTCGGAACTGTGGAGTCAGGGAAGATGACGAAGG
ATCTAGCACTTCTTGTTCACGGATCTTCGAAGGTTACAAGAGGAGACTACTTGAACACTG
AAGAGTTCATTGACGCAGTTGCTGCGGAGCTCCAAGCAAGATTGGCAGCCAACTGAACAT
TCAAGAAAACCTCGTCCACTTCAGTGCTTCAATAGTCATTACCCAACGATTCACGTCAGT
TTGGTTATGTCGCCATTATCTGTCATGCTTTCTTCCTGAACAGAATGAGCTTTTACTGCT
CCATCGCAAATTATTGT
>Locus_20_Transcript_1/8_Confidence_0.667_Length_1849
TATTCCAAGCACAGGCAACCAGCCTAGAATTAATGTTGCTGAGCTTTTGCTCTCACGGGG
CTTTGCTAGGACATCGAAACACCGTGACTATGAGGAAAGATCACATTACTTTGATGTTCT
ATTAGCTGCTCACTCACGTGCTGAGAAAGCAAAGAAAGGAGTCCATTCTGAGAAACTTCC
TCCTGCGATGCATATAACAGATTTAACAATGGTTTGAATTTTTTTGCTTGCTCCATTATA
TTTCATTGACATTTGTTCAGCACCTTTTTATTGACTTATAATCGATGCATATCACCTCAG
GTTAATGCAAAGAAGGCCAAAGACTTCCTTCCCTTCCTACAGCGGAATAGAAGGCATACT
GCCATTGTTGAATATATTTTCAGTGGCCATCGTTTCAAACTAACAATTCCAAAGGAGACT
TGCAGCATTGCCTTTTCATTGTCGGGTGTTAGGTGCCCTGGTAAAGATGAGCCCTACTCG
AGTGAAGCTATTGCTTTGATGAGGAGGATGATTCTACAGCGTGATGTGGAAGTTGAGGTT
GAAGCAGTTGATAGAACTGGAACATTTATAGGTTCCTTGTGGGAGTCAAAGACCAACATG
TCTTCTGTTCTCTTGGAGGCTGGTTTGGCCAAGATTAATTCCTTTGCTTTAGACAGGATT
CCAGATGCCAATGTCCTCACAAGAGCTGAAAAGTCTGCAAAGCAGCAGAAACTGAAGATA
TGGGAGAACTTCGTTGAGGGTGAAGAAGTTCCCAATGGCGCAGCCTCTGCATCCAAACAA
AAGGAAATTCTCAAGGTTGTTGCTACTGAAGTTCTTGGTGGTGGAAAGTTCTATGCCCAG
ACAGTAGGTGACCAGAGAGTATCTTCCATTCAACAACAGCTTGCATCGTTGAAACTTAAA
GAAGCACCAGTCATTGGTGCTTTTAATCCTGTGAAGGGAGAGATAGTCCTTGCTCAGTTT
AGCCTCGACAACTCCTGGAATAGAGCCATGATTGTTAATGGACCTCGAGGAGCTGTAGAG
TCTGTAGATGATAAATTTGAAGTATTCTACATTGATTTTGGTAACCAAGAAGTGGTTCCT
TACAGTCGCATACGTCCTGCAGACCCATCAATATCCTCCTCTCCTGCTCTTGCTCAGCTG
TGCAGCCTTGCCTTCATAAAAGTGCCTGGTTTGGAAGATGATTGTGGCCAGGAAGCAGCT
GAGTATCTTAGTCAATGCCTTCTCAGCAGTTCAAAACAGTACCAAGCAATGATCGAAGAA
CGGGACACATCTGGTGGAAAATCAAGGGGACAGGGCACTGGAACTATTCTCATTGTGACT
CTGGTCGACCCAGAGACAGAATCCAGCATAAATGCTGCCATGCTCGAGGAAGGGCTTGCT
CGTCTTGAAAGAAGCAAGAGATGGGACACCATGGAGAGGAAGACAGCCCTCAAGAACCTG
GAAGAGTTCCAGGAGAAAGCAAAGAAGGACAGGGTGGGGCTGTGGGTCTATGGAGATGTC
GACTCCGATGAGGAAGAGCAAGCTCCAGGTGGTGGAAGGAAACCTGCACCGCGTCGGTAG
ACAAGAGAAGGCGGTTGCTGAAGATAGTGCCGTGGTCATGGTTTAGCTTTGAAAGTTTTG
GACCCCGAACGGAACTCAGTCAAGAGAGCTTATATGGAAAACTAGAGAGGATTTCATTCA
TGCAGCTAGAACAGAACTATACATTGTTTTTCCCCCAAACTTAATAATGTTTGTGTCCTT
GTGGACTGCATTTCTTTGTAGACAGAACATATAAAATTGAGAGTTGCAGTCAATGAAAAT
TCAGGATTGGAGTTAATATACCAACAAAGTATAACTTTTATGTGATGTG
>Locus_20_Transcript_2/8_Confidence_0.667_Length_1760
TATTCCAAGCACAGGCAACCAGCCTAGAATTAATGTTGCTGAGCTTTTGCTCTCACGGGG
CTTTGCTAGGACATCGAAACACCGTGACTATGAGGAAAGATCACATTACTTTGATGTTCT
ATTAGCTGCTCACTCACGTGCTGAGAAAGCAAAGAAAGGAGTCCATTCTGAGAAACTTCC
TCCTGCGATGCATATAACAGATTTAACAATGGTTAATGCAAAGAAGGCCAAAGACTTCCT
TCCCTTCCTACAGCGGAATAGAAGGCATACTGCCATTGTTGAATATATTTTCAGTGGCCA
TCGTTTCAAACTAACAATTCCAAAGGAGACTTGCAGCATTGCCTTTTCATTGTCGGGTGT
TAGGTGCCCTGGTAAAGATGAGCCCTACTCGAGTGAAGCTATTGCTTTGATGAGGAGGAT
GATTCTACAGCGTGATGTGGAAGTTGAGGTTGAAGCAGTTGATAGAACTGGAACATTTAT
AGGTTCCTTGTGGGAGTCAAAGACCAACATGTCTTCTGTTCTCTTGGAGGCTGGTTTGGC
CAAGATTAATTCCTTTGCTTTAGACAGGATTCCAGATGCCAATGTCCTCACAAGAGCTGA
AAAGTCTGCAAAGCAGCAGAAACTGAAGATATGGGAGAACTTCGTTGAGGGTGAAGAAGT
TCCCAATGGCGCAGCCTCTGCATCCAAACAAAAGGAAATTCTCAAGGTTGTTGCTACTGA
AGTTCTTGGTGGTGGAAAGTTCTATGCCCAGACAGTAGGTGACCAGAGAGTAGCTTCCAT
TCAACAACAGCTTGCATCGTTGAAACTTAAAGACGCACCAGTCATTGGTGCTTTTAATCC
TGTGAAGGGAGAGATAGTCCTTGCTCAGTTTAGCCTCGACAACTCCTGGAATAGAGCCAT
GATTGTTAATGGACCTCGAGGAGCTGTAGAGTCTGTAGATGATAAATTTGAAGTATTCTA
CATTGATTTTGGTAACCAAGAAGTGGTTCCTTACAGTCGCATACGTCCTGCAGACCCATC
AATATCCTCCTCTCCTGCTCTTGCTCAGCTGTGCAGCCTTGCCTTCATAAAAGTGCCTGG
TTTGGAAGATGATTGTGGCCAGGAAGCAGCTGAGTATCTTAGTCAATGCCTTCTCAGCAG
TTCAAAACAGTACCAAGCAATGATCGAAGAACGGGACACATCTGGTGGAAAATCAAGGGG
ACAGGGCACTGGAACTATTCTCATTGTGACTCTGGTCGACCCAGAGACAGAATCCAGCAT
AAATGCTGCCATGCTCGAGGAAGGGCTTGCTCGTCTTGAAAGAAGCAAGAGATGGGACAC
CATGGAGAGGAAGACAGCCCTCAAGAACCTGGAAGAGTTCCAGGAGAAAGCAAAGAAGGA
CAGGGTGGGGCTGTGGGTCTATGGAGATGTCGACTCCGATGAGGAAGAGCAAGCTCCAGG
TGGTGGAAGGAAACCTGCACCGCGTCGGTAGACAAGAGAAGGCGGTTGCTGAAGATAGTG
CCGTGGTCATGGTTTAGCTTTGAAAGTTTTGGACCCCGAACGGAACTCAGTCAAGAGAGC
TTATATGGAAAACTAGAGAGGATTTCATTCATGCAGCTAGAACAGAACTATACATTGTTT
TTCCCCCAAACTTAATAATGTTTGTGTCCTTGTGGACTGCATTTCTTTGTAGACAGAACA
TATAAAATTGAGAGTTGCAGTCAATGAAAATTCAGGATTGGAGTTAATATACCAACAAAG
TATAACTTTTATGTGATGTG
>Locus_20_Transcript_3/8_Confidence_0.571_Length_1760
TATTCCAAGCACAGGCAACCAGCCTAGAATTAATGTTGCTGAGCTTTTGCTCTCACGGGG
CTTTGCGAAGACATCCAAACACCGTGACTACGAGGAAAGATCACATTATTTTGATGTTCT
ATTAGCTGCTCAATCACGTGCTGAGAAGGCAAAGAAAGGACTCCATTCTGAGAAACTTCC
TCCTGCGATGCATATAACAGATTTAACAATGGTTAATGCCAAGAAGGCCAAAGACTTCCT
TCCCTTCCTACAGCGGAATAGAAGGCATACTGCCATTGTTGAATATATTTTCAGTGGCCA
TCGTTTCAAACTAACAATTCCAAAGGAGACTTGCAGCATTGCCTTTTCATTGTCGGGTGT
TAGGTGCCCTGGTAAAGATGAGCCCTACTCGAGTGAAGCTATTGCTTTGATGAGGAGGAT
GATTCTACAGCGTGATGTGGAAGTTGAGGTTGAAGCAGTTGATAGAACTGGAACATTTAT
AGGTTCCTTGTGGGAGTCAAAGACCAACATGTCTTCTGTTCTCTTGGAGGCTGGTTTGGC
CAAGATTAATTCCTTTGCTTTAGACAGGATTCCAGATGCCAATGTCCTCACAAGAGCTGA
AAAGTCTGCAAAGCAGCAGAAACTGAAGATATGGGAGAACTTCGTTGAGGGTGAAGAAGT
TCCCAATGGCGCAGCCTCTGCATCCAAACAAAAGGAAATTCTCAAGGTTGTTGCTACTGA
AGTTCTTGGTGGTGGAAAGTTCTATGCCCAGACAGTAGGTGACCAGAGAGTATCTTCCAT
TCAACAACAGCTTGCATCGTTGAAACTTAAAGAAGCACCAGTCATTGGTGCTTTTAATCC
TGTGAAGGGAGAGATAGTCCTTGCTCAGTTTAGCCTCGACAACTCCTGGAATAGAGCCAT
GATTGTTAATGGACCTCGAGGAGCTGTAGAGTCTGTAGATGATAAATTTGAAGTATTCTA
CATTGATTTTGGTAACCAAGAAGTGGTTCCTTACAGTCGCATACGTCCTGCAGACCCATC
AATATCCTCCTCTCCTGCTCTTGCTCAGCTGTGCAGCCTTGCCTTCATAAAAGTGCCTGG
TTTGGAAGATGATTGTGGCCAGGAAGCAGCTGAGTATCTTAGTCAATGCCTTCTCAGCAG
TTCAAAACAGTACCAAGCAATGATCGAAGAACGGGACACATCTGGTGGAAAATCAAGGGG
ACAGGGCACTGGAACTATTCTCATTGTGACTCTGGTCGACCCAGAGACAGAATCCAGCAT
AAATGCTGCCATGCTCGAGGAAGGGCTTGCTCGTCTTGAAAGAAGCAAGAGATGGGACAC
CATGGAGAGGAAGACAGCCCTCAAGAACCTGGAAGAGTTCCAGGAGAAAGCAAAGAAGGA
CAGGGTGGGGCTGTGGGTCTATGGAGATGTCGACTCCGATGAGGAAGAGCAAGCTCCAGG
TGGTGGAAGGAAACCTGCACCGCGTCGGTAGACAAGAGAAGGCGGTTGCTGAAGATAGTG
CCGTGGTCATGGTTTAGCTTTGAAAGTTTTGGACCCCGAACGGAACTCAGTCAAGAGAGC
TTATATGGAAAACTAGAGAGGATTTCATTCATGCAGCTAGAACAGAACTATACATTGTTT
TTCCCCCAAACTTAATAATGTTTGTGTCCTTGTGGACTGCATTTCTTTGTAGACAGAACA
TATAAAATTGAGAGTTGCAGTCAATGAAAATTCAGGATTGGAGTTAATATACCAACAAAG
TATAACTTTTATGTGATGTG
>Locus_20_Transcript_4/8_Confidence_0.667_Length_1760
TATTCCAAGCACAGGCAACCAGCCTAGAATTAATGTTGCTGAGCTTTTGCTCTCACGGGG
CTTTGCTAGGACATCGAAACACCGTGACTATGAGGAAAGATCACATTACTTTGATGTTCT
ATTAGCTGCTCACTCACGTGCTGAGAAAGCAAAGAAAGGAGTCCATTCTGAGAAACTTCC
TCCTGCGATGCATATAACAGATTTAACAATGGTTAATGCAAAGAAGGCCAAAGACTTCCT
TCCCTTCCTACAGCGGAATAGAAGGCATACTGCCATTGTTGAATATATTTTCAGTGGCCA
TCGTTTCAAACTAACAATTCCAAAGGAGACTTGCAGCATCGCCTTTTCATTGTCAGGCGT
TAGGTGCCCTGGTAAAGATGATCCCTACTCGAGTGAAGCTATTGCTTTGATGAGGAGGAG
GATTCTACAGCGGGATGTGGAGATTGAGGTTGAAGCAGTTGATAGAACTGGAACATTTAT
AGGTTCCTTGTGGGAGTCTAAGACCAACATGTCTTCTGTTCTCTTGGAGGCTGGTTTGGC
CAAGATTAATTCATTTGCTTTAGACAGGCTTCCAGATGCCAATGTCCTCACAAGAGCTGA
AAAGTCTGCAAAGCAGCAGAAACTGAAGATATGGGAGAACTTCGTTGAGGGTGAAGAAGT
TCCCAATGGCGCAGCCTCTGCATCCAAACAAAAGGAAATTCTCAAGGTTGTTGCTACTGA
AGTTCTTGGTGGTGGAAAGTTCTATGCCCAGACAGTAGGTGACCAGAGAGTATCTTCCAT
TCAACAACAGCTTGCATCGTTGAAACTTAAAGAAGCACCAGTCATTGGTGCTTTTAATCC
TGTGAAGGGAGAGATAGTCCTTGCTCAGTTTAGCCTCGACAACTCCTGGAATAGAGCCAT
GATTGTTAATGGACCTCGAGGAGCTGTAGAGTCTGTAGATGATAAATTTGAAGTATTCTA
CATTGATTTTGGTAACCAAGAAGTGGTTCCTTACAGTCGCATACGTCCTGCAGACCCATC
AATATCCTCCTCTCCTGCTCTTGCTCAGCTGTGCAGCCTTGCCTTCATAAAAGTGCCTGG
TTTGGAAGATGATTGTGGCCAGGAAGCAGCTGAGTATCTTAGTCAATGCCTTCTCAGCAG
TTCAAAACAGTACCAAGCAATGATCGAAGAACGGGACACATCTGGTGGAAAATCAAGGGG
ACAGGGCACTGGAACTATTCTCATTGTGACTCTGGTCGACCCAGAGACAGAATCCAGCAT
AAATGCTGCCATGCTCGAGGAAGGGCTTGCTCGTCTTGAAAGAAGCAAGAGATGGGACAC
CATGGAGAGGAAGACAGCCCTCAAGAACCTGGAAGAGTTCCAGGAGAAAGCAAAGAAGGA
CAGGGTGGGGCTGTGGGTCTATGGAGATGTCGACTCCGATGAGGAAGAGCAAGCTCCAGG
TGGTGGAAGGAAACCTGCACCGCGTCGGTAGACAAGAGAAGGCGGTTGCTGAAGATAGTG
CCGTGGTCATGGTTTAGCTTTGAAAGTTTTGGACCCCGAACGGAACTCAGTCAAGAGAGC
TTATATGGAAAACTAGAGAGGATTTCATTCATGCAGCTAGAACAGAACTATACATTGTTT
TTCCCCCAAACTTAATAATGTTTGTGTCCTTGTGGACTGCATTTCTTTGTAGACAGAACA
TATAAAATTGAGAGTTGCAGTCAATGAAAATTCAGGATTGGAGTTAATATACCAACAAAG
TATAACTTTTATGTGATGTG
>Locus_20_Transcript_5/8_Confidence_0.667_Length_1737
TATTCCAAGCACAGGCAACCAGCCTAGAATTAATGTTGCTGAGCTTTTGCTCTCACGGGG
CTTTGCTAGGACATCGAAACACCGTGACTATGAGGAAAGATCACATTACTTTGATGTTCT
ATTAGCTGCTCACTCACGTGCTGAGAAAGCAAAGAAAGGAGTCCATTCTGAGAAACTTCC
TCCTGCGATGCATATAACAGATTTAACAATGGTTAATGCAAAGAAGGCCAAAGACTTCCT
TCCCTTCCTACAGCGGAATAGAAGGCATACTGCCATTGTTGAATATATTTTCAGTGGCCA
TCGTTTCAAACTAACAATTCCAAAGGAGACTTGCAGCATTGCCTTTTCATTGTCGGGTGT
TAGGTGCCCTGGTAAAGATGAGCCCTACTCGAGTGAAGCTATTGCTTTGATGAGGAGGAT
GATTCTACAGCGTGATGTGGAAGTTGAGGTTGAAGCAGTTGATAGAACTGGAACATTTAT
AGGTTCCTTGTGGGAGTCAAAGACCAACATGTCTTCTGTTCTCTTGGAGGCTGGTTTGGC
CAAGATTAATTCCTTTGCTTTAGACAGGATTCCAGATGCCAATGTCCTCACAAGAGCTGA
AAAGTCTGCAAAGCAGCAGAAACTGAAGATATGGGAGAACTTCGTTGAGGGTGAAGAAGT
TCCCAATGGCGCAGCCTCTGCATCCAAACAAAAGGAAATTCTCAAGGTTGTTGCTACTGA
AGTTCTTGGTGGTGGAAAGTTCTATGCCCAGACAGTAGGTGACCAGAGAGTATCTTCCAT
TCAACAACAGCTTGCATCGTTGAAACTTAAAGAAGCACCAGTCATTGGTGCTTTTAATCC
TGTGAAGGGAGAGATAGTCCTTGCTCAGTTTAGCCTCGACAACTCCTGGAATAGAGCCAT
GATTGTTAATGGACCTCGAGGAGCTGTAGAGTCTGTAGATGATAAATTTGAAGTATTCTA
CATTGATTTTGGTAACCAAGAAGTGGTTCCTTACAGTCGCATACGTCCTGCAGACCCATC
AATATCCTCCTCTCCTGCTCTTGCTCAGCTGTGCAGCCTTGCCTTCATAAAAGTGCCTGG
TTTGGAAGATGATTGTGGCCAGGAAGCAGCTGAGTATCTTAGTCAATGCCTTCTCAGCAG
TTCAAAACAGTACCAAGCAATGATCGAAGAACGGGACACATCTGGTGGAAAATCAAGGGG
ACAGGGCACTGGAACTATTCTCATTGTGACTCTGGTCGACCCAGAGACAGAATCCAGCAT
AAATGCTGCCATGCTCGAGGAAGGGCTTGCTCGTCTTGAAAGAAGCAAGAGATGGGACAC
CATGGAGAGGAAGACAGCCCTCAAGAACCTGGAAGAGTTCCAGGAGAAAGCAAAGAAGGA
AAGGGTGGGGCTGTGGGTCTACGGCGATGTCGACTCTGATGAGGAAGAGCAAGCTCCAGG
TGGAAGGAAACCCGCACCGCGTCGGTAGACGAGAGAAGGCGGCTGCTGAAGATAGTGGCG
AGGTCATGGTTTAGTTTTGAAGTTTTGGACCCCGAGCGGAACTCAGTCAGAGAGCTTATA
TGGAAACTAGAGAAAGAGAGGATTTCGTTCATGCAGTTAGAACAGAACTATACATTGTTT
TTCCCCCAAACTTAATAAGGTCTGTGTCCTTGTGGACTGCATTTCTTTGTAGACAGAATA
TATAAATGGAGAGTTGCAGTCAATGAAAATTCAGGTTTGGACTTGAATATAAGAAAG
>Locus_20_Transcript_6/8_Confidence_0.619_Length_1760
TATTCCAAGCACAGGCAACCAGCCTAGAATTAATGTTGCTGAGCTTTTGCTCTCACGGGG
CTTTGCTAGGACATCGAAACACCGTGACTATGAGGAAAGATCACATTACTTTGATGTTCT
ATTAGCTGCTCACTCACGTGCTGAGAAAGCAAAGAAAGGAGTCCATTCTGAGAAACTTCC
TCCTGCGATGCATATAACAGATTTAACAATGGTTAATGCAAAGAAGGCCAAAGACTTCCT
TCCCTTCCTACAGCGGAATAGAAGGCATACTGCCATTGTTGAATATATTTTCAGTGGCCA
TCGTTTCAAACTAACAATTCCAAAGGAGACTTGCAGCATTGCCTTTTCATTGTCGGGTGT
TAGGTGCCCTGGTAAAGATGAGCCCTACTCGAGTGAAGCTATTGCTTTGATGAGGAGGAT
GATTCTACAGCGTGATGTGGAAGTTGAGGTTGAAGCAGTTGATAGAACTGGAACATTTAT
AGGTTCCTTGTGGGAGTCAAAGACCAACATGTCTTCTGTTCTCTTGGAGGCTGGTTTGGC
CAAGATTAATTCCTTTGCTTTAGACAGGATTCCAGATGCCAATGTCCTCACAAGAGCTGA
AAAGTCTGCAAAGCAGCAGAAACTGAAGATATGGGAGAACTTCGTTGAGGGTGAAGAAGT
TCCCAATGGCGCAGCCTCTGCATCCAAACAAAAGGAAATTCTCAAGGTTGTTGCTACTGA
AGTTCTTGGTGGTGGAAAGTTCTATGCCCAGACAGTAGGTGACCAGAGAGTATCTTCCAT
TCAACAACAGCTTGCATCGTTGAAACTTAAAGAAGCACCAGTCATTGGTGCTTTTAATCC
TGTGAAGGGAGAGATAGTCCTTGCTCAGTTTAGCCTCGACAACTCCTGGAATAGAGCCAT
GATTGTTAATGGACCTCGAGGAGCTGTAGAGTCTGTAGATGATAAATTTGAAGTATTCTA
CATTGATTTTGGTAACCAAGAAGTGGTTCCTTACAGTCGCATACGTCCTGCAGACCCATC
AATATCCTCCTCTCCTGCTCTTGCTCAGCTGTGCAGCCTTGCCTTCATAAAAGTGCCTGG
TTTGGAAGATGATTGTGGCCAGGAAGCAGCTGAGTATCTTAGTCAATGCCTTCTTAGCAG
TTCAAAACAGTACCAAGCAATGATCGAAGAACGGGACACTTCTGGTGGAAAATCAAGGGG
ACAGGGCACTGGAACTATTCTCATTGTGACTCTGGTTGACCCAGAGACAGAATCCAGCAT
AAATGCTGCCATGCTCGAGGAAGGGCTTGCTCGTCTTGAAAGAAGCAAGAGATGGGACAC
CATGGAGAGGAAGACAGCCCTCAAGAACCTGGAAGAGTTCCAGGAGAAAGCAAAGAAGGA
CAGGGTGGGGCTGTGGGTCTATGGAGATGTCGACTCCGATGAGGAAGAGCAAGCTCCAGG
TGGTGGAAGGAAACCTGCACCGCGTCGGTAGACAAGAGAAGGCGGTTGCTGAAGATAGTG
CCGTGGTCATGGTTTAGCTTTGAAAGTTTTGGACCCCGAACGGAACTCAGTCAAGAGAGC
TTATATGGAAAACTAGAGAGGATTTCATTCATGCAGCTAGAACAGAACTATACATTGTTT
TTCCCCCAAACTTAATAATGTTTGTGTCCTTGTGGACTGCATTTCTTTGTAGACAGAACA
TATAAAATTGAGAGTTGCAGTCAATGAAAATTCAGGATTGGAGTTAATATACCAACAAAG
TATAACTTTTATGTGATGTG
>Locus_20_Transcript_7/8_Confidence_0.619_Length_1760
TATTCCAAGCACAGGCAACCAGCCTAGAATTAATGTTGCTGAGCTTTTGCTCTCACGGGG
CTTTGCTAGGACATCGAAACACCGTGACTATGAGGAAAGATCACATTACTTTGATGTTCT
ATTAGCTGCTCACTCACGTGCTGAGAAAGCAAAGAAAGGAGTCCATTCTGAGAAACTTCC
TCCTGCGATGCATATAACAGATTTAACAATGGTTAATGCAAAGAAGGCCAAAGACTTCCT
TCCCTTCCTACAGCGGAATAGAAGGCATACTGCCATTGTTGAATATATTTTCAGTGGCCA
TCGTTTCAAACTAACAATTCCAAAGGAGACTTGCAGCATTGCCTTTTCATTGTCGGGTGT
TAGGTGCCCTGGTAAAGATGAGCCCTACTCGAGTGAAGCTATTGCTTTGATGAGGAGGAT
GATTCTACAGCGTGATGTGGAAGTTGAGGTTGAAGCAGTTGATAGAACTGGAACATTTAT
AGGTTCCTTGTGGGAGTCAAAGACCAACATGTCTTCTGTTCTCTTGGAGGCTGGTTTGGC
CAAGATTAATTCCTTTGCTTTAGACAGGATTCCAGATGCCAATGTCCTCACAAGAGCTGA
AAAGTCTGCAAAGCAGCAGAAACTGAAGATATGGGAGAACTTCGTTGAGGGTGAAGAAGT
TCCCAATGGCGCAGCCTCTGCATCCAAACAAAAGGAAATTCTCAAGGTTGTTGCTACTGA
AGTTCTTGGTGGTGGAAAGTTCTATGCCCAGACAGTAGGTGACCAGAGAGTATCTTCCAT
TCAACAACAGCTTGCATCGTTGAAACTTAAAGAAGCACCAGTCATTGGTGCTTTTAATCC
TGTGAAGGGAGAGATAGTCCTTGCTCAGTTTAGCCTCGACAATTCCTGGAATAGAGCCAT
GATTGTTAATGGACCTCGAGGAGCTGTAGAGTCTGTAGATGACAAGTTTGAAGTATTCTA
CATTGATTTTGGTAACCAGGAGGTGGTTCCTTACAGTCGCATACGACCTGCAGACCTATC
AATATCCTCCTCTCCTGCTCTTGCTCAGCTATGCAGCCTTGCCTTCGTAAAAGTGCCTGG
TTTGGAAGATGATTGTGGTCAGGAAGCAGCTGAATATCTTAGTCAATGCCTTCTCAGCAG
TTCAAAGCAGTACCAAGCAATGATCGAAGAGCGTGACACTTCTGGTGGAAAATCAAGGGG
ACAGGGCACTGGAACTATTCTCATTGTGACTCTGGTCGACCCAGAGACAGAATCCAGCAT
AAATGCTGCCATGCTCGAGGAAGGGCTTGCTCGTCTTGAAAGAAGCAAGAGATGGGACAC
CATGGAGAGGAAGACAGCCCTCAAGAACCTGGAAGAGTTCCAGGAGAAAGCAAAGAAGGA
CAGGGTGGGGCTGTGGGTCTATGGAGATGTCGACTCCGATGAGGAAGAGCAAGCTCCAGG
TGGTGGAAGGAAACCTGCACCGCGTCGGTAGACAAGAGAAGGCGGTTGCTGAAGATAGTG
CCGTGGTCATGGTTTAGCTTTGAAAGTTTTGGACCCCGAACGGAACTCAGTCAAGAGAGC
TTATATGGAAAACTAGAGAGGATTTCATTCATGCAGCTAGAACAGAACTATACATTGTTT
TTCCCCCAAACTTAATAATGTTTGTGTCCTTGTGGACTGCATTTCTTTGTAGACAGAACA
TATAAAATTGAGAGTTGCAGTCAATGAAAATTCAGGATTGGAGTTAATATACCAACAAAG
TATAACTTTTATGTGATGTG
>Locus_20_Transcript_8/8_Confidence_0.667_Length_1760
TATTCCAAGCACAGGCAACCAGCCTAGAATTAATGTTGCTGAGCTTTTGCTCTCACGGGG
CTTTGCTAGGACATCGAAACACCGTGACTATGAGGAAAGATCACATTACTTTGATGTTCT
ATTAGCTGCTCACTCACGTGCTGAGAAAGCAAAGAAAGGAGTCCATTCTGAGAAACTTCC
TCCTGCGATGCATATAACAGATTTAACAATGGTTAATGCAAAGAAGGCCAAAGACTTCCT
TCCCTTCCTACAGCGGAATAGAAGGCATACTGCCATTGTTGAATATATTTTCAGTGGCCA
TCGTTTCAAACTAACAATTCCAAAGGAGACTTGCAGCATTGCCTTTTCATTGTCGGGTGT
TAGGTGCCCTGGTAAAGATGAGCCCTACTCGAGTGAAGCTATTGCTTTGATGAGGAGGAT
GATTCTACAGCGTGATGTGGAAGTTGAGGTTGAAGCAGTTGATAGAACTGGAACATTTAT
AGGTTCCTTGTGGGAGTCAAAGACCAACATGTCTTCTGTTCTCTTGGAGGCTGGTTTGGC
CAAGATTAATTCCTTTGCTTTAGACAGGATTCCAGATGCCAATGTCCTCACAAGAGCTGA
AAAGTCTGCAAAGCAGCAGAAACTGAAGATATGGGAGAACTTCGTTGAGGGTGAAGAAGT
TCCCAATGGCGCAGCCTCTGCATCCAAACAAAAGGAAATTCTCAAGGTTGTTGCTACTGA
AGTTCTTGGTGGTGGAAAGTTCTATGCCCAGACAGTAGGTGACCAGAGAGTATCTTCCAT
TCAACAACAGCTTGCATCGTTGAAACTTAAAGAAGCACCAGTCATTGGTGCTTTTAATCC
TGTGAAGGGAGAGATAGTCCTTGCTCAGTTTAGCCTCGACAACTCCTGGAATAGAGCCAT
GATTGTTAATGGACCTCGAGGAGCTGTAGAGTCTGTAGATGATAAATTTGAAGTATTCTA
CATTGATTTTGGTAACCAAGAAGTGGTTCCTTACAGTCGCATACGTCCTGCAGACCCATC
AATATCCTCCTCTCCTGCTCTTGCTCAGCTGTGCAGCCTTGCCTTCATAAAAGTGCCTGG
TTTGGAAGATGATTGTGGCCAGGAAGCAGCTGAGTATCTTAGTCAATGCCTTCTCAGCAG
TTCAAAACAGTACCAAGCAATGATCGAAGAACGGGACACATCTGGTGGAAAATCAAGGGG
ACAGGGCACTGGAACTATTCTCATTGTGACTCTGGTCGACCCAGAGACAGAATCCAGCAT
AAATGCTGCCATGCTCGAGGAAGGGCTTGCTCGTCTTGAAAGAAGCAAGAGATGGGACAC
CATGGAGAGGAAGACAGCCCTCAAGAACCTGGAAGAGTTCCAGGAGAAAGCAAAGAAGGA
CAGGGTGGGGCTGTGGGTCTATGGAGATGTCGACTCCGATGAGGAAGAGCAAGCTCCAGG
TGGTGGAAGGAAACCTGCACCGCGTCGGTAGACAAGAGAAGGCGGTTGCTGAAGATAGTG
CCGTGGTCATGGTTTAGCTTTGAAAGTTTTGGACCCCGAACGGAACTCAGTCAAGAGAGC
TTATATGGAAAACTAGAGAGGATTTCATTCATGCAGCTAGAACAGAACTATACATTGTTT
TTCCCCCAAACTTAATAATGTTTGTGTCCTTGTGGACTGCATTTCTTTGTAGACAGAACA
TATAAAATTGAGAGTTGCAGTCAATGAAAATTCAGGATTGGAGTTAATATACCAACAAAG
TATAACTTTTATGTGATGTG
>Locus_21_Transcript_1/11_Confidence_1.000_Length_222
GGAAATTTCTATGGAGCCAGCTGCAATTTACCAATGCCACTCAAGGAGGGTCAAAAAATT
AGCTGTTGAAGTTGGCAACCCTAATGTTGTGTGGAGTGCAAGTGAGGATGGTACTCTAAG
GCAGCATGATTTTAGGGAGTGCAGTTCCTGTCCTCCTGCAGGATCGGCTAACCAGGAATG
CCATAATGTGCTTCTAGATCTACGATGTGGAGCAAAGAAGTC
>Locus_21_Transcript_2/11_Confidence_0.586_Length_2710
GGCACCAGGGATGCACGCGACGGAGAAGCTGCGGTGGCGCTTCTCGGACGGCGGCGTCAC
CGATCTGCTCGACGCCCGCAGCCTCCATGGCCCCCCCGACATTACTAAGAGAGTGCAGTT
CCATTCGTCTCTAGTACGAAAGCTTGCTTTGGAGAATGAGTTTGAGGGTCACGTTGGTTG
CGTGAATGCTATTGCATGGAACTCAGATGGCTCACTTCTGCTATCAGGATCAGATGACAC
TAGAGTCAACATCTGGAGTTATGCTGATCAAGAGCTGTTGCATGAAATTGAAACCGGACA
TTCCGCGAATGTATTTTGCACAAAATTTGTTCCTGAAACATCTGATGAAGTAGTAGTTTC
AGGAGCAGGAGATGCCGAGGTTCGTGTTTTCAATTTGTCTCGTTTAAGTGGCGTAAGGCC
TAGGGAAATTTCTATGGAGCCAGCTGCAATTTACCAATGCCACTCAAGGAGGGTCAAAAA
ATTAGCTGTCGAAGTTGGCAACCCTAATGTTGTGTGGAGCGCAAGTGAGGACGGTACTCT
AAGGCAGCATGATTTTAGGGAGTGCAATTCCTGTCCTCGTGCAGGATCGGCTAACCAGGA
ATGCCATAATGTGCTTCTAGATCTACGATGTGGAGCAAAGAAGTCTTTAGCTGATCTCCC
CAGACAACCTCTGGCGTTTAAGTCTTGTGATATTAGCTCTGTTCGACCCCATCAGCTCCT
TGTTGGTGGGAGCGATGCGTTTGCCCGGCTGTATGATAGGAGAATGCTTCCGTCATTGAG
TTCATGTCAAACAAGAAGGAAGCCACCCCCTTGCATTAAAATGTTCTGTCCATTGCACCT
TGCTGAAAATAGGAAGTCCAATTTGCACCTTACCCATGTTGCGTTCAGCCCAGATGGGAA
GGAGGTTCTTTTGAGTTACAGTGGTGAACACGTATATCTGTTTGATGTTGACCCAGACAA
TATGAGTTCAGTGAGATACACAGCAGATGATGTACATGATCAGTTATGTTTACCACCTTT
TCACAAGGAACCAACAACAAAAAATTCAAGACGAAGAAAGTTTCCAGCAAAAGCAACTTC
AAGAAGTTCATCTAGGGTAGATATTCTGAAGAAACTTATGCAATTTGTGATAAAATCTCT
GGAGACAGGAACTAACTTAATGCATGGGATTGAAGCATGCTCTGAAATACTTGATGCTAT
GGAATCTGATATTGATGATAGCTTGATGCATGATTGCTTGTGTACCCGGGCAGGGTTGTA
CCTAAAGCGGAGGTGGAAAAATGATGTTTACATGGCTATTCGGGATTGCAACAGAGCAAG
GAATATTGATTTTACATCATTCCAGGCACACTTGTTCATGGCTGAGGCACTGTTACAGTT
AGGAAGACTGAAGGAGGCATTTGAATATGCAGAAGCTGCACGTAGTCTTGTTCCACCAAA
TTCGGTTTCTGCGAAACAAGTGGAAAATGTAAAGGAGCGACTTGCTGCTGCTGAACTCGA
GAAGAATAAAAAAGATCAACAAGGAAATACTAACAATGATGCGCGTCATGGAAGGTTACG
TTCATTGAGTGATCTACTGTTTAGATCAGATGTTAGTGGGTCATCATCGCAGGAGGGTCA
AGACGGTTCAGATTATGATGATGACATGGAGTTGGACTTTGATACGTCAGTATCGGGTGA
CGAAAGCCGCGATAGTGATCCAGGTGCTGTTCGAGGCAGTTTGAGTTTAAAATTTCATCG
AAGAGGGGATCAGACTAATGAACAGTCTGTCGAGAATGGATCGGTTGAGTCCACTAGTAA
TGGTGATTCTGCCTATGAGCCGGAGGTTGCCCTTGATATGAAACAAAGATATGTTGCACA
CTGCAACGTGGGGACAGATATAAAACAAGCCAGCTTTCTTGGTGAACGAGGGGATTTTAT
TGCCAGCGGAAGTGATGATGGTAGATGGTTCATATGGGAGAAAAGAACAGGAAGGCTTAT
TAAAATGCTTACAGGGGATGGAGCTGTTGTGAACTGTATACAGTCTCACCCCCATGATTG
TGCTGTTGCAACAAGTGGAATTGACAATTCAGTAAAGTTGTGGACACCGGATGCAGAAAC
TACATATTTGGCTTCTGGACCAGAAATGGACGTAGTAACTGCCATAGAGAACAATCAGAA
GAAGCTATCCCGCAACCGTGAAATTTTGTTGCCTTTTGAGTTTTTGGAACGATTTCGGAT
GCATGAATTTGCGGAAGGAAGTTTACATCCTTTAGAGTGTGCGCAGACTTGATTTACTAT
GGTTTGGACTCATGAGGGAAAGGGTAATATAGGGGGCATTTCATCCAAGATACAGGCAGC
CAATGTTTAGGTGAAAATGAAATTGCAAGGTCTTGTTGCAATAGTAGGCGATGTTGTGCG
CACCGGCTTAGATCATATTGCTGGCGTTGCTGGTATTGAAGTTGTTTGCTCGGTGGTGTG
AATAAACAGTGCAATGCTGTTGGTTGGTGTGCGTCGTGGATCCATTAACATGTACAGATT
GTAGAAAGATGATGTCTTGTAATAAGTAAATCGGGTGAATATGTATATGCTGCCCTTATA
GAGCCACCTGCTATAATGTTCTTTTATTTCTTAGTCCATGGGGCAAGTTGGCTACTCGGT
AGCTTCTTTGGGCAAGTCTTGCCTGTCTGGATATAGAAGTGAGACCATGGGTACAGGCTG
CAATGCGGAT
>Locus_21_Transcript_3/11_Confidence_0.621_Length_2710
GGCACCAGGGATGCACGCGACGGAGAAGCTGCGGTGGCGCTTCTCGGACGGCGGCGTCAC
CGATCTGCTCGACGCCCGCAGCCTCCATGGCCCCCCCGACATTACTAAGAGAGTGCAGTT
CCATTCGTCTCTAGTACGAAAGCTTGCTTTGGAGAATGAGTTTGAGGGTCACGTTGGTTG
CGTGAATGCTATTGCATGGAACTCAGATGGCTCACTTCTGCTATCAGGATCAGATGACAC
TAGAGTCAACATCTGGAGTTATGCTGATCAAGAGCTGTTGCATGAAATTGAAACCGGACA
TTCCGCGAATGTATTTTGCACAAAATTTGTTCCTGAAACATCTGATGAAGTAGTAGTTTC
AGGAGCAGGAGATGCCGAGGTTCGTGTTTTCAATTTGTCTCGTTTAAGTGGCGTAAGGCC
TAGGGAAATTTCTATGGAGCCAGCTGCAATTTACCAATGCCACTCAAGGAGGGTCAAAAA
ATTAGCTGTCGAAGTTGGCAACCCTAATGTTGTGTGGAGCGCAAGTGAGGACGGTACTCT
AAGGCAGCATGATTTTAGGGAGTGCAATTCCTGTCCTCGTGCAGGATCGGCTAACCAGGA
ATGCCATAATGTGCTTCTAGATCTACGATGTGGAGCAAAGAAGTCTTTAGCTGATCTCCC
CAGACAACCTCTGGCGTTTAAGTCTTGTGATATTAGCTCTGTTCGTCCCCATCAGCTCCT
CGTTGGTGGGAGCGATGCGTTTGCCCGGCTGTACGATAGGAGAATGCTTCCGTCATTGAG
TTCATGTCAAACAAGAAAGAAGCCACCCCCTTGCATTAAAATGTTCTGTCCATTGCACCT
TGCTGAAAATAGGAAGTCAAATTTGCACCTTACCCATGTTGCGTTCAGCCCGGATGGGAA
GGAGGTCCTTTTGAGTTACAGTGGTGAACACGTATATCTGTTTGATGTTGACCCAGACAA
TATGAGTTCAGTGAGATACACAGCAGATGATGTACATGATCAGTTATGTTTACCACCTTT
TCACAAGGAACCAACAACAAAAAATTCAAGACGAAGAAAGTTTCCAGCAAAAGCAACTTC
AAGAAGTTCATCTAGGGTAGATATTCTGAAGAAACTTATGCAATTTGTGATAAAATCTCT
GGAGACAGGAACTAACTTAATGCATGGGATTGAAGCATGCTCTGAAATACTTGATGCTAT
GGAATCTGATATTGATGATAGCTTGATGCATGATTGCTTGTGTACCCGGGCAGGGTTGTA
CCTAAAGCGGAGGTGGAAAAATGATGTTTACATGGCTATTCGGGATTGCAACAGAGCAAG
GAATATTGATTTTACATCATTCCAGGCACACTTGTTCATGGCTGAGGCACTGTTACAGTT
AGGAAGACTGAAGGAGGCATTTGAATATGCAGAAGCTGCACGTAGTCTTGTTCCACCAAA
TTCGGTTTCTGCGAAACAAGTGGAAAATGTAAAGGAGCGACTTGCTGCTGCTGAACTCGA
GAAGAATAAAAAAGATCAACAAGGAAATACTAACAATGATGCGCGTCATGGAAGGTTACG
TTCATTGAGTGATCTACTGTTTAGATCAGATGTTAGTGGGTCATCATCGCAGGAGGGTCA
AGACGGTTCAGATTATGATGATGACATGGAGTTGGACTTTGATACGTCAGTATCGGGTGA
CGAAAGCCGCGATAGTGATCCAGGTGCTGTTCGAGGCAGTTTGAGTTTAAAATTTCATCG
AAGAGGGGATCAGACTAATGAACAGTCTGTCGAGAATGGATCGGTTGAGTCCACTAGTAA
TGGTGATTCTGCCTATGAGCCGGAGGTTGCCCTTGATATGAAACAAAGATATGTTGCACA
CTGCAACGTGGGGACAGATATAAAACAAGCCAGCTTTCTTGGTGAACGAGGGGATTTTAT
TGCCAGCGGAAGTGATGATGGTAGATGGTTCATATGGGAGAAAAGAACAGGAAGGCTTAT
TAAAATGCTTACAGGGGATGGAGCTGTTGTGAACTGTATACAGTCTCACCCCCATGATTG
TGCTGTTGCAACAAGTGGAATTGACAATTCAGTAAAGTTGTGGACACCGGATGCAGAAAC
TACATATTTGGCTTCTGGACCAGAAATGGACGTAGTAACTGCCATAGAGAACAATCAGAA
GAAGCTATCCCGCAACCGTGAAATTTTGTTGCCTTTTGAGTTTTTGGAACGATTTCGGAT
GCATGAATTTGCGGAAGGAAGTTTACATCCTTTAGAGTGTGCGCAGACTTGATTTACTAT
GGTTTGGACTCATGAGGGAAAGGGTAATATAGGGGGCATTTCATCCAAGATACAGGCAGC
CAATGTTTAGGTGAAAATGAAATTGCAAGGTCTTGTTGCAATAGTAGGCGATGTTGTGCG
CACCGGCTTAGATCATATTGCTGGCGTTGCTGGTATTGAAGTTGTTTGCTCGGTGGTGTG
AATAAACAGTGCAATGCTGTTGGTTGGTGTGCGTCGTGGATCCATTAACATGTACAGATT
GTAGAAAGATGATGTCTTGTAATAAGTAAATCGGGTGAATATGTATATGCTGCCCTTATA
GAGCCACCTGCTATAATGTTCTTTTATTTCTTAGTCCATGGGGCAAGTTGGCTACTCGGT
AGCTTCTTTGGGCAAGTCTTGCCTGTCTGGATATAGAAGTGAGACCATGGGTACAGGCTG
CAATGCGGAT
>Locus_21_Transcript_4/11_Confidence_0.655_Length_2710
GGCACCAGGGATGCACGCGACGGAGAAGCTGCGGTGGCGCTTCTCGGACGGCGGCGTCAC
CGATCTGCTCGACGCCCGCAGCCTCCATGGCCCCCCCGACATTACTAAGAGAGTGCAGTT
CCATTCGTCTCTAGTACGAAAGCTTGCTTTGGAGAATGAGTTTGAGGGTCACGTTGGTTG
CGTGAATGCTATTGCATGGAACTCAGATGGCTCACTTCTGCTATCAGGATCAGATGACAC
TAGAGTCAACATCTGGAGTTATGCTGATCAAGAGCTGTTGCATGAAATTGAAACCGGACA
TTCCGCGAATGTATTTTGCACAAAATTTGTTCCTGAAACATCTGATGAAGTAGTAGTTTC
AGGAGCAGGAGATGCCGAGGTTCGTGTTTTCAATTTGTCTCGTTTAAGTGGCGTAAGGCC
TAGGGAAATTTCTATGGAGCCAGCTGCAATTTACCAATGCCACTCAAGGAGGGTCAAAAA
ATTAGCTGTCGAAGTTGGCAACCCTAATGTTGTGTGGAGCGCAAGTGAGGACGGTACTCT
AAGGCAGCATGATTTTAGGGAGTGCAATTCCTGTCCTCGTGCAGGATCGGCTAACCAGGA
ATGCCATAATGTGCTTCTAGATCTACGATGTGGAGCAAAGAAGTCTTTAGCTGATCTCCC
CAGACAACCTCTGGCGTTTAAGTCTTGTGATATTAGCTCTGTTCGACCCCATCAGCTCCT
TGTTGGTGGGAGCGATGCGTTTGCCCGGCTGTATGATAGGAGAATGCTTCCGTCATTGAG
TTCATGTCAAACAAGAAGGAAGCCACCCCCTTGCATTAAAATGTTCTGTCCATTGCACCT
TGCTGAAAATAGGAAGTCAAATTTGCACCTTACCCATGTTGCGTTCAGCCCGGATGGGAA
GGAGGTCCTTTTGAGTTACAGTGGTGAACACGTATATCTGTTTGATGTTGACCCAGACAA
TATGAGTTCAGTGAGATACACAGCAGATGATGTACATGATCAGTTATGTTTACCACCTTT
TCACAAGGAACCAACAACAAAAAATTCAAGACGAAGAAAGTTTCCAGCAAAAGCAACTTC
AAGAAGTTCATCTAGGGTAGATATTCTGAAGAAACTTATGCAATTTGTGATAAAATCTCT
GGAGACAGGAACTAACTTAATGCATGGGATTGAAGCATGCTCTGAAATACTTGATGCTAT
GGAATCTGATATTGATGATAGCTTGATGCATGATTGCTTGTGTACCCGGGCAGGGTTGTA
CCTAAAGCGGAGGTGGAAAAATGATGTTTACATGGCTATTCGGGATTGCAACAGAGCAAG
GAATATTGATTTTACATCATTCCAGGCACACTTGTTCATGGCTGAGGCACTCTTACAGTT
AGGAAGACTGAAGGAGGCATTTGAATATGCAGAAGCTGCACGTAGTCTTGTTCTACCAAA
TTCGGTTTCTGAGAAACAAGTGGAAAATGTAAAGGAGCGACTTGCTGCTGCTGAACTCGA
GAAAAATAAAAAAGATCAACAAGGAAATACTAACAATGATGCGCGTCATGGAAGGTTACG
TTCATTGAGTGATCTACTGTTTAGATCAGATGTTAGTGGGTCATCATCGCAGGAGGGTCA
AGACGGTTCAGATTATGATGATGACATGGAGTTGGACTTTGATACGTCAGTATCGGGTGA
CGAAAGCCGCGATAGTGATCCAGGTGCTGTTCGAGGCAGTTTGAGTTTAAAATTTCATCG
AAGAGGGGATCAGACTAATGAACAGTCTGTCGAGAATGGATCGGTTGAGTCCACTAGTAA
TGGTGATTCTGCCTATGAGCCGGAGGTTGCCCTTGATATGAAACAAAGATATGTTGCACA
CTGCAACGTGGGGACAGATATAAAACAAGCCAGCTTTCTTGGTGAACGAGGGGATTTTAT
TGCCAGCGGAAGTGATGATGGTAGATGGTTCATATGGGAGAAAAGAACAGGAAGGCTTAT
TAAAATGCTTACAGGGGATGGAGCTGTTGTGAACTGTATACAGTCTCACCCCCATGATTG
TGCTGTTGCAACAAGTGGAATTGACAATTCAGTAAAGTTGTGGACACCGGATGCAGAAAC
TACATATTTGGCTTCTGGACCAGAAATGGACGTAGTAACTGCCATAGAGAACAATCAGAA
GAAGCTATCCCGCAACCGTGAAATTTTGTTGCCTTTTGAGTTTTTGGAACGATTTCGGAT
GCATGAATTTGCGGAAGGAAGTTTACATCCTTTAGAGTGTGCGCAGACTTGATTTACTAT
GGTTTGGACTCATGAGGGAAAGGGTAATATAGGGGGCATTTCATCCAAGATACAGGCAGC
CAATGTTTAGGTGAAAATGAAATTGCAAGGTCTTGTTGCAATAGTAGGCGATGTTGTGCG
CACCGGCTTAGATCATATTGCTGGCGTTGCTGGTATTGAAGTTGTTTGCTCGGTGGTGTG
AATAAACAGTGCAATGCTGTTGGTTGGTGTGCGTCGTGGATCCATTAACATGTACAGATT
GTAGAAAGATGATGTCTTGTAATAAGTAAATCGGGTGAATATGTATATGCTGCCCTTATA
GAGCCACCTGCTATAATGTTCTTTTATTTCTTAGTCCATGGGGCAAGTTGGCTACTCGGT
AGCTTCTTTGGGCAAGTCTTGCCTGTCTGGATATAGAAGTGAGACCATGGGTACAGGCTG
CAATGCGGAT
>Locus_21_Transcript_5/11_Confidence_0.655_Length_2709
GGCACCAGGGATGCACGCGACGGAGAAGCTGCGGTGGCGCTTCTCGGACGGCGGCGTCAC
CGATCTGCTCGACGCCCGCAGCCTCCATGGCCCCCCCGACATTACTAAGAGAGTGCAGTT
CCATTCGTCTCTAGTACGAAAGCTTGCTTTGGAGAATGAGTTTGAGGGTCACGTTGGTTG
CGTGAATGCTATTGCATGGAACTCAGATGGCTCACTTCTGCTATCAGGATCAGATGACAC
TAGAGTCAACATCTGGAGTTATGCTGATCAAGAGCTGTTGCATGAAATTGAAACCGGACA
TTCCGCGAATGTATTTTGCACAAAATTTGTTCCTGAAACATCTGATGAAGTAGTAGTTTC
AGGAGCAGGAGATGCCGAGGTTCGTGTTTTCAATTTGTCTCGTTTAAGTGGCGTAAGGCC
TAGGGAAATTTCTATGGAGCCAGCTGCAATTTACCAATGCCACTCAAGGAGGGTCAAAAA
ATTAGCTGTCGAAGTTGGCAACCCTAATGTTGTGTGGAGCGCAAGTGAGGACGGTACTCT
AAGGCAGCATGATTTTAGGGAGTGCAATTCCTGTCCTCGTGCAGGATCGGCTAACCAGGA
ATGCCATAATGTGCTTCTAGATCTACGATGTGGAGCAAAGAAGTCTTTAGCTGATCTCCC
CAGACAACCTCTGGCGTTTAAGTCTTGTGATATTAGCTCTGTTCGACCCCATCAGCTCCT
TGTTGGTGGGAGCGATGCGTTTGCCCGGCTGTATGATAGGAGAATGCTTCCGTCATTGAG
TTCATGTCAAACAAGAAGGAAGCCACCCCCTTGCATTAAAATGTTCTGTCCATTGCACCT
TGCTGAAAATAGGAAGTCAAATTTGCACCTTACCCATGTTGCGTTCAGCCCGGATGGGAA
GGAGGTCCTTTTGAGTTACAGTGGTGAACACGTATATCTGTTTGATGTTGACCCAGACAA
TATGAGTTCAGTGAGATACACAGCAGATGATGTACATGATCAGTTATGTTTACCACCTTT
TCACAAGGAACCAACAACAAAAAATTCAAGACGAAGAAAGTTTCCAGCAAAAGCAACTTC
AAGAAGTTCATCTAGGGTAGATATTCTGAAGAAACTTATGCAATTTGTGATAAAATCTCT
GGAGACAGGAACTAACTTAATGCATGGGATTGAAGCATGCTCTGAAATACTTGATGCTAT
GGAATCTGATATTGATGATAGCTTGATGCATGATTGCTTGTGTACCCGGGCAGGGTTGTA
CCTAAAGCGGAGGTGGAAAAATGATGTTTACATGGCTATTCGGGATTGCAACAGAGCAAG
GAATATTGATTTTACATCATTCCAGGCACACTTGTTCATGGCTGAGGCACTGTTACAGTT
AGGAAGACTGAAGGAGGCATTTGAATATGCAGAAGCTGCACGTAGTCTTGTTCCACCAAA
TTCGGTTTCTGCGAAACAAGTGGAAAATGTAAAGGAGCGACTTGCTGCTGCTGAACTCGA
GAAGAATAAAAAAGATCAACAAGGAAATACTAACAATGATGCGCGTCATGGAAGGTTACG
TTCATTGAGTGATCTACTGTTTAGATCAGATGTTAGTGGGTCATCATCGCAGGAGGGTCA
AGACGGTTCAGATTATGATGATGACATGGAGTTGGACTTTGATACGTCAGTATCGGGTGA
CGAAAGCCGCGATAGTGATCCAGGTGCTGTTCGAGGCAGTTTGAGTTTAAAATTTCATCG
AAGAGGGGATCAGACTAATGAACAGTCTGTCGAGAATGGATCGGTTGAGTCCACTAGTAA
TGGTGATTCTGCCTATGAGCCGGAGGTTGCCCTTGATATGAAACAAAGATATGTTGCACA
CTGCAACGTGGGGACAGATATAAAACAAGCCAGCTTTCTTGGTGAACGAGGGGATTTTAT
TGCCAGCGGAAGTGATGATGGTAGATGGTTCATATGGGAGAAAAGAACAGGAAGGCTTAT
TAAAATGCTTACAGGGGATGGAGCTGTTGTGAACTGTATACAGTCTCACCCCCATGATTG
TGCTGTTGCAACAAGTGGAATTGACAATTCAGTAAAGTTGTGGACACCGGATGCAGAAAC
TACATATTTGGCTTCTGGACCAGAAATGGACGTAGTAACTGCCATAGAGAACAATCAGAA
GAAGCTATCCCGCAACCGTGAAATTTTGTTGCCTTTTGAGTTTTTGGAACGATTTCGGAT
GCATGAATTTGCGGAAGGAAGTTTACATCCTTTAGAGTGTGCGCAGACTTGATTTACTAT
GGTTTGGACTCATGAGGGAAAGGGTAATATAGGGGGCATTTCATCCAAGATACAAGCAGC
CAATGTTTAGGTGAAAATGAAATTGCAAGGTCTTGTTGCAATAGTAGGCGATGCTGTGCG
CACCGGCTTAGATCATATTGCAGGCGTGCTGGTATTGAAGTTGTTTGCTCGGTGGTGTGA
ATAAACAGTGCAATGCTGTTGGTTGGTGTGCGTCGTGGATCCATTAACATGTACAGATTG
TAGAAAGATGATGTCTTGTAATAAGTAAATCGGGTGAATATGTATATGCTGCCCTTATAG
AGCCACCTGCTATAATGTTCTTTTATTTCTTAGTCCATGGGGCAAGTTGGCTACTCGGTA
GCTTCTTTGGGCAAGTCTTGCCTGTCTGGATATAGAAGTGAGACCATGGGTACAGGCTGC
AATGCGGAT
>Locus_21_Transcript_6/11_Confidence_0.655_Length_2710
GGCACCAGGGATGCACGCGACGGAGAAGCTGCGGTGGCGCTTCTCGGACGGCGGCGTCAC
CGATCTGCTCGACGCCCGCAGCCTCCATGGCCCCCCCGACATTACTAAGAGAGTGCAGTT
CCATTCGTCTCTAGTACGAAAGCTTGCTTTGGAGAATGAGTTTGAGGGTCACGTTGGTTG
CGTGAATGCTATTGCATGGAACTCAGATGGCTCACTTCTGCTATCAGGATCAGATGACAC
TAGAGTCAACATCTGGAGTTATGCTGATCAAGAGCTGTTGCATGAAATTGAAACCGGACA
TTCCGCGAATGTATTTTGCACAAAATTTGTTCCTGAAACATCTGATGAAGTAGTAGTTTC
AGGAGCAGGAGATGCCGAGGTTCGTGTTTTCAATTTGTCTCGTTTAAGTGGCGTAAGGCC
TAGGGAAATTTCTATGGAGCCAGCTGCAATTTACCAATGCCACTCAAGGAGGGTCAAAAA
ATTAGCTGTCGAAGTTGGCAACCCTAATGTTGTGTGGAGCGCAAGTGAGGACGGTACTCT
AAGGCAGCATGATTTTAGGGAGTGCAATTCCTGTCCTCGTGCAGGATCGGCTAACCAGGA
ATGCCATAATGTGCTTCTAGATCTACGATGTGGAGCAAAGAAGTCTTTAGCTGATCTCCC
CAGACAACCTCTGGCGTTTAAGTCTTGTGATATTAGCTCTGTTCGACCCCATCAGCTCCT
TGTTGGTGGGAGCGATGCGTTTGCCCGGCTGTATGATAGGAGAATGCTTCCGTCATTGAG
TTCATGTCAAACAAGAAGGAAGCCACCCCCTTGCATTAAAATGTTCTGTCCATTGCACCT
TGCTGAAAATAGGAAGTCAAATTTGCACCTTACCCATGTTGCGTTCAGCCCGGATGGGAA
GGAGGTCCTTTTGAGTTACAGTGGTGAACACGTATATCTGTTTGATGTTGACCCAGACAA
TATGAGTTCAGTGAGATACACAGCAGATGATGTACATGATCAGTTATGTTTACCACCTTT
TCACAAGGAACCAACAACAAAAAATTCAAGACGAAGAAAGTTTCCAGCAAAAGCAACTTC
AAGAAGTTCATCTAGGGTAGATATTCTGAAGAAACTTATGCAATTTGTGATAAAATCTCT
GGAGACAGGAACTAACTTAATGCATGGGATTGAAGCATGCTCTGAAATACTTGATGCTAT
GGAATCTGATATTGATGATAGCTTGATGCATGATTGCTTGTGTACCCGGGCAGGGTTGTA
CCTAAAGCGGAGGTGGAAAAATGATGTTTACATGGCTATTCGGGATTGCAACAGAGCAAG
GAATATTGATTTTACATCATTCCAGGCACACTTGTTCATGGCTGAGGCACTGTTACAGTT
AGGAAGACTGAAGGAGGCATTTGAATATGCAGAAGCTGCACGTAGTCTTGTTCCACCAAA
TTCGGTTTCTGCGAAACAAGTGGAAAATGTAAAGGAGCGACTTGCTGCTGCTGAACTCGA
GAAGAATAAAAAAGATCAACAAGGAAATACTAACAATGATGCGCGTCATGGAAGGTTACG
TTCATTGAGTGATCTACTGTTTAGATCAGATGTTAGTGGGTCATCATCGCAGGAGGGTCA
AGACGGTTCAGATTACGATGATGACATGGAGTTGGACTTTGATACGTCAGTATCGGGTGA
CGAAAGCCGTGATAGTGATCCAGGCGCTGTTCGAGGCAGTTTGAGTTTAAGGTTCCACCG
AAGAGAGGATCAGACTAATGTACAGTCTGTCGAGAATGGATCGGTTGAGTCCACTAGTAA
TGGTGATTCTGCCTATGAGCCGGAGGTTGCCCTTGATATGAAACAAAGATATGTTGCACA
CTGCAACGTGGGGACAGATATAAAACAAGCCAGCTTTCTTGGTGAACGAGGGGATTTTAT
TGCCAGCGGAAGTGATGATGGTAGATGGTTCATATGGGAGAAAAGAACAGGAAGGCTTAT
TAAAATGCTTACAGGGGATGGAGCTGTTGTGAACTGTATACAGTCTCACCCCCATGATTG
TGCTGTTGCAACAAGTGGAATTGACAATTCAGTAAAGTTGTGGACACCGGATGCAGAAAC
TACATATTTGGCTTCTGGACCAGAAATGGACGTAGTAACTGCCATAGAGAACAATCAGAA
GAAGCTATCCCGCAACCGTGAAATTTTGTTGCCTTTTGAGTTTTTGGAACGATTTCGGAT
GCATGAATTTGCGGAAGGAAGTTTACATCCTTTAGAGTGTGCGCAGACTTGATTTACTAT
GGTTTGGACTCATGAGGGAAAGGGTAATATAGGGGGCATTTCATCCAAGATACAGGCAGC
CAATGTTTAGGTGAAAATGAAATTGCAAGGTCTTGTTGCAATAGTAGGCGATGTTGTGCG
CACCGGCTTAGATCATATTGCTGGCGTTGCTGGTATTGAAGTTGTTTGCTCGGTGGTGTG
AATAAACAGTGCAATGCTGTTGGTTGGTGTGCGTCGTGGATCCATTAACATGTACAGATT
GTAGAAAGATGATGTCTTGTAATAAGTAAATCGGGTGAATATGTATATGCTGCCCTTATA
GAGCCACCTGCTATAATGTTCTTTTATTTCTTAGTCCATGGGGCAAGTTGGCTACTCGGT
AGCTTCTTTGGGCAAGTCTTGCCTGTCTGGATATAGAAGTGAGACCATGGGTACAGGCTG
CAATGCGGAT
>Locus_21_Transcript_7/11_Confidence_0.655_Length_2710
GGCACCAGGGATGCACGCGACGGAGAAGCTGCGGTGGCGCTTCTCGGACGGCGGCGTCAC
CGATCTGCTCGACGCCCGCAGCCTCCATGGCCCCCCCGACATTACTAAGAGAGTGCAGTT
CCATTCGTCTCTAGTACGAAAGCTTGCTTTGGAGAATGAGTTTGAGGGTCACGTTGGTTG
CGTGAATGCTATTGCATGGAACTCAGATGGCTCACTTCTGCTATCAGGATCAGATGACAC
TAGAGTCAACATCTGGAGTTATGCTGATCAAGAGCTGTTGCATGAAATTGAAACCGGACA
TTCCGCGAATGTATTTTGCACAAAATTTGTTCCTGAAACATCTGATGAAGTAGTAGTTTC
AGGAGCAGGAGATGCCGAGGTTCGTGTTTTCAATTTGTCTCGTTTAAGTGGCGTAAGGCC
TAGGGAAATTTCTATGGAGCCAGCTGCAATTTACCAATGCCACTCAAGGAGGGTCAAAAA
ATTAGCTGTCGAAGTTGGCAACCCTAATGTTGTGTGGAGCGCAAGTGAGGACGGTACTCT
AAGGCAGCATGATTTTAGGGAGTGCAATTCCTGTCCTCGTGCAGGATCGGCTAACCAGGA
ATGCCATAATGTGCTTCTAGATCTACGATGTGGAGCAAAGAAGTCTTTAGCTGATCTCCC
CAGACAACCTCTGGCGTTTAAGTCTTGTGATATTAGCTCTGTTCGACCCCATCAGCTCCT
TGTTGGTGGGAGCGATGCGTTTGCCCGGCTGTATGATAGGAGAATGCTTCCGTCATTGAG
TTCATGTCAAACAAGAAGGAAGCCACCCCCTTGCATTAAAATGTTCTGTCCATTGCACCT
TGCTGAAAATAGGAAGTCAAATTTGCACCTTACCCATGTTGCGTTCAGCCCGGATGGGAA
GGAGGTCCTTTTGAGTTACAGTGGTGAACACGTATATCTGTTTGATGTTGACCCAGACAA
TATGAGTTCAGTGAGATACACAGCAGATGATGTACATGATCAGTTATGTTTACCACCTTT
TCACAAGGAACCAACAACAAAAAATTCAAGACGAAGAAAGTTTCCAGCAAAAGCAACTTC
AAGAAGTTCATCTAGGGTAGATATTCTGAAGAAACTTATGCAATTTGTGATAAAATCTCT
GGAGACAGGAACTAACTTAATGCATGGGATTGAAGCATGCTCTGAAATACTTGATGCTAT
GGAATCTGATATTGATGATAGCTTGATGCATGATTGCTTGTGTACCCGGGCAGGGTTGTA
CCTAAAGCGGAGGTGGAAAAATGATGTTTACATGGCTATTCGGGATTGCAACAGAGCAAG
GAATATTGATTTTACATCATTCCAGGCACACTTGTTCATGGCTGAGGCACTGTTACAGTT
AGGAAGACTGAAGGAGGCATTTGAATATGCAGAAGCTGCACGTAGTCTTGTTCCACCAAA
TTCGGTTTCTGCGAAACAAGTGGAAAATGTAAAGGAGCGACTTGCTGCTGCTGAACTCGA
GAAGAATAAAAAAGATCAACAAGGAAATACTAACAATGATGCGCGTCATGGAAGGTTACG
TTCATTGAGTGATCTACTGTTTAGATCAGATGTTAGTGGGTCATCATCGCAGGAGGGTCA
AGACGGTTCAGATTATGATGATGACATGGAGTTGGACTTTGATACGTCAGTATCGGGTGA
CGAAAGCCGCGATAGTGATCCAGGTGCTGTTCGAGGCAGTTTGAGTTTAAAATTTCATCG
AAGAGGGGATCAGACTAATGAACAGTCTGTCGAGAATGGATCGGTTGAGTCCACTAGTAA
TGGTGATTCTGCCTATGAGCCGGAGGTTGCCCTTGATATGAAACAAAGATATGTTGCACA
CTGCAACGTGGGGACAGATATAAAACAAGCCAGCTTTCTTGGTGAACGAGGGGATTTTAT
TGCCAGCGGAAGTGATGATGGTAGATGGTTCATATGGGAGAAAAGAACAGGAAGGCTTAT
TAAAATGCTTACAGGGGATGGAGCTGTTGTGAACTGTATACAGTCTCACCCCCATGATTG
TGCTGTTGCAACAAGCGGAATTGACAATACAGTAAAGTTATGGACACCAGATGCAGAAAC
TACATATATGCCTTCTGGACCAGAAATTGACGTATTAAGTGCCATAGAGAACAATCAGAA
GAAGCTATCCCGGAACCGTGAAATTTTGTTGCCTTTTGAGTTTTTGGAACGATTTCGGAT
GCATGAATTTGCGGAAGGAAGTTTACATCCTTTAGAGTGTGCGCAGACTTGATTTACTAT
GGTTTGGACTCATGAGGGAAAGGGTAATATAGGGGGCATTTCATCCAAGATACAGGCAGC
CAATGTTTAGGTGAAAATGAAATTGCAAGGTCTTGTTGCAATAGTAGGCGATGTTGTGCG
CACCGGCTTAGATCATATTGCTGGCGTTGCTGGTATTGAAGTTGTTTGCTCGGTGGTGTG
AATAAACAGTGCAATGCTGTTGGTTGGTGTGCGTCGTGGATCCATTAACATGTACAGATT
GTAGAAAGATGATGTCTTGTAATAAGTAAATCGGGTGAATATGTATATGCTGCCCTTATA
GAGCCACCTGCTATAATGTTCTTTTATTTCTTAGTCCATGGGGCAAGTTGGCTACTCGGT
AGCTTCTTTGGGCAAGTCTTGCCTGTCTGGATATAGAAGTGAGACCATGGGTACAGGCTG
CAATGCGGAT
>Locus_21_Transcript_8/11_Confidence_0.586_Length_2615
GGCACCAGGGATGCACGCGACGGAGAAGCTGCGGTGGCGCTTCTCGGACGGCGGCGTCAC
CGATCTGCTCGACGCCCGCAGCCTCCATGGCCCCCCCGACATTACTAAGAGAGTGCAGTT
CCATTCGTCTCTAGTACGAAAGCTTGCTTTGGAGAATGAGTTTGAGGGTCACGTTGGTTG
CGTGAATGCTATTGCATGGAACTCAGATGGCTCACTTCTGCTATCAGGATCAGATGACAC
TAGAGTCAACATCTGGAGTTATGCTGATCAAGAGCTGTTGCATGAAATTGAAACCGGACA
TTCCGCGAATGTATTTTGCACAAAATTTGTTCCTGAAACATCTGATGAAGTAGTAGTTTC
AGGAGCAGGAGATGCCGAGGTTCGTGTTTTCAATTTGTCTCGTTTAAGTGGCGTAAGGCC
TAGGGAAATTTCTATGGAGCCAGCTGCAATTTACCAATGCCACTCAAGGAGGGTCAAAAA
ATTAGCTGTCGAAGTTGGCAACCCTAATGTTGTGTGGAGCGCAAGTGAGGACGGTACTCT
AAGGCAGCATGATTTTAGGGAGTGCAATTCCTGTCCTCGTGCAGGATCGGCTAACCAGGA
ATGCCATAATGTGCTTCTAGATCTACGATGTGGAGCAAAGAAGTCTTTAGCTGATCTCCC
CAGACAACCTCTGGCGTTTAAGTCTTGTGATATTAGCTCTGTTCGACCCCATCAGCTCCT
TGTTGGTGGGAGCGATGCGTTTGCCCGGCTGTATGATAGGAGAATGCTTCCGTCATTGAG
TTCATGTCAAACAAGAAGGAAGCCACCCCCTTGCATTAAAATGTTCTGTCCATTGCACCT
TGCTGAAAATAGGAAGTCAAATTTGCACCTTACCCATGTTGCGTTCAGCCCGGATGGGAA
GGAGGTCCTTTTGAGTTACAGTGGTGAACACGTATATCTGTTTGATGTTGACCCAGACAA
TATGAGTTCAGTGAGATACACAGCAGATGATGTACATGATCAGTTATGTTTACCACCTTT
TCACAAGGAACCAACAACAAAAAATTCAAGACGAAGAAAGTTTCCAGCAAAAGCAACTTC
AAGAAGTTCATCTAGGGTAGATATTCTGAAGAAACTTATGCAATTTGTGATAAAATCTCT
GGAGACAGGAACTAACTTAATGCATGGGATTGAAGCATGCTCTGAAATACTTGATGCTAT
GGAATCTGATATTGATGATAGCTTGATGCATGATTGCTTGTGTACCCGGGCAGGGTTGTA
CCTAAAGCGGAGGTGGAAAAATGATGTTTACATGGCTATTCGGGATTGCAACAGAGCAAG
GAATATTGATTTTACATCATTCCAGGCACACTTGTTCATGGCTGAGGCACTGTTACAGTT
AGGAAGACTGAAGGAGGCATTTGAATATGCAGAAGCTGCACGTAGTCTTGTTCCACCAAA
TTCGGTTTCTGCGAAACAAGTGGAAAATGTAAAGGAGCGACTTGCTGCTGCTGAACTCGA
GAAGAATAAAAAAGATCAACAAGGAAATACTAACAATGATGCGCGTCATGGAAGGTTACG
TTCATTGAGTGATCTACTGTTTAGATCAGATGTTAGTGGGTCATCATCGCAGGAGGGTCA
AGACGGTTCAGATTATGATGATGACATGGAGTTGGACTTTGATACGTCAGTATCGGGTGA
CGAAAGCCGCGATAGTGATCCAGGTGCTGTTCGAGGCAGTTTGAGTTTAAAATTTCATCG
AAGAGGGGATCAGACTAATGAACAGTCTGTCGAGAATGGATCGGTTGAGTCCACTAGTAA
TGGTGATTCTGCCTATGAGCCGGAGGTTGCCCTTGATATGAAACAAAGATATGTTGCACA
CTGCAACGTGGGGACAGATATAAAACAAGCCAGCTTTCTTGGTGAACGAGGGGATTTTAT
TGCCAGCGGAAGTGATGATGGTAGATGGTTCATATGGGAGAAAAGAACAGGAAGGCTTAT
TAAAATGCTTACAGGGGATGGAGCTGTTGTGAACTGTATACAGTCTCACCCCCATGATTG
TGCTGTTGCAACAAGTGGAATTGACAATTCAGTAAAGTTGTGGACACCGGATGCAGAAAC
TACATATTTGGCTTCTGGACCAGAAATGGACGTAGTAACTGCCATAGAGAACAATCAGAA
GAAGCTATCCCGCAACCGTGAAATTTTGTTGCCTTTTGAGTTTTTGGAACGATTTCGGAT
GCATGAATTTGCGGAAGGAAGTTTACATCCTTTAGAGTGCGCGCAGACTTGATTTACTAT
GATTTGGACCCCCTGAGATTTTCAGGGAAAGTGTAATATAGGGGCATTTCATCCAAGATA
CAAGCAGCCAATGTTTAGGTGAAAATGGAATTGCAAGGTCTTGTTGCAATAGTAGGCAAT
GTTCTGCGCACCGGCTATAGATCATAATTGCAGGCGTGCTGGTACTGAAGTTGTTTGCTC
GGTGGTGCGAATAAACAGTGCAATGCTGTTGGTTGGTGTGCGTCGTGACATGTACAGATT
GTAGAAAGACGATGTTTGTAATAAGTAAATCGGGTGGATATGTATATGCTTCCCTTATAG
AGGCGCCTGCTATAACGTTCTTTTATTTCTTATAG
>Locus_21_Transcript_9/11_Confidence_0.655_Length_2710
GGCACCAGGGATGCACGCGACGGAGAAGCTGCGGTGGCGCTTCTCGGACGGCGGCGTCAC
CGATCTACTCGACGCCCGCGGCCTCCATGGCTCCCCCGACATAACTAAGAGAGTGCAGTT
CCATTCGTCTCTAGTGCGAAAGCTTGCTCTGGAGAAGGAGTTTGAGGGTCACGTTGGTTG
CGTGAATGCTATTGCATGGAACTCAGATGGCTCACTTCTGTTGTCAGGATCAGATGACAC
TAGAGTCAACATCTGGAGTTATGTTGATCAAGAGCTGTTGCATGAAATTGAAACTGGACA
TTCCGCAAATGTATTTTGCACAAAATTTGTCCCGGAAACATCTGATGACGTGGTAGTTTC
AGGAGCAGGAGATGCCGAGGTTCGTGTTTTCAATTTGTCTCGTTTAAGTGGCGTAAGGCC
TAGGGAAATTTCTATGGAGCCAGCTGCAATTTACCAATGCCACTCAAGGAGGGTCAAAAA
ATTAGCTGTCGAAGTTGGCAACCCTAATGTTGTGTGGAGCGCAAGTGAGGACGGTACTCT
AAGGCAGCATGATTTTAGGGAGTGCAATTCCTGTCCTCGTGCAGGATCGGCTAACCAGGA
ATGCCATAATGTGCTTCTAGATCTACGATGTGGAGCAAAGAAGTCTTTAGCTGATCTCCC
CAGACAACCTCTGGCGTTTAAGTCTTGTGATATTAGCTCTGTTCGACCCCATCAGCTCCT
TGTTGGTGGGAGCGATGCGTTTGCCCGGCTGTATGATAGGAGAATGCTTCCGTCATTGAG
TTCATGTCAAACAAGAAGGAAGCCACCCCCTTGCATTAAAATGTTCTGTCCATTGCACCT
TGCTGAAAATAGGAAGTCAAATTTGCACCTTACCCATGTTGCGTTCAGCCCGGATGGGAA
GGAGGTCCTTTTGAGTTACAGTGGTGAACACGTATATCTGTTTGATGTTGACCCAGACAA
TATGAGTTCAGTGAGATACACAGCAGATGATGTACATGATCAGTTATGTTTACCACCTTT
TCACAAGGAACCAACAACAAAAAATTCAAGACGAAGAAAGTTTCCAGCAAAAGCAACTTC
AAGAAGTTCATCTAGGGTAGATATTCTGAAGAAACTTATGCAATTTGTGATAAAATCTCT
GGAGACAGGAACTAACTTAATGCATGGGATTGAAGCATGCTCTGAAATACTTGATGCTAT
GGAATCTGATATTGATGATAGCTTGATGCATGATTGCTTGTGTACCCGGGCAGGGTTGTA
CCTAAAGCGGAGGTGGAAAAATGATGTTTACATGGCTATTCGGGATTGCAACAGAGCAAG
GAATATTGATTTTACATCATTCCAGGCACACTTGTTCATGGCTGAGGCACTGTTACAGTT
AGGAAGACTGAAGGAGGCATTTGAATATGCAGAAGCTGCACGTAGTCTTGTTCCACCAAA
TTCGGTTTCTGCGAAACAAGTGGAAAATGTAAAGGAGCGACTTGCTGCTGCTGAACTCGA
GAAGAATAAAAAAGATCAACAAGGAAATACTAACAATGATGCGCGTCATGGAAGGTTACG
TTCATTGAGTGATCTACTGTTTAGATCAGATGTTAGTGGGTCATCATCGCAGGAGGGTCA
AGACGGTTCAGATTATGATGATGACATGGAGTTGGACTTTGATACGTCAGTATCGGGTGA
CGAAAGCCGCGATAGTGATCCAGGTGCTGTTCGAGGCAGTTTGAGTTTAAAATTTCATCG
AAGAGGGGATCAGACTAATGAACAGTCTGTCGAGAATGGATCGGTTGAGTCCACTAGTAA
TGGTGATTCTGCCTATGAGCCGGAGGTTGCCCTTGATATGAAACAAAGATATGTTGCACA
CTGCAACGTGGGGACAGATATAAAACAAGCCAGCTTTCTTGGTGAACGAGGGGATTTTAT
TGCCAGCGGAAGTGATGATGGTAGATGGTTCATATGGGAGAAAAGAACAGGAAGGCTTAT
TAAAATGCTTACAGGGGATGGAGCTGTTGTGAACTGTATACAGTCTCACCCCCATGATTG
TGCTGTTGCAACAAGTGGAATTGACAATTCAGTAAAGTTGTGGACACCGGATGCAGAAAC
TACATATTTGGCTTCTGGACCAGAAATGGACGTAGTAACTGCCATAGAGAACAATCAGAA
GAAGCTATCCCGCAACCGTGAAATTTTGTTGCCTTTTGAGTTTTTGGAACGATTTCGGAT
GCATGAATTTGCGGAAGGAAGTTTACATCCTTTAGAGTGTGCGCAGACTTGATTTACTAT
GGTTTGGACTCATGAGGGAAAGGGTAATATAGGGGGCATTTCATCCAAGATACAGGCAGC
CAATGTTTAGGTGAAAATGAAATTGCAAGGTCTTGTTGCAATAGTAGGCGATGTTGTGCG
CACCGGCTTAGATCATATTGCTGGCGTTGCTGGTATTGAAGTTGTTTGCTCGGTGGTGTG
AATAAACAGTGCAATGCTGTTGGTTGGTGTGCGTCGTGGATCCATTAACATGTACAGATT
GTAGAAAGATGATGTCTTGTAATAAGTAAATCGGGTGAATATGTATATGCTGCCCTTATA
GAGCCACCTGCTATAATGTTCTTTTATTTCTTAGTCCATGGGGCAAGTTGGCTACTCGGT
AGCTTCTTTGGGCAAGTCTTGCCTGTCTGGATATAGAAGTGAGACCATGGGTACAGGCTG
CAATGCGGAT
>Locus_21_Transcript_10/11_Confidence_0.621_Length_2710
GGCACCAGGGATGCACGCGACGGAGAAGCTGCGGTGGCGCTTCTCGGACGGCGGCGTCAC
CGATCTGCTCGACGCCCGCAGCCTCCATGGCCCCCCCGACATTACTAAGAGAGTGCAGTT
CCATTCGTCTCTAGTACGAAAGCTTGCTTTGGAGAATGAGTTTGAGGGTCACGTTGGTTG
CGTGAATGCTATTGCATGGAACTCAGATGGCTCACTTCTGCTATCAGGATCAGATGACAC
TAGAGTCAACATCTGGAGTTATGCTGATCAAGAGCTGTTGCATGAAATTGAAACCGGACA
TTCCGCGAATGTATTTTGCACAAAATTTGTTCCTGAAACATCTGATGAAGTAGTAGTTTC
AGGAGCAGGAGATGCCGAGGTTCGTGTTTTCAATTTGTCTCGTTTAAGTGGCGTAAGGCC
TAGGGAAATTTCTATGGAGCCAGCTGCAATTTACCAATGCCACTCAAGGAGGGTCAAAAA
ATTAGCTGTCGAAGTTGGCAACCCTAATGTTGTGTGGAGCGCAAGTGAGGACGGTACTCT
AAGGCAGCATGATTTTAGGGAGTGCAATTCCTGTCCTCGTGCAGGATCGGCTAACCAGGA
ATGCCATAATGTGCTTCTAGATCTACGATGTGGAGCAAAGAAGTCTTTAGCTGATCTCCC
CAGACAACCTCTGGCGTTTAAGTCTTGTGATATTAGCTCTGTTCGACCCCATCAGCTCCT
TGTTGGTGGGAGCGATGCGTTTGCCCGGCTGTATGATAGGAGAATGCTTCCGTCATTGAG
TTCATGTCAAACAAGAAGGAAGCCACCCCCTTGCATTAAAATGTTCTGTCCATTGCACCT
TGCTGAAAATAGGAAGTCAAATTTGCACCTTACCCATGTTGCGTTTAGCCCGGATGGGAA
GGAGGTTCTTTTGAGTTACAGTGGTGAACACGTATATCTGTTTGCTGTCGACCCAGACAA
TATGAGTTCAGTGAGATACACAGCAGATGATGTACACGATCAGTTATGTTTGCCGCCTTT
TCACAAGGAACCAACAACAAAAAAGTCCAGACGAAGTAAGTTTCCAGCAAAAGCAACTTC
AAGAAGTTCGTCTAGGGTAGATATTCTGAAGAAGCTTATGCAATTTGTGATAAAGTCTCT
GGAGACAGGCACTAACTTAATGCAAGGGATTGAAGCATGCTCTGAAATACTTGATGCTAT
GGAATCTGATATTGATGATAGCTTGATGCATGATTGCTTGTGTACCCGGGCAGGGTTGTA
CCTAAAGCGGAGGTGGAAAAATGATGTTTACATGGCTATTCGGGATTGCAACAGAGCAAG
GAATATTGATTTTACATCATTCCAGGCACACTTGTTCATGGCTGAGGCACTGTTACAGTT
AGGAAGACTGAAGGAGGCATTTGAATATGCAGAAGCTGCACGTAGTCTTGTTCCACCAAA
TTCGGTTTCTGCGAAACAAGTGGAAAATGTAAAGGAGCGACTTGCTGCTGCTGAACTCGA
GAAGAATAAAAAAGATCAACAAGGAAATACTAACAATGATGCGCGTCATGGAAGGTTACG
TTCATTGAGTGATCTACTGTTTAGATCAGATGTTAGTGGGTCATCATCGCAGGAGGGTCA
AGACGGTTCAGATTATGATGATGACATGGAGTTGGACTTTGATACGTCAGTATCGGGTGA
CGAAAGCCGCGATAGTGATCCAGGTGCTGTTCGAGGCAGTTTGAGTTTAAAATTTCATCG
AAGAGGGGATCAGACTAATGAACAGTCTGTCGAGAATGGATCGGTTGAGTCCACTAGTAA
TGGTGATTCTGCCTATGAGCCGGAGGTTGCCCTTGATATGAAACAAAGATATGTTGCACA
CTGCAACGTGGGGACAGATATAAAACAAGCCAGCTTTCTTGGTGAACGAGGGGATTTTAT
TGCCAGCGGAAGTGATGATGGTAGATGGTTCATATGGGAGAAAAGAACAGGAAGGCTTAT
TAAAATGCTTACAGGGGATGGAGCTGTTGTGAACTGTATACAGTCTCACCCCCATGATTG
TGCTGTTGCAACAAGTGGAATTGACAATTCAGTAAAGTTGTGGACACCGGATGCAGAAAC
TACATATTTGGCTTCTGGACCAGAAATGGACGTAGTAACTGCCATAGAGAACAATCAGAA
GAAGCTATCCCGCAACCGTGAAATTTTGTTGCCTTTTGAGTTTTTGGAACGATTTCGGAT
GCATGAATTTGCGGAAGGAAGTTTACATCCTTTAGAGTGTGCGCAGACTTGATTTACTAT
GGTTTGGACTCATGAGGGAAAGGGTAATATAGGGGGCATTTCATCCAAGATACAGGCAGC
CAATGTTTAGGTGAAAATGAAATTGCAAGGTCTTGTTGCAATAGTAGGCGATGTTGTGCG
CACCGGCTTAGATCATATTGCTGGCGTTGCTGGTATTGAAGTTGTTTGCTCGGTGGTGTG
AATAAACAGTGCAATGCTGTTGGTTGGTGTGCGTCGTGGATCCATTAACATGTACAGATT
GTAGAAAGATGATGTCTTGTAATAAGTAAATCGGGTGAATATGTATATGCTGCCCTTATA
GAGCCACCTGCTATAATGTTCTTTTATTTCTTAGTCCATGGGGCAAGTTGGCTACTCGGT
AGCTTCTTTGGGCAAGTCTTGCCTGTCTGGATATAGAAGTGAGACCATGGGTACAGGCTG
CAATGCGGAT
>Locus_21_Transcript_11/11_Confidence_0.655_Length_2710
GGCACCAGGGATGCACGCGACGGAGAAGCTGCGGTGGCGCTTCTCGGACGGCGGCGTCAC
CGATCTGCTCGACGCCCGCAGCCTCCATGGCCCCCCCGACATTACTAAGAGAGTGCAGTT
CCATTCGTCTCTAGTACGAAAGCTTGCTTTGGAGAATGAGTTTGAGGGTCACGTTGGTTG
CGTGAATGCTATTGCATGGAACTCAGATGGCTCACTTCTGCTATCAGGATCAGATGACAC
TAGAGTCAACATCTGGAGTTATGCTGATCAAGAGCTGTTGCATGAAATTGAAACCGGACA
TTCCGCGAATGTATTTTGCACAAAATTTGTTCCTGAAACATCTGATGAAGTAGTAGTTTC
AGGAGCAGGAGATGCCGAGGTTCGTGTTTTCAATTTGTCTCGTTTAAGTGGCGTAAGGCC
TAGGGAAATTTCTATGGAGCCAGCTGCAATTTACCAATGCCACTCAAGGAGGGTCAAAAA
ATTAGCTGTCGAAGTTGGCAACCCTAATGTTGTGTGGAGCGCAAGTGAGGACGGTACTCT
AAGGCAGCATGATTTTAGGGAGTGCAATTCCTGTCCTCGTGCAGGATCGGCTAACCAGGA
ATGCCATAATGTGCTTCTAGATCTACGATGTGGAGCAAAGAAGTCTTTAGCTGATCTCCC
CAGACAACCTCTGGCGTTTAAGTCTTGTGATATTAGCTCTGTTCGACCCCATCAGCTCCT
TGTTGGTGGGAGCGATGCGTTTGCCCGGCTGTATGATAGGAGAATGCTTCCGTCATTGAG
TTCATGTCAAACAAGAAGGAAGCCACCCCCTTGCATTAAAATGTTCTGTCCATTGCACCT
TGCTGAAAATAGGAAGTCAAATTTGCACCTTACCCATGTTGCGTTCAGCCCGGATGGGAA
GGAGGTCCTTTTGAGTTACAGTGGTGAACACGTATATCTGTTTGATGTTGACCCAGACAA
TATGAGTTCAGTGAGATACACAGCAGATGATGTACATGATCAGTTATGTTTACCACCTTT
TCACAAGGAACCAACAACAAAAAATTCAAGACGAAGAAAGTTTCCAGCAAAAGCAACTTC
AAGAAGTTCATCTAGGGTAGATATTCTGAAGAAACTTATGCAATTTGTGATAAAATCTCT
GGAGACAGGAACTAACTTAATGCATGGGATTGAAGCATGCTCTGAAATACTTGATGCTAT
GGAATCTGATATTGATGATAGCTTGATGCATGATTGCTTGTGTACCCGGGCAGGGTTGTA
CCTAAAGCGGAGGTGGAAAAATGATGTTTACATGGCTATTCGGGATTGCAACAGAGCAAG
GAATATTGATTTTACATCATTCCAGGCACACTTGTTCATGGCTGAGGCACTGTTACAGTT
AGGAAGACTGAAGGAGGCATTTGAATATGCAGAAGCTGCACGTAGTCTTGTTCCACCAAA
TTCGGTTTCTGCGAAACAAGTGGAAAATGTAAAGGAGCGACTTGCTGCTGCTGAACTCGA
GAAGAATAAAAAAGATCAACAAGGAAATACTAACAATGATGCGCGTCATGGAAGGTTACG
TTCATTGAGTGATCTACTGTTTAGATCAGATGTTAGTGGGTCATCATCGCAGGAGGGTCA
AGACGGTTCAGATTATGATGATGACATGGAGTTGGACTTTGATACGTCAGTATCGGGTGA
CGAAAGCCGCGATAGTGATCCAGGTGCTGTTCGAGGCAGTTTGAGTTTAAAATTTCATCG
AAGAGGGGATCAGACTAATGAACAGTCTGTCGAGAATGGATCGGTTGAGTCCACTAGTAA
TGGTGATTCTGCCTATGAGCCGGAGGTTGCCCTTGATATGAAACAAAGATATGTTGCACA
CTGCAACGTGGGGACAGATATAAAACAAGCCAGCTTTCTTGGTGAACGAGGGGATTTTAT
TGCCAGCGGAAGTGATGATGGTAGATGGTTCATATGGGAGAAAAGAACAGGAAGGCTTAT
TAAAATGCTTACAGGGGATGGAGCTGTTGTGAACTGTATACAGTCTCACCCCCATGATTG
TGCTGTTGCAACAAGTGGAATTGACAATTCAGTAAAGTTGTGGACACCGGATGCAGAAAC
TACATATTTGGCTTCTGGACCAGAAATGGACGTAGTAACTGCCATAGAGAACAATCAGAA
GAAGCTATCCCGCAACCGTGAAATTTTGTTGCCTTTTGAGTTTTTGGAACGATTTCGGAT
GCATGAATTTGCGGAAGGAAGTTTACATCCTTTAGAGTGTGCGCAGACTTGATTTACTAT
GGTTTGGACTCATGAGGGAAAGGGTAATATAGGGGGCATTTCATCCAAGATACAGGCAGC
CAATGTTTAGGTGAAAATGAAATTGCAAGGTCTTGTTGCAATAGTAGGCGATGTTGTGCG
CACCGGCTTAGATCATATTGCTGGCGTTGCTGGTATTGAAGTTGTTTGCTCGGTGGTGTG
AATAAACAGTGCAATGCTGTTGGTTGGTGTGCGTCGTGGATCCATTAACATGTACAGATT
GTAGAAAGATGATGTCTTGTAATAAGTAAATCGGGTGAATATGTATATGCTGCCCTTATA
GAGCCACCTGCTATAATGTTCTTTTATTTCTTAGTCCATGGGGCAAGTTGGCTACTCGGT
AGCTTCTTTGGGCAAGTCTTGCCTGTCTGGATATAGAAGTGAGACCATGGGTACAGGCTG
CAATGCGGAT
>Locus_22_Transcript_1/4_Confidence_0.625_Length_1167
GCGTGGCAGGATGGCGCCTTCTTCTCCCTCTCTGCCGCCTACGCCCTCGTCTCCGCCGTC
GCGCTGGTCAGTCTCGGTCCCTGTCCCTCGGCCGCAATGCTACCTCGTTCGTTCCCCCGC
GGGCCTCTCTCGTTGATCTGAAATGAACCGGACCGCCGATTAGCGCGCGGCCGTATTAAG
AATTTGGATCTTTTCTCCCGTCCATCCCGCGGCGCATCAAGATGCCGTTGCCGCGGAGTT
TTTCGATTTGAGCCTCCTTGTATTCGCTGCCTCCCCTCGCAGATTCAGCTCGTCAGGATC
CAGCGCAGAGTGCCAGAGTTCGGTTGGACCACGCAGAAGGTCTTCCACCTCATGAACTTC
GTCGTTAATGGGGTTCGTGCCGTCGTATTCGGGTTCCATATCTGGGTCTTCCTTCTCCCA
ACAAGAGTATATAAGTTGGTGTTACTAGACCTCCCCGGCTTGTTGTTCTTCTCGGCCTAC
ACCTTGCTTGTTCTTTTCTGGGCAGAAATATACCACCAGGCTAGGAGTCTCCCCACGGAT
AAGTTAAGGATTATATATGTTGCCGTTAATGCCATCGTATATATAATTCAGGTTTGCATT
TGGGTATACCTTGGAATTAACGATAACCAGTTGGTTGAGCTGGTCAGCAAAATCTTCATT
GTAGCTGTCTCTGCTGTGGCTCTTCTTGGTTTTGCAGTATATGGTGGAAGGCTGTTTGTC
TTGCTGAGACGTTTCCCCATTGAATCAAAGGGGAGGAAAAAGAAGCTTTATGAGGTCGGG
ACTGTGACGACAATCTGCTGCACCTGTTTCCTAATAAGATGCATTGTGGTGGCAGTATCT
GCATTCGATGCTGATGTTTCTTTGGAGGTTTTGGATCATCCAATCCTAGACTTCTTCTAT
TATTTGCTGACAGAGATACTGCCTTCTGCCCTGGTCCTTTTCATCCTCCGGAAGCTCCCA
CCTAAGCGGGTGTCGCCGCAGTACCATCCAATTAACTAGAGGTCGTGTGCTTCTGTATGC
TACTATGCTAAGAATAATGGATAAACTTGAAATGTACAAAGAAACTCTACACGTCTGGTG
CTAGTAGAATGTTGATGCTTGAGCTGTGTTTTTCAAAAGCATCAAAGTGTTGATGAATCG
TGCAGTGGGAGTTTCAGGTGTCCTGTC
>Locus_22_Transcript_2/4_Confidence_0.625_Length_1166
GCGTGGCAGGATGGCGCCTTCTTCTCCCTCTCTGCCGCCTACGCCCTCGTCTCCGCCGTC
GCGCTGGTCAGTCTCGGTCCCTGTCCCTCGGCCGCAATGCTACCTCGTTCGTTCCCCCGC
GGGCCTCTCTCGTTGATCTGAAATGAACCGGACCGCCGATTAGCGCGCGGCCGTATTAAG
AATTTGGATCTTTTCTCCCGTCCATCCCGCGGCGCATCAAGATGCCGTTGCCGCGGAGTT
TTTCGATTTGAGCCTCCTTGTATTCGCTGCCTCCCCTCGCAGATTCAGCTCGTCAGGATC
CAGCGCAGAGTGCCAGAGTTCGGTTGGACCACGCAGAAGGTCTTCCACCTCATGAACTTC
GTCGTTAATGGGGTTCGTGCCGTCGTATTCGGGTTCCATATCTGGGTCTTCCTTCTCCCA
ACAAGAGTATATAAGTTGGTGTTACTAGACCTCCCCGGCTTGTTGTTCTTCTCGGCCTAC
ACCTTGCTTGTTCTTTTCTGGGCAGAAATATACCACCAGGCTAGGAGTCTCCCCACGGAT
AAGTTGAGGATTATATACGTTGCTGTTAATGCCATCGTATACATAATTCAGGTTTGCATT
TGGGTATACCTTGGAATTAACGATAATCAGTTGGTTGAGCTGGTCAGCAAAATCTTCATC
GTAGCTGTCTCCGCTGTGGCTCTTCTTGGTTTTGCAGTATATGGTGGAAGGCTGTTTGTC
TTGCTGAGACGTTTCCCCATTGAATCAAAGGGGAGGAAAAAGAAGCTTTATGAGGTCGGG
ACTGTGACGACAATCTGCTGCACCTGTTTCCTAATAAGATGCATTGTGGTGGCAGTATCT
GCATTCGATGCTGATGTTTCTTTGGAGGTTTTGGATCATCCAATCCTAGACTTCTTCTAT
TATTTGCTGACAGAGATACTGCCTTCTGCCCTGGTCCTTTTCATCCTCCGGAAGCTCCCA
CCTAAGCGGGTGTCGCCGCAGTACCATCCAATTAACTAGAGGTCGTGTGCTTCTGTATGC
TACTATGCTGAATAATGGATAAACTTGAAATGTACAAAGAAACTCTACACGTCTGGGTGC
TAGTAGAATGTTGATGCTTCAGCTGTGTTTTTCAAAAGCATCAAAGTGTTGATGAATCGT
GCAGTGGGAGTTTCAGGTGTCCTGTC
>Locus_22_Transcript_3/4_Confidence_0.500_Length_1299
GCGTGGCAGGATGGCGCCTTCTTCTCCCTCTCTGCCGCCTACGCCCTCGTCTCCGCCGTC
GCGCTGGTCAGTCTCGGTCCCTGTCCCTCGGCCGCAATGCTACCTCGTTCGTTCCCCCGC
GGGCCTCTCTCGTTGATCTGAAATGAACCGGACCGCCGATTAGCGCGCGGCCGTATTAAG
AATTTGGATCTTTTCTCCCGTCCATCCCGCGGCGCATCAAGATGCCGTTGCCGCGGAGTT
TTTCGATTTGAGCCTCCTTGTATTCGCTGCCTCCCCTCGCAGATTCAGCTCGTCAGGATC
CAGCGCAGAGTGCCAGAGTTCGGTTGGACCACGCAGAAGGTCTTCCACCTCATGAACTTC
GTCGTTAATGGGGTTCGTGCCGTCGTATTCGGGTTCCATATCTGGGTCTTCCTTCTCCCA
ACAAGAGTATATAAGTTGGTGTTACTAGACCTCCCCGGCTTGTTGTTCTTCTCGGCCTAC
ACCTTGCTTGTTCTTTTCTGGGCAGAAATATACCACCAGGCTAGGAGTCTCCCCACGGAT
AAGTTAAGGATTATATATGTTGCCGTTAATGCCATCGTATATATAATTCAGGTTTGCATT
TGGGTATACCTTGGAATTAACGATAACCAGTTGGTTGAGCTGGTCAGCAAAATCTTCATT
GTAGCTGTCTCTGCTGTGGCTCTTCTTGGTTTTGCAGTATATGGTGGAAGGCTGTTTGTC
TTGCTGAGACGTTTCCCCATTGAATCAAAGGGGAGGAAAAAGAAGCTTTATGAGGTCGGG
ACTGTGACGACAATCTGCTGCACCTGTTTCCTAATAAGATGCATTGTGGTGGCAGTATCT
GCATTCGATGCTGATGTTTCTTTGGAGGTTTTGGATCATCCAATCCTAGACTTCTTCTAT
TATTTGCTGACAGAAATACTGCCTTCTGCCCTGGTCCTTTTCATCCTCCGAAAGCTCCCA
CCTAAGCGGGTGTCGGCGCAGTACCATCCAATCAACTAGAGGTTGTGTACTTCTGTATGC
GACTATGCAAAGAATAATGGATAAACTTGAAATGTACAAAGAAACTCTACACGTCTGGTG
CTAGTAGAATGTTGGTGCTTGAGCTGTGTTTTTCAAAAGCATCAAAGTGTCGATGAATTG
TGCAGTGGGAGTTTCAGGTGTCCTGTCGCAGTGAATTTCTTTATGTTCTGTTTTGGTGAA
AATCCAGTGCTCATTTAGCGATGGTTTGGGCATTGCATTTCCATTCTGGGAGGATTACTG
GTTATGCTATCTGAAATGTGAGTTCAACTTTAAAAAAAA
>Locus_22_Transcript_4/4_Confidence_0.625_Length_1166
GCGTGGCAGGATGGCGCCTTCTTCTCCCTCTCTGCCGCCTACGCCCTCGTCTCCGCCGTC
GCGCTGGTCAGTCTCGGTCCCTGTCCCTCGGCCGCAATGCTACCTCGTTCGTTCCCCCGC
GGGCCTCTCTCGTTGATCTGAAATGAACCGGACCGCCGATTAGCGCGCGGCCGTATTAAG
AATTTGGATCTTTTCTCCCGTCCATCCCGCGGCGCATCAAGATGCCGTTGCCGCGGAGTT
TTTCGATTTGAGCCTCCTTGTATTCGCTGCCTCCCCTCGCAGATTCAGCTCGTCAGGATC
CAGCGCAGAGTGCCAGAGTTCGGTTGGACCACGCAGAAGGTCTTCCACCTCATGAACTTC
GTCGTTAATGGGGTTCGTGCCGTCGTATTCGGGTTCCATATCTGGGTCTTCCTTCTCCCA
ACAAGAGTATATAAGTTGGTGTTACTAGACCTCCCCGGCTTGTTGTTCTTCTCGGCCTAC
ACCTTGCTTGTTCTTTTCTGGGCAGAAATATACCACCAGGCTAGGAGTCTCCCCACGGAT
AAGTTAAGGATTATATATGTTGCCGTTAATGCCATCGTATATATAATTCAGGTTTGCATT
TGGGTATACCTTGGAATTAACGATAACCAGTTGGTTGAGCTGGTCAGCAAAATCTTCATT
GTAGCTGTCTCTGCTGTGGCTCTTCTTGGTTTTGCAGTATATGGTGGAAGGCTGTTTGTC
TTGCTGAGACGTTTCCCCATTGAATCAAAGGGGAGGAAAAAGAAGCTTTATGAGGTCGGG
ACTGTGACGACAATCTGCTGCACCTGTTTCCTAATAAGATGCATTGTGGTGGCAGTATCT
GCATTCGATGCTGATGTTTCTTTGGAGGTTTTGGATCATCCAATCCTAGACTTCTTCTAT
TATTTGCTGACAGAGATACTGCCTTCTGCCCTGGTCCTTTTCATCCTCCGGAAGCTCCCA
CCTAAGCGGGTGTCGCCGCAGTACCATCCAATTAACTAGAGGTCGTGTGCTTCTGTATGC
TACTATGCTGAATAATGGATAAACTTGAAATGTACAAAGAAACTCTACACGTCTGGGTGC
TAGTAGAATGTTGATGCTTCAGCTGTGTTTTTCAAAAGCATCAAAGTGTTGATGAATCGT
GCAGTGGGAGTTTCAGGTGTCCTGTC
>Locus_23_Transcript_1/9_Confidence_0.188_Length_178
GGACTTGTCGAAGAGGACGAAGGCGTAGCTGCCTGTGAGCTGGGAAAGCATGAAGCTGGC
GGGGTAGGGGGCCCTGTCCCTCAGCGTCTTGTAGGCCTCGATCACGAGGAGCACCTCGTT
GCCGCCCTTGGAGAGGCCATACTGCTGGCTCAGCCGGCCCAGGGTGTCCAGGACTCCC
>Locus_23_Transcript_2/9_Confidence_0.344_Length_939
GGACTTGTCGAAGAGGACGAAGGCGTAGCTGCCTGTGAGCTGGGAAAGCATGAAGCTGGC
GGGGTAGGGGGCCCTGTCCCTCAGCGTCTTGTAGGCCTCGATCACGAGGAGCACCTCGTT
GCCGCCCTTGGAGAGGCCATACTGCTGGCTCACTCGGCAACCTCGCCTACTCCCACGCCA
ACCAGTCCCCCCTCCTCCCAAGGTCTTTCGCTGCCAAGGACGAGATCTTCTGCCTGTTTG
AGGGAGTCCTGGACAACCTGGGCCGGCTGAGCCAGCAGTATGGCCTCTCCAAGGGCGGCA
ACGAGGTCCTCCTCGTCATCGAGGCCTACAAGACGCTGAGGGACAGGGCCCCCTACCCGG
CCAGCTTCATGCTCTCCCAGCTCACCGGCAGCTATGCCTTCGTCCTCTTCGACAAGTCCA
CCTCCTCACTCCTCGTCGCATCCGTAAGCAAAACTGGCTAGCTGCTCGATCATCAGTCTC
GTCTCCGTGCAGATTGACACAGTGTACAAATTCTTGCAACTAATTTGTTGGTGTCAACCG
ATCAGGATCCGGAGGGCAAGGTGCCGCTCTTCTGGGGGATCACCGCGGACGGCTGCGTCG
CCTTCTCCGACGACATCGACCTGCTCAAGGGATCCTGCGGCAAGTCACTGGCGCCATTCC
CGCAGGGCTGCTTCTACTGGAACGCTCTCGGAGGCCTCAAGTCGTATGAGAACCCGAAGC
ACAAGGTCACCGCTGTCCCCGCGGACGAGGAAGAAATCTGCGGTGCAACCTTCATGGTAA
GACAAGTGACAGCCTAGATTCTCTTACTACTTAGCATGCAATCTTCAGGAGGAAGGTTTA
GCTAAACCTCTGTGAATTCGACCTGTTTCTGCAGGTGGAAGGATCTACAGTTCTCACGGC
ACTGCAGTAGGAGATTCTGTCATCTCCGGGAGTCGTTGG
>Locus_23_Transcript_3/9_Confidence_0.562_Length_1605
GATCATTAACAAACGGCAAGTTCTTTTACAAACTCGCTTCATGTGTTGTCTATCAGAGAA
CAACCTTGTCGTCATCGTCGATCTCACTCTGATCATCGCAACTTACCAAGTCAAATCGGA
CCTGAAAATAGAGGTTGAAAGAAAACTTATTTGCTTACTAGATTAACTGTTATACATCCA
ACTGAGCAGGGCTTGTCTGGAATCCTGTTGCAAGTTTTGAACAGCTAGAGATACAGGTGA
TCAGAGGCACAACCAAACACTTCACGAAAAGGATCACACAGAGTTGCACACACGCCTTTG
TTTTGCCATTATGTTACACCATCACCATCTACAAAAGGTCTTGCCTGCCCAACGACTCCC
GGAGATGACAGAATCTCCTACTGCAGTGCCGTGAGCACTGTAGATCCTTCCACCATGAAG
GTTGCGCCGCAGATTTCCTCCTCGTCCGCGGGGACAGCGGTGACCTTGTGCTTCGGGTTC
TCGTACGACTTGAGGCCGCCCAGAGCGTTCCAGTAGAAGCAGCCCTGCGGGAATGGCGCC
AGCGACTTGCCGCAGGATCCCTTGAGCAGGTCGATGTCGTCGGAGAAGGCGACGCAGCCG
TCGGCGGTGATCCCCCAGTAGAGCGGCACCTTGCCCTCCGGATCCTGATCGATTGACACC
AACAAATTAGTTGCCTCCTAAGAAATTGTACACCTGCACGGAGACGAGACTGATGATCGA
GCACAGCTAGCCAGTTGTGCTTACGGATGCGACGAGGAGGGAGGAGGTGGACTTGTCGAA
GAGGACGAAGGCGTAGCTGCCTGTGAGCTGGGAAAGCATGAAGCTGGCGGGGTAGGGGGC
CCTGTCCCTCAGCGTCTTGTAGGCCTCGATCACGAGGAGCACCTCGTTGCCGCCCTTGGA
GAGGCCATACTGCTGGCTCACTCGGCAACCTCGCCTACTCCCACGCCAACCAGTCCCCCC
TCCTCCCAAGGTCTTTCGCTGCCAAGGACGAGATCTTCTGCCTGTTTGAGGGAGTCCTGG
ACAACCTGGGCCGGCTGAGCCAGCAGTATGGCCTCTCCAAGGGCGGCAACGAGGTCCTCC
TCGTCATCGAGGCCTACAAGACGCTGAGGGACAGGGCCCCCTACCCGGCCAGCTTCATGC
TCTCCCAGCTCACCGGCAGCTATGCCTTCGTCCTCTTCGACAAGTCCACCTCCTCACTCC
TCGTCGCATCCGATCCGGAGGGCAAGGTGCCGCTCTTCTGGGGGATCACCGCGGACGGCT
GCGTCGCCTTCTCCGACGACATCGACCTGCTCAAGGGATCCTGCGGCAAGTCACTGGCGC
CATTCCCGCAGGGCTGCTTCTACTGGAACGCTCTCGGAGGCCTCAAGTCGTATGAGAACC
CGAAGCACAAGGTCACCGCTGTCCCCGCGGACGAGGAAGAAATCTGCGGTGCAACCTTCA
TGGTAAGACAAGTGACAGCCTAGATTCTCTTACTACTTAGCATGCAATCTTCAGGAGGAA
GGTTTAGCTAAACCTCTGTGAATTCGACCTGTTTCTGCAGGTGGAAGGATCTACAGTTCT
CACGGCACTGCAGTAGGAGATTCTGTCATCTCCGGGAGTCGTTGG
>Locus_23_Transcript_4/9_Confidence_0.156_Length_569
GATCATTAACAAACGGCAAGTTCTTTTACAAACTCGCTTCATGTGTTGTCTATCAGAGAA
CAACCTTGTCGTCATCGTCGATCTCACTCTGATCATCGCAACTTACCAAGTCAAATCGGA
CCTGAAAATAGAGGTTGAAAGAAAACTTATTTGCTTACTAGATTAACTGTTATACATCCA
ACTGAGCAGGGCTTGTCTGGAATCCTGTTGCAAGTTTTGAACAGCTAGAGATACAGGTGA
TCAGAGGCACAACCAAACACTTCACGAAAAGGATCACACAGAGTTGCACACACGCCTTTG
TTTTGCCATTATGTTACACCATCACCATCTACAAAAGGTCTTGCCTGCCCAACGACTCCC
GGAGATGACAGAATCTCCTACTGCAGTGCCGTGAGCACTGTAGATCCTTCCACCTGCAGA
AACAGGTCGAATTCACAGAGGTTCAGCTAAACCTTCTTCCTGAAGATTGCATGCTGAGAA
CCTATAGGGCTGTCACTTGTCTTACCATGAAGGTTGCGCCGCAGATTTCCTCCTCGTCCG
CGGGGACAGCGGTGACCTTGTGCTTCGGG
>Locus_23_Transcript_5/9_Confidence_0.156_Length_564
GATCATTAACAAACGGCAAGTTCTTTTACAAACTCGCTTCATGTGTTGTCTATCAGAGAA
CAACCTTGTCGTCATCGTCGATCTCACTCTGATCATCGCAACTTACCAAGTCAAATCGGA
CCTGAAAATAGAGGTTGAAAGAAAACTTATTTGCTTACTAGATTAACTGTTATACATCCA
ACTGAGCAGGGCTTGTCTGGAATCCTGTTGCAAGTTTTGAACAGCTAGAGATACAGGTGA
TCAGAGGCACAACCAAACACTTCACGAAAAGGATCACACAGAGTTGCACACACGCCTTTG
TTTTGCCATTATGTTACACCATCACCATCTACAAAAGGTCTTGCCTGCCCAACGACTCCC
GGAGATGACAGAATCTCCTACTGCAGTGCCGTGAGCACTGTAGATCCTTCCACCTGCAGA
AACAGGTCGAATTCAGAGGTTCAGCTAAACCTTCTTCCTGAAGATTGCATGCTGAGAACC
TAGGCTGTCACTTGTCTTACCATGAAGGTTGCGCCGCAGATTTCCTCCTCGTCCGCGGGG
ACAGCGGTGACCTTGTGCTTCGGG
>Locus_23_Transcript_6/9_Confidence_0.188_Length_686
GATCATTAACAAACGGCAAGTTCTTTTACAAACTCGCTTCATGTGTTGTCTATCAGAGAA
CAACCTTGTCGTCATCGTCGATCTCACTCTGATCATCGCAACTTACCAAGTCAAATCGGA
CCTGAAAATAGAGGTTGAAAGAAAACTTATTTGCTTACTAGATTAACTGTTATACATCCA
ACTGAGCAGGGCTTGTCTGGAATCCTGTTGCAAGTTTTGAACAGCTAGAGATACAGGTGA
TCAGAGGCACAACCAAACACTTCACGAAAAGGATCACACAGAGTTGCACACACGCCTTTG
TTTTGCCATTATGTTACACCATCACCATCTACAAAAGGTCTTGCCTGCCCAACGACTCCT
GGAAGATGACAGAATCTCCTACTGCAGTGCCGTGAGCACTGTAGATCCTTCCACCATGAA
GGTTGCGCCGCAGATTTCCTCCTCGTCCGCGGGGACAGCGGTGACCTTGTGCTTCGGGTT
CTCGTACGACTTGAGGCCGCCCAGAGCGTTCCAGTAGAAGCAGCCCTGCGGGAATGGCGC
CAGCGACTTGCCGCAGGATCCCTTGAGCAGGTCGATGTCGTCGGAGAAGGCGACGCAGCC
GTCGGCGGTGATCCCCCAGTAGAGCGGCACCTTGCCCTCCGGATCGGATGCGACGAGGAG
GGAGGAGGTGGACTTGTCGAAGAGGA
>Locus_23_Transcript_7/9_Confidence_0.219_Length_219
GGACTTGTCGAAGAGGACGAAGGCGTAGCTGCCTGTGAGCTGGGAAAGCATGAAGCTGGC
GGGGTAGGGGGCCCTGTCCCTCAGCGTCTTGTAGGCCTCGATCACGAGGAGCACCTCGTT
GCCGCCCTTGGAGAGGCCATACTGCTGGCTCAGCCGGCCCAGGTTGTCCAGGACTCCCTC
AAACAGGCAGAAGATCTCGTCCTTGGCAGCGAAAGACCT
>Locus_23_Transcript_8/9_Confidence_0.188_Length_685
GATCATTAACAAACGGCAAGTTCTTTTACAAACTCGCTTCATGTGTTGTCTATCAGAGAA
CAACCTTGTCGTCATCGTCGATCTCACTCTGATCATCGCAACTTACCAAGTCAAATCGGA
CCTGAAAATAGAGGTTGAAAGAAAACTTATTTGCTTACTAGATTAACTGTTATACATCCA
ACTGAGCAGGGCTTGTCTGGAATCCTGTTGCAAGTTTTGAACAGCTAGAGATACAGGTGA
TCAGAGGCACAACCAAACACTTCACGAAAAGGATCACACAGAGTTGCACACACGCCTTTG
TTTTGCCATTATGTTACACCATCACCATCTACAAAAGGTCTTGCCTGCCCAACGACTCCC
GGAGATGACAGAATCTCCTACTGCAGTGCCGTGAGCACTGTAGATCCTTCCACCATGAAG
GTTGCGCCGCAGATTTCCTCCTCGTCCGCGGGGACAGCGGTGACCTTGTGCTTCGGGTTC
TCGTACGACTTGAGGCCGCCCAGAGCGTTCCAGTAGAAGCAGCCCTGCGGGAATGGCGCC
AGCGACTTGCCGCAGGATCCCTTGAGCAGGTCGATGTCGTCGGAGAAGGCGACGCAGCCG
TCGGCGGTGATCCCCCAGTAGAGCGGCACCTTGCCCTCCGGATCGGATGCGACGAGGAGG
GAGGAGGTGGACTTGTCGAAGAGGA
>Locus_23_Transcript_9/9_Confidence_0.406_Length_837
GGACTTGTCGAAGAGGACGAAGGCGTAGCTGCCTGTGAGCTGGGAAAGCATGAAGCTGGC
GGGGTAGGGGGCCCTGTCCCTCAGCGTCTTGTAGGCCTCGATCACGAGGAGCACCTCGTT
GCCGCCCTTGGAGAGGCCATACTGCTGGCTCACTCGGCAACCTCGCCTACTCCCACGCCA
ACCAGTCCCCCCTCCTCCCAAGGTCTTTCGCTGCCAAGGACGAGATCTTCTGCCTGTTTG
AGGGAGTCCTGGACAACCTGGGCCGGCTGAGCCAGCAGTATGGCCTCTCCAAGGGCGGCA
ACGAGGTCCTCCTCGTCATCGAGGCCTACAAGACGCTGAGGGACAGGGCCCCCTACCCGG
CCAGCTTCATGCTCTCCCAGCTCACCGGCAGCTATGCCTTCGTCCTCTTCGACAAGTCCA
CCTCCTCACTCCTCGTCGCATCCGATCCGGAGGGCAAGGTGCCGCTCTTCTGGGGGATCA
CCGCGGACGGCTGCGTCGCCTTCTCCGACGACATCGACCTGCTCAAGGGATCCTGCGGCA
AGTCACTGGCGCCATTCCCGCAGGGCTGCTTCTACTGGAACGCTCTCGGAGGCCTCAAGT
CGTATGAGAACCCGAAGCACAAGGTCACCGCTGTCCCCGCGGACGAGGAAGAAATCTGCG
GTGCAACCTTCATGGTAAGACAAGTGACAGCCTAGATTCTCTTACTACTTAGCATGCAAT
CTTCAGGAGGAAGGTTTAGCTAAACCTCTGTGAATTCGACCTGTTTCTGCAGGTGGAAGG
ATCTACAGTTCTCACGGCACTGCAGTAGGAGATTCTGTCATCTCCGGGAGTCGTTGG
>Locus_24_Transcript_1/2_Confidence_1.000_Length_1300
CGCGGACGCAAGAGTAAACAATGTTACAGATTTCTTTGGAACACTTGTTCAGAATACCCA
CTACAATGCAAGATACACCAAACTGTCAACTGAGTTGCCAAAACATATTACACGACAATG
TCAATGTATCATGAATCAACTAATCCTTACTAGAATGAACAGAACTTATTATGTTCTCTC
TTTATACAAATGACTAAATGAGGATCTAAGGGAACAAAAAAATACAAATCAACTTTGTAT
ATGACAGCACAAGCAGCTGCAGTACCAACTCGCAAATCACGGCTGCGATGTTTGACACGG
AGAATGATCTTATCTAATGAAATCAGTGCCTAGGATGATGCACGTTCCTGTAGGGAGTAC
ATTATACAGTTCTTCTGTTAAGCATCCAACAACCTGCAGATTAATCTTCATGATCATCTT
CGCCTTCAGAATCGGATCGAACATCTTCACCAACACGTCCTCTGGATTGGATTTGTTTGA
CTAGCATCCGGTAAATCAGTACCCACCAATATATGTGAAGCACTAGAAGTGAGAACAGGA
GACTGTTGAAAAGATAATAGTATACCGAGCTGTAAAATTCCTTTTTCTCCTTCTCCAGGA
TCACAGCTACTTCGTAGCTTGTGCTTCTTAGGATCCAGAAAGGGAATATTATTAGCCGGA
GTAGGATCCATGAAGCCACAAAAAGCAGAAATGCCACAACAGCTAGCCCCTCACAACTAC
TATACTTGGCCATCTTTCCAATCTCTAGGAATATATCACTTGCATCATGGACAGCTAAAA
TGACCGAGCCAGCACGAGATAATCTGCAAATATATGACATAACAACCAGAACAACAGTTG
CCACATGATGAGACATCGAGACTCCAAAGTCTTTGCGTCTTGTTTCCCAGAAAAGAAGAG
CAAAGATGGAATATGTGTAAAATCCGGCAGCATACATGTATACGGCCTTAAGCTTCAGTT
TCATCTTTTGATCGGGCCAGAGCTGCTCGCCAGGCCCTACCCAGAAGTATCTGGTATTTG
TAAACCATGGCTCGTTGTATGTTACAGATAATGAAAGCACTTCTGCCGAAAGAAAATAAA
CAAATTTCCATGCTGACTCCTTAAATTTATCGATTCTCTTTCTCCTTTCTTCTGTTTCGA
AAAGCTTGTCATATCCCTTTCCAAATATAAGCCTCCTTGCTAATCCCTCAAAGACGAATC
GGTCAAGGAGGAAGCGCAAGGCGGGGAAGAAGGCGACGAGGATGGGGAGCACGACGTAGT
CGCCGTACGCCGGATAGGACTCCGCCTCCCAGTCCACCTG
>Locus_24_Transcript_2/2_Confidence_1.000_Length_1300
CGCGGACGCAAGAGTAAACAATGTTACAGATTTCTTTGGAACACTTGTTCAGAATACCCA
CTACAATGCAAGATACACCAAACTGTCAACTGAGTTGCCAAAACATATTACACGACAATG
TCAATGTATCATGAATCAACTAATCCTTACTAGAATGAACAGAACTTATTATGTTCTCTC
TTTATACAAATGACTAAATGAGGATCTAAGGGAACAAAAAAATACAAATCAACTTTGTAT
ATGACAGCACAAGCAGCTGCAGTACCAACTCGCAAATCACGGCTGCGATGTTTGACACGG
AGAATGATCTTATCTAATGAAATCAGTGCCTAGGATGATGCACGTTCCTGTAGGGAGTAC
ATTATACAGTTCTTCTGTTAAGCATCCAACAACCTGCAGATTAATCTTCATGATCATCTT
CGCCTTCAGAATCGGATCGAACATCTTCACCAACACGTCCTCTGGATTGGATTTGTTTGA
CTAGCATCCGGTAAATCAGTACCCACCAATATATGTGAAGCACTAGAAGTGAGAACAGGA
GACTGTTGAAAAGATAATAGTATACCGAGCTGTAAAATTCCTTTTTCTCCTTCTCCAGGA
TCACAGCTACTTCGTAGCTTGTGCTTCTTAGGATCCAGAAAGGGAATATTATTAGCCGGA
GTAGGATCCATGAAGCCACAAAAAGCAGAAATGCCACAACAGCTAGCCCCTCACAACTAC
TATACTTGGCCATCTTTCCAATCTCTAGGAATATATCACTTGCATCATGGACAGCTAAAA
TGACCGAGCCAGCACGAGATAATCTGCAAATATATGACATAACAACCAGAACAACAGTTG
CCACATGATGAGACATCGAGACTCCAAAGTCTTTGCGTCTTGTTTCCCAGAAAAGAAGAG
CAAAGATGGAATATGTGTAAAATCCGGCGGCATACATGTATACGGCCTTAAGCTTCAGTT
TCATCTTTTGATCGGGCCAGAGCTGCTCACCAGGCCCTACCCAGAAGTATCTGGTATTTG
TAAACCATGGCTCGTTGTATGTTACAGATAATGAAAGCACTTCTGCCGAAAGAAAATAAA
CAAATTTCCATGCTGACTCCTTAAATTTATCGATTCTCTTTCTCCTTTCTTCTGTTTCGA
AAAGCTTGTCATATCCCTTTCCAAATATAAGCCTCCTTGCTAATCCCTCAAAGACGAATC
GGTCAAGGAGGAAGCGCAAGGCGGGGAAGAAGGCGACGAGGATGGGGAGCACGACGTAGT
CGCCGTACGCCGGATAGGACTCCGCCTCCCAGTCCACCTG
>Locus_25_Transcript_1/1_Confidence_1.000_Length_843
TCGGGTCGACACTCGCATCAACTCAACGGCCTTATCCGCGAAGAAGCAAAACAATTAGGG
TTCGGCGAACTTGGGGGTTCCGGGGTTCGGGGTCGGGTCTCGGGGTCCAGGGTTCGACGG
GGTCGTTCTCGAACTCCGGGGTTAGGGTCTCGGATCGGGGTAGTCCTTGTCGCGTCCGGG
AAGCAGGACTTGGGTCGGCGTCAGGGGCGTATCGGCCTCGCCCTGGTCGGTGTCGTTCTT
GTCGTCGTGCCGATCTTGTCGGTCCCACGGGGTCGATCTTGCCGTTGCGAGGGTCTTGTC
GTTCGGAATGCAGCACTTGGTGTCCGGGACGGCGTGCTTGTTGGCCCGGTAGCGTTCTTG
GCGGTCATCGGGTCCGGGAGCGGTTCTCGGCGAACTGGTCGGTTTCCTGTAGAAGGCCTT
GGCGCTTCGGATCGGTCTTCGGACCCGTGTAGATGGTATTGGCGTTCCGTGGTCTTCAAT
TACCGGTGTACTAGGTTCCGGTCACGGTGGTCGCAGGCAGAACTTGTCGAGAACACCAAG
GATGACCTTGTCACACTCCTCACCTAGCATGTTGTGGGCTGCAGTCGAGGACGCGAAGTG
TACACCACCACCATCTTGTTAGCATCGCGCCACAGCTGCACACCCGCGAAAACAGGGGCT
CCCGATGGTGGACCTGCAGGACGCGGGCATGCTGGGCTTGCTCCTGGTCCACTACGCACG
CGCGGAGGGCGACGCGGCTCGGCCGGCGCTCGGAGGGGCGGCACGCAGAGGCTGCTGCGG
GAGAAGGGAGCGCGGAGGGGCGACGGTGAGCTTGGGCAGGAGGGAGACGACGGGGGAGGC
GGG
>Locus_26_Transcript_1/1_Confidence_1.000_Length_2349
CTCTTTTGCCTTTCCTCTTTCCTCATCCCTTCCTCTCCCACTCCCCCACGCTGCTCTCAG
GCCCTGACCTACCCAAGCTCCAATCCATCCGATGCGGCTCTAAAGTCCACCACAGCTGCC
GCCGTGCCACAGCTCAGCCTCACCGCCGACGTGTTTCCGCCTCTCATGCTCGTCGCCGCC
CTAGCCGTCCCCGTCTACCTCATCGCGTGTCTGCGTTCTCCAACCCGTCCGCAACCTTGA
CACTGAATTTTTAGTGTTAGGAATATGCTGGAAATTAAGAGAGCTGGTGATGATCTAGCT
GAAAGCTCCAAAAAGAATAGAAGAATCTGCACTGGCGCGGGAGAGACTCTTGATTTGTTG
ATTTCGGGTGACTTTCCTCAGGATGTCAGTTCGAAAGAACCAGTTGACAGTAGTGACTTG
TGCCAAAGTATCTTTAGTGAGCTCAGTGAAGAAGCTACTTCAAAATTCTCTAGAAATGTT
GTCTCCATTGCTTTGTCAGATGGACCTAAGGTGTTATTTGCATGCTCGGGCATAGCCTTT
GATTCTGGGCATTTCACAAGGTTCCTGACTTCAGAAAGTTTGGTTAGAGTTTTCAATGAG
AATTATAGAAGACAAGGCCATGGTAGCTTGAATATAGAAGTGCGTTGCAATGGTGATGTT
GCCAGAGGGATATTGGGAAGCTATCGTTCTGATTACGGGATTGCTGTTGTCAACATAGTG
TCCGTTACCCTTGGTGTTCATCCCGTGGATCTCTATCGTCAGGTGGAAGTTCTTCCCTGT
AGTAAGGTAGTAGCTGTCGCGCGTGCCAATTCTGGTACATTAATGGCCACGACTGGGACA
CTTTCCGGCGATTCAAGCGGATCTGAGGATGGCAAACAGCTTATGCTCTCCACTTGTAAA
ATCTCTAAGACTTGGGAAGGTGGGCCCCTTTTTGATTGTGATGGGAACTTTGTTGGCATG
AACCTTTTTCTTGTTGGTGAAGGAACTTCTTTCGTGCCAAGGAGTATGATTATTGAACGT
TTGGAGAAATATATGCCGAAACAGGAAGTTAAGACATTCAGGCATGCAGTAATCCAGAAG
CAGGTGCAGCCCTGGCCCTATTGCACCTATCCAAGAGACAGATCTGGGGATCTAGACTCC
TGGAGTTATCCAAAGCCTTCAGCAGCTACTATCAGTGAGGGCTTGAAATTGGTTAATACA
TTCGAAGAGACTTTTGGTGACCAGTATGATTCTGGTGAAGGTGTTTGGAGCCAACTCAGC
AAAACAGTTTGTCAGAAATTAAGTCAAGTTGTTGTCTCACTTGCTTCATTCATCGGAGAA
ACGAGGTTTTTTGCATGCACAGGCTTATTTATTGAATGGAATGGAGGCACAATCATTCTA
ACTTCGGCAAGTTTGGTTAGGGATCCTAACGATGAAAACAAGATTGCTGAAAACTTGAAG
ATTGTAGTTTTGCTTCCAAACAAACAACGCAAAGAGGGGATATTGCAACATTCCAGTTTA
CACTACAATGTCGCTCTTGTCGGTGTCAAGGATTTCCATCCTCTTCATTCATTTAGGAGT
GAAGATTGGTGGAATAACAGAACTCGTAAAGATCTCAAAAGAACTCGTAAAGATGCCAAT
GTAGTAGCTGTCGGGTGCTGCTTCGACTCGGGAGTCTTAATGGCTACATGTGGGAGAGGA
ACCGACTGGTCAGGCATACTTGATTACAGAAAGCTTAGGTACTCCAGTTGTAAGATCACC
AAGGCTGGGATTGGAGGGCCTCTGGTTGACTTCAGTGGCAGACTTCTTGGCATGAATTTC
TATGATAAGAAAATAGGAACCCCTTTCATATTTAGGGACTGTATTATTCGAGTTCTTGAA
CATTTTGAGGGGAAAAGGACCGCTGATGAATCTGGCAATGGTGGTACACCAATCAGTTGG
CCTCTACCCAAACCATGCTGGCGCCATCCAGTCGACGAGGTCGAAGATTCGCTCCCACCC
GGCGATGGGGAAAAGTCGGGCCCGTTTGGATTCACATATTTGGATGGAGAGAGAGTCAAC
TACAATTAGATGTCATCCCGCTCTTGTTCTGCTCTGTTTGATTTGCGTCAATCTGGTGGA
CATGTTTGTTTCAGCAGTTATGAGTTGTGTATCTTCTAGTAGCCATATTCCTGTATTTTG
GTGTTCACGTATGGGAGTGCGGAGTGCCTATACCTCATTCATAGTTGTTTGCTAGTTTCT
GCGCTAGTTGGACATTTTCCCTGTGTTTGGAAAACATTTGTATGTGCAAACAGACGGAGT
GAACTATATGCATGTAGTAATTATTTATCTGCACGATGTTGTCAAAGTTGAAATTTCTAT
TGATCCAAA
>Locus_27_Transcript_1/6_Confidence_0.625_Length_1801
GCGGCTCCCCCCTCCCCACACGCGGCGATCGCCGGGGAGATTGCGCCCGGCCGCCCCCAG
CGCGCGGCGCGCCATTGGAGGGCTCCCTTCCCCGCGCGCCAGCCAGCGCCTGTTCTTGGT
GCGGGGATTCGTTCTCGCCCCGTCCCCATCCCCCCGCACTTCCTGGGGGTCGGATTCGTC
GTCTGCTCTGGCGGTGGCGGGCTGATCCCTCCTCCTCCTCCTGCTCCCGGGCGCCGCGAT
GCCCCCGGAGGCCGGCAACTACGGCCACAAGAAGAACGACGGCATCTGCAACAGCGTATG
CGGCGAGCCTGCATCAAAGGCCATGTCGAGGCTCAAGTGTGCTCTCCGGGGATTTGATTT
CAGGGTACTTCTGGCCCTCTTGATTGGCGTGCCAATGGTACTCTTCATGATATATGCGCA
TGGTCAGAAGGTCACATACTTCCTGCGCCCAATATGGGAATCTCCTCCGGAGCCCTTCAA
GATATTACCTCACTACTACAATGAGAATGTCACCATGGAGAACCTGTGCAAGTTACACGG
GTGGAAAGTCCGCGAGACCCCACGCCGTGTTTTCGATGCTGTACTCTTCAGCAATGAACT
TGATATCCTTGAACTCCGTTGGAATGAGCTCAGCCCCTATGTGTCAGAGTTCGTGCTGCT
TGAGTCCAACTCAACTTTCACCGGCATTACAAAGTCTCTCCACTTCAAGGAAAATCGCCA
TCGATTTCGGTTTGCTGAATCGCGGCTGACGTATGGTATGATTGGGGGAAGGTTTGTGAA
GGGTGAAAATCCATTTGTGGAGGAGTCATACCAGAGGGTTGCCCTGGACCAGCTAATCAA
GATTGCAAAAATTGAGGATGATGACATATTGATCATGTCAGATGTCGATGAAATCCCAAG
TGGGCACACCATCGATCTCTTGAGATGGTGTGACGACACTCCTCAGATAATTCATCTTCA
GCTGAGGAATTATCTTTACTCATTTGAGTTCTTCCTGGATGACAAGAGTTGGAGGGCATC
AATACACAGGTACAAGTCTGGGACGACAAGGTATGCGCATTACCGGCAGACAGATGTGCT
CCTTGCTGATTCAGGGTGGCACTGCAGTTTTTGCTTCCGCTACATCAGCGACTTCGCCTT
CAAGATGCAAGCCTACAGCCACGTGGATCGGATCAAGTTCAAGTACTTCTTGAACCCTGA
AAGGATCCAGGATGTGATATGCAGAGGGGCAGATCTTTTTGACATGCTCCCTGAAGAGTA
TACATTCCAAGAGATCATCGCCAAGCTGGGGCCCATTCCAAGTACATATTCTGCCGTCCA
TCTTCCTAGTTTCCTCCTCCAGAACGTAGACCGGTACCGGTATCTTCTCCCGGGGAACTG
CAGGAGAGAGAAGAGTGGCTAGGCTTTGTGGTTTACTTGGCAAGCTGCTGTGCTGTGCAT
GGGTGCCACCACCGCCAGGCTGCCGGAGAGCGGCTGGCTGTGTTCAGTTGCGCCTGGTAT
GATTGGCTGACTTAGCTGGTGGTTGTTTGGGGAGTTGGGTATGGATGGGTTCATGATTTT
GTAACGTGTAATGGAACATGGGAGCACCTGACAGCATAGCGCATGCTTGATCGAGGCTTT
GGTTACCTTTCCAAAAGAGCTCAACCGTGTCATTGCTATTCATGCATATTCCCCCCTGGT
TGATATATAAACTTCAGATCTGCTGTAGATTGACATTTAAGTGAAAATTCAGACTCATAT
GCTGTACATGTGGCCTTACCCTGCATATATAATTTACATGTGCATGTGTTCATGTTAAAA
A
>Locus_27_Transcript_2/6_Confidence_0.625_Length_1798
GCGGCTCCCCCCTCCCCACACGCGGCGATCGCCGGGGAGATTGCGCCCGGCCGCCCCCAG
CGCGCGGCGCGCCATTGGAGGGCTCCCTTCCCCGCGCGCCAGCCAGCGCCTGTTCTTGGT
GCGGGGATTCGTTCTCGCCCCGTCCCCATCCCCCCGCACTTCCTGGGGGTCGGATTCGTC
GTCTGCTCTGGCGGTGGCGGGCTGATCCCTCCTCCTCCTCCTGCTCCCGGGCGCCGCGAT
GCCCCCGGAGGCCGGCAACTACGGCCACAAGAAGAACGACGGCATCTGCAACAGCGTATG
CGGCGAGCCTGCATCAAAGGCCATGTCGAGGCTCAAGTGTGCTCTCCGGGGATTTGATTT
CAGGGTACTTCTGGCCCTCTTGATTGGCGTGCCAATGGTACTCTTCATGATATATGCGCA
TGGTCAGAAGGTCACATACTTCCTGCGCCCAATATGGGAATCTCCTCCGGAGCCCTTCAA
GATATTACCTCACTACTACAATGAGAATGTCACCATGGAGAACCTGTGCAAGTTACACGG
GTGGAAAGTCCGCGAGACCCCACGCCGTGTTTTCGATGCTGTACTCTTCAGCAATGAACT
TGATATCCTTGAACTCCGTTGGAATGAGCTCAGCCCCTATGTGTCAGAGTTCGTGCTGCT
TGAGTCCAACTCAACTTTCACCGGCATTACAAAGTCTCTCCACTTCAAGGAAAATCGCCA
TCGATTTCGGTTTGCTGAATCGCGGCTGACGTATGGTATGATTGGGGGAAGGTTTGTGAA
GGGTGAAAATCCATTTGTGGAGGAGTCATACCAGAGGGTTGCCCTGGACCAGCTAATCAA
GATTGCAAAAATTGAGGATGATGACATATTGATCATGTCAGATGTCGATGAAATCCCAAG
TGGGCACACCATCGATCTCTTGAGATGGTGTGACGACACTCCTCAGATAATTCATCTTCA
GCTGAGGAATTATCTTTACTCATTTGAGTTCTTCCTGGATGACAAGAGTTGGAGGGCATC
AATACACAGGTACAAGTCTGGGACGACAAGGTATGCGCATTACCGGCAGACAGATGTGCT
CCTTGCTGATTCAGGGTGGCACTGCAGTTTTTGCTTCCGCTACATCAGCGACTTCGCCTT
CAAGATGCAAGCCTACAGCCACGTGGATCGGATCAAGTTCAAGTACTTCTTGAACCCTGA
AAGGATCCAGGATGTGATATGCAGAGGGGCAGATCTTTTTGACATGCTCCCTGAAGAGTA
TACATTCCAAGAGATCATCGCCAAGTTGGGGCCTATTCCAAGTACATACTCTGCCGTCCA
TCTTCCCAGTTTCCTCCTTCAGAATGTTGACCGGTACCGGTATCTTCTCCCGGGGAACTG
CAGGAGAGAGAGTGGCTAGGCTTTGTGGTTTACTTGGCAAGCTGCTGTGCTGTGCATGGG
TGCCACCGCCAGGCTGCCAGCGAGCGGCGGCTGGCTGTGTTCAGTTGCACCTGGTATGAT
TGGCTGACTTAGTTGGTGGTTGTTTGGGGGAGTGGTTATGGATGGGTTCATGATTTTGTA
ACGTGTAATGGAACATGGGAGCACCTGACAGCATAGCGCATGCTTGATCGAGGCTTTGGT
TACCTTTCCAAAAGAGCTCAACCGTGTCATTGCTATTCATGCATATTCCCCCCTGGTTGA
TATATAAACTTCAGATCTGCTGTAGATTGACATTTAAGTGAAAATTCAGACTCATATGCT
GTACATGTGGCCTTACCCTGCATATATAATTTACATGTGCATGTGTTCATGTTAAAAA
>Locus_27_Transcript_3/6_Confidence_0.688_Length_1804
GCGGCTCCCCCCTCCCCACACGCGGCGATCGCCGGGGAGATTGCGCCCGGCCGCCCCCAG
CGCGCGGCGCGCCATTGGAGGGCTCCCTTCCCCGCGCGCCAGCCAGCGCCTGTTCTTGGT
GCGGGGATTCGTTCTCGCCCCGTCCCCATCCCCCCGCACTTCCTGGGGGTCGGATTCGTC
GTCTGCTCTGGCGGTGGCGGGCTGATCCCTCCTCCTCCTCCTGCTCCCGGGCGCCGCGAT
GCCCCCGGAGGCCGGCAACTACGGCCACAAGAAGAACGACGGCATCTGCAACAGCGTATG
CGGCGAGCCTGCATCAAAGGCCATGTCGAGGCTCAAGTGTGCTCTCCGGGGATTTGATTT
CAGGGTACTTCTGGCCCTCTTGATTGGCGTGCCAATGGTACTCTTCATGATATATGCGCA
TGGTCAGAAGGTCACATACTTCCTGCGCCCAATATGGGAATCTCCTCCGGAGCCCTTCAA
GATATTACCTCACTACTACAATGAGAATGTCACCATGGAGAACCTGTGCAAGTTACACGG
GTGGAAAGTCCGCGAGACCCCACGCCGTGTTTTCGATGCTGTACTCTTCAGCAATGAACT
TGATATCCTTGAACTCCGTTGGAATGAGCTCAGCCCCTATGTGTCAGAGTTCGTGCTGCT
TGAGTCCAACTCAACTTTCACCGGCATTACAAAGTCTCTCCACTTCAAGGAAAATCGCCA
TCGATTTCGGTTTGCTGAATCGCGGCTGACGTATGGTATGATTGGGGGAAGGTTTGTGAA
GGGTGAAAATCCATTTGTGGAGGAGTCATATCAGAGGGTCGCCCTGGACCAGCTAATTAA
GATTGCAAAGATTGAGGATGATGACATATTGATCATGTCAGATGTGGATGAAATCCCAAG
CGGGCACACCATCGATCTCTTGAGATGGTGTGACGACACTCCTCAGATACTTCATCTTCA
GCTCAGGAATTATCTGTACTCGTTTGAGTTCTTCCTGGATGACAAGAGTTGGAGGGCATC
AATACACAGGTACAAGTCTGGGACGACAAGGTATGCGCATTACCGGCAGACAGATGTGCT
CCTTGCTGATTCAGGGTGGCACTGCAGTTTTTGCTTCCGCTACATCAGCGACTTCGCCTT
CAAGATGCAAGCCTACAGCCACGTGGATCGGATCAAGTTCAAGTACTTCTTGAACCCTGA
AAGGATCCAGGATGTGATATGCAGAGGGGCAGATCTTTTTGACATGCTCCCTGAAGAGTA
TACATTCCAAGAGATCATCGCCAAGCTGGGGCCCATTCCAAGTACATATTCTGCCGTCCA
TCTTCCTAGTTTCCTCCTTCAGAACGTTGACCGGTACCGGTATCTTCTCCCGGGGAACTG
CAGGAGAGAGAAGAGTGGCTAGGGCTTTGTGGTTTATACTTGGCAAGCTGCTGTGCTGTG
CATGGGTGCCACCACCGCCAGGCTGCTGGAGAGCGGCTGGCTGTGTTCAGTTGCACCTGG
TATGATTGGCTGACTTAGTTGGTGGTGGTTTGGGGGAGTGGTTATGGATGGGTTCATGAT
TTTGTAACGTGTAATGGAACATGGGAGCACCTGACAGCATAGCGCATGCTTGATCGAGGC
TTTGGTTACCTTTCCAAAAGAGCTCAACCGTGTCATTGCTATTCATGCATATTCCCCCCT
GGTTGATATATAAACTTCAGATCTGCTGTAGATTGACATTTAAGTGAAAATTCAGACTCA
TATGCTGTACATGTGGCCTTACCCTGCATATATAATTTACATGTGCATGTGTTCATGTTA
AAAA
>Locus_27_Transcript_4/6_Confidence_0.688_Length_1804
GCGGCTCCCCCCTCCCCACACGCGGCGATCGCCGGGGAGATTGCGCCCGGCCGCCCCCAG
CGCGCGGCGCGCCATTGGAGGGCTCCCTTCCCCGCGCGCCAGCCAGCGCCTGTTCTTGGT
GCGGGGATTCGTTCTCGCCCCGTCCCCATCCCCCCGCACTTCCTGGGGGTCGGATTCGTC
GTCTGCTCTGGCGGTGGCGGGCTGATCCCTCCTCCTCCTCCTGCTCCCGGGCGCCGCGAT
GCCCCCGGAGGCCGGCAACTACGGCCACAAGAAGAACGACGGCATCTGCAACAGCGTATG
CGGCGAGCCTGCATCAAAGGCCATGTCGAGGCTCAAGTGTGCTCTCCGGGGATTTGATTT
CAGGGTACTTCTGGCCCTCTTGATTGGCGTGCCAATGGTACTCTTCATGATATATGCGCA
TGGTCAGAAGGTCACATACTTCCTGCGCCCAATATGGGAATCTCCTCCGGAGCCCTTCAA
GATATTACCTCACTACTACAATGAGAATGTCACCATGGAGAACCTGTGCAAGTTACATGG
GTGGAAAGTCCGCGAGACCCCACGCCGTGTTTTCGATGCTGTGCTCTTCAGCAATGAGCT
TGATATCCTTGAACTCCGTTGGAATGAACTCAGCCCCTACGTGTCAGAGTTCGTGCTGCT
TGAATCCAACTCAACTTTCACCGGCATTACAAAGCCTCTCCACTTCAAGGAAAATCGCCA
TCGATTTCGGTTTGCTGAATCGCGGCTGACGTATGGTATGATTGGGGGAAGGTTTGTGAA
GGGTGAAAATCCATTTGTGGAGGAGTCATACCAGAGGGTTGCCCTGGACCAGCTAATCAA
GATTGCAAAAATTGAGGATGATGACATATTGATCATGTCAGATGTCGATGAAATCCCAAG
TGGGCACACCATCGATCTCTTGAGATGGTGTGACGACACTCCTCAGATAATTCATCTTCA
GCTGAGGAATTATCTTTACTCATTTGAGTTCTTCCTGGATGACAAGAGTTGGAGGGCATC
AATACACAGGTACAAGTCTGGGACGACAAGGTATGCGCATTACCGGCAGACAGATGTGCT
CCTTGCTGATTCAGGGTGGCACTGCAGTTTTTGCTTCCGCTACATCAGCGACTTCGCCTT
CAAGATGCAAGCCTACAGCCACGTGGATCGGATCAAGTTCAAGTACTTCTTGAACCCTGA
AAGGATCCAGGATGTGATATGCAGAGGGGCAGATCTTTTTGACATGCTCCCTGAAGAGTA
TACATTCCAAGAGATCATCGCCAAGCTGGGGCCCATTCCAAGTACATATTCTGCCGTCCA
TCTTCCTAGTTTCCTCCTTCAGAACGTTGACCGGTACCGGTATCTTCTCCCGGGGAACTG
CAGGAGAGAGAAGAGTGGCTAGGGCTTTGTGGTTTATACTTGGCAAGCTGCTGTGCTGTG
CATGGGTGCCACCACCGCCAGGCTGCTGGAGAGCGGCTGGCTGTGTTCAGTTGCACCTGG
TATGATTGGCTGACTTAGTTGGTGGTGGTTTGGGGGAGTGGTTATGGATGGGTTCATGAT
TTTGTAACGTGTAATGGAACATGGGAGCACCTGACAGCATAGCGCATGCTTGATCGAGGC
TTTGGTTACCTTTCCAAAAGAGCTCAACCGTGTCATTGCTATTCATGCATATTCCCCCCT
GGTTGATATATAAACTTCAGATCTGCTGTAGATTGACATTTAAGTGAAAATTCAGACTCA
TATGCTGTACATGTGGCCTTACCCTGCATATATAATTTACATGTGCATGTGTTCATGTTA
AAAA
>Locus_27_Transcript_5/6_Confidence_0.562_Length_1804
GCGGCTCCCCCCTCCCCACACGCGGCGATCGCCGGGGAGATTGCGCCCGGCCGCCCCCAG
CGCGCGGCGCGCCATTGGAGGGCTCCCTTCCCCGCGCGCCAGCCAGCGCCTGTTCTTGGT
GCGGGGATTCGTTCTCGCCCCGTCCCCATCCCCCCGCACTTCCTGGGGGTCGGATTCGTC
GTCTGCTCTGGCGGTGGCGGGCTGATCCCTCCTCCTCCTCCTGCTCCCGGGCGCCGCGAT
GCCCCCGGAGGCCGGCAACTACGGCCACAAGAAGAACGACGGCATCTGCAACAGCGTATG
CGGCGAGCCTGCATCAAAGGCCATGTCGAGGCTCAAGTGTGCTCTCCGGGGATTTGATTT
CAGGGTACTTCTGGCCCTCTTGATTGGCGTGCCAATGGTACTCTTCATGATATATGCGCA
TGGTCAGAAGGTCACATACTTCCTGCGCCCAATATGGGAATCTCCTCCGGAGCCCTTCAA
GATATTACCTCACTACTACAATGAGAATGTCACCATGGAGAACCTCTGCAAGTTACACGG
GTGGAAAGTCCGGGAGACCCCACGCCGCGTTTTTGATGCTGTGCTCTTCAGCAACGAGCT
TGATATCCTTGAGCTCCGTTGGAATGAACTCAGCCCCTATGTGTCAGAGTTCGTGCTCCT
TGAGTCCAACTCAACTTTCACCGGCATTATAAAGCCTCTCCACTTCAAGGAAAATCGCCA
TCGGTTTCGGTTTGCTGAATCACGGCTGACGTATGGTATGATTGGGGGAAGGTTTGTGAA
GGGTGAAAATCCATTTGTGGAGGAGTCATACCAGAGGGTTGCCCTGGACCAGCTAATCAA
GATTGCAAAAATTGAGGATGATGACATATTGATCATGTCAGATGTCGATGAAATCCCAAG
TGGGCACACCATCGATCTCTTGAGATGGTGTGACGACACTCCTCAGATAATTCATCTTCA
GCTGAGGAATTATCTTTACTCATTTGAGTTCTTCCTGGATGACAAGAGTTGGAGGGCATC
AATACACAGGTACAAGTCTGGGACGACAAGGTATGCGCATTACCGGCAGACAGATGTGCT
CCTTGCTGATTCAGGGTGGCACTGCAGTTTTTGCTTCCGCTACATCAGCGACTTCGCCTT
CAAGATGCAAGCCTACAGCCACGTGGATCGGATCAAGTTCAAGTACTTCTTGAACCCTGA
AAGGATCCAGGATGTGATATGCAGAGGGGCAGATCTTTTTGACATGCTCCCTGAAGAGTA
TACATTCCAAGAGATCATCGCCAAGCTGGGGCCCATTCCAAGTACATATTCTGCCGTCCA
TCTTCCTAGTTTCCTCCTTCAGAACGTTGACCGGTACCGGTATCTTCTCCCGGGGAACTG
CAGGAGAGAGAAGAGTGGCTAGGGCTTTGTGGTTTATACTTGGCAAGCTGCTGTGCTGTG
CATGGGTGCCACCACCGCCAGGCTGCTGGAGAGCGGCTGGCTGTGTTCAGTTGCACCTGG
TATGATTGGCTGACTTAGTTGGTGGTGGTTTGGGGGAGTGGTTATGGATGGGTTCATGAT
TTTGTAACGTGTAATGGAACATGGGAGCACCTGACAGCATAGCGCATGCTTGATCGAGGC
TTTGGTTACCTTTCCAAAAGAGCTCAACCGTGTCATTGCTATTCATGCATATTCCCCCCT
GGTTGATATATAAACTTCAGATCTGCTGTAGATTGACATTTAAGTGAAAATTCAGACTCA
TATGCTGTACATGTGGCCTTACCCTGCATATATAATTTACATGTGCATGTGTTCATGTTA
AAAA
>Locus_27_Transcript_6/6_Confidence_0.688_Length_1804
GCGGCTCCCCCCTCCCCACACGCGGCGATCGCCGGGGAGATTGCGCCCGGCCGCCCCCAG
CGCGCGGCGCGCCATTGGAGGGCTCCCTTCCCCGCGCGCCAGCCAGCGCCTGTTCTTGGT
GCGGGGATTCGTTCTCGCCCCGTCCCCATCCCCCCGCACTTCCTGGGGGTCGGATTCGTC
GTCTGCTCTGGCGGTGGCGGGCTGATCCCTCCTCCTCCTCCTGCTCCCGGGCGCCGCGAT
GCCCCCGGAGGCCGGCAACTACGGCCACAAGAAGAACGACGGCATCTGCAACAGCGTATG
CGGCGAGCCTGCATCAAAGGCCATGTCGAGGCTCAAGTGTGCTCTCCGGGGATTTGATTT
CAGGGTACTTCTGGCCCTCTTGATTGGCGTGCCAATGGTACTCTTCATGATATATGCGCA
TGGTCAGAAGGTCACATACTTCCTGCGCCCAATATGGGAATCTCCTCCGGAGCCCTTCAA
GATATTACCTCACTACTACAATGAGAATGTCACCATGGAGAACCTGTGCAAGTTACACGG
GTGGAAAGTCCGCGAGACCCCACGCCGTGTTTTCGATGCTGTACTCTTCAGCAATGAACT
TGATATCCTTGAACTCCGTTGGAATGAGCTCAGCCCCTATGTGTCAGAGTTCGTGCTGCT
TGAGTCCAACTCAACTTTCACCGGCATTACAAAGTCTCTCCACTTCAAGGAAAATCGCCA
TCGATTTCGGTTTGCTGAATCGCGGCTGACGTATGGTATGATTGGGGGAAGGTTTGTGAA
GGGTGAAAATCCATTTGTGGAGGAGTCATACCAGAGGGTTGCCCTGGACCAGCTAATCAA
GATTGCAAAAATTGAGGATGATGACATATTGATCATGTCAGATGTCGATGAAATCCCAAG
TGGGCACACCATCGATCTCTTGAGATGGTGTGACGACACTCCTCAGATAATTCATCTTCA
GCTGAGGAATTATCTTTACTCATTTGAGTTCTTCCTGGATGACAAGAGTTGGAGGGCATC
AATACACAGGTACAAGTCTGGGACGACAAGGTATGCGCATTACCGGCAGACAGATGTGCT
CCTTGCTGATTCAGGGTGGCACTGCAGTTTTTGCTTCCGCTACATCAGCGACTTCGCCTT
CAAGATGCAAGCCTACAGCCACGTGGATCGGATCAAGTTCAAGTACTTCTTGAACCCTGA
AAGGATCCAGGATGTGATATGCAGAGGGGCAGATCTTTTTGACATGCTCCCTGAAGAGTA
TACATTCCAAGAGATCATCGCCAAGCTGGGGCCCATTCCAAGTACATATTCTGCCGTCCA
TCTTCCTAGTTTCCTCCTTCAGAACGTTGACCGGTACCGGTATCTTCTCCCGGGGAACTG
CAGGAGAGAGAAGAGTGGCTAGGGCTTTGTGGTTTATACTTGGCAAGCTGCTGTGCTGTG
CATGGGTGCCACCACCGCCAGGCTGCTGGAGAGCGGCTGGCTGTGTTCAGTTGCACCTGG
TATGATTGGCTGACTTAGTTGGTGGTGGTTTGGGGGAGTGGTTATGGATGGGTTCATGAT
TTTGTAACGTGTAATGGAACATGGGAGCACCTGACAGCATAGCGCATGCTTGATCGAGGC
TTTGGTTACCTTTCCAAAAGAGCTCAACCGTGTCATTGCTATTCATGCATATTCCCCCCT
GGTTGATATATAAACTTCAGATCTGCTGTAGATTGACATTTAAGTGAAAATTCAGACTCA
TATGCTGTACATGTGGCCTTACCCTGCATATATAATTTACATGTGCATGTGTTCATGTTA
AAAA
>Locus_28_Transcript_1/7_Confidence_0.684_Length_2558
GACGCGCACGTGGGGCTGCCCGTGCGGGACGCGGTCGTCGCCGTGCCGCCCTACTTCGGG
CAGGCCGAGCGCCGGGCCCTCACGCAGGCGGCGCAGCTCGCGGGATTCAACGTCCTAACG
CTCGTCAACGAGCACGCGGGGGCCGCGCTGCAGTACGGGATCGACAAGGACTTCTCCAAC
GAGTCGCGGCATGTTATCTTCTACGACATGGGATCAGGCAGCACCTACGCCGCGCTCGTC
TACTACTCGTCCTACAGCGCCAAGGAGTTCGGGAAGACCGTGTCTGTGAACCAGTTCCAG
GTTAAGGACGTCAGATGGAACTCCAAACTCGGAGGCCTCGAAATGGAAATGCGTCTAGTA
AACTATTTTGCCGATCAATTTAATAAGCAGCTTGGTAATGGGGCTGACATCCGTCAGTCT
CCCAAGGCAATGGCTAAGTTGAAGAAGCAAGTTAAGCGCACCAAAGAAATTCTGAGTGCA
AATATTGCTGCTCCTATATCAGTCGAATCTCTGTACAATGATATTGATTTCAGGAGCACC
ATAACACGCGAGAAATTTGAAGAGCTTTGTGAAGATCTATGGGAGCAGGCCCTAATTCCA
ATTAAAGAAGTGCTCACGCAGTCCGGCATGAAGATTGATGACATCTATGCTGTAGAGCTA
ATAGGAGGAGCTACCAGGGTACCAAAACTGCAGGCTAAACTGCAGGAATTCCTGGGAAGG
AGTGATCTGGATAAGCACCTTGATGCTGATGAAGCAATTGTTCTCGGTGCCTCCCTGCAT
GCTGCTAACTTAAGTGATGGAATAAAGTTGAACCGTAAGCTGGGCATGATTGATGGTTCT
ACTTACGGTTTCGTGTTTGAAATAGACGGCCTAGATTATGTCAAAGATGAAAGTATCGAT
CAAGTACTGGTGCCGAGGATGAAGAAAATGCCAATAAAGTTGTTCAGGTCCATCATACAT
ACTAAGGACTTCGATGTCTCTCTCAGCTATGACAAAGCTTCTGAACTTCCTCCAGGTGTT
TCATCACACAAGTTTGCGGAGTATTCCATATCAGGCTTGACAGATTCCAGTGAAAAGTAT
GGAAGCCGCAATTTATCTGCACCCATCAAAGCAAATCTACATTTTTCTTTGAGTAGAAGT
GGAATTATTTCTCTCGATAGGGCAGAGGCAGTGATTGAGATAACTGAATGGGTTGAAGTT
CCAAAGAAGAACTTAACTCTAGAGAGTAATGCCACCGATCAGACTTCCTCTTCTGAATCA
GGAGCATCTGATACTGCAACAGATAGTAAGGAGAATTTGAGTTCAGGAAGCGATGCAAAT
AGTCCGAGCAGTACGAACGATGAAAGTACTGCGCAAGATACTATTACAGAGAAGGTGCTA
AAGAAAAGAACGTTCAGGGTTCCGTTGAAGGTTGTTGAAAAGACGACTGGTGCTGGATCA
ATTCTTTCAAAAGAGTTGTATTCTGATGCAAAAAGTAGATTAGAAGTACTTAATAAGAAG
GATGCTGAACGGAGGAAAACTGCTGAACTGAAAAATAACTTAGAGTCTTATATATACTCT
ATGAAGGAAAAGTTGGAAGAAAACACGGACATGTTGACTGTCTCAACTGAACATGAGAGG
GAATCTTTTAATGGGAAACTCAGTGAGGTGCAGGATTGGTTGTATATGGATGGTGAAGAG
GCTCAAGCAAATGAATTTCAAGAGCGCCTTGATCAGCTTAAGGCCATGGGCGACCCAATT
CTTTTCAGATTGAGTGAGTTAAAAGCCCGACCCGCAGCTTGCGGAAGTGCTCGATTGTAT
CTTACTGAGCTACAAAAGATTGTAAAGAACTGGGAGACAAGCAAACCATGGCTTCCAAAA
AAGAGAATAGATGAGGTCGTAAGTGAAGCAGATAAACTGAAAACTTGGCTGGAGGAGAAG
GAAGCCGTGCAGAAAAGTACCCCTGTCTACAGCCCACCAGCCTTCACATCTGAAGAGGTC
TATGAGAAAGTTTTGGGCCTACAGGATAAGGTCTCAAGTGTCAATAGGATTCCAAAACCA
AAACCCAAGATTGAGAAGAAACCTCCCAAGGAAGAGTCTGCTGACAAGGAGAAAACTGCC
TCTTCAGAATCTGCATCCAGTGAGTCCGAATCCACGGACAAGCCATCAGAATCAGAGGCC
CCGGAAAAGACTAACGAATCAGAACCAGAATCTCATGACGAGTTGTGATTATTTCAGTCG
ACCTTTTGAGAACCCTGTAGGACTGGTTCGGACTCCATATACTCCGAGAATACAGTGTCA
CCACAGTTTTGTTTGACGGCCAAAAGATGAGATTGTGTAGGAATGCGAGGCAGACTAGAT
GCTGTATGGGCGAAGAATTTGATATAAATCCGCTGTTTAGCAGTTATTATGGCCTTGTGG
CATGCTGTCAAGATAGTGCTTCAAAAGGCTTAGTTGTCGGGACTTAAAGGACTCGACTTT
GTAGTTGCATTGTTGTATTGAACTTGTCTATTTTTCAGTAGCTATAGGGATTTCACATGA
AGTATCAATGTATCTTTCTTGTGCCCTTTTAAAAAAAA
>Locus_28_Transcript_2/7_Confidence_0.632_Length_2558
GACGCGCACGTGGGGCTGCCCGTGCGGGACGCGGTCGTCGCCGTGCCGCCCTACTTCGGG
CAGGCCGAGCGCCGGGCCCTCACGCAGGCGGCGCAGCTCGCGGGATTCAACGTCCTAACG
CTCGTCAACGAGCACGCGGGGGCCGCGCTGCAGTACGGGATCGACAAGGACTTCTCCAAC
GAGTCGCGGCATGTTATCTTCTACGACATGGGCTCAGGCAGCACCTACGCCGCGCTCGTC
TACTACTCATCCTACAGCGCCAAGGAGTTCGGGAAGACGGTGTCTGTGAACCAGTTCCAG
GTTAAGGACGTCAGATGGAACTCCAAACTTGGAGGCCTCGAAATGGAAATGCGTCTAGTA
AACTATTTTGCCGATCAATTTAATAAGCAGCTTGGTAATGGGGCTGACATCCGTCAGTCT
CCCAAGGCAATGGCTAAGTTGAAGAAGCAAGTTAAGCGCACCAAAGAAATTCTGAGTGCA
AATATTGCTGCTCCTATATCAGTCGAATCTCTGTACAATGATATTGATTTCAGGAGCACC
ATAACACGCGAGAAATTTGAAGAGCTTTGTGAAGATCTATGGGAGCAGGCCCTAATTCCA
ATTAAAGAAGTGCTCACGCAGTCCGGCATGAAGATTGATGACATCTATGCTGTAGAGCTA
ATAGGAGGAGCTACCAGGGTACCAAAACTGCAGGCTAAACTGCAGGAATTCCTGGGAAGG
AGTGATCTGGATAAGCACCTTGATGCTGATGAAGCAATTGTTCTCGGTGCCTCCCTGCAT
GCTGCTAACTTAAGTGATGGAATAAAGTTGAACCGTAAGCTGGGCATGATTGATGGTTCT
ACTTACGGTTTCGTGTTTGAAATAGACGGCCTAGATTATGTCAAAGATGAAAGTATCGAT
CAAGTACTGGTGCCGAGGATGAAGAAAATGCCAATAAAGTTGTTCAGGTCCATCATACAT
ACTAAGGACTTCGATGTCTCTCTCAGCTATGACAAAGCTTCTGAACTTCCTCCAGGTGTT
TCATCACACAAGTTTGCGGAGTATTCCATATCAGGCTTGACAGATTCCAGTGAAAAGTAT
GGAAGCCGCAATTTATCTGCACCCATCAAAGCAAATCTACATTTTTCTTTGAGTAGAAGT
GGAATTATTTCTCTCGATAGGGCAGAGGCAGTGATTGAGATAACTGAATGGGTTGAAGTT
CCAAAGAAGAACTTAACTCTAGAGAGTAATGCCACCGATCAGACTTCCTCTTCTGAATCA
GGAGCATCTGATACTGCAACAGATAGTAAGGAGAATTTGAGTTCAGGAAGCGATGCAAAT
AGTCCGAGCAGTACGAACGATGAAAGTACTGCGCAAGATACTATTACAGAGAAGGTGCTA
AAGAAAAGAACGTTCAGGGTTCCGTTGAAGGTTGTTGAAAAGACGACTGGTGCTGGATCA
ATTCTTTCAAAAGAGTTGTATTCTGATGCAAAAAGTAGATTAGAAGTACTTAATAAGAAG
GATGCTGAACGGAGGAAAACTGCTGAACTGAAAAATAACTTAGAGTCTTATATATACTCG
ATGAAGGAAAAGTTGGAAGAAAACACGGACATGTTGACTGTCTCAACTGAACAGGAGAGG
GAATCTTTTAATGAGAAACTCAGTGAGGTGCAGGATTGGTTGTATATGGATGGTGAAGAG
GCTCAAGCAAATGAATTTCAAGAGCGCCTTGATCAGCTTAAGGCCATGGGCGACCCAATT
CTTTTCAGATTGAGTGAGTTAAAAGCCCGACCCGCAGCTTGCGGAAGTGCTCGATTGTAT
CTTACTGAGCTACAAAAGATTGTAAAGAACTGGGAGACAAGCAAACCATGGCTTCCAAAA
AAGAGAATAGATGAGGTCGTAAGTGAAGCAGATAAACTGAAAACTTGGCTGGAGGAGAAG
GAAGCCGTGCAGAAAAGTACCCCTGTCTACAGCCCACCAGCCTTCACATCTGAAGAGGTC
TATGAGAAAGTTTTGGGCCTACAGGATAAGGTCTCAAGTGTCAATAGGATTCCAAAACCA
AAACCCAAGATTGAGAAGAAACCTCCCAAGGAAGAGTCTGCTGACAAGGAGAAAACTGCC
TCTTCAGAATCTGCATCCAGTGAGTCCGAATCCACGGACAAGCCATCAGAATCAGAGGCC
CCGGAAAAGACTAACGAATCAGAACCAGAATCTCATGACGAGTTGTGATTATTTCAGTCG
ACCTTTTGAGAACCCTGTAGGACTGGTTCGGACTCCATATACTCCGAGAATACAGTGTCA
CCACAGTTTTGTTTGACGGCCAAAAGATGAGATTGTGTAGGAATGCGAGGCAGACTAGAT
GCTGTATGGGCGAAGAATTTGATATAAATCCGCTGTTTAGCAGTTATTATGGCCTTGTGG
CATGCTGTCAAGATAGTGCTTCAAAAGGCTTAGTTGTCGGGACTTAAAGGACTCGACTTT
GTAGTTGCATTGTTGTATTGAACTTGTCTATTTTTCAGTAGCTATAGGGATTTCACATGA
AGTATCAATGTATCTTTCTTGTGCCCTTTTAAAAAAAA
>Locus_28_Transcript_3/7_Confidence_0.684_Length_2558
GACGCGCACGTGGGGCTGCCCGTGCGGGACGCGGTCGTCGCCGTGCCGCCCTACTTCGGG
CAGGCCGAGCGCCGGGCCCTCACGCAGGCGGCGCAGCTCGCGGGATTCAACGTCCTAACG
CTCGTCAACGAGCACGCGGGGGCCGCGCTGCAGTACGGGATCGACAAGGACTTCTCCAAC
GAGTCGCGGCATGTTATCTTCTACGACATGGGATCAGGCAGCACCTACGCCGCGCTCGTC
TACTACTCGTCCTACAGCGCCAAGGAGTTCGGGAAGACCGTGTCTGTGAACCAGTTCCAG
GTTAAGGACGTCAGATGGAACTCCAAACTCGGAGGCCTCGAAATGGAAATGCGTCTAGTA
AACTATTTTGCCGATCAATTTAATAAGCAGCTTGGTAATGGGGCTGACATCCGTCAGTCT
CCCAAGGCAATGGCTAAGTTGAAGAAGCAAGTTAAGCGCACCAAAGAAATTCTGAGTGCA
AATATTGCTGCTCCTATATCAGTCGAATCTCTGTACAATGATATTGATTTCAGGAGCACC
ATAACACGCGAGAAATTTGAAGAGCTTTGTGAAGATCTATGGGAGCAGGCCCTAATTCCA
ATTAAAGAAGTGCTCACGCAGTCCGGCATGAAGATTGATGACATCTATGCTGTAGAGCTA
ATAGGAGGAGCTACCAGGGTACCAAAACTGCAGGCTAAACTGCAGGAATTCCTGGGAAGG
AGTGATCTGGATAAGCACCTTGATGCTGATGAAGCAATTGTTCTCGGTGCCTCCCTGCAT
GCTGCTAACTTAAGTGATGGAATAAAGTTGAACCGTAAGCTGGGCATGATTGATGGTTCT
ACTTACGGTTTCGTGTTTGAAATAGACGGCCTAGATTATGTCAAAGATGAAAGTATCGAT
CAAGTACTGGTGCCGAGGATGAAGAAAATGCCAATAAAGTTGTTCAGGTCCATCATACAT
ACTAAGGACTTCGATGTCTCTCTCAGCTATGACAAAGCTTCTGAACTTCCTCCAGGTGTT
TCATCACACAAGTTTGCGGAGTATTCCATATCAGGCTTGACAGATTCCAGTGAAAAGTAT
GGAAGCCGCAATTTATCTGCACCCATCAAAGCAAATCTACATTTTTCTTTGAGTAGAAGT
GGAATTATTTCTCTCGATAGGGCAGAGGCAGTGATTGAGATAACTGAATGGGTTGAAGTT
CCAAAGAAGAACTTAACTCTAGAGAGTAATGCCACCGATCAGACTTCCTCTTCTGAATCA
GGAGCATCTGATACTGCAACAGATAGTAAGGAGAATTTGAGTTCAGGAAGCGATGCAAAT
AGTCCGAGCAGTACGAACGATGAAAGTACTGCGCAAGATACTATTACAGAGAAGGTGCTA
AAGAAAAGAACGTTCAGGGTTCCGTTGAAGGTTGTTGAAAAGACGACTGGTGCTGGATCA
ATTCTTTCAAAAGAGTTGTATTCTGATGCAAAAAGTAGATTAGAAGTACTTAATAAGAAG
GATGCTGAACGGAGGAAAACTGCTGAACTGAAAAATAACTTAGAGTCTTATATATACTCG
ATGAAGGAAAAGTTGGAAGAAAACACGGACATGTTGACTGTCTCAACTGAACAGGAGAGG
GAATCTTTTAATGAGAAACTCAGTGAGGTGCAGGATTGGTTGTATATGGATGGTGAAGAG
GCTCAAGCAAATGAATTTCAAGAGCGCCTTGATCAGCTTAAGGCCATGGGCGACCCAATT
CTTTTCAGATTGAGCGAGTTAAAAGCCCGACCATCAGCTTGCGCAAGTGCTCGATTGTAT
CTTACTGAGCTACAAAAGATTGTTAAGAACTGGGAGACAGGCAAACCATGGCTTCCAAAG
AAGAGAGTAGATGAGGTCGTAAGTGAAGCAGATAAACTGAAAACTTGGCTGGAGGAGAAG
GAAGCCGTGCAGAAAAGTACCCCTGTCTACAGCCCACCAGCCTTCACATCTGAAGAGGTC
TATGAGAAAGTTTTGGGCCTACAGGATAAGGTCTCAAGTGTCAATAGGATTCCAAAACCA
AAACCCAAGATTGAGAAGAAACCTCCCAAGGAAGAGTCTGCTGACAAGGAGAAAACTGCC
TCTTCAGAATCTGCATCCAGTGAGTCCGAATCCACGGACAAGCCATCAGAATCAGAGGCC
CCGGAAAAGACTAACGAATCAGAACCAGAATCTCATGACGAGTTGTGATTATTTCAGTCG
ACCTTTTGAGAACCCTGTAGGACTGGTTCGGACTCCATATACTCCGAGAATACAGTGTCA
CCACAGTTTTGTTTGACGGCCAAAAGATGAGATTGTGTAGGAATGCGAGGCAGACTAGAT
GCTGTATGGGCGAAGAATTTGATATAAATCCGCTGTTTAGCAGTTATTATGGCCTTGTGG
CATGCTGTCAAGATAGTGCTTCAAAAGGCTTAGTTGTCGGGACTTAAAGGACTCGACTTT
GTAGTTGCATTGTTGTATTGAACTTGTCTATTTTTCAGTAGCTATAGGGATTTCACATGA
AGTATCAATGTATCTTTCTTGTGCCCTTTTAAAAAAAA
>Locus_28_Transcript_4/7_Confidence_0.684_Length_2558
GACGCGCACGTGGGGCTGCCCGTGCGGGACGCGGTCGTCGCCGTGCCGCCCTACTTCGGG
CAGGCCGAGCGCCGGGCCCTCACGCAGGCGGCGCAGCTCGCGGGATTCAACGTCCTAACG
CTCGTCAACGAGCACGCGGGGGCCGCGCTGCAGTACGGGATCGACAAGGACTTCTCCAAC
GAGTCGCGGCATGTTATCTTCTACGACATGGGATCAGGCAGCACCTACGCCGCGCTCGTC
TACTACTCGTCCTACAGCGCCAAGGAGTTCGGGAAGACCGTGTCTGTGAACCAGTTCCAG
GTTAAGGACGTCAGATGGAACTCCAAACTCGGAGGCCTCGAAATGGAAATGCGTCTAGTA
AACTATTTTGCCGATCAATTTAATAAGCAGCTTGGTAATGGGGCTGACATCCGTCAGTCT
CCCAAGGCAATGGCTAAGTTGAAGAAGCAAGTTAAGCGCACCAAAGAAATTCTGAGTGCA
AATATTGCTGCTCCTATATCAGTCGAATCTCTGTACAATGATATTGATTTCAGGAGCACC
ATAACACGCGAGAAATTTGAAGAGCTTTGTGAAGATCTATGGGAGCAGGCCCTAATTCCA
ATTAAAGAAGTGCTCACGCAGTCCGGCATGAAGATTGATGACATCTATGCTGTAGAGCTA
ATAGGAGGAGCTACCAGGGTACCAAAACTGCAGGCTAAACTGCAGGAATTCCTGGGAAGG
AGTGATCTGGATAAGCACCTTGATGCTGATGAAGCAATTGTTCTCGGTGCCTCCCTGCAT
GCTGCTAACTTAAGTGATGGAATTAAGTTGAACCGTAAGTTGGGCATGATTGACGGTTCT
ACTTACGGTTTTGTGTTTGAAATAGAAGGCCTAGATTATGTCAAAGATGAAAGTATTGAT
CAAGTACTGGTGCCGAGGATGAAGAAAATGCCAATAAAGTTGTTCAGGTCCATCATACAT
ACTAAGGACTTCGATGTCTCTCTCAGCTATGACAAAGCTTCTGAACTTCCTCCAGGTGTT
TCATCACACAAGTTTGCGGAGTATTCCATATCAGGCTTGACAGATTCCAGTGAAAAGTAT
GGAAGCCGCAATTTATCTGCACCCATCAAAGCAAATCTACATTTTTCTTTGAGTAGAAGT
GGAATTATTTCTCTCGATAGGGCAGAGGCAGTGATTGAGATAACTGAATGGGTTGAAGTT
CCAAAGAAGAACTTAACTCTAGAGAGTAATGCCACCGATCAGACTTCCTCTTCTGAATCA
GGAGCATCTGATACTGCAACAGATAGTAAGGAGAATTTGAGTTCAGGAAGCGATGCAAAT
AGTCCGAGCAGTACGAACGATGAAAGTACTGCGCAAGATACTATTACAGAGAAGGTGCTA
AAGAAAAGAACGTTCAGGGTTCCGTTGAAGGTTGTTGAAAAGACGACTGGTGCTGGATCA
ATTCTTTCAAAAGAGTTGTATTCTGATGCAAAAAGTAGATTAGAAGTACTTAATAAGAAG
GATGCTGAACGGAGGAAAACTGCTGAACTGAAAAATAACTTAGAGTCTTATATATACTCG
ATGAAGGAAAAGTTGGAAGAAAACACGGACATGTTGACTGTCTCAACTGAACAGGAGAGG
GAATCTTTTAATGAGAAACTCAGTGAGGTGCAGGATTGGTTGTATATGGATGGTGAAGAG
GCTCAAGCAAATGAATTTCAAGAGCGCCTTGATCAGCTTAAGGCCATGGGCGACCCAATT
CTTTTCAGATTGAGTGAGTTAAAAGCCCGACCCGCAGCTTGCGGAAGTGCTCGATTGTAT
CTTACTGAGCTACAAAAGATTGTAAAGAACTGGGAGACAAGCAAACCATGGCTTCCAAAA
AAGAGAATAGATGAGGTCGTAAGTGAAGCAGATAAACTGAAAACTTGGCTGGAGGAGAAG
GAAGCCGTGCAGAAAAGTACCCCTGTCTACAGCCCACCAGCCTTCACATCTGAAGAGGTC
TATGAGAAAGTTTTGGGCCTACAGGATAAGGTCTCAAGTGTCAATAGGATTCCAAAACCA
AAACCCAAGATTGAGAAGAAACCTCCCAAGGAAGAGTCTGCTGACAAGGAGAAAACTGCC
TCTTCAGAATCTGCATCCAGTGAGTCCGAATCCACGGACAAGCCATCAGAATCAGAGGCC
CCGGAAAAGACTAACGAATCAGAACCAGAATCTCATGACGAGTTGTGATTATTTCAGTCG
ACCTTTTGAGAACCCTGTAGGACTGGTTCGGACTCCATATACTCCGAGAATACAGTGTCA
CCACAGTTTTGTTTGACGGCCAAAAGATGAGATTGTGTAGGAATGCGAGGCAGACTAGAT
GCTGTATGGGCGAAGAATTTGATATAAATCCGCTGTTTAGCAGTTATTATGGCCTTGTGG
CATGCTGTCAAGATAGTGCTTCAAAAGGCTTAGTTGTCGGGACTTAAAGGACTCGACTTT
GTAGTTGCATTGTTGTATTGAACTTGTCTATTTTTCAGTAGCTATAGGGATTTCACATGA
AGTATCAATGTATCTTTCTTGTGCCCTTTTAAAAAAAA
>Locus_28_Transcript_5/7_Confidence_0.684_Length_2558
GACGCGCACGTGGGGCTGCCCGTGCGGGACGCGGTCGTCGCCGTGCCGCCCTACTTCGGG
CAGGCCGAGCGCCGGGCCCTCACGCAGGCGGCGCAGCTCGCGGGATTCAACGTCCTAACG
CTCGTCAACGAGCACGCGGGGGCCGCGCTGCAGTACGGGATCGACAAGGACTTCTCCAAC
GAGTCGCGGCATGTTATCTTCTACGACATGGGATCAGGCAGCACCTACGCCGCGCTCGTC
TACTACTCGTCCTACAGCGCCAAGGAGTTCGGGAAGACCGTGTCTGTGAACCAGTTCCAG
GTTAAGGACGTCAGATGGAACTCCAAACTCGGAGGCCTCGAAATGGAAATGCGTCTAGTA
AACTATTTTGCCGATCAATTTAATAAGCAGCTTGGTAATGGGGCTGACATCCGTCAGTCC
CCCAAGGCAATGGCTAAGTTGAAGAAGCAAGTTAAGCGCACCAAAGAAATTCTGAGTGCG
AATATTGCTGCTCCTATCTCAGTCGAATCTCTGTACAATGATATTGATTTCAGGAGCACC
ATAACACGTGAGAAATTTGAAGAGCTTTGTGAAGATCTATGGGAGCAGGCCCTAACTCCA
ATTAAAGAAGTGCTCACGCAGTCTGGCATGAAGATTGATGACATCTATGCTGTAGAGCTA
ATAGGAGGAGCTACCAGGGTGCCAAAACTGCAGGCTAAACTGCAGGAATTCCTGGGAAGG
AGTGATCTGGACAAGCACCTTGATGCTGATGAAGCAATTGTTCTCGGTGCCTCCCTGCAT
GCTGCTAACTTAAGTGATGGAATAAAGTTGAACCGTAAGCTGGGCATGATTGATGGTTCT
ACTTACGGTTTCGTGTTTGAAATAGACGGCCTAGATTATGTCAAAGATGAAAGTATCGAT
CAAGTACTGGTGCCGAGGATGAAGAAAATGCCAATAAAGTTGTTCAGGTCCATCATACAT
ACTAAGGACTTCGATGTCTCTCTCAGCTATGACAAAGCTTCTGAACTTCCTCCAGGTGTT
TCATCACACAAGTTTGCGGAGTATTCCATATCAGGCTTGACAGATTCCAGTGAAAAGTAT
GGAAGCCGCAATTTATCTGCACCCATCAAAGCAAATCTACATTTTTCTTTGAGTAGAAGT
GGAATTATTTCTCTCGATAGGGCAGAGGCAGTGATTGAGATAACTGAATGGGTTGAAGTT
CCAAAGAAGAACTTAACTCTAGAGAGTAATGCCACCGATCAGACTTCCTCTTCTGAATCA
GGAGCATCTGATACTGCAACAGATAGTAAGGAGAATTTGAGTTCAGGAAGCGATGCAAAT
AGTCCGAGCAGTACGAACGATGAAAGTACTGCGCAAGATACTATTACAGAGAAGGTGCTA
AAGAAAAGAACGTTCAGGGTTCCGTTGAAGGTTGTTGAAAAGACGACTGGTGCTGGATCA
ATTCTTTCAAAAGAGTTGTATTCTGATGCAAAAAGTAGATTAGAAGTACTTAATAAGAAG
GATGCTGAACGGAGGAAAACTGCTGAACTGAAAAATAACTTAGAGTCTTATATATACTCG
ATGAAGGAAAAGTTGGAAGAAAACACGGACATGTTGACTGTCTCAACTGAACAGGAGAGG
GAATCTTTTAATGAGAAACTCAGTGAGGTGCAGGATTGGTTGTATATGGATGGTGAAGAG
GCTCAAGCAAATGAATTTCAAGAGCGCCTTGATCAGCTTAAGGCCATGGGCGACCCAATT
CTTTTCAGATTGAGTGAGTTAAAAGCCCGACCCGCAGCTTGCGGAAGTGCTCGATTGTAT
CTTACTGAGCTACAAAAGATTGTAAAGAACTGGGAGACAAGCAAACCATGGCTTCCAAAA
AAGAGAATAGATGAGGTCGTAAGTGAAGCAGATAAACTGAAAACTTGGCTGGAGGAGAAG
GAAGCCGTGCAGAAAAGTACCCCTGTCTACAGCCCACCAGCCTTCACATCTGAAGAGGTC
TATGAGAAAGTTTTGGGCCTACAGGATAAGGTCTCAAGTGTCAATAGGATTCCAAAACCA
AAACCCAAGATTGAGAAGAAACCTCCCAAGGAAGAGTCTGCTGACAAGGAGAAAACTGCC
TCTTCAGAATCTGCATCCAGTGAGTCCGAATCCACGGACAAGCCATCAGAATCAGAGGCC
CCGGAAAAGACTAACGAATCAGAACCAGAATCTCATGACGAGTTGTGATTATTTCAGTCG
ACCTTTTGAGAACCCTGTAGGACTGGTTCGGACTCCATATACTCCGAGAATACAGTGTCA
CCACAGTTTTGTTTGACGGCCAAAAGATGAGATTGTGTAGGAATGCGAGGCAGACTAGAT
GCTGTATGGGCGAAGAATTTGATATAAATCCGCTGTTTAGCAGTTATTATGGCCTTGTGG
CATGCTGTCAAGATAGTGCTTCAAAAGGCTTAGTTGTCGGGACTTAAAGGACTCGACTTT
GTAGTTGCATTGTTGTATTGAACTTGTCTATTTTTCAGTAGCTATAGGGATTTCACATGA
AGTATCAATGTATCTTTCTTGTGCCCTTTTAAAAAAAA
>Locus_28_Transcript_6/7_Confidence_0.684_Length_2513
GACGCGCACGTGGGGCTGCCCGTGCGGGACGCGGTCGTCGCCGTGCCGCCCTACTTCGGG
CAGGCCGAGCGCCGGGCCCTCACGCAGGCGGCGCAGCTCGCGGGATTCAACGTCCTAACG
CTCGTCAACGAGCACGCGGGGGCCGCGCTGCAGTACGGGATCGACAAGGACTTCTCCAAC
GAGTCGCGGCATGTTATCTTCTACGACATGGGATCAGGCAGCACCTACGCCGCGCTCGTC
TACTACTCGTCCTACAGCGCCAAGGAGTTCGGGAAGACCGTGTCTGTGAACCAGTTCCAG
GTTAAGGACGTCAGATGGAACTCCAAACTCGGAGGCCTCGAAATGGAAATGCGTCTAGTA
AACTATTTTGCCGATCAATTTAATAAGCAGCTTGGTAATGGGGCTGACATCCGTCAGTCT
CCCAAGGCAATGGCTAAGTTGAAGAAGCAAGTTAAGCGCACCAAAGAAATTCTGAGTGCA
AATATTGCTGCTCCTATATCAGTCGAATCTCTGTACAATGATATTGATTTCAGGAGCACC
ATAACACGCGAGAAATTTGAAGAGCTTTGTGAAGATCTATGGGAGCAGGCCCTAATTCCA
ATTAAAGAAGTGCTCACGCAGTCCGGCATGAAGATTGATGACATCTATGCTGTAGAGCTA
ATAGGAGGAGCTACCAGGGTACCAAAACTGCAGGCTAAACTGCAGGAATTCCTGGGAAGG
AGTGATCTGGATAAGCACCTTGATGCTGATGAAGCAATTGTTCTCGGTGCCTCCCTGCAT
GCTGCTAACTTAAGTGATGGAATAAAGTTGAACCGTAAGCTGGGCATGATTGATGGTTCT
ACTTACGGTTTCGTGTTTGAAATAGACGGCCTAGATTATGTCAAAGATGAAAGTATCGAT
CAAGTACTGGTGCCGAGGATGAAGAAAATGCCAATAAAGTTGTTCAGGTCCATCATACAT
ACTAAGGACTTCGATGTCTCTCTCAGCTATGACAAAGCTTCTGAACTTCCTCCAGGTGTT
TCATCACACAAGTTTGCGGAGTATTCCATATCAGGCTTGACAGATTCCAGTGAAAAGTAT
GGAAGCCGCAATTTATCTGCACCCATCAAAGCAAATCTACATTTTTCTTTGAGTAGAAGT
GGAATTATTTCTCTCGATAGGGCAGAGGCAGTGATTGAGATAACTGAATGGGTTGAAGTT
CCAAAGAAGAACTTAACTCTAGAGAGTAATGCCACCGATCAGACTTCCTCTTCTGAATCA
GGAGCATCTGATACTGCAACAGATAGTAAGGAGAATTTGAGTTCAGGAAGCGATGCAAAT
AGTCCGAGCAGTACGAACGATGAAAGTACTGCGCAAGATACTATTACAGAGAAGGTGCTA
AAGAAAAGAACGTTCAGGGTTCCGTTGAAGGTTGTTGAAAAGACGACTGGTGCTGGATCA
ATTCTTTCAAAAGAGTTGTATTCTGATGCAAAAAGTAGATTAGAAGTACTTAATAAGAAG
GATGCTGAACGGAGGAAAACTGCTGAACTGAAAAATAACTTAGAGTCTTATATATACTCG
ATGAAGGAAAAGTTGGAAGAAAACACGGACATGTTGACTGTCTCAACTGAACAGGAGAGG
GAATCTTTTAATGAGAAACTCAGTGAGGTGCAGGATTGGTTGTATATGGATGGTGAAGAG
GCTCAAGCAAATGAATTTCAAGAGCGCCTTGATCAGCTTAAGGCCATGGGCGACCCAATT
CTTTTCAGATTGAGTGAGTTAAAAGCCCGACCCGCAGCTTGCGGAAGTGCTCGATTGTAT
CTTACTGAGCTACAAAAGATTGTAAAGAACTGGGAGACAAGCAAACCATGGCTTCCAAAA
AAGAGAATAGATGAGGTCGTAAGTGAAGCAGATAAACTGAAAACTTGGCTGGAGGAGAAG
GAAGCCGTGCAGAAAAGTACCCCTGTCTACAGCCCACCAGCCTTCACATCTGAAGAGGTC
TATGAGAAAGTTTTGGGCCTACAGGATAAGGTCTCAAGTGTCAATAGGATTCCAAAACCA
AAACCCAAGATTGAGAAGAAACCTCCGAAGGAAGAGTCCGCTGACAAGGAGAAAACTACC
TCTTCAGAATCTGCATCCAGCGAGTCGGAATCCACAGACAAACCATCAGAATCAGAGGCC
CCGGAAAAGACTAACGAATCGGAACCAGAATCTCATGACGAGTTGTGATTATTTTGAGTC
GACCTTTTGAGAGCTCCGTAGGACTGGTTTGGCTGATATTACTCCATATACTCCGAGAAT
ACAGTGTCACCACAGTTTTGTTTGACGGCCAAAAGAGGAGATTGTGTAGAATGCAAGGCA
GACTAGATGCTGTATGGCGAGAAGAATTTGATATAAATCCGCTGTATAGCAGTTATTATA
GCCGTATGACATGCTGTCAAGGTATTGCTTCGAAAGGCTTAGTTGTCGGGAGTTGATTTT
GTAGTTGTTGTATTAATCTTTGTTTATTTTTTTTAGAGTAGCTACTACAGGGC
>Locus_28_Transcript_7/7_Confidence_0.684_Length_2558
GACGCGCACGTGGGGCTGCCCGTGCGGGACGCGGTCGTCGCCGTGCCGCCCTACTTCGGG
CAGGCCGAGCGCCGGGCCCTCACGCAGGCGGCGCAGCTCGCGGGATTCAACGTCCTAACG
CTCGTCAACGAGCACGCGGGGGCCGCGCTGCAGTACGGGATCGACAAGGACTTCTCCAAC
GAGTCGCGGCATGTTATCTTCTACGACATGGGATCAGGCAGCACCTACGCCGCGCTCGTC
TACTACTCGTCCTACAGCGCCAAGGAGTTCGGGAAGACCGTGTCTGTGAACCAGTTCCAG
GTTAAGGACGTCAGATGGAACTCCAAACTCGGAGGCCTCGAAATGGAAATGCGTCTAGTA
AACTATTTTGCCGATCAATTTAATAAGCAGCTTGGTAATGGGGCTGACATCCGTCAGTCT
CCCAAGGCAATGGCTAAGTTGAAGAAGCAAGTTAAGCGCACCAAAGAAATTCTGAGTGCA
AATATTGCTGCTCCTATATCAGTCGAATCTCTGTACAATGATATTGATTTCAGGAGCACC
ATAACACGCGAGAAATTTGAAGAGCTTTGTGAAGATCTATGGGAGCAGGCCCTAATTCCA
ATTAAAGAAGTGCTCACGCAGTCCGGCATGAAGATTGATGACATCTATGCTGTAGAGCTA
ATAGGAGGAGCTACCAGGGTACCAAAACTGCAGGCTAAACTGCAGGAATTCCTGGGAAGG
AGTGATCTGGATAAGCACCTTGATGCTGATGAAGCAATTGTTCTCGGTGCCTCCCTGCAT
GCTGCTAACTTAAGTGATGGAATAAAGTTGAACCGTAAGCTGGGCATGATTGATGGTTCT
ACTTACGGTTTCGTGTTTGAAATAGACGGCCTAGATTATGTCAAAGATGAAAGTATCGAT
CAAGTACTGGTGCCGAGGATGAAGAAAATGCCAATAAAGTTGTTCAGGTCCATCATACAT
ACTAAGGACTTCGATGTCTCTCTCAGCTATGACAAAGCTTCTGAACTTCCTCCAGGTGTT
TCATCACACAAGTTTGCGGAGTATTCCATATCAGGCTTGACAGATTCCAGTGAAAAGTAT
GGAAGCCGCAATTTATCTGCACCCATCAAAGCAAATCTACATTTTTCTTTGAGTAGAAGT
GGAATTATTTCTCTCGATAGGGCAGAGGCAGTGATTGAGATAACTGAATGGGTTGAAGTT
CCAAAGAAGAACTTAACTCTAGAGAGTAATGCCACCGATCAGACTTCCTCTTCTGAATCA
GGAGCATCTGATACTGCAACAGATAGTAAGGAGAATTTGAGTTCAGGAAGCGATGCAAAT
AGTCCGAGCAGTACGAACGATGAAAGTACTGCGCAAGATACTATTACAGAGAAGGTGCTA
AAGAAAAGAACGTTCAGGGTTCCGTTGAAGGTTGTTGAAAAGACGACTGGTGCTGGATCA
ATTCTTTCAAAAGAGTTGTATTCTGATGCAAAAAGTAGATTAGAAGTACTTAATAAGAAG
GATGCTGAACGGAGGAAAACTGCTGAACTGAAAAATAACTTAGAGTCTTATATATACTCG
ATGAAGGAAAAGTTGGAAGAAAACACGGACATGTTGACTGTCTCAACTGAACAGGAGAGG
GAATCTTTTAATGAGAAACTCAGTGAGGTGCAGGATTGGTTGTATATGGATGGTGAAGAG
GCTCAAGCAAATGAATTTCAAGAGCGCCTTGATCAGCTTAAGGCCATGGGCGACCCAATT
CTTTTCAGATTGAGTGAGTTAAAAGCCCGACCCGCAGCTTGCGGAAGTGCTCGATTGTAT
CTTACTGAGCTACAAAAGATTGTAAAGAACTGGGAGACAAGCAAACCATGGCTTCCAAAA
AAGAGAATAGATGAGGTCGTAAGTGAAGCAGATAAACTGAAAACTTGGCTGGAGGAGAAG
GAAGCCGTGCAGAAAAGTACCCCTGTCTACAGCCCACCAGCCTTCACATCTGAAGAGGTC
TATGAGAAAGTTTTGGGCCTACAGGATAAGGTCTCAAGTGTCAATAGGATTCCAAAACCA
AAACCCAAGATTGAGAAGAAACCTCCCAAGGAAGAGTCTGCTGACAAGGAGAAAACTGCC
TCTTCAGAATCTGCATCCAGTGAGTCCGAATCCACGGACAAGCCATCAGAATCAGAGGCC
CCGGAAAAGACTAACGAATCAGAACCAGAATCTCATGACGAGTTGTGATTATTTCAGTCG
ACCTTTTGAGAACCCTGTAGGACTGGTTCGGACTCCATATACTCCGAGAATACAGTGTCA
CCACAGTTTTGTTTGACGGCCAAAAGATGAGATTGTGTAGGAATGCGAGGCAGACTAGAT
GCTGTATGGGCGAAGAATTTGATATAAATCCGCTGTTTAGCAGTTATTATGGCCTTGTGG
CATGCTGTCAAGATAGTGCTTCAAAAGGCTTAGTTGTCGGGACTTAAAGGACTCGACTTT
GTAGTTGCATTGTTGTATTGAACTTGTCTATTTTTCAGTAGCTATAGGGATTTCACATGA
AGTATCAATGTATCTTTCTTGTGCCCTTTTAAAAAAAA
>Locus_29_Transcript_1/10_Confidence_0.267_Length_1863
GAGAGACCGATAGCGAACAAGTACCGCGAGGGAAAGATGAAAAGGACTTTGAAAAGAGAG
TCAAAGAGTGCTTGAAATTGCCGGGAGGGAAGCGGATGGGGGCCGGCGATGCGTCCCGGC
CGTATGCGGAACGGCTCTTGCTGGTCCGCCGCTCGGCTCGGGGCGTGGACTGTTGTCGGC
TGCGCCGGCGGCCAAAGCCCGGGCGCCTTAGGTGCACCCGGTGGCCGTCGTCGGCACGGC
TGGTACCCCCGCGCCGAAAGGCGTGTCCCTCGGGGCACTGCGCTGCAACGGCCTGCGGGC
TCCCCATCCGACCCGTCTTGTAACACGGACCAAGGAGTCTGACATGCGTGCGAGTCGACG
GGTTACGAAACCTGGGATGCGCAAGGAAGCTGACGAGCGGGAGGCCCTCACGGGCCGCAC
CGCTGGCCGACCCTGATCTTCTGTGAAGGGTTCGAGTTGGAGCACGCCTGTCGGGACCCG
AAAGATGGTGAACTATGCCTGAGCGGGGCGAAGCCAGAGGAAACTCTGGTGGAGGCTCGA
AGCGATACTGACGTGCAAATCGTTCGTCTGACTTGGGTATAGGGGCGAAAGACTAATCGA
ACCATCTAGTAGCTGGTTCCCTCCGAAGTTTCCCTCAGGATAGCTGGAGCCCATTACGAG
TTCTATCAGGTAAAGCCAATGATTAGAGGCATGGGGGGCGCAACGCCTTCCACCTATTCT
CAAACTTTAAATAGGTAGGATGGTGCGGCTGCTCCGGTGAGCCGCACCACGGAATCGGGT
GCTCCAAGTGGGCCATTTTTGGTAAGCAGAACTGGCGATGCGGGATGAACCGGAAGCCGG
GTTACGGTGCCCAACTGCGCGCTAACCTAGAACCCACAAAGGGTGTTGGTCGATTAAGAC
AGCAGGACGGTGGTCATGGAAGTCGAAATCCGCTAAGGAGTGTGTAACAACTCACCTGCC
GAATCAACTAGCCCCGAAAATGGATGGCGCTGAAGCGCGCGACCCACACCCGGCCATCTG
GGCGAGCGCCATGCCCCGATGAGTAGGAGGGCGCGGCGGCCGCTGCAAAACCTGGGGCGC
GAGCCCGGGCGGAGCGGCCGTCGGTGCAGATCTTGGTGGTAGTAGCAAATATTCAAATGA
GAACTTTGAAGGCCGAAGAGGAGAAAGGTTCCATGTGAACGGCACTTGCACATGGGTAAG
CCGATCCTAAGGGACGGGGTAACCCCGGCAGATAGCGCGATCACGCGCATCCCCCGAAAG
GGAATCGGGTTAAGATTTCCCGAGCCGGGATGTGGCGGTTGACGGCGACGTTAGGAAGTC
CGGAGACGCCGGCGGGGGCCTCGGGAAGAGTTATCTTTTCTGCTTAACGGCCTGCCAACC
CTGGAATCGGTTCAGCCGGAGGTAGGGTCCAGTGGTCGGAAGAGCACCGCACGTCGCGCG
GTGTCCGGTGCGCCCCCGGCGGCCCATGAAAATCCGGAGGACCGAGTACCGTCCACGCCC
GGTCGTACTCATAACCGCATCAGGTCTCCAAGGTGAACAGCCTCTGGCCAATGGAACAAT
GTAGGCAAGGGAAGTCGGCAAAACGGATCCGTAACTTCGGGAAAAGGATTGGCTCTGAGG
ACTGGGCTCGGGGGTCCCGGCCTCGAACCCGTCGGCTGTCGGCGGATTGCTCGAGCTGCT
CACGCGGCGAGAGCGGGTCGCCGCGTGCCGGCCGGGGGACGGACCGGGAATCGTCCCTTC
GGGGGCTTTCCCCGAGCATGAAACAGTCGACTCAGAACTGGTACGGACAAGGGGAATCCG
ACTGTTTAATTAAAACAAAGCATTGCGATGGTCCTCGCGGATGCTGACGCAATGTGATTT
CTG
>Locus_29_Transcript_2/10_Confidence_0.267_Length_1823
ATGCTTTGTTTTAATTAAACAGTCGGATTCCCCTTGTCCGTACCAGTTCTGAGTCGACTG
TTTCATGCTCGGGGAAAGCCCCCGAAGGGACGATTCCCGGTCCGTCCCCCGGCCGGCACG
CGGCGACCCGCTCTCGCCGCGTGAGCAGCTCGAGCAATCCGCCGACAGCCGACGGGTTCG
AGGCCGGGACCCCCGAGCCCAGTCCTCAGAGCCAATCCTTTTCCCGAAGTTACGGATCCG
TTTTGCCGACTTCCCTTGCCTACATTGTTCCATTGGCCAGAGGCTGTTCACCTTGGAGAC
CTGATGCGGTTATGAGTACGACCGGGCGTGGACGGTACTCGGTCCTCCGGATTTTCATGG
GCCGCCGGGGGCGCACCGGACACCGCGCGACGTGCGGTGCTCTTCCGACCACTGGACCCT
ACCTCCGGCTGAACCGATTCCAGGGTTGGCAGGCCGTTAAGCAGAAAAGATAACTCTTCC
CGAGGCCCCCGCCGGCGTCTCCGGACTTCCTAACGTCGCCGTCAACCGCCACATCCCGGC
TCGGGAAATCTTAACCCGATTCCCTTTCGGGGGATGCGCGTGATCGCGCTATCTGCCGGG
GTTACCCCGTCCCTTAGGATCGGCTTACCCATGTGCAAGTGCCGTTCACATGGAACCTTT
CTCCTCTTCGGCCTTCAAAGTTCTCATTTGAATATTTGCTACTACCACCAAGATCTGCAC
CGACGGCCGCTCCGCCCGGGCTCGCGCCCCAGGTTTTGCAGCGGCCGCCGCGCCCTCCTA
CTCATCGGGGCATGGCGCTCGCCCAGATGGCCGGGTGTGGGTCGCGCGCTTCAGCGCCAT
CCATTTTCGGGGCTAGTTGATTCGGCAGGTGAGTTGTTACACACTCCTTAGCGGATTTCG
ACTTCCATGACCACCGTCCTGCTGTCTTAATCGACCAACACCCTTTGTGGGTTCTAGGTT
AGCGCGCAGTTGGGCACCGTAACCCGGCTTCCGGTTCATCCCGCATCGCCAGTTCTGCTT
ACCAAAAATGGCCCACTTGGAGCACCCGATTCCGTGGTGCGGCTCACCGGAGCAGCCGCA
CCATCCTACCTATTTAAAGTTTGAGAATAGGTGGAAGGCGTTGCGCCCCCCATGCCTCTA
ATCATTGGCTTTACCTGATAGAACTCGTAATGGGCTCCAGCTATCCTGAGGGAAACTTCG
GAGGGAACCAGCTACTAGATGGTTCGATTAGTCTTTCGCCCCTATACCCAAGTCAGACGA
ACGATTTGCACGTCAGTATCGCTTCGAGCCTCCACCAGAGTTTCCTCTGGCTTCGCCCCG
CTCAGGCATAGTTCACCATCTTTCGGGTCCCGACAGGCGTGCTCCAACTCGAACCCTTCA
CAGAAGATCAGGGTCGGCCAGCGGTGCGGCCCGTGAGGGCCTCCCGCTCGTCAGCTTCCT
TGCGCATCCCAGGTTTCGTAACCCGTCGACTCGCACGCATGTCAGACTCCTTGGTCCGTG
TTACAAGACGGGTCGGATGGGGAGCCCGCAGGCCGTTGCAGCGCAGTGCCCCGAGGGACA
CGCCTTTCGGCGCGCGGGTACCAGCCGTGCCGACGACGGCCACCGGGTGCACCTAAGGCG
CCCGGGCTTTGGCCGCCGACGCAGCCGACAACAGTCCACGCCCCGAGCCGAGCGGCGGAC
CAGCAAGAGCCGTTCCGCATACGGCCGGGACGCATCGCCGGCCCCCATCCGCTTCCCTCC
CGGCAATTTCAAGCACTCTTTGACTCTCTTTTCAAAGTCCTTTTCATCTTTCCCTCGCGG
TACTTGTTCGCTATCGGTCTCTC
>Locus_29_Transcript_3/10_Confidence_0.100_Length_1865
TATGAAAGACGAACAACTGCGAAAGCATTTGCCAAGGATGTTTTCATTAATCAAGAACGA
AAGTTGGGGGCTCGAAGACGATCAGATACCGTCCTAGTCTCAACCATAAACGATGCCGAC
CAGGGATCGGCGGATGTTGCTTATAGGACTCCGCCGGCACCTTATGAGAAATCAAAGTCT
TTGGGTTCCGGGGGGAGTATGGTCGCAAGGCTGAAACTTAAAGGAATTGACGGAAGGGCA
CCACCAGGCGTGGAGCCTGCGGCTTAATTTGACTCAACACGGGGAAACTTACCAGGTCCA
GACATAGCAAGGATTGACAGACTGAGAGCTCTTTCTTGATTCTATGGGTGGTGGTGCATG
GCCGTTCTTAGTTGGTGGAGCGATTTGTCTGGTTAATTCCGTTAACGAACGAGACCTCAG
CCTGCTAACTAGCTATGCGGAGCCATCCCTCCGCAGCTAGCTTCTTAGAGGGACTATCGC
CGTTTAGGCGACGGAAGTTTGAGGCAATAACAGGTCTGTGATGCCCTTAGATGTTCTGGG
CCGCACGCGCGCTACACTGATGTATTCAACGAGTATATAGCCTTGGCCGACAGGCCCGGG
TAATCTTGGGAAATTTCATCGTGATGGGGATAGATCATTGCAATTGTTGGTCTTCAACGA
GGAATGCCTAGTAAGCGCGAGTCATCAGCTCGCGTTGACTACGTCCCTGCCCTTTGTACA
CACCGCCCGTCGCTCCTACCGATTGAATGGTCCGGTGAAGTGTTCGGATCGCGGCGACGG
GGGCGGTTCGCCGCCCCCGACGTCGCGAGAAGTCCATTGAACCTTATCATTTAGAGGAAG
GAGAAGTCGTAACAAGGTTTCCGTAGGTGAACCTGCGGAAGGATCATTGTCGTGACCCTG
ACCAAAACAGACCGAGCACGCGTTATCTATTCCTGCTGAGTGGCGGCACCGTCGTCGCTC
AGCCAAATCCTCGATAACCTCCTCTCCTTGGAGTTGGGGCTTGGGGTAAAAGAACCCACG
GCGCCGAAGGCGTCAAGGAACACTGTGCCTAGCTTGGGGACACGACTGGCTTGCTGGCCG
CTCCCCTTGCTGCAAAGCTATTTAATCCACACGACTCTCGGCAACGGATATCTCGGCTCT
CGCATCGATGAAGAACGTAGCGAAATGCGATACCTGGTGTGAATTGCAGAATCCCGCGAA
CCATCGAGTCTTTGAACGCAAGTTGCGCCCGAGGCCATTCGGCCGAGGGCACGCCTGCCT
GGGCGTCACGCTAAACACGCTCCCAACCCCTTACGGGGGAACAGGATGCGGCATTTGGCT
CCCCGTCACCCAAGGGCGGTGGGCCGAAGATATGGCTGCCGGCGCATCGTGTCGGACACA
GCGCGTGGTGAGCGTCCTCGCTATACTTACCGCAGTGTCTCCGACACATAGCCGGCGTGA
TGGCCTAGAATGACCCTTGTAACGGTGCGCATGACGCTCCGACCGCGACCCCAGGTCAGG
CGGGACTACCCGCTGAATTTAAGCATATAAATAAGCGGAGGAGAAGAAACTTACAAGGAT
TCCCCTAGTAACGGCGAGCGAACCGGGAACAGCCCAGCTTGAGAATCGGGCGGCCCTGTC
GTTCGAATTGTAGTCTGGAGAGGCGTCCTCAGCGACGGACCGAGCCCAAGTCCCCTGGAA
AGGGGCGCCTGGGAGGGTGAGAGCCCCGTCCGGCCCGGACCCTGTCGCATCACGAGGCGC
CGTCAACGAGTCGGGTTGTTTGGGAATGCAGCCCAAATCGGGCGGTAGACTCCGTCCAAG
GCTAAATACAGGCGAGAGACCGATAGCGAACAAGTACCGCGAGGGAAAGATGAAAAGGAC
TTTGA
>Locus_29_Transcript_4/10_Confidence_0.100_Length_1865
TCAAAGTCCTTTTCATCTTTCCCTCGCGGTACTTGTTCGCTATCGGTCTCTCGCCTGTAT
TTAGCCTTGGACGGAGTCTACCGCCCGATTTGGGCTGCATTCCCAAACAACCCGACTCGT
TGACGGCGCCTCGTGATGCGACAGGGTCCGGGCTGGACGGGGCTCTCACCCTCCCAGGCG
CCCCTTTCCAGGGGACTTGGGCTCGGTCCGTCGCTGAGGACGCCTCTCCAGACTACAATT
CGAACGACAGGGCCGCCCGATTCTCAAGCTGGGCTGTTCCCGGTTCGCTCGCCGTTACTA
GGGGAATCCTTGTAAGTTTCTTCTCCTCCGCTTATTTATATGCTTAAATTCAGCGGGTAG
TCCCGCCTGACCTGGGGTCGCGGTCGGAGCGTCATGCGCACCGTTACAAGGGTCATTCTA
GGCCATCACGCCGGCTATGTGTCGGAGACACTGCGGTAAGTATAGCGAGGACGCTCACCA
CGCGCTGTGTCCGACACGATGCGCCGGCAGCCATATCTTCGGCCCACCGCCCTTGGGTGA
CGGGGAGCCAAATGCCGCATCCTGTTCCCCCGTAAGGGGTTGGGAGCGTGTTTAGCGTGA
CGCCCAGGCAGGCGTGCCCTCGGCCGAATGGCCTCGGGCGCAACTTGCGTTCAAAGACTC
GATGGTTCGCGGGATTCTGCAATTCACACCAGGTATCGCATTTCGCTACGTTCTTCATCG
ATGCGAGAGCCGAGATATCCGTTGCCGAGAGTCGTGTGGATTAAATAGCTTTGCAGCAAG
GGGAGCGGCCAGCAAGCCAGTCGTGTCCCCAAGCTAGGCACAGTGTTCCTTGACGCCTTC
GGCGCCGTGGGTTCTTTTACCCCAAGCCCCAACTCCAAGGAGAGGAGGTTATCGAGGATT
TGGCTGAGCGACGACGGTGCCGCCACTCAGCAGGAATAGATAACGCGTGCTCGGTCTGTT
TTGGTCAGGGTCACGACAATGATCCTTCCGCAGGTTCACCTACGGAAACCTTGTTACGAC
TTCTCCTTCCTCTAAATGATAAGGTTCAATGGACTTCTCGCGACGTCGGGGGCGGCGAAC
CGCCCCCGTCGCCGCGATCCGAACACTTCACCGGACCATTCAATCGGTAGGAGCGACGGG
CGGTGTGTACAAAGGGGAGGGACGTAGTCAACGCGAGCTGATGACTCGCGCTTACTAGGC
ATTCCTCGTTGAAGACCAATAATTGCAATGATCTATCCCCATCACGATGAAATTTCCCAA
GATTACCCGGGCCTGTCGGCCAAGGCTATATACTCGTTGAATACATCAGTGTAGCGCGCG
TGCGGCCCAGAACATCTAAGGGCATCACAGACCTGTTATTGCCTCAAACTTCCGTCGCCT
AAACGGCGATAGTCCCTCTAAGAAGCTAGCTGCGGAGGGATGGCTCCGCATAGCTAGTTA
GCAGGCTGAGGTCTCGTTCGTTAACGGAATTAACCAGACAAATCGCTCCACCAACTAAGA
ACGGCCATGCACCACCACCCATAGAATCAAGAAAGAGCTCTCAGTCTGTCAATCCTTGCT
ATGTCTGGACCTGGTAAGTTTCCCCGTGTTGAGTCAAATTAAGCCGCAGGCTCCACGCCT
GGTGGTGCCCTTCCGTCAATTCCTTTAAGTTTCAGCCTTGCGACCATACTCCCCCCGGAA
CCCAAAGACTTTGATTTCTCATAAGGTGCCGGCGGAGTCCTATAAGCAACATCCGCCGAT
CCCTGGTCGGCATCGTTTATGGTTGAGACTAGGACGGTATCTGATCGTCTTCGAGCCCCC
AACTTTCGTTCTTGATTAATGAAAACATCCTTGGCAAATGCTTTCGCAGTTGTTCGTCTT
TCATA
>Locus_29_Transcript_5/10_Confidence_0.267_Length_1863
GAGAGACCGATAGCGAACAAGTACCGCGAGGGAAAGATGAAAAGGACTTTGAAAAGAGAG
TCAAAGAGTGCTTGAAATTGCCGGGAGGGAAGCGGATGGGGGCCGGCGATGCGTCCCGGC
CGTATGCGGAACGGCTCTTGCTGGTCCGCCGCTCGGCTCGGGGCGTGGACTGTTGTCGGC
TGCGCCGGCGGCCAAAGCCCGGGCGCCTTAGGTGCACCCGGTGGCCGTCGTCGGCACGGC
TGGTACCCGCGCGCCGAAAGGCGTGTCCCTCGGGGCACTGCGCTGCAACGGCCTGCGGGC
TCCCCATCCGACCCGTCTTGTAACACGGACCAAGGAGTCTGACATGCGTGCGAGTCGACG
GGTTACGAAACCTGGGATGCGCAAGGAAGCTGACGAGCGGGAGGCCCTCACGGGCCGCAC
CGCTGGCCGACCCTGATCTTCTGTGAAGGGTTCGAGTTGGAGCACGCCTGTCGGGACCCG
AAAGATGGTGAACTATGCCTGAGCGGGGCGAAGCCAGAGGAAACTCTGGTGGAGGCTCGA
AGCGATACTGACGTGCAAATCGTTCGTCTGACTTGGGTATAGGGGCGAAAGACTAATCGA
ACCATCTAGTAGCTGGTTCCCTCCGAAGTTTCCCTCAGGATAGCTGGAGCCCATTACGAG
TTCTATCAGGTAAAGCCAATGATTAGAGGCATGGGGGGCGCAACGCCTTCCACCTATTCT
CAAACTTTAAATAGGTAGGATGGTGCGGCTGCTCCGGTGAGCCGCACCACGGAATCGGGT
GCTCCAAGTGGGCCATTTTTGGTAAGCAGAACTGGCGATGCGGGATGAACCGGAAGCCGG
GTTACGGTGCCCAACTGCGCGCTAACCTAGAACCCACAAAGGGTGTTGGTCGATTAAGAC
AGCAGGACGGTGGTCATGGAAGTCGAAATCCGCTAAGGAGTGTGTAACAACTCACCTGCC
GAATCAACTAGCCCCGAAAATGGATGGCGCTGAAGCGCGCGACCCACACCCGGCCATCTG
GGCGAGCGCCATGCCCCGATGAGTAGGAGGGCGCGGCGGCCGCTGCAAAACCTGGGGCGC
GAGCCCGGGCGGAGCGGCCGTCGGTGCAGATCTTGGTGGTAGTAGCAAATATTCAAATGA
GAACTTTGAAGGCCGAAGAGGAGAAAGGTTCCATGTGAACGGCACTTGCACATGGGTAAG
CCGATCCTAAGGGACGGGGTAACCCCGGCAGATAGCGCGATCACGCGCATCCCCCGAAAG
GGAATCGGGTTAAGATTTCCCGAGCCGGGATGTGGCGGTTGACGGCGACGTTAGGAAGTC
CGGAGACGCCGGCGGGGGCCTCGGGAAGAGTTATCTTTTCTGCTTAACGGCCTGCCAACC
CTGGAATCGGTTCAGCCGGAGGTAGGGTCCAGTGGTCGGAAGAGCACCGCACGTCGCGCG
GTGTCCGGTGCGCCCCCGGCGGCCCATGAAAATCCGGAGGACCGAGTACCGTCCACGCCC
GGTCGTACTCATAACCGCATCAGGTCTCCAAGGTGAACAGCCTCTGGCCAATGGAACAAT
GTAGGCAAGGGAAGTCGGCAAAACGGATCCGTAACTTCGGGAAAAGGATTGGCTCTGAGG
ACTGGGCTCGGGGGTCCCGGCCTCGAACCCGTCGGCTGTCGGCGGATTGCTCGAGCTGCT
CACGCGGCGAGAGCGGGTCGCCGCGTGCCGGCCGGGGGACGGACCGGGAATCGTCCCTTC
GGGGGCTTTCCCCGAGCATGAAACAGTCGACTCAGAACTGGTACGGACAAGGGGAATCCG
ACTGTTTAATTAAAACAAAGCATTGCGATGGTCCTCGCGGATGCTGACGCAATGTGATTT
CTG
>Locus_29_Transcript_6/10_Confidence_0.267_Length_1823
ATGCTTTGTTTTAATTAAACAGTCGGATTCCCCTTGTCCGTACCAGTTCTGAGTCGACTG
TTTCATGCTCGGGGAAAGCCCCCGAAGGGACGATTCCCGGTCCGTCCCCCGGCCGGCACG
CGGCGACCCGCTCTCGCCGCGTGAGCAGCTCGAGCAATCCGCCGACAGCCGACGGGTTCG
AGGCCGGGACCCCCGAGCCCAGTCCTCAGAGCCAATCCTTTTCCCGAAGTTACGGATCCG
TTTTGCCGACTTCCCTTGCCTACATTGTTCCATTGGCCAGAGGCTGTTCACCTTGGAGAC
CTGATGCGGTTATGAGTACGACCGGGCGTGGACGGTACTCGGTCCTCCGGATTTTCATGG
GCCGCCGGGGGCGCACCGGACACCGCGCGACGTGCGGTGCTCTTCCGACCACTGGACCCT
ACCTCCGGCTGAACCGATTCCAGGGTTGGCAGGCCGTTAAGCAGAAAAGATAACTCTTCC
CGAGGCCCCCGCCGGCGTCTCCGGACTTCCTAACGTCGCCGTCAACCGCCACATCCCGGC
TCGGGAAATCTTAACCCGATTCCCTTTCGGGGGATGCGCGTGATCGCGCTATCTGCCGGG
GTTACCCCGTCCCTTAGGATCGGCTTACCCATGTGCAAGTGCCGTTCACATGGAACCTTT
CTCCTCTTCGGCCTTCAAAGTTCTCATTTGAATATTTGCTACTACCACCAAGATCTGCAC
CGACGGCCGCTCCGCCCGGGCTCGCGCCCCAGGTTTTGCAGCGGCCGCCGCGCCCTCCTA
CTCATCGGGGCATGGCGCTCGCCCAGATGGCCGGGTGTGGGTCGCGCGCTTCAGCGCCAT
CCATTTTCGGGGCTAGTTGATTCGGCAGGTGAGTTGTTACACACTCCTTAGCGGATTTCG
ACTTCCATGACCACCGTCCTGCTGTCTTAATCGACCAACACCCTTTGTGGGTTCTAGGTT
AGCGCGCAGTTGGGCACCGTAACCCGGCTTCCGGTTCATCCCGCATCGCCAGTTCTGCTT
ACCAAAAATGGCCCACTTGGAGCACCCGATTCCGTGGTGCGGCTCACCGGAGCAGCCGCA
CCATCCTACCTATTTAAAGTTTGAGAATAGGTGGAAGGCGTTGCGCCCCCCATGCCTCTA
ATCATTGGCTTTACCTGATAGAACTCGTAATGGGCTCCAGCTATCCTGAGGGAAACTTCG
GAGGGAACCAGCTACTAGATGGTTCGATTAGTCTTTCGCCCCTATACCCAAGTCAGACGA
ACGATTTGCACGTCAGTATCGCTTCGAGCCTCCACCAGAGTTTCCTCTGGCTTCGCCCCG
CTCAGGCATAGTTCACCATCTTTCGGGTCCCGACAGGCGTGCTCCAACTCGAACCCTTCA
CAGAAGATCAGGGTCGGCCAGCGGTGCGGCCCGTGAGGGCCTCCCGCTCGTCAGCTTCCT
TGCGCATCCCAGGTTTCGTAACCCGTCGACTCGCACGCATGTCAGACTCCTTGGTCCGTG
TTACAAGACGGGTCGGATGGGGAGCCCGCAGGCCGTTGCAGCGCAGTGCCCCGAGGGACA
CGCCTTTCGGCGCGCGGGTACCAGCCGTGCCGACGACGGCCACCGGGTGCACCTAAGGCG
CCCGGGCTTTGGCCGCCGGCGCAGCCGACAACAGTCCACGCCCCGAGCCGAGCGGCGGAC
CAGCAAGAGCCGTTCCGCATACGGCCGGGACGCATCGCCGGCCCCCATCCGCTTCCCTCC
CGGCAATTTCAAGCACTCTTTGACTCTCTTTTCAAAGTCCTTTTCATCTTTCCCTCGCGG
TACTTGTTCGCTATCGGTCTCTC
>Locus_29_Transcript_7/10_Confidence_0.133_Length_1020
GAGAGACCGATAGCGAACAAGTACCGCGAGGGAAAGATGAAAAGGACTTTGAAAAGAGAG
TCAAAGAGTGCTTGAAATTGCCGGGAGGGAAGCGGATGGGGGCCGGCGATGCGTCCCGGC
CGTATGCGGAACGGCTCTTGCTGGTCCGCCGCTCGGCTCGGGGCGTGGACTGTTGTCGGC
TGCGCCGGCGGCCAAAGCCCGGGCGCCTTAGGTGCACCCGGTGGCCGTCGTCGGCACGGC
TGGTACCCGCGCGCCGAAAGGCGTGTCCCTCGGGGCACTGCGCTGCAACGGCCTGCGGGC
TCCCCATCCGACCCGTCTTGTAACACGGACCAAGGAGTCTGACATGCGTGCGAGTCGACG
GGTTACGAAACCTGGGATGCGCAAGGAAGCTGACGAGCGGGAGGCCCTCACGGGCCGCAC
CGCTGGCCGACCCTGATCTTCTGTGAAGGGTTCGAGTTGGAGCACGCCTGTCGGGACCCG
AAAGATGGTGAACTATGCCTGAGCGGGGCGAAGCCAGAGGAAACTCTGGTGGAGGCTCGA
AGCGATACTGACGTGCAAATCGTTCGTCTGACTTGGGTATAGGGGCGAAAGACTAATCGA
ACCATCTAGTAGCTGGTTCCCTCCGAAGTTTCCCTCAGGATAGCTGGAGCCCATTACGAG
TTCTATCAGGTAAAGCCAATGATTAGAGGCATGGGGGGCGCAACGCCTTCCACCTATTCT
CAAACTTTAAATAGGTAGGATGGTGCGGCTGCTCCGGTGAGCCGCACCACGGAATCGGGT
GCTCCAAGTGGGCCATTTTTGGTAAGCAGAACTGGCGATGCGGGATGAACCGGAAGCCGG
GTTACGGTGCCCAACTGCGCGCTAACCTAGAACCCACAAAGGGTGTTGGTCGATTAAGAC
AGCAGGACGGTGGTCATGGAAGTCGAAATCCGCTAAGGAGTGTGTAACAACTCACCTGCC
GAATCAACTAGCCCCGAAAATGGATGGCGCTGAAGCGCGCGACCCACACCCGGCCATCTG
>Locus_29_Transcript_8/10_Confidence_0.100_Length_1865
TATGAAAGACGAACAACTGCGAAAGCATTTGCCAAGGATGTTTTCATTAATCAAGAACGA
AAGTTGGGGGCTCGAAGACGATCAGATACCGTCCTAGTCTCAACCATAAACGATGCCGAC
CAGGGATCGGCGGATGTTGCTTATAGGACTCCGCCGGCACCTTATGAGAAATCAAAGTCT
TTGGGTTCCGGGGGGAGTATGGTCGCAAGGCTGAAACTTAAAGGAATTGACGGAAGGGCA
CCACCAGGCGTGGAGCCTGCGGCTTAATTTGACTCAACACGGGGAAACTTACCAGGTCCA
GACATAGCAAGGATTGACAGACTGAGAGCTCTTTCTTGATTCTATGGGTGGTGGTGCATG
GCCGTTCTTAGTTGGTGGAGCGATTTGTCTGGTTAATTCCGTTAACGAACGAGACCTCAG
CCTGCTAACTAGCTATGCGGAGCCATCCCTCCGCAGCTAGCTTCTTAGAGGGACTATCGC
CGTTTAGGCGACGGAAGTTTGAGGCAATAACAGGTCTGTGATGCCCTTAGATGTTCTGGG
CCGCACGCGCGCTACACTGATGTATTCAACGAGTATATAGCCTTGGCCGACAGGCCCGGG
TAATCTTGGGAAATTTCATCGTGATGGGGATAGATCATTGCAATTGTTGGTCTTCAACGA
GGAATGCCTAGTAAGCGCGAGTCATCAGCTCGCGTTGACTACGTCCCTGCCCTTTGTACA
CACCGCCCGTCGCTCCTACCGATTGAATGGTCCGGTGAAGTGTTCGGATCGCGGCGACGG
GGGCGGTTCGCCGCCCCCGACGTCGCGAGAAGTCCATTGAACCTTATCATTTAGAGGAAG
GAGAAGTCGTAACAAGGTTTCCGTAGGTGAACCTGCGGAAGGATCATTGTCGTGACCCTG
ACCAAAACAGACCGAGCACGCGTTATCTATTCCTACTGAGTGGCGGCACCGTCGTCGCTC
AGCCAAATCCTCGATAACCTCCTCTCCTCGGAGTGGGGGCTTGGGGTAAAAGAACCCACG
GCGCCGAAGGCGTCAAGGAACACTGTGCCTAGCTTGGGGACACGACTGGCTTGCTGGCCG
CTCCCCTTGCTGCAAAGCTATTTAATCCACACGACTCTCGGCAACGGATATCTCGGCTCT
CGCATCGATGAAGAACGTAGCGAAATGCGATACCTGGTGTGAATTGCAGAATCCCGCGAA
CCATCGAGTCTTTGAACGCAAGTTGCGCCCGAGGCCATTCGGCCGAGGGCACGCCTGCCT
GGGCGTCACGCTAAACACGCTCCCAACCCCTTACGGGGGAACAGGATGCGGCATTTGGCT
CCCCGTCACCCAAGGGCGGTGGGCCGAAGATATGGCTGCCGGCGCATCGTGTCGGACACA
GCGCGTGGTGAGCGTCCTCGCTATACTTACCGCAGTGTCTCCGACACATAGCCGGCGTGA
TGGCCTAGAATGACCCTTGTAACGGTGCGCATGACGCTCCGACCGCGACCCCAGGTCAGG
CGGGACTACCCGCTGAATTTAAGCATATAAATAAGCGGAGGAGAAGAAACTTACAAGGAT
TCCCCTAGTAACGGCGAGCGAACCGGGAACAGCCCAGCTTGAGAATCGGGCGGCCCTGTC
GTTCGAATTGTAGTCTGGAGAGGCGTCCTCAGCGACGGACCGAGCCCAAGTCCCCTGGAA
AGGGGCGCCTGGGAGGGTGAGAGCCCCGTCCGGCCCGGACCCTGTCGCATCACGAGGCGC
CGTCAACGAGTCGGGTTGTTTGGGAATGCAGCCCAAATCGGGCGGTAGACTCCGTCCAAG
GCTAAATACAGGCGAGAGACCGATAGCGAACAAGTACCGCGAGGGAAAGATGAAAAGGAC
TTTGA
>Locus_29_Transcript_9/10_Confidence_0.100_Length_1865
TCAAAGTCCTTTTCATCTTTCCCTCGCGGTACTTGTTCGCTATCGGTCTCTCGCCTGTAT
TTAGCCTTGGACGGAGTCTACCGCCCGATTTGGGCTGCATTCCCAAACAACCCGACTCGT
TGACGGCGCCTCGTGATGCGACAGGGTCCGGGCTGGACGGGGCTCTCACCCTCCCAGGCG
CCCCTTTCCAGGGGACTTGGGCTCGGTCCGTCGCTGAGGACGCCTCTCCAGACTACAATT
CGAACGACAGGGCCGCCCGATTCTCAAGCTGGGCTGTTCCCGGTTCGCTCGCCGTTACTA
GGGGAATCCTTGTAAGTTTCTTCTCCTCCGCTTATTTATATGCTTAAATTCAGCGGGTAG
TCCCGCCTGACCTGGGGTCGCGGTCGGAGCGTCATGCGCACCGTTACAAGGGTCATTCTA
GGCCATCACGCCGGCTATGTGTCGGAGACACTGCGGTAAGTATAGCGAGGACGCTCACCA
CGCGCTGTGTCCGACACGATGCGCCGGCAGCCATATCTTCGGCCCACCGCCCTTGGGTGA
CGGGGAGCCAAATGCCGCATCCTGTTCCCCCGTAAGGGGTTGGGAGCGTGTTTAGCGTGA
CGCCCAGGCAGGCGTGCCCTCGGCCGAATGGCCTCGGGCGCAACTTGCGTTCAAAGACTC
GATGGTTCGCGGGATTCTGCAATTCACACCAGGTATCGCATTTCGCTACGTTCTTCATCG
ATGCGAGAGCCGAGATATCCGTTGCCGAGAGTCGTGTGGATTAAATAGCTTTGCAGCAAG
GGGAGCGGCCAGCAAGCCAGTCGTGTCCCCAAGCTAGGCACAGTGTTCCTTGACGCCTTC
GGCGCCGTGGGTTCTTTTACCCCAAGCCCCCACTCCGAGGAGAGGAGGTTATCGAGGATT
TGGCTGAGCGACGACGGTGCCGCCACTCAGTAGGAATAGATAACGCGTGCTCGGTCTGTT
TTGGTCAGGGTCACGACAATGATCCTTCCGCAGGTTCACCTACGGAAACCTTGTTACGAC
TTCTCCTTCCTCTAAATGATAAGGTTCAATGGACTTCTCGCGACGTCGGGGGCGGCGAAC
CGCCCCCGTCGCCGCGATCCGAACACTTCACCGGACCATTCAATCGGTAGGAGCGACGGG
CGGTGTGTACAAAGGGGAGGGACGTAGTCAACGCGAGCTGATGACTCGCGCTTACTAGGC
ATTCCTCGTTGAAGACCAATAATTGCAATGATCTATCCCCATCACGATGAAATTTCCCAA
GATTACCCGGGCCTGTCGGCCAAGGCTATATACTCGTTGAATACATCAGTGTAGCGCGCG
TGCGGCCCAGAACATCTAAGGGCATCACAGACCTGTTATTGCCTCAAACTTCCGTCGCCT
AAACGGCGATAGTCCCTCTAAGAAGCTAGCTGCGGAGGGATGGCTCCGCATAGCTAGTTA
GCAGGCTGAGGTCTCGTTCGTTAACGGAATTAACCAGACAAATCGCTCCACCAACTAAGA
ACGGCCATGCACCACCACCCATAGAATCAAGAAAGAGCTCTCAGTCTGTCAATCCTTGCT
ATGTCTGGACCTGGTAAGTTTCCCCGTGTTGAGTCAAATTAAGCCGCAGGCTCCACGCCT
GGTGGTGCCCTTCCGTCAATTCCTTTAAGTTTCAGCCTTGCGACCATACTCCCCCCGGAA
CCCAAAGACTTTGATTTCTCATAAGGTGCCGGCGGAGTCCTATAAGCAACATCCGCCGAT
CCCTGGTCGGCATCGTTTATGGTTGAGACTAGGACGGTATCTGATCGTCTTCGAGCCCCC
AACTTTCGTTCTTGATTAATGAAAACATCCTTGGCAAATGCTTTCGCAGTTGTTCGTCTT
TCATA
>Locus_29_Transcript_10/10_Confidence_0.267_Length_1823
ATGCTTTGTTTTAATTAAACAGTCGGATTCCCCTTGTCCGTACCAGTTCTGAGTCGACTG
TTTCATGCTCGGGGAAAGCCCCCGAAGGGACGATTCCCGGTCCGTCCCCCGGCCGGCACG
CGGCGACCCGCTCTCGCCGCGTGAGCAGCTCGAGCAATCCGCCGACAGCCGACGGGTTCG
AGGCCGGGACCCCCGAGCCCAGTCCTCAGAGCCAATCCTTTTCCCGAAGTTACGGATCCG
TTTTGCCGACTTCCCTTGCCTACATTGTTCCATTGGCCAGAGGCTGTTCACCTTGGAGAC
CTGATGCGGTTATGAGTACGACCGGGCGTGGACGGTACTCGGTCCTCCGGATTTTCATGG
GCCGCCGGGGGCGCACCGGACACCGCGCGACGTGCGGTGCTCTTCCGACCACTGGACCCT
ACCTCCGGCTGAACCGATTCCAGGGTTGGCAGGCCGTTAAGCAGAAAAGATAACTCTTCC
CGAGGCCCCCGCCGGCGTCTCCGGACTTCCTAACGTCGCCGTCAACCGCCACATCCCGGC
TCGGGAAATCTTAACCCGATTCCCTTTCGGGGGATGCGCGTGATCGCGCTATCTGCCGGG
GTTACCCCGTCCCTTAGGATCGGCTTACCCATGTGCAAGTGCCGTTCACATGGAACCTTT
CTCCTCTTCGGCCTTCAAAGTTCTCATTTGAATATTTGCTACTACCACCAAGATCTGCAC
CGACGGCCGCTCCGCCCGGGCTCGCGCCCCAGGTTTTGCAGCGGCCGCCGCGCCCTCCTA
CTCATCGGGGCATGGCGCTCGCCCAGATGGCCGGGTGTGGGTCGCGCGCTTCAGCGCCAT
CCATTTTCGGGGCTAGTTGATTCGGCAGGTGAGTTGTTACACACTCCTTAGCGGATTTCG
ACTTCCATGACCACCGTCCTGCTGTCTTAATCGACCAACACCCTTTGTGGGTTCTAGGTT
AGCGCGCAGTTGGGCACCGTAACCCGGCTTCCGGTTCATCCCGCATCGCCAGTTCTGCTT
ACCAAAAATGGCCCACTTGGAGCACCCGATTCCGTGGTGCGGCTCACCGGAGCAGCCGCA
CCATCCTACCTATTTAAAGTTTGAGAATAGGTGGAAGGCGTTGCGCCCCCCATGCCTCTA
ATCATTGGCTTTACCTGATAGAACTCGTAATGGGCTCCAGCTATCCTGAGGGAAACTTCG
GAGGGAACCAGCTACTAGATGGTTCGATTAGTCTTTCGCCCCTATACCCAAGTCAGACGA
ACGATTTGCACGTCAGTATCGCTTCGAGCCTCCACCAGAGTTTCCTCTGGCTTCGCCCCG
CTCAGGCATAGTTCACCATCTTTCGGGTCCCGACAGGCGTGCTCCAACTCGAACCCTTCA
CAGAAGATCAGGGTCGGCCAGCGGTGCGGCCCGTGAGGGCCTCCCGCTCGTCAGCTTCCT
TGCGCATCCCAGGTTTCGTAACCCGTCGACTCGCACGCATGTCAGACTCCTTGGTCCGTG
TTACAAGACGGGTCGGATGGGGAGCCCGCAGGCCGTTGCAGCGCAGTGCCCCGAGGGACA
CGCCTTTCGGCGCGCGGGTACCAGCCGTGCCGACGACGGCCACCGGGTGCACCTAAGGCG
CCCGGGCTTTGGCCGCCGGCGCAGCCGACAACAGTCCACGCCCCGAGCCGAGCGGCGGAC
CAGCAAGAGCCGTTCCGCATACGGCCGGGACGCATCGCCGGCCCCCATCCGCTTCCCTCC
CGGCAATTTCAAGCACTCTTTGACTCTCTTTTCAAAGTCCTTTTCATCTTTCCCTCGCGG
TACTTGTTCGCTATCGGTCTCTC
>Locus_30_Transcript_1/9_Confidence_0.579_Length_603
AACACTTGGATTTGTAAATTAAGATTTAGGGTGTGATTGACCGACGACCAAATTCAACCT
TACCAATTTCTAGTCGTAACCAGAATCGTTTTAGGATGTTGGGTTTGCTTATGGTCCTCA
CCCAAATATACAATTTATCTTTTTTCTTGTGCTGCCCTAACTCGTGGTTTGTTTATGCTA
ACAAACCACCACCAAAGAACACACACTTCACATGTACTCTGATATGTTGCAAGAAAACCT
ATATACAATGGGAATTTTAGACACAAATTATTTCCATGGAAACACTTTATTCACCACATG
CAAGTGGTGTGTATGTGACGGCTTATTGATTGGTCACCAACGGTGAAATACATCACACAA
CTAGTAATATCCAAGATTGGTAGGGAAGTTGCAGTTGGGTCCCATGTTGCACCTTGAGGG
GAGGCTCTGTGCCACATGAACTTGCTTCATGATCTCACTCTGCTGGAACCCCAAGAAGCC
ACCGAGCTCGGCCTGCACAGCTCTCCAGATGGCCTTGCAGCGGCAGTGGGGCGCGATCTG
GTTCAGCTCCATGCAGCACTGGCTCCGGACCTCGCTCTCGCAACCGCCCTTCCACCATTT
CCA
>Locus_30_Transcript_2/9_Confidence_0.579_Length_603
AACACTTGGATTTGTAAATTAAGATTTAGGGTGTGATTGACCGACGACCAAATTCAACCT
TACCAATTTCTAGTCGTAACCAGAATCGTTTTAGGATGTTGGGTTTGCTTATGGTCCTCA
CCCAAATATACAATTTATCTTTTTTCTTGTGCTGCCCTAACTCGTGGTTTGTTTATGCTA
ACAAACCACCACCAAAGAACACACACTTCACATGTACTCTGATATGTTGCAAGAAAACCT
ATATACAATGGGAATTTTAGACACAAATTATTTCCATGGAAACACTTTATTCACCACATG
CAAGTGGTGTGTATGTGACGGCTTATTGATTGGTCACCAACGGTGAAATACATCACACAA
CTAGTAATATCCAAGATTGGTAGGGAAGTTGCAGTTGGGTCCCATGTTGCACCTTGAGGG
GAGGCTCTGTGCCACATGAACTTGCTTCATGATCTCACTCTGCTGGAACCCCAAGAAGCC
ACCGAGCTCGCCTTGCACAGCTCTCCAGATGGCCTTGCAGCGGCAGTGGGGCGCGATCTG
GTTCAGCTCCATGCAGCACTGGCTCCGGACCTCGCTCTCGCAACCGCCCTTCCACCATTT
CCA
>Locus_30_Transcript_3/9_Confidence_0.474_Length_603
AACACTTGGATTTGTAAATTAAGATTTAGGGTGTGATTGACCGACGACCAAATTCAACCT
TACCAATTTCTAGTCGTAACCAGAATCGTTTTAGGATGTTGGGTTTGCTTATGGTCCTCA
CCCAAATATACAATTTATCTTTTTTCTTGTGCTGCCCTAACTCGTGGTTTGTTTATGCTA
ACAAACCACCACCAAAGAACACACACTTCACATGTACTCTGATATGTTGCAAGAAAACCT
ATATACAATGGGAATTTTAGACACAAATTATTTCCATGGAAACACTTTATTCACCACATG
CAAGTGGTGTGTATGTGACGGCTTATTGATTGGTCACCAACGGTGAAATACATCACACAA
CTAGTAATATCCAAGATTGGTAGGGAAGTTGCAGTTGGGTCCCATGTTGCACCTTGAGGG
GAGGCTCTGTGCCACATGAACTTGCTTCATGATCTCACTCTGCTGGAACCCCAAGAAGCC
ACCGAGCTAGCCCTGCACAGCTCTCCAGATGGCCTTGCAGCGGCAGTGGGGCGCGATCTG
GTTCAGCTCCATGCAGCACTGGCTCCGGACCTCGCTCTCGCAACCGCCCTTCCACCATTT
CCA
>Locus_30_Transcript_4/9_Confidence_0.579_Length_603
AACACTTGGATTTGTAAATTAAGATTTAGGGTGTGATTGACCGACGACCAAATTCAACCT
TACCAATTTCTAGTCGTAACCAGAATCGTTTTAGGATGTTGGGTTTGCTTATGGTCCTCA
CCCAAATATACAATTTATCTTTTTTCTTGTGCTGCCCTAACTCGTGGTTTGTTTATGCTA
ACAAACCACCACCAAAGAACACACACTTCACATGTACTCTGATATGTTGCAAGAAAACCT
ATATACAATGGGAATTTTAGACACAAATTATTTCCATGGAAACACTTTATTCACCACATG
CAAGTGGTGTGTATGTGACGGCTTATTGATTGGTCACCAACGGTGAAATACATCACACAA
CTAGTAATATCCAAGATTGGTAGGGAAGTTGCAGTTGGGTCCCATGTTGCACCTTGAGGG
GAGGCTCTGTGCCACATGAACTTGCTTCATGATCTCACTCTGCTGGAACCCCAAGAAGCC
ACCGAGCTCGACCTGCACAGCTCTCCAGATGGCCTTGCAGCGGCAGTGGGGCGCGATCTG
GTTCAGCTCCATGCAGCACTGGCTCCGGACCTCGCTCTCGCAACCGCCCTTCCACCATTT
CCA
>Locus_30_Transcript_5/9_Confidence_0.421_Length_603
AACACTTGGATTTGTAAATTAAGATTTAGGGTGTGATTGACCGACGACCAAATTCAACCT
TACCAATTTCTAGTCGTAACCAGAATCGTTTTAGGATGTTGGGTTTGCTTATGGTCCTCA
CCCAAATATACAATTTATCTTTTTTCTTGTGCTGCCCTAACTCGTGGTTTGTTTATGCTA
ACAAACCACCACCAAAGAACACACACTTCACATGTACTCTGATATGTTGCAAGAAAACCT
ATATACAATGGGAATTTTAGACACAAATTATTTCCATGGAAACACTTTATTCACCACATG
CAAGTGGTGTGTATGTGACGGCTTATTGATTGGTCACCAACGGTGAAATACATCACACAA
CTAGTAATATCCAAGATTGGTAGGGAAGTTGCAGTTGGGTCCCATGTTGCACCTTGAGGG
GAGGCTCTGTGCCACATGAACTTGCTTCATGATCTCACTCTGCTGGAACCCCAAGAAGCC
ACCGAGCCCGCCCTGCACAGCTCTCCAGATGGCCTTGCAGCGGCAGTGGGGCGCGATCTG
GTTCAGCTCCATGCAGCACTGGCTCCGGACCTCGCTCTCGCAACCGCCCTTCCACCATTT
CCA
>Locus_30_Transcript_6/9_Confidence_0.579_Length_603
AACACTTGGATTTGTAAATTAAGATTTAGGGTGTGATTGACCGACGACCAAATTCAACCT
TACCAATTTCTAGTCGTAACCAGAATCGTTTTAGGATGTTGGGTTTGCTTATGGTCCTCA
CCCAAATATACAATTTATCTTTTTTCTTGTGCTGCCCTAACTCGTGGTTTGTTTATGCTA
ACAAACCACCACCAAAGAACACACACTTCACATGTACTCTGATATGTTGCAAGAAAACCT
ATATACAATGGGAATTTTAGACACAAATTATTTCCATGGAAACACTTTATTCACCACATG
CAAGTGGTGTGTATGTGACGGCTTATTGATTGGTCACCAACGGTGAAATACATCACACAA
CTAGTAATATCCAAGATTGGTAGGGAAGTTGCAGTTGGGTCCCATGTTGCACCTTGAGGG
GAGGCTCTGTGCCACATGAACTTGCTTCATGATCTCACTCTGCTGGAACCCCAAGAAGCC
ACCGAGCTCGCCCTGCACAGCTCTCCAGATGGCCTTGCAGCGGCAGTGGGGCGCGATCTG
GTTCAGCTCCATGCAGCACTGGCCCCGGACCTCGCTCTCGCAACCGCCCTTCCACCATTT
CCA
>Locus_30_Transcript_7/9_Confidence_0.526_Length_603
AACACTTGGATTTGTAAATTAAGATTTAGGGTGTGATTGACCGACGACCAAATTCAACCT
TACCAATTTCTAGTCGTAACCAGAATCGTTTTAGGATGTTGGGTTTGCTTATGGTCCTCA
CCCAAATATACAATTTATCTTTTTTCTTGTGCTGCCCTAACTCGTGGTTTGTTTATGCTA
ACAAACCACCACCAAAGAACACACACTTCACATGTACTCTGATATGTTGCAAGAAAACCT
ATATACAATGGGAATTTTAGACACAAATTATTTCCATGGAAACACTTTATTCACCACATG
CAAGTGGTGTGTATGTGACGGCTTATTGATTGGTCACCAACGGTGAAATACATCACACAA
CTAGTAATATCCAAGATTGGTAGGGAAGTTGCAGTTGGGTCCCATGTTGCACCTTGAGGG
GAGGCTCTGTGCCACATGAACTTGCTTCATGATCTCACTCTGCTGGAACCCCAAGAAGCC
ACCGAGCTCACCCTGCACAGCTCTCCAGATGGCCTTGCAGCGGCAGTGGGGCGCGATCTG
GTTCAGCTCCATGCAGCACTGGCTCCGGACCTCGCTCTCGCAACCGCCCTTCCACCATTT
CCA
>Locus_30_Transcript_8/9_Confidence_0.579_Length_335
TGTTTCCATGGAAACACTTTATTCACCACATGCAAGTGGTGTGTATGTGACGGCTTATTG
ATTGGTCACCAACGGTGAAATACATCACACAACTAGTAATATCCAAGATTGGTAGGGAAG
TTGCAGTTGGGTCCCATGTTGCACCTTGAGGGGAGGCTCTGTGCCACATGAACTTGCTTC
ATGATCTCACTCTGCTGGAACCCCAAGAAGCCACCGAGCTCGCCCTGCACAGCTCTCCAG
ATGGCCTTGCAGCGGCAGTGGGGCGCGATCTGGTTCAGCTCCATGCAGCACTGGCTCCGG
ACCTCGCTCTCGCAACCGCCCTTCCACCATTTCCA
>Locus_30_Transcript_9/9_Confidence_0.579_Length_603
AACACTTGGATTTGTAAATTAAGATTTAGGGTGTGATTGACCGACGACCAAATTCAACCT
TACCAATTTCTAGTCGTAACCAGAATCGTTTTAGGATGTTGGGTTTGCTTATGGTCCTCA
CCCAAATATACAATTTATCTTTTTTCTTGTGCTGCCCTAACTCGTGGTTTGTTTATGCTA
ACAAACCACCACCAAAGAACACACACTTCACATGTACTCTGATATGTTGCAAGAAAACCT
ATATACAATGGGAATTTTAGACACAAATTATTTCCATGGAAACACTTTATTCACCACATG
CAAGTGGTGTGTATGTGACGGCTTATTGATTGGTCACCAACGGTGAAATACATCACACAA
CTAGTAATATCCAAGATTGGTAGGGAAGTTGCAGTTGGGTCCCATGTTGCACCTTGAGGG
GAGGCTCTGTGCCACATGAACTTGCTTCATGATCTCACTCTGCTGGAACCCCAAGAAGCC
ACCGAGCTCGCCCTGCACAGCTCTCCAGATGGCCTTGCAGCGGCAGTGGGGCGCGATCTG
GTTCAGCTCCATGCAGCACTGGCTCCGGACCTCGCTCTCGCAACCGCCCTTCCACCATTT
CCA
>Locus_31_Transcript_1/1_Confidence_1.000_Length_427
CAGATTTTTATCGGACCTGAGAAATACTCCAACCACAAAAGATAGTATCAAAAAATAAAT
CTAGTACAAATGGACTATACATCTCCTCGATATGCATATGTGAAGAGTGGTAGAAAATCG
AAGAATAGAGGTAAGTTGGTTGATCATAAAAGATAAAATTAAGAAGAGTACAAGAAACAA
GAAAACAATATAACACGGAGAAACTTTTTTATTAAGATAAGCGGTTATATACCACTAGGC
TGCAAGCATGCGATGCCTTTATTTCACTATACTACTTTCCATTACACTCACTTATTCACT
CGGATGCCTTCTCAGTCGAAGTTGACTCCCCCTTGTCCTGGTAACTCTGGGAGCCCATTT
GTGTAAACTTAGGGGTGAATGCACCAAACTCTTCTCCACGGTTATTTTTGAGGTTTTGGG
CTTCCTG
>Locus_32_Transcript_1/2_Confidence_1.000_Length_615
CCTCACAACTGTGCAGCAAGGTACCACATTTATTCAACCAAGGTCATACATTGCCCATAT
CAAGTGCAGCTAACACGCGATCAGAAAGATGAAGATGCAACACTTGCGGTAGAGAGCTGG
GGAGAAATGACGCCTCCTACTGCAGCTTGTACTTGTAGCGCGCGACCTCTGATTCGTTGG
GGAAGAATCCCATGAGGCGTCCGGCGGAGTTCTGGTAGGCGTACATGAACCCTCCCAAGA
CCCCGATGAGGCCCCCCGTCACCATCGACGGCCCGCGGATCCCCGGCTTGATCCCGGAGA
GGTAGCCTACGGTGACGGAGACGGCAGAGATGGTGGAGAGGCGAAGGTAGTCGAGCGCGG
AGAAGTTGCCGACGACTTTAGTGAAGGCAGGGTTCCGGTCCACCACCGGGTACTCCGGCT
TCACTGACGAGGTGATGTCGGTGTTCATCGCGCGCGGCGGGGCTCTCTTTCTTCCTTCCG
GCGGCGCGGCGGCAGATTTGGTCGCTGGGAGAAGGTGGGTCAGGGGCTCAGGGCTCGGCA
GGAGTGGTTGCCTTCTCTCTGCTCGTCTCAGTGGGATGCAGTATGCACACCTCGCTCTCT
TTCTTCCTTCCGGCG
>Locus_32_Transcript_2/2_Confidence_1.000_Length_616
CCTCACAACTGTGCAGCAAGGTACCACATTTATTCAACCAAGGTCATACATTGCCCATAT
CAAGTGAAGCTAACACGCGATCAGAAAGATAAAAGATGTAACACTTGCGGTAGAGAGCTG
AGGAGAAATGACGCCTCCTACTTCAGCTTGTACTTGTAGCGCGCGACCTCTGATTCGTTG
GGGAAGAACCCCATGAGGCGTCCGGCGGAGTTCTGGTAGGCGTACATGAACCCTCCCAAG
ACCCCGATGAGCCCTCCCGTCACCATCGACGGCCCGCGGATCCCCGGCTTGATCCCGGAG
AGGTAGCCTACGGTGACGGAGACGGCAGAGATGGTGGAGAGGCGAAGGTAGTCGAGCGCG
GAGAAGTTGCCGACGACTTTAGTGAAGGCAGGGTTCCGGTCCACCACCGGGTACTCCGGC
TTCACTGACGAGGTGATGTCGGTGTTCATCGCGCGCGGCGGGGCTCTCTTTCTTCCTTCC
GGCGGCGCGGCGGCAGATTTGGTCGCTGGGAGAAGGTGGGTCAGGGGCTCAGGGCTCGGC
AGGAGTGGTTGCCTTCTCTCTGCTCGTCTCAGTGGGATGCAGTATGCACACCTCGCTCTC
TTTCTTCCTTCCGGCG
>Locus_33_Transcript_1/1_Confidence_1.000_Length_328
CAAGGCCATGCATCGGTTCAGGTTGTTAATAATCATGGTCAAAATGTGTTCAATGGCATT
CTTCGCCCGGGGCAACTATTAATCATACCACAAAACTATGTTGTCCTAAAGAAGGCACAA
CGTGAAGGATGCCAGTACATTTCATTCAAGACCAACGCAAACCCCATGGTTAGTCAAATC
GCAGGAAAGAACTCAATCCTCCGTGCCCTGCCTGTTGATGTCATCGCCAATGCGTACCGC
ATCTCCAGGCAAGAAGCCAGAAACCTCAAATACAATAGAGGAGAGGAGTTGGGCGCATTC
ACTCCTAATTTTCTCAAAGTGGCTTCCA
>Locus_34_Transcript_1/1_Confidence_1.000_Length_933
CCTAGTAGCAAATCTTGGCTGTGTGCATAATGTCTTCCATGATCTAAATGAAATATAGAA
GAGCAATGACAAGTGCATACCTGGATTTCTATGTTCGCTCGGGTTATGTTAATTTTCAGA
CATGATGAAAGGTCATACAGCATGTGTAACTATGATATCTATTGCAAATTTCTTTATGCA
CACAGGCAAACGCGGCATCAGGTGCTGGAGTGAATGACGAGTGCATTACCAAGTTCAACG
AGCTGCAGGCCAAGAGGCTGCACCGCTACGTAACTTACAAGCTGCAGGACTCAAAGGAGG
TTGTCATTGATCAAGTTGGGGAGCGTGCTGCGACCTACGACGATTTCGTAAGCGTTCTAC
CTGAGAATGACTGCCGATACGCAGTCTTTGACTTTGACTACATGACCAAAGAGGAGGTTC
CCAAGAGCAAGATCTACTACATCTTCTGGTCCCCAGACAGTGCCAAGGTGAGGAGCAAGA
TGCTCTACGCGAGCTCTAACTCGAAATTCAAGACTGGCTTGAACGGCATCCAGATTGAGA
TGCAGGCCACCGATGCCAGCGAAATCAGCCTCGACGCCATCCAAGGCCGCATCAAGGACC
GTGCGAACTAAGCTAGGCAACACCCTGCCCCTCGACACCCTCGCAATATGGATTTATGTC
ATTATAGATTTGGCGGTGTGACTCTTGAAACTTTCTTGATCATTTGTGGGTTTGTTACCA
GTGTCTGAAAGATCTCCGTGGCTTCCATCATCAGACCACTGAAGATTTGGTTCTATCATG
TAATCTGTCCTGCCCTGTTATATGTTGGGCCGTATGCTGCACTGTTCCAAGTTATTACAA
TTATAAATAATTATTAATGTTCTGTTTGGTTTCCTCTGAAGGTGGAGAAAGTTGGTGTGT
GTAATTCAGCAATTGTGCTTGAAAGCCTGTCTG
>Locus_35_Transcript_1/10_Confidence_0.577_Length_2059
TCATCATCGCTGTTTGGTAGTACATTACCATGACAGTTCAAGGGAAATGCACAGAACCAC
CCATTTTCAGGCTTACATGCGCAGACTACATATACACAGCGGCCTTTGTCAGGCAGCAGA
GTTTCCACCAGTCCACGGTTATGTATTATTTGACTTCACCAGAAGCACCAACAGCAGGCG
ATCCACTGGTCGACAACGAGGCGGCACCCCTCAGACCAGCACCTGGGCTGCAGCTAGCCT
AGCGATCGGGACCCTGAACGGGGAGCAAGAGACATAATCCAGACCAGCCTTTGCAAAGAA
AGCAACTGATGATGGCTCTCCGCCATGTTCGCCGCAGATGCCCACCTTCAAATTAGGCCT
CGCCTTGCGACCCCTCTCTGTAGCAATCTTAACCAGTTCCCCCACCCCTCTCTGATCAAG
AACCTCGAAAGGGTCATGCTGGAGGATACCCTGGGCCAGATATATGGGGAGGAACTTCCC
CACATCATCCCTGCTGTAACCAAACGTCATCTGTGTGAGGTCGTTTGTTCCGAAAGAGAA
GAACTCAGCCTGCTCTGCTATCTCATCTGCCACTAGAGCTGCCCTAGGAATTTCAATCAT
AGTCCCAACTTTGTAGCCAATGGTTTTCCCCATGTTGGTGAAAACTGTGTTAGCAATTTG
GCGGATAAGAGCCACTTGATGACCCAATTCCTGAGGTGTTCCAACCAGAGGAACCATTAT
CTCTGGAAAAACTTGAATACCCTGGTTGGTCATGGATATAGCAGCTTCAAAAATGGCCCG
GGCTTGCATTTCTGTTAATTCAGGATATGATATACCAAGCCTGCAACCACGGAAACCAAG
CATTGGGTTTACTTCTGAAAGTTTCTCCATCCTTGCAAGGACATCATCCTCAGCGGCTCC
GGTTTCAGCACATAGCTCACGCACAATATCCTCGACATGTCCTTCTGGAAGGAATTCATG
AAGTGGAGGGTCCAGGAGCCGAATAGTCACCGGGAGACCATCCATTGCACGAAAAATGCC
TTCAAAGTCAGACCTCTGATAAGGCAGAAGACGATCTAGTGCTTTCTGCCTCAGTTCAAC
AGTTGGAGCCATAATCATCTGCCTCACAGCCTTGATCCTCTCATCAGAAGCGAAGAACAT
ATGCTCTGTCCGACAGAGTCCAATTCCCTCTGCCCCATTTTTTCTTGCTGCCAATGCATC
CCCAGGGGTATCTGCATTAGCCATAACCTTAAGCTGCCTAACTTCATCAACCCAGGACAT
GAAAGTTTCCAAGTCAGGACTAAGGGCTGGTGGGGAAAGTGGCTGTTTGCCAAGGATCAC
ATCACCAGTTGATCCATTGAGTGACAGCCAGTCACCCTCATAGAGAACATTGTCTTCAAT
TGTTACCATCTTTTCAGTCTCATTTACACGGATGCTTGAACATCCTGACACACAGCATTT
GCCCCAACCACGTGCTACAACAGCAGCATGAGAAGTCATACCACCTCTTGCTGTAAGAAT
TCCAGCAGCTGCATGCATACCACCAACATCCTCTGGGCTGGTTTCTGTCCTCACCAGAAT
AGCAGGTTTCCCTTGGGCATGCCATGCTTCGGCCTCTTCAGCAGTAAATACAATTTGGCC
GACAGCAGCCCCAGGTGATGCTGGTAAGCCTGTGGTAATAACCTTGCCTTTGTATGAAGC
AGCCCCAGGGTTCGCAAACTGTGGATGAAGAAGCTGGTCGAGGTGACCTGGTTCTACCAT
CTTAATCGCTGTATTGCGATTAACAAGAGCCTCATTAACCATGTCTACAGCAATTTTCAC
AGCGCCTTTGCCCGTACGCTTTCCTGCTCTGCACTGTAGCATCCAGAGCCTATTTTCTTG
AACAGTAAATTCGATATCCATCATATCTTTATAGTGGCTCTCCAGTATGTCGCAGTTTTC
AACAAGCTCCTTATAGGCCTCTGGCATGTGATCCCTCATGGCATCAAGATCTTCTGGGGT
TCTGATTCCAGCAACCACATCTTCACCCTGAGCATTTACAAGGAACTCGCCATAAAGCTT
CTTCTCTCCGGTGCTAGGA
>Locus_35_Transcript_2/10_Confidence_0.538_Length_2059
TCATCATCGCTGTTTGGTAGTACATTACCATGACAGTTCAAGGGAAATGCACAGAACCAC
CCATTTTCAGGCTTACATGCGCAGACTACATATACACAGCGGCCTTTGTCAGGCAGCAGA
GTTTCCACCAGTCCACGGTTATGTATTATTTGACTTCACCAGAAGCACCAACAGCAGGCG
ATCCACTGGTCGACAACGAGGCGGCACCCCTCAGACCAGCACCTGGGCTGCAGCTAGCCT
AGCGATCGGGACCCTGAACGGGGAGCAAGAGACATAATCCAGACCAGCCTTTGCAAAGAA
AGCAACTGATGATGGCTCTCCGCCATGTTCGCCGCAGATGCCCACCTTCAAATTAGGCCT
CGCCTTGCGACCCCTCTCTGTAGCAATCTTAACCAGTTCCCCCACCCCTCTCTGATCAAG
AACCTCGAAAGGGTCATGCTGGAGGATACCCTGGGCCAGATATATGGGGAGGAACTTCCC
CACATCATCCCTGCTGTAACCAAACGTCATCTGTGTGAGGTCGTTTGTTCCGAAAGAGAA
GAACTCAGCCTGCTCTGCTATCTCATCTGCCACTAGAGCTGCCCTAGGAATTTCAATCAT
AGTCCCAACTTTGTAGCCAATGGTTTTCCCCATGTTGGTGAAAACTGTGTTAGCAATTTG
GCGGATAAGAGCCACTTGATGACCCAATTCCTGAGGTGTTCCAACCAGAGGAACCATTAT
CTCTGGAAAAACTTGAATACCCTGGTTGGTCATGGATATAGCAGCTTCAAAAATGGCCCG
GGCTTGCATTTCTGTTAATTCAGGATATGATATACCAAGCCTGCAACCACGGAAACCAAG
CATTGGGTTTACTTCTGAAAGTTTCTCCATCCTTGCAAGGACATCATCCTCAGCGGCTCC
GGTTTCAGCACATAGCTCACGCACAATATCCTCGACATGTCCTTCTGGAAGGAATTCATG
AAGTGGAGGGTCCAGGAGCCGAATAGTCACCGGGAGACCATCCATTGCACGAAAAATGCC
TTCAAAGTCAGACCTCTGATAAGGCAGAAGACGATCTAGTGCTTTCTGCCTCAGTTCAAC
AGTTGGAGCCATAATCATCTGCCTCACAGCCTTGATCCTCTCATCAGAAGCGAAGAACAT
ATGCTCTGTCCGACAGAGTCCAATTCCCTCTGCCCCATTTTTTCTTGCTGCCAATGCATC
CCCAGGGGTATCTGCATTAGCCATAACCTTAAGCTGCCTAACTTCATCAACCCAGGACAT
GAAAGTTTCCAAGTCAGGACTAAGGGCTGGTGGGGAAAGTGGCTGTTTGGCAAGGATCAC
ATCACCAGTTGATCCATTGAGTGACAGCCAGTCACCCTCATAGAGAACATTGTCTTCAAT
TGTTACCATCTTTTCAGTCTCATTTACACGGATGCTTGAACATCCTGACACACAGCATTT
GCCCCAACCACGTGCTACAACAGCAGCATGAGAAGTCATACCACCTCTTGCTGTAAGAAT
TCCAGCAGCTGCATGCATACCACCAACATCCTCTGGGCTGGTTTCTGTCCTCACCAGAAT
AGCAGGTTTCCCTTGGGCATGCCATGCTTCGGCCTCTTCAGCAGTAAATACAATTTGGCC
GACAGCAGCCCCAGGTGATGCTGGTAAGCCTGTGGTAATAACCTTGCCTTTGTATGAAGC
AGCCCCAGGGTTCGCAAACTGTGGATGAAGAAGCTGGTCGAGGTGACCTGGTTCTACCAT
CTTAATCGCTGTATTGCGATTAACAAGAGCCTCATTAACCATGTCTACAGCAATTTTCAC
AGCGCCTTTGCCCGTACGCTTTCCTGCTCTGCACTGTAGCATCCAGAGCCTATTTTCTTG
AACAGTAAATTCGATATCCATCATATCTTTATAGTGGCTCTCCAGTATGTCGCAGTTTTC
AACAAGCTCCTTATAGGCCTCTGGCATGTGATCCCTCATGGCATCAAGATCTTCTGGGGT
TCTGATTCCAGCAACCACATCTTCACCCTGAGCATTTACAAGGAACTCGCCATAAAGCTT
CTTCTCTCCGGTGCTAGGA
>Locus_35_Transcript_3/10_Confidence_0.385_Length_1797
ATATGATCATTCACAGATAAATTGCCAAGTACAATATAATAAGATCAAGAGAAGAACACA
CAGAATGCCTAGATATGTGAGTTGCTCAAGTCTGTAAATGATGAAAGGCGGATGGTACTT
AAAGTTGAAGTGGGCTGTGGTCCCGGTCATGAAAAATCTACCTCGAAAGGGTCATGCTGG
AGGATACCCTGGGCCAGATATATGGGGAGGAACTTCCCCACATCATCCCTGCTGTAACCA
AACGTCATCTGTGTGAGGTCGTTTGTTCCGAAAGAGAAGAACTCAGCCTGCTCTGCTATC
TCATCTGCCACTAGAGCTGCCCTAGGAATTTCAATCATAGTCCCAACTTTGTAGCCAATG
GTTTTCCCCATGTTGGTGAAAACTGTGTTAGCAATTTGGCGGATAAGAGCCACTTGATGA
CCCAATTCCTGAGGTGTTCCAACCAGAGGAACCATTATCTCTGGAAAAACTTGAATACCC
TGGTTGGTCATGGATATAGCAGCTTCAAAAATGGCCCGGGCTTGCATTTCTGTTAATTCA
GGATATGATATACCAAGCCTGCAACCACGGAAACCAAGCATTGGGTTTACTTCTGAAAGT
TTCTCCATCCTTGCAAGGACATCATCCTCAGCGGCTCCGGTTTCAGCACATAGCTCACGC
ACAATATCCTCGACATGTCCTTCTGGAAGGAATTCATGAAGTGGAGGGTCCAGGAGCCGA
ATAGTCACCGGGAGACCATCCATTGCACGAAAAATGCCTTCAAAGTCAGACCTCTGATAA
GGCAGAAGACGATCTAGTGCTTTCTGCCTCAGTTCAACAGTTGGAGCCATAATCATCTGC
CTCACAGCCTTGATCCTCTCATCAGAAGCGAAGAACATGTGCTCTGTCCGACAGAGTCCA
ATTCCTTCTGCCCCATTTTTTCTTGCTGCCAATGCATCCCCAGGGGTATCTGCATTAGCC
ATAACCTTGAGCTTCCTAACTTCATCGACCCAGGACATGAAAGTTTCCAAGTCAGGACTA
AGGGCTGGTGGGGAAAGTGGCTGTTTGCCAAGGATCACATCACCAGTTGATCCATTGAGT
GACAGCCAGTCACCCTCATAGAGAACATTGTCTTCAATTGTTACCATCTTTTCAGTCTCA
TTTACACGGATGCTTGAACATCCTGACACACAGCATTTGCCCCAACCACGTGCTACAACA
GCAGCATGAGAAGTCATACCACCTCTTGCTGTAAGAATTCCAGCAGCTGCATGCATACCA
CCAACATCCTCTGGGCTGGTTTCTGTCCTCACCAGAATAGCAGGTTTCCCTTGGGCATGC
CATGCTTCGGCCTCTTCAGCAGTAAATACAATTTGGCCGACAGCAGCCCCAGGTGATGCT
GGTAAGCCTGTGGTAATAACCTTGCCTTTGTATGAAGCAGCCCCAGGGTTCGCAAACTGT
GGATGAAGAAGCTGGTCGAGGTGACCTGGTTCTACCATCTTAATCGCTGTATTGCGATTA
ACAAGAGCCTCATTAACCATGTCTACAGCAATTTTCACAGCGCCTTTGCCCGTACGCTTT
CCTGCTCTGCACTGTAGCATCCAGAGCCTATTTTCTTGAACAGTAAATTCGATATCCATC
ATATCTTTATAGTGGCTCTCCAGTATGTCGCAGTTTTCAACAAGCTCCTTATAGGCCTCT
GGCATGTGATCCCTCATGGCATCAAGATCTTCTGGGGTTCTGATTCCAGCAACCACATCT
TCACCCTGAGCATTTACAAGGAACTCGCCATAAAGCTTCTTCTCTCCGGTGCTAGGA
>Locus_35_Transcript_4/10_Confidence_0.192_Length_816
TCATCATCGCTGTTTGGTAGTACATTACCATGACAGTTCAAGGGAAATGCACAGAACCAC
CCATTTTCAGGCTTACATGCGCAGACTACATATACACAGCGGCCTTTGTCAGGCAGCAGA
GTTTCCACCAGTCCACGGTTATGTATTATTTGACTTCACCAGAAGCACCAACAGCAGGCG
ATCCACTGGTCGACAACGAGGCGGCACCCCTCAGACCAGCACCTGGGCTGCAGCTAGCCT
AGCGATCGGGACCCTGAACGGGGAGCAAGAGACATAATCCAGACCAGCCTTTGCAAAGAA
AGCAACTGATGATGGCTCTCCGCCATGTTCGCCGCAGATGCCCACCTTCAAATTAGGCCT
CGCCTTGCGACCCCTCTCTGTAGCAATCTTAACCAGCTCCCCCACCCCTCTCTGATCAAG
CACCTGGTATACATGATCATTCATAGGTAAATTTCCAGCTACAATATGATAAGGTTGTGC
TTATACATAAAAAATCAAACGCAGAATGCCTAGATAGGTGAGTTGCTCAAGTCTGTAAAT
GATGAAAAGCGGATGGTACTTAAAGTTGAAGTGGGTTGTGGTCCCGGTCATGACAAATCT
ACCTCAAAAGGGTCATGCTGGAGGATGCCCTGAGCCAGATATATGGGGAGGAACTTCCCC
ACATCATCCCTGCTGTAACCAAATGTCATCTGCGTGAGGTCGTTCGTTCCGAAAGAGAAG
AACTCAGCCTGCTCTGCTATCTCATCTGCAACTAGAGCTGCCCTAGGAATTTCAATCATA
GTCCCAACTTTGTAGCCAATGGTTTTCCCCATGTTG
>Locus_35_Transcript_5/10_Confidence_0.500_Length_2059
TCATCATCGCTGTTTGGTAGTACATTACCATGACAGTTCAAGGGAAATGCACAGAACCAC
CCATTTTCAGGCTTACATGCGCAGACTACATATACACAGCGGCCTTTGTCAGGCAGCAGA
GTTTCCACCAGTCCACGGTTATGTATTATTTGACTTCACCAGAAGCACCAACAGCAGGCG
ATCCACTGGTCGACAACGAGGCGGCACCCCTCAGACCAGCACCTGGGCTGCAGCTAGCCT
AGCGATCGGGACCCTGAACGGGGAGCAAGAGACATAATCCAGACCAGCCTTTGCAAAGAA
AGCAACTGATGATGGCTCTCCGCCATGTTCGCCGCAGATGCCCACCTTCAAATTAGGCCT
CGCCTTGCGACCCCTCTCTGTAGCAATCTTAACCAGTTCCCCCACCCCTCTCTGATCAAG
AACCTCGAAAGGGTCATGCTGGAGGATACCCTGGGCCAGATATATGGGGAGGAACTTCCC
CACATCATCCCTGCTGTAACCAAACGTCATCTGTGTGAGGTCGTTTGTTCCGAAAGAGAA
GAACTCAGCCTGCTCTGCTATCTCATCTGCCACTAGAGCTGCCCTAGGAATTTCAATCAT
AGTCCCAACTTTGTAGCCAATGGTTTTCCCCATGTTGGTGAAAACTGTGTTAGCAATTTG
GCGGATAAGAGCCACTTGATGACCCAATTCCTGAGGTGTTCCAACCAGAGGAACCATTAT
CTCTGGAAAAACTTGAATACCCTGGTTGGTCATGGATATAGCAGCTTCAAAAATGGCCCG
GGCTTGCATTTCTGTTAATTCAGGATATGATATACCAAGCCTGCAACCACGGAAACCAAG
CATTGGGTTTACTTCTGAAAGTTTCTCCATCCTTGCAAGGACATCATCCTCAGCGGCTCC
GGTTTCAGCACATAGCTCACGCACAATATCCTCGACATGTCCTTCTGGAAGGAATTCATG
AAGTGGAGGGTCCAGGAGCCGAATAGTCACCGGGAGACCATCCATTGCACGAAAAATGCC
TTCAAAGTCAGACCTCTGATAAGGCAGAAGACGATCTAGTGCTTTCTGCCTCAGTTCAAC
AGTTGGAGCCATAATCATCTGCCTCACAGCCTTGATCCTCTCATCAGAAGCGAAGAACAT
ATGCTCTGTCCGACAGAGTCCAATTCCCTCTGCCCCATTTTTTCTTGCTGCCAATGCATC
CCCAGGGGTATCTGCATTAGCCATAACCTTAAGCTGCCTAACTTCATCAACCCAGGACAT
GAAAGTTTCCAAGTCAGGACTAAGGGCTGGTGGGGAAAGTGGCTGGTTGCCAAGGATCAC
ATCACCAGTTGATCCATTGAGTGACAGCCAGTCACCCTCATAGAGAACATTGTCTTCAAT
TGTTACCATCTTTTCAGTCTCATTTACACGGATGCTTGAACATCCTGACACACAGCATTT
GCCCCAACCACGTGCTACAACAGCAGCATGAGAAGTCATACCACCTCTTGCTGTAAGAAT
TCCAGCAGCTGCATGCATACCACCAACATCCTCTGGGCTGGTTTCTGTCCTCACCAGAAT
AGCAGGTTTCCCTTGGGCATGCCATGCTTCGGCCTCTTCAGCAGTAAATACAATTTGGCC
GACAGCAGCCCCAGGTGATGCTGGTAAGCCTGTGGTAATAACCTTGCCTTTGTATGAAGC
AGCCCCAGGGTTCGCAAACTGTGGATGAAGAAGCTGGTCGAGGTGACCTGGTTCTACCAT
CTTAATCGCTGTATTGCGATTAACAAGAGCCTCATTAACCATGTCTACAGCAATTTTCAC
AGCGCCTTTGCCCGTACGCTTTCCTGCTCTGCACTGTAGCATCCAGAGCCTATTTTCTTG
AACAGTAAATTCGATATCCATCATATCTTTATAGTGGCTCTCCAGTATGTCGCAGTTTTC
AACAAGCTCCTTATAGGCCTCTGGCATGTGATCCCTCATGGCATCAAGATCTTCTGGGGT
TCTGATTCCAGCAACCACATCTTCACCCTGAGCATTTACAAGGAACTCGCCATAAAGCTT
CTTCTCTCCGGTGCTAGGA
>Locus_35_Transcript_6/10_Confidence_0.423_Length_1932
TCATCATCGCTGTTTGGTAGTACATTACCATGACAGTTCAAGGGAAATGCACAGAACCAC
CCATTTTCAGGCTTACATGCGCAGACTACATATACACAGCGGCCTTTGTCAGGCAGCAGA
GTTTCCACCAGTCCACGGTTATGTATTATTTGACTTCACCAGAAGCACCAACAGCAGGCG
ATCCACTGGTCGACAACGAGGCGGCACCCCTCAGACCAGCACCTGGGCTGCAGCTAGCCT
AGCGATCGGGACCCTGAACGGGGAGCAAGAGACATAATCCAGACCAGCCTTTGCAAAGAA
AGCAACTGATGATGGCTCTCCGCCATGTTCGCCGCAGATGCCCACCTTCAAATTAGGCCT
CGCCTTGCGACCCCTCTCTGTAGCAATCTTAACCAGTTCCCCCACCCCTCTCTGATCAAG
AACCTCGAAAGGGTCATGCTGGAGGATACCCTGGGCCAGATATATGGGGAGGAACTTCCC
CACATCATCCCTGCTGTAACCAAACGTCATCTGTGTGAGGTCGTTTGTTCCGAAAGAGAA
GAACTCAGCCTGCTCTGCTATCTCATCTGCCACTAGAGCTGCCCTAGGAATTTCAATCAT
AGTCCCAACTTTGTAGCCAATGGTTTTCCCCATGTTGGTGAAAACTGTGTTAGCAATTTG
GCGGATAAGAGCCACTTGATGACCCAATTCCTGAGGTGTTCCAACCAGAGGAACCATTAT
CTCTGGAAAAACTTGAATACCCTGGTTGGTCATGGATATAGCAGCTTCAAAAATGGCCCG
GGCTTGCATTTCTGTTAATTCAGGATATGATATACCAAGCCTGCAACCACGGAAACCAAG
CATTGGGTTTACTTCTGAAAGTTTCTCCATCCTTGCAAGGACATCATCCTCAGCGGCTCC
GGTTTCAGCACATAGCTCACGCACAATATCCTCGACATGTCCTTCTGGAAGGAATTCATG
AAGTGGAGGGTCCAGGAGCCGAATAGTCACCGGGAGACCATCCATTGCACGAAAAATGCC
TTCAAAGTCAGACCTCTGATAAGGCAGAAGACGATCTAGTGCTTTCTGCCTCAGTTCAAC
AGTTGGAGCCATAATCATCTGCCTCACAGCCTTGATCCTCTCATCAGAAGCGAAGAACAT
GTGCTCTGTCCGACAGAGTCCAATTCCTTCTGCCCCATTTTTTCTTGCTGCCAATGCATC
CCCAGGGGTATCTGCATTAGCCATAACCTTGAGCTTCCTAACTTCATCGACCCAGGACAT
GAAAGTTTCCAAGTCAGGACTAAGGGCTGGTGGGGAAAGTGGCTGTTTGCCAAGGATCAC
ATCACCAGTTGATCCATTGAGTGACAGCCAGTCACCCTCATAGAGAACATTGTCTTCAAT
TGTTACCATCTTTTCAGTCTCATTTACACGGATGCTTGAACATCCTGACACACAGCATTT
GCCCCAACCACGTGCTACAACAGCAGCATGAGAAGTCATACCACCTCTTGCTGTAAGAAT
TCCAGCAGCTGCATGCATACCACCAACATCCTCTGGGCTGGTTTCTGTCCTCACCAGAAT
AGCAGGTTTCCCTTGGGCATGCCATGCTTCGGCCTCTTCAGCAGTAAATACAATTTGGCC
GACAGCAGCCCCAGGTGATGCTGGTAAGCCTGTGGTAATAACCTTGCCTTTGTATGAAGC
AGCCCCAGGGTTCGCAAACTGTGGATGAAGAAGCTGGTCGAGGTGACCTGGTTCTACCAT
CTTAATCGCTGTATTGCGATTAACAAGAGCCTCATTAACCATGTCTACAGCAATTTTCAC
AGCGCCTTTGCCCGTACGCTTTCCTGCTCTGCACTGTAGCATCCAGAGCCTATTTTCTTG
AACAGTAAATTCGATATCCATCATATCTTTATAGTGGCTCTCCAGTATTTCGCAGTTTTC
AACAAGCTCCTT
>Locus_35_Transcript_7/10_Confidence_0.462_Length_2059
TCATCATCGCTGTTTGGTAGTACATTACCATGACAGTTCAAGGGAAATGCACAGAACCAC
CCATTTTCAGGCTTACATGCGCAGACTACATATACACAGCGGCCTTTGTCAGGCAGCAGA
GTTTCCACCAGTCCACGGTTATGTATTATTTGACTTCACCAGAAGCACCAACAGCAGGCG
ATCCACTGGTCGACAACGAGGCGGCACCCCTCAGACCAGCACCTGGGCTGCAGCTAGCCT
AGCGATCGGGACCCTGAACGGGGAGCAAGAGACATAATCCAGACCAGCCTTTGCAAAGAA
AGCAACTGATGATGGCTCTCCGCCATGTTCGCCGCAGATGCCCACCTTCAAATTAGGCCT
CGCCTTGCGACCCCTCTCTGTAGCAATCTTAACCAGTTCCCCCACCCCTCTCTGATCAAG
AACCTCGAAAGGGTCATGCTGGAGGATACCCTGGGCCAGATATATGGGGAGGAACTTCCC
CACATCATCCCTGCTGTAACCAAACGTCATCTGTGTGAGGTCGTTTGTTCCGAAAGAGAA
GAACTCAGCCTGCTCTGCTATCTCATCTGCCACTAGAGCTGCCCTAGGAATTTCAATCAT
AGTCCCAACTTTGTAGCCAATGGTTTTCCCCATGTTGGTGAAAACTGTGTTAGCAATTTG
GCGGATAAGAGCCACTTGATGACCCAATTCCTGAGGTGTTCCAACCAGAGGAACCATTAT
CTCTGGAAAAACTTGAATACCCTGGTTGGTCATGGATATAGCAGCTTCAAAAATGGCCCG
GGCTTGCATTTCTGTTAATTCAGGATATGATATACCAAGCCTGCAACCACGGAAACCAAG
CATTGGGTTTACTTCTGAAAGTTTCTCCATCCTTGCAAGGACATCATCCTCAGCGGCTCC
GGTTTCAGCACATAGCTCACGCACAATATCCTCGACATGTCCTTCTGGAAGGAATTCATG
AAGTGGAGGGTCCAGGAGCCGAATAGTCACCGGGAGACCATCCATTGCACGAAAAATGCC
TTCAAAGTCAGACCTCTGATAAGGCAGAAGACGATCTAGTGCTTTCTGCCTCAGTTCAAC
AGTTGGAGCCATAATCATCTGCCTCACAGCCTTGATCCTCTCATCAGAAGCGAAGAACAT
GTGCTCTGTCCGACAGAGTCCAATTCCTTCTGCCCCATTTTTTCTTGCTGCCAATGCATC
CCCAGGGGTATCTGCATTAGCCATAACCTTGAGCTTCCTAACTTCATCGACCCAGGACAT
GAAAGTTTCCAAGTCAGGACTAAGGGCTGGTGGGGAAAGTGGCTGTTTGCCAAGGATCAC
ATCACCAGTTGATCCATTGAGTGACAGCCAGTCACCCTCATAGAGAACATTGTCTTCAAT
TGTTACCATCTTTTCAGTCTCATTTACACGGATGCTTGAACATCCTGACACACAGCATTT
GCCCCAACCACGTGCTACAACAGCAGCATGAGAAGTCATACCACCTCTTGCTGTAAGAAT
TCCAGCAGCTGCATGCATACCACCAACATCCTCTGGGCTGGTTTCTGTCCTCACCAGAAT
AGCAGGTTTCCCTTGGGCATGCCATGCTTCGGCCTCTTCAGCAGTAAATACAATTTGGCC
GACAGCAGCCCCAGGTGATGCTGGTAAGCCTGTGGTAATAACTTTGCCTTTGTACGAAGC
AGCCCCAGGGTTCGCAAACTGTGGATGAAGAAGCTGGTCGAGGTGACCTGATTCTACCAT
CTTAATCGCTGTATTGCGACTAACAAGAGCCTCATTAACCATGTCTACAGCAATTTTCAC
AGCGCCTTTGCCTGTACGCTTTCCTGCTCTGCACTGTAGCATCCAGAGCCTATTTTCTTG
AACAGTAAATTCGATATCCATCATATCTTTATAGTGGCTCTCCAGTATGTCGCAGTTTTC
AACAAGCTCCTTATAGGCCTCTGGCATGTGATCCCTCATGGCATCAAGATCTTCTGGGGT
TCTGATTCCAGCAACCACATCTTCACCCTGAGCATTTACAAGGAACTCGCCATAAAGCTT
CTTCTCTCCGGTGCTAGGA
>Locus_35_Transcript_8/10_Confidence_0.538_Length_2059
TCATCATCGCTGTTTGGTAGTACATTACCATGACAGTTCAAGGGAAATGCACAGAACCAC
CCATTTTCAGGCTTACATGCGCAGACTACATATACACAGCGGCCTTTGTCAGGCAGCAGA
GTTTCCACCAGTCCACGGTTATGTATTATTTGACTTCACCAGAAGCACCAACAGCAGGCG
ATCCACTGGTCGACAACGAGGCGGCACCCCTCAGACCAGCACCTGGGCTGCAGCTAGCCT
AGCGATCGGGACCCTGAACGGGGAGCAAGAGACATAATCCAGACCAGCCTTTGCAAAGAA
AGCAACTGATGATGGCTCTCCGCCATGTTCGCCGCAGATGCCCACCTTCAAATTAGGCCT
CGCCTTGCGACCCCTCTCTGTAGCAATCTTAACCAGTTCCCCCACCCCTCTCTGATCAAG
AACCTCGAAAGGGTCATGCTGGAGGATACCCTGGGCCAGATATATGGGGAGGAACTTCCC
CACATCATCCCTGCTGTAACCAAACGTCATCTGTGTGAGGTCGTTTGTTCCGAAAGAGAA
GAACTCAGCCTGCTCTGCTATCTCATCTGCCACTAGAGCTGCCCTAGGAATTTCAATCAT
AGTCCCAACTTTGTAGCCAATGGTTTTCCCCATGTTGGTGAAAACTGTGTTAGCAATTTG
GCGGATAAGAGCCACTTGATGACCCAATTCCTGAGGTGTTCCAACCAGAGGAACCATTAT
CTCTGGAAAAACTTGAATACCCTGGTTGGTCATGGATATAGCAGCTTCAAAAATGGCCCG
GGCTTGCATTTCTGTTAATTCAGGATATGATATACCAAGCCTGCAACCACGGAAACCAAG
CATTGGGTTTACTTCTGAAAGTTTCTCCATCCTTGCAAGGACATCATCCTCAGCGGCTCC
GGTTTCAGCACATAGCTCACGCACAATATCCTCGACATGTCCTTCTGGAAGGAATTCATG
AAGTGGAGGGTCCAGGAGCCGAATAGTCACCGGGAGACCATCCATTGCACGAAAAATGCC
TTCAAAGTCAGACCTCTGATAAGGCAGAAGACGATCTAGTGCTTTCTGCCTCAGTTCAAC
AGTTGGAGCCATAATCATCTGCCTCACAGCCTTGATCCTCTCATCAGAAGCGAAGAACAT
ATGCTCTGTCCGACAGAGTCCAATTCCCTCTGCCCCATTTTTTCTTGCTGCCAATGCATC
CCCAGGGGTATCTGCATTAGCCATAACCTTAAGCTGCCTAACTTCATCAACCCAGGACAT
GAAAGTTTCCAAGTCAGGACTAAGGGCTGGTGGGGAAAGTGGCTGTTTGCCAAGTATCAC
ATCACCAGTTGATCCATTGAGTGATAGCCAGTCACCCTCATAGAGCACATTATCTTCAAT
TGTTACCACCTTTTCAGCCTCATTTACACGGATGCTTGAACATCCTGACACACAGCATTT
GCCCCAACCACGTGCTACAACAGCAGCATGAGAAGTCATACCACCTCTTGCTGTAAGAAT
TCCAGCAGCTGCATGCATACCACCAACATCCTCTGGGCTGGTTTCTGTCCTCACCAGAAT
AGCAGGTTTCCCTTGGGCATGCCATGCTTCGGCCTCTTCAGCAGTAAATACAATTTGGCC
GACAGCAGCCCCAGGTGATGCTGGTAAGCCTGTGGTAATAACCTTGCCTTTGTATGAAGC
AGCCCCAGGGTTCGCAAACTGTGGATGAAGAAGCTGGTCGAGGTGACCTGGTTCTACCAT
CTTAATCGCTGTATTGCGATTAACAAGAGCCTCATTAACCATGTCTACAGCAATTTTCAC
AGCGCCTTTGCCCGTACGCTTTCCTGCTCTGCACTGTAGCATCCAGAGCCTATTTTCTTG
AACAGTAAATTCGATATCCATCATATCTTTATAGTGGCTCTCCAGTATGTCGCAGTTTTC
AACAAGCTCCTTATAGGCCTCTGGCATGTGATCCCTCATGGCATCAAGATCTTCTGGGGT
TCTGATTCCAGCAACCACATCTTCACCCTGAGCATTTACAAGGAACTCGCCATAAAGCTT
CTTCTCTCCGGTGCTAGGA
>Locus_35_Transcript_9/10_Confidence_0.500_Length_2059
TCATCATCGCTGTTTGGTAGTACATTACCATGACAGTTCAAGGGAAATGCACAGAACCAC
CCATTTTCAGGCTTACATGCGCAGACTACATATACACAGCGGCCTTTGTCAGGCAGCAGA
GTTTCCACCAGTCCACGGTTATGTATTATTTGACTTCACCAGAAGCACCAACAGCAGGCG
ATCCACTGGTCGACAACGAGGCGGCACCCCTCAGACCAGCACCTGGGCTGCAGCTAGCCT
AGCGATCGGGACCCTGAACGGGGAGCAAGAGACATAATCCAGACCAGCCTTTGCAAAGAA
AGCAACTGATGATGGCTCTCCGCCATGTTCGCCGCAGATGCCCACCTTCAAATTAGGCCT
CGCCTTGCGACCCCTCTCTGTAGCAATCTTAACCAGCTCCCCCACCCCTCTCTGATCAAG
CACCTCAAAAGGGTCATGCTGGAGGATGCCCTGAGCCAGATATATGGGGAGGAACTTCCC
CACATCATCCCTGCTGTAACCAAATGTCATCTGCGTGAGGTCGTTCGTTCCGAAAGAGAA
GAACTCAGCCTGCTCTGCTATCTCATCTGCAACTAGAGCTGCCCTAGGAATTTCAATCAT
AGTCCCAACTTTGTAGCCAATGGTTTTCCCCATGTTGGTGAAAACTGTGTTAGCAATTTG
GCGGATAAGAGCCACTTGATGACCCAATTCCTGAGGTGTTCCAACCAGAGGAACCATTAT
CTCTGGAAAAACTTGAATACCCTGGTTGGTCATGGATATAGCAGCTTCAAAAATGGCCCG
GGCTTGCATTTCTGTTAATTCAGGATATGATATACCAAGCCTGCAACCACGGAAACCAAG
CATTGGGTTTACTTCTGAAAGTTTCTCCATCCTTGCAAGGACATCATCCTCAGCGGCTCC
GGTTTCAGCACATAGCTCACGCACAATATCCTCGACATGTCCTTCTGGAAGGAATTCATG
AAGTGGAGGGTCCAGGAGCCGAATAGTCACCGGGAGACCATCCATTGCACGAAAAATGCC
TTCAAAGTCAGACCTCTGATAAGGCAGAAGACGATCTAGTGCTTTCTGCCTCAGTTCAAC
AGTTGGAGCCATAATCATCTGCCTCACAGCCTTGATCCTCTCATCAGAAGCGAAGAACAT
GTGCTCTGTCCGACAGAGTCCAATTCCTTCTGCCCCATTTTTTCTTGCTGCCAATGCATC
CCCAGGGGTATCTGCATTAGCCATAACCTTGAGCTTCCTAACTTCATCGACCCAGGACAT
GAAAGTTTCCAAGTCAGGACTAAGGGCTGGTGGGGAAAGTGGCTGTTTGCCAAGGATCAC
ATCACCAGTTGATCCATTGAGTGACAGCCAGTCACCCTCATAGAGAACATTGTCTTCAAT
TGTTACCATCTTTTCAGTCTCATTTACACGGATGCTTGAACATCCTGACACACAGCATTT
GCCCCAACCACGTGCTACAACAGCAGCATGAGAAGTCATACCACCTCTTGCTGTAAGAAT
TCCAGCAGCTGCATGCATACCACCAACATCCTCTGGGCTGGTTTCTGTCCTCACCAGAAT
AGCAGGTTTCCCTTGGGCATGCCATGCTTCGGCCTCTTCAGCAGTAAATACAATTTGGCC
GACAGCAGCCCCAGGTGATGCTGGTAAGCCTGTGGTAATAACCTTGCCTTTGTATGAAGC
AGCCCCAGGGTTCGCAAACTGTGGATGAAGAAGCTGGTCGAGGTGACCTGGTTCTACCAT
CTTAATCGCTGTATTGCGATTAACAAGAGCCTCATTAACCATGTCTACAGCAATTTTCAC
AGCGCCTTTGCCCGTACGCTTTCCTGCTCTGCACTGTAGCATCCAGAGCCTATTTTCTTG
AACAGTAAATTCGATATCCATCATATCTTTATAGTGGCTCTCCAGTATGTCGCAGTTTTC
AACAAGCTCCTTATAGGCCTCTGGCATGTGATCCCTCATGGCATCAAGATCTTCTGGGGT
TCTGATTCCAGCAACCACATCTTCACCCTGAGCATTTACAAGGAACTCGCCATAAAGCTT
CTTCTCTCCGGTGCTAGGA
>Locus_35_Transcript_10/10_Confidence_0.462_Length_2059
TCATCATCGCTGTTTGGTAGTACATTACCATGACAGTTCAAGGGAAATGCACAGAACCAC
CCATTTTCAGGCTTACATGCGCAGACTACATATACACAGCGGCCTTTGTCAGGCAGCAGA
GTTTCCACCAGTCCACGGTTATGTATTATTTGACTTCACCAGAAGCACCAACAGCAGGCG
ATCCACTGGTCGACAACGAGGCGGCACCCCTCAGACCAGCACCTGGGCTGCAGCTAGCCT
AGCGATCGGGACCCTGAACGGGGAGCAAGAGACATAATCCAGACCAGCCTTTGCAAAGAA
AGCAACTGATGATGGCTCTCCGCCATGTTCGCCGCAGATGCCCACCTTCAAATTAGGCCT
CGCCTTGCGACCCCTCTCTGTAGCAATCTTAACCAGTTCCCCCACCCCTCTCTGATCAAG
AACCTCGAAAGGGTCATGCTGGAGGATACCCTGGGCCAGATATATGGGGAGGAACTTCCC
CACATCATCCCTGCTGTAACCAAACGTCATCTGTGTGAGGTCGTTTGTTCCGAAAGAGAA
GAACTCAGCCTGCTCTGCTATCTCATCTGCCACTAGAGCTGCCCTAGGAATTTCAATCAT
AGTCCCAACTTTGTAGCCAATGGTTTTCCCCATGTTGGTGAAAACTGTGTTAGCAATTTG
GCGGATAAGAGCCACTTGATGACCCAATTCCTGAGGTGTTCCAACCAGAGGAACCATTAT
CTCTGGAAAAACTTGAATACCCTGGTTGGTCATGGATATAGCAGCTTCAAAAATGGCCCG
GGCTTGCATTTCTGTTAATTCAGGATATGATATACCAAGCCTGCAACCACGGAAACCAAG
CATTGGGTTTACTTCTGAAAGTTTCTCCATCCTTGCAAGGACATCATCCTCAGCGGCTCC
GGTTTCAGCACATAGCTCACGCACAATATCCTCGACATGTCCTTCTGGAAGGAATTCATG
AAGTGGAGGGTCCAGGAGCCGAATAGTCACCGGGAGACCATCCATTGCACGAAAAATGCC
TTCAAAGTCAGACCTCTGATAAGGCAGAAGACGATCTAGTGCTTTCTGCCTCAGTTCAAC
AGTTGGAGCCATAATCATCTGCCTCACAGCCTTGATCCTCTCATCAGAAGCGAAGAACAT
GTGCTCTGTCCGACAGAGTCCAATTCCTTCTGCCCCATTTTTTCTTGCTGCCAATGCATC
CCCAGGGGTATCTGCATTAGCCATAACCTTGAGCTTCCTAACTTCATCGACCCAGGACAT
GAAAGTTTCCAAGTCAGGACTAAGGGCTGGTGGGGAAAGTGGCTGTTTGCCAAGGATCAC
ATCACCAGTTGATCCATTGAGTGACAGCCAGTCACCCTCATAGAGAACATTGTCTTCAAT
TGTTACCATCTTTTCAGTCTCATTTACACGGATGCTTGAACATCCTGACACACAGCATTT
GCCCCAACCACGTGCTACAACAGCAGCATGAGAAGTCATACCACCTCTTGCTGTAAGAAT
TCCAGCAGCTGCATGCATACCACCAACATCCTCTGGGCTGGTTTCTGTCCTCACCAGAAT
AGCAGGTTTCCCTTGGGCATGCCATGCTTCGGCCTCTTCAGCAGTAAATACAATTTGGCC
GACAGCAGCCCCAGGTGATGCTGGTAAGCCTGTGGTAATAACCTTGCCTTTGTATGAAGC
AGCCCCAGGGTTCGCAAACTGTGGATGAAGAAGCTGGTCGAGGTGACCTGGTTCTACCAT
CTTAATCGCTGTATTGCGATTAACAAGAGCCTCATTAACCATGTCTACAGCAATTTTCAC
AGCGCCTTTGCCCGTACGCTTTCCTGCTCTGCACTGTAGCATCCAGAGCCTATTTTCTTG
AACAGTAAATTCGATATCCATCATATCTTTATAGTGGCTCTCCAGTATGTCGCAGTTTTC
AACAAGCTCCTTATAGGCCTCTGGCATGTGATCCCTCATGGCATCAAGATCTTCTGGGGT
TCTGATTCCAGCAACCACATCTTCACCCTGAGCATTTACAAGGAACTCGCCATAAAGCTT
CTTCTCTCCGGTGCTAGGA
>Locus_36_Transcript_1/2_Confidence_1.000_Length_1065
CATAATTGGATCATCTTCTAAACAAAATGGCAGTTACACAGAAGAAGAATCACTGGAATA
TGGAAAGAGAGTCCAGCGTGCAAGACCAGCTCTCAACAATTACAATGGCGAGGATTTCAA
GATGCTGTCGAACTTGCGCTGCTCAGAAATTGGCATTTTGGTTCGCACAGCCTCAACTTT
TGACAAGTCAATATCTGCTACTGCAAATCCAGTGGACAGTCGATCTGGAAGTCGAGCTAT
AACTACTCCCCATGGGTCAATAATTATAGAATCACCATAGCTTTCTCTTTTCTCATTGTG
TTTTCCAGCTTGAGCCGCAGCAATAACATAACATTGCGTCTCGATTGCACGAGCACGAAG
AAGAATTTCCCAGTGTGCCTCCCCGGTTACCTTTGTGAATGCAGATGGTACAAGCAAGAC
CTGTGCTTTGTGCTTAAAATGCAAACATTGATAAATCTCTGGAAATCTCAAATCATAGCA
AACTGTAAGACCCAATCGTCCAAAAGGGCTATCCACCGCAACAACAGTATCACCTGCTGC
CGTGAAACGGCTTTCCTTGTACACCATATTGCCAGGTACATCCACATCAAACAGATGTAT
TTTTCGATATGAGCTTCTAACTTTTCCAAATTCATCGATTAATACATGAGTATTGTACTG
GCGCGAATCATCCGGCCCTTTTTCCTGAAACCCTCCAAGAGACAACCACATACTTGACTC
ATTTGCAAGTGAGCAATATCTCTGCATTATTGGGCCATCCAATGGTTCCGCTAGCTTCAC
TGACTCGCCATCCTTGGATCCTATGAATGAGAAGACCTCAGGGAAGCAAAGAAATTTGAC
CCCGACCGCAGCAGCTTCCTTGGTGAGGCGGGAGCAGGTGGCGTAGTTGGCGTCTAGGTC
CCCCACGGAGGTCATCTGCACCACGCCTACCCTCGCCTGCGATGCAGCGGAGACGGACAT
GGTGCGGCGGAGGACGGCGGCACGGGACCTCGCGACGGCGGCGATTGGGAGCGAGGCCGC
GAAGGAGGCCAAGGCCATGCCAAGTAGGAGAAGTCAATAACCAGC
>Locus_36_Transcript_2/2_Confidence_1.000_Length_1065
CATAATTGGATCATCTTCTAAACAAAATGGCAGTTACACAGAAGAAGAATCACTGGAATA
TGGAAAGAGAGTCCAGCGTGCAAGACCAGCTCTCAACAATTACAATGGCGAGGATTTCAA
GATGCTGTCGAACTTGCGCTGCTCAGAAATTGGCATTTTGGTTCGCACAGCCTCAACTTT
TGACAAGTCAATATCTGCTACTGCAAATCCAGTGGACAGTCGATCTGGAAGCCGAGCTAT
AACTACTCCCCATGGGTCAATAATTATAGAATCACGGTAGCTTTCTCTTTTCTCATTGTG
TTTTCCAGCTTGAGCAGCAGCAATAACATAACATTGTGTCTCGATTGCACGTGCACGAAG
GAGAATTTCCCAGTGTGCCTCCCCGGTTACCTTTGTGAATGCAGCTGGTACAAGCAAGAC
CTGTGCTTGGTGCTTAAAACGCAAACATTGATAAATCTCTGGAAATCTCAAATCATAGCA
AACTGTAAGACCCAATCGTCCAAAAGGGCTATCCACCGCAACAACAGTATCACCTGCTGC
CGTGAAACGGCTTTCCTTGTACACCATATTGCCAGGTACATCCACATCAAACAGATGTAT
TTTTCGATATGAGCTTCTAACTTTTCCAAATTCATCGATTAATACATGAGTATTGTACTG
GCGCGAATCATCCGGCCCTTTTTCCTGAAACCCTCCAAGAGACAACCACATACTTGACTC
ATTTGCAAGTGAGCAATATCTCTGCATTATTGGGCCATCCAATGGTTCCGCTAGCTTCAC
TGACTCGCCATCCTTGGATCCTATGAATGAGAAGACCTCAGGGAAGCAAAGAAATTTGAC
CCCGACCGCAGCAGCTTCCTTGGTGAGGCGGGAGCAGGTGGCGTAGTTGGCGTCTAGGTC
CCCCACGGAGGTCATCTGCACCACGCCTACCCTCGCCTGCGATGCAGCGGAGACGGACAT
GGTGCGGCGGAGGACGGCGGCACGGGACCTCGCGACGGCGGCGATTGGGAGCGAGGCCGC
GAAGGAGGCCAAGGCCATGCCAAGTAGGAGAAGTCAATAACCAGC
>Locus_37_Transcript_1/1_Confidence_1.000_Length_586
GCTTATTAGTACTTGTAAATAGTCCATGATATGCATAACACTAGTGAAATAGGAAAACAT
GATCCAAGGAGCAATGTATGACACTACAACAATGCAAATGTCTAAAATAGCCAAATGCAT
TTATTATTAGGATATCAAAAGAAGCAACAATGCTCAAGTCCCAGGCTTTCGCATTAGCAC
TCTGGAAGCTGTATAGTTTTGCCACAAGTAAATCAGTACATATGGATCATCAGTGATGCC
AGAGCTGAAGCAAACAACCAAACTTTCATCGGAGAATGTCAAGAGTGATTATGGTCAGAG
GAAAATTGCATCTTTCCCGATGATCAAGACATGCCGCTCTTACTATCTCGAATCCATGAC
AGTGCCTTCAAGAAGCGGAGACAAGTACACAAGAGGAGTATGCGATTTAAGTGGTATGTC
AGAGCCGGTAATCTTCTTCTCATTCGACCTACTCAGCACCTTTCTCACCGCATCAGCAAG
CTCAATGATGGAATCATCTTCATGGCTTATATTGGACAACGCCTTCTCCATTGAGAACAG
GTAGTCCCTATTATTTCCAGTAGGGCCATTGGCTGTAGCAATTTGC
>Locus_38_Transcript_1/3_Confidence_0.714_Length_818
TGCTCTCTCCCGTTCCTCCCATGGAGTCTGCCTAGTTCTGCCCCGTTGAGAGCGCTGCTG
ATATATTCTCCAAACCTCCAGATCTGTGGCCTCTTACTCGCTGCTTCCTCAAAAACAAGC
CGTCCAGATGGACTCCGCCGGAACGGAGCCGGAGCTGCTCGCCGACGGCGGCCTCACGGA
GCTGCAAGCCACCGGCACCGGCACAGCCGACGAGCGTCTGACTGATTTCATGATGGGTGG
AACGAAGAGAGATGAAACTGCTCCTACTGATGCCGGCGATGAAGATGGCGATGAGGATGA
TGATGATGGGGATGAGGATGGCGACTTTGGTGAGGGTGAAGAGGAGATCTCTGAAGGAGA
GGAGTATGACAATCCGAAGTCCAATGATACCAAGAAGAAACAAGTAGGTGAGGGTGAGGA
GAATGGTGAGGAGGAGGACGAGGAAGTACCCGAAGAGCAGGAGGGTGGAGGAGGTGATGA
TGATGACGATGATGACGACGATGACAATGAGGATGATGACGATGAGGAAGATGTTGCTGA
AGACGATGAAGACGGAGTAGAAGAGGAAGACGATGATGACCAGGATGATGAGGAGGAAGA
TGATGACGAGGACTCGCTCCAGCCCCCGAAGAAGAGGAAGAAGTGAAGCTCTCTTCCACG
CGGCTGTAGTTTCTCCATGCGATGAGATCTGTGCCTCTGGTTCTGTCATGTTATCAGAAT
CGAACTTTCCTTTATTAGAGTTAAAAACACACCACACGATCACAACGTGTGGAGCTTGTA
GGAGCTTTATGATTTGAAGCGGTTAGGGGAACTTTGTG
>Locus_38_Transcript_2/3_Confidence_0.714_Length_819
TGCTCTCTCCCGTTCCTCCCATGGAGTCTGCCTAGTTCTGCCCCGTTGAGAGCGCTGCTG
ATATATCCTCCAAACCTCCAGATCTGTGGCCTCTCACTCGCTGCTTCCTCAAAAACAAGC
CGTCCAGATGGACTCCGCCGGAACGGAGACGGAGCTGCTCGCCGACGGCGGCCTCACGGA
GCTGCAACCCACCGGCACCGCCGACGAGCGTCTGACTGATTTCATGATGGGTGGAACGAA
GAGAGATGAAACTGCTCCTACTGATGCCGGCGATGAAGATGGCGATGAGGATGATGATGA
TGGGGATGAGGATGGCGACTTTGGTGAGGGTGAAGAGGAGATCTCTGAAGGAGAGGAGTA
TGACAATCCGAAGTCCAATGATACCAAGAAGAAACAAGTAGGTGAGGGTGAGGAGAATGG
TGAGGAGGAGGACGAGGAAGTACCCGAAGAGCAGGAGGGTGGAGGAGGTGATGATGATGA
CGATGATGACGACGATGACAATGAGGATGATGACGATGAGGAAGATGTTGCTGAAGACGA
TGAAGATGGAGTAGAAGAGGAAGACGATGATGACCAGGATGACGAGGAGGAAGATGACGA
TGAGGACTCGCTCCAGCCCCCGAAGAAGAGGAAGAAGTGAAGCTCTCTTCGACGCGGCTG
TAGTTTCTCCATGCGATGAGATCTGTGCCTCCGGTTTCCGCCATGTTATCGGAATCGAAC
TTTCCTTTATTAGAGTTAAAAACACACCACACCATCACAACGTGTGGAGCTTGTAGGAGC
TTTATGATTTGAAGCGGTTAGGGGAACTTTGTGTCATTG
>Locus_38_Transcript_3/3_Confidence_0.714_Length_812
TGCTCTCTCCCGTTCCTCCCATGGAGTCTGCCTAGTTCTGCCCCGTTGAGAGCGCTGCTG
ATATATCCTCCAAACCTCCAGATCTGTGGCCTCTCACTCGCTGCTTCCTCAAAAACAAGC
CGTCCAGATGGACTCCGCCGGAACGGAGACGGAGCTGCTCGCCGACGGCGGCCTCACGGA
GCTGCAACCCACCGGCACCGCCGACGAGCGTCTGACTGATTTCATGATGGGTGGAACGAA
GAGAGATGAAACTGCTCCTACTGATGCCGGCGATGAAGATGGCGATGAGGATGATGATGA
TGGGGATGAGGATGGCGACTTTGGTGAGGGTGAAGAGGAGATCTCTGAAGGAGAGGAGTA
TGACAATCCGAAGTCCAATGATACCAAGAAGAAACAAGTAGGTGAGGGTGAGGAGAATGG
TGAGGAGGAGGACGAGGAAGTACCCGAAGAGCAGGAGGGTGGAGGAGGTGATGATGATGA
CGATGATGACGACGATGACAATGAGGATGATGACGATGAGGAAGATGTTGCTGAAGACGA
TGAAGACGGAGTAGAAGAGGAAGACGATGATGACCAGGATGATGAGGAGGAAGATGATGA
CGAGGACTCGCTCCAGCCCCCGAAGAAGAGGAAGAAGTGAAGCTCTCTTCCACGCGGCTG
TAGTTTCTCCATGCGATGAGATCTGTGCCTCTGGTTCTGTCATGTTATCAGAATCGAACT
TTCCTTTATTAGAGTTAAAAACACACCACACGATCACAACGTGTGGAGCTTGTAGGAGCT
TTATGATTTGAAGCGGTTAGGGGAACTTTGTG
>Locus_39_Transcript_1/1_Confidence_1.000_Length_624
ACTCCCAGTTTCACTGCTATGGATGTCTAGGTGATGCAGGATTACGAGGCTGAAATCTGG
ACTCTCAAGTGCCGGATTGACGTCTCAATTAATGTTGGAGGCATCAAGGCAACTTCATTT
AGCTTCTTTCATAAATAAAAAGAAAAAGAAAAGGAGAACACCACTTGATTCAATGGTGCA
ATCGTTCAATGATATGGCTGTGCTCAATGAGCGTGAGCTGCTGATCAAGTTTAATGAAAA
ACATGTGTTGCGCTGTGACATTGATGGCAAGTTCTTAGGAATTGTGAACCTTGGAAAAAG
TCAGTATCTTATGTCTCTTACTCAGCACCACCTCCAAGAGAGCATTGTTCCAATTCCTCA
TCAGGAGATGCAAGAAGAAGATGAGGACTCTCTGTTCTCCCCAGGGCAGATCGAGTGGGA
ACCGGTGAACCTGTGCTCAGAGGATCTGAATGTTTAGGACTAAGTACTTTGCTTTGCCTT
CAGATTGAGAGCATGCCTTTATTAATCTTATCTCTTCTTACTTATTAGTACTACTGCTAT
AGCATTTTATTTTGGATGGTCCAACGGTTGGGATGGTCGCAGTAGCACCTGGGATGTCAT
CATTTGGTGCTTTCTTATTATTTG
>Locus_40_Transcript_1/4_Confidence_0.250_Length_210
GTGGTTCAAATGCTTGTAGCCTATCAAAACTGCAACCTCTTAAACCTCCTTGTCGAGAGC
TTTGCCACGGAGTAAAGCTCTGTCCGAACAACTGAGCCATGGATCCATGGCACAAGAGGA
ACATGGAAAAGTAAAACAAAACGGATCAATCAACCTTCTCCAATCTCTTAAAGCAATCAT
GGCAACCACCGGCTTTCGATCCGTTTTGTT
>Locus_40_Transcript_2/4_Confidence_0.500_Length_358
GTGGTTCAAATGCTTGTAGCCTATCAAAACTGCAACCTCTTAAACCTCCTTGTCGAGAGC
TTTGCCACGGAGTAAAGCTCTGTCCGAACAACTGAGCCATGGATCCATGGCACAAGAGGA
ACATGGAAAAGTAAAACAAAACGGATCGAAAGCCGGTGGTTGCCATGATTGCTTTAAGAG
ATTGGAGAAGGTTGATTGATCCGTTTTGTTTTACTTTTCCATGTTCCTCTTGTGCCATGG
ATCCATGGCTCAGTTGTTCGGACAGAGCTTTACTCCGTGGCAAAGCTCTCGACAAGGAGG
TTTAAGAGGTTGCAGTTTTGATAGGCTACAAGCATTTGAACCACATAGGCAAGTGAGG
>Locus_40_Transcript_3/4_Confidence_0.333_Length_365
AAAAAAAGCAGAACATAACTTTTAAGCAAAGTTATATCGACTCACATTTTAAACCATATC
CGAGTCACCATGTATATCTACTATGTATGTCATGATCATCCTATGCTACTTTTTATGGCT
ATAAAACCTAGCTCACATTCATCAAACTAGCATCAATCAACCTTCTCCAATCTCTTAAAG
CAATCATGGCAACCACCGGCTTTCGATCCGTTTTGTTTTACTTTTCCATGTTCCTCTTGT
GCCATGGATCCATGGCTCAGTTGTTCGGACAGAGCTTTACTCCGTGGCAAAGCTCTCGAC
AAGGAGGTTTAAGAGGTTGCAGTTTTGATAGGCTACAAGCATTTGAACCACATAGGCAAG
TGAGG
>Locus_40_Transcript_4/4_Confidence_0.333_Length_351
GTGGTTCAAATGCTTGTAGCCTATCAAAACTGCAACCTCTTAAACCTCCTTGTCGAGAGC
TTTGCCACGGAGTAAAGCTCTGTCCGAACAACTGAGCCATGGATCCATGGCACAAGAGGA
ACATGGAAAAGTAAAACAAAACGGATCGAAAGCCGGTGGTTGCCATGATTGCTTTAAGAG
ATTGGAGAAGGTTGATTGATGCTAGTTTGATGAATGTGAGCTAGGTTTTATAGCCATAAA
AAGTAGCATAGGATGATCATGACATACATAGTAGATATACATGGTGACTCGGATATGGTT
TAAAATGTGAGTCGATATAACTTTGCTTAAAAGTTATGTTCTGCTTTTTTT
>Locus_41_Transcript_1/6_Confidence_0.529_Length_820
GCCGCCAGCCCCCACGCGCCCTCCCTTTCCTCCTCTTCGCGGGCGGCGGCCGGAGCGCTC
CGTCTCCTTCCTCCATCCTCACCGTGGTCGCCGGCTTGAAGCCCCATCCGTCGACTTCCA
AAACCCTATCACCTTCCCCTGCTGCCGCACCAGCCATCAGACCCGTGCCCGGTACCCCTA
CTCCTCTTCTCCCTCCACCGGCTCTCTTCTTCCCGTCACCACCACCAGCGGCGGCGGCGG
CGGCAAGATGGTGAAGAAAAGTAAGAAGAGCAAGAGCAAGCGAGTCACGCTTAAGGCGAA
ACACAAGGTGCTGCGCAAGGTGAAGGAGCACCACCGCAAGAAGCGCAAGGAGGCCAGGAA
GGACGGCAAGAACCACAAGAGCAAGGTCGAGAAGGACCCCGGGATCCCCAACGAGTGGCC
CTTCAAGGAGCAGGAGCTCAAGGCCCTCGAGGTCCGTCGCGCGCAGGCGATCAAGGAGCT
CGAGCTCAAGAAGGAGGCTCGCAAGGAGAGGGCTAGGAAGAGAAAGCTTGGATTGCCTGA
GGATGAAGATATTGCTAATTTGGTAGCTGCAGCTTCTGCACAGGGCAGTGAGTTTGCAGA
GAAGGATGCAGCAAAGGAGAGTGCTTCTTTAGCAATGCCTATGACCAATGATCATTCAGA
GAGGGCCTTTTATAAGGAGTTGGTTAAAGTAATCGACGCTTCAGATGTTATACTCGAGGT
TCTTGATGCAAGGGACCCAGTGGGCACTCGTTGCATTGACATGGAAAAGATGGTTAGGAA
GGCTGATGCAACTAAACGAATAGTGCTGCTTCTCAATAAG
>Locus_41_Transcript_2/6_Confidence_0.294_Length_752
CGAGGCGGAGCGCTCCAGCCGCCAGCCCCCACGCGCCCTTCCTTTCCTCTTCTTCGCGGG
CGGCGGCCGGAGCGCTCCGCCTCGTTCCTCCATCCTCACCGCGGTCGCCGACTTGAAGCC
CCATCCGTCGATTTCCAAACCCCTACCGCCTCCCCCTTCTGCCGCACCAGCCATCAGACC
CGTGCCCGGTACCCCTAGTCCTCTTCTCGCTCCACCGGCTCTCTTCTTCCCATCACCACC
AGCAGTGGCGGCGGCGCAAGATGGTGAAGAAAAGTAAGAAGAGCAAGAGCAAGCGCGTCA
CGCTTAAGGCGAAACACAAGGTGCTGCGCAAGGTGAAGGAGCACCACCGCAAGAAGCGCA
AGGAGGCCAGGAAGGACGGCAAGAACCACAAGAGCAAGGTCGAGAAGGACCCCGGGATCC
CCAACGAGTGGCCCTTCAAGGAGCAGGAGCTCAAGGCCCTCGAGGTCCGTCGCGCGCAGG
CGATCAAGGAGCTCGAGCTCAAGAAGGAGGCTCGCAAGGAGAGGGCTAGGAAGAGAAAGC
TTGGATTGCCTGAGGATGAAGATATTGCTAATTTGGCAGCTGCAGCTTCTGCACAGGGCA
GTGAGTTTGCAGAGAAGGATGCAGCAAATGAGGGTGCTTCTTTAGCAATGCCGAAGACCA
ATGATCATTCAGAGAGGGCCTTCTATAAGGAGTTGGTTAAAGTTATCGAAGCTTCAGATG
TTATTCTCGAGGTTCTTGATGCAAGGGACCCA
>Locus_41_Transcript_3/6_Confidence_0.471_Length_833
CGAGGCGGAGCGCTCCAGCCGCCAGCCCCCACGCGCCCTTCCTTTCCTCTTCTTCGCGGG
CGGCGGCCGGAGCGCTCCGCCTCGTTCCTCCATCCTCACCGCGGTCGCCGACTTGAAGCC
CCATCCGTCGATTTCCAAACCCCTACCGCCTCCCCCTTCTGCCGCACCAGCCATCAGACC
CGTGCCCGGTACCCCTAGTCCTCTTCTCGCTCCACCGGCTCTCTTCTTCCCATCACCACC
AGCAGTGGCGGCGGCGCAAGATGGTGAAGAAAAGTAAGAAGAGCAAGAGCAAGCGCGTCA
CGCTTAAGGCGAAACACAAGGTGCTGCGCAAGGTGAAGGAGCACCACCGCAAGAAGCGCA
AGGAGGCCAGGAAGGACGGCAAGAACCACAAGAGCAAGGTCGAGAAGGACCCCGGGATCC
CCAACGAGTGGCCCTTCAAGGAGCAGGAGCTCAAGGCCCTCGAGGTCCGTCGCGCGCAGG
CGATCAAGGAGCTCGAGCTCAAGAAGGAGGCTCGCAAGGAGAGGGCTAGGAAGAGAAAGC
TTGGATTGCCTGAGGATGAAGATATTGCTAATTTGGTAGCTGCAGCTTCTGCACAGGGCA
GTGAGTTTGCAGAGAAGGATGCAGCAAAGGAGAGTGCTTCTTTCGCAATGCCTATAACCA
ATGATCATTCAGAGAGGGCCTTTTATAAGGAGTTGGTTAAAGTCATCGACGCTTCAGATG
TTATACTCGAGGTTCTTGATGCAAGGGACCCAGTGGGCACTCGTTGCATTGACATGGAAA
AGATGGTTAGGAAGGCTGATGCAACTAAACGAATAGTGCTGCTTCTCAATAAG
>Locus_41_Transcript_4/6_Confidence_0.471_Length_867
CGAGGCGGAGCGCTCCAGCCGCCAGCCCCCACGCGCCCTTCCTTTCCTCTTCTTCGCGGG
CGGCGGCCGGAGCGCTCCGCCTCGTTCCTCCATCCTCACCGCGGTCGCCGACTTGAAGCC
CCATCCGTCGATTTCCAAACCCCTACCGCCTCCCCCTTCTGCCGCACCAGCCATCAGACC
CGTGCCCGGTACCCCTAGTCCTCTTCTCGCTCCACCGGCTCTCTTCTTCCCATCACCACC
AGCAGTGGCGGCGGCGCAAGATGGTGAAGAAAAGTAAGAAGAGCAAGAGCAAGCGCGTCA
CGCTTAAGGCGAAACACAAGGTGCTGCGCAAGGTGAAGGAGCACCACCGCAAGAAGCGCA
AGGAGGCCAGGAAGGACGGCAAGAACCACAAGAGCAAGGTCGAGAAGGACCCCGGGATCC
CCAACGAGTGGCCCTTCAAGGAGCAGGAGCTCAAGGCCCTCGAGGTCCGTCGCGCGCAGG
CGATCAAGGAGCTCGAGCTCAAGAAGGAGGCTCGCAAGGAGAGGGCTAGGAAGAGAAAGC
TTGGATTGCCTGAGGATGAAGATATTGCTAATTTGGTAGCTGCAGCTTCTGCACAGGGCA
GTGAGTTTGCAGAGAAGGATGCAGCAAAGGAGAGTGCTTCTTTAGCAATGCCTATGACCA
ATGATCATTCAGAGAGGGCCTTTTATAAGGAGTTGGTTAAAGTCATTGACGCTTCAGATG
TTATACTCGAGGTTCTTGATGCAAGGGACCCAGTGGGCACTCGTTGTATTGACATGGAAA
AGATGGTTAGGAAGGCTGATGCAACTAAACGAATAGTGCTGCTTCTCAATAAGATAGATC
TTGTCCCAAAGGAGTCGGTAGAGAAGT
>Locus_41_Transcript_5/6_Confidence_0.412_Length_752
CGAGGCGGAGCGCTCCAGCCGCCAGCCCCCACGCGCCCTTCCTTTCCTCTTCTTCGCGGG
CGGCGGCCGGAGCGCTCCGCCTCGTTCCTCCATCCTCACCGCGGTCGCCGACTTGAAGCC
CCATCCGTCGATTTCCAAACCCCTACCGCCTCCCCCTTCTGCCGCACCAGCCATCAGACC
CGTGCCCGGTACCCCTAGTCCTCTTCTCGCTCCACCGGCTCTCTTCTTCCCATCACCACC
AGCAGTGGCGGCGGCGCAAGATGGTGAAGAAAAGTAAGAAGAGCAAGAGCAAGCGCGTCA
CGCTTAAGGCGAAACACAAGGTGCTGCGCAAGGTGAAGGAGCACCACCGCAAGAAGCGCA
AGGAGGCCAGGAAGGACGGCAAGAACCACAAGAGCAAGGTCGAGAAGGACCCCGGGATCC
CCAACGAGTGGCCCTTCAAGGAGCAGGAGCTCAAGGCCCTCGAGGTCCGTCGCGCGCAGG
CGATCAAGGAGCTCGAGCTCAAGAAGGAGGCTCGCAAGGAGAGGGCTAGGAAGAGAAAGC
TTGGATTGCCTGAGGATGAAGATATTGCTAATTTGGTAGCTGCAGCTTCTGCCCAGGGCA
GTGAGTTTGCAGAGAAGGATGCAGCAAAGGAGAGTGCTTCTTTAGCAATGCCTAATACCA
ATGATCATTCAGAGAGGGCCTTCTATAAGGAGTTGGTTAAAGTTATCGAAGCTTCAGATG
TTATTCTCGAGGTTCTTGATGCAAGGGACCCA
>Locus_41_Transcript_6/6_Confidence_0.529_Length_833
CGAGGCGGAGCGCTCCAGCCGCCAGCCCCCACGCGCCCTTCCTTTCCTCTTCTTCGCGGG
CGGCGGCCGGAGCGCTCCGCCTCGTTCCTCCATCCTCACCGCGGTCGCCGACTTGAAGCC
CCATCCGTCGATTTCCAAACCCCTACCGCCTCCCCCTTCTGCCGCACCAGCCATCAGACC
CGTGCCCGGTACCCCTAGTCCTCTTCTCGCTCCACCGGCTCTCTTCTTCCCATCACCACC
AGCAGTGGCGGCGGCGCAAGATGGTGAAGAAAAGTAAGAAGAGCAAGAGCAAGCGCGTCA
CGCTTAAGGCGAAACACAAGGTGCTGCGCAAGGTGAAGGAGCACCACCGCAAGAAGCGCA
AGGAGGCCAGGAAGGACGGCAAGAACCACAAGAGCAAGGTCGAGAAGGACCCCGGGATCC
CCAACGAGTGGCCCTTCAAGGAGCAGGAGCTCAAGGCCCTCGAGGTCCGTCGCGCGCAGG
CGATCAAGGAGCTCGAGCTCAAGAAGGAGGCTCGCAAGGAGAGGGCTAGGAAGAGAAAGC
TTGGATTGCCTGAGGATGAAGATATTGCTAATTTGGTAGCTGCAGCTTCTGCACAGGGCA
GTGAGTTTGCAGAGAAGGATGCAGCAAAGGAGAGTGCTTCTTTAGCAATGCCTATGACCA
ATGATCATTCAGAGAGGGCCTTTTATAAGGAGTTGGTTAAAGTAATCGACGCTTCAGATG
TTATACTCGAGGTTCTTGATGCAAGGGACCCAGTGGGCACTCGTTGCATTGACATGGAAA
AGATGGTTAGGAAGGCTGATGCAACTAAACGAATAGTGCTGCTTCTCAATAAG
>Locus_42_Transcript_1/1_Confidence_1.000_Length_309
GTTCATACCCCACTGTTCCTCACCCTCATTCCCATTTACAAGAACAGTTTCTTCAGGTTC
ATCAGTATCAACTTGGACAGCTTCATCTGTGTCCTCCTCCGTTTTATTCTCTTCCATTAC
CTCTTCATCAGGTTCTCCATTTTCATCCAGTGCATCTACTGGTTCCTCATCTTCAATGAC
CTGCATCCTTTTGAAAGCTTCCACAAGAGTAACGTCTGACTTCTCAGCATGGTTCAAGTA
TTCATCAGCAGAAAGATAGTGCCCCCTTTGGGCAGCAACATTCTTTTTTACAGCAAGTGC
AACCTGCCA
>Locus_43_Transcript_1/3_Confidence_0.667_Length_1153
CCTCCTCGTCCCGTCTCCGTTCCCGCCTCCGCCCGATGCGGAGGCGGGGTCGCCGGAGTC
GGTGACCTCCCGGTCGAGCCCCGCCGGCGGGGAGGTGCTGTCGGAGATCGAGAGGTTTCT
GATGGAGGAGCAGGCGGCGGAGGCGGATGCGGAAGGGGTGGAAGGGATCAGCGTGGAGGA
GTTCTTCGACGCGCTGTTCGACGGAGGGGAGGGGGGCGAGGAGGGCAATGGGAGTGAGGC
TGGGGGCAGTACGGACGGGGACTCCGGGAGGGTGGAAGAGGAGGCCGAAGTGGTGACTCC
CGAGACGGAGGTCGAGGTGGAGGTGGCGACACCGGAGACAGAGGTGGATGGGGATGATCC
TATCAGCAAGAAGAAGAGGAGGCAAATGAGAAATAGGGATTCTGCCATGAAGTCGAGGGA
GAGGAAGAAGACATATGTGAAGGATTTGGAGACGAAGAACAAGTATCTTGATGCGGAGTG
CCGCCGCCTCAGCTACGCACTCCAGTGCTGCGTAGCTGAGAACATGGCACTGCGCCAGAG
CATGTTAAAGGATAGGCCCGTTGGTGCTCCCACAGCCATGCAGGAGTCTGCCGTACTCAC
GGAAACCCTGCCGTTGGTTTCCCTGCTTTGGCTGGTGAGCATCATGTGCCTATTCCTCAT
GCCCGGACTACCCAACAGAAGCCTGGTGGCTCCAAAGAGCGCCGGAAGAGATCTCGTGAT
GGTAGCCAGAAAGCTAAGCAGTGATAAACCAGAGACTTTGGAGCTTCTACTTCATGGAAG
GCGCTGCAGGGGCATGAGGGCGAGGATCAAGTTAGATACCTCGCCATTTCATGCAGCTGC
TGCTTGCTAGGCTAGTGTGGCCTTCCTTGCAAGTTCCCAGTATGTAGTGTAGATAGCAGT
GCGTACTAGTATGTGTGATCCTCTTGCTGCCACCGTGGCTTTATCCATGGACTTATCTTT
TTTGCTTTCCCCCCCTCTTGTTCGATGATCTTCTAATCAAATGCTAGTTTTGAAATCTGG
CTTTGTGTGTTCCTTTATGTCTCGGCCTAAGTTTGGGCAGTCTTAGTGTGGTTCTCCTGG
ATTATGCAGTATGTGAATCATAATTTACTAAGGTCCAGATTCATGTGTCTAATTGAAATG
ACCGAAATTTACA
>Locus_43_Transcript_2/3_Confidence_0.667_Length_1202
CCTCCTCGTCCCGTCTCCGTTCCCGCCTCCGCCCGATGCGGAGGCGGGGTCGCCGGAGTC
GGTGACCTCCCGGTCGAGCCCCGCCGGCGGGGAGGTGCTGTCGGAGATCGAGAGGTTTCT
GATGGAGGAGCAGGCGGCGGAGGCGGATGCGGAAGGGGTGGAAGGGATCAGCGTGGAGGA
GTTCTTCGACGCGCTGTTCGACGGAGGGGAGGGGGGCGAGGAGGGCAATGGGAGTGAGGC
TGGGGGCAGTACGGACGGGGACTCCGGGAGGGTGGAAGAGGAGGCCGAAGTGGTGACTCC
CGAGACGGAGGTCGAGGTGGAGGTGGCGACACCGGAGACAGAGGTGGATGGGGATGATCC
TATCAGCAAGAAGAAGAGGAGGCAAATGAGAAATAGGGATTCTGCCATGAAGTCGAGGGA
GAGGAAGAAGACATATGTGAAGGATTTGGAGACGAAGAACAAGTATCTTGATGCGGAGTG
CCGCCGCCTCAGCTACGCACTCCAGTGCTGCGTAGCTGAGAACATGGCACTGCGCCAGAG
CATGTTAAAGGATAGGCCCGTTGGTGCTCCCACAGCCATGCAGGAGTCTGCCGTACTCAC
GGAAACCCTGCCGTTGGTTTCCCTGCTTTGGCTGGTGAGCATCGTGTGCCTATTCCTAAT
GCCCGGACTACCCAACAGAAGCCTGGTGGCTCCAAGGAGCGCCGGAAGAGATCTCGTGAT
GGTAGCCAGAAAGCTAAGCAGTGATAAACCAGAGACTTTGGAGCTTCTGCTTCATGGAAG
GCGCTGCAGGGGCACCAGGGCGAGGATCAAGTTAGATACCTCTGCCATTTCATGCAGCTG
CTGCTTGCTAGGCTAGTGTGGCCTTCTTCGCAAGTTCCAAGTATGTAGTGTAGATAGCAG
TTCCTACTATGTGTGATCCTCTTTCTGCCACCGTGGCTTTATCCATGGACTACCTTTTTT
GCTTCCCCCCCCTTTGTTCGATGTCTTCTAATCAAATGCTAGTTTTGAAATCTGGCCTTG
TGGTTCTTTATGTCTCGGCCTAAGTTTAGGCACTCTTAGTGTGGTCCTCCTGGATTATGC
AGTATGTGAATCATGATTTACTAAGGCCCAGATACATGTCTGTAATTGCCAAAATTTACA
GTGAACACGTTCTCAGAATTCTTAGCTGATAGTGATCTCTACCTCTGTTCAAAAGGAAAA
AA
>Locus_43_Transcript_3/3_Confidence_0.667_Length_1153
CCTCCTCGTCCCGTCTCCGTTCCCGCCTCCGCCCGATGCGGAGGCGGGGTCGCCGGAGTC
GGTGACCTCCCGGTCGAGCCCCGCCGGCGGGGAGGTGCTGTCGGAGATCGAGAGGTTTCT
GATGGAGGAGCAGGCGGCGGAGGCGGATGCGGAAGGGGTGGAAGGGATCAGCGTGGAGGA
GTTCTTCGACGCGCTGTTCGACGGAGGGGAGGGGGGCGAGGAGGGCAATGGGAGTGAGGC
TGGGGGCAGTACGGACGGGGACTCCGGGAGGGTGGAAGAGGAGGCCGAAGTGGTGACTCC
CGAGACGGAGGTCGAGGTGGAGGTGGCGACACCGGAGACAGAGGTGGATGGGGATGATCC
TATCAGCAAGAAGAAGAGGAGGCAAATGAGAAATAGGGATTCTGCCATGAAGTCGAGGGA
GAGGAAGAAGACATATGTGAAGGATTTGGAGACGAAGAACAAGTATCTTGATGCGGAGTG
CCGCCGCCTCAGCTACGCACTCCAGTGCTGCGTAGCTGAGAACATGGCACTGCGCCAGAG
CATGTTAAAGGATAGGCCCGTTGGTGCTCCCACAGCCATGCAGGAGTCTGCCGTACTCAC
GGAAACCCTGCCGTTGGTTTCCCTGCTTTGGCTGGTGAGCATCGTGTGCCTATTCCTAAT
GCCCGGACTACCCAACAGAAGCCTGGTGGCTCCAAGGAGCGCCGGAAGAGATCTCGTGAT
GGTAGCCAGAAAGCTAAGCAGTGATAAACCAGAGACTTTGGAGCTTCTACTTCATGGAAG
GCGCTGCAGGGGCATGAGGGCGAGGATCAAGTTAGATACCTCGCCATTTCATGCAGCTGC
TGCTTGCTAGGCTAGTGTGGCCTTCCTTGCAAGTTCCCAGTATGTAGTGTAGATAGCAGT
GCGTACTAGTATGTGTGATCCTCTTGCTGCCACCGTGGCTTTATCCATGGACTTATCTTT
TTTGCTTTCCCCCCCTCTTGTTCGATGATCTTCTAATCAAATGCTAGTTTTGAAATCTGG
CTTTGTGTGTTCCTTTATGTCTCGGCCTAAGTTTGGGCAGTCTTAGTGTGGTTCTCCTGG
ATTATGCAGTATGTGAATCATAATTTACTAAGGTCCAGATTCATGTGTCTAATTGAAATG
ACCGAAATTTACA
>Locus_44_Transcript_1/4_Confidence_0.222_Length_370
ACCGCGGGTGGCGGCGGCGGCGGCGGCGGCAAAGACAGAGAGCAGAACGGCGGCGAAGAG
GAGGAGTAGATTTCTACTGGAGTTGGACGCCATATTATTCATTTGTTCTAGTAGCTTGAT
CCCGGTTCGATGGTGAAATTCCACTGTGTAAGCTACAAGTACCACACTTGCTTGCATATA
TACCCTGAGAGAAGTAAGAAATGCAGATAGCTGGCAGCAATTACCAACAAACTTGTTGTT
ATATGACGTTTATATGATGAACTGGAGTGCAACTAATTAATTTGTTGGAGCAGCATTTGG
AGGGAAACGCAAGTTGGCTTTTGGGTGGGGAGCGGTGAGAGAATGGTATCCGCTCAAGCC
TAGCTTCTCT
>Locus_44_Transcript_2/4_Confidence_0.667_Length_880
GCAATATATATGCTTATTCATGGGCCATAGATCTATCTCTAGTGCCACTGAGACTCATCC
ATAGCAGAGATAGCTTTTCAAACATATGCTGAGACATATATGAATGTCACGCATATCCAC
GGATGCAATATATATGCTTATTCATGGGCCATAGATCTATCTCTAGTGCCACTGAGACTC
ATCCATAGCGAGACAGTACGGAGCGTTGTGAATGGTGGCCAAGTTGCATTGCCCCGGCGT
GACGAGTATTCTGGCGAAATCCCTCTGCGGCTCCCTGGGGCATCCAGCCATGTCGATGAG
GCCGCCGATCTGATCAGGACGGGACCTCCGCCCTATGAAGCAGCGCAACGCCTCGCACCG
GCAGTGCTGCGGAATTGCTGCAAGCTGCTTGCAGCAGTCATCCCTGGCCATGAATGGCGG
CCCTTCGGTATCGAAGCCGCAGGTCGCTTGTTCCACGTAGTCACGGCAGCTTGGGATCAG
ATCGCTCGGACTACCCATCATCCCTTGGAAGCAGTCACCGCGGGCGGCCGCGGCGGCGGC
AAAGACAGAGAGCAGAACGGCGGCGAAGAGGAGGAGGAGATTTCTACTGGAGTTGGACGC
CATATTATTCATTTGTTCTAGTAGCTTGATCCCGGTTCGATGGTGAAATTCCACTGTGTA
AGCTACAAGTACCACACTTGCTTGCATATATACCCTGAGAGAAGTAAGAAATGCAGATAG
CTGGCAGCAATTACCAACAAACTTGTTGTTATATGACGTTTATATGATGAACTGGAGTGC
AACTAATTAATTTGTTGGAGCAGCATTTGGAGGGAAACGCAAGTTGGCTTTTGGGTGGGG
AGCGGTGAGAGAATGGTATCCGCTCAAGCCTAGCTTCTCT
>Locus_44_Transcript_3/4_Confidence_0.667_Length_673
GTGAATGGTGGCCAAGTTGCATTGCCCCGGCGTGACGAGTATTCTGGCGAAGTCCCTCTG
CGGCTCCCTGGGGCATCCAGGCAGGTCGATGAGGCCGCCGATCTGATCAGGACGAGACCT
CCGCCCTATGAAGTAGCGCAACGCCTCGCACCGGCAGCGCTGCGGGATTGCTGCAAGCTG
CTTGCAGCAATCCTCCCTGGCCATGAATGGTGGCCCTTCGGTATCGAAGCCGCAGGTCTC
TTGTTCCACGTAGTCACGGCAGCTTGGGATCAGATCGCTCGGACTACCCATCATCCCTTG
GAAGCAGTCACCGCGGGCGGCCGCGGCGGCGGCAAAGACAGAGAGCAGAACGGCGGCGAA
GAGGAGGAGGAGATTTCTACTGGAGTTGGACGCCATATTATTCATTTGTTCTAGTAGCTT
GATCCCGGTTCGATGGTGAAATTCCACTGTGTAAGCTACAAGTACCACACTTGCTTGCAT
ATATACCCTGAGAGAAGTAAGAAATGCAGATAGCTGGCAGCAATTACCAACAAACTTGTT
GTTATATGACGTTTATATGATGAACTGGAGTGCAACTAATTAATTTGTTGGAGCAGCATT
TGGAGGGAAACGCAAGTTGGCTTTTGGGTGGGGAGCGGTGAGAGAATGGTATCCGCTCAA
GCCTAGCTTCTCT
>Locus_44_Transcript_4/4_Confidence_0.667_Length_673
GTGAATGGTGGCCAAGTTGCATTGCCCCGGCGTGACGAGTATTCTGGCGAAATCCCTCTG
CGGCTCCCTGGGGCATCCAGCCATGTCGATGAGGCCGCCGATCTGATCAGGACGGGACCT
CCGCCCTATGAAGCAGCGCAACGCCTCGCACCGGCAGTGCTGCGGAATTGCTGCAAGCTG
CTTGCAGCAGTCATCCCTGGCCATGAATGGCGGCCCTTCGGTATCGAAGCCGCAGGTCGC
TTGTTCCACGTAGTCACGGCAGCTTGGGATCAGATCGCTCGGACTACCCATCATCCCTTG
GAAGCAGTCACCGCGGGCGGCCGCGGCGGCGGCAAAGACAGAGAGCAGAACGGCGGCGAA
GAGGAGGAGGAGATTTCTACTGGAGTTGGACGCCATATTATTCATTTGTTCTAGTAGCTT
GATCCCGGTTCGATGGTGAAATTCCACTGTGTAAGCTACAAGTACCACACTTGCTTGCAT
ATATACCCTGAGAGAAGTAAGAAATGCAGATAGCTGGCAGCAATTACCAACAAACTTGTT
GTTATATGACGTTTATATGATGAACTGGAGTGCAACTAATTAATTTGTTGGAGCAGCATT
TGGAGGGAAACGCAAGTTGGCTTTTGGGTGGGGAGCGGTGAGAGAATGGTATCCGCTCAA
GCCTAGCTTCTCT
>Locus_45_Transcript_1/3_Confidence_0.600_Length_985
GATCGACACCACTGCCACTTTACCGGCGTTCCCGGCGGCGGTTCTCGGCGTGCCGACGCT
GGGGAGGCTGGTGCTGTGGGTGCCGGCATTGTTCAAGGGACTGATGCATCTGTGTTGCGC
ACAGGGGATGGACGCAGGAGAGGCCGACTCACACAGGGCGGCGATGCAGGGGGAGGGGAA
GAAGGATGCAGTGTTTGAGGCTTGGAAGGCTATGAATCACAGCTTTGACCTGAGGGAGTG
GAGGAGCTCTTCAGAAGAGGTGAAGAGCCTGCCCATGATGGTTCTCTGGTCTGGTTCTTG
GTCAGATAAGTGGATCGATGAGGGGAAGAAAGTGACAAGAGCATTGCCCGACACCAAATT
CATCTACCATTATGGCGGCCGATGGCCTCAGGTGGATGCCTGTGAGGAGATCTCAAAGCT
GATAGCAGAGTTTGTGATGACAAATGCAACAGAGTACATCGACCATTCATCTGACGAATC
AGCAGATGCTCATAGCGCTCATCCTGCTTTATGAAGACCATAACTATCAGATTCATGGTT
AAGAATTGTCTTGCAACCACTCATATGGCTCGACCAGGTGTTACTCTTCTGCCTTGGACA
AGTCGTAGCTTCTTCTGGTAGAAGGGGATGATGGTCTCTTGTTTACAGTTGTCCTGTTGC
TATCCCTTTCCCCCTTCATGGGTGTGATGTCTTCGGGTGAAAGTTTGAACCAGTTCACCT
GGAGGGCTTCTTTTGTTCATCTTTCAGGTGATGCTGTCAAAAATGTAACTTGAGACTATT
TTGTCTCAGGGAAGTTCCTGTTAGGTTCGTCGTATAACCTGTCTTCGTGTATCGTTGTTT
TGTTGGTATTGATAGGTGTGTATCGTTGTTTTGTTGCTATTGATAGGTAAAAGCGCTGCA
CTAACTACTGCATTGTAAACCCAGACAAGAAATACTGCACTTGGAATTAGTGCTGCCATG
TGATGTAACATACTGTGTACACTGA
>Locus_45_Transcript_2/3_Confidence_0.400_Length_1000
GATCGACACCACTGCCACTTTACCGGCGTTCCCGGCGGCGGTTCTCGGCGTGCCGACGCT
GGGGAGGCTGGTGCTGTGGGTGCCGGCATTGTTCAAGGGACTGATGCATCTGTGTTGCGC
ACAGGGGATGGACGCAGGAGAGGCCGACTCACACAGGGCGGCGATGCAGGGGGAGGGGAA
GAAGGATGCAGTGTTTGAGGCTTGGAAGGCTATGAATCACAGCTTTGACCTGAGGGAGTG
GAGGAGCTCTTCAGAAGAGGTGAAAAGCCTGCCCATGATGGTTCTTTGGTCTGGTTCTTG
GTCGGATAAGTGGATCGATGAGGGGAAGAAAGTGACAACGGCATTGCCCGACACCAAATT
TGTCTACCATTATGGCGGCCGATGGCCTCAGGTGGATGCGTGTGAGGAGATCTCAAAGCT
GATAGCAGAGTTTGTGATGACAACTGCAACAGAGTACGTTGACTATTCATCTGATGAATC
AACAGATGCTCACAGTGGTCATCTCCAGATTTATGAAGACCATAACTATCAGATTCATGG
TTAAGAAATGTCTTGCAAGCACTCATATGGCTCGACCAGGTGTTATTCTTCTGCCTTTGG
ACAAGTCGTAGCTTCTGCTGGTAGAAGCGGATGATGGTCTCTTGTTTACAGCTGTCCTAT
TGCTATCCGTTTTCCCCTTCATGCATGGTATCTTCCGGTGAAAGTTTGAACCAGTTCACC
TGTAGGGCCTCTTTCGTTCATCTTTCAGGTGATGCTGTCAAAATGTAACTTGAGACTATT
TTGCCTCAGAGAAGTTCCTGTTAGGTTATTCTGTCAAAAGGTTCGTCCTATAACATGTCT
TGGTGTGTCGTTGTTTTGTTTCCATTGATAGGTAAAATGTGCTGTACTAGCTACTGCATT
ATAAACCCAGACAAGTTCAATTGCACTTGGAATCAGGGCTGCCATGTGATGTACTCCCTC
CGTTCAAAAATATAAGACGTCGAATGTATCTAAAAAAAAA
>Locus_45_Transcript_3/3_Confidence_0.400_Length_1006
GGCCGTGCAGAGTGTCACTCTGATCGACACCACTGCCACTTCATCGGCATTCCCGGCGGT
GGTTCTCGGCGTGCCGACGCTGGGGAGGCTGGTGCTGTGGGTGCCGGCATTATTCAAGGG
ACTGACGCGTCTCTGTTGCGCACGGGGGATGGACGCAGGAGAGTCTGACTCACACAGGGC
GGCGATGTGGGGGGAGGGGAAGAGGGATGCAGTGTTTGAGGCGTGGAAGGCTATGAATCA
CAGCTTTGACCTGAGGGAGTGGAGGAGCTCTTCAGAAGAGGTGAAGAGCCTGCCCATGAT
GGTTCTCTGGTCTGGTTCTTGGTCAGATAAGTGGATCGATGAGGGGAAGAAAGTGACAAG
AGCATTGCCCGACACCAAATTCATCTACCATTATGGCGGCCGATGGCCTCAGGTGGATGC
CTGTGAGGAGATCTCAAAGCTGATAGCAGAGTTTGTGATGACAAATGCAACAGAGTACAT
CGACCATTCATCTGACGAATCAGCAGATGCTCATAGCGCTCATCCTGCTTTATGAAGACC
ATAACTATCAGATTCATGGTTAAGAATTGTCTTGCAACCACTCATATGGCTCGACCAGGT
GTTACTCTTCTGCCTTGGACAAGTCGTAGCTTCTTCTGGTAGAAGGGGATGATGGTCTCT
TGTTTACAGTTGTCCTGTTGCTATCCCTTTCCCCCTTCATGGGTGTGATGTCTTCGGGTG
AAAGTTTGAACCAGTTCACCTGGAGGGCTTCTTTTGTTCATCTTTCAGGTGATGCTGTCA
AAAATGTAACTTGAGACTATTTTGTCTCAGGGAAGTTCCTGTTAGGTTCGTCGTATAACC
TGTCTTCGTGTATCGTTGTTTTGTTGGTATTGATAGGTGTGTATCGTTGTTTTGTTGCTA
TTGATAGGTAAAAGCGCTGCACTAACTACTGCATTGTAAACCCAGACAAGAAATACTGCA
CTTGGAATTAGTGCTGCCATGTGATGTAACATACTGTGTACACTGA
>Locus_46_Transcript_1/1_Confidence_1.000_Length_631
GATAATACAGAGCACGAGAGCAATTCCTCAAGTTCGATCATGATACACAACAGAACATCA
CAAGGCATGAAGATCACCCAATAATAAGAAGCAAGTCAACAACCAAGTCAAAACTTCCAG
ACACTTAACAAAATATCCAACATCTCAAATCTTCTATCAAGAAGTCATGAACAGTAGATG
ACAATAAGCTAAGCAAGACTTCCACATTTGCTCCCAGCAGAAATATGTATTAAGTTCTAA
CTGATAGATACGACAGAGGGTTTAGTCCTCATCCTCCACAACCTTGGTACCCAAACCTTT
AAGACCTTCCTGGGGAACTTCAGCAACTGTGACCAGAGAGTAGAGCTCCTCCTTGGCATC
CTCCTCGTCGTTCCTCTTACGGGCAATTCTGACACGGACTCTCCTTGGGACACTCCTGAT
GCCGCTACTCCAGATGTGCTTGTTGAGCTTCACATCGATGCGAACATCTGTGGTTCCCAT
GGCCTTCTGTGCAAACTTCCTGATTTCCTTGATGGCATTAGGCGCCTTCTTCTTGAAGGT
ACATCCGTGGAGGCGCTTGTGGAGATTGACGGTGTACTCGCGGGTGACCACCTCGTCCTT
GCGAGGGCCGGGAGCGCGCTTCTTCTCCGCC
>Locus_47_Transcript_1/1_Confidence_1.000_Length_1414
TCGAGCTGGGCTGAGGGGGGCGGCGGCCCCTGTCCTGTACATACTACTAGTTGTAGGTCT
GGGCTTCATGCCCGTGGTTGGCGCTATGCCGACAGGAGGTCGTCGGATTGTTCAGGTCAG
ATCCGGTGGCTGCTGCCGCTTCTTCTCTTCGCCATCCTCCTATGGATGGTAGAGAGGAAT
CTCGTCAGCATCTCCTTGAATAAGGCCTACGTCGATCTCAAGATCGGGTGGGGGGTTGCA
GCTCTCTCCTTCGGCCGGCCATGGTGGCGAGGGAAGGGGAGGGCCTGAAGCCCTGCTCCT
CCGACCTTCTGTCTCGAAGAGCTTGTCCCCAGCGGTGTTTTGGTGCAACATCGTCTGGCC
TTCTGAACAGCCCTCAGGCGAGCTCCCGTGGAGGGAGGTGACTGGTGGTGTTGTTGCTGA
AGGGAGCTCCCCCAATAAGTACCAGGTTCGTCTTCTCTGCTGGATTTGCGTGTCCCGCGC
GGTACAACTCCTTCTGGCCGACCGAGGTGGTGAGGGGAAGGTTGGTACAGCGGCAGCGGT
CTCTTGCAGTTCGAGAAGATGGTCTCCTCGTCACCACTCTAGTGGCTCTCGAGATAGCTT
GCTCCTCTCGGCCGGCTATGGTGGCGAGGGAGAGGCCGAGTTTGCCTCGGGGCTGACTGA
TGGTGAGGGGAGAAGGGGTCGGGAGGTGGTGCTGGTTCTGCTTTCTCGGCACCAGCCAGT
CTCAGTGAAGCTCAAGTTGCGGAAGTTCCCAAGCGATGGCGAGGAGCGCCGCCGCTATCT
TTGGCCAAGGGGGCCACTCCGCACCTCGAGAGTTGTGGCTCCGAGGATTTTTCTCCTCCA
AGCAGAGCTGCCGACTCGGAGGTCAATCGATCTCAACACGGCGATCCATCCTGACGGCGG
ACCAAGTGGCGTAGTCCCCGGCGTCGCCGCCAGCGGCCGTGTAGCGAGATCCTGGAATCG
ACTCGGTGGAGACGAATGACGGGATTGCTTTTCCTTTTTCTCTTTGAGGGTCCTTTGTAT
AAAAGTTGAGGACAAGCTTGTATTTCTTGTAATTTCTAGGGTCCTCTTCGTAATTCTACC
CACCGAGTAATGGAGCTTCCGGGGCCTTCGGACCTCTTCCCGTTAAAAAAAAAACCACAC
CCAATCTCTTGTGCGTCTGCAGGGAGAAAAAGGCGATCGACTCGAGCCTATCTGAACAAA
GACGTGAAAGGGACCCGGTCGCGGAAAGAGGCTAGCTGCCGCAAGTGCGCACTTTTGGTT
CCTCTCATATGACTGAACGTGTGGATTTTGCCTCCGTGATACTAGTACTGTAGTAGCACA
GTATCTCACATGTCAATCGCCATGAGCATAAGGTTTTGATGGCGAAGCCAAGCAAGCACT
GAGTTTCGTAAATGCCTTTTCGTCTAAGAAAAAC
>Locus_48_Transcript_1/4_Confidence_0.667_Length_847
CACAGGGGTTGTCTTGCCACGATCTACCTGCGATGTTGTTGTGACAATGCAAGCACAACG
GGAGAGTCCGCCTGACATGCAGTGCAAAGATAAGTTCCTAGTCCAGAGCGTCATTGCAAC
CTCTGGCATAAATGTCAAGGATGTCACGGGGGAGATGTTCACAAAGGAATCTGGGAATAA
GGTTGAAGAGGTGAAATTGCGAGTCACCTATGTTGCTCCTCCACAGCCACCATCTCCAGT
TCCTGAAGAATCCGAAGAAGGCTCCCCATCTAGGGGTGAATCAGAAAATGGAGACGGTCC
TGCTGGGGGATTCACCAGAGCACTGCGAGAACGCATTGAGCCTCAAGAAAAATCTTTAGA
GGCTGGAGCTTTGATCTCCAAGTTGACCGAAGAAAAGAATTCTGCAATTCAACAGAACCA
TAAAATTAGACAGGAACTTGATATGATGAGACGGGAAGTCAGCAAGAGGCGCGGTGGAGG
GTTTTCCTTTGTAATTGTCATAATTGTAGCTTTGATCGGGATCTTCCTGGGCTATATGAT
GAAGTCATAATTCTTTCAGTCCGTACCCCTTGGGTGTATCGAAGGGAACTGGAGTCGGTT
CATGCTAGTCATGTCTGGGAACTTGAAAAGACCATTCGAAATCAGATGTCTTCAAGTTCT
CCTTTCTGTTTTGTCAATATAGGAGTGCATGTGTGAGAAATGTTAAGCTAGTTTAAGCTT
CTTTTGTTGTTAATTTCATTGGTGCGTTGTGCGCTATGCTAACGCCTTAACTTGGAAAAT
GCATTAATTGTTTCATTCACAGTTCACATTGTAGCTGTGAATCTTTCAGTCTATAGTTGA
ATGTGTG
>Locus_48_Transcript_2/4_Confidence_0.667_Length_847
CACAGGGGTTGTCTTGCCACGATCTACCTGCGATGTTGTTGTGACAATGCAAGCACAACG
GGAGAGCCCGCCTGACATGCAGTGCAAAGATAAGTTCCTAGTCCAGAACGTCATTGCACC
CTCTGGCATAAATGTCAAGGATGTCACGGGGGAGATGTTTACTAAGGAATCTGGGAATAA
GGTTGAAGAGGTGAAATTGCGAGTCACCTATGTTGCTCCTCCACAGCCACCATCTCCAGT
TCCTGAAGAATCTGAAGAAGGCTCCCCATCTAGGGGTGAATCAGAAAATGGAGATGGTCC
TGCTGGGGGATTCACCAGAGCACTGCGAGAACGCATTGAGCCTCAAGAAAAATCTTTAGA
GGCTGGAGCTTTGATCTCCAAGTTGACCGAAGAAAAGAATTCTGCAATTCAACAGAACCA
TAAAATTAGACAGGAACTTGATATGATGAGACGGGAAGTCAGCAAGAGGCGCGGTGGAGG
GTTTTCCTTTGTAATTGTCATAATTGTAGCTTTGATCGGGATCTTCCTGGGCTATATGAT
GAAGTCATAATTCTTTCAGTCCGTACCCCTTGGGTGTATCGAAGGGAACTGGAGTCGGTT
CATGCTAGTCATGTCTGGGAACTTGAAAAGACCATTCGAAATCAGATGTCTTCAAGTTCT
CCTTTCTGTTTTGTCAATATAGGAGTGCATGTGTGAGAAATGTTAAGCTAGTTTAAGCTT
CTTTTGTTGTTAATTTCATTGGTGCGTTGTGCGCTATGCTAACGCCTTAACTTGGAAAAT
GCATTAATTGTTTCATTCACAGTTCACATTGTAGCTGTGAATCTTTCAGTCTATAGTTGA
ATGTGTG
>Locus_48_Transcript_3/4_Confidence_0.667_Length_917
CACAGGGGTTGTCTTGCCACGATCTACCTGCGATGTTGTTGTGACAATGCAAGCACAACG
GGAGAGTCCGCCTGACATGCAGTGCAAAGATAAGTTCCTAGTCCAGAGCGTCATTGCAAC
CTCTGGCATAAATGTCAAGGATGTCACGGGGGAGATGTTCACAAAGGAATCTGGGAATAA
GGTTGAAGAGGTGAAATTGCGAGTCACCTATGTTGCTCCTCCACAGCCACCATCTCCAGT
TCCTGAAGAATCTGAAGAAGGCTCCCCATCTAGGGGTGAATCAGAAAATGGAGATGGTCC
TGCTGGGGGATTCACCAGAGCACTGCGAGAACGCATTGAGCCTCAAGAAAAATCTTTAGA
GGCTGGAGCTTTGATCTCCAAGTTGACCGAAGAAAAGAATTCTGCAATTCAACAGAACCA
TAAAATTAGACAGGAACTTGATATGATGAGACGGGAAGTCAGCAAGAGGCGCGGTGGAGG
GTTTTCCTTTGTAATTGTCATAATTGTAGCTTTGATCGGGATCTTCCTGGGCTATATGAT
GAAGTCATAATCTTTCAGTCCGTATCACTTGGGCCTATCGAAGGGAACTGGAGTCGGTTC
ATGCTAGTCATGTTTTGGGAACTTGAAAAGACCATTCGAAATCAGATGTCTTCAAGTTCT
ACTTTCTGTTTTGTCAATATAGGAGTGCATGTGTGAGAAATGTTAAGCTAGTTTAAGCTT
GTTTTGTTGTTAATTTCATTGTTGAGTTGTGCGCTATGCTAACGCCTTAACTTGGAAAAT
GCATCAATTGTTTTGTTCACAGTTCACATTGTAGCTGTGAGTCTTTCAGTCTATAGTTAA
ATGTGTGTACCATTTGGTAAGACAAATCTGAGTTGTCTCTCTCTGTTCAGGAATATATGG
CATATTTTGACTGTCCG
>Locus_48_Transcript_4/4_Confidence_0.667_Length_847
CACAGGGGTTGTCTTGCCACGATCTACCTGCGATGTTGTTGTGACAATGCAAGCACAACG
GGAGAGTCCGCCTGACATGCAGTGCAAAGATAAGTTCCTAGTCCAGAGCGTCATTGCAAC
CTCTGGCATAAATGTCAAGGATGTCACGGGGGAGATGTTCACAAAGGAATCTGGGAATAA
GGTTGAAGAGGTGAAATTGCGAGTCACCTATGTTGCTCCTCCACAGCCACCATCTCCAGT
TCCTGAAGAATCTGAAGAAGGCTCCCCATCTAGGGGTGAATCAGAAAATGGAGATGGTCC
TGCTGGGGGATTCACCAGAGCACTGCGAGAACGCATTGAGCCTCAAGAAAAATCTTTAGA
GGCTGGAGCTTTGATCTCCAAGTTGACCGAAGAAAAGAATTCTGCAATTCAACAGAACCA
TAAAATTAGACAGGAACTTGATATGATGAGACGGGAAGTCAGCAAGAGGCGCGGTGGAGG
GTTTTCCTTTGTAATTGTCATAATTGTAGCTTTGATCGGGATCTTCCTGGGCTATATGAT
GAAGTCATAATTCTTTCAGTCCGTACCCCTTGGGTGTATCGAAGGGAACTGGAGTCGGTT
CATGCTAGTCATGTCTGGGAACTTGAAAAGACCATTCGAAATCAGATGTCTTCAAGTTCT
CCTTTCTGTTTTGTCAATATAGGAGTGCATGTGTGAGAAATGTTAAGCTAGTTTAAGCTT
CTTTTGTTGTTAATTTCATTGGTGCGTTGTGCGCTATGCTAACGCCTTAACTTGGAAAAT
GCATTAATTGTTTCATTCACAGTTCACATTGTAGCTGTGAATCTTTCAGTCTATAGTTGA
ATGTGTG
>Locus_49_Transcript_1/2_Confidence_1.000_Length_508
CTCTTTCCACTCCGGTAATCCATCGGGAATAACAGGTTCTGAGTTCAGTTCCTTAAAGCG
GGTATTCGATGGGCGAGGGCCCACCCTCCACATGTACCGCCACTTTGGGTCTGGTCCCTT
GGGGGTTGCTGGCTGAAACTCGTCCGGCATACTCTTAATCCTCTCTTGCATCTCCCCGTC
GACAAGGCTGCGAGGTACCTCGACACCTTCTGGTGTCACGCCGACCTGGTAGTGGAGGTG
AGGGCGCTCCTGGAGGCGCTTGGATTCGGCGGATCGGGCGAAGTAGCGCTCGACGACGTC
GAGGAAGCGGTCGTTGTCGGCGGCGGAGCAGCGGGGGTCCTTCACCAGCAGCGCCCCCGT
GTCGCGGAGACTGCCGCTCACCGTGGCGCAGAGCGCGCGCACCGCCTCCTCCGCGTCCGC
CGGCGCCGCGTCGCCGGCGATTTGCAGGTACGGCGCGAGATCCACCACCGGGAGGTCCAT
GGGCTGCGCGGCGGCGGGAGAGTCGAGA
>Locus_49_Transcript_2/2_Confidence_1.000_Length_508
CTCTTTCCACTCCGGTAATCCATCGGGAATAACAGGTTCTGAGTTCAGTTCCTTAAAGCG
GGTATTGGATGGGCGAGGGCCCCCCCTCCACATGTACCGCCACTTTGGGTCTGGTCCCTT
AGGTGTATCTGGCTGGAACTCATCAGGCATACTCTTAATCCTCTCTTGCATCTCCCCGTC
GACAAGGCTACGAGGTACCTCCACACCTTCCGGTGTCACGCCGACCTGGTAGTGGAGGTG
AGGGCGCTCCTGGAGGCGCTTGGATTCGGCGGATCGAGCGAAGTAGCTCTCGACGACGTC
GAGGAAGCGGTCGTTGTCGGCGGCGGAGCAGCGGGGGTCCTTCACCAGCAGCGCCCCCGT
GTCGCGGAGACTGCCGCTCACCGTGGCGCAGAGCGCGCGCACCGCCTCCTCCGCGTCCGC
CGGCGCCGCGTCGCCGGCGATTTGCAGGTACGGCGCGAGATCCACCACCGGGAGGTCCAT
GGGCTGCGCGGCGGCGGGAGAGTCGAGA
>Locus_50_Transcript_1/7_Confidence_0.167_Length_502
GCTCAGAAAACAGCGGAGGCAGAGACACAAGGACAGAGGAAGAGGATCTCGTACTCCTCC
TACTGCTCCCTCCGTAATCATCATCACAGTCGAGTAAAGAACCGGAGAAACCCTCCTCCC
TGCTCCCCCCCGCCGCTTTATCCACCCCCACCATTACTCCCCCCGAGAGGAAGGTAGAAG
ACCGAGGGAAGGAGCAGAGAGGAGGATTTTGATTTTGCCCTGGGAGTGGGAGGAGCTGCT
GTCGGAGATGCAGCGGCGGCGCGCGCAGACGTGGGCGGGGGTCGGGAAGACGGCGCAGGC
GGCGGCGGCGCACGCCGCGCTCTTCTGCTTCACGCTCCTCCTCGCGCTCAGGGTCGACGG
CCGCAGCGACTACTCCTGGTGGATCATATTCATCCCGCTATGGCTGTTTCATGGCATCAC
CGCCCGTGGAAGGTTTTCAATGCCGGCCCCTTCATTGCCTCATGGGCGTCATTGGGCTCC
TTGTCATTCTGTTGTTGCAGCG
>Locus_50_Transcript_2/7_Confidence_0.444_Length_1574
TGCTTCTTTGCATACATCTTGAAAGCTTAAGCGTTAGAAATCATCCAGCTGTTGATATGA
AGATCGTGTTCCTTCCTCTGCTCACTTTTGAAGTGATTATTCTCATTGACAATTTTAGAA
TGTGTAAAGCTCTAATGCCAGGAGATGAAGAAAGCATGAGCGACGAAGCTATCTGGGAGA
CACTTCCTCATTTTTGGGTCGCAATCTCTATGGTGTTTCTTATAGCTGCTACAACCTTCA
CACTTCTCAAGTTGTCTGGTGATGTTGGTGCTTTGGGATGGTGGGATTTATTTATAAATT
ATGGGATCGCGGAGTGTTTTGCTTTTCTTGTTTGTACAAGATGGTTCAATCCCATGATTC
ATAGGCCTCCTACTCATGGGGAGGCTAGCTCATCATCAACGTCAATTAGATATCGCGATT
GGGAGAGTGGTCTTGTCCTCCCATCACTGGAAGACCATGAGCAAGAGAGAATTTGTGGCC
TTCCAGACATAGGAGGTCATTTTATGAAAATACCATTGGTGGTTTTCCAAGTTTTGCTCT
GTATGCGGTTAGAGGGTACACCACCTAGTGCTCGCTACATTCCGATATTTGCTCTTTTCT
CCCCACTATTTATTCTACAAGGAGCTGGTGTCCTATTCTCGCTAGGAAGATTGGTGGAGA
AAGTTGTTCTGCTATTGCGCAATGGACCTGTTAGTCCTAATTACCTTACAGTATCATCAA
AAGTCCGTGATTGTTTTGCTTTTCTTCATCATGGTTCAAGGCTTCTTGGTTGGTGGTCTA
TTGATGAAGGGAGCAAGGAAGAGCAGGCCCGATTGTTTTATACCGAATCTAATGGGTACA
ACACATTCTCAGGCTACCCACCTGAGGTAGTGAAGAAAATGCCCAAGAAGGATCTAGCAG
AAGAGGTTTGGAGACTACAGGCAGCATTGGGAGAGCAGTCTGAAATCACCAAGTCTACTC
AGCAGGAATATGAAAGGCTTCAAAATGAGAAGGTACTTTGTAGGATTTGCTACGAGGGAG
AAATATGCATGGTCTTACTTCCATGCCGGCACAGAACTTTATGCAAGTCTTGTTCGGACA
AGTGCAAAAGATGTCCAATCTGCCGTAACCCCATTGACGAGCGCATGGCTGTATATGATG
TTTAAACTTCACTAACTAGTCTGAACATTACAAATCTGTACATGTGGGCTGTGAGATGTC
ATGCACATGGGCTCGATCACAACTTTAAGCTGATTGAGATCTGCGCAACCTCAGAAAAGT
TTAGCAAACATGGGAAAATATATCTTGTCTAACCAAAAGGAAGGAAAGATAGCTGCTGAG
CGTTTTCTGGTCCCAGTTATGTTCTATAAGTCTGTAAGTATGCCATCTGGCTTTTGGCTT
CTTTTTGTGCCCGGTAGATGTTTCAGTTTTACTTAGATGGTGTTCCAATGTAAATAAAAG
TGTCGCTGTTGTTTGAATACTGTGGTCTTTGACTGAGAGAAAAAAATTAAAGTTCTCTTG
TAGTGGCGTCTAATGGAACAAGTTCCAATTGGAACATTGTACCACTTGATGAAGTGCTAT
GTGGCCCTTCACGT
>Locus_50_Transcript_3/7_Confidence_0.556_Length_2048
GCTCAGAAAACAGCGGAGGCAGAGACACAAGGACAGAGGAAGAGGATCTCGTACTCCTCC
TACTGCTCCCTCCGTAATCATCATCACAGTCGAGTAAAGAACCGGAGAAACCCTCCTCCC
TGCTCCCCCCCGCCGCTTTATCCACCCCCACCATTACTCCCCCCGAGAGGAAGGTAGAAG
ACCGAGGGAAGGAGCAGAGAGGAGGATTTTGATTTTGCCCTGGGAGTGGGAGGAGCTGCT
GTCGGAGATGCAGCGGCGGCGCGCGCAGACGTGGGCGGGGGTCGGGAAGACGGCGCAGGC
GGCGGCGGCGCACGCCGCGCTCTTCTGCTTCACGCTCCTCCTCGCGCTCAGGGTCGACGG
CCGCAGCGACTACTCCTGGTGGATCATATTCATCCCGCTATGGCTGTTTCATGGCATCAC
CGCCCGTGGAAGGTTTTCAATGCCGGCCCCTTCATTGCCTCATGGGCGTCACTGGGCTCC
TTGTCATTCTGTTGTTGCAGCGCCATTGCTAATTGCGTTCGAGTTGCTTCTTTGCATACA
TCTTGAAAGCTTAAGCGTTAGAAATCATCCAGCTGTTGATATGAAGATCGTGTTCCTTCC
TCTGCTCACTTTTGAAGTGATTATTCTCATTGACAATTTTAGAATGTGTAAAGCTCTAAT
GCCAGGAGATGAAGAAAGCATGAGCGACGAAGCTATCTGGGAGACACTTCCTCATTTTTG
GGTCGCAATCTCTATGGTGTTTCTTATAGCTGCTACAACCTTCACACTTCTCAAGTTGTC
TGGTGATGTTGGTGCTTTGGGATGGTGGGATTTATTTATAAATTATGGGATCGCGGAGTG
TTTTGCTTTTCTTGTTTGTACAAGATGGTTCAATCCCATGATTCATAGGCCTCCTACTCA
TGGGGAGGCTAGCTCATCATCAACGTCAATTAGATATCGCGATTGGGAGAGTGGTCTTGT
CCTCCCATCACTGGAAGACCATGAGCAAGAGAGAATTTGTGGCCTTCCAGACATAGGAGG
TCATTTTATGAAAATACCATTGGTGGTTTTCCAAGTTTTGCTCTGTATGCGGTTAGAGGG
TACACCACCTAGTGCTCGCTACATTCCGATATTTGCTCTTTTCTCCCCACTATTTATTCT
ACAAGGAGCTGGTGTCCTATTCTCGCTAGGAAGATTGGTGGAGAAAGTTGTTCTGCTATT
GCGCAATGGACCTGTTAGTCCTAATTACCTTACAGTATCATCAAAAGTCCGTGATTGTTT
TGCTTTTCTTCATCATGGTTCAAGGCTTCTTGGTTGGTGGTCTATTGATGAAGGGAGCAA
GGAAGAGCAGGCCCGATTGTTTTATACCGAATCTAATGGGTACAACACATTCTCAGGCTA
CCCACCTGAGGTAGTGAAGAAAATGCCCAAGAAGGATCTAGCAGAAGAGGTTTGGAGACT
ACAGGCAGCATTGGGAGAGCAGTCTGAAATCACCAAGTCTACTCAGCAGGAATATGAAAG
GCTTCAAAATGAGAAGGTACTTTGTAGGATTTGCTACGAGGGAGAAATATGCATGGTCTT
ACTTCCATGCCGGCACAGAACTTTATGCAAGTCTTGTTCGGACAAGTGCAAAAGATGTCC
AATCTGCCGTAACCCCATTGACGAGCGCATGGCTGTATATGATGTTTAAACTTCACTAAC
TAGTCTGAACATTACAAATCTGTACATGTGGGCTGTGAGATGTCATGCACATGGGCTCGA
TCACAACTTTAAGCTGATTGAGATCTGCGCAACCTCAGAAAAGTTTAGCAAACATGGGAA
AATATATCTTGTCTAACCAAAAGGAAGGAAAGATAGCTGCTGAGCGTTTTCTGGTCCCAG
TTATGTTCTAGTATAAGTCTGTAAGTATGCCATCGGTGGCTTTTGGCTTCTTTTTGTGCC
CGGTAGATGTTTCAGTTTTACTTAGATGGTGTTTCAATGTAAATAAAAAGTGTCGCTGTC
GTTTAAATACTGTGTTCTTTGACAGAGAAAAAAAAGTAAAGTTCTCTTGTAGTGGCGTCT
GAAAAAAA
>Locus_50_Transcript_4/7_Confidence_0.556_Length_2098
GCTCAGAAAACAGCGGAGGCAGAGACACAAGGACAGAGGAAGAGGATCTCGTACTCCTCC
TACTGCTCCCTCCGTAATCATCATCACAGTCGAGTAAAGAACCGGAGAAACCCTCCTCCC
TGCTCCCCCCCGCCGCTTTATCCACCCCCACCATTACTCCCCCCGAGAGGAAGGTAGAAG
ACCGAGGGAAGGAGCAGAGAGGAGGATTTTGATTTTGCCCTGGGAGTGGGAGGAGCTGCT
GTCGGAGATGCAGCGGCGGCGCGCGCAGACGTGGGCGGGGGTCGGGAAGACGGCGCAGGC
GGCGGCGGCGCACGCCGCGCTCTTCTGCTTCACGCTCCTCCTCGCGCTCAGGGTCGACGG
CCGCACCGACTACTCCTGGTGGATTATATTCATCCCGCTATGGCTATTTCATGGCGTCAC
CGCCCGTGGAAGGTTCTCAATGCCGGCCCCTTCATTGCCTCATGGGCGTCATTGGGCTCC
TTGTCATTCTGTTGTTGCAGCGCCATTGCTAATTGCGTTCGAGCTGCTTCTTTGCATACA
TCTTGAAAGTTTAAGTGTTAGAAATCGTCCAGCTGTTGATATGAAGATTGTGTTCCTTCC
TCTGCTTACTTTTGAAGTCATTATTCTAATTGACAATTTTAGAATGTGTAAAGCTCTAAT
GCCAGGAGATGAAGAAAGCATGAGTGACGAAGCTATCTGGGAGACACTTCCTCATTTTTG
GGTCGCAATCTCTATGGTGTTTCTTATAGCTGCTACAACCTTCACACTTCTCAAGTTGTC
TGGTGATGTTGGTGCTTTGGGATGGTGGGATTTATTTATAAATTATGGGATCGCGGAGTG
TTTTGCTTTTCTTGTTTGTACAAGATGGTTCAATCCCATGATTCATAGGCCTCCTACTCA
TGGGGAGGCTAGCTCATCATCAACGTCAATTAGATATCGCGATTGGGAGAGTGGTCTTGT
CCTCCCATCACTGGAAGACCATGAGCAAGAGAGAATTTGTGGCCTTCCAGACATAGGAGG
TCATTTTATGAAAATACCATTGGTGGTTTTCCAAGTTTTGCTCTGTATGCGGTTAGAGGG
TACACCACCTAGTGCTCGCTACATTCCGATATTTGCTCTTTTCTCCCCACTATTTATTCT
ACAAGGAGCTGGTGTCCTATTCTCGCTAGGAAGATTGGTGGAGAAAGTTGTTCTGCTATT
GCGCAATGGACCTGTTAGTCCTAATTACCTTACAGTATCATCAAAAGTCCGTGATTGTTT
TGCTTTTCTTCATCATGGTTCAAGGCTTCTTGGTTGGTGGTCTATTGATGAAGGGAGCAA
GGAAGAGCAGGCCCGATTGTTTTATACCGAATCTAATGGGTACAACACATTCTCAGGCTA
CCCACCTGAGGTAGTGAAGAAAATGCCCAAGAAGGATCTAGCAGAAGAGGTTTGGAGACT
ACAGGCAGCATTGGGAGAGCAGTCTGAAATCACCAAGTCTACTCAGCAGGAATATGAAAG
GCTTCAAAATGAGAAGGTACTTTGTAGGATTTGCTACGAGGGAGAAATATGCATGGTCTT
ACTTCCATGCCGGCACAGAACTTTATGCAAGTCTTGTTCGGACAAGTGCAAAAGATGTCC
AATCTGCCGTAACCCCATTGACGAGCGCATGGCTGTATATGATGTTTAAACTTCACTAAC
TAGTCTGAACATTACAAATCTGTACATGTGGGCTGTGAGATGTCATGCACATGGGCTCGA
TCACAACTTTAAGCTGATTGAGATCTGCGCAACCTCAGAAAAGTTTAGCAAACATGGGAA
AATATATCTTGTCTAACCAAAAGGAAGGAAAGATAGCTGCTGAGCGTTTTCTGGTCCCAG
TTATGTTCTATAAGTCTGTAAGTATGCCATCTGGCTTTTGGCTTCTTTTTGTGCCCGGTA
GATGTTTCAGTTTTACTTAGATGGTGTTCCAATGTAAATAAAAGTGTCGCTGTTGTTTGA
ATACTGTGGTCTTTGACTGAGAGAAAAAAATTAAAGTTCTCTTGTAGTGGCGTCTAATGG
AACAAGTTCCAATTGGAACATTGTACCACTTGATGAAGTGCTATGTGGCCCTTCACGT
>Locus_50_Transcript_5/7_Confidence_0.556_Length_2098
GCTCAGAAAACAGCGGAGGCAGAGACACAAGGACAGAGGAAGAGGATCTCGTACTCCTCC
TACTGCTCCCTCCGTAATCATCATCACAGTCGAGTAAAGAACCGGAGAAACCCTCCTCCC
TGCTCCCCCCCGCCGCTTTATCCACCCCCACCATTACTCCCCCCGAGAGGAAGGTAGAAG
ACCGAGGGAAGGAGCAGAGAGGAGGATTTTGATTTTGCCCTGGGAGTGGGAGGAGCTGCT
GTCGGAGATGCAGCGGCGGCGCGCGCAGACGTGGGCGGGGGTCGGGAAGACGGCGCAGGC
GGCGGCGGCGCACGCCGCGCTCTTCTGCTTCACGCTCCTCCTCGCGCTCAGGGTCGACGG
CCGCAGCGACTACTCCTGGTGGATCATATTCATCCCGCTATGGCTGTTTCATGGCATCAC
CGCCCGTGGAAGGTTTTCAATGCCGGCCCCTTCATTGCCTCATGGGCGTCACTGGGCTCC
TTGTCATTCTGTTGTTGCAGCGCCATTGCTAATTGCGTTCGAGTTGCTTCTTTGCATACA
TCTTGAAAGCTTAAGCGTTAGAAATCATCCAGCTGTTGATATGAAGATCGTGTTCCTTCC
TCTGCTCACTTTTGAAGTGATTATTCTCATTGACAATTTTAGAATGTGTAAAGCTCTAAT
GCCAGGAGATGAAGAAAGCATGAGCGACGAAGCTATCTGGGAGACACTTCCTCATTTTTG
GGTCGCAATCTCTATGGTGTTTCTTATAGCTGCTACAACCTTCACACTTCTCAAGTTGTC
TGGTGATGTTGGTGCTTTGGGATGGTGGGATTTATTTATAAATTATGGGATCGCGGAGTG
TTTTGCTTTTCTTGTTTGTACAAGATGGTTCAATCCCATGATTCATAGGCCTCCTACTCA
TGGGGAGGCTAGCTCATCATCAACGTCAATTAGATATCGCGATTGGGAGAGTGGTCTTGT
CCTCCCATCACTGGAAGACCATGAGCAAGAGAGAATTTGTGGCCTTCCAGACATAGGAGG
TCATTTTATGAAAATACCATTGGTGGTTTTCCAAGTTTTGCTCTGTATGCGGTTAGAGGG
TACACCACCTAGTGCTCGCTACATTCCGATATTTGCTCTTTTCTCCCCACTATTTATTCT
ACAAGGAGCTGGTGTCCTATTCTCGCTAGGAAGATTGGTGGAGAAAGTTGTTCTGCTATT
GCGCAATGGACCTGTTAGTCCTAATTACCTTACAGTATCATCAAAAGTCCGTGATTGTTT
TGCTTTTCTTCATCATGGTTCAAGGCTTCTTGGTTGGTGGTCTATTGATGAAGGGAGCAA
GGAAGAGCAGGCCCGATTGTTTTATACCGAATCTAATGGGTACAACACATTCTCAGGCTA
CCCACCTGAGGTAGTGAAGAAAATGCCCAAGAAGGATCTAGCAGAAGAGGTTTGGAGACT
ACAGGCAGCATTGGGAGAGCAGTCTGAAATCACCAAGTCTACTCAGCAGGAATATGAAAG
GCTTCAAAATGAGAAGGTACTTTGTAGGATTTGCTACGAGGGAGAAATATGCATGGTCTT
ACTTCCATGCCGGCACAGAACTTTATGCAAGTCTTGTTCGGATAAGTGCAAAAGATGCCC
AATCTGCCGTAACCCCATTGACGAGCGCATGGCTGTATATGATGTTTAAACTTCGCTAAC
TAGTCTGAACATCACAAATCTGTACATGTGGGCTGTGAGATGTCGTGCACATCGGCTCGA
TCACAACTTTAAGCTGATTGAGATCTGCGCAACCTCAGAAAAGTTTAGCAAACATGGGAA
AATATATCTTGTCTAACCAAAAGGAAGGAAAGATAGCTGCTGAGCGTTTTCTGGTCCCAG
TTATGTTCTATAAGTCTGTAAGTATGCCATCTGGCTTTTGGCTTCTTTTTGTGCCCGGTA
GATGTTTCAGTTTTACTTAGATGGTGTTCCAATGTAAATAAAAGTGTCGCTGTTGTTTGA
ATACTGTGGTCTTTGACTGAGAGAAAAAAATTAAAGTTCTCTTGTAGTGGCGTCTAATGG
AACAAGTTCCAATTGGAACATTGTACCACTTGATGAAGTGCTATGTGGCCCTTCACGT
>Locus_50_Transcript_6/7_Confidence_0.556_Length_2098
GCTCAGAAAACAGCGGAGGCAGAGACACAAGGACAGAGGAAGAGGATCTCGTACTCCTCC
TACTGCTCCCTCCGTAATCATCATCACAGTCGAGTAAAGAACCGGAGAAACCCTCCTCCC
TGCTCCCCCCCGCCGCTTTATCCACCCCCACCATTACTCCCCCCGAGAGGAAGGTAGAAG
ACCGAGGGAAGGAGCAGAGAGGAGGATTTTGATTTTGCCCTGGGAGTGGGAGGAGCTGCT
GTCGGAGATGCAGCGGCGGCGCGCGCAGACGTGGGCGGGGGTCGGGAAGACGGCGCAGGC
GGCGGCGGCGCACGCCGCGCTCTTCTGCTTCACGCTCCTCCTCGCGCTCAGGGTCGACGG
CCGCAGCGACTACTCCTGGTGGATCATATTCATCCCGCTATGGCTGTTTCATGGCATCAC
CGCCCGTGGAAGGTTTTCAATGCCGGCCCCTTCATTGCCTCATGGGCGTCACTGGGCTCC
TTGTCATTCTGTTGTTGCAGCGCCATTGCTAATTGCGTTCGAGTTGCTTCTTTGCATACA
TCTTGAAAGCTTAAGCGTTAGAAATCATCCAGCTGTTGATATGAAGATCGTGTTCCTTCC
TCTGCTCACTTTTGAAGTGATTATTCTCATTGACAATTTTAGAATGTGTAAAGCTCTAAT
GCCAGGAGATGAAGAAAGCATGAGCGACGAAGCTATCTGGGAGACACTTCCTCATTTTTG
GGTCGCAATCTCTATGGTGTTTCTTATAGCTGCTACAACCTTCACACTTCTCAAGTTGTC
TGGTGATGTTGGTGCTTTGGGATGGTGGGATTTATTTATAAATTATGGGATCGCGGAGTG
TTTTGCTTTTCTTGTTTGTACAAGATGGTTCAATCCCATGATTCATAGGCCTCCTACTCA
TGGGGAGGCTAGCTCATCATCAACGTCAATTAGATATCGCGATTGGGAGAGTGGTCTTGT
CCTCCCATCACTGGAAGACCATGAGCAAGAGAGAATTTGTGGCCTTCCAGACATAGGAGG
TCATTTTATGAAAATACCATTGGTGGTTTTCCAAGTTTTGCTCTGTATGCGGTTAGAGGG
TACACCACCTAGTGCTCGCTACATTCCGATATTTGCTCTTTTCTCCCCACTATTTATTCT
ACAAGGAGCTGGTGTCCTATTCTCGCTAGGAAGATTGGTGGAGAAAGTTGTTTTGCTATT
GCGCAATGGACCAGTTAGTCCTAATTACCTTACAGTATCATCGAAAGTCCGTGATTGTTT
TGCTTTTCTTCATCATGGTTCAAGGCTTCTTGGTTGGTGGTCTATCGATGAAGGGAGCAA
GGAAGAGCAGGCCCGACTGTTTTATACCGAATCTAATGGGTACAACACATTCTCAGGCTA
CCCACCTGAGGTAGTAAAGAAAATGCCTAAGAAGGATCTAGCAGAAGAGGTTTGGAGACT
CCAGGCGGCGTTGGGAGAGCAGTCTGAAATCACCAAGTCTACTCAGCAGGAATATGAAAG
GCTTCAAAATGAGAAGGTACTTTGTAGGATTTGCTACGAGGGAGAAATATGCATGGTCTT
ACTTCCATGCCGGCACAGAACTTTATGCAAGTCTTGTTCGGACAAGTGCAAAAGATGTCC
AATCTGCCGTAACCCCATTGACGAGCGCATGGCTGTATATGATGTTTAAACTTCACTAAC
TAGTCTGAACATTACAAATCTGTACATGTGGGCTGTGAGATGTCATGCACATGGGCTCGA
TCACAACTTTAAGCTGATTGAGATCTGCGCAACCTCAGAAAAGTTTAGCAAACATGGGAA
AATATATCTTGTCTAACCAAAAGGAAGGAAAGATAGCTGCTGAGCGTTTTCTGGTCCCAG
TTATGTTCTATAAGTCTGTAAGTATGCCATCTGGCTTTTGGCTTCTTTTTGTGCCCGGTA
GATGTTTCAGTTTTACTTAGATGGTGTTCCAATGTAAATAAAAGTGTCGCTGTTGTTTGA
ATACTGTGGTCTTTGACTGAGAGAAAAAAATTAAAGTTCTCTTGTAGTGGCGTCTAATGG
AACAAGTTCCAATTGGAACATTGTACCACTTGATGAAGTGCTATGTGGCCCTTCACGT
>Locus_50_Transcript_7/7_Confidence_0.556_Length_2098
GCTCAGAAAACAGCGGAGGCAGAGACACAAGGACAGAGGAAGAGGATCTCGTACTCCTCC
TACTGCTCCCTCCGTAATCATCATCACAGTCGAGTAAAGAACCGGAGAAACCCTCCTCCC
TGCTCCCCCCCGCCGCTTTATCCACCCCCACCATTACTCCCCCCGAGAGGAAGGTAGAAG
ACCGAGGGAAGGAGCAGAGAGGAGGATTTTGATTTTGCCCTGGGAGTGGGAGGAGCTGCT
GTCGGAGATGCAGCGGCGGCGCGCGCAGACGTGGGCGGGGGTCGGGAAGACGGCGCAGGC
GGCGGCGGCGCACGCCGCGCTCTTCTGCTTCACGCTCCTCCTCGCGCTCAGGGTCGACGG
CCGCAGCGACTACTCCTGGTGGATCATATTCATCCCGCTATGGCTGTTTCATGGCATCAC
CGCCCGTGGAAGGTTTTCAATGCCGGCCCCTTCATTGCCTCATGGGCGTCACTGGGCTCC
TTGTCATTCTGTTGTTGCAGCGCCATTGCTAATTGCGTTCGAGTTGCTTCTTTGCATACA
TCTTGAAAGCTTAAGCGTTAGAAATCATCCAGCTGTTGATATGAAGATCGTGTTCCTTCC
TCTGCTCACTTTTGAAGTGATTATTCTCATTGACAATTTTAGAATGTGTAAAGCTCTAAT
GCCAGGAGATGAAGAAAGCATGAGCGACGAAGCTATCTGGGAGACACTTCCTCATTTTTG
GGTCGCAATCTCTATGGTGTTTCTTATAGCTGCTACAACCTTCACACTTCTCAAGTTGTC
TGGTGATGTTGGTGCTTTGGGATGGTGGGATTTATTTATAAATTATGGGATCGCGGAGTG
TTTTGCTTTTCTTGTTTGTACAAGATGGTTCAATCCCATGATTCATAGGCCTCCTACTCA
TGGGGAGGCTAGCTCATCATCAACGTCAATTAGATATCGCGATTGGGAGAGTGGTCTTGT
CCTCCCATCACTGGAAGACCATGAGCAAGAGAGAATTTGTGGCCTTCCAGACATAGGAGG
TCATTTTATGAAAATACCATTGGTGGTTTTCCAAGTTTTGCTCTGTATGCGGTTAGAGGG
TACACCACCTAGTGCTCGCTACATTCCGATATTTGCTCTTTTCTCCCCACTATTTATTCT
ACAAGGAGCTGGTGTCCTATTCTCGCTAGGAAGATTGGTGGAGAAAGTTGTTCTGCTATT
GCGCAATGGACCTGTTAGTCCTAATTACCTTACAGTATCATCAAAAGTCCGTGATTGTTT
TGCTTTTCTTCATCATGGTTCAAGGCTTCTTGGTTGGTGGTCTATTGATGAAGGGAGCAA
GGAAGAGCAGGCCCGATTGTTTTATACCGAATCTAATGGGTACAACACATTCTCAGGCTA
CCCACCTGAGGTAGTGAAGAAAATGCCCAAGAAGGATCTAGCAGAAGAGGTTTGGAGACT
ACAGGCAGCATTGGGAGAGCAGTCTGAAATCACCAAGTCTACTCAGCAGGAATATGAAAG
GCTTCAAAATGAGAAGGTACTTTGTAGGATTTGCTACGAGGGAGAAATATGCATGGTCTT
ACTTCCATGCCGGCACAGAACTTTATGCAAGTCTTGTTCGGACAAGTGCAAAAGATGTCC
AATCTGCCGTAACCCCATTGACGAGCGCATGGCTGTATATGATGTTTAAACTTCACTAAC
TAGTCTGAACATTACAAATCTGTACATGTGGGCTGTGAGATGTCATGCACATGGGCTCGA
TCACAACTTTAAGCTGATTGAGATCTGCGCAACCTCAGAAAAGTTTAGCAAACATGGGAA
AATATATCTTGTCTAACCAAAAGGAAGGAAAGATAGCTGCTGAGCGTTTTCTGGTCCCAG
TTATGTTCTATAAGTCTGTAAGTATGCCATCTGGCTTTTGGCTTCTTTTTGTGCCCGGTA
GATGTTTCAGTTTTACTTAGATGGTGTTCCAATGTAAATAAAAGTGTCGCTGTTGTTTGA
ATACTGTGGTCTTTGACTGAGAGAAAAAAATTAAAGTTCTCTTGTAGTGGCGTCTAATGG
AACAAGTTCCAATTGGAACATTGTACCACTTGATGAAGTGCTATGTGGCCCTTCACGT
>Locus_51_Transcript_1/5_Confidence_0.250_Length_216
TCACCCTCGCGGACAGGGCCCTTGACGTTCCTCATGATGAGACGGTTCTGGTCATCCAAG
AACTTCCCTCTGACCTGGGTCACCTGACCCCTGGAGCCGGTGCGGCCCATCACCTTGACC
ACAACCGCAAGCTTGACCTGGGTGTCCATGCGCTCAGCGCAGCCTCCTGGCCTCACGCTC
AGACTCGAGCAGGGTGAGGATGTCACCCTCACGGAC
>Locus_51_Transcript_2/5_Confidence_0.667_Length_503
AACTTAATTTAGGCAACATAACAAAACTGCAACCAGTGAAGTACTCATTACACATCCATA
GCCTAAGGAAGAAACCAAAGTTCAAGAACTTGATTCGAAAGCAGTACAGTAATAAGGCAA
CAGCATTTTACTTCCGGAAAAACAACCGCTCATCGCAGCCTCCTGGCCTCACGCTCAGAC
TCGAGCAGGGTGAGGATGTCACCCTCGCGGACAGGGCCCTTGACGTTCCTCATGATGAGA
CGGTTCTGGTCATCCAAGAACTTCACTCTGACCTGGGTCACCTGACCCCTGGAGCCGGTG
CGGCCCATCACCTTGACCACAACCGCAAGCTTGACCTGGGTGTCCATGTTCGAAAGACAG
GAAAAACAACCGCTCAGCGCAGCCTCCTGGCCTCACGCTCAGACTCGAGCAGGGTGAGGA
TGTCACCCTCACGGACGGGGCCCTTGACGTTCCTCATGATGAGACGGTTCTGGTCATCCA
AGAACTTCACTCTGACCTGGGTC
>Locus_51_Transcript_3/5_Confidence_0.250_Length_558
CTATTATTCCAGTGGTGCATTCACTGACTTTTGAGAAACATGTAATTATCAGCTCCGTGT
TTTGCAAGTGAAAAGGTATCATGTCAAAAAAAAGCAGAGAAGTTTTCTGGGAAATCAAGC
AATCAATAGCAAAATAACTTCACAATACATAAAAAATTTCAGATTTGTAGCAGCAACCAA
ATCATAAGGATCCAATATACCAGGCATCGAATCAATTCAAATTACCCAGAGGCGACAGAA
TGATCCATAGCCTAGTGCAACTTAATTTAGGCAACATAACAAAACTGCAACCAGTGAAAG
TACTCATTAAACCTACATAGCCTCCGCGAAAGACGTAGGAAATGTTCAACAACTTGATTC
AACTTGATTCGAAAGCAGTACAGTTAAGGCAACAGCATTTTACTTCGAAAGACAGGAAAA
ACAACCGCTCAGCGCAGCCTCCTGGCCTCACGCTCAGACTCGAGCAGGGTGAGGATGTCA
CCCTCACGGACGGGGCCCTTGACGTTCCTCATGATGAGACGGTTCTGGTCATCCAAGAAC
TTCACTCTGACCTGGGTC
>Locus_51_Transcript_4/5_Confidence_0.417_Length_580
TTTCAACAGAACGGATTTGTGACACATCATAACTTCACAATGCATAAAACAATTCAGATT
TGTAGCAGCAACCAAATCATAGGATACAATATAGCATGCATCCAATCAATTCAAATTACC
CAGAGGTGACAGAATGATCAGGTCTCAAACCACAGTGCAACTTAATTTAGGCAACATAAC
AAAACCACAACCGGTGAACTACTCATTAAACCTCCACAGCCTATGCAAAAGACAGGCAAT
GTTCAACAACCTGATTCGAAAGCAGTACAGTTAAGGCAACATCACTTTACTTCCAAAGAC
AGGATAAACAACCGCTCAGCGCAGCCTCCTGGCCTCACGCTCAGACTCGAGCAGGGTGAG
GATGTCGCCCTCACGGACAGGGCCCTTGACGTTCCTCATGATGAGACGGTTCTGGTCATC
CAAGAACTTCACTCTGACCTGGGTCACCTGACCCCTGGAGCCGGTGCGGCCCATCACCTT
GACCACAACCGCAAGCTTGACCTGGGTGTCCATGCGCTCAGCGCAGCCTCCTGGCCTCAC
GCTCAGACTCGAGCAGGGTGAGGATGTCACCCTCACGGAC
>Locus_51_Transcript_5/5_Confidence_0.500_Length_414
AACTTAATTTAGGCAACATAACAAAACTGCAACCAGTGAAGTACTCATTACACATCCATA
GCCTAAGGAAGAAACCAAAGTTCAAGAACTTGATTCGAAAGCAGTACAGTAATAAGGCAA
CAGCATTTTACTTCCGGAAAAACAACCGCTCATCGCAGCCTCCTGGCCTCACGCTCAGAC
TCGAGCAGGGTGAGGATGTCACCCTCGCGGACAGGGCCCTTGACGTTCCTCATGATGAGA
CGGTTCTGGTCATCCAAGAACTTCACTCTGACCTGGGTCACCTGACCCCTGGAGCCGGTG
CGGCCCATCACCTTGACCACAACCGCAAGCTTGACCTGGGTGTCCATGCGCTCAGCGCAG
CCTCCTGGCCTCACGCTCAGACTCGAGCAGGGTGAGGATGTCACCCTCACGGAC
>Locus_52_Transcript_1/2_Confidence_1.000_Length_191
TATCAAATCTGCACCCACGTAAACCTCCTTGACGAGAGCTTTGCCATGGAGTAGAGCTCT
GACCAATCCATCTTCTACAATCACTTCAAACAAACATGGCAACTACTAGTTTTCCATCAA
TGTTGTTTTACTTTTGCATTTTCCTCTTGTTCCATGGATCCATGGCACAAGAGGAAAATG
CAAAAGTAAAA
>Locus_52_Transcript_2/2_Confidence_1.000_Length_214
TATCAAATCTGCACCCACGTAAACCTCCTTGACGAGAGCTTTGCCATGGAGTAGAGCTCT
GACCAATCCATCTTCTACAATCACTTCAAACAAACATGGCAACTACTAGTTTTCCATCAA
TGTTGTTTTACTTTTGCATTTTCCTCTTGTTCCATGGATCCATGGCTCAGTTGTTTGGCC
AGAGCTCTACTCCATGGCAAAGCTCTCGTCAAGG
>Locus_53_Transcript_1/8_Confidence_0.650_Length_1940
GGATACACCTAAAGTTAAAGACCACCCATAGGTACCAGAAATATATGCATGCCTCAGACA
AGGAAGAGAGCCTACTCCACCTTGAGCAACCCAGAACCCGGCGTCTCTGGGGCGGCGGTG
GTGTACGAGAGCCAGTCCTTCGCGCAGACAAGCGCCTCCACGATTTCCGGACGGAGAGAG
CTTCTGTAGTCATCAAGCATGCGGCTTCCTGTTCCTGCAGAGAATATAGAGGTACCGTTG
GTCGACATGGACATCGGAATGGCCAAGATATCCCGTGCCATCCTCGAGAGTGTTGGAAAC
TTGAGCGTGTTAAGCTTCCACCAGTTGAGAATGTCAAACTCTTGGATACGCGGAGTGAGG
GATTCATCCAGGTACTGCTCTAGTTCAGATTTCGAGGGCTGGCTTGTAGCAATCTCAGAA
AGATACATATCAAAGTCTAGAAGACCATCACCAGTTGAAGCCTGAGTTGCGTGGGTGTTA
TTCCCATTGGCAGCTGCACTGTTAGTTGCCCCGTGTTCAGCATAGGCCGGTGTCAATGGG
AGCGGCTGTGCTACATAGTCCTTAAAGAGCTCATGCACTGAATCATTTACCACCTTAACA
TACTTCGCAGCCTCAACGCCGTAAATCTTCGAGTAACTGAACTCAACGAGCTTCATCTTA
AAACGTGGATCCATCACAACAGCAACAGCTAACACGAGGTTGCAATCCTTCCAGTACTTG
TCAAACCTCTCATGCATATCATTGGCGATGATACTGAAAACTGGATCTCCATGTCCTGAA
GCATTTGCCAGCTCCAGCTGAAGTTTCCAAGCTTCATGGAAAAAGATGTTTGAGGTTGGG
TTTCCCGCTGCCATGATGCTGTGAGCCGAGTCATACAACAGCCTCAAGTAATTGCAGGCC
GCCTCAACTCTTTTCCAGTCCTCAGCTGAAGGTGCTTCATTGTAGTTATCATCACATGTT
TCTAGTTGAGTGAAAGCCTGCTTATAATCCAAGGCAGCTAAGAGCATCAGATAGGTGGTG
TTCCACTGGGTTGTGACATCCAGACAAAGGGTCTTGGTACTGGGGATCTCCAGCTGCAGA
GCAAGCTCAGCAAACCTTTCCTCGCGATTAGGAGAAGCTTTTATGAACTTTATGCTTTCG
CGGATATTGTAGATGACACCATGAATCGAAGCAATGACATCTTGTGCAACCGCATTCAGG
ATGTGGGCATAGCACCTCACAACAAATAGCTGGCCTTTAAGCGAGAGGTCGTTCTTATTG
GATAGATGGTCCCTCAGATTTGCACTATAGATATCATGTGATGAGCAATCATTATCCAAT
GTGATGGTGAATAGCTTATCCTTCATACTCCAGTCAGTAAGGCTTGCACTAATAGCTTCA
CTAAGTGCATTCTCTGAATGAGGCGAAGACACCATCATGAAGTTAAGCATTCTTCGATGT
AATTTCCAGTCAGAGTCAATAAACTGCCCAGCAAGTGAAACATAGCCAAGAGTTTGACTA
GTTGTCCACAATCCAATAGCGAGGCTGATCCTTCCAGGCATACTACTGAATGCTTGCAAA
AGGTTCTCCTTTTCTTTCTGATAAACAGCATAAACCTCCCCCTCCATTGCTTCGACATCA
ACAACCCTGAAACGAGGCTGCAGACTGTCAATGAAAGCAGCGAAGGCTGGCTGTTGAACA
ATGTGGAGTGGGTAGTCATGCAAAATGATCATCTTTGCCAGGTGTGAACAACTGCGGTCT
TGGTCAAAAGATGCATTTGCATAACCAGTATATCTGTAACGCCTCTTAGACCGCCTCTCC
ACCGTACCATCACCATCATTGTCAGTCCCAACTGTTGAAGCCAGTGCCATCCTATGCTCT
TGGCTTTTTATCTTAGGACAGGAACCCAAGGTGATGTGCCTCTTGAGATGACTAGTACCT
GCAATTTTCGAACCAGAGCT
>Locus_53_Transcript_2/8_Confidence_0.650_Length_1940
GGATACACCTAAAGTTAAAGACCACCCATAGGTACCAGAAATATATGCATGCCTCAGACA
AGGAAGAGAGCCTACTCCACCTTGAGCAACCCAGAACCCGGCGTCTCTGGGGCGGCGGTG
GTGTACGAGAGCCAGTCCTTCGCGCAGACAAGCGCCTCCACGATTTCCGGACGGAGAGAG
CTTCTGTAGTCATCAAGCATGCGGCTTCCTGTTCCTGCAGAGAATATAGAGGTACCGTTG
GTCGACATGGACATCGGAATGGCCAAGATATCCCGTGCCATCCTCGAGAGTGTTGGAAAC
TTGAGCGTGTTAAGCTTCCACCAGTTGAGAATGTCAAACTCTTGGATACGCGGAGTGAGG
GATTCATCCAGGTACTGCTCTAGTTCAGATTTCGAGGGCTGGCTTGTAGCAATCTCAGAA
AGATACATATCAAAGTCTAGAAGACCATCACCAGTTGAAGCCTGAGTTGCGTGGGTGTTA
TTCCCATTGGCAGCTGCACTGTTAGTTGCCCCGTGTTCAGCATAGGCCGGTGTCAATGGG
AGCGGCTGTGCTACATAGTCCTTAAAGAGCTCATGCACTGAATCATTTACCACCTTAACA
TACTTCGCAGCCTCAACGCCGTAAATCTTCGAGTAACTGAACTCAACGAGCTTCATCTTA
AAACGTGGATCCATCACAACAGCAACAGCTAACACGAGGTTGCAATCCTTCCAGTACTTG
TCAAACCTCTCATGCATATCATTGGCGATGATACTGAAAACTGGATCTCCATGTCCTGAA
GCATTTGCCAGCTCCAGCTGAAGTTTCCAAGCTTCATGGAAAAAGATGTTTGAGGTTGGG
TTTCCCGCTGCCATGATGCTGTGAGCCGAGTCATACAACAGCCTCAAGTAATTGCAGGCC
GCCTCAACTCTTTTCCAGTCCTCAGCTGAAGGTGCTTCATTGTAGTTATCATCACATGTT
TCTAGTTGAGTGAAAGCCTGCTTATAATCCAAGGCAGCTAAGAGCATCAGATAGGTGGTG
TTCCACTGGGTTGTGACATCCAGACAAAGGGTCTTGGTACTGGGGATCTCCAGCTGCAGA
GCAAGCTCAGCAAACCTTTCCTCGCGATTAGGAGAAGCTTTTATGAACTTTATGCTTTCG
CGGATATTGTAGATGACACCATGAATCGAAGCAATGACATCTTGTGCAACCGCATTCAGG
ATGTGGGCATAGCACCTCACAACAAATAGCTGGCCTTTAAGCGAGAGGTCGTTCTTATTG
GATAGATGGTCCCTCAGATTTGCACTATAGATATCATGTGATGAGCAATCATTATCCAAT
GTGATGGTGAATAGCTTATCCTTCATACTCCAGTCAGTAAGGCTTGCACTAATAGCTTCA
CTAAGTGCATTCTCTGAATGAGGCGAAGACACCATCATGAAGTTAAGCATTCTTCGATGT
AATTTCCAGTCAGAGTCAATAAACTGCCCAGCAAGTGAAACATAGCCAAGAGTTTGACTA
GTTGTCCACAATCCAATAGCGAGGCTGATCCTTCCAGGCATAGTGCTGAATGCTTGCAAA
AGGTTCTCCTTTTCTTTCTGATAAACAGCATACACCTCCCCCTCCATTGCTTCGACATCA
ACAACCCTGAAACGAGGCTGCAGACTGTCAATGAAAGCAGCGAAGGCTGGCTGTTGAACA
ATGTGGAGTGGGTAGTCATGCAAAATGATCATCTTTGCCAGGTGTGAACAACTGCGGTCT
TGGTCAAAAGATGCATTTGCATAACCAGTATATCTGTAACGCCTCTTAGACCGCATCTCC
ACCATACCATCACCATCATTGTCAGTCCCAATTGTTGAAGCCAGTGCCATCCTATGCTCT
TGGCTTTTTATCTTAGGACAGGAACCCAAGGTGATGTGCCTCTTGAGATGACTAGTACCT
GCAATTTTCGAACCAGAGCT
>Locus_53_Transcript_3/8_Confidence_0.650_Length_1940
GGATACACCTAAAGTTAAAGACCACCCATAGGTACCAGAAATATATGCATGCCTCAGACA
AGGAAGAGAGCCTACTCCACCTTGAGCAACCCAGAACCCGGCGTCTCTGGGGCGGCGGTG
GTGTACGAGAGCCAGTCCTTCGCGCAGACAAGCGCCTCCACGATTTCCGGACGGAGAGAG
CTTCTGTAGTCATCAAGCATGCGGCTTCCTGTTCCTGCAGAGAATATAGAGGTACCGTTG
GTCGACATGGACATCGGAATGGCCAAGATATCCCGTGCCATCCTCGAGAGTGTTGGAAAC
TTGAGCGTGTTAAGCTTCCACCAGTTGAGAATGTCAAACTCTTGGATACGCGGAGTGAGG
GATTCATCCAGGTACTGCTCTAGTTCAGATTTCGAGGGCTGGCTTGTAGCAATCTCAGAA
AGATACATATCAAAGTCTAGAAGACCATCACCAGTTGAAGCCTGAGTTGCGTGGGTGTTA
TTCCCATTGGCAGCTGCACTGTTAGTTGCCCCGTGTTCAGCATAGGCCGGTGTCAATGGG
AGCGGCTGTGCTACATAGTCCTTAAAGAGCTCATGCACTGAATCATTTACCACCTTAACA
TACTTCGCAGCCTCAACGCCGTAAATCTTCGAGTAACTGAACTCAACGAGCTTCATCTTA
AAACGTGGATCCATCACAACAGCAACAGCTAACACGAGGTTGCAATCCTTCCAGTACTTG
TCAAACCTCTCATGCATATCATTGGCGATGATACTGAAAACTGGATCTCCATGTCCTGAA
GCATTTGCCAGCTCCAGCTGAAGTTTCCAAGCTTCATGGAAAAAGATGTTTGAGGTTGGG
TTTCCCGCTGCCATGATGCTGTGAGCCGAGTCATACAACAGCCTCAAGTAATTGCAGGCC
GCCTCAACTCTTTTCCAGTCCTCAGCTGAAGGTGCTTCATTGTAGTTATCATCACATGTT
TCTAGTTGAGTGAAAGCCTGCTTATAATCCAAGGCAGCTAAGAGCATCAGATAGGTGGTG
TTCCACTGGGTTGTGACATCCAGACAAAGGGTCTTGGTACTGGGGATCTCCAGCTGCAGA
GCAAGCTCAGCAAACCTTTCCTCGCGATTAGGAGAAGCTTTTATGAACTTTATGCTTTCG
CGGATATTGTAGATGACACCATGGATTGAAGCAATGACATCTTGTGCAACCGCATTCAGG
ATATGGGCATAGCACCTCACGACAAATAGCTGGCCCTTAAGCGAGAGGTCATTCTTATTG
GATAGATGGTCCCTCAGATTTGCACTATAGATATCATGTGATGAGCAATCATTATCCAAT
GTGATGGTGAATAGCTTATCCTTCATACTCCAGTCAGTAAGGCTTGCACTAATAGCTTCA
CTAAGTGCATTCTCTGAATGAGGCGAAGACACCATCATGAAGTTAAGCATTCTTCGATGT
AATTTCCAGTCAGAGTCAATAAACTGCCCAGCAAGTGAAACATAGCCAAGAGTTTGACTA
GTTGTCCACAATCCAATAGCGAGGCTGATCCTTCCAGGCATACTACTGAATGCTTGCAAA
AGGTTCTCCTTTTCTTTCTGATAAACAGCATAAACCTCCCCCTCCATTGCTTCGACATCA
ACAACCCTGAAACGAGGCTGCAGACTGTCAATGAAAGCAGCGAAGGCTGGCTGTTGAACA
ATGTGGAGTGGGTAGTCATGCAAAATGATCATCTTTGCCAGGTGTGAACAACTGCGGTCT
TGGTCAAAAGATGCATTTGCATAACCAGTATATCTGTAACGCCTCTTAGACCGCATCTCC
ACCATACCATCACCATCATTGTCAGTCCCAATTGTTGAAGCCAGTGCCATCCTATGCTCT
TGGCTTTTTATCTTAGGACAGGAACCCAAGGTGATGTGCCTCTTGAGATGACTAGTACCT
GCAATTTTCGAACCAGAGCT
>Locus_53_Transcript_4/8_Confidence_0.650_Length_1940
GGATACACCTAAAGTTAAAGACCACCCATAGGTACCAGAAATATATGCATGCCTCAGACA
AGGAAGAGAGCCTACTCCACCTTGAGCAACCCAGAACCCGGCGTCTCTGGGGCGGCGGTG
GTGTACGAGAGCCAGTCCTTCGCGCAGACAAGCGCCTCCACGATTTCCGGACGGAGAGAG
CTTCTGTAGTCATCAAGCATGCGGCTTCCTGTTCCTGCAGAGAATATAGAGGTACCGTTG
GTCGACATGGACATCGGAATGGCCAAGATATCCCGTGCCATCCTCGAGAGTGTTGGAAAC
TTGAGCGTGTTAAGCTTCCACCAGTTGAGAATGTCAAACTCTTGGATACGCGGAGTGAGG
GATTCATCCAGGTACTGCTCTAGTTCAGATTTCGAGGGCTGGCTTGTAGCAATCTCAGAA
AGATACATATCAAAGTCTAGAAGACCATCACCAGTTGAAGCCTGAGTTGCGTGGGTGTTA
TTCCCATTGGCAGCTGCACTGTTAGTTGCCCCGTGTTCAGCATAGGCCGGTGTCAATGGG
AGCGGCTGTGCTACATAGTCCTTAAAGAGCTCATGCACTGAATCATTTACCACCTTAACA
TACTTCGCAGCCTCAACGCCGTAAATCTTCGAGTAACTGAACTCAACGAGCTTCATCTTA
AAACGTGGATCCATCACAACAGCAACAGCTAACACGAGGTTGCAATCCTTCCAGTACTTG
TCAAACCTCTCATGCATATCATTGGCGATGATACTGAAAACTGGATCTCCATGTCCTGAA
GCATTTGCCAGCTCCAGCTGAAGTTTCCAAGCTTCATGGAAAAAGATGTTTGAGGTTGGG
TTTCCCGCTGCCATGATGCTGTGAGCCGAGTCATACAACAGCCTCAAGTAATTGCAGGCC
GCCTCAACTCTTTTCCAGTCCTCAGCTGAAGGTGCTTCATTGTAGTTGTCATCACATGTT
TCTAGTTGAGTGAAAGCCTGTTTATAATCCAAGGCAGCCAAGAGCATCAGATAGGTGGTG
TTCCACTGGGTTGTAACATCCAGACAAAGGGTCTTGGTACTGGGGATCTCCAGCTGCAGA
GCAAGCTCAGCAAACCTTTCCTCGCGATTAGGAGAAGCTTTTATGAACTTTATGCTTTCG
CGGATATTGTAGATGACACCATGAATCGAAGCAATGACATCTTGTGCAACCGCATTCAGG
ATGTGGGCATAGCACCTCACAACAAATAGCTGGCCTTTAAGCGAGAGGTCGTTCTTATTG
GATAGATGGTCCCTCAGATTTGCACTATAGATATCATGTGATGAGCAATCATTATCCAAT
GTGATGGTGAATAGCTTATCCTTCATACTCCAGTCAGTAAGGCTTGCACTAATAGCTTCA
CTAAGTGCATTCTCTGAATGAGGCGAAGACACCATCATGAAGTTAAGCATTCTTCGATGT
AATTTCCAGTCAGAGTCAATAAACTGCCCAGCAAGTGAAACATAGCCAAGAGTTTGACTA
GTTGTCCACAATCCAATAGCGAGGCTGATCCTTCCAGGCATACTACTGAATGCTTGCAAA
AGGTTCTCCTTTTCTTTCTGATAAACAGCATAAACCTCCCCCTCCATTGCTTCGACATCA
ACAACCCTGAAACGAGGCTGCAGACTGTCAATGAAAGCAGCGAAGGCTGGCTGTTGAACA
ATGTGGAGTGGGTAGTCATGCAAAATGATCATCTTTGCCAGGTGTGAACAACTGCGGTCT
TGGTCAAAAGATGCATTTGCATAACCAGTATATCTGTAACGCCTCTTAGACCGCATCTCC
ACCATACCATCACCATCATTGTCAGTCCCAATTGTTGAAGCCAGTGCCATCCTATGCTCT
TGGCTTTTTATCTTAGGACAGGAACCCAAGGTGATGTGCCTCTTGAGATGACTAGTACCT
GCAATTTTCGAACCAGAGCT
>Locus_53_Transcript_5/8_Confidence_0.650_Length_1940
GGATACACCTAAAGTTAAAGACCACCCATAGGTACCAGAAATATATGCATGCCTCAGACA
AGGAAGCGAACCTACTCCACCTTGAGCAACCCAGAACCCGGCGCATCCGGGGCAGCGGTG
GTGTACGGGAGCCAGTCCTTCGCGCAGACAAGCGCCTCCACGATTTCCGGACGCAGAGAG
CTTCTGTAGTCATCGAGCATGCGGCTTCCTGTTCCTGCAGAAAATATAGAGGTACCGTTG
GTCGACATGGACATCGGAATGGCCAAGATATCCCGTGCCATCCTCGAGAGTGTTGGAAAC
TTGAGCGTGTTAAGCTTCCACCAGTTGAGAATGTCAAACTCTTGGATACGCGGAGTGAGG
GATTCATCCAGGTACTGCTCTAGTTCAGATTTCGAGGGCTGGCTTGTAGCAATCTCAGAA
AGATACATATCAAAGTCTAGAAGACCATCACCAGTTGAAGCCTGAGTTGCGTGGGTGTTA
TTCCCATTGGCAGCTGCACTGTTAGTTGCCCCGTGTTCAGCATAGGCCGGTGTCAATGGG
AGCGGCTGTGCTACATAGTCCTTAAAGAGCTCATGCACTGAATCATTTACCACCTTAACA
TACTTCGCAGCCTCAACGCCGTAAATCTTCGAGTAACTGAACTCAACGAGCTTCATCTTA
AAACGTGGATCCATCACAACAGCAACAGCTAACACGAGGTTGCAATCCTTCCAGTACTTG
TCAAACCTCTCATGCATATCATTGGCGATGATACTGAAAACTGGATCTCCATGTCCTGAA
GCATTTGCCAGCTCCAGCTGAAGTTTCCAAGCTTCATGGAAAAAGATGTTTGAGGTTGGG
TTTCCCGCTGCCATGATGCTGTGAGCCGAGTCATACAACAGCCTCAAGTAATTGCAGGCC
GCCTCAACTCTTTTCCAGTCCTCAGCTGAAGGTGCTTCATTGTAGTTATCATCACATGTT
TCTAGTTGAGTGAAAGCCTGCTTATAATCCAAGGCAGCTAAGAGCATCAGATAGGTGGTG
TTCCACTGGGTTGTGACATCCAGACAAAGGGTCTTGGTACTGGGGATCTCCAGCTGCAGA
GCAAGCTCAGCAAACCTTTCCTCGCGATTAGGAGAAGCTTTTATGAACTTTATGCTTTCG
CGGATATTGTAGATGACACCATGAATCGAAGCAATGACATCTTGTGCAACCGCATTCAGG
ATGTGGGCATAGCACCTCACAACAAATAGCTGGCCTTTAAGCGAGAGGTCGTTCTTATTG
GATAGATGGTCCCTCAGATTTGCACTATAGATATCATGTGATGAGCAATCATTATCCAAT
GTGATGGTGAATAGCTTATCCTTCATACTCCAGTCAGTAAGGCTTGCACTAATAGCTTCA
CTAAGTGCATTCTCTGAATGAGGCGAAGACACCATCATGAAGTTAAGCATTCTTCGATGT
AATTTCCAGTCAGAGTCAATAAACTGCCCAGCAAGTGAAACATAGCCAAGAGTTTGACTA
GTTGTCCACAATCCAATAGCGAGGCTGATCCTTCCAGGCATACTACTGAATGCTTGCAAA
AGGTTCTCCTTTTCTTTCTGATAAACAGCATAAACCTCCCCCTCCATTGCTTCGACATCA
ACAACCCTGAAACGAGGCTGCAGACTGTCAATGAAAGCAGCGAAGGCTGGCTGTTGAACA
ATGTGGAGTGGGTAGTCATGCAAAATGATCATCTTTGCCAGGTGTGAACAACTGCGGTCT
TGGTCAAAAGATGCATTTGCATAACCAGTATATCTGTAACGCCTCTTAGACCGCATCTCC
ACCATACCATCACCATCATTGTCAGTCCCAATTGTTGAAGCCAGTGCCATCCTATGCTCT
TGGCTTTTTATCTTAGGACAGGAACCCAAGGTGATGTGCCTCTTGAGATGACTAGTACCT
GCAATTTTCGAACCAGAGCT
>Locus_53_Transcript_6/8_Confidence_0.650_Length_1934
GGATACACCTAAAGTTAAAGACCACCCATAGGTACCAGAAATATATGCATGCCTCAGACA
AGGAAGAGAGCCTACTCCACCTTGAGCAACCCAGAACCCGGCGTCTCTGGGGCGGCGGTG
GTGTACGAGAGCCAGTCCTTCGCGCAGACAAGCGCCTCCACGATTTCCGGACGGAGAGAG
CTTCTGTAGTCATCAAGCATGCGGCTTCCTGTTCCTGCAGAGAATATAGAGGTACCGTTG
GTCGACATGGACATCGGAATGGCCAAGATATCCCGTGCCATCCTCGAGAGTGTTGGAAAC
TTGAGCGTGTTAAGCTTCCACCAGTTGAGAATGTCAAACTCTTGGATACGCGGAGTGAGG
GATTCATCCAGGTACTGCTCTAGTTCAGATTTCGAGGGCTGGCTTGTAGCAATCTCAGAA
AGATACATATCAAAGTCTAGAAGACCATCACCAGTTGAAGCCTGAGTTGCGTGGGTGTTA
TTCCCATTGGCAGCTGCACTATTAGTTGCCCCTTGTTCAGCATAGGCCGGTGGGAGCGGT
TGTGCTACATAGTCCTTAAAGAGCTCATGCACTGAATCATTTACAACCTTAACATACTTC
GCAGCCTCAACGCCATAAATCTTCGAGTAACTGAACTCAACGAGCTTCATCTTGAAACGT
GGATCCATCACAACAGCAACAGCTAACACCAGGTTGCAATCCTTCCAGTACTTGTCAAAC
CTCTCATGCATATCACTGGCGATGATACTGAAAACTGGATCTCCATGTCCTGAAGCATTT
GCCAGCTCCAGCTGAAGTTTCCAAGCTTCATGGAAAAAGATGTTTGAGGTTGGGTTTCCC
GCTGCCATGATGCTGTGAGCCGAGTCATACAACAGCCTCAAGTAATTGCAGGCCGCCTCA
ACTCTTTTCCAGTCCTCAGCTGAAGGTGCTTCATTGTAGTTATCATCACATGTTTCTAGT
TGAGTGAAAGCCTGCTTATAATCCAAGGCAGCTAAGAGCATCAGATAGGTGGTGTTCCAC
TGGGTTGTGACATCCAGACAAAGGGTCTTGGTACTGGGGATCTCCAGCTGCAGAGCAAGC
TCAGCAAACCTTTCCTCGCGATTAGGAGAAGCTTTTATGAACTTTATGCTTTCGCGGATA
TTGTAGATGACACCATGAATCGAAGCAATGACATCTTGTGCAACCGCATTCAGGATGTGG
GCATAGCACCTCACAACAAATAGCTGGCCTTTAAGCGAGAGGTCGTTCTTATTGGATAGA
TGGTCCCTCAGATTTGCACTATAGATATCATGTGATGAGCAATCATTATCCAATGTGATG
GTGAATAGCTTATCCTTCATACTCCAGTCAGTAAGGCTTGCACTAATAGCTTCACTAAGT
GCATTCTCTGAATGAGGCGAAGACACCATCATGAAGTTAAGCATTCTTCGATGTAATTTC
CAGTCAGAGTCAATAAACTGCCCAGCAAGTGAAACATAGCCAAGAGTTTGACTAGTTGTC
CACAATCCAATAGCGAGGCTGATCCTTCCAGGCATACTACTGAATGCTTGCAAAAGGTTC
TCCTTTTCTTTCTGATAAACAGCATAAACCTCCCCCTCCATTGCTTCGACATCAACAACC
CTGAAACGAGGCTGCAGACTGTCAATGAAAGCAGCGAAGGCTGGCTGTTGAACAATGTGG
AGTGGGTAGTCATGCAAAATGATCATCTTTGCCAGGTGTGAACAACTGCGGTCTTGGTCA
AAAGATGCATTTGCATAACCAGTATATCTGTAACGCCTCTTAGACCGCATCTCCACCATA
CCATCACCATCATTGTCAGTCCCAATTGTTGAAGCCAGTGCCATCCTATGCTCTTGGCTT
TTTATCTTAGGACAGGAACCCAAGGTGATGTGCCTCTTGAGATGACTAGTACCTGCAATT
TTCGAACCAGAGCT
>Locus_53_Transcript_7/8_Confidence_0.600_Length_2041
ACAGCATGGGAGGGGTTAACAGAGTTCTACGCAACAACATACATTCTAGGACAGAACCAA
TGACATAGATCACAGTCAGTTCACAAACTCTGCCCAAGGATAGATACACCTACAGTTAAA
GACCGCCCATAGGTACCAGAAAATATATGCATGACTCCACAAGGAAGCGAGCCTACTCCA
CCTTGAGCAACCCAGAACCCTGCGTCTCCGGGGTAGCGGTGGTGTACGGGAGCCAGTCCT
TCGCGCAGACAAGCGCCTCCACGATTTCTGGACGGAGAGAGCTTCTGTAGTCATCGAGCA
TGCGGCTTCCTGTTCCTGCAGAAAATATGGAGGTACCGTTGGTCGCCATGGACATCGGAA
TGGCCAAGATATCCCGTGCCATCCTCGAGAGTGTTGGAAACTTGAGCGTGTTAAGCTTCC
ACCAGTTGAGAATGTCAAACTCTTGGATACGCGGAGTGAGGGATTCATCCAGGTACTGCT
CTAGTTCAGATTTCGAGGGCTGGCTTGTAGCAATCTCAGAAAGATACATATCAAAGTCTA
GAAGACCATCACCAGTTGAAGCCTGAGTTGCGTGGGTGTTATTCCCATTGGCAGCTGCAC
TGTTAGTTGCCCCGTGTTCAGCATAGGCCGGTGTCAATGGGAGCGGCTGTGCTACATAGT
CCTTAAAGAGCTCATGCACTGAATCATTTACCACCTTAACATACTTCGCAGCCTCAACGC
CGTAAATCTTCGAGTAACTGAACTCAACGAGCTTCATCTTAAAACGTGGATCCATCACAA
CAGCAACAGCTAACACGAGGTTGCAATCCTTCCAGTACTTGTCAAACCTCTCATGCATAT
CATTGGCGATGATACTGAAAACTGGATCTCCATGTCCTGAAGCATTTGCCAGCTCCAGCT
GAAGTTTCCAAGCTTCATGGAAAAAGATGTTTGAGGTTGGGTTTCCCGCTGCCATGATGC
TGTGAGCCGAGTCATACAACAGCCTCAAGTAATTGCAGGCCGCCTCAACTCTTTTCCAGT
CCTCAGCTGAAGGTGCTTCATTGTAGTTATCATCACATGTTTCTAGTTGAGTGAAAGCCT
GCTTATAATCCAAGGCAGCTAAGAGCATCAGATAGGTGGTGTTCCACTGGGTTGTGACAT
CCAGACAAAGGGTCTTGGTACTGGGGATCTCCAGCTGCAGAGCAAGCTCAGCAAACCTTT
CCTCGCGATTAGGAGAAGCTTTTATGAACTTTATGCTTTCGCGGATATTGTAGATGACAC
CATGAATCGAAGCAATGACATCTTGTGCAACCGCATTCAGGATGTGGGCATAGCACCTCA
CAACAAATAGCTGGCCTTTAAGCGAGAGGTCGTTCTTATTGGATAGATGGTCCCTCAGAT
TTGCACTATAGATATCATGTGATGAGCAATCATTATCCAATGTGATGGTGAATAGCTTAT
CCTTCATACTCCAGTCAGTAAGGCTTGCACTAATAGCTTCACTAAGTGCATTCTCTGAAT
GAGGCGAAGACACCATCATGAAGTTAAGCATTCTTCGATGTAATTTCCAGTCAGAGTCAA
TAAACTGCCCAGCAAGTGAAACATAGCCAAGAGTTTGACTAGTTGTCCACAATCCAATAG
CGAGGCTGATCCTTCCAGGCATACTACTGAATGCTTGCAAAAGGTTCTCCTTTTCTTTCT
GATAAACAGCATAAACCTCCCCCTCCATTGCTTCGACATCAACAACCCTGAAACGAGGCT
GCAGACTGTCAATGAAAGCAGCGAAGGCTGGCTGTTGAACAATGTGGAGTGGGTAGTCAT
GCAAAATGATCATCTTTGCCAGGTGTGAACAACTGCGGTCTTGGTCAAAAGATGCATTTG
CATAACCAGTATATCTGTAACGCCTCTTAGACCGCATCTCCACCATACCATCACCATCAT
TGTCAGTCCCAATTGTTGAAGCCAGTGCCATCCTATGCTCTTGGCTTTTTATCTTAGGAC
AGGAACCCAAGGTGATGTGCCTCTTGAGATGACTAGTACCTGCAATTTTCGAACCAGAGC
T
>Locus_53_Transcript_8/8_Confidence_0.650_Length_1940
GGATACACCTAAAGTTAAAGACCACCCATAGGTACCAGAAATATATGCATGCCTCAGACA
AGGAAGAGAGCCTACTCCACCTTGAGCAACCCAGAACCCGGCGTCTCTGGGGCGGCGGTG
GTGTACGAGAGCCAGTCCTTCGCGCAGACAAGCGCCTCCACGATTTCCGGACGGAGAGAG
CTTCTGTAGTCATCAAGCATGCGGCTTCCTGTTCCTGCAGAGAATATAGAGGTACCGTTG
GTCGACATGGACATCGGAATGGCCAAGATATCCCGTGCCATCCTCGAGAGTGTTGGAAAC
TTGAGCGTGTTAAGCTTCCACCAGTTGAGAATGTCAAACTCTTGGATACGCGGAGTGAGG
GATTCATCCAGGTACTGCTCTAGTTCAGATTTCGAGGGCTGGCTTGTAGCAATCTCAGAA
AGATACATATCAAAGTCTAGAAGACCATCACCAGTTGAAGCCTGAGTTGCGTGGGTGTTA
TTCCCATTGGCAGCTGCACTGTTAGTTGCCCCGTGTTCAGCATAGGCCGGTGTCAATGGG
AGCGGCTGTGCTACATAGTCCTTAAAGAGCTCATGCACTGAATCATTTACCACCTTAACA
TACTTCGCAGCCTCAACGCCGTAAATCTTCGAGTAACTGAACTCAACGAGCTTCATCTTA
AAACGTGGATCCATCACAACAGCAACAGCTAACACGAGGTTGCAATCCTTCCAGTACTTG
TCAAACCTCTCATGCATATCATTGGCGATGATACTGAAAACTGGATCTCCATGTCCTGAA
GCATTTGCCAGCTCCAGCTGAAGTTTCCAAGCTTCATGGAAAAAGATGTTTGAGGTTGGG
TTTCCCGCTGCCATGATGCTGTGAGCCGAGTCATACAACAGCCTCAAGTAATTGCAGGCC
GCCTCAACTCTTTTCCAGTCCTCAGCTGAAGGTGCTTCATTGTAGTTATCATCACATGTT
TCTAGTTGAGTGAAAGCCTGCTTATAATCCAAGGCAGCTAAGAGCATCAGATAGGTGGTG
TTCCACTGGGTTGTGACATCCAGACAAAGGGTCTTGGTACTGGGGATCTCCAGCTGCAGA
GCAAGCTCAGCAAACCTTTCCTCGCGATTAGGAGAAGCTTTTATGAACTTTATGCTTTCG
CGGATATTGTAGATGACACCATGAATCGAAGCAATGACATCTTGTGCAACCGCATTCAGG
ATGTGGGCATAGCACCTCACAACAAATAGCTGGCCTTTAAGCGAGAGGTCGTTCTTATTG
GATAGATGGTCCCTCAGATTTGCACTATAGATATCATGTGATGAGCAATCATTATCCAAT
GTGATGGTGAATAGCTTATCCTTCATACTCCAGTCAGTAAGGCTTGCACTAATAGCTTCA
CTAAGTGCATTCTCTGAATGAGGCGAAGACACCATCATGAAGTTAAGCATTCTTCGATGT
AATTTCCAGTCAGAGTCAATAAACTGCCCAGCAAGTGAAACATAGCCAAGAGTTTGACTA
GTTGTCCACAATCCAATAGCGAGGCTGATCCTTCCAGGCATACTACTGAATGCTTGCAAA
AGGTTCTCCTTTTCTTTCTGATAAACAGCATAAACCTCCCCCTCCATTGCTTCGACATCA
ACAACCCTGAAACGAGGCTGCAGACTGTCAATGAAAGCAGCGAAGGCTGGCTGTTGAACA
ATGTGGAGTGGGTAGTCATGCAAAATGATCATCTTTGCCAGGTGTGAACAACTGCGGTCT
TGGTCAAAAGATGCATTTGCATAACCAGTATATCTGTAACGCCTCTTAGACCGCATCTCC
ACCATACCATCACCATCATTGTCAGTCCCAATTGTTGAAGCCAGTGCCATCCTATGCTCT
TGGCTTTTTATCTTAGGACAGGAACCCAAGGTGATGTGCCTCTTGAGATGACTAGTACCT
GCAATTTTCGAACCAGAGCT
>Locus_54_Transcript_1/5_Confidence_0.167_Length_414
GCTCGGTCCCGTGGCCACGCAGGTAAAGCGGCCCGCCTCTTCTTCTCCTCCTCCCTCCCT
CCCTCTAGCAGACCGCCTGATCTAGAGACGCGCGACGCTTCCACTGATATTTTCTCTCTG
AAAGAAACACGGCGCTGCCTGCCAGCCTGCCGTTGTGCGTCTACGCTCCACAGTGCGTGA
TGCCTCCCTGAAGGGTCGGATGCTTGTACTTCCGGTGCCGTTTCTCTCAGTCTCTACACG
ATCTGTTGTTCCCCTCTCATTTCTGCTACCAGGCTACCCTGTCTGTCCACCTTAGATTTC
TAGCGCAGGACAGGAGCCCTTCGAAAGAAGCGGTAAATCGCTACCCGTCAGAGAAGAAAA
TGCAACGTGCAATTCAAGCTATCGGATCACATGGCAGCGTGCTCAAATCTGCTG
>Locus_54_Transcript_2/5_Confidence_0.250_Length_470
CCCTCCACCGCACCACCCTCACCCTCGCCCCGAGAGAGCGTGCGAGCCTGTGAGGAGTGT
CGCTTTAATTAGCGCTCGTCACCCCCACCATCGTCTCCCCGCACACCAAGTGTCCCCTCC
CTCATCTTCTTCCTCCCCCACACCACACCCCCCGCACACGCAGCTCCTCCTCCGGAAGTG
AACGAAGCTCGGTCCCGTGGCCACGCAGAAACACGACGCTGCCTGCCTGCCGCTGTGCGC
TCCACAGTGCGTGCGTGATGCCTACCTGAAGGGTCAGATGCTTGTACTTCCGGTGCCGTT
TCTCTCAGTCTCTACACGATCTGTTGTTTTCCTCTCATTTCTGCTAGCCGGCTTAGATTT
CTAGCACAGGAGCCCTTCGAAAGAAGCGATAAATCGCTACCCTTCAGAGAAGAAAATGCA
ACGTGCAATTCAAGCTATCGGATCACATGGCAGCATGCTCAAATCTGCTG
>Locus_54_Transcript_3/5_Confidence_0.583_Length_1134
CCCTCCACCGCACCACCCTCACCCTCGCCCCGAGAGAGCGTGCGAGCCTGTGAGGAGTGT
CGCTTTAATTAGCGCTCGTCACCCCCACCATCGTCTCCCCGCACACCAAGTGTCCCCTCC
CTCATCTTCTTCCTCCCCCACACCACACCCCCCGCACACGCAGCTCCTCCTCCGGAAGTG
AACGAAGCTCGGTCCCGTGGCCACGCAGAGAAGAAAATGCAACGTGCAATTCAAGCTATC
GGATCACATGGCAGCGTGCTCAAATCTGCTGTTCTGAAACACATCAGCATTGCGAAGCCT
TCTATGCTTCCTGCTGTGTTTCCACGCTTCATGTCGGTGTCATCTGCTCAAATAGAGGAG
AGTGGATTTGAGAGCGGCACTATTGCTGATATTCTGAAGTCTAAAGGGAAGAGTGCTGAT
GGATCGTGGCTCTGGTGCACCACAGATGATACTGTCTATGATGCTGTCAAATCGATGACG
CAACACAATGTGGGAGCTTTGGTGGTTGTTAAACCTGGACAAGATAAATCAATTGCTGGA
ATCGTCACTGAGAGAGATTATCTCCGGAAAATCATTGTGCAGGGTCGATCCTCCAAGTCA
ACGAAAGTTGGAGATATCATGACTGAAGAGAACAAGCTGATCACGGTGAAACCTGAAACT
AGAGTGCTGCAAGCGATGCAGCTGATGACAGAAAAGCGCATCAGGCACATCCCTGTGATC
GACGGCACGGGGATGGTGGGGATGGTCTCCATCGGCGACATCGTGCGCGCGGTGGTCAGC
GAGCACAAGGAGGAGCTGAACCGGCTGAACGCCTACATCCAGGGCGGGTACTAAGAACGG
AACATGTCCGGCGCGCAGGGCGTCCCTTTGAACTCTAATAATGATCAGGGTGATGATGAC
GAAATAGGCCGTGTCTTTTCGATGGACAATGGCCGTTGTTGAACTTATATTTGCGTGCGA
TGTTTTCACTTTGTTCTTGTTATTATGTGTATATTGTCGCGACAGCCGACAGTGGAGCAC
CTGGTTGTTCTGCGGTACACAGACCTGTCTCAATCTAGCAGTAAGGGGCACTGAATAAAG
TGTTAGAATGTCTCCGAGAGGAGGATACTGAGTTTCATTTCGTTCCGCAAGTTC
>Locus_54_Transcript_4/5_Confidence_0.583_Length_1134
CCCTCCACCGCACCACCCTCACCCTCGCCCCGAGAGAGCGTGCGAGCCTGTGAGGAGTGT
CGCTTTAATTAGCGCTCGTCACCCCCACCATCGTCTCCCCGCACACCAAGTGTCCCCTCC
CTCATCTTCTTCCTCCCCCACACCACACCCCCCGCACACGCAGCTCCTCCTCCGGAAGTG
AACGAAGCTCGGTCCCGTGGCCACGCAGAGAAGAAAATGCAACGTGCAATTCAAGCTATC
GGATCACATGGCAGCGTGCTCAAATCTGCTGTTCTGAAACACATCAGCGTTGCGAAGCCT
TCTATGCTTCCTGCTGTGTTTCCGCGCTTCATGTCAGTGTCATCTGCTCAAATAGAGGAG
AGTGGATTTGAGAGTGGCACTGTTGCAGATATTTTGAAGTCCAAAGGGAAGAGTGCTGAT
GGATCGTGGCTCTGGTGCACCACAGATGATACTGTCTATGATGCTGTCAAATCGATGACG
CAACACAACGTGGGAGCTTTGGTGGTTGTTAAACCTGGACAAGATAAATCAATTGCTGGC
ATCGTCACCGAGAGAGATTATCTCCGGAAAATCATTGTGCAGGGTCGGTCCTCCAAGTCA
ACGAAAGTTGGAGATATCATGACTGAAGAGAACAAGCTGATCACGGTTAAACCTGACACT
AGAGTGCTGCAAGCAATGCAGCTGATGACAGAAAAGCGCATCAGGCACATCCCTGTGATC
GACGGCACGGGGATGGTGGGGATGGTCTCCATCGGCGACATCGTGCGCGCGGTGGTCAGC
GAGCACAAGGAGGAGCTGAACCGGCTGAACGCCTACATCCAGGGCGGGTACTAAGAACGG
AACATGTCCGGCGCGCAGGGCGTCCCTTTGAACTCTAATAATGATCAGGGTGATGATGAC
GAAATAGGCCGTGTCTTTTCGATGGACAATGGCCGTTGTTGAACTTATATTTGCGTGCGA
TGTTTTCACTTTGTTCTTGTTATTATGTGTATATTGTCGCGACAGCCGACAGTGGAGCAC
CTGGTTGTTCTGCGGTACACAGACCTGTCTCAATCTAGCAGTAAGGGGCACTGAATAAAG
TGTTAGAATGTCTCCGAGAGGAGGATACTGAGTTTCATTTCGTTCCGCAAGTTC
>Locus_54_Transcript_5/5_Confidence_0.583_Length_1134
CCCTCCACCGCACCACCCTCACCCTCGCCCCGAGAGAGCGTGCGAGCCTGTGAGGAGTGT
CGCTTTAATTAGCGCTCGTCACCCCCACCATCGTCTCCCCGCACACCAAGTGTCCCCTCC
CTCATCTTCTTCCTCCCCCACACCACACCCCCCGCACACGCAGCTCCTCCTCCGGAAGTG
AACGAAGCTCGGTCCCGTGGCCACGCAGAGAAGAAAATGCAACGTGCAATTCAAGCTATC
GGATCACATGGCAGCGTGCTCAAATCTGCTGTTCTGAAACACATCAGCGTTGCGAAGCCT
TCTATGCTTCCTGCTGTGTTTCCGCGCTTCATGTCAGTGTCATCTGCTCAAATAGAGGAG
AGTGGATTTGAGAGTGGCACTGTTGCAGATATTTTGAAGTCCAAAGGGAAGAGTGCTGAT
GGATCGTGGCTCTGGTGCACCACAGATGATACTGTCTATGATGCTGTCAAATCGATGACG
CAACACAATGTGGGAGCTTTGGTGGTTGTTAAACCTGGACAAGATAAATCAATTGCTGGA
ATCGTCACTGAGAGAGATTATCTCCGGAAAATCATTGTGCAGGGTCGATCCTCCAAGTCA
ACGAAAGTTGGAGATATCATGACTGAAGAGAACAAGCTGATCACGGTGAAACCTGAAACT
AGAGTGCTGCAAGCGATGCAGCTGATGACAGAAAAGCGCATCAGGCACATCCCTGTGATC
GACGGCACGGGGATGGTGGGGATGGTCTCCATCGGCGACATCGTGCGCGCGGTGGTCAGC
GAGCACAAGGAGGAGCTGAACCGGCTGAACGCCTACATCCAGGGCGGGTACTAAGAACGG
AACATGTCCGGCGCGCAGGGCGTCCCTTTGAACTCTAATAATGATCAGGGTGATGATGAC
GAAATAGGCCGTGTCTTTTCGATGGACAATGGCCGTTGTTGAACTTATATTTGCGTGCGA
TGTTTTCACTTTGTTCTTGTTATTATGTGTATATTGTCGCGACAGCCGACAGTGGAGCAC
CTGGTTGTTCTGCGGTACACAGACCTGTCTCAATCTAGCAGTAAGGGGCACTGAATAAAG
TGTTAGAATGTCTCCGAGAGGAGGATACTGAGTTTCATTTCGTTCCGCAAGTTC
>Locus_55_Transcript_1/1_Confidence_1.000_Length_1195
AAGGTTATCACTGAACCAATGGAGGTCGATACAAATAATCTGGACAATGCTCATACTACA
GTAATCAATGCACAGCCATTGGCAATGGCTGATGAACCCAAGCAGGTTGAGTGCAGTCCA
GAGAAATCAGTTGCTAGGCTTGATGACCTCATATTAGAAGCTATAAAGAAGCTTAAGGAG
TCTTCTGGATCTAATAAAGCGACCATTGCTACATACATTGAGGAGCAATACTGGCCACCT
ACTGATTTTCAACGATTATTGTCCACAAAATTGAAGGCATTGGTTGCTACCGGAAAATTG
ATGAAGGTGAACCAAAAATACAGAATTGCACCGAGTTCAGGATCAGTAGGTGGAAGGAGC
ACCAAGGTGCATTCACAAAATGCCAGTATTAAACAACTAACTGAGCCTCAAGTGAATGCT
GAACTGGATATGATGACACACATGACTAAGGAAGAAGCAGCAGCATTTGCTGCCAAGGCA
GTCGCTGAGGCAGAAGTCGCCAATGCAGAGGCTGAAGAGGCAGCAAGGGTTGCAGAAGCC
GCAGAAGCTGAGGCTGAGGCTGCCAAGGCTTTTCTTGATGCTGTCATGTTGACTGTCCAA
AACAAAAATGCTGCCTCTCTGATTCTTCGAGCTTGCTGATCCCTGCCGTGCATTTGGCTT
TAGTCAGCAGAACTTTGTCCAAAGAGAATGCTTGCGTTGTGCCACCAAGGTTTTGACGAT
ACATGAGTTTCTTGTATAGCCTTATAGATGAAGGGAAGGGGATTTCAACATCTTGCTGCT
GGTCCTGAATCCTGACTCACCATTTCAGATGATGTCATCTCGTAGCAAGCAGCTAGATAA
TATAAGTATATCATGTACTCCCTCCTTCCCAAAATAAGTGACGTTGGTTTGTCTAGATTC
GAATGTATCTAGACACGTTTTAGTATATAGGTACGTACGAATCTAGACAAGTCACTTATT
TTGGAACGGAGGGAGTAATTTGGCGCTGTGTTGTGTTAGCCAATCAATGACGCAATAACA
GGAACGAACGGGAAACTAGTATGTACTAGTAGTATTCAATTTTCTTCCCTTTTTCTCGGC
ATGTGTTTATTTGTAATTAAACGCTAGCCTTTTCCCCTTAGTTCAAGTGGTGTCACCAAA
TAGAATTATAGTGAAAGAAAGGTCCTCTTAATTTATGCAAATTGCTGTGTTAAGG
>Locus_56_Transcript_1/7_Confidence_0.556_Length_1641
CCTAGATTCCCCTAGTGCATTTAGTCCCCACCTTTAGTCTATCCATGGTATCTGCCGTGA
CACCACCACGACACTACACATGCAAATAAATATACTGAAGTCCGGCCACTTGTGTGGCAT
TGTAATTTTCTGCTGATATATGGTGAGATTCCTCTGTGAACTATGGATGGGCCATTTTAT
TTGCCCTGGAAATAAAACGTCGTATACATGTGAAACCCCCAGTAAATTGCTAGATTACCT
ATGCAACCATACAATACAGAAGAAGAGTATATGCAGGCACATGGCTCATTTCAGTCCTTA
TGGTTCCGTATTCACAACAAGGGTTCAGTTTCAGTTTATAGCACATCTTCCTCTTCATGT
CTTGCTCGGGCTGAAAACACATTATTGATGTCCTGCGAATCGACACTGAACTTGCTGACA
GGTGCTTCATGCTGCCACGACAGGGTACGAAGCGCAGGTAGCCACAGCACACATGTTCTT
CCCCAGTTCCATCTTGAAGTAACCCTCATCGCCCCACTCGGCGCCCCATGAGTTCTTGAT
GAGCCAATACGGGACGCCATTCTCCACACCATAACCAACCGCCAAAACAGCATGGTTCAC
ATCGTTAGGGGTGGTTCCACAATGGTCACTAGTGTAAACTCCGCTCTTGTATTGCCTGAA
ACCGTCGATCACCTGAAAGGCGACACTGACGGGACGAACCAAACCGACGGCGTTTTTCAG
TTCATCCTCAGCATTCAGTGTGATGTTAACTGAGTCCTTAACCTGAACTGCGGCATTTTC
AGGCTTGTAATGGCAGGCGCCATTGACACCCTTGTAAGGGTAAGACTCCTCGGTGTCAAT
TCCACCATTGTATTTGATGTACTCAAATGCCTGGGATGGAAGACCTCCGCTGCACCCGAA
ATTGTTGTACGCACCGGCACAATCAACCAGCTGTTGCTCAGAAAGAGAGATGTTCTTTCC
AGTGGCCTGAGTATATGCTGCCTCAAGTGCTCCAGTAGTGCTGAAGGTCCAGCAGGAGCC
GCAGTGGGACTGGTCTTTTACGGGGCTAACGATCCCATCCTTCCTCCAGTCTTTAGTCTC
CGGGAGCGCGTTGGCGTCCCGCATCAGGTGGTTGCCGGCGAGCGTGGCCGAGCAGGTCTG
CGCGGCGCCGAGCTTGGTGGCCTGGAACTCCTCCCAGCTCATGTCGGAGAAGCGGTTGAT
GCCGAGCTTGTAGGAGAGGCCCTTCCGGTTGGTGGAGCGGACCTCCTGGAGGCTCTCGGA
GAAGATCCGGAACCGCCTCCGCACCTCCGCCGTGCTCTCGTAGCTCTTGCCGTACCTGAC
GGCGAAGCGCGCGAAGCGGAGGGCGTGGCGGGTGCGGCCGAGGGCGGCGAGGACCGTGGA
CTCGAGCGTGGAGGCGGCGCGGTCGGTGACGGGCCGGATCGGGTTGGAGTCGGCGAAGGA
GGCGGCGGCGACGGCGGCGGTGGCGAGGACGGCGAGCGCCACGAGGAGGATGCGGCCGTG
GGCCATCTCGCCGGCGATTGGGCGAACAGGTGTGTTACTGGGTCCGGCAGGGGAGCGAGG
CGAGATGGTAGGCGCGGGCTCGCGTCCCGGCGCCCGCGGTTTTATATGGAGCGTCGGGCC
ACGGCTCACCACTGGTTTGAG
>Locus_56_Transcript_2/7_Confidence_0.111_Length_348
GCTCTCGTAGCTCTTGCCGTACCTGACGGCGAAGCGCGCGAAGCGGAGGGCGTGGCGGGT
GCGGCCGAGGGCGGCGAGGACCGTGGACTCGAGCGTGGAGGCGGCGCGGTCGGTGACGGG
CCGGATCGGGTTGGAGTCGGCGAAGGAGGCGGCGGCGACGGCGGCGGTGGCGAGGACGGC
GAGCGCCACGAGGAGGATGCGGCCGTGGGCCATCTCGCCGGCGATTGGGCGAACAGGTGT
GTTACTGGGTCCGGCAGGGGAGCGAGGCGAGATGGTAGGCGCGGGCTCGCGTCCCGGCGC
CCGCGGTTTTATATGGAGCGTCGGGCCACGGCTCACCACTGGTTTGAG
>Locus_56_Transcript_3/7_Confidence_0.500_Length_709
CCATCTTGAAGTAACCCTCATCGCCCCACTCGGCGCCCCATGAGTTCTTGATGAGCCAAT
ATGGGACGCCATTCTCCACACCATAACCAACCGCCAAAACCGCGTGGTTCACATCGTTAG
GGGTGGTTCCACAATGGTCACTAGTGTAAACTCCGCTCTTGTATTGCCTGAAACCGTCGA
TCACCTGAAAGGCGACACTGACGGGACGAACCAAACCGACGGCGTTTTTCAGTTCATCCT
CAGCATTCAGTGTGATGTTAACTGAGTCCTTAACCTGAACTGCGGCATTTTCAGGCTTGT
AATGGCAGGCGCCATTGACACCCTTGTAAGGGTAAGACTCCTCGGTGTCAATTCCACCAT
TGTATTTGATGTACTCAAATGCCTGGGATGGAAGACCTCCGCTGCACCCGAAATTGTTGT
ACGCACCGGCACAATCAACCAGCTGTTGCTCAGAAAGAGAGATGTTCTTTCCAGTGGCCT
GAGTATATGCTGCCTCAAGTGCTCCAGTAGTGCTGAAGGTCCAGCAGGAGCCGCAGTGGG
ACTGGTCTTTTACGGGGCTGACGATCCCATCCTTCCTCCAGTCTTTAGTCTCCGGGAGCG
CATTGGCGTCCCGCATGAGGTGGTTGCCGGCGAGCGTGGCCGAGCAGGTCTGCGCGGCTC
CGAGCTTGGTGGCCTGGAACTCCTCCCAGCTCATGTCAGAGAAGCGGTT
>Locus_56_Transcript_4/7_Confidence_0.444_Length_709
CCATCTTGAAGTAACCCTCATCGCCCCACTCGGCGCCCCATGAGTTCTTGATGAGCCAAT
ATGGGACGCCATTCTCCACACCATAACCAACCGCCAAAACCGCGTGGTTCACATCGTTAG
GGGTGGTTCCACAATGGTCACTAGTGTAAACTCCGCTCTTGTATTGCCTGAAACCGTCGA
TCACCTGAAAGGCGACACTGACGGGACGAACCAAACCGACGGCGTTTTTCAGTTCATCCT
CAGCATTCAGTGTGATGTTAACTGAGTCCTTAACCTGAACTGCGGCATTTTCAGGCTTGT
AATGGCAGGCGCCATTGACACCCTTGTAAGGGTAAGACTCCTCGGTGTCAATTCCACCAT
TGTATTTGATGTACTCAAATGCCTGGGATGGAAGACCTCCGCTGCACCCGAAATTGTTGT
ACGCACCGGCACAATCAACCAGCTGTTGCTCAGAAAGAGAGATGTTCTTTCCAGTGGCCT
GAGTATATGCTGCCTCAAGTGCTCCAGTAGTGCTGAAGGTCCAGCAGGAGCCGCAGTGGG
ACTGGTCTTTTACCGGGCTGACGATGCCATCCTTCCTCCAGTCTTTAGTCTCCGGGAGCG
CGTTGGCGTCCCGCATGAGGTGGTTGCCGGCGAGCGTGGCCGAGCAGGTCTGCGCGGCTC
CGAGCTTGGTGGCCTGGAACTCCTCCCAGCTCATGTCAGAGAAGCGGTT
>Locus_56_Transcript_5/7_Confidence_0.500_Length_1153
CCATCTTGAAGTAACCCTCATCGCCCCACTCGGCGCCCCATGAGTTCTTGATGAGCCAAT
ATGGGACGCCATTCTCCACACCATAACCAACCGCCAAAACCGCGTGGTTCACATCGTTAG
GGGTGGTTCCACAATGGTCACTAGTGTAAACTCCGCTCTTGTATTGCCTGAAACCGTCGA
TCACCTGAAAGGCGACACTGACGGGACGAACCAAACCGACGGCGTTTTTCAGTTCATCCT
CAGCATTCAGTGTGATGTTAACTGAGTCCTTAACCTGAACTGCGGCATTTTCAGGCTTGT
AATGGCAGGCGCCATTGACACCCTTGTAAGGGTAAGACTCCTCGGTGTCAATGCCACCAT
TGTATTTGATGTACTCAAACGCCTGGGATGGAAGGCCTCCGCTGCATCCGAAATTGTTGT
ACGCACCAGCACAGTCAACCAGCTGTTGCTCGGAAAGGGAGATGTTCTTTCCAGTGGCCT
GAGTATATGCTGCCTCAAGTGCTCCAGTAGTGCTGAAGGTCCAGCAGGAGCCGCAGTGGG
ACTGGTCTTTTACGGGGCTAACGATCCCATCCTTCCTCCAGTCTTTAGTCTCCGGGAGCG
CGTTGGCGTCCCGCATCAGGTGGTTGCCGGCGAGCGTGGCCGAGCAGGTCTGCGCGGCGC
CGAGCTTGGTGGCCTGGAACTCCTCCCAGCTCATGTCGGAGAAGCGGTTGATGCCGAGCT
TGTAGGAGAGGCCCTTCCGGTTGGTGGAGCGGACCTCCTGGAGGCTCTCGGAGAAGATCC
GGAACCGCCTCCGCACCTCCGCCGTGCTCTCGTAGCTCTTGCCGTACCTGACGGCGAAGC
GCGCGAAGCGGAGGGCGTGGCGGGTGCGGCCGAGGGCGGCGAGGACCGTGGACTCGAGCG
TGGAGGCGGCGCGGTCGGTGACGGGCCGGATCGGGTTGGAGTCGGCGAAGGAGGCGGCGG
CGACGGCGGCGGTGGCGAGGACGGCGAGCGCCACGAGGAGGATGCGGCCGTGGGCCATCT
CGCCGGCGATTGGGCGAACAGGTGTGTTACTGGGTCCGGCAGGGGAGCGAGGCGAGATGG
TAGGCGCGGGCTCGCGTCCCGGCGCCCGCGGTTTTATATGGAGCGTCGGGCCACGGCTCA
CCACTGGTTTGAG
>Locus_56_Transcript_6/7_Confidence_0.167_Length_760
CCTAGATTCCCCTAGTGCATTTAGTCCCCACCTTTAGTCTATCCATGGTATCTGCCGTGA
CACCACCACGACACTACACATGCAAATAAATATACTGAAGTCCGGCCACTTGTGTGGCAT
TGTAATTTTCTGCTGATATATGGTGAGATTCCTCTGTGAACTATGGATGGGCCATTTTAT
TTGCCCTGGAAATAAAACGTCGTATACATGTGAAACCCCCAGTAAATTGCTAGATTACCT
ATGCAACCATACAATACAGAAGAAGAGTATATGCAGGCACATGGCTCATTTCAGTCCTTA
TGGTTCCGTATTCACAACAAGGGTTCAGTTTCAGTTTATAGCACATCTTCCTCTTCATGT
CTTGCTCGGGCTGAAAACACATTATTGATGTCCTGCGAATCGACACTGAACTTGCTGACA
GGTGCTTCATGCTGCCACGACAGGGTACGAAGCGCAGGTAGCCACAGCACACATGTTCTT
CCCCAGTTCCATCTTGAAGTAACCCTCATCGCCCCACTCGGCGCCCCATGAGTTCTTGAT
GAGCCAATACGGGACGCCATTCTCCACACCATAACCAACCGCCAAAACAGCATGGTTCAC
ATCGTTAGGGGTGGTTCCACAATGGTCACTAGTGTAAACTCCGCTCTTGTACTGCCTGAA
ACCGTCGATCACCTGAAAGGCGACACTGACTGGGCGAACCAAACCGACGGCGTTTTTCAG
TTCATCCTCAGCATTCAGTGTGATGTTAACTGAGTCCTTA
>Locus_56_Transcript_7/7_Confidence_0.500_Length_1153
CCATCTTGAAGTAACCCTCATCGCCCCACTCGGCGCCCCATGAGTTCTTGATGAGCCAAT
ATGGGACGCCATTCTCCACACCATAACCAACCGCCAAAACCGCGTGGTTCACATCGTTAG
GGGTGGTTCCACAATGGTCACTAGTGTAAACTCCGCTCTTGTATTGCCTGAAACCGTCGA
TCACCTGAAAGGCGACACTGACGGGACGAACCAAACCGACGGCGTTTTTCAGTTCATCCT
CAGCATTCAGTGTGATGTTAACTGAGTCCTTAACCTGAACTGCGGCATTTTCAGGCTTGT
AATGGCAGGCGCCATTGACACCCTTGTAAGGGTAAGACTCCTCGGTGTCAATTCCACCAT
TGTATTTGATGTACTCAAATGCCTGGGATGGAAGACCTCCGCTGCACCCGAAATTGTTGT
ACGCACCGGCACAATCAACCAGCTGTTGCTCAGAAAGAGAGATGTTCTTTCCAGTGGCCT
GAGTATATGCTGCCTCAAGTGCTCCAGTAGTGCTGAAGGTCCAGCAGGAGCCGCAGTGGG
ACTGGTCTTTTACGGGGCTAACGATCCCATCCTTCCTCCAGTCTTTAGTCTCCGGGAGCG
CGTTGGCGTCCCGCATCAGGTGGTTGCCGGCGAGCGTGGCCGAGCAGGTCTGCGCGGCGC
CGAGCTTGGTGGCCTGGAACTCCTCCCAGCTCATGTCGGAGAAGCGGTTGATGCCGAGCT
TGTAGGAGAGGCCCTTCCGGTTGGTGGAGCGGACCTCCTGGAGGCTCTCGGAGAAGATCC
GGAACCGCCTCCGCACCTCCGCCGTGCTCTCGTAGCTCTTGCCGTACCTGACGGCGAAGC
GCGCGAAGCGGAGGGCGTGGCGGGTGCGGCCGAGGGCGGCGAGGACCGTGGACTCGAGCG
TGGAGGCGGCGCGGTCGGTGACGGGCCGGATCGGGTTGGAGTCGGCGAAGGAGGCGGCGG
CGACGGCGGCGGTGGCGAGGACGGCGAGCGCCACGAGGAGGATGCGGCCGTGGGCCATCT
CGCCGGCGATTGGGCGAACAGGTGTGTTACTGGGTCCGGCAGGGGAGCGAGGCGAGATGG
TAGGCGCGGGCTCGCGTCCCGGCGCCCGCGGTTTTATATGGAGCGTCGGGCCACGGCTCA
CCACTGGTTTGAG
>Locus_57_Transcript_1/9_Confidence_0.636_Length_3015
CAAGACACCAAACCCAGCTGAGCTACGGCGGCTGCCAGAGGCAAAGCACCCGAAGCTTCT
CTTGCCTCGCCATCGGCTGTCGCCCCGCGGGTGTAGTTTGCGATCTAGATCTCGGAGCCA
GTAGTGACCGGAATATAAAAGGTCGGGTCGGAGATGAGTGTTGTGGGTTTTGATCTGGGC
AATGAGAGCTGCATTGTTGGTGTGGCGCGGCAGCGTGGTATCGATGTGGTCCTCAACGAA
GAGTCCAAGCGGGAGACCCCAGCTATTGTCTGCTTTGGCGACAAGCAGCGATTCATTGGC
ACTGCAGGCGCGGCCAACTCCACCATGAACCCCAAGAACTCCATCTCCCAGATCAAGCGC
TTACTGGGACGCAAATTTGCTGATCCTGAGCTCCAGCATGATATCCAGTCCTTCCCATTC
CGTGTCTCTGAGGGCCCTGATGGGTTCCCACTTGTTCACGCTCGGTATCTTGGGGAGGAT
CGCTCATTCACCCCCACGCAGCTGCTTGCCATGGTGCTGTCTAATTTGAAGGCTATTGCT
GAGGGTAACCTGAACTCTGCTGTTATTGACTGCTGTATCGGTATCCCGGTGTATTTTACT
GACCTGCAGCGGAGGGCTGTTATTGATGCTGCAACTATTGCGGGTCTCAGGCCATTGCGC
TTGTTCCATGAGACCACTGCTACAGCGTTGGCATATGGGATCTACAAGACTGATCTCCCT
GAGAGCGACCAGCTGAATGTGGCATTTGTTGATGTCGGGCATGCCAGCATGCAGGTCAGC
ATTGTCGGGTACAAGAAGGGGCAGCTTAAGATGTTATCACATGCATATGACCGTTCTCTT
GGTGGAAGGGACTTTGATGAAGCCTTGTTTAAGCATTTTGCGGCGAAATTTAAGGAGGAA
TATAAAATTGATGTCTACCAGAATGCCCGTGCCTGCATTAGGTTGCGTGTGGCTTGTGAG
AAGCTCAAGAAGATGCTGAGCGCCAATCCTGAGGCACCCATGAACATTGAGTGCTTGATG
GATGAGAAGGATGTACGAGGGTTCATTAAGAGGGATGAGTTTGAACAGATCAGCGCCCCA
GTACTAGAACGTGTTAAAGGGCCACTCGAGAAGGCTTTGGCTGAAGCTGGCTTGACGACA
GAAGATGTGCACTTTGTTGAGGTTGTTGGATCAGGCTCTCGTGTTCCTGCAGTGATGAAG
ATTATCACTGAATTCTTTGGGAAGGAACCAAGGAGAACTATGAATGCAAGTGAATGTGTT
GCCCGGGGATGTGCTCTTCAGTGCGCTATTCTTAGCCCCACGTTCAAAGTGAGGGAGTTT
CAGGTTAATGAAGGGTTTCCCTTTTCAGTTGCTTTATCATGGAAGCCAGATGCTCAGAAC
AATGAATCCCAACAAACTGTTGTATTCCCAAAGGGGAATGCAATCCCTAGCATCAAGGCT
CTGACCTTCTATAGGTCCAACACATTTGCAGTGGATGTTTTGAATGTTGATACTGATGAT
TTGCAAATAACACAGAAAATTAGCACGTACACGATTGGCCCTTTCCAATCGAGCAAAGGC
GAGAAGGCTAAACTGAAAGTGAAAGTTCGTCTCAACATCCATGGGGTTGTCTCTCTTGAA
TCAGCAATGATGTTGGAAGAGGAGGAAGTAGAAGTTCCGGTTTCAGCTACAAGTGAGGCA
CCCAAGGATGCTACTAAAATGGACACAGATGATGCACCACGTGATGATGACAATATGCAA
GAACCTAAAGTTCCTACAGATACCACCGAGGGTGCTGCTGAAAATGGGGCAGGTGAATCT
GAGGAAAAAACTGTTCCAATGGAGACTGACACAAAGGTCGAGCCAACAAAAAAGAAAGTT
AAGAAGACAAATGTTCCAGTCGCTGAAACAGTGTATGGTGCGATGGCCGCTGATGAGCTG
GAGAAAGCTGTTGAGAAAGAGTATGAAATGGCTCTTCAGGACAGAGTGATGGAAGAAACC
AAGGACAAGAAGAATTCTGTGGAGGCTTATGTTTATGACATGCGCAACAAGCTCAATGAG
AAGTACAATGAGTTTGTCATGTCAGAGGACATTGAAGGATTGATGACTAAGCTTCAGGAG
GTTGAGGATTGGCTGTATGAAGATGGTGAGGATGAGACCAAGGGTGTCTATGTCGCAAAG
TTAGAAGAACTTAAAAAGGTCGGCGGTCCTATTGAAGCGCGCTACAGAGAGTGGACTGAA
AGAGGTCCGGCTCTTGAGCAACTGATGTACTGCATCCGTAGTTTTAGAGAGGCTGCATTG
TCTAATGATCAAAAGTTTGATCACATAGACATATCAGAGAAACAGAAGGTTATTAATGAG
TGCTCAGACGCAGAGGCCTGGCTATTTGAGAAAAAGCAGCAGCAAGATGCTCTACCGAAG
CATGCTAATCCTGTCCTCCTTGTTTCTGACATAAAGAAAAAGGCTGAAGCGGTTGACAGG
TTCTGCAAACCGATTATGACCAAGCCAAAGCCAGCACCAAAGCCTCAGACCCCACCACCA
GCGGAGACCCCAGCACCTGAGGCTCAAACTCCGGAACCAGAATCAAGTGGAGCCAGTGAG
CCTGGCGAGGCGGCCAGCGAAGGAGCTGATCAGGAGGAGGCTACTGCGGAGCAAATGGAC
ATGGACAAAGCCGATCCTTCCCAAGCATGAGGACTGTAGATCAGAGGAGATTTTATGTCA
ATGATCGGTTGCATTCTCCTGTGCTTTTGGTCTGCTAGGGCAACAAACTAGGAGGAACGG
TTGTTTTACATACGTTGTGAGGGATATGTAATGGAACATGGAGAGTTCTGCGGTGTTTCT
AGCTGTATTGGTCAGTAAGAACAGCCTTTTCTTTTTCGACTGGTGAATTGGACGAAGCAT
GCAGGATAAGGGCACCCTTCCAGGTTTTGGTGACCCGTTGTCTCTGTGTAATTTTTATTG
AGATGGTCCATAACGTTGTAATTTTACATACGTTGGTCCATGACGATTCAGAAATTTTTG
GTCACTGTTCAAAAG
>Locus_57_Transcript_2/9_Confidence_0.636_Length_3108
CAAGACACCAAACCCAGCTGAGCTACGGCGGCTGCCAGAGGCAAAGCACCCGAAGCTTCT
CTTGCCTCGCCATCGGCTGTCGCCCCGCGGGTGTAGTTTGCGATCTAGATCTCGGAGCCA
GTAGTGACCGGAATATAAAAGGTCGGGTCGGAGATGAGTGTTGTGGGTTTTGATCTGGGC
AATGAGAGCTGCATTGTTGGTGTGGCGCGGCAGCGTGGTATCGATGTGGTCCTCAACGAA
GAGTCCAAGCGGGAGACCCCAGCTATTGTCTGCTTTGGCGACAAGCAGCGATTCATTGGC
ACTGCAGGCGCGGCCAACTCCACCATGAACCCCAAGAACTCCATCTCCCAGATCAAGCGC
TTACTGGGACGCAAATTTGCTGATCCTGAGCTCCAGCATGATATCCAGTCCTTCCCATTC
CGTGTCTCTGAGGGCCCTGATGGGTTCCCACTCGTCCACGCTCGGTATCTGGGGGAGGAG
CGCTCATTCACCCCCACACAGCTGCTTGCCATGGTGCTGTCCAATTTGAAGGCTATTGCT
GAGGGTAACCTGAACTCTGCTGTTATTGACTGCTGTATCGGTATCCCGGTGTATTTTACT
GACCTGCAGCGGAGGGCTGTTATTGATGCTGCAACTATTGCGGGTCTCAGGCCATTGCGC
TTGTTCCATGAGACCACTGCTACAGCGTTGGCATATGGGATCTACAAGACTGATCTCCCT
GAGAGCGACCAGCTGAATGTGGCATTTGTTGATGTCGGGCATGCCAGCATGCAGGTCAGC
ATTGTCGGGTACAAGAAGGGGCAGCTTAAGATGTTATCACATGCATATGACCGTTCTCTT
GGTGGAAGGGACTTTGATGAAGCCTTGTTTAAGCATTTTGCGGCGAAATTTAAGGAGGAA
TATAAAATTGATGTCTACCAGAATGCCCGTGCCTGCATTAGGTTGCGTGTGGCTTGTGAG
AAGCTCAAGAAGATGCTGAGCGCCAATCCTGAGGCACCCATGAACATTGAGTGCTTGATG
GATGAGAAGGATGTACGAGGGTTCATTAAGAGGGATGAGTTTGAACAGATCAGCGCCCCA
GTACTAGAACGTGTTAAAGGGCCACTCGAGAAGGCTTTGGCTGAAGCTGGCTTGACGACA
GAAGATGTGCACTTTGTTGAGGTTGTTGGATCAGGCTCTCGTGTTCCTGCAGTGATGAAG
ATTATCACTGAATTCTTTGGGAAGGAACCAAGGAGAACTATGAATGCAAGTGAATGTGTT
GCCCGGGGATGTGCTCTTCAGTGCGCTATTCTTAGCCCCACGTTCAAAGTGAGGGAGTTT
CAGGTTAATGAAGGGTTTCCCTTTTCAGTTGCTTTATCATGGAAGCCAGATGCTCAGAAC
AATGAATCCCAACAAACTGTTGTATTCCCAAAGGGGAATGCAATCCCTAGCATCAAGGCT
CTGACCTTCTATAGGTCCAACACATTTGCAGTGGATGTTTTGAATGTTGATACTGATGAT
TTGCAAATAACACAGAAAATTAGCACGTACACGATTGGCCCTTTCCAATCGAGCAAAGGC
GAGAAGGCTAAACTGAAAGTGAAAGTTCGTCTCAACATCCATGGGGTTGTCTCTCTTGAA
TCAGCAATGATGTTGGAAGAGGAGGAAGTAGAAGTTCCGGTTTCAGCTACAAGTGAGGCA
CCCAAGGATGCTACTAAAATGGACACAGATGATGCACCACGTGATGATGACAATATGCAA
GAACCTAAAGTTCCTACAGATACCACCGAGGGTGCTGCTGAAAATGGGGCAGGTGAATCT
GAGGAAAAAACTGTTCCAATGGAGACTGACACAAAGGTCGAGCCAACAAAAAAGAAAGTT
AAGAAGACAAATGTTCCAGTCGCTGAAACAGTGTATGGTGCGATGGCCGCTGATGAGCTG
GAGAAAGCTGTTGAGAAAGAGTATGAAATGGCTCTTCAGGACAGAGTGATGGAAGAAACC
AAGGACAAGAAGAATTCTGTGGAGGCTTATGTTTATGACATGCGCAACAAGCTCAATGAG
AAGTACAATGAGTTTGTCATGTCAGAGGACATTGAAGGATTGATGACTAAGCTTCAGGAG
GTTGAGGATTGGCTGTATGAAGATGGTGAGGATGAGACCAAGGGTGTCTATGTCGCAAAG
TTAGAAGAACTTAAAAAGGTCGGCGGTCCTATTGAAGCGCGCTACAGAGAGTGGACTGAA
AGAGGTCCGGCTCTTGAGCAACTGATGTACTGCATCCGTAGTTTTAGAGAGGCTGCATTG
TCTAATGATCAAAAGTTTGATCACATAGACATATCAGAGAAACAGAAGGTTATTAATGAG
TGCTCAGACGCAGAGGCCTGGCTATTTGAGAAAAAGCAGCAGCAAGATGCTCTACCGAAG
CATGCTAATCCTGTCCTCCTTGTTTCTGACATAAAGAAAAAGGCTGAAGCGGTTGACAGG
TTCTGCAAACCGATTATGACCAAGCCAAAGCCAGCACCAAAGCCTCAGACCCCACCACCA
GCGGAGACCCCAGCACCTGAGGCTCAAACTCCGGAACCAGAATCAAGTGGAGCCAGTGAG
CCTGGCGAGGCGGCCAGCGAAGGAGCTGATCAGGAGGAGGCTACTGCGGAGCAAATGGAC
ATGGACAAAGCCGATCCTTCCCAAGCATGAGGACTGTAGATCAGAGGAGATTTTATGTCA
ATGATCGGTTGCATTCTCCTGTGCTTTTGGTCTGCTAGGGCAACAAACTAGGAGGAACGG
TTGTTTTACATACGTTGTGAGGGATATGTAATGGAACATGGAGAGTTCTGCGGTGTTTCT
AGCTGTATTGGTCAGTAAGAACAGCCTTTTCTTTTTCGACTGGTGAACTGGACGAAGCAT
GCAGGATAAGGGCACCCTTCCAGGTTTTGGTGACCCGTTGTCTGTGTAATTTTTATTGAG
ATGGTCCATAACGTTGTAATTTTACATACGTTGGTTGGTCCATGACGATTCAGAAATTTT
TGGTCACTGTTCAAAAGATTTCACCAGTTCTTAGCTGAAATGGTCTATTCTGTGGATAGA
GTTGTACTCCCTCTGTTTGGAAATAAGTGACTTGGGTGGAAATAAGTG
>Locus_57_Transcript_3/9_Confidence_0.636_Length_3075
CCAGAAGCAAAGCACCCGAAGCTTCTCTGGCCTCGCCATCGGCTGTCGCCCCGCGGGTGT
AGTTTTGCGATCTAGATCTCGGAACAAGTAGTGACCGGAATATAAAAGGACGTGTCGGAG
ATGAGTGTTGTGGGTTTTGATCTGGGCAATGAGAGCTGCATTGTGGGTGTGGCGCGGCAG
CGTGGTATCGATGTGGTCCTCAACGAAGAGTCCAAGCGGGAGACCCCAGCTATTGTCTGC
TTTGGCGACAAGCAGCGATTCATTGGCACTGCAGGCGCGGCCAACTCCACCATGAACCCC
AAGAACTCCATCTCCCAGATCAAGCGCTTACTGGGACGCAAATTTGCTGATCCTGAGCTC
CAGCATGATATCCAGTCCTTCCCATTCCGTGTCTCTGAGGGCCCTGATGGGTTCCCACTT
GTTCACGCTCGGTATCTTGGGGAGGATCGCTCATTCACCCCCACGCAGCTGCTTGCCATG
GTGCTGTCTAATTTGAAGGCTATTGCTGAGGGTAACCTGAACTCTGCTGTTATTGACTGC
TGTATCGGTATCCCGGTGTATTTTACTGACCTGCAGCGGAGGGCTGTTATTGATGCTGCA
ACTATTGCGGGTCTCAGGCCATTGCGCTTGTTCCATGAGACCACTGCTACAGCGTTGGCA
TATGGGATCTACAAGACTGATCTCCCTGAGAGCGACCAGCTGAATGTGGCATTTGTTGAT
GTCGGGCATGCCAGCATGCAGGTCAGCATTGTCGGGTACAAGAAGGGGCAGCTTAAGATG
TTATCACATGCATATGACCGTTCTCTTGGTGGAAGGGACTTTGATGAAGCCTTGTTTAAG
CATTTTGCGGCGAAATTTAAGGAGGAATATAAAATTGATGTCTACCAGAATGCCCGTGCC
TGCATTAGGTTGCGTGTGGCTTGTGAGAAGCTCAAGAAGATGCTGAGCGCCAATCCTGAG
GCACCCATGAACATTGAGTGCTTGATGGATGAGAAGGATGTACGAGGGTTCATTAAGAGG
GATGAGTTTGAACAGATCAGCGCCCCAGTACTAGAACGTGTTAAAGGGCCACTCGAGAAG
GCTTTGGCTGAAGCTGGCTTGACGACAGAAGATGTGCACTTTGTTGAGGTTGTTGGATCA
GGCTCTCGTGTTCCTGCAGTGATGAAGATTATCACTGAATTCTTTGGGAAGGAACCAAGG
AGAACTATGAATGCAAGTGAATGTGTTGCCCGGGGATGTGCTCTTCAGTGCGCTATTCTT
AGCCCCACGTTCAAAGTGAGGGAGTTTCAGGTTAATGAAGGGTTTCCCTTTTCAGTTGCT
TTATCATGGAAGCCAGATGCTCAGAACAATGAATCCCAACAAACTGTTGTATTCCCAAAG
GGGAATGCAATCCCTAGCATCAAGGCTCTGACCTTCTATAGGTCCAACACATTTGCAGTG
GATGTTTTGAATGTTGATACTGATGATTTGCAAATAACACAGAAAATTAGCACGTACACG
ATTGGCCCTTTCCAATCGAGCAAAGGCGAGAAGGCTAAACTGAAAGTGAAAGTTCGTCTC
AACATCCATGGGGTTGTCTCTCTTGAATCAGCAATGATGTTGGAAGAGGAGGAAGTAGAA
GTTCCGGTTTCAGCTACAAGTGAGGCACCCAAGGATGCTACTAAAATGGACACAGATGAT
GCACCACGTGATGATGACAATATGCAAGAACCTAAAGTTCCTACAGATACCACCGAGGGT
GCTGCTGAAAATGGGGCAGGTGAATCTGAGGAAAAAACTGTTCCAATGGAGACTGACACA
AAGGTCGAGCCAACAAAAAAGAAAGTTAAGAAGACAAATGTTCCAGTCGCTGAAACAGTG
TATGGTGCGATGGCCGCTGATGAGCTGGAGAAAGCTGTTGAGAAAGAGTATGAAATGGCT
CTTCAGGACAGAGTGATGGAAGAAACCAAGGACAAGAAGAATTCTGTGGAGGCTTATGTT
TATGACATGCGCAACAAGCTCAATGAGAAGTACAATGAGTTTGTCATGTCAGAGGACATT
GAAGGATTGATGACTAAGCTTCAGGAGGTTGAGGATTGGCTGTATGAAGATGGTGAGGAT
GAGACCAAGGGTGTCTATGTCGCAAAGTTAGAAGAACTTAAAAAGGTCGGCGGTCCTATT
GAAGCGCGCTACAGAGAGTGGACTGAAAGAGGTCCGGCTCTTGAGCAACTGATGTACTGC
ATCCGTAGTTTTAGAGAGGCTGCATTGTCTAATGATCAAAAGTTTGATCACATAGACATA
TCAGAGAAACAGAAGGTTATTAATGAGTGCTCAGACGCAGAGGCCTGGCTATTTGAGAAA
AAGCAGCAGCAAGATGCTCTACCGAAGCATGCTAATCCTGTCCTCCTTGTTTCTGACATA
AAGAAAAAGGCTGAAGCGGTTGACAGGTTCTGCAAACCGATTATGACCAAGCCAAAGCCA
GCACCAAAGCCTCAGACCCCACCACCAGCGGAGACCCCAGCACCTGAGGCTCAAACTCCG
GAACCAGAATCAAGTGGAGCCAGTGAGCCTGGCGAGGCGGCCAGCGAAGGAGCTGATCAG
GAGGAGGCTACTGCGGAGCAAATGGACATGGACAAAGCCGATCCTTCCCAAGCATGAGGA
CTGTAGATCAGAGGAGATTTTATGTCAATGATCGGTTGCATTCTCCTGTGCTTTTGGTCT
GCTAGGGCAACAAACTAGGAGGAACGGTTGTTTTACATACGTTGTGAGGGATATGTAATG
GAACATGGAGAGTTCTGCGGTGTTTCTAGCTGTATTGGTCAGTAAGAACAGCCTTTTCTT
TTTCGACTGGTGAACTGGACGAAGCATGCAGGATAAGGGCACCCTTCCAGGTTTTGGTGA
CCCGTTGTCTGTGTAATTTTTATTGAGATGGTCCATAACGTTGTAATTTTACATACGTTG
GTTGGTCCATGACGATTCAGAAATTTTTGGTCACTGTTCAAAAGATTTCACCAGTTCTTA
GCTGAAATGGTCTATTCTGTGGATAGAGTTGTACTCCCTCTGTTTGGAAATAAGTGACTT
GGGTGGAAATAAGTG
>Locus_57_Transcript_4/9_Confidence_0.591_Length_3037
CAAGACACCAAACCCAGCTGAGCTACGGCGGCTGCCAGAGGCAAAGCACCCGAAGCTTCT
CTTGCCTCGCCATCGGCTGTCGCCCCGCGGGTGTAGTTTGCGATCTAGATCTCGGAGCCA
GTAGTGACCGGAATATAAAAGGTCGGGTCGGAGATGAGTGTTGTGGGTTTTGATCTGGGC
AATGAGAGCTGCATTGTTGGTGTGGCGCGGCAGCGTGGTATCGATGTGGTCCTCAACGAA
GAGTCCAAGCGGGAGACCCCAGCTATTGTCTGCTTTGGCGACAAGCAGCGATTCATTGGC
ACTGCAGGCGCGGCCAACTCCACCATGAACCCCAAGAACTCCATCTCCCAGATCAAGCGC
TTACTGGGACGCAAATTTGCTGATCCTGAGCTCCAGCATGATATCCAGTCCTTCCCATTC
CGTGTCTCTGAGGGCCCTGATGGGTTCCCACTTGTTCACGCTCGGTATCTTGGGGAGGAT
CGCTCATTCACCCCCACGCAGCTGCTTGCCATGGTGCTGTCTAATTTGAAGGCTATTGCT
GAGGGTAACCTGAACTCTGCTGTTATTGACTGCTGTATCGGTATCCCGGTGTATTTTACT
GACCTGCAGCGGAGGGCTGTTATTGATGCTGCAACTATTGCGGGTCTCAGGCCATTGCGC
TTGTTCCATGAGACCACTGCTACAGCGTTGGCATATGGGATCTACAAGACTGATCTCCCT
GAGAGCGACCAGCTGAATGTGGCATTTGTTGATGTCGGGCATGCCAGCATGCAGGTCAGC
ATTGTCGGGTACAAGAAGGGGCAGCTTAAGATGTTATCACATGCATATGACCGTTCTCTT
GGTGGAAGGGACTTTGATGAAGCCTTGTTTAAGCATTTTGCGGCGAAATTTAAGGAGGAA
TATAAAATTGATGTCTACCAGAATGCCCGTGCCTGCATTAGGTTGCGTGTGGCTTGTGAG
AAGCTCAAGAAGATGCTGAGCGCCAATCCTGAGGCACCCATGAACATTGAGTGCTTGATG
GATGAGAAGGATGTACGAGGGTTCATTAAGAGGGATGAGTTTGAACAGATCAGCGCCCCA
GTACTAGAACGTGTTAAAGGGCCACTCGAGAAGGCTTTGGCTGAAGCTGGCTTGACGACA
GAAGATGTGCACTTTGTTGAGGTTGTTGGATCAGGCTCTCGTGTTCCTGCAGTGATGAAG
ATTATCACTGAATTCTTTGGGAAGGAACCAAGGAGAACTATGAATGCAAGTGAATGTGTT
GCCCGGGGATGTGCTCTTCAGTGCGCTATTCTTAGCCCCACGTTCAAAGTGAGGGAGTTT
CAGGTTAATGAAGGGTTTCCCTTTTCAGTTGCTTTATCATGGAAGCCAGATGCTCAGAAC
AATGAATCCCAACAAACTGTTGTATTCCCAAAGGGGAATGCAATCCCTAGCATCAAGGCT
CTGACCTTCTATAGGTCCAACACATTTGCAGTGGATGTTTTGAATGTTGATACTGATGAT
TTGCAAATAACACAGAAAATTAGCACGTACACGATTGGCCCTTTCCAATCGAGCAAAGGC
GAGAAGGCTAAACTGAAAGTGAAAGTTCGTCTCAACATCCATGGGGTTGTCTCTCTTGAA
TCAGCAATGATGTTGGAAGAGGAGGAAGTAGAAGTTCCGGTTTCAGCTACAAGTGAGGCA
CCCAAGGATGCTACTAAAATGGACACAGATGATGCACCACGTGATGATGACAATATGCAA
GAACCTAAAGTTCCTACAGATACCACCGAGGGTGCTGCTGAAAATGGGGCAGGTGAATCT
GAGGAAAAAACTGTTCCAATGGAGACTGACACAAAGGTCGAGCCAACAAAAAAGAAAGTT
AAGAAGACAAATGTTCCAGTCGCTGAAACAGTGTATGGTGCGATGGCCGCTGATGAGCTG
GAGAAAGCTGTTGAGAAAGAGTATGAAATGGCTCTTCAGGACAGAGTGATGGAAGAAACC
AAGGACAAGAAGAATTCTGTGGAGGCTTATGTTTATGACATGCGCAACAAGCTCAATGAG
AAGTACAATGAGTTTGTCATGTCAGAGGACATTGAAGGATTGATGACTAAGCTTCAGGAG
GTTGAGGATTGGCTGTATGAAGATGGTGAGGATGAGACCAAGGGTGTCTATGTCGCAAAG
TTAGAAGAACTTAAAAAGGTCGGCGGTCCTATTGAAGCGCGCTACAGAGAGTGGACTGAA
AGAGGTCCGGCTCTTGAGCAACTGATGTACTGCATCCGTAGTTTTAGAGAGGCTGCATTG
TCTAATGATCAAAAGTTTGATCACATAGACATATCAGAGAAACAGAAGGTTATTAATGAG
TGCTCAGACGCAGAGGCCTGGCTATTTGAGAAAAAGCAGCAGCAAGATGCTCTACCGAAG
CATGCTAATCCTGTCCTCCTTGTTTCTGACATAAAGAAAAAGGCTGAAGCGGTTGACAGG
TTCTGCAAACCGATTATGACCAAGCCAAAGCCAGCACCAAAGCCTCAGACCCCACCACCA
GCGGAGACCCCAGCACCTGAGGCTCAAACTCCGGAACCAGAATCAAGTGGAGCCAGTGAG
CCTGGCGAGGCGGCCAGCGAAGGAGCTGATCAGGAGGAGGCTACTGCGGAGCAAATGGAC
ATGGACAAAGCCGATCCTTCCCAAGCATGAGGACTGTAGATCAGAGGAGATTTTATGTCA
ATGATCGGTTGCATTCTCCTGTGCTTTTGGTCTGCTAGGGCAACAAACTAGGAGGAACGG
TTGTTTTTACATACGTTGTGAGGATATGTAATGGAACATGGAGAGTTCTGCGGTGTTTCT
AGTTGTATTGGTCAGTAAGAACTGCCTTTTCTTTTACGACTGGTGAATTGGACGATGCAT
GCAGGATTAAGGGCGCCCTTCCAGGTTTTGGTGACCCGTTGTCTCGGTGTAATTTTTATT
GAGATGGTCCACAACGTTGTAATTTTACGTATGGTGGTCCATGACGATTCAGAAATTTTT
GGTCACTGTTCAAAAGATTTCTTTACTTAAAAAAAAA
>Locus_57_Transcript_5/9_Confidence_0.636_Length_3109
CAAGACACCAAACCCAGCTGAGCTACGGCGGCTGCCAGAGGCAAAGCACCCGAAGCTTCT
CTTGCCTCGCCATCGGCTGTCGCCCCGCGGGTGTAGTTTGCGATCTAGATCTCGGAGCCA
GTAGTGACCGGAATATAAAAGGTCGGGTCGGAGATGAGTGTTGTGGGTTTTGATCTGGGC
AATGAGAGCTGCATTGTTGGTGTGGCGCGGCAGCGTGGTATCGATGTGGTCCTCAACGAA
GAGTCCAAGCGGGAGACCCCAGCTATTGTCTGCTTTGGCGACAAGCAGCGATTCATTGGC
ACTGCAGGCGCGGCCAACTCCACCATGAACCCCAAGAACTCCATCTCCCAGATCAAGCGC
TTACTGGGACGCAAATTTGCTGATCCTGAGCTCCAGCATGATATCCAGTCCTTCCCATTC
CGTGTCTCTGAGGGCCCTGATGGGTTCCCACTTGTTCACGCTCGGTATCTTGGGGAGGAT
CGCTCATTCACCCCCACGCAGCTGCTTGCCATGGTGCTGTCTAATTTGAAGGCTATTGCT
GAGGGTAACCTGAACTCTGCTGTTATTGACTGCTGTATCGGTATCCCGGTGTATTTTACT
GACCTGCAGCGGAGGGCTGTTATTGATGCTGCAACTATTGCGGGTCTCAGGCCATTGCGC
TTGTTCCATGAGACCACTGCTACAGCGTTGGCATATGGGATCTACAAGACTGATCTCCCT
GAGAGCGACCAGCTGAATGTGGCATTTGTTGATGTCGGGCATGCCAGCATGCAGGTCAGC
ATTGTCGGGTACAAGAAGGGGCAGCTTAAGATGTTATCACATGCATATGACCGTTCTCTT
GGTGGAAGGGACTTTGATGAAGCCTTGTTTAAGCATTTTGCGGCGAAATTTAAGGAGGAA
TATAAAATTGATGTCTACCAGAATGCCCGTGCCTGCATTAGGTTGCGTGTGGCTTGTGAG
AAGCTCAAGAAGATGCTGAGCGCCAATCCTGAGGCACCCATGAACATTGAGTGCTTGATG
GATGAGAAGGATGTACGAGGGTTCATTAAGAGGGATGAGTTTGAACAGATCAGCGCCCCA
GTACTAGAACGTGTTAAAGGGCCACTCGAGAAGGCTTTGGCTGAAGCTGGCTTGACGACA
GAAGATGTGCACTTTGTTGAGGTTGTTGGATCAGGCTCTCGTGTTCCTGCAGTGATGAAG
ATTATCACTGAATTCTTTGGGAAGGAACCAAGGAGAACTATGAATGCAAGTGAATGTGTT
GCCCGGGGATGTGCTCTTCAGTGCGCTATTCTTAGCCCCACGTTCAAAGTGAGGGAGTTT
CAGGTTAATGAAGGGTTTCCCTTTTCAGTTGCTTTATCATGGAAGCCAGATGCTCAGAAC
AATGAATCCCAACAAACTGTTGTATTCCCAAAGGGGAATGCAATCCCTAGCATCAAGGCT
CTGACCTTCTATAGGTCCAACACATTTGCAGTGGATGTTTTGAATGTTGATACTGATGAT
TTGCAAATAACACAGAAAATTAGCACGTACACGATTGGCCCTTTCCAATCGAGCAAAGGC
GAGAAGGCTAAACTGAAAGTGAAAGTTCGTCTCAACATCCATGGGGTTGTCTCTCTTGAA
TCAGCAATGATGTTGGAAGAGGAGGAAGTAGAAGTTCCGGTTTCAGCTACAAGTGAGGCA
CCCAAGGATGCTACTAAAATGGACACAGATGATGCACCACGTGATGATGACAATATGCAA
GAACCTAAAGTTCCTACAGATACCACCGAGGGTGCTGCTGAAAATGGGGCAGGTGAATCT
GAGGAAAAAACTGTTCCAATGGAGACTGACACAAAGGTCGAGCCAACAAAAAAGAAAGTT
AAGAAGACAAATGTTCCAGTCGCTGAAACAGTGTATGGTGCGATGGCCGCTGATGAGCTG
GAGAAAGCTGTTGAGAAAGAGTATGAAATGGCTCTTCAGGACAGAGTGATGGAAGAAACC
AAGGACAAGAAGAATTCTGTGGAGGCTTATGTTTATGACATGCGCAACAAGCTCAATGAG
AAGTACAATGAGTTTGTCATGTCAGAGGACATTGAAGGATTGATGACTAAGCTTCAGGAG
GTTGAGGATTGGCTGTATGAAGATGGTGAGGATGAGACCAAGGGTGTCTATGTCGCAAAG
TTAGAAGAACTTAAAAAGGTCGGCGGTCCTATTGAAGCGCGCTACAGAGAGTGGACTGAA
AGAGGTCCGGCTCTTGAGCAACTGATGTACTGCATCCGTAGTTTTAGAGAGGCTGCATTG
TCTAATGATCAAAAGTTTGATCACATAGACATATCAGAGAAACAGAAGGTTATTAATGAG
TGCTCAGACGCAGAGGCCTGGCTATTTGAGAAAAAGCAGCAGCAAGATGCTCTACCGAAG
CATGCTAATCCTGTCCTCCTTGTTTCTGACATAAAGAAAAAGGCTGAAGCGGTTGACAGG
TTCTGCAAACCGATTATGACCAAGCCAAAGCCAGCACCAAAGCCTCAGACCCCACCACCA
GCGGAGACCCCAGCACCTGAGGCTCAAACACCGGAACAAGAATCAAGTGGAGCCAGTGAG
CCTGGCGAGGCGGCCAGCGAGGGAGCTGATCAGGAGGAGGCTTCTGCAGAGCAAATGGAC
ACCGACAAAGCCGATCCTTCTCAAGCATGAGGACTGTCCGGTCAGAGGAGATTTTATGTC
AATGATCGGTTGCATTCTCCTGTGCTTTTGGTCTGCTAGGGCAACAAACTAGGAGGAACG
GTTGTTTTACATACGTTGTGAGGGATATGTAATGGAACATGGAGAGTTCTGCGGTGTTTC
TAGCTGTATTGGTCAGTAAGAACAGCCTTTTCTTTTTCGACTGGTGAACTGGACGAAGCA
TGCAGGATAAGGGCACCCTTCCAGGTTTTGGTGACCCGTTGTCTGTGTAATTTTTATTGA
GATGGTCCATAACGTTGTAATTTTACATACGTTGGTTGGTCCATGACGATTCAGAAATTT
TTGGTCACTGTTCAAAAGATTTCACCAGTTCTTAGCTGAAATGGTCTATTCTGTGGATAG
AGTTGTACTCCCTCTGTTTGGAAATAAGTGACTTGGGTGGAAATAAGTG
>Locus_57_Transcript_6/9_Confidence_0.636_Length_3108
CAAGACACCAAACCCAGCTGAGCTACGGCGGCTGCCAGAGGCAAAGCACCCGAAGCTTCT
CTTGCCTCGCCATCGGCTGTCGCCCCGCGGGTGTAGTTTGCGATCTAGATCTCGGAGCCA
GTAGTGACCGGAATATAAAAGGTCGGGTCGGAGATGAGTGTTGTGGGTTTTGATCTGGGC
AATGAGAGCTGCATTGTTGGTGTGGCGCGGCAGCGTGGTATCGATGTGGTCCTCAACGAA
GAGTCCAAGCGGGAGACCCCAGCTATTGTCTGCTTTGGCGACAAGCAGCGATTCATTGGC
ACTGCAGGCGCGGCCAACTCCACCATGAACCCCAAGAACTCCATCTCCCAGATCAAGCGC
TTACTGGGACGCAAATTTGCTGATCCTGAGCTCCAGCATGATATCCAGTCCTTCCCATTC
CGTGTCTCTGAGGGCCCTGATGGGTTCCCACTTGTTCACGCTCGGTATCTTGGGGAGGAT
CGCTCATTCACCCCCACGCAGCTGCTTGCCATGGTGCTGTCTAATTTGAAGGCTATTGCT
GAGGGTAACCTGAACTCTGCTGTTATTGACTGCTGTATCGGTATCCCGGTGTATTTTACT
GACCTGCAGCGGAGGGCTGTTATTGATGCTGCAACTATTGCGGGTCTCAGGCCATTGCGC
TTGTTCCATGAGACCACTGCTACAGCGTTGGCATATGGGATCTACAAGACTGATCTCCCT
GAGAGCGACCAGCTGAATGTGGCATTTGTTGATGTCGGGCATGCCAGCATGCAGGTCAGC
ATTGTCGGGTACAAGAAGGGGCAGCTTAAGATGTTATCACATGCATATGACCGTTCTCTT
GGTGGAAGGGACTTTGATGAAGCCTTGTTTAAGCATTTTGCGGCGAAATTTAAGGAGGAA
TATAAAATTGATGTCTACCAGAATGCCCGTGCCTGCATTAGGTTGCGTGTGGCTTGTGAG
AAGCTCAAGAAGATGCTGAGCGCCAATCCTGAGGCACCCATGAACATTGAGTGCTTGATG
GATGAGAAGGATGTACGAGGGTTCATTAAGAGGGATGAGTTTGAACAGATCAGCGCCCCA
GTACTAGAACGTGTTAAAGGGCCACTCGAGAAGGCTTTGGCTGAAGCTGGCTTGACGACA
GAAGATGTGCACTTTGTTGAGGTTGTTGGATCAGGCTCTCGTGTTCCTGCAGTGATGAAG
ATTATCACTGAATTCTTTGGGAAGGAACCAAGGAGAACTATGAATGCAAGTGAATGTGTT
GCCCGGGGATGTGCTCTTCAGTGCGCTATTCTTAGCCCCACGTTCAAAGTGAGGGAGTTT
CAGGTTAATGAAGGGTTTCCCTTTTCAGTTGCTTTATCATGGAAGCCAGATGCTCAGAAC
AATGAATCCCAACAAACTGTTGTATTCCCAAAGGGGAATGCAATCCCTAGCATCAAGGCT
CTGACCTTCTATAGGTCCAACACATTTGCAGTGGATGTTTTGAATGTTGATACTGATGAT
TTGCAAATAACACAGAAAATTAGCACGTACACGATTGGCCCTTTCCAATCGAGCAAAGGC
GAGAAGGCTAAACTGAAAGTGAAAGTTCGTCTCAACATCCATGGGGTTGTCTCTCTTGAA
TCAGCAATGATGTTGGAAGAGGAGGAAGTAGAAGTTCCGGTTTCAGCTACAAGTGAGGCA
CCCAAGGATGCTACTAAAATGGACACAGATGATGCACCACGTGATGATGACAATATGCAA
GAACCTAAAGTTCCTACAGATACCACCGAGGGTGCTGCTGAAAATGGGGCAGGTGAATCT
GAGGAAAAAACTGTTCCAATGGAGACTGACACAAAGGTCGAGCCAACAAAAAAGAAAGTT
AAGAAGACAAATGTTCCAGTCGCTGAAACAGTGTATGGTGCGATGGCCGCTGATGAGCTG
GAGAAAGCTGTTGAGAAAGAGTATGAAATGGCTCTTCAGGACAGAGTGATGGAAGAAACC
AAGGACAAGAAGAATTCTGTGGAGGCTTATGTTTATGACATGCGCAACAAGCTCAATGAG
AAGTACAATGAGTTTGTCATGTCAGAGGACATTGAAGGATTGATGACTAAGCTTCAGGAG
GTTGAGGATTGGCTGTATGAAGATGGTGAGGATGAGACCAAGGGAGTCTATGTTGCGAAG
TTGGAAGAACTTAAGAAGGTTGGTGGTCCTATTGAATCGCGCTACAAAGAGTGGACAGAG
AGAGGTCCAGCTCTTGAGCAACTGATGTACTGCATCCGTAGTTTCAGAGAGGCTGCATTG
TCTAATGATCAAAAGTTTGATCACATAGACATATCAGAGAAACAGAAGGTCGTTAATGAG
TGCTCGGAAGCAGAGGCCTGGCTGTTTGAGAAAAAGCAGCAGCAAGATGCTCTGCCGAAG
CATGCTAATCCTGTCCTCCTTGTTTCTGACATAAAGAAAAAGGCTGAAGCGGTTGACAGG
TTCTGCAAACCGATTATGACCAAGCCAAAGCCAGCACCAAAGCCTCAGACCCCACCACCA
GCGGAGACCCCAGCACCTGAGGCTCAAACTCCGGAACCAGAATCAAGTGGAGCCAGTGAG
CCTGGCGAGGCGGCCAGCGAAGGAGCTGATCAGGAGGAGGCTACTGCGGAGCAAATGGAC
ATGGACAAAGCCGATCCTTCCCAAGCATGAGGACTGTAGATCAGAGGAGATTTTATGTCA
ATGATCGGTTGCATTCTCCTGTGCTTTTGGTCTGCTAGGGCAACAAACTAGGAGGAACGG
TTGTTTTACATACGTTGTGAGGGATATGTAATGGAACATGGAGAGTTCTGCGGTGTTTCT
AGCTGTATTGGTCAGTAAGAACAGCCTTTTCTTTTTCGACTGGTGAACTGGACGAAGCAT
GCAGGATAAGGGCACCCTTCCAGGTTTTGGTGACCCGTTGTCTGTGTAATTTTTATTGAG
ATGGTCCATAACGTTGTAATTTTACATACGTTGGTTGGTCCATGACGATTCAGAAATTTT
TGGTCACTGTTCAAAAGATTTCACCAGTTCTTAGCTGAAATGGTCTATTCTGTGGATAGA
GTTGTACTCCCTCTGTTTGGAAATAAGTGACTTGGGTGGAAATAAGTG
>Locus_57_Transcript_7/9_Confidence_0.636_Length_3108
CAAGACACCAAACCCAGCTGAGCTACGGCGGCTGCCAGAGGCAAAGCACCCGAAGCTTCT
CTTGCCTCGCCATCGGCTGTCGCCCCGCGGGTGTAGTTTGCGATCTAGATCTCGGAGCCA
GTAGTGACCGGAATATAAAAGGTCGGGTCGGAGATGAGTGTTGTGGGTTTTGATCTGGGC
AATGAGAGCTGCATTGTTGGTGTGGCGCGGCAGCGTGGTATCGATGTGGTCCTCAACGAA
GAGTCCAAGCGGGAGACCCCAGCTATTGTCTGCTTTGGCGACAAGCAGCGATTCATTGGC
ACTGCAGGCGCGGCCAACTCCACCATGAACCCCAAGAACTCCATCTCCCAGATCAAGCGC
TTACTGGGACGCAAATTTGCTGATCCTGAGCTCCAGCATGATATCCAGTCCTTCCCATTC
CGTGTCTCTGAGGGCCCTGATGGGTTCCCACTTGTTCACGCTCGGTATCTTGGGGAGGAT
CGCTCATTCACCCCCACGCAGCTGCTTGCCATGGTGCTGTCTAATTTGAAGGCTATTGCT
GAGGGTAACCTGAACTCTGCTGTTATTGACTGCTGTATCGGTATCCCGGTGTATTTTACT
GACCTGCAGCGGAGGGCTGTTATTGATGCTGCAACTATTGCGGGTCTCAGGCCATTGCGC
TTGTTCCATGAGACCACTGCTACAGCGTTGGCATATGGGATCTACAAGACTGATCTCCCT
GAGAGCGACCAGCTGAATGTGGCATTTGTTGATGTCGGGCATGCCAGCATGCAGGTCAGC
ATTGTCGGGTACAAGAAGGGGCAGCTTAAGATGTTATCACATGCATATGACCGTTCTCTT
GGTGGAAGGGACTTTGATGAAGCCTTGTTTAAGCATTTTGCGGCGAAATTTAAGGAGGAA
TATAAAATTGATGTCTACCAGAATGCCCGTGCCTGCATTAGGTTGCGTGTGGCTTGTGAG
AAGCTCAAGAAGATGCTGAGCGCCAATCCTGAGGCACCCATGAACATTGAGTGCTTGATG
GATGAGAAGGATGTACGAGGGTTCATTAAGAGGGATGAGTTTGAACAGATCAGCGCCCCA
GTACTAGAACGTGTTAAAGGGCCACTCGAGAAGGCTTTGGCTGAAGCTGGCTTGACGACA
GAAGATGTGCACTTTGTTGAGGTTGTTGGATCAGGCTCTCGTGTTCCTGCAGTGATGAAG
ATTATCACTGAATTCTTTGGGAAGGAACCAAGGAGAACTATGAATGCAAGTGAATGTGTT
GCCCGGGGATGTGCTCTTCAGTGCGCTATTCTTAGCCCCACGTTCAAAGTGAGGGAGTTT
CAGGTTAATGAAGGGTTTCCCTTTTCAGTTGCTTTATCATGGAAGCCAGATGCTCAGAAC
AATGAATCCCAACAAACTGTTGTATTCCCAAAGGGGAATGCAATCCCTAGCATCAAGGCT
CTGACCTTCTATAGGTCCAACACATTTGCAGTGGATGTTTTGAATGTTGATACTGATGAT
TTGCAAATAACACAGAAAATTAGCACGTACACGATTGGCCCTTTTCAATCGAGCAAAGGT
GAGAAGGCTAAACTGAAAGTGAAAGTTCGTCTCAACATCCATGGGATTGTCTCTCTTGAA
TCAGCAACGATGCTGGAAGAGGAGGAAGTAGAAGTTCCAGTTTCAGCTACAAATGAGGCA
CCCAAAGATGCTACTAAAATGGACACAGATGATGCACCACGTGACGATGACAATATGCAA
GAACCTAAGGTCCCTACAGATACTGCCGAGGGTGCTGCTGAAAATGGGGCGGGTGAATCT
GAGGAAAAAACTGTTCCAATGGAGACTGACACAAAGGTCGAGCCAACAAAAAAGAAAGTT
AAGAAGACAAATGTTCCAGTCGCTGAAACAGTGTATGGTGCGATGGCCGCTGATGAGCTG
GAGAAAGCTGTTGAGAAAGAGTATGAAATGGCTCTTCAGGACAGAGTGATGGAAGAAACC
AAGGACAAGAAGAATTCTGTGGAGGCTTATGTTTATGACATGCGCAACAAGCTCAATGAG
AAGTACAATGAGTTTGTCATGTCAGAGGACATTGAAGGATTGATGACTAAGCTTCAGGAG
GTTGAGGATTGGCTGTATGAAGATGGTGAGGATGAGACCAAGGGTGTCTATGTCGCAAAG
TTAGAAGAACTTAAAAAGGTCGGCGGTCCTATTGAAGCGCGCTACAGAGAGTGGACTGAA
AGAGGTCCGGCTCTTGAGCAACTGATGTACTGCATCCGTAGTTTTAGAGAGGCTGCATTG
TCTAATGATCAAAAGTTTGATCACATAGACATATCAGAGAAACAGAAGGTTATTAATGAG
TGCTCAGACGCAGAGGCCTGGCTATTTGAGAAAAAGCAGCAGCAAGATGCTCTACCGAAG
CATGCTAATCCTGTCCTCCTTGTTTCTGACATAAAGAAAAAGGCTGAAGCGGTTGACAGG
TTCTGCAAACCGATTATGACCAAGCCAAAGCCAGCACCAAAGCCTCAGACCCCACCACCA
GCGGAGACCCCAGCACCTGAGGCTCAAACTCCGGAACCAGAATCAAGTGGAGCCAGTGAG
CCTGGCGAGGCGGCCAGCGAAGGAGCTGATCAGGAGGAGGCTACTGCGGAGCAAATGGAC
ATGGACAAAGCCGATCCTTCCCAAGCATGAGGACTGTAGATCAGAGGAGATTTTATGTCA
ATGATCGGTTGCATTCTCCTGTGCTTTTGGTCTGCTAGGGCAACAAACTAGGAGGAACGG
TTGTTTTACATACGTTGTGAGGGATATGTAATGGAACATGGAGAGTTCTGCGGTGTTTCT
AGCTGTATTGGTCAGTAAGAACAGCCTTTTCTTTTTCGACTGGTGAACTGGACGAAGCAT
GCAGGATAAGGGCACCCTTCCAGGTTTTGGTGACCCGTTGTCTGTGTAATTTTTATTGAG
ATGGTCCATAACGTTGTAATTTTACATACGTTGGTTGGTCCATGACGATTCAGAAATTTT
TGGTCACTGTTCAAAAGATTTCACCAGTTCTTAGCTGAAATGGTCTATTCTGTGGATAGA
GTTGTACTCCCTCTGTTTGGAAATAAGTGACTTGGGTGGAAATAAGTG
>Locus_57_Transcript_8/9_Confidence_0.636_Length_3108
CAAGACACCAAACCCAGCTGAGCTACGGCGGCTGCCAGAGGCAAAGCACCCGAAGCTTCT
CTTGCCTCGCCATCGGCTGTCGCCCCGCGGGTGTAGTTTGCGATCTAGATCTCGGAGCCA
GTAGTGACCGGAATATAAAAGGTCGGGTCGGAGATGAGTGTTGTGGGTTTTGATCTGGGC
AATGAGAGCTGCATTGTTGGTGTGGCGCGGCAGCGTGGTATCGATGTGGTCCTCAACGAA
GAGTCCAAGCGGGAGACCCCAGCTATTGTCTGCTTTGGCGACAAGCAGCGATTCATTGGC
ACTGCAGGCGCGGCCAACTCCACCATGAACCCCAAGAACTCCATCTCCCAGATCAAGCGC
TTACTGGGACGCAAATTTGCTGATCCTGAGCTCCAGCATGATATCCAGTCCTTCCCATTC
CGTGTCTCTGAGGGCCCTGATGGGTTCCCACTTGTTCACGCTCGGTATCTTGGGGAGGAT
CGCTCATTCACCCCCACGCAGCTGCTTGCCATGGTGCTGTCTAATTTGAAGGCTATTGCT
GAGGGTAACCTGAACTCTGCTGTTATTGACTGCTGTATCGGTATCCCGGTGTATTTTACT
GACCTGCAGCGGAGGGCTGTTATTGATGCTGCAACTATTGCGGGTCTCCGGCCATTGCGC
TTGTTCCATGAGACCACTGCTACAGCATTGGCATATGGGATCTACAAGACTGATCTCCCT
GAGAGCGACCAGCTCAATGTGGCATTTGTTGATGTCGGGCATGCCAGCATGCAGGTCAGC
ATTGTTGGGTACAAGAAGGGGCAGCTTAAGATGCTATCACATGCATATGACCGTTCACTT
GGTGGAAGAGACTTTGATGAAGCCTTGTTTAAGCATTTTGCGGCGAAATTCAAGGAGGAT
TATAAAATCGATGTCTACCAGAATGCCCGGGCCTGCATTAGGCTACGTGTGGCCTGTGAG
AAGCTCAAGAAGATGCTAAGCGCCAATCCTGAGGCACCCATGAACATTGAGTGCTTGATG
GATGAGAAGGATGTACGAGGGTTCATTAAGAGGGATGAGTTTGAACAGATCAGCGCCCCA
GTACTAGAACGTGTTAAAGGGCCACTCGAGAAGGCTTTGGCTGAAGCTGGCTTGACGACA
GAAGATGTGCACTTTGTTGAGGTTGTTGGATCAGGCTCTCGTGTTCCTGCAGTGATGAAG
ATTATCACTGAATTCTTTGGGAAGGAACCAAGGAGAACTATGAATGCAAGTGAATGTGTT
GCCCGGGGATGTGCTCTTCAGTGCGCTATTCTTAGCCCCACGTTCAAAGTGAGGGAGTTT
CAGGTTAATGAAGGGTTTCCCTTTTCAGTTGCTTTATCATGGAAGCCAGATGCTCAGAAC
AATGAATCCCAACAAACTGTTGTATTCCCAAAGGGGAATGCAATCCCTAGCATCAAGGCT
CTGACCTTCTATAGGTCCAACACATTTGCAGTGGATGTTTTGAATGTTGATACTGATGAT
TTGCAAATAACACAGAAAATTAGCACGTACACGATTGGCCCTTTCCAATCGAGCAAAGGC
GAGAAGGCTAAACTGAAAGTGAAAGTTCGTCTCAACATCCATGGGGTTGTCTCTCTTGAA
TCAGCAATGATGTTGGAAGAGGAGGAAGTAGAAGTTCCGGTTTCAGCTACAAGTGAGGCA
CCCAAGGATGCTACTAAAATGGACACAGATGATGCACCACGTGATGATGACAATATGCAA
GAACCTAAAGTTCCTACAGATACCACCGAGGGTGCTGCTGAAAATGGGGCAGGTGAATCT
GAGGAAAAAACTGTTCCAATGGAGACTGACACAAAGGTCGAGCCAACAAAAAAGAAAGTT
AAGAAGACAAATGTTCCAGTCGCTGAAACAGTGTATGGTGCGATGGCCGCTGATGAGCTG
GAGAAAGCTGTTGAGAAAGAGTATGAAATGGCTCTTCAGGACAGAGTGATGGAAGAAACC
AAGGACAAGAAGAATTCTGTGGAGGCTTATGTTTATGACATGCGCAACAAGCTCAATGAG
AAGTACAATGAGTTTGTCATGTCAGAGGACATTGAAGGATTGATGACTAAGCTTCAGGAG
GTTGAGGATTGGCTGTATGAAGATGGTGAGGATGAGACCAAGGGTGTCTATGTCGCAAAG
TTAGAAGAACTTAAAAAGGTCGGCGGTCCTATTGAAGCGCGCTACAGAGAGTGGACTGAA
AGAGGTCCGGCTCTTGAGCAACTGATGTACTGCATCCGTAGTTTTAGAGAGGCTGCATTG
TCTAATGATCAAAAGTTTGATCACATAGACATATCAGAGAAACAGAAGGTTATTAATGAG
TGCTCAGACGCAGAGGCCTGGCTATTTGAGAAAAAGCAGCAGCAAGATGCTCTACCGAAG
CATGCTAATCCTGTCCTCCTTGTTTCTGACATAAAGAAAAAGGCTGAAGCGGTTGACAGG
TTCTGCAAACCGATTATGACCAAGCCAAAGCCAGCACCAAAGCCTCAGACCCCACCACCA
GCGGAGACCCCAGCACCTGAGGCTCAAACTCCGGAACCAGAATCAAGTGGAGCCAGTGAG
CCTGGCGAGGCGGCCAGCGAAGGAGCTGATCAGGAGGAGGCTACTGCGGAGCAAATGGAC
ATGGACAAAGCCGATCCTTCCCAAGCATGAGGACTGTAGATCAGAGGAGATTTTATGTCA
ATGATCGGTTGCATTCTCCTGTGCTTTTGGTCTGCTAGGGCAACAAACTAGGAGGAACGG
TTGTTTTACATACGTTGTGAGGGATATGTAATGGAACATGGAGAGTTCTGCGGTGTTTCT
AGCTGTATTGGTCAGTAAGAACAGCCTTTTCTTTTTCGACTGGTGAACTGGACGAAGCAT
GCAGGATAAGGGCACCCTTCCAGGTTTTGGTGACCCGTTGTCTGTGTAATTTTTATTGAG
ATGGTCCATAACGTTGTAATTTTACATACGTTGGTTGGTCCATGACGATTCAGAAATTTT
TGGTCACTGTTCAAAAGATTTCACCAGTTCTTAGCTGAAATGGTCTATTCTGTGGATAGA
GTTGTACTCCCTCTGTTTGGAAATAAGTGACTTGGGTGGAAATAAGTG
>Locus_57_Transcript_9/9_Confidence_0.636_Length_3108
CAAGACACCAAACCCAGCTGAGCTACGGCGGCTGCCAGAGGCAAAGCACCCGAAGCTTCT
CTTGCCTCGCCATCGGCTGTCGCCCCGCGGGTGTAGTTTGCGATCTAGATCTCGGAGCCA
GTAGTGACCGGAATATAAAAGGTCGGGTCGGAGATGAGTGTTGTGGGTTTTGATCTGGGC
AATGAGAGCTGCATTGTTGGTGTGGCGCGGCAGCGTGGTATCGATGTGGTCCTCAACGAA
GAGTCCAAGCGGGAGACCCCAGCTATTGTCTGCTTTGGCGACAAGCAGCGATTCATTGGC
ACTGCAGGCGCGGCCAACTCCACCATGAACCCCAAGAACTCCATCTCCCAGATCAAGCGC
TTACTGGGACGCAAATTTGCTGATCCTGAGCTCCAGCATGATATCCAGTCCTTCCCATTC
CGTGTCTCTGAGGGCCCTGATGGGTTCCCACTTGTTCACGCTCGGTATCTTGGGGAGGAT
CGCTCATTCACCCCCACGCAGCTGCTTGCCATGGTGCTGTCTAATTTGAAGGCTATTGCT
GAGGGTAACCTGAACTCTGCTGTTATTGACTGCTGTATCGGTATCCCGGTGTATTTTACT
GACCTGCAGCGGAGGGCTGTTATTGATGCTGCAACTATTGCGGGTCTCAGGCCATTGCGC
TTGTTCCATGAGACCACTGCTACAGCGTTGGCATATGGGATCTACAAGACTGATCTCCCT
GAGAGCGACCAGCTGAATGTGGCATTTGTTGATGTCGGGCATGCCAGCATGCAGGTCAGC
ATTGTCGGGTACAAGAAGGGGCAGCTTAAGATGTTATCACATGCATATGACCGTTCTCTT
GGTGGAAGGGACTTTGATGAAGCCTTGTTTAAGCATTTTGCGGCGAAATTTAAGGAGGAA
TATAAAATTGATGTCTACCAGAATGCCCGTGCCTGCATTAGGTTGCGTGTGGCTTGTGAG
AAGCTCAAGAAGATGCTGAGCGCCAATCCTGAGGCACCCATGAACATTGAGTGCTTGATG
GATGAGAAGGATGTACGAGGGTTCATTAAGAGGGATGAGTTTGAACAGATCAGCGCCCCA
GTACTAGAACGTGTTAAAGGGCCACTCGAGAAGGCTTTGGCTGAAGCTGGCTTGACGACA
GAAGATGTGCACTTTGTTGAGGTTGTTGGATCAGGCTCTCGTGTTCCTGCAGTGATGAAG
ATTATCACTGAATTCTTTGGGAAGGAACCAAGGAGAACTATGAATGCAAGTGAATGTGTT
GCCCGGGGATGTGCTCTTCAGTGCGCTATTCTTAGCCCCACGTTCAAAGTGAGGGAGTTT
CAGGTTAATGAAGGGTTTCCCTTTTCAGTTGCTTTATCATGGAAGCCAGATGCTCAGAAC
AATGAATCCCAACAAACTGTTGTATTCCCAAAGGGGAATGCAATCCCTAGCATCAAGGCT
CTGACCTTCTATAGGTCCAACACATTTGCAGTGGATGTTTTGAATGTTGATACTGATGAT
TTGCAAATAACACAGAAAATTAGCACGTACACGATTGGCCCTTTCCAATCGAGCAAAGGC
GAGAAGGCTAAACTGAAAGTGAAAGTTCGTCTCAACATCCATGGGGTTGTCTCTCTTGAA
TCAGCAATGATGTTGGAAGAGGAGGAAGTAGAAGTTCCGGTTTCAGCTACAAGTGAGGCA
CCCAAGGATGCTACTAAAATGGACACAGATGATGCACCACGTGATGATGACAATATGCAA
GAACCTAAAGTTCCTACAGATACCACCGAGGGTGCTGCTGAAAATGGGGCAGGTGAATCT
GAGGAAAAAACTGTTCCAATGGAGACTGACACAAAGGTCGAGCCAACAAAAAAGAAAGTT
AAGAAGACAAATGTTCCAGTCGCTGAAACAGTGTATGGTGCGATGGCCGCTGATGAGCTG
GAGAAAGCTGTTGAGAAAGAGTATGAAATGGCTCTTCAGGACAGAGTGATGGAAGAAACC
AAGGACAAGAAGAATTCTGTGGAGGCTTATGTTTATGACATGCGCAACAAGCTCAATGAG
AAGTACAATGAGTTTGTCATGTCAGAGGACATTGAAGGATTGATGACTAAGCTTCAGGAG
GTTGAGGATTGGCTGTATGAAGATGGTGAGGATGAGACCAAGGGTGTCTATGTCGCAAAG
TTAGAAGAACTTAAAAAGGTCGGCGGTCCTATTGAAGCGCGCTACAGAGAGTGGACTGAA
AGAGGTCCGGCTCTTGAGCAACTGATGTACTGCATCCGTAGTTTTAGAGAGGCTGCATTG
TCTAATGATCAAAAGTTTGATCACATAGACATATCAGAGAAACAGAAGGTTATTAATGAG
TGCTCAGACGCAGAGGCCTGGCTATTTGAGAAAAAGCAGCAGCAAGATGCTCTACCGAAG
CATGCTAATCCTGTCCTCCTTGTTTCTGACATAAAGAAAAAGGCTGAAGCGGTTGACAGG
TTCTGCAAACCGATTATGACCAAGCCAAAGCCAGCACCAAAGCCTCAGACCCCACCACCA
GCGGAGACCCCAGCACCTGAGGCTCAAACTCCGGAACCAGAATCAAGTGGAGCCAGTGAG
CCTGGCGAGGCGGCCAGCGAAGGAGCTGATCAGGAGGAGGCTACTGCGGAGCAAATGGAC
ATGGACAAAGCCGATCCTTCCCAAGCATGAGGACTGTAGATCAGAGGAGATTTTATGTCA
ATGATCGGTTGCATTCTCCTGTGCTTTTGGTCTGCTAGGGCAACAAACTAGGAGGAACGG
TTGTTTTACATACGTTGTGAGGGATATGTAATGGAACATGGAGAGTTCTGCGGTGTTTCT
AGCTGTATTGGTCAGTAAGAACAGCCTTTTCTTTTTCGACTGGTGAACTGGACGAAGCAT
GCAGGATAAGGGCACCCTTCCAGGTTTTGGTGACCCGTTGTCTGTGTAATTTTTATTGAG
ATGGTCCATAACGTTGTAATTTTACATACGTTGGTTGGTCCATGACGATTCAGAAATTTT
TGGTCACTGTTCAAAAGATTTCACCAGTTCTTAGCTGAAATGGTCTATTCTGTGGATAGA
GTTGTACTCCCTCTGTTTGGAAATAAGTGACTTGGGTGGAAATAAGTG
>Locus_58_Transcript_1/3_Confidence_0.714_Length_223
TAAACAGATCATCGGTGTTTAGCCGATGGACCGGCGGTTGTAGCGGTAACAAATAAAATA
AAGGGTCACACATGTTAGTGCATAACCCTTTATTTTATTTGTTACCGCTACAACCGCCGG
TCCATCGGCTAAACACCGATGATCTGTTTATGTAGTACTATAGCCCTTGTAAGTCTTCTC
AGACCACACTGAGCGGGGTGGTGGCTACGGAGCAGTGCGGTGG
>Locus_58_Transcript_2/3_Confidence_0.714_Length_223
TAAACAGATCATCGGTGTTTAGCCGATGGACCGGCGGTTGTAGCGGTAACAAATAAAATA
AAGGGTCACACATGTTAGTGCATAACCCTTTATTTTATTTGTTACCGCTACAACCGCCGG
TCCATCGGCTAAACACCGATGATCTGTTTATGTAGTACTATAGCCCTTGTAAGTCTTCTC
AGACCACACCGAGCGGGGTGGTGGCTACGGAGCAGTGCGGCGG
>Locus_58_Transcript_3/3_Confidence_0.714_Length_223
TAAACAGATCATCGGTGTTTAGCCGATGGACCGGCGGTTGTAGCGGTAACAAATAAAATA
AAGGGTCACACATGTTAGTGCATAACCCTTTATTTTATTTGTTACCGCTACAACCGCCGG
TCCATCGGCTAAACACCGATGATCTGTTTATGTAGTACTATAGCCCTTGTAAGTCTTCTC
AGACCACACCGAGCGGGGTGGTGGCTACGGAGCAGTGCGGTGG
>Locus_59_Transcript_1/6_Confidence_0.625_Length_1542
TGGTGATCAGGACCTTATGCATGCTTTACTGTAGCTAAACATTGTGTATGGTTACACACA
AGTTGTCTGTAGTTGGTTAATTTTGACCACTTTTTATCAGACGATCTGATTAGTTATGAC
AATTGCTTTATAATACTAATGCCTGCTTGTAATACATCTGTGTTCTTATTGCAAATCCTG
GCAATACTGATGCTTGCTTTAATACCAATACCAATGCTGGTTATCCTGCAGATGAGCTCA
TCAAGAACGCCGCCTACATTGGCACCCCTGGCAAGGGTATCCTCGCTGCGGACGAGTCCA
CTGGCACCATCGGCAAGCGCTTCGCCAGCATCAACGTTGAGAACGTTGAGGACAACCGCC
GTGCCCTCCGTGAGCTCCTCTTCTGCACCCCTGGTGCCCTCCAGTACATCAGCGGTGTGA
TCCTCTTCGAGGAGACCCTCTACCAGAGCACCAAGGCTGGCAAGCCCTTCGTCGAGGTCC
TCAAGGAGGCCAATGTTCTCCCTGGCATCAAGGTGGACAAGGGCACCATCGAGCTCGCTG
GAACTGACAAGGAGACCACCACCCAGGGCCATGATGACCTTGGCAAGCGCTGCGCCAAGT
ACTACGAGGCTGGTGCCCGCTTCGCCAAGTGGCGTGCTGTCCTCAAGATCGGCCCCAACG
AGCCATCCCAGCTGTCCATTGACCAGAATGCTCAGGGTCTTGCTCGCTATGCCATCATCT
GCCAGGAGAACGGTCTGGTGCCCATTGTTGAGCCTGAGATCCTTGTTGATGGTCCTCATG
ACATTGACCGCTGTGCCTATGTGACCGAGGTGGTCCTTGCTGCCTGCTACAAAGCTCTCA
ATGACCAGCATGTTCTTCTTGAGGGTACCCTCCTGAAGCCCAACATGGTCACCCCTGGAT
CTGACTCCAAGAAGGTTGCCCCAGAGGTCATCGCCGAGTACACCGTCCGCACCCTCCAGA
GGACTGTCCCACCTGCAGTGCCTGCCATTGTCTTCCTCTCTGGTGGCCAGAGCGAGGAGG
AGGCGACCAAGAACCTCAACGCCATGAACAAGCTCCAGACCAAGAAGCCGTGGTCTCTGT
CCTTCTCCTTCGGGCGTGCCCTCCAGCAGAGCACCCTCAAGGCCTGGGGTGGCAAGGCGG
AGAATGTCGCGAATGCCCAGAAGGCGTTCCTGGTGAGGTGCAAGGCCAACTCCGAGGCCA
CCCTCGGCAAATACCAGGGCGACGCCACCCTCGGTGAGGGCGCCTCAGAGAGCCTCCACG
TCAAGGACTACAAGTACTGATCTGCCTTCGGCGCCGGTCCGTTTGGGCCTTCCTGCATAC
CAGTATTATTGTTTGGTTTTCTGAGTCCTATATATCTTCGGATATCGAACATCGTTTAAT
AATATGAAGCTTGTGCTTTCATAATACCTTAGTAGTTTTTTTGGTGTTGCTCTCCTTTAA
CTCAGGTGCTGGGTTTGGTAAATTGGAGCAGCTGGTTTTTGTTCTATCGTCCTGTAATTT
TGCTGCTTGAAACCGCAATGGGAAAAACCTTTTATATGCTGA
>Locus_59_Transcript_2/6_Confidence_0.625_Length_1542
TGGTGATCAGGACCTTATGCATGCTTTACTGTAGCTAAACATTGTGTATGGTTACACACA
AGTTGTCTGTAGTTGGTTAATTTTGACCACTTTTTATCAGACGATCTGATTAGTTATGAC
AATTGCTTTATAATACTAATGCCTGCTTGTAATACATCTGTGTTCTTATTGCAAATCCTG
GCAATACTGATGCTTGCTTTAATACCAATACCAATGCTGGTTATCCTGCAGATGAGCTCA
TCAAGAACGCCGCCTACATTGGCACCCCTGGCAAGGGTATCCTCGCTGCGGACGAGTCCA
CTGGCACCATCGGCAAGCGCTTCGCCAGCATCAACGTTGAGAACGTTGAGGACAACCGCC
GTGCCCTCCGTGAGCTCCTCTTCTGCACCCCTGGTGCCCTCCAGTACATCAGCGGTGTGA
TCCTCTTCGAGGAGACCCTCTACCAGAGCACAAAGGCTGGCAAGCCCTTCGTCGAGGTCC
TCCAGGAGGCCAATGTCCTCCCTGGCATCAAGGTTGACAAGGGCACCATCGAGCTCGCTG
GAACCGACAAGGAGACCACCACCCAGGGCCATGATGACCTTGGCAAGCGCTGCGCCAAGT
ACTACGAGGCTGGTGCCCGCTTCGCCAAGTGGCGTGCTGTCCTCAAGATCGGCCCCAACG
AGCCATCCCAGCTGTCCATTGACCAGAATGCTCAGGGTCTTGCTCGCTATGCCATCATCT
GCCAGGAGAACGGTCTGGTGCCCATTGTTGAGCCTGAGATCCTTGTTGATGGTCCTCATG
ACATTGACCGCTGTGCCTATGTGACCGAGGTGGTCCTTGCTGCCTGCTACAAAGCTCTCA
ATGACCAGCATGTTCTTCTTGAGGGTACCCTCCTGAAGCCCAACATGGTCACCCCTGGAT
CTGACTCCAAGAAGGTTGCCCCAGAGGTCATCGCCGAGTACACCGTCCGCACCCTCCAGA
GGACTGTCCCACCTGCAGTGCCTGCCATTGTCTTCCTCTCTGGTGGCCAGAGCGAGGAGG
AGGCGACCAAGAACCTCAACGCCATGAACAAGCTCCAGACCAAGAAGCCGTGGTCTCTGT
CCTTCTCCTTCGGGCGTGCCCTCCAGCAGAGCACCCTCAAGGCCTGGGGTGGCAAGGCGG
AGAACGTCGCGAATGCCCAGAAGGCATTCCTGGTCAGGTGCAAGGCCAACTCCGAGGCCA
CCCTTGGCAAGTACCAGGGCGATGCTACCCTTGGCGAGGGCGCCTCCGAGAGCCTCCACG
TCAAGGACTACAAGTACTGAGCTGCCTTCGGCGCCGGTCCGTTTGGGCCTTCCTGCATAC
CAGTATTATTGTTTGGTTTTCTGAGTCCTATATATCTTCGGATATCGAACATCGTTTAAT
AATATGAAGCTTGTGCTTTCATAATACCTTAGTAGTTTTTTTGGTGTTGCTCTCCTTTAA
CTCAGGTGCTGGGTTTGGTAAATTGGAGCAGCTGGTTTTTGTTCTATCGTCCTGTAATTT
TGCTGCTTGAAACCGCAATGGGAAAAACCTTTTATATGCTGA
>Locus_59_Transcript_3/6_Confidence_0.562_Length_1542
TGGTGATCAGGACCTTATGCATGCTTTACTGTAGCTAAACATTGTGTATGGTTACACACA
AGTTGTCTGTAGTTGGTTAATTTTGACCACTTTTTATCAGACGATCTGATTAGTTATGAC
AATTGCTTTATAATACTAATGCCTGCTTGTAATACATCTGTGTTCTTATTGCAAATCCTG
GCAATACTGATGCTTGCTTTAATACCAATACCAATGCTGGTTATCCTGCAGATGAGCTCA
TCAAGAACGCCGCCTACATTGGCACCCCTGGCAAGGGTATCCTCGCTGCGGACGAGTCCA
CTGGCACCATCGGCAAGCGCTTCGCCAGCATCAACGTTGAGAACGTTGAGGACAACCGCC
GTGCCCTCCGTGAGCTCCTCTTCTGCACCCCTGGTGCCCTCCAGTACATCAGCGGTGTGA
TCCTCTTCGAGGAGACCCTCTACCAGAGCACCAAGGCTGGCAAGCCCTTCGTCGAGGTCC
TCAAGGAGGCCAATGTTCTCCCTGGCATCAAGGTGGACAAGGGCACCATCGAGCTCGCTG
GAACTGACAAGGAGACCACCACCCAGGGCCATGATGACCTTGGCAAGCGCTGCGCCAAGT
ACTACGAGGCTGGTGCCCGCTTCGCCAAGTGGCGTGCTGTCCTCAAGATCGGCCCCAACG
AGCCATCCCAGCTGTCCATTGACCAGAATGCTCAGGGTCTTGCTCGCTATGCCATCATCT
GCCAGGAGAACGGTCTGGTGCCCATTGTTGAGCCTGAGATCCTTGTTGATGGTCCTCATG
ACATTGACCGCTGTGCCCACGTGACTGAGGTGGTCCTTGCTGCCTGCTACAAGGCTCTCA
ACGACCAGCATGTTCTCCTTGAGGGTACCCTCCTGAAGCCCAACATGGTTACCCCTGGAT
CTGACTCCAAGAAGGTTGCCCCTGAGGTCATCGCTGAGTACACCGTCCGCACCCTCCAGA
GGACCGTCCCACCTGCCGTGCCTGCCATTGTCTTCCTCTCTGGTGGACAGAGCGAGGAGG
AGGCGACCAAGAACCTCAACGCCATGAACAAGCTCCAGACCAAGAAGCCGTGGTCTCTGT
CCTTCTCCTTCGGGCGTGCCCTCCAGCAGAGCACCCTCAAGGCCTGGGGTGGCAAGGCGG
AGAACGTCGCGAATGCCCAGAAGGCATTCCTGGTCAGGTGCAAGGCCAACTCCGAGGCCA
CCCTTGGCAAGTACCAGGGCGATGCTACCCTTGGCGAGGGCGCCTCCGAGAGCCTCCACG
TCAAGGACTACAAGTACTGAGCTGCCTTCGGCGCCGGTCCGTTTGGGCCTTCCTGCATAC
CAGTATTATTGTTTGGTTTTCTGAGTCCTATATATCTTCGGATATCGAACATCGTTTAAT
AATATGAAGCTTGTGCTTTCATAATACCTTAGTAGTTTTTTTGGTGTTGCTCTCCTTTAA
CTCAGGTGCTGGGTTTGGTAAATTGGAGCAGCTGGTTTTTGTTCTATCGTCCTGTAATTT
TGCTGCTTGAAACCGCAATGGGAAAAACCTTTTATATGCTGA
>Locus_59_Transcript_4/6_Confidence_0.688_Length_1542
TGGTGATCAGGACCTTATGCATGCTTTACTGTAGCTAAACATTGTGTATGGTTACACACA
AGTTGTCTGTAGTTGGTTAATTTTGACCACTTTTTATCAGACGATCTGATTAGTTATGAC
AATTGCTTTATAATACTAATGCCTGCTTGTAATACATCTGTGTTCTTATTGCAAATCCTG
GCAATACTGATGCTTGCTTTAATACCAATACCAATGCTGGTTATCCTGCAGATGAGCTCA
TCAAGAACGCCGCCTACATTGGCACCCCTGGCAAGGGTATCCTCGCTGCGGACGAGTCCA
CTGGCACCATCGGCAAGCGCTTCGCCAGCATCAACGTTGAGAACGTTGAGGACAACCGCC
GTGCCCTCCGTGAGCTCCTCTTCTGCACCCCTGGTGCCCTCCAGTACATCAGCGGTGTGA
TCCTCTTCGAGGAGACCCTCTACCAGAGCACCAAGGCTGGCAAGCCCTTCGTCGAGGTCC
TCAAGGAGGCCAATGTTCTCCCTGGCATCAAGGTGGACAAGGGCACCATCGAGCTCGCTG
GAACTGACAAGGAGACCACCACCCAGGGCCATGATGACCTTGGCAAGCGCTGCGCCAAGT
ACTACGAGGCTGGTGCCCGCTTCGCCAAGTGGCGTGCTGTCCTCAAGATCGGCCCCAACG
AGCCATCCCAGCTGTCCATTGACCAGAATGCTCAGGGTCTTGCTCGCTATGCCATCATCT
GCCAGGAGAACGGTCTGGTGCCCATTGTTGAGCCTGAGATCCTTGTTGATGGTCCTCATG
ACATTGACCGCTGTGCCTATGTGACCGAGGTGGTCCTTGCTGCCTGCTACAAAGCTCTCA
ATGACCAGCATGTTCTTCTTGAGGGTACCCTCCTGAAGCCCAACATGGTCACCCCTGGAT
CTGACTCCAAGAAGGTTGCCCCAGAGGTCATCGCCGAGTACACCGTCCGCACCCTCCAGA
GGACTGTCCCACCTGCAGTGCCTGCCATTGTCTTCCTCTCTGGTGGCCAGAGCGAGGAGG
AGGCGACCAAGAACCTCAACGCCATGAACAAGCTCCAGACCAAGAAGCCGTGGTCTCTGT
CCTTCTCCTTCGGGCGTGCCCTCCAGCAGAGCACCCTCAAGGCCTGGGGTGGCAAGGCGG
AGAATGTCGCGAATGCCCAGAAGGCGTTCCTGGTGAGGTGCAAGGCCAACTCCGAGGCCA
CCCTCGGCAAGTACCAGGGCGATGCTACCCTTGGCGAGGGTGCCTCCGAGAGCCTCCACG
TCAAGGACTACAAGTACTAAGCTGCCTTCGGCGCCGGTCCGTTTGGGCCTTCCTGCATAC
CAGTATTATTGTTTGGTTTTCTGAGTCCTATATATCTTCGGATATCGAACATCGTTTAAT
AATATGAAGCTTGTGCTTTCATAATACCTTAGTAGTTTTTTTGGTGTTGCTCTCCTTTAA
CTCAGGTGCTGGGTTTGGTAAATTGGAGCAGCTGGTTTTTGTTCTATCGTCCTGTAATTT
TGCTGCTTGAAACCGCAATGGGAAAAACCTTTTATATGCTGA
>Locus_59_Transcript_5/6_Confidence_0.562_Length_1542
TGGTGATCAGGACCTTATGCATGCTTTACTGTAGCTAAACATTGTGTATGGTTACACACA
AGTTGTCTGTAGTTGGTTAATTTTGACCACTTTTTATCAGACGATCTGATTAGTTATGAC
AATTGCTTTATAATACTAATGCCTGCTTGTAATACATCTGTGTTCTTATTGCAAATCCTG
GCAATACTGATGCTTGCTTTAATACCAATACCAATGCTGGTTATCCTGCAGATGAGCTCA
TCAAGAACGCCGCCTACATTGGCACCCCTGGCAAGGGTATCCTCGCTGCGGACGAGTCCA
CTGGCACCATCGGCAAGCGCTTCGCCAGCATCAACGTTGAGAACGTTGAGGACAACCGCC
GTGCCCTCCGTGAGCTCCTCTTCTGCACCCCTGGTGCCCTCCAGTACATCAGCGGTGTGA
TCCTCTTCGAGGAGACCCTCTACCAGAGCACCAAGGCTGGCAAGCCCTTCGTCGAGGTCC
TCAAGGAGGCCAATGTTCTCCCTGGCATCAAGGTGGACAAGGGCACCATCGAGCTCGCTG
GAACTGACAAGGAGACCACCACCCAGGGCCATGATGACCTTGGCAAGCGCTGCGCCAAGT
ACTACGAGGCTGGTGCCCGCTTCGCCAAGTGGCGTGCTGTCCTCAAGATCGGCCCCAACG
AGCCATCCCAGCTGTCCATTGACCAGAATGCTCAGGGTCTTGCTCGCTATGCCATCATCT
GCCAGGAGAACGGTCTGGTGCCCATTGTTGAGCCTGAGATCCTTGTTGATGGTCCTCATG
ATATTGACCGCTGTGCCTATGTGACCGAGGTGGTCCTTGCTGCCTGCTACAAGGCTCTCA
ATGACCAGCATGTTCTCCTTGAGGGTACCCTCCTGAAGCCCAACATGGTCACCCCTGGAT
CTGACTCCAAGAAGGTTGCCCCAGAGGTCATCGCCGAGTACACCGTCCGCACCCTCCAGA
GGACTGTCCCACCTGCAGTGCCTGCCATTGTCTTCCTCTCTGGTGGCCAGAGCGAGGAGG
AGGCGACCAAGAACCTCAACGCCATGAACAAGCTCCAGACCAAGAAGCCGTGGTCTCTGT
CCTTCTCCTTCGGGCGTGCCCTCCAGCAGAGCACCCTCAAGGCCTGGGGTGGCAAGGCGG
AGAACGTCGCGAATGCCCAGAAGGCATTCCTGGTCAGGTGCAAGGCCAACTCCGAGGCCA
CCCTTGGCAAGTACCAGGGCGATGCTACCCTTGGCGAGGGCGCCTCCGAGAGCCTCCACG
TCAAGGACTACAAGTACTGAGCTGCCTTCGGCGCCGGTCCGTTTGGGCCTTCCTGCATAC
CAGTATTATTGTTTGGTTTTCTGAGTCCTATATATCTTCGGATATCGAACATCGTTTAAT
AATATGAAGCTTGTGCTTTCATAATACCTTAGTAGTTTTTTTGGTGTTGCTCTCCTTTAA
CTCAGGTGCTGGGTTTGGTAAATTGGAGCAGCTGGTTTTTGTTCTATCGTCCTGTAATTT
TGCTGCTTGAAACCGCAATGGGAAAAACCTTTTATATGCTGA
>Locus_59_Transcript_6/6_Confidence_0.625_Length_1542
TGGTGATCAGGACCTTATGCATGCTTTACTGTAGCTAAACATTGTGTATGGTTACACACA
AGTTGTCTGTAGTTGGTTAATTTTGACCACTTTTTATCAGACGATCTGATTAGTTATGAC
AATTGCTTTATAATACTAATGCCTGCTTGTAATACATCTGTGTTCTTATTGCAAATCCTG
GCAATACTGATGCTTGCTTTAATACCAATACCAATGCTGGTTATCCTGCAGATGAGCTCA
TCAAGAACGCCGCCTACATTGGCACCCCTGGCAAGGGTATCCTCGCTGCGGACGAGTCCA
CTGGCACCATCGGCAAGCGCTTCGCCAGCATCAACGTTGAGAACGTTGAGGACAACCGCC
GTGCCCTCCGTGAGCTCCTCTTCTGCACCCCTGGTGCCCTCCAGTACATCAGCGGTGTGA
TCCTCTTCGAGGAGACCCTCTACCAGAGCACCAAGGCTGGCAAGCCCTTCGTCGAGGTCC
TCAAGGAGGCCAATGTTCTCCCTGGCATCAAGGTGGACAAGGGCACCATCGAGCTCGCTG
GAACTGACAAGGAGACCACCACCCAGGGCCATGATGACCTTGGCAAGCGCTGCGCCAAGT
ACTACGAGGCTGGTGCCCGCTTCGCCAAGTGGCGTGCTGTCCTCAAGATCGGCCCCAACG
AGCCATCCCAGCTGTCCATTGACCAGAATGCTCAGGGTCTTGCTCGCTATGCCATCATCT
GCCAGGAGAACGGTCTGGTGCCCATTGTTGAGCCTGAGATCCTTGTTGATGGTCCTCATG
ACATTGACCGCTGTGCCTATGTGACCGAGGTGGTCCTTGCTGCCTGCTACAAAGCTCTCA
ATGACCAGCATGTTCTTCTTGAGGGTACCCTCCTGAAGCCCAACATGGTCACCCCTGGAT
CTGACTCCAAGAAGGTTGCCCCAGAGGTCATCGCCGAGTACACCGTCCGCACCCTCCAGA
GGACTGTCCCACCTGCAGTGCCTGCCATTGTCTTCCTCTCTGGTGGCCAGAGCGAGGAGG
AGGCGACCAAGAACCTCAACGCCATGAACAAGCTCCAGACCAAGAAGCCGTGGTCTCTGT
CCTTCTCCTTCGGGCGTGCCCTCCAGCAGAGCACCCTCAAGGCCTGGGGTGGCAAGGCGG
AGAACGTCGCGAATGCCCAGAAGGCATTCCTGGTCAGGTGCAAGGCCAACTCCGAGGCCA
CCCTTGGCAAGTACCAGGGCGATGCTACCCTTGGCGAGGGCGCCTCCGAGAGCCTCCACG
TCAAGGACTACAAGTACTGAGCTGCCTTCGGCGCCGGTCCGTTTGGGCCTTCCTGCATAC
CAGTATTATTGTTTGGTTTTCTGAGTCCTATATATCTTCGGATATCGAACATCGTTTAAT
AATATGAAGCTTGTGCTTTCATAATACCTTAGTAGTTTTTTTGGTGTTGCTCTCCTTTAA
CTCAGGTGCTGGGTTTGGTAAATTGGAGCAGCTGGTTTTTGTTCTATCGTCCTGTAATTT
TGCTGCTTGAAACCGCAATGGGAAAAACCTTTTATATGCTGA
>Locus_60_Transcript_1/4_Confidence_0.667_Length_974
GTCAAAATACAGGCTTGTTCTTCGGGGCTATTCGAACCAAACTCGTACATCCTCTCCAGA
CTCCACCCCATTTTTCGATTTCCCTTGTGCGGTCCGAGTACAGCGCGGTGGTGGCGGCGA
AGCGAGCGGACAGAGACAGGCAGAAGCCAGGGCAACGGTGCTGAGGCCACAGGTCGGCGA
AGATGAGCGGGAAGAAGGTCGCCGAGGTGGCCGTGAAAGCTGGGAGGGCGATCGACTGGG
ACGGCATGGCCAAGATGCTCGTCTCCGAGGAGGCGCGCAAGGAGTTCGCCACCCTCCGCC
GCACCTTCGAGGACGTCAACCACCAGCTCCAGACCAAGTACTCGCAGGAACCTCAACCAA
TTGACTGGGAGTACTACAGAAAAGGGATTGGATCTAAAGTGGTTGATATGTACAAAGAAG
CTTGTGACAGCATTGAGATCCCCAAGTTTGTCGACACTGTGACTCCTGAATACAAGCCAA
AGTTTGATGCTCTAGTGGCTGAACTGAAAGAGGCAGAGCAAATCTCTCTGAAAGAGTCTG
AGAGGATAGAGAAGGAGATCGCTGAACTCAAGGAAATGAAGAAAAAGATTAGCACAATGA
CAGCCGATGAATACTTTGAGAAGCATCCTGAGCTCAGGCAGAAGTTTGATGATGAAATCC
GTAACGATTACTGGGGATATTGAAACACACCCCAACTTTCTTTTTCTTTGAAGAACCAAT
AATTTGCTGTGTCTCAGTATGTAAAAATGAATTTCAGTTTCTGAAAGTTGCTGGTTGGTC
CCATGACATGTAGATGAGACACACTGAAATCCGAGCTGGTTTGAACTGAATCGGCTGTGC
TGGACATCGCCATTTTGAAGGCTGTCATTATACCTGGCAACAATGTTCTCTGTTTAGTTC
CTTTCAACTTGCATAAGAGGACTTCCGCAGATTTACTACCTCATTCTGTAGTTCCACAGC
TTATTAATTTCTGG
>Locus_60_Transcript_2/4_Confidence_0.667_Length_1034
GTCAAAATACAGGCTTGTTCTTCGGGGCTATTCGAACCAAACTCGTACATCCTCTCCAGA
CTCCACCCCATTTTTCGATTTCCCTTGTGCGGTCCGAGTACAGCGCGGTGGTGGCGGCGA
AGCGAGCGGACAGAGACAGGCAGAAGCCAGGGCAACGGTGCTGAGGCCACAGGTCGGCGA
AGATGAGCGGGAAGAAGGTCGCCGAGGTGGCCGTGAAAGCTGGGAGGGCGATCGACTGGG
ACGGCATGGCCAAGATGCTCGTCTCCGAGGAGTCGCGCAAGGAGTTCGCCACCCTCCGCC
GCACTTTCGAGGACCTCAACCACCAGCTCCAGACCAAGTACTCGCAGGAACCTCAACCAA
TTGACTGGGAGTACTACAGAAAAGGGATTGGATCTAAAGTGGTTGATATGTACAAAGAAG
CTTGTGACAGCATTGAGATCCCCAAGTTTGTCGACACTGTGACTCCTGAATACAAGCCAA
AGTTTGATGCTCTAGTGGCTGAACTGAAAGAGGCAGAGCAAATCTCTCTGAAAGAGTCTG
AGAGGATAGAGAAGGAGATCGCTGAACTCAAGGAAATGAAGAAAAAGATTAGCACAATGA
CAGCCGATGAATACTTTGAGAAGCATCCTGAGCTCAGGCAGAAGTTTGATGATGAAATCC
GTAACGATTACTGGGGATACTGAAGCACACCCCGACTTTCTTTTTCTTCGAAGAACCAAT
AATTTGCTGTGTCTCAGTATGTATAAATGAATTTCAGTTTTCCCAAGTTGTTGGTCGGTC
CCATGACATGTAGATGAGACGCACTGAAATAAGAGCTGGTTTGAACTGAATCGGTTGTGC
TGGACCTTGCCATTTTGAAGGCTCTCATTATACCTGGCAATGGTGTTCTCTGTTTAGTTC
CTTTCAACTTGCATAAGAGGACTTCCACAGATTTATTACCTCATTCTGTAGTTCCACAGC
TTATTATTTTCTGGGTATTGATGTTTTCCTATGGTGTTGATGTTGTGTTTGTAGAGCATC
TCATTATACCTGGA
>Locus_60_Transcript_3/4_Confidence_0.667_Length_974
GTCAAAATACAGGCTTGTTCTTCGGGGCTATTCGAACCAAACTCGTACATCCTCTCCAGA
CTCCACCCCATTTTTCGATTTCCCTTGTGCGGTCCGAGTACAGCGCGGTGGTGGCGGCGA
AGCGAGCGGACAGAGACAGGCAGAAGCCAGGGCAACGGTGCTGAGGCCACAGGTCGGCGA
AGATGAGCGGGAAGAAGGTCGCCGAGGTGGCCGTGAAAGCTGGGAGGGCGATCGACTGGG
ACGGCATGGCCAAGATGCTCGTCTCCGAGGAGTCGCGCAAGGAGTTCGCCACCCTCCGCC
GCACTTTCGAGGACCTCAACCACCAGCTCCAGACCAAGTACTCGCAGGAACCTCAACCAA
TTGACTGGGAGTACTACAGAAAAGGGATTGGATCTAAAGTGGTAGATATGTACAAAGAAG
CTTATGACAGCATTGAGATCCCCAAGTATGTTGACACCGTGACTCCTGAATACAAGCCAA
AGTTTGATGCTCTAGTGGTTGAACTGAAAGAGGCAGAGAAAATCTCTCTGAAAGAGTCTG
AGAGGATAGAGAAGGAGATTGCTGAACTCAAGGAAATGAAGAAAAAGATTAGCACCATGA
CAGCTGATGAATACTTTGAGAAGCATCCTGAGCTCAGGCAGAAGTTTGATGATGAAATCC
GTAACGATTACTGGGGATATTGAAACACACCCCAACTTTCTTTTTCTTTGAAGAACCAAT
AATTTGCTGTGTCTCAGTATGTAAAAATGAATTTCAGTTTCTGAAAGTTGCTGGTTGGTC
CCATGACATGTAGATGAGACACACTGAAATCCGAGCTGGTTTGAACTGAATCGGCTGTGC
TGGACATCGCCATTTTGAAGGCTGTCATTATACCTGGCAACAATGTTCTCTGTTTAGTTC
CTTTCAACTTGCATAAGAGGACTTCCGCAGATTTACTACCTCATTCTGTAGTTCCACAGC
TTATTAATTTCTGG
>Locus_60_Transcript_4/4_Confidence_0.667_Length_974
GTCAAAATACAGGCTTGTTCTTCGGGGCTATTCGAACCAAACTCGTACATCCTCTCCAGA
CTCCACCCCATTTTTCGATTTCCCTTGTGCGGTCCGAGTACAGCGCGGTGGTGGCGGCGA
AGCGAGCGGACAGAGACAGGCAGAAGCCAGGGCAACGGTGCTGAGGCCACAGGTCGGCGA
AGATGAGCGGGAAGAAGGTCGCCGAGGTGGCCGTGAAAGCTGGGAGGGCGATCGACTGGG
ACGGCATGGCCAAGATGCTCGTCTCCGAGGAGTCGCGCAAGGAGTTCGCCACCCTCCGCC
GCACTTTCGAGGACCTCAACCACCAGCTCCAGACCAAGTACTCGCAGGAACCTCAACCAA
TTGACTGGGAGTACTACAGAAAAGGGATTGGATCTAAAGTGGTTGATATGTACAAAGAAG
CTTGTGACAGCATTGAGATCCCCAAGTTTGTCGACACTGTGACTCCTGAATACAAGCCAA
AGTTTGATGCTCTAGTGGCTGAACTGAAAGAGGCAGAGCAAATCTCTCTGAAAGAGTCTG
AGAGGATAGAGAAGGAGATCGCTGAACTCAAGGAAATGAAGAAAAAGATTAGCACAATGA
CAGCCGATGAATACTTTGAGAAGCATCCTGAGCTCAGGCAGAAGTTTGATGATGAAATCC
GTAACGATTACTGGGGATATTGAAACACACCCCAACTTTCTTTTTCTTTGAAGAACCAAT
AATTTGCTGTGTCTCAGTATGTAAAAATGAATTTCAGTTTCTGAAAGTTGCTGGTTGGTC
CCATGACATGTAGATGAGACACACTGAAATCCGAGCTGGTTTGAACTGAATCGGCTGTGC
TGGACATCGCCATTTTGAAGGCTGTCATTATACCTGGCAACAATGTTCTCTGTTTAGTTC
CTTTCAACTTGCATAAGAGGACTTCCGCAGATTTACTACCTCATTCTGTAGTTCCACAGC
TTATTAATTTCTGG
>Locus_61_Transcript_1/2_Confidence_1.000_Length_343
TCTATTGTATTTGAGGTTTCTGGCTTCTTGCCTGGAGATGCGGTACGCATTGGCGATGAC
ATCAACTGGCAGGGCACGGAGGATTGAGTTCTTTCCTGCGATTTGACTAACCATGGAGTT
TGCGTTGGTCTTGAATGAAATGTACTGACATCCTTCGCGTTGTGCCTTCTTTAGGACAAC
ATAGTTTTGTGGTATGATTAATAGTTGCCCCGTGCGAAGAATGCTATTCTTTCACCATTC
TGGAACATTAATGCTCACAGTGTGGTGTACATGATCCAAGGCCATGGCCTTGGATCATGT
TGTTAATAATCATGGTCAAAATGTGTTCAATGGCATTCTTCGC
>Locus_61_Transcript_2/2_Confidence_1.000_Length_322
TCTATTGTATTTGAGGTTTCTGGCTTCTTGCCTGGAGATGCGGTACGCATTGGCGATGAC
ATCAACTGGCAGGGCACGGAGGATTGAGTTCTTTCCTGCGATTTGACTAACCATGGAGTT
TGCGTTGGTCTTGAATGAAATGTACTGACATCCTTCGCGTTGTGCCTTCTTTAGGACAAC
ATAGTTTTGTGGTATGATTAATAGTTGCCCCGTGCGAAGAATGCCATTGAACACATTTTG
ACCATGATTATTAACAACCTGAACCGACGCATGGCCTTGGATCATGTACACCACACTGTG
AGCATTAATGTTCCAGAATGGT
>Locus_62_Transcript_1/1_Confidence_1.000_Length_226
GCAACAATTCGTTAGTCAAAACATATTCCGTGGATTCAATTTCCAGTTGCTTGGTGAGGC
CCTTGGCATAAGTGAACACACATCGCAAAGACTTTCAAATCAAAATGACGAAAGAGGTGA
GATAATCCGTGTGAATCGTGCCCTTCAATTTCTGCAACCAATTGTGAGGCAACAACAAGA
GCAGGAGTCCTACCCGCATATTCAGTATCAGGGAGACCAACCTGAG
>Locus_63_Transcript_1/2_Confidence_1.000_Length_855
CAGGTCTTCAGCACCTACTCGGACAACCAGCCGGGCGTCCTGATCCAGGTGTACGAGGGC
GAGCGCGCGAGGACCAAGGACAACAACCTCCTGGGCAAGTTTGAGCTGTCTGGCATCCCA
CCGGCGCCTCGTGGGGTGCCCCAGATCACGGTCTGCTTCGACATCGACGCCAACGGCATC
CTCAACGTCTCTGCGGAGGACAAGACGACTGGCCAGAAGAACAAGATCACCATCAGCAAT
GACAAGGGGCGCCTGAGCAAGGAGGAGATCGAGAAGATGGTGCAGGAGGCGGAGAAGTAC
AAGGCGGAGGACGAGGAGCACAAGAAGAAGGTGGACGCCAAGAACGCGCTGGAGAACTAC
GCCTACAACATGCGCAGCACGATCAAGGACGAGAAGATCGCCGCCAAGCTCGGGGCCGAC
GACAAGAAGACGGTGGAGGACGCCGTGGAGGAGGCCATCCGCTGGCTGGACAACAACCAG
CTCGCGGAGGCCGACGAGTTCGAGGACAAGCAGAAGGAGCTGGAGGGCGTCTGCAACCCC
ATCATCGCCAGGATGTACCAGGCCGGCGCTACGCCGGACATGGCCGGCATGAGCATGGAC
GAGGACGTGCCGTCTGGCGGCGGCGCTGGCCCCAAGATCGAGGAGGTGGACTAAGCTGTT
CCATGCTTTCTTCTGTCGTCTGCGCATGGGCGCTCTGTGTTCTGGTGTCGGTCGTGTCGT
TGAGTTGTCTGTCTGTCGATCAGTAGTAGTTTGATGAGGTTATGGATGGGAAGGACAATG
TTGGCTTAATGGTTTGGAACTTTGAAAGTTTAGCTGCTTTTCGTTGAATTGAATCTGGTG
CTTCCCTAAAAAAAA
>Locus_63_Transcript_2/2_Confidence_1.000_Length_855
CAGGTCTTCAGCACCTACTCGGACAACCAGCCGGGCGTCCTGATCCAGGTGTACGAGGGC
GAGCGCACGAGGACCAAGGACAACAACCTCCTGGGCAAGTTCGAGCTGTCCGGCATCCCT
CCGGCGCCCCGCGGCGTGCCCCAGATCACGGTCTGCTTCGACATCGACGCCAACGGCATC
CTCAACGTGTCCGCGGAGGACAAGACGACGGGCCAGAAGAACAAGATCACCATCAGCAAC
GACAAGGGGCGGCTGAGCAAGGAGGAGATCGAGAAGATGGTGCAGGAGGCGGAGAAGTAC
AAGGCGGAGGACGAGGAGCACAAGAAGAAGGTGGACGCCAAGAACGCGCTGGAGAACTAC
GCCTACAACATGCGCAGCACGATCAAGGACGAGAAGATCGCCGCCAAGCTCGGGGCCGAC
GACAAGAAGACGGTGGAGGACGCCGTGGAGGAGGCCATCCGCTGGCTGGACAACAACCAG
CTCGCGGAGGCCGACGAGTTCGAGGACAAGCAGAAGGAGCTGGAGGGCGTCTGCAACCCC
ATCATCGCCAGGATGTACCAGGCCGGCGCTACGCCGGACATGGCCGGCATGAGCATGGAC
GAGGACGTGCCGTCTGGCGGCGGCGCTGGCCCCAAGATCGAGGAGGTGGACTAAGCTGTT
CCATGCTTTCTTCTGTCGTCTGCGCATGGGCGCTCTGTGTTCTGGTGTCGGTCGTGTCGT
TGAGTTGTCTGTCTGTCGATCAGTAGTAGTTTGATGAGGTTATGGATGGGAAGGACAATG
TTGGCTTAATGGTTTGGAACTTTGAAAGTTTAGCTGCTTTTCGTTGAATTGAATCTGGTG
CTTCCCTAAAAAAAA
>Locus_64_Transcript_1/2_Confidence_1.000_Length_252
TGATACCTGGTTTAGCTGCTCGCAGCACTGGTACCGGACCTCGTGCTCGCAGCCTCACTT
TCACCAAAACAACACTAGCATCATGAAGACCTTACTGCTCTTAGCTCTGCTTGCTCTTGC
GGCCAGCACCGCCTTTGCGCAATACACTCAAGATGATGGATGGAACGAGCAAGGCGGAGA
AGCGATAGGATGCGAGCAGCAGCAGGCAAACCTGGACTCTTGCAAGGATTACGTGATGGA
GCGATGCTTCAC
>Locus_64_Transcript_2/2_Confidence_1.000_Length_183
TGCAAGAGTCCAGGTTTGCCTGCTGCTGCTCTTAGCTCTGCTTGCTCTTGCGGCCAGCAC
CGCCTTTGCGCAATACACTCAAGATGATGGATGGAACGAGCAAGGCGGAGAAGCGATAGG
ATGCGAGCAGCAGCAGGCAAACCTGGACTCTTGCAAGGATTACGTGATGGAGCGATGCTT
CAC
>Locus_65_Transcript_1/5_Confidence_0.429_Length_942
TTTTTTTTGGCATATATGAGAACAACAATAATACTCAGCATTGCACTTGCTACCATCGCT
GCTCAGTACTCGCAAGTTCAGAAATGTAGGGTTCGTCGTCGAGGCTAGTCCTAACATGCC
ATTCCATTCTGCTACAGGAACAGGAGGATGTCTCAAAACAAGTATACTCAAAACTTTCAG
ATGATAGTACAGCATTACACCACAAATTCTGGCTTTGTTCCCGTGCACGTGCCCCCCTCA
CTCATCGGCGTGCTTCTTCTTCTTCTTCTTATCCTTCTTGGCAGACGCGTCGGTTTCCAT
GGGGGCGGCGGCATCCTCCGACTCTGATTTCTTCTTCTTTTTCTTCTTCTCGCCATCTGC
GTCGGCTGAAGGAGGAAGCTCCTCGCTCTCCTTGCTCTTCTTCTTCTTTTTCTTCTCGCC
GCTGTCGGCTTCGACTGCTGGAGACTCCTCGGCGTCCTTGGATTTCTTCTTCTTCTTCTT
TGACTTCTTCTCCTGCTCTCCGTCCTCTGCAGCTGTCTCCTTTGTAGGCTCGGCCTCTTC
GTGCTTCCTCTTCTTTGAAGCCACTTCTGACTTCTTTGGGGTTTCTTCAGTGGACAGCAC
TAGATCTGCTGCTGGGTTGTAAGTTTTAGCGGGTGTGATTAAAGCTCCAGCACCCTTCCG
GTCCTTGTCGTATGCTTCTATCTTGGGCTTTCCTTTAGTGGAACCCGCTGACTTCCCTAA
TTCTTTACCCTCAAGAACCCGAAGCCTTGTTTCAAGCTTGATCCTGCTCTCAAGACCCAT
GGAGTTATCGTCACCATCAGCAAGGGCATCATATCTGATGGCAAGTGCAGTCTTAGCAGC
AAGCGAACGAGAGATCTTTCCCTTGTGCTTCGGAGCCGCCTGTCCAATTAATGATGCGTG
ATAGATGAGACCATACTTTGGTGTAGCATGCTTTGTCTTCAG
>Locus_65_Transcript_2/5_Confidence_0.714_Length_1699
CACCTAACTACTTCACGGAACGAACATAGCAGTTGCCATAGATGAGGACAACAATAATAT
TCAGCATTGCACTTGCTACCATCACTGCTCAGTACTCGCAAGTTCAGAAATGTAGGGTGG
TTCGTCGCAGCTAGTCCTATAGGAGGATGTCGCAAAACAAGGCTACTCAAAACTTTCAGA
TGATAGTACAGTATTACACCACAAATTCCGGCTTTGTTCCCGTGCACGTGCCCCTCACTC
ATCGGCGTGCTTCTTCTTCTTCTTCTTCTTATCCTTCTTGGCAGACGCGTCGGTTTCCAT
GGGGGCATCCTCCGTGTCCAATTTCTTCTTCTTTTTCTTCTTCTCGCCGTCTGCGTCGGC
TGAAGGAGGAGGAAGCTCCTCGCTCTCCTTGCTCTTCTTCTTCTTTTTCTTCTCGCCGCT
GTCGGCTTCGACTGCTGGAGACTCCTCGGCGTCCTTGGATTTCTTCTTCTTCTTCTTTGA
CTTCTTCTCCTGCTCTCCGTCCTCTGCAGCTGTCTCCTTTGTAGGCTCGGCCTCTTCGTG
CTTCCTCTTCTTTGAAGCCACTTCTGACTTCTTTGGGGTTTCTTCAGTGGACAGCACTAG
ATCTGCTGCTGGGTTGTAAGTTTTAGCGGGTGTGATTAAAGCTCCAGCACCCTTCCGGTC
CTTGTCGTATGCTTCTATCTTGGGCTTTCCTTTAGTGGAACCCGCTGACTTCCCTAATTC
TTTACCCTCAAGAACCCGAAGCCTTGTTTCAAGCTTGATCCTGCTCTCAAGACCCATGGA
GTTATCGTCACCATCAGCAAGGGCATCATATCTGATGGCAAGTGCAGTCTTAGCAGCAAG
CGAACGAGAGATCTTTCCCTTGTGCTTCGGAGCCGCCTGTCCAATTAATGACGCGTGATA
GATGAGTCCATACTTTGGTGTAGCATGCTTTGTCTTCAGAGCTCTGAACAAGGCCTTCTC
TGCCCCCAGTATCTGAATAGTGCTGCCAGGCTGCTTCGCCAGATTCATCAAACTACCACC
ATGAGCAATAAGGCGAGCGCCAACAAGTTCACCAACAAGTGCAGTCAAGTTGGGAGCAAT
GGTATTCATCCTACTCTTCAGATAGTCATAGAGCTGGGCTCTGTACTCAGAAAGAGATAG
GACTTGATCACACAGCTCTCTGATGTTCGATAGGTCAAGATCATTAACCTCTGTTCCCAT
GGAAATTACAGCTGCCTCCTTCAGCTCTGCTTCCACATCCTCTTCTAGTATCTCAGAGAA
ATCAATGTTAACTGCATTAACACGATTGCCCATCAACTTGACAGCTTTCGCGTAATGGAT
ATTATCTGCAACAATTTTTGTAAGCTCTGGGAAGTGCCAGCCATACCATTCACGAACCCT
CATAGCATAAGTGTTGAGTTCCTTGTCAAGATCATCCAACAAGCCAATGGCCTGAATGAT
CATAGTATCAACCTTTTCAGGGCTGAACTTCAGCTTGTACCTAGACAAGCTGTGGGACAA
CCCAAGGCTCATAGGACCTAGATCATGTTCAGCTAGTCCAGACATAAGTTCAGTGAGCTG
ATTCCTCAGCCCTCTCATCAGTTCCATAACAGCACTGTTGTGAAGGCAGTCAATTTTCAG
CTTCTCTTTGATGGCATTCCCAAGCTTAGAATCAGCAACAGCCAATGTTTCACCATCGCA
GTGCTTTGACAGGAACTTG
>Locus_65_Transcript_3/5_Confidence_0.714_Length_1705
TTTTTTTTGGCATATATGAGAACAACAATAATACTCAGCATTGCACTTGCTACCATCGCT
GCTCAGTACTCGCAAGTTCAGAAATGTAGGGTTCGTCGTCGAGGCTAGTCCTAACATGCC
ATTCCATTCTGCTACAGGAACAGGAGGATGTCTCAAAACAAGTATACTCAAAACTTTCAG
ATGATAGTACAGCATTACACCACAAATTCTGGCTTTGTTCCCGTGCACGTGCCCCCCTCA
CTCATCGGCGTGCTTCTTCTTCTTCTTCTTATCCTTCTTGGCAGACGCGTCGGTTTCCAT
GGGGGCGGCGGCATCCTCCGACTCTGATTTCTTCTTCTTTTTCTTCTTCTCGCCATCTGC
GTCGGCTGAAGGAGGAAGCTCCTCGCTCTCCTTGCTCTTCTTCTTCTTTTTCTTCTCGCC
GCTGTCGGCTTCGACTGCGGGAGACTCCTCGGCGTCCTTGGATTTCTTCTTCTTCTTCTT
TGACTTCTCCTTCTCCTGCTCTCCGTCCTCTGCAGCTGTCTCCTTTGTAGGCTCTGCCTC
TTCGTGCTTCCTCTTCTTTGAAGCCACTTCTGACTTCTTTGGTGTTTCTTCAGTGGAGAG
CACTAGATCTGCTGCTGGGTTGTAAGTTTTAGCGGGTGTGATTAAAGCTCCAGCACCCTT
CCGGTCCTTGTCGTATGCTTCTATCTTGGGCTTTCCTTTAGTGGAACCCGCTGACTTCCC
TAATTCTTTACCCTCAAGAACCCGAAGCCTTGTTTCAAGCTTGATCCTGCTCTCAAGACC
CATGGAGTTATCGTCACCATCAGCAAGGGCATCATATCTGATGGCAAGTGCAGTCTTAGC
AGCAAGCGAACGAGAGATCTTTCCCTTGTGCTTCGGAGCCGCCTGTCCAATTAATGACGC
GTGATAGATGAGTCCATACTTTGGTGTAGCATGCTTTGTCTTCAGAGCTCTGAACAAGGC
CTTCTCTGCCCCCAGTATCTGAATAGTGCTGCCAGGCTGCTTCGCCAGATTCATCAAACT
ACCACCATGAGCAATAAGGCGAGCGCCAACAAGTTCACCAACAAGTGCAGTCAAGTTGGG
AGCAATGGTATTCATCCTACTCTTCAGATAGTCATAGAGCTGGGCTCTGTACTCAGAAAG
AGATAGGACTTGATCACACAGCTCTCTGATGTTCGATAGGTCAAGATCATTAACCTCTGT
TCCCATGGAAATTACAGCTGCCTCCTTCAGCTCTGCTTCCACATCCTCTTCTAGTATCTC
AGAGAAATCAATGTTAACTGCATTAACACGATTGCCCATCAACTTGACAGCTTTCGCGTA
ATGGATATTATCTGCAACAATTTTTGTAAGCTCTGGGAAGTGCCAGCCATACCATTCACG
AACCCTCATAGCATAAGTGTTGAGTTCCTTGTCAAGATCATCCAACAAGCCAATGGCCTG
AATGATCATAGTATCAACCTTTTCAGGGCTGAACTTCAGCTTGTACCTAGACAAGCTGTG
GGACAACCCAAGGCTCATAGGACCTAGATCATGTTCAGCTAGTCCAGACATAAGTTCAGT
GAGCTGATTCCTCAGCCCTCTCATCAGTTCCATAACAGCACTGTTGTGAAGGCAGTCAAT
TTTCAGCTTCTCTTTGATGGCATTCCCAAGCTTAGAATCAGCAACAGCCAATGTTTCACC
ATCGCAGTGCTTTGACAGGAACTTG
>Locus_65_Transcript_4/5_Confidence_0.500_Length_1701
AAATATATCACCACACCTACTACTTCACGGAATGGAACGTAGCAGCTTTCATAGACGAGA
ACAGCATAGTATTCAGAAATGTAGGGTTCGTCATGGCTAGTCCTAGCATGCCATTCCATG
CAACTACAGGAACAAGAGGATGTCTCAAATCGAGGCTACTCAAAACTTTCAGATGGTGGT
ACAGCATTACACCACAAATTCCGGCCATGTTTCCATGCCGGTGCACCTCACTCATCGGCG
TGCTTCTTCTTCTTCTTTTTATCCTTCTTGGCAGACGCGTCGGTTTCCATGGGTGCGGGG
GCAGCATCCTCAGCCGCCTCTGATTTCTTCTTCTTTTTCTTCTTCTCGCCATCTGCGTCG
GCTGAAGGAGGAGGAAGCTCCTCGCTTTCCTTGCTCTTCTTCTTCTTTTTCTTCTCACTG
CCGTCGGCTTCGACCGCTGGAGACTCCTCGGCATCCTTGGATTTCTTCTTCTTCTTTGAC
TTCTCCTTCTCCTGCTCTCCGTCATCTGCAGCTGTCTCCTTTGTAGGCTCTGCCTCCTCG
TGCTTCCTCTTCTTTGAAGCCACTTCTGACTTCTTTGGTGTTTCTTCAGTGGGGAGCACT
AGATCTGCTGCTGGGTTGTAAGTTTTAGCGGGTGTGATCAAAGCTCCAGCACCCTTCCGG
TCCTTCTCGTATGCCTCTATCTTGGGCTTTCCTTTAGTGGAACCCGCAGACTTCCCTAAG
TCTTTACCCTCAAGAACTCGAAGCCGTGTTTCAAGCTTGATCCTGCTCTCAAGACCCATG
GAGTTATCGTCACCATCAGCAAGGGCATCATATCTGATGGCAAGTGCAGTCTTAGCAGCA
AGCGAACGAGAGATCTTTCCCTTGTGCTTCGGAGCCGCCTGTCCAATTAATGACGCGTGA
TAGATGAGTCCATACTTTGGTGTAGCATGCTTTGTCTTCAGAGCTCTGAACAAGGCCTTC
TCTGCCCCCAGTATCTGAATAGTGCTGCCAGGCTGCTTCGCCAGATTCATCAAACTACCA
CCATGAGCAATAAGGCGAGCGCCAACAAGTTCACCAACAAGTGCAGTCAAGTTGGGAGCA
ATGGTATTCATCCTACTCTTCAGATAGTCATAGAGCTGGGCTCTGTACTCAGAAAGAGAT
AGGACTTGATCACACAGCTCTCTGATGTTCGATAGGTCAAGATCATTAACCTCTGTTCCC
ATGGAAATTACAGCTGCCTCCTTCAGCTCTGCTTCCACATCCTCTTCTAGTATCTCAGAG
AAATCAATGTTAACTGCATTAACACGATTGCCCATCAACTTGACAGCTTTCGCGTAATGG
ATATTATCTGCAACAATTTTTGTAAGCTCTGGGAAGTGCCAGCCATACCATTCACGAACC
CTCATAGCATAAGTGTTGAGTTCCTTGTCAAGATCATCCAACAAGCCAATGGCCTGAATG
ATCATAGTATCAACCTTTTCAGGGCTGAACTTCAGCTTGTACCTAGACAAGCTGTGGGAC
AACCCAAGGCTCATAGGACCTAGATCATGTTCAGCTAGTCCAGACATAAGTTCAGTGAGC
TGATTCCTCAGCCCTCTCATCAGTTCCATAACAGCACTGTTGTGAAGGCAGTCAATTTTC
AGCTTCTCTTTGATGGCATTCCCAAGCTTAGAATCAGCAACAGCCAATGTTTCACCATCG
CAGTGCTTTGACAGGAACTTG
>Locus_65_Transcript_5/5_Confidence_0.714_Length_1702
TTTTTTTTGGCATATATGAGAACAACAATAATACTCAGCATTGCACTTGCTACCATCGCT
GCTCAGTACTCGCAAGTTCAGAAATGTAGGGTTCGTCGTCGAGGCTAGTCCTAACATGCC
ATTCCATTCTGCTACAGGAACAGGAGGATGTCTCAAAACAAGTATACTCAAAACTTTCAG
ATGATAGTACAGCATTACACCACAAATTCTGGCTTTGTTCCCGTGCACGTGCCCCCCTCA
CTCATCGGCGTGCTTCTTCTTCTTCTTCTTATCCTTCTTGGCAGACGCGTCGGTTTCCAT
GGGGGCGGCGGCATCCTCCGACTCTGATTTCTTCTTCTTTTTCTTCTTCTCGCCATCTGC
GTCGGCTGAAGGAGGAAGCTCCTCGCTCTCCTTGCTCTTCTTCTTCTTTTTCTTCTCGCC
GCTGTCGGCTTCGACTGCTGGAGACTCCTCGGCGTCCTTGGATTTCTTCTTCTTCTTCTT
TGACTTCTTCTCCTGCTCTCCGTCCTCTGCAGCTGTCTCCTTTGTAGGCTCGGCCTCTTC
GTGCTTCCTCTTCTTTGAAGCCACTTCTGACTTCTTTGGGGTTTCTTCAGTGGACAGCAC
TAGATCTGCTGCTGGGTTGTAAGTTTTAGCGGGTGTGATTAAAGCTCCAGCACCCTTCCG
GTCCTTGTCGTATGCTTCTATCTTGGGCTTTCCTTTAGTGGAACCCGCTGACTTCCCTAA
TTCTTTACCCTCAAGAACCCGAAGCCTTGTTTCAAGCTTGATCCTGCTCTCAAGACCCAT
GGAGTTATCGTCACCATCAGCAAGGGCATCATATCTGATGGCAAGTGCAGTCTTAGCAGC
AAGCGAACGAGAGATCTTTCCCTTGTGCTTCGGAGCCGCCTGTCCAATTAATGACGCGTG
ATAGATGAGTCCATACTTTGGTGTAGCATGCTTTGTCTTCAGAGCTCTGAACAAGGCCTT
CTCTGCCCCCAGTATCTGAATAGTGCTGCCAGGCTGCTTCGCCAGATTCATCAAACTACC
ACCATGAGCAATAAGGCGAGCGCCAACAAGTTCACCAACAAGTGCAGTCAAGTTGGGAGC
AATGGTATTCATCCTACTCTTCAGATAGTCATAGAGCTGGGCTCTGTACTCAGAAAGAGA
TAGGACTTGATCACACAGCTCTCTGATGTTCGATAGGTCAAGATCATTAACCTCTGTTCC
CATGGAAATTACAGCTGCCTCCTTCAGCTCTGCTTCCACATCCTCTTCTAGTATCTCAGA
GAAATCAATGTTAACTGCATTAACACGATTGCCCATCAACTTGACAGCTTTCGCGTAATG
GATATTATCTGCAACAATTTTTGTAAGCTCTGGGAAGTGCCAGCCATACCATTCACGAAC
CCTCATAGCATAAGTGTTGAGTTCCTTGTCAAGATCATCCAACAAGCCAATGGCCTGAAT
GATCATAGTATCAACCTTTTCAGGGCTGAACTTCAGCTTGTACCTAGACAAGCTGTGGGA
CAACCCAAGGCTCATAGGACCTAGATCATGTTCAGCTAGTCCAGACATAAGTTCAGTGAG
CTGATTCCTCAGCCCTCTCATCAGTTCCATAACAGCACTGTTGTGAAGGCAGTCAATTTT
CAGCTTCTCTTTGATGGCATTCCCAAGCTTAGAATCAGCAACAGCCAATGTTTCACCATC
GCAGTGCTTTGACAGGAACTTG
>Locus_66_Transcript_1/4_Confidence_0.417_Length_260
CGTGCCAGGGCCTTCTGCATCCCATTGCTCATAGAGACCAGCGCTGGGTCATATGGCCAT
GGAAATGGGGAAAGAGAAGTTGTGAGGAGGTTCGTAATAGGTGTTGCCAACAACTAGAGC
AGACGACATCGCAATGCCGCTGCAAGGCTATCTTGAGAACAATTCAAGGTGAGCTCAGTG
GCTTCTTAGGATCTCAAGAAGGTCAAAAAGCTAGAGCGATGCAGATGGCCCAAAGCCTAC
CTTCAAAGTGCAAGATGGGC
>Locus_66_Transcript_2/4_Confidence_0.500_Length_253
[truncated: 59,176,225 more chars]
