# Supplementary material for: Analysis and annotation of the hexaploid oat seed transcriptome
Source: BMC Genomics. 2013 Jul 11;14:471. doi: 10.1186/1471-2164-14-471 (PMC3720263; doi:10.1186/1471-2164-14-471)
Supplement: Additional file 5 — File containing the Homeologous Set File (HSF). It has 22,818 families of homeologous relationships and close paralogs. It can be viewed as an Excel spreadsheet or with any word processor. [file 1471-2164-14-471-S5.txt]

Iteration_query_def	Hit_id	Identity	Hsp_query_to	Hsp_hit_to	Hsp_evalue
Locus_1_Transcript_5/9_Confidence_0.302_Length_1263	Locus_1_Transcript_1/9_Confidence_0.093_Length_410	100.00	408	408	5.45311e-96
	Locus_1_Transcript_2/9_Confidence_0.326_Length_743	100.00	741	741	1.8981e-165
	Locus_1_Transcript_8/9_Confidence_0.326_Length_761	97.71	741	759	3.60159e-152
	Locus_1_Transcript_3/9_Confidence_0.326_Length_1259	97.14	1258	1258	0
	Locus_1_Transcript_9/9_Confidence_0.372_Length_1263	96.66	1258	1258	0
	Locus_1_Transcript_5/9_Confidence_0.302_Length_1263	96.18	1258	1258	0
	Locus_1_Transcript_4/9_Confidence_0.302_Length_1232	97.07	1231	1231	0
	Locus_1_Transcript_6/9_Confidence_0.372_Length_1263	97.38	1262	1262	0
	Locus_1_Transcript_7/9_Confidence_0.326_Length_761	100.00	760	760	4.64356e-158
Locus_2_Transcript_1/1_Confidence_1.000_Length_579	Locus_2_Transcript_1/1_Confidence_1.000_Length_579	100.00	578	578	2.65215e-129
Locus_3_Transcript_1/3_Confidence_0.750_Length_4155	Locus_3_Transcript_1/3_Confidence_0.750_Length_4155	97.33	2787	2787	0
	Locus_3_Transcript_3/3_Confidence_0.750_Length_4155	97.22	2787	2787	0
	Locus_3_Transcript_2/3_Confidence_0.750_Length_4155	97.00	2787	2787	0
Locus_4_Transcript_2/8_Confidence_0.579_Length_959	Locus_4_Transcript_4/8_Confidence_0.474_Length_1192	100.00	720	953	0
	Locus_4_Transcript_5/8_Confidence_0.632_Length_959	96.88	959	959	0
	Locus_4_Transcript_8/8_Confidence_0.632_Length_959	96.48	959	959	0
	Locus_4_Transcript_6/8_Confidence_0.632_Length_959	96.09	959	959	0
	Locus_4_Transcript_7/8_Confidence_0.632_Length_959	96.09	959	959	0
	Locus_4_Transcript_2/8_Confidence_0.579_Length_959	96.09	959	959	0
	Locus_4_Transcript_1/8_Confidence_0.632_Length_959	96.09	959	959	0
	Locus_4_Transcript_3/8_Confidence_0.632_Length_822	98.54	806	806	0
Locus_5_Transcript_4/8_Confidence_0.583_Length_2013	Locus_5_Transcript_4/8_Confidence_0.583_Length_2013	100.00	796	923	5.09766e-170
	Locus_5_Transcript_3/8_Confidence_0.292_Length_925	100.00	796	923	5.10774e-170
	Locus_5_Transcript_1/8_Confidence_0.333_Length_798	100.00	796	796	3.96155e-167
	Locus_5_Transcript_7/8_Confidence_0.208_Length_830	99.45	703	830	1.24626e-146
	Locus_5_Transcript_2/8_Confidence_0.292_Length_830	99.45	703	830	1.24626e-146
	Locus_5_Transcript_8/8_Confidence_0.292_Length_988	100.00	2011	986	0
	Locus_5_Transcript_6/8_Confidence_0.250_Length_988	98.78	2011	986	0
	Locus_5_Transcript_5/8_Confidence_0.208_Length_685	97.45	1615	590	1.00867e-150
	Locus_18531_Transcript_1/1_Confidence_1.000_Length_217	100.00	1043	216	1.19462e-45
	Locus_10983_Transcript_1/1_Confidence_1.000_Length_217	100.00	1043	216	1.19462e-45
	Locus_2529_Transcript_1/1_Confidence_1.000_Length_319	95.71	575	210	1.26444e-59
Locus_6_Transcript_1/1_Confidence_1.000_Length_5452	Locus_6_Transcript_1/1_Confidence_1.000_Length_5452	97.28	2318	2318	0
Locus_7_Transcript_9/10_Confidence_0.711_Length_2296	Locus_7_Transcript_10/10_Confidence_0.684_Length_2293	100.00	2291	2291	0
	Locus_7_Transcript_1/10_Confidence_0.684_Length_2293	100.00	2291	2291	0
	Locus_7_Transcript_9/10_Confidence_0.711_Length_2296	99.65	2291	2294	0
	Locus_7_Transcript_8/10_Confidence_0.500_Length_2231	100.00	2291	2229	0
	Locus_7_Transcript_7/10_Confidence_0.500_Length_2231	100.00	2291	2229	0
	Locus_7_Transcript_3/10_Confidence_0.500_Length_2231	100.00	2291	2229	0
	Locus_7_Transcript_6/10_Confidence_0.500_Length_2233	100.00	2291	2231	0
	Locus_7_Transcript_5/10_Confidence_0.526_Length_2233	100.00	2291	2231	0
	Locus_7_Transcript_2/10_Confidence_0.211_Length_550	97.58	496	496	1.07024e-116
	Locus_7_Transcript_4/10_Confidence_0.079_Length_329	98.46	197	197	1.14936e-57
Locus_8_Transcript_1/1_Confidence_1.000_Length_1070	Locus_8_Transcript_1/1_Confidence_1.000_Length_1070	97.78	811	811	0
	Locus_14070_Transcript_1/1_Confidence_1.000_Length_342	98.25	676	342	1.96593e-72
Locus_9_Transcript_1/1_Confidence_1.000_Length_661	Locus_9_Transcript_1/1_Confidence_1.000_Length_661	100.00	660	660	4.57502e-150
	Locus_16922_Transcript_1/1_Confidence_1.000_Length_1014	100.00	661	969	3.64198e-142
	Locus_8689_Transcript_4/5_Confidence_0.565_Length_1155	100.00	661	971	3.64198e-142
	Locus_4160_Transcript_1/1_Confidence_1.000_Length_1516	100.00	661	1024	3.64198e-142
	Locus_2488_Transcript_1/1_Confidence_1.000_Length_1558	100.00	661	727	3.64198e-142
	Locus_8929_Transcript_2/5_Confidence_0.435_Length_1225	99.09	661	941	3.32205e-141
	Locus_7706_Transcript_2/2_Confidence_1.000_Length_997	100.00	661	757	1.10212e-129
	Locus_17460_Transcript_1/1_Confidence_1.000_Length_624	99.48	661	624	2.24517e-123
Locus_10_Transcript_1/7_Confidence_0.684_Length_1599	Locus_10_Transcript_1/7_Confidence_0.684_Length_1599	97.37	1599	1599	0
	Locus_10_Transcript_7/7_Confidence_0.684_Length_1599	96.62	1599	1599	0
	Locus_10_Transcript_4/7_Confidence_0.684_Length_1599	96.06	1599	1599	0
	Locus_10_Transcript_2/7_Confidence_0.684_Length_1599	95.50	1599	1599	0
	Locus_10_Transcript_3/7_Confidence_0.684_Length_1599	95.31	1599	1599	0
	Locus_10_Transcript_5/7_Confidence_0.684_Length_1599	95.68	1599	1599	0
	Locus_23982_Transcript_1/1_Confidence_1.000_Length_654	97.12	1597	418	7.9489e-92
	Locus_10_Transcript_6/7_Confidence_0.684_Length_1599	97.37	1599	1599	0
Locus_11_Transcript_4/7_Confidence_0.625_Length_2012	Locus_11_Transcript_7/7_Confidence_0.625_Length_2009	95.91	1682	1682	0
	Locus_11_Transcript_6/7_Confidence_0.625_Length_1985	95.91	1682	1658	0
	Locus_14312_Transcript_1/1_Confidence_1.000_Length_2063	96.65	1684	1000	0
	Locus_11_Transcript_2/7_Confidence_0.312_Length_820	97.20	2007	819	9.45214e-144
	Locus_11_Transcript_3/7_Confidence_0.625_Length_2009	100.00	820	2009	4.74158e-152
	Locus_11_Transcript_4/7_Confidence_0.625_Length_2012	100.00	820	2012	4.74879e-152
	Locus_11_Transcript_1/7_Confidence_0.625_Length_2008	98.15	820	2008	2.2153e-144
Locus_13_Transcript_2/5_Confidence_0.667_Length_1483	Locus_13_Transcript_1/5_Confidence_0.667_Length_1480	97.36	1479	1479	0
	Locus_13_Transcript_5/5_Confidence_0.667_Length_1480	96.35	1479	1479	0
	Locus_13_Transcript_3/5_Confidence_0.667_Length_1480	95.33	1479	1479	0
	Locus_13_Transcript_4/5_Confidence_0.667_Length_1480	98.99	1479	1479	0
	Locus_13_Transcript_2/5_Confidence_0.667_Length_1483	99.61	768	768	0
Locus_14_Transcript_3/8_Confidence_0.278_Length_576	Locus_14_Transcript_8/8_Confidence_0.389_Length_302	100.00	203	301	2.22708e-44
	Locus_14_Transcript_1/8_Confidence_0.333_Length_204	100.00	203	203	2.22708e-44
	Locus_14_Transcript_4/8_Confidence_0.389_Length_356	100.00	204	356	2.0572e-43
	Locus_14_Transcript_2/8_Confidence_0.389_Length_347	100.00	346	346	3.1195e-80
	Locus_14_Transcript_3/8_Confidence_0.278_Length_576	100.00	574	574	1.01543e-137
	Locus_14_Transcript_5/8_Confidence_0.111_Length_294	100.00	574	292	2.86238e-66
	Locus_14_Transcript_6/8_Confidence_0.389_Length_342	100.00	342	342	1.39067e-78
	Locus_14_Transcript_7/8_Confidence_0.278_Length_274	100.00	273	273	2.30853e-61
Locus_16_Transcript_1/2_Confidence_1.000_Length_1731	Locus_16_Transcript_1/2_Confidence_1.000_Length_1731	97.35	1623	1623	0
	Locus_16_Transcript_2/2_Confidence_1.000_Length_1731	96.79	1623	1623	0
	Locus_19457_Transcript_1/1_Confidence_1.000_Length_480	98.77	489	478	1.02961e-73
Locus_18_Transcript_3/10_Confidence_0.325_Length_1898	Locus_18_Transcript_1/10_Confidence_0.400_Length_950	96.52	948	948	0
	Locus_18_Transcript_2/10_Confidence_0.225_Length_537	100.00	884	537	1.4559e-122
	Locus_18_Transcript_9/10_Confidence_0.375_Length_1898	100.00	950	1898	3.77517e-122
	Locus_18_Transcript_5/10_Confidence_0.375_Length_1898	100.00	950	1898	3.77517e-122
	Locus_18_Transcript_3/10_Confidence_0.325_Length_1898	100.00	950	1898	3.77517e-122
	Locus_18_Transcript_10/10_Confidence_0.375_Length_1832	100.00	884	477	1.14831e-107
	Locus_18_Transcript_8/10_Confidence_0.375_Length_1832	100.00	884	477	1.14831e-107
	Locus_18_Transcript_6/10_Confidence_0.375_Length_1832	100.00	884	477	1.14831e-107
	Locus_18_Transcript_4/10_Confidence_0.325_Length_1832	100.00	884	477	1.14831e-107
	Locus_18_Transcript_7/10_Confidence_0.075_Length_1126	96.27	1126	1126	0
Locus_19_Transcript_1/3_Confidence_0.714_Length_1397	Locus_19_Transcript_1/3_Confidence_0.714_Length_1397	97.42	1397	1397	0
	Locus_19_Transcript_3/3_Confidence_0.714_Length_1397	96.77	1397	1397	0
	Locus_19_Transcript_2/3_Confidence_0.714_Length_1397	96.56	1397	1397	0
Locus_20_Transcript_1/8_Confidence_0.667_Length_1849	Locus_20_Transcript_8/8_Confidence_0.667_Length_1760	98.53	1521	1432	0
	Locus_20_Transcript_6/8_Confidence_0.619_Length_1760	98.53	1521	1432	0
	Locus_20_Transcript_3/8_Confidence_0.571_Length_1760	98.53	1521	1432	0
	Locus_20_Transcript_5/8_Confidence_0.667_Length_1737	98.28	1521	1432	0
	Locus_20_Transcript_2/8_Confidence_0.667_Length_1760	98.03	1521	1432	0
	Locus_20_Transcript_7/8_Confidence_0.619_Length_1760	98.03	1521	1432	0
	Locus_20_Transcript_4/8_Confidence_0.667_Length_1760	97.79	1521	1432	0
	Locus_20_Transcript_1/8_Confidence_0.667_Length_1849	98.03	1432	1521	0
Locus_21_Transcript_2/11_Confidence_0.586_Length_2710	Locus_21_Transcript_1/11_Confidence_1.000_Length_222	100.00	222	222	1.82975e-47
	Locus_21_Transcript_11/11_Confidence_0.655_Length_2710	98.65	222	645	2.32203e-46
	Locus_21_Transcript_10/11_Confidence_0.621_Length_2710	98.65	222	645	2.32203e-46
	Locus_21_Transcript_9/11_Confidence_0.655_Length_2710	98.65	222	645	2.32203e-46
	Locus_21_Transcript_8/11_Confidence_0.586_Length_2615	98.65	222	645	2.32203e-46
	Locus_21_Transcript_7/11_Confidence_0.655_Length_2710	98.65	222	645	2.32203e-46
	Locus_21_Transcript_6/11_Confidence_0.655_Length_2710	98.65	222	645	2.32203e-46
	Locus_21_Transcript_5/11_Confidence_0.655_Length_2709	98.65	222	645	2.32203e-46
	Locus_21_Transcript_4/11_Confidence_0.655_Length_2710	98.65	222	645	2.32203e-46
	Locus_21_Transcript_3/11_Confidence_0.621_Length_2710	98.65	222	645	2.32203e-46
	Locus_21_Transcript_2/11_Confidence_0.586_Length_2710	98.65	222	645	2.32203e-46
Locus_22_Transcript_3/4_Confidence_0.500_Length_1299	Locus_22_Transcript_1/4_Confidence_0.625_Length_1167	97.83	1166	1166	0
	Locus_22_Transcript_3/4_Confidence_0.500_Length_1299	96.20	1166	1166	0
	Locus_22_Transcript_4/4_Confidence_0.625_Length_1166	100.00	1023	1023	0
	Locus_22_Transcript_2/4_Confidence_0.625_Length_1166	97.68	1023	1023	0
Locus_23_Transcript_3/9_Confidence_0.562_Length_1605	Locus_23_Transcript_2/9_Confidence_0.344_Length_939	100.00	938	938	0
	Locus_23_Transcript_3/9_Confidence_0.562_Length_1605	100.00	443	1211	0
	Locus_23_Transcript_9/9_Confidence_0.406_Length_837	100.00	443	443	0
	Locus_23_Transcript_6/9_Confidence_0.188_Length_686	95.12	791	645	1.64843e-63
	Locus_23_Transcript_7/9_Confidence_0.219_Length_219	100.00	419	219	1.44094e-42
	Locus_23_Transcript_8/9_Confidence_0.188_Length_685	100.00	645	645	4.10126e-147
	Locus_23_Transcript_4/9_Confidence_0.156_Length_569	98.57	420	420	4.26034e-100
	Locus_23_Transcript_5/9_Confidence_0.156_Length_564	98.57	420	420	4.26044e-100
Locus_24_Transcript_1/2_Confidence_1.000_Length_1300	Locus_24_Transcript_1/2_Confidence_1.000_Length_1300	100.00	631	631	0
	Locus_24_Transcript_2/2_Confidence_1.000_Length_1300	100.00	631	631	0
Locus_25_Transcript_1/1_Confidence_1.000_Length_843	Locus_25_Transcript_1/1_Confidence_1.000_Length_843	95.12	740	740	1.48341e-172
Locus_26_Transcript_1/1_Confidence_1.000_Length_2349	Locus_26_Transcript_1/1_Confidence_1.000_Length_2349	96.55	2349	2349	0
Locus_27_Transcript_3/6_Confidence_0.688_Length_1804	Locus_27_Transcript_1/6_Confidence_0.625_Length_1801	100.00	1801	1801	0
	Locus_27_Transcript_6/6_Confidence_0.688_Length_1804	100.00	1402	1402	0
	Locus_27_Transcript_3/6_Confidence_0.688_Length_1804	99.74	1402	1402	0
	Locus_27_Transcript_4/6_Confidence_0.688_Length_1804	99.74	1402	1402	0
	Locus_27_Transcript_5/6_Confidence_0.562_Length_1804	99.48	1402	1402	0
	Locus_27_Transcript_2/6_Confidence_0.625_Length_1798	100.00	1390	1390	0
Locus_28_Transcript_1/7_Confidence_0.684_Length_2558	Locus_28_Transcript_1/7_Confidence_0.684_Length_2558	96.85	2557	2557	0
	Locus_28_Transcript_7/7_Confidence_0.684_Length_2558	96.46	2557	2557	0
	Locus_28_Transcript_2/7_Confidence_0.632_Length_2558	96.19	2557	2557	0
	Locus_28_Transcript_3/7_Confidence_0.684_Length_2558	95.80	2557	2557	0
	Locus_28_Transcript_4/7_Confidence_0.684_Length_2558	95.80	2557	2557	0
	Locus_28_Transcript_5/7_Confidence_0.684_Length_2558	95.41	2557	2557	0
	Locus_28_Transcript_6/7_Confidence_0.684_Length_2513	96.75	2028	2028	0
Locus_29_Transcript_3/10_Confidence_0.100_Length_1865	Locus_29_Transcript_1/10_Confidence_0.267_Length_1863	95.96	1863	1863	0
	Locus_29_Transcript_5/10_Confidence_0.267_Length_1863	95.77	1863	1863	0
	Locus_29_Transcript_10/10_Confidence_0.267_Length_1823	95.66	1821	1592	0
	Locus_29_Transcript_6/10_Confidence_0.267_Length_1823	95.66	1821	1592	0
	Locus_29_Transcript_2/10_Confidence_0.267_Length_1823	95.66	1821	1592	0
	Locus_29_Transcript_7/10_Confidence_0.133_Length_1020	95.88	1020	1020	0
	Locus_29_Transcript_3/10_Confidence_0.100_Length_1865	97.58	1864	1864	0
	Locus_29_Transcript_4/10_Confidence_0.100_Length_1865	97.42	1864	1864	0
	Locus_29_Transcript_8/10_Confidence_0.100_Length_1865	97.10	1864	1864	0
	Locus_29_Transcript_9/10_Confidence_0.100_Length_1865	96.94	1864	1864	0
Locus_30_Transcript_1/9_Confidence_0.579_Length_603	Locus_30_Transcript_9/9_Confidence_0.579_Length_603	100.00	602	602	4.83923e-140
	Locus_30_Transcript_5/9_Confidence_0.421_Length_603	100.00	602	602	4.83923e-140
	Locus_30_Transcript_4/9_Confidence_0.579_Length_603	100.00	602	602	4.83923e-140
	Locus_30_Transcript_1/9_Confidence_0.579_Length_603	100.00	602	602	4.83923e-140
	Locus_30_Transcript_7/9_Confidence_0.526_Length_603	99.50	602	602	2.36837e-139
	Locus_30_Transcript_6/9_Confidence_0.579_Length_603	99.50	602	602	2.36837e-139
	Locus_30_Transcript_3/9_Confidence_0.474_Length_603	99.50	602	602	3.25375e-139
	Locus_30_Transcript_2/9_Confidence_0.579_Length_603	99.50	602	602	1.1591e-138
	Locus_30_Transcript_8/9_Confidence_0.579_Length_335	99.10	603	335	3.53473e-80
Locus_31_Transcript_1/1_Confidence_1.000_Length_427	Locus_31_Transcript_1/1_Confidence_1.000_Length_427	100.00	427	427	6.22569e-93
Locus_32_Transcript_2/2_Confidence_1.000_Length_616	Locus_32_Transcript_1/2_Confidence_1.000_Length_615	100.00	613	613	1.09832e-137
	Locus_32_Transcript_2/2_Confidence_1.000_Length_616	97.90	521	522	1.32636e-130
Locus_33_Transcript_1/1_Confidence_1.000_Length_328	Locus_33_Transcript_1/1_Confidence_1.000_Length_328	100.00	328	328	2.44051e-74
Locus_34_Transcript_1/1_Confidence_1.000_Length_933	Locus_34_Transcript_1/1_Confidence_1.000_Length_933	100.00	932	932	0
Locus_35_Transcript_1/10_Confidence_0.577_Length_2059	Locus_35_Transcript_1/10_Confidence_0.577_Length_2059	100.00	2058	2058	0
	Locus_35_Transcript_2/10_Confidence_0.538_Length_2059	99.85	2058	2058	0
	Locus_35_Transcript_5/10_Confidence_0.500_Length_2059	99.85	2058	2058	0
	Locus_35_Transcript_10/10_Confidence_0.462_Length_2059	99.42	2058	2058	0
	Locus_35_Transcript_8/10_Confidence_0.538_Length_2059	99.42	2058	2058	0
	Locus_35_Transcript_7/10_Confidence_0.462_Length_2059	98.69	2058	2058	0
	Locus_35_Transcript_9/10_Confidence_0.500_Length_2059	98.10	2058	2058	0
	Locus_35_Transcript_6/10_Confidence_0.423_Length_1932	99.22	1932	1932	0
	Locus_35_Transcript_3/10_Confidence_0.385_Length_1797	99.27	2058	1796	0
	Locus_35_Transcript_4/10_Confidence_0.192_Length_816	97.89	428	428	1.26111e-142
	Locus_73_Transcript_4/4_Confidence_0.769_Length_889	98.77	2058	887	2.50325e-50
Locus_36_Transcript_1/2_Confidence_1.000_Length_1065	Locus_36_Transcript_1/2_Confidence_1.000_Length_1065	100.00	963	963	0
	Locus_36_Transcript_2/2_Confidence_1.000_Length_1065	98.75	963	963	0
Locus_37_Transcript_1/1_Confidence_1.000_Length_586	Locus_37_Transcript_1/1_Confidence_1.000_Length_586	96.92	586	586	1.20708e-127
Locus_38_Transcript_2/3_Confidence_0.714_Length_819	Locus_38_Transcript_3/3_Confidence_0.714_Length_812	100.00	816	810	6.04304e-118
	Locus_38_Transcript_1/3_Confidence_0.714_Length_818	100.00	251	251	8.64553e-110
	Locus_38_Transcript_2/3_Confidence_0.714_Length_819	95.45	200	200	2.85651e-108
	Locus_463_Transcript_1/1_Confidence_1.000_Length_877	95.83	363	600	1.01259e-80
Locus_39_Transcript_1/1_Confidence_1.000_Length_624	Locus_39_Transcript_1/1_Confidence_1.000_Length_624	100.00	622	622	2.49061e-139
Locus_40_Transcript_3/4_Confidence_0.333_Length_365	Locus_40_Transcript_2/4_Confidence_0.500_Length_358	100.00	209	342	3.85142e-46
	Locus_40_Transcript_1/4_Confidence_0.250_Length_210	100.00	209	209	3.85142e-46
	Locus_40_Transcript_4/4_Confidence_0.333_Length_351	100.00	198	198	5.31407e-42
	Locus_40_Transcript_3/4_Confidence_0.333_Length_365	100.00	198	351	5.31407e-42
Locus_41_Transcript_4/6_Confidence_0.471_Length_867	Locus_41_Transcript_1/6_Confidence_0.529_Length_820	100.00	818	818	1.17304e-125
	Locus_41_Transcript_6/6_Confidence_0.529_Length_833	100.00	818	831	1.52102e-121
	Locus_41_Transcript_3/6_Confidence_0.471_Length_833	96.97	818	831	8.36169e-119
	Locus_41_Transcript_4/6_Confidence_0.471_Length_867	96.97	818	831	2.15353e-118
	Locus_41_Transcript_2/6_Confidence_0.294_Length_752	100.00	255	255	8.82229e-119
	Locus_41_Transcript_5/6_Confidence_0.412_Length_752	100.00	255	255	2.65874e-113
Locus_42_Transcript_1/1_Confidence_1.000_Length_309	Locus_42_Transcript_1/1_Confidence_1.000_Length_309	100.00	309	309	6.12707e-67
Locus_44_Transcript_2/4_Confidence_0.667_Length_880	Locus_44_Transcript_4/4_Confidence_0.667_Length_673	99.12	369	672	1.20049e-71
	Locus_44_Transcript_3/4_Confidence_0.667_Length_673	99.12	369	672	1.20049e-71
	Locus_44_Transcript_2/4_Confidence_0.667_Length_880	99.12	369	879	1.20049e-71
Locus_45_Transcript_2/3_Confidence_0.400_Length_1000	Locus_45_Transcript_1/3_Confidence_0.600_Length_985	98.33	985	985	0
	Locus_45_Transcript_3/3_Confidence_0.400_Length_1006	95.67	985	1006	0
	Locus_45_Transcript_2/3_Confidence_0.400_Length_1000	97.39	460	460	1.38384e-160
Locus_46_Transcript_1/1_Confidence_1.000_Length_631	Locus_46_Transcript_1/1_Confidence_1.000_Length_631	100.00	566	566	4.39758e-130
Locus_48_Transcript_3/4_Confidence_0.667_Length_917	Locus_48_Transcript_1/4_Confidence_0.667_Length_847	100.00	847	847	0
	Locus_48_Transcript_4/4_Confidence_0.667_Length_847	99.29	847	847	0
	Locus_48_Transcript_2/4_Confidence_0.667_Length_847	97.87	847	847	0
	Locus_48_Transcript_3/4_Confidence_0.667_Length_917	97.84	556	556	0
Locus_50_Transcript_4/7_Confidence_0.556_Length_2098	Locus_50_Transcript_1/7_Confidence_0.167_Length_502	100.00	502	502	1.12248e-82
	Locus_50_Transcript_7/7_Confidence_0.556_Length_2098	100.00	502	502	1.54366e-82
	Locus_50_Transcript_6/7_Confidence_0.556_Length_2098	100.00	502	502	1.54366e-82
	Locus_50_Transcript_5/7_Confidence_0.556_Length_2098	100.00	502	502	1.54366e-82
	Locus_50_Transcript_3/7_Confidence_0.556_Length_2048	100.00	502	502	1.54421e-82
	Locus_50_Transcript_4/7_Confidence_0.556_Length_2098	96.08	502	502	5.40129e-82
	Locus_50_Transcript_2/7_Confidence_0.444_Length_1574	100.00	1574	1574	0
Locus_51_Transcript_4/5_Confidence_0.417_Length_580	Locus_51_Transcript_1/5_Confidence_0.250_Length_216	100.00	215	215	1.46664e-45
	Locus_51_Transcript_5/5_Confidence_0.500_Length_414	98.59	215	413	2.55701e-44
	Locus_51_Transcript_4/5_Confidence_0.417_Length_580	98.61	216	580	3.14028e-43
	Locus_51_Transcript_2/5_Confidence_0.667_Length_503	98.00	150	348	6.68668e-43
	Locus_51_Transcript_3/5_Confidence_0.250_Length_558	100.00	556	556	3.20725e-124
Locus_52_Transcript_2/2_Confidence_1.000_Length_214	Locus_52_Transcript_2/2_Confidence_1.000_Length_214	100.00	213	213	5.47367e-46
Locus_53_Transcript_7/8_Confidence_0.600_Length_2041	Locus_53_Transcript_1/8_Confidence_0.650_Length_1940	100.00	1940	1940	0
	Locus_53_Transcript_8/8_Confidence_0.650_Length_1940	99.37	1940	1940	0
	Locus_53_Transcript_7/8_Confidence_0.600_Length_2041	99.37	1940	2041	0
	Locus_53_Transcript_5/8_Confidence_0.650_Length_1940	99.37	1940	1940	0
	Locus_53_Transcript_4/8_Confidence_0.650_Length_1940	99.37	1940	1940	0
	Locus_53_Transcript_3/8_Confidence_0.650_Length_1940	99.37	1940	1940	0
	Locus_53_Transcript_2/8_Confidence_0.650_Length_1940	99.16	1940	1940	0
	Locus_53_Transcript_6/8_Confidence_0.650_Length_1934	99.15	1940	1934	0
Locus_54_Transcript_3/5_Confidence_0.583_Length_1134	Locus_54_Transcript_2/5_Confidence_0.250_Length_470	100.00	468	468	3.01816e-84
	Locus_54_Transcript_3/5_Confidence_0.583_Length_1134	95.99	1134	1134	0
	Locus_54_Transcript_4/5_Confidence_0.583_Length_1134	95.99	1134	1134	0
	Locus_54_Transcript_5/5_Confidence_0.583_Length_1134	95.99	1134	1134	0
Locus_55_Transcript_1/1_Confidence_1.000_Length_1195	Locus_55_Transcript_1/1_Confidence_1.000_Length_1195	96.48	1194	1194	0
Locus_56_Transcript_1/7_Confidence_0.556_Length_1641	Locus_56_Transcript_1/7_Confidence_0.556_Length_1641	100.00	1440	1440	0
	Locus_56_Transcript_7/7_Confidence_0.500_Length_1153	100.00	1440	952	0
	Locus_56_Transcript_5/7_Confidence_0.500_Length_1153	100.00	1440	952	0
	Locus_56_Transcript_6/7_Confidence_0.167_Length_760	100.00	759	759	1.21293e-176
	Locus_56_Transcript_4/7_Confidence_0.444_Length_709	100.00	1197	709	3.14029e-168
	Locus_56_Transcript_3/7_Confidence_0.500_Length_709	100.00	1197	709	3.14029e-168
	Locus_56_Transcript_2/7_Confidence_0.111_Length_348	100.00	1641	348	7.33809e-57
Locus_57_Transcript_5/9_Confidence_0.636_Length_3109	Locus_57_Transcript_9/9_Confidence_0.636_Length_3108	98.17	2352	2352	0
	Locus_57_Transcript_5/9_Confidence_0.636_Length_3109	98.17	2352	2352	0
	Locus_57_Transcript_4/9_Confidence_0.591_Length_3037	98.17	2352	2352	0
	Locus_57_Transcript_1/9_Confidence_0.636_Length_3015	98.17	2352	2352	0
	Locus_57_Transcript_2/9_Confidence_0.636_Length_3108	97.38	2352	2352	0
	Locus_57_Transcript_7/9_Confidence_0.636_Length_3108	96.73	2352	2352	0
	Locus_57_Transcript_8/9_Confidence_0.636_Length_3108	96.60	2352	2352	0
	Locus_57_Transcript_6/9_Confidence_0.636_Length_3108	96.20	2352	2352	0
	Locus_57_Transcript_3/9_Confidence_0.636_Length_3075	97.09	2352	2319	0
	Locus_2143_Transcript_10/10_Confidence_0.571_Length_2827	95.22	1608	2826	0
Locus_58_Transcript_1/3_Confidence_0.714_Length_223	Locus_58_Transcript_1/3_Confidence_0.714_Length_223	100.00	223	223	9.69443e-48
	Locus_58_Transcript_3/3_Confidence_0.714_Length_223	100.00	222	222	2.51377e-47
	Locus_58_Transcript_2/3_Confidence_0.714_Length_223	98.65	223	223	3.45351e-47
Locus_59_Transcript_1/6_Confidence_0.625_Length_1542	Locus_59_Transcript_1/6_Confidence_0.625_Length_1542	100.00	1541	1541	0
	Locus_59_Transcript_6/6_Confidence_0.625_Length_1542	99.81	1541	1541	0
	Locus_59_Transcript_5/6_Confidence_0.562_Length_1542	99.81	1541	1541	0
	Locus_59_Transcript_4/6_Confidence_0.688_Length_1542	99.81	1541	1541	0
	Locus_59_Transcript_2/6_Confidence_0.625_Length_1542	99.61	1541	1541	0
	Locus_59_Transcript_3/6_Confidence_0.562_Length_1542	99.61	1541	1541	0
Locus_60_Transcript_2/4_Confidence_0.667_Length_1034	Locus_60_Transcript_1/4_Confidence_0.667_Length_974	100.00	974	974	0
	Locus_60_Transcript_4/4_Confidence_0.667_Length_974	100.00	974	974	0
	Locus_60_Transcript_2/4_Confidence_0.667_Length_1034	100.00	1034	1034	0
	Locus_60_Transcript_3/4_Confidence_0.667_Length_974	96.30	974	974	0
Locus_61_Transcript_1/2_Confidence_1.000_Length_343	Locus_61_Transcript_1/2_Confidence_1.000_Length_343	100.00	341	341	1.01226e-78
	Locus_61_Transcript_2/2_Confidence_1.000_Length_322	98.67	227	227	1.63286e-48
Locus_62_Transcript_1/1_Confidence_1.000_Length_226	Locus_62_Transcript_1/1_Confidence_1.000_Length_226	100.00	224	224	1.23026e-46
Locus_63_Transcript_1/2_Confidence_1.000_Length_855	Locus_63_Transcript_1/2_Confidence_1.000_Length_855	100.00	801	801	0
	Locus_63_Transcript_2/2_Confidence_1.000_Length_855	99.63	801	801	0
Locus_64_Transcript_1/2_Confidence_1.000_Length_252	Locus_64_Transcript_1/2_Confidence_1.000_Length_252	100.00	252	252	8.68973e-50
Locus_65_Transcript_3/5_Confidence_0.714_Length_1705	Locus_65_Transcript_3/5_Confidence_0.714_Length_1705	96.67	941	944	6.58962e-176
	Locus_6048_Transcript_2/2_Confidence_1.000_Length_1015	100.00	1698	1015	0
	Locus_65_Transcript_5/5_Confidence_0.714_Length_1702	100.00	1705	1702	0
	Locus_65_Transcript_2/5_Confidence_0.714_Length_1699	100.00	1705	1699	0
	Locus_65_Transcript_4/5_Confidence_0.500_Length_1701	96.28	1704	1700	0
Locus_66_Transcript_4/4_Confidence_0.500_Length_585	Locus_66_Transcript_1/4_Confidence_0.417_Length_260	100.00	260	260	1.18927e-58
	Locus_66_Transcript_4/4_Confidence_0.500_Length_585	100.00	257	257	7.99629e-58
	Locus_66_Transcript_2/4_Confidence_0.500_Length_253	100.00	251	251	3.18595e-63
Locus_67_Transcript_1/6_Confidence_0.533_Length_1095	Locus_67_Transcript_1/6_Confidence_0.533_Length_1095	100.00	300	300	4.3937e-179
	Locus_67_Transcript_4/6_Confidence_0.600_Length_986	98.80	532	420	1.65958e-154
	Locus_67_Transcript_5/6_Confidence_0.600_Length_980	100.00	1093	978	2.52448e-154
	Locus_67_Transcript_2/6_Confidence_0.533_Length_1080	100.00	309	309	0
	Locus_67_Transcript_6/6_Confidence_0.600_Length_983	99.29	420	420	7.82504e-164
Locus_68_Transcript_1/4_Confidence_0.478_Length_532	Locus_68_Transcript_1/4_Confidence_0.478_Length_532	100.00	532	532	2.56195e-122
	Locus_68_Transcript_4/4_Confidence_0.478_Length_532	99.43	530	530	3.25123e-121
	Locus_68_Transcript_3/4_Confidence_0.391_Length_399	99.24	530	397	3.00812e-92
	Locus_68_Transcript_2/4_Confidence_0.348_Length_223	100.00	221	221	3.19008e-46
Locus_69_Transcript_1/1_Confidence_1.000_Length_5250	Locus_69_Transcript_1/1_Confidence_1.000_Length_5250	97.25	5216	5216	0
Locus_70_Transcript_1/5_Confidence_0.692_Length_1782	Locus_70_Transcript_1/5_Confidence_0.692_Length_1782	100.00	1499	1499	0
	Locus_70_Transcript_5/5_Confidence_0.615_Length_1782	99.60	1499	1499	0
	Locus_70_Transcript_2/5_Confidence_0.615_Length_1782	99.60	1499	1499	0
	Locus_70_Transcript_3/5_Confidence_0.615_Length_1782	99.00	1499	1499	0
	Locus_70_Transcript_4/5_Confidence_0.615_Length_1782	98.80	1499	1499	0
Locus_72_Transcript_3/4_Confidence_0.538_Length_526	Locus_72_Transcript_1/4_Confidence_0.308_Length_490	100.00	488	488	7.54157e-109
	Locus_72_Transcript_4/4_Confidence_0.538_Length_490	98.15	488	488	8.16622e-106
	Locus_72_Transcript_2/4_Confidence_0.692_Length_513	98.15	488	488	8.16622e-106
	Locus_72_Transcript_3/4_Confidence_0.538_Length_526	97.32	449	449	3.41176e-95
Locus_73_Transcript_1/4_Confidence_0.692_Length_889	Locus_73_Transcript_4/4_Confidence_0.769_Length_889	100.00	887	887	0
	Locus_73_Transcript_1/4_Confidence_0.692_Length_889	100.00	887	887	0
	Locus_73_Transcript_3/4_Confidence_0.692_Length_889	99.32	887	887	0
	Locus_73_Transcript_2/4_Confidence_0.615_Length_751	100.00	749	749	1.02042e-167
	Locus_2871_Transcript_1/1_Confidence_1.000_Length_204	100.00	887	202	5.2783e-41
Locus_76_Transcript_1/1_Confidence_1.000_Length_471	Locus_76_Transcript_1/1_Confidence_1.000_Length_471	100.00	469	469	5.71104e-106
Locus_77_Transcript_1/7_Confidence_0.611_Length_1649	Locus_77_Transcript_7/7_Confidence_0.611_Length_1649	97.34	1241	1241	0
	Locus_77_Transcript_6/7_Confidence_0.611_Length_1649	96.85	1336	1336	0
	Locus_77_Transcript_5/7_Confidence_0.667_Length_1649	95.40	1241	1241	0
	Locus_77_Transcript_4/7_Confidence_0.500_Length_1649	95.88	1241	1241	0
	Locus_77_Transcript_3/7_Confidence_0.611_Length_1649	96.61	1241	1241	0
	Locus_77_Transcript_1/7_Confidence_0.611_Length_1649	98.07	1244	1244	0
	Locus_77_Transcript_2/7_Confidence_0.611_Length_1649	96.70	1241	1241	0
	Locus_614_Transcript_1/1_Confidence_1.000_Length_654	99.43	1336	652	7.56757e-128
	Locus_8808_Transcript_1/1_Confidence_1.000_Length_625	99.39	1336	489	1.59635e-121
Locus_78_Transcript_10/16_Confidence_0.214_Length_1049	Locus_78_Transcript_4/16_Confidence_1.000_Length_250	100.00	250	249	1.10844e-54
	Locus_78_Transcript_1/16_Confidence_1.000_Length_250	100.00	250	250	1.10844e-54
	Locus_78_Transcript_16/16_Confidence_0.232_Length_1046	95.18	250	249	9.45795e-53
	Locus_78_Transcript_14/16_Confidence_0.232_Length_1046	95.18	250	249	9.45795e-53
	Locus_78_Transcript_13/16_Confidence_0.232_Length_980	95.18	250	980	9.45795e-53
	Locus_78_Transcript_10/16_Confidence_0.214_Length_1049	95.18	250	249	9.45795e-53
	Locus_78_Transcript_8/16_Confidence_0.196_Length_1046	95.18	250	249	9.45795e-53
	Locus_78_Transcript_7/16_Confidence_0.196_Length_980	95.18	250	980	9.45795e-53
	Locus_78_Transcript_3/16_Confidence_1.000_Length_232	100.00	232	231	8.7426e-50
	Locus_78_Transcript_2/16_Confidence_1.000_Length_232	100.00	232	232	8.7426e-50
	Locus_78_Transcript_6/16_Confidence_1.000_Length_230	100.00	228	230	4.29271e-49
	Locus_78_Transcript_5/16_Confidence_1.000_Length_230	100.00	228	228	4.29271e-49
	Locus_78_Transcript_15/16_Confidence_0.089_Length_398	100.00	397	397	1.39712e-93
	Locus_78_Transcript_9/16_Confidence_0.125_Length_620	100.00	619	619	1.30278e-147
Locus_79_Transcript_2/9_Confidence_0.560_Length_2078	Locus_79_Transcript_1/9_Confidence_0.520_Length_2074	98.02	1876	1876	0
	Locus_79_Transcript_9/9_Confidence_0.520_Length_2077	96.84	1876	1879	0
	Locus_79_Transcript_3/9_Confidence_0.520_Length_2077	96.84	1876	1879	0
	Locus_79_Transcript_2/9_Confidence_0.560_Length_2078	98.52	1696	1699	0
	Locus_79_Transcript_5/9_Confidence_0.440_Length_1393	98.41	1390	1393	0
	Locus_79_Transcript_4/9_Confidence_0.400_Length_1393	98.41	1390	1393	0
	Locus_79_Transcript_8/9_Confidence_0.360_Length_1216	98.16	1213	1216	0
	Locus_79_Transcript_6/9_Confidence_0.280_Length_902	96.73	898	901	0
	Locus_79_Transcript_7/9_Confidence_0.240_Length_902	96.36	898	901	0
Locus_80_Transcript_1/2_Confidence_1.000_Length_830	Locus_80_Transcript_2/2_Confidence_1.000_Length_411	98.85	262	262	6.13808e-77
	Locus_80_Transcript_1/2_Confidence_1.000_Length_830	98.85	262	262	2.47344e-77
Locus_81_Transcript_1/2_Confidence_1.000_Length_824	Locus_81_Transcript_1/2_Confidence_1.000_Length_824	100.00	822	822	1.40672e-173
	Locus_81_Transcript_2/2_Confidence_1.000_Length_824	98.79	822	822	1.49768e-170
Locus_82_Transcript_2/3_Confidence_0.600_Length_349	Locus_82_Transcript_2/3_Confidence_0.600_Length_349	100.00	297	297	1.72569e-60
	Locus_82_Transcript_3/3_Confidence_0.600_Length_514	98.99	297	297	7.9776e-60
	Locus_82_Transcript_1/3_Confidence_0.600_Length_514	98.99	297	297	7.9776e-60
Locus_83_Transcript_2/3_Confidence_0.750_Length_1203	Locus_83_Transcript_3/3_Confidence_0.750_Length_1203	100.00	933	933	0
	Locus_83_Transcript_1/3_Confidence_0.500_Length_935	100.00	933	933	0
	Locus_83_Transcript_2/3_Confidence_0.750_Length_1203	99.66	933	933	0
	Locus_9809_Transcript_1/1_Confidence_1.000_Length_390	96.12	666	388	1.96802e-78
	Locus_16674_Transcript_1/1_Confidence_1.000_Length_333	98.17	624	329	2.13202e-67
Locus_84_Transcript_6/7_Confidence_0.556_Length_1364	Locus_84_Transcript_6/7_Confidence_0.556_Length_1364	100.00	602	694	1.33059e-136
	Locus_84_Transcript_1/7_Confidence_0.278_Length_602	100.00	600	600	6.14262e-135
	Locus_84_Transcript_2/7_Confidence_0.556_Length_1317	96.97	297	297	5.87197e-116
	Locus_84_Transcript_5/7_Confidence_0.556_Length_1246	96.97	297	297	4.04108e-112
	Locus_84_Transcript_7/7_Confidence_0.556_Length_1240	96.97	297	297	4.04123e-112
	Locus_84_Transcript_4/7_Confidence_0.500_Length_1082	96.97	297	297	4.04537e-112
	Locus_84_Transcript_3/7_Confidence_0.556_Length_1237	95.92	602	567	3.45335e-90
Locus_85_Transcript_4/4_Confidence_0.625_Length_746	Locus_85_Transcript_1/4_Confidence_0.500_Length_545	100.00	545	545	1.77313e-137
	Locus_85_Transcript_4/4_Confidence_0.625_Length_746	98.90	545	545	3.92307e-135
	Locus_85_Transcript_2/4_Confidence_0.625_Length_672	100.00	672	672	3.69813e-163
	Locus_85_Transcript_3/4_Confidence_0.500_Length_672	100.00	672	672	5.53124e-164
Locus_86_Transcript_6/8_Confidence_0.667_Length_2857	Locus_86_Transcript_1/8_Confidence_0.667_Length_2845	97.77	1888	1888	0
	Locus_86_Transcript_8/8_Confidence_0.667_Length_2845	97.30	1888	1888	0
	Locus_86_Transcript_4/8_Confidence_0.667_Length_2755	97.30	1888	1888	0
	Locus_86_Transcript_2/8_Confidence_0.667_Length_2845	97.14	1888	1888	0
	Locus_86_Transcript_6/8_Confidence_0.667_Length_2857	97.14	1888	1888	0
	Locus_86_Transcript_7/8_Confidence_0.667_Length_2845	96.66	1888	1888	0
	Locus_86_Transcript_5/8_Confidence_0.667_Length_2845	96.66	1888	1888	0
	Locus_86_Transcript_3/8_Confidence_0.667_Length_2845	96.66	1888	1888	0
Locus_87_Transcript_1/6_Confidence_0.474_Length_1339	Locus_87_Transcript_1/6_Confidence_0.474_Length_1339	97.31	1338	1338	0
	Locus_87_Transcript_3/6_Confidence_0.474_Length_1339	95.74	1338	1338	0
	Locus_87_Transcript_6/6_Confidence_0.526_Length_1339	95.74	1338	1338	0
	Locus_87_Transcript_2/6_Confidence_0.526_Length_1339	95.98	971	971	0
	Locus_87_Transcript_4/6_Confidence_0.526_Length_1339	97.21	971	971	0
	Locus_87_Transcript_5/6_Confidence_0.263_Length_891	100.00	890	890	0
Locus_88_Transcript_6/7_Confidence_0.619_Length_1425	Locus_88_Transcript_1/7_Confidence_0.714_Length_1387	100.00	1058	1058	0
	Locus_88_Transcript_7/7_Confidence_0.667_Length_1387	99.59	1058	1058	0
	Locus_88_Transcript_2/7_Confidence_0.667_Length_1387	99.59	1058	1058	0
	Locus_88_Transcript_3/7_Confidence_0.524_Length_1387	99.18	1058	1058	0
	Locus_88_Transcript_4/7_Confidence_0.667_Length_1385	99.59	1058	1058	0
	Locus_88_Transcript_6/7_Confidence_0.619_Length_1425	99.18	1058	1058	0
	Locus_88_Transcript_5/7_Confidence_0.524_Length_842	100.00	842	842	3.49044e-157
Locus_89_Transcript_2/4_Confidence_0.444_Length_731	Locus_89_Transcript_1/4_Confidence_0.444_Length_385	100.00	383	383	2.85777e-85
	Locus_89_Transcript_3/4_Confidence_0.667_Length_728	100.00	384	289	1.7689e-64
	Locus_89_Transcript_2/4_Confidence_0.444_Length_731	100.00	729	729	2.76876e-154
	Locus_89_Transcript_4/4_Confidence_0.444_Length_731	98.23	729	729	4.11887e-151
Locus_90_Transcript_6/7_Confidence_0.500_Length_1074	Locus_90_Transcript_1/7_Confidence_0.556_Length_819	100.00	477	477	3.18018e-179
	Locus_90_Transcript_5/7_Confidence_0.500_Length_1033	100.00	477	477	7.55658e-178
	Locus_90_Transcript_2/7_Confidence_0.556_Length_987	100.00	477	645	1.42428e-177
	Locus_90_Transcript_7/7_Confidence_0.556_Length_819	100.00	477	477	1.42493e-177
	Locus_90_Transcript_6/7_Confidence_0.500_Length_1074	98.74	477	732	1.7963e-176
	Locus_90_Transcript_4/7_Confidence_0.611_Length_819	97.48	477	477	1.01576e-173
	Locus_90_Transcript_3/7_Confidence_0.111_Length_325	100.00	280	280	9.88723e-64
Locus_91_Transcript_2/5_Confidence_0.714_Length_1113	Locus_91_Transcript_1/5_Confidence_0.500_Length_658	95.41	656	656	5.43369e-136
	Locus_91_Transcript_5/5_Confidence_0.714_Length_1113	99.30	427	882	9.11133e-135
	Locus_91_Transcript_4/5_Confidence_0.714_Length_1113	99.30	427	882	9.11133e-135
	Locus_91_Transcript_2/5_Confidence_0.714_Length_1113	99.30	427	882	2.96613e-133
	Locus_9697_Transcript_1/1_Confidence_1.000_Length_567	96.00	887	301	4.74328e-92
	Locus_91_Transcript_3/5_Confidence_0.500_Length_652	95.39	652	652	7.33799e-132
Locus_92_Transcript_2/3_Confidence_0.778_Length_380	Locus_92_Transcript_2/3_Confidence_0.778_Length_380	100.00	230	379	1.02461e-51
	Locus_92_Transcript_1/3_Confidence_0.556_Length_231	100.00	230	230	1.02461e-51
	Locus_92_Transcript_3/3_Confidence_0.667_Length_217	100.00	230	216	3.11443e-49
Locus_93_Transcript_4/6_Confidence_0.429_Length_1318	Locus_93_Transcript_1/6_Confidence_0.500_Length_1009	100.00	1009	1009	0
	Locus_93_Transcript_5/6_Confidence_0.429_Length_1009	99.70	1009	1009	0
	Locus_93_Transcript_4/6_Confidence_0.429_Length_1318	99.11	1009	1009	0
	Locus_93_Transcript_6/6_Confidence_0.429_Length_1038	98.51	1009	1009	0
	Locus_93_Transcript_3/6_Confidence_0.429_Length_875	98.23	1009	846	0
	Locus_93_Transcript_2/6_Confidence_0.286_Length_808	99.63	808	808	0
Locus_94_Transcript_1/4_Confidence_0.636_Length_1181	Locus_94_Transcript_4/4_Confidence_0.727_Length_1181	97.20	1179	1179	0
	Locus_94_Transcript_1/4_Confidence_0.636_Length_1181	97.20	1179	1179	0
	Locus_94_Transcript_2/4_Confidence_0.727_Length_1181	96.95	1179	1179	0
	Locus_94_Transcript_3/4_Confidence_0.545_Length_1181	96.69	1179	1179	0
	Locus_13780_Transcript_1/1_Confidence_1.000_Length_333	98.25	366	172	5.17669e-49
Locus_95_Transcript_1/3_Confidence_0.600_Length_733	Locus_95_Transcript_1/3_Confidence_0.600_Length_733	100.00	598	598	2.22254e-154
	Locus_95_Transcript_3/3_Confidence_0.600_Length_617	99.09	598	482	4.27807e-120
	Locus_95_Transcript_2/3_Confidence_0.600_Length_617	100.00	485	485	7.31202e-126
Locus_96_Transcript_1/1_Confidence_1.000_Length_592	Locus_96_Transcript_1/1_Confidence_1.000_Length_592	100.00	591	591	1.06714e-119
Locus_97_Transcript_1/1_Confidence_1.000_Length_541	Locus_97_Transcript_1/1_Confidence_1.000_Length_541	100.00	541	541	3.32357e-129
	Locus_584_Transcript_3/10_Confidence_0.350_Length_1152	100.00	540	1122	1.9072e-122
Locus_99_Transcript_7/8_Confidence_0.682_Length_2402	Locus_99_Transcript_1/8_Confidence_0.682_Length_2231	97.49	2155	2155	0
	Locus_99_Transcript_8/8_Confidence_0.682_Length_2231	97.35	2155	2155	0
	Locus_99_Transcript_6/8_Confidence_0.682_Length_2231	97.08	2155	2155	0
	Locus_99_Transcript_4/8_Confidence_0.682_Length_2231	97.08	2155	2155	0
	Locus_99_Transcript_2/8_Confidence_0.682_Length_2231	97.21	2155	2155	0
	Locus_99_Transcript_5/8_Confidence_0.682_Length_2231	96.94	2155	2155	0
	Locus_99_Transcript_3/8_Confidence_0.682_Length_2231	96.94	2155	2155	0
	Locus_99_Transcript_7/8_Confidence_0.682_Length_2402	100.00	2229	2400	0
Locus_100_Transcript_1/7_Confidence_0.667_Length_2715	Locus_100_Transcript_7/7_Confidence_0.667_Length_2715	96.75	2587	2587	0
	Locus_100_Transcript_2/7_Confidence_0.667_Length_2715	96.64	2587	2587	0
	Locus_100_Transcript_4/7_Confidence_0.667_Length_2715	96.52	2587	2587	0
	Locus_100_Transcript_5/7_Confidence_0.667_Length_2715	96.40	2587	2587	0
	Locus_100_Transcript_3/7_Confidence_0.667_Length_2715	96.40	2587	2587	0
	Locus_100_Transcript_6/7_Confidence_0.667_Length_2715	96.17	2587	2587	0
	Locus_100_Transcript_1/7_Confidence_0.667_Length_2715	98.81	2714	2714	0
Locus_101_Transcript_1/1_Confidence_1.000_Length_2394	Locus_101_Transcript_1/1_Confidence_1.000_Length_2394	96.75	2393	2393	0
Locus_102_Transcript_3/6_Confidence_0.667_Length_965	Locus_102_Transcript_1/6_Confidence_0.600_Length_916	96.07	915	915	0
	Locus_102_Transcript_6/6_Confidence_0.667_Length_885	95.58	915	884	0
	Locus_102_Transcript_5/6_Confidence_0.667_Length_885	95.24	915	884	0
	Locus_102_Transcript_2/6_Confidence_0.667_Length_885	95.92	884	884	0
	Locus_102_Transcript_3/6_Confidence_0.667_Length_965	95.82	790	790	0
	Locus_102_Transcript_4/6_Confidence_0.600_Length_885	95.92	884	884	0
Locus_103_Transcript_1/3_Confidence_0.600_Length_895	Locus_103_Transcript_1/3_Confidence_0.600_Length_895	100.00	893	893	0
	Locus_103_Transcript_3/3_Confidence_0.600_Length_893	100.00	893	891	2.80345e-161
	Locus_103_Transcript_2/3_Confidence_0.500_Length_722	96.79	722	720	3.6967e-116
Locus_104_Transcript_1/2_Confidence_1.000_Length_610	Locus_104_Transcript_1/2_Confidence_1.000_Length_610	100.00	609	609	2.20992e-135
	Locus_104_Transcript_2/2_Confidence_1.000_Length_610	100.00	609	609	1.16197e-134
Locus_105_Transcript_1/6_Confidence_0.696_Length_290	Locus_105_Transcript_6/6_Confidence_0.696_Length_290	100.00	290	290	9.59594e-66
	Locus_105_Transcript_2/6_Confidence_0.696_Length_290	100.00	290	290	9.59594e-66
	Locus_105_Transcript_1/6_Confidence_0.696_Length_290	100.00	290	290	9.59594e-66
	Locus_105_Transcript_3/6_Confidence_0.652_Length_290	98.96	290	290	8.86398e-65
	Locus_105_Transcript_5/6_Confidence_0.652_Length_290	98.96	290	290	1.67301e-64
	Locus_105_Transcript_4/6_Confidence_0.652_Length_290	98.96	290	290	1.67301e-64
Locus_106_Transcript_2/5_Confidence_0.667_Length_3276	Locus_106_Transcript_5/5_Confidence_0.667_Length_3262	97.60	2680	2680	0
	Locus_106_Transcript_4/5_Confidence_0.667_Length_3262	97.60	2680	2680	0
	Locus_106_Transcript_3/5_Confidence_0.667_Length_3262	97.60	2680	2680	0
	Locus_106_Transcript_2/5_Confidence_0.667_Length_3276	97.60	2680	2694	0
	Locus_106_Transcript_1/5_Confidence_0.667_Length_3262	97.60	2680	2680	0
Locus_107_Transcript_3/4_Confidence_0.385_Length_433	Locus_107_Transcript_3/4_Confidence_0.385_Length_433	100.00	431	431	2.90155e-91
	Locus_107_Transcript_4/4_Confidence_0.692_Length_1010	98.60	431	431	3.40132e-89
	Locus_107_Transcript_2/4_Confidence_0.692_Length_959	98.60	431	431	3.40132e-89
Locus_109_Transcript_4/5_Confidence_0.538_Length_1187	Locus_109_Transcript_1/5_Confidence_0.538_Length_742	100.00	740	740	2.60828e-161
	Locus_109_Transcript_2/5_Confidence_0.385_Length_428	100.00	426	426	1.18689e-96
	Locus_109_Transcript_3/5_Confidence_0.385_Length_428	97.18	426	426	3.33252e-93
	Locus_109_Transcript_4/5_Confidence_0.538_Length_1187	100.00	1187	1187	0
	Locus_109_Transcript_5/5_Confidence_0.538_Length_1187	97.47	1187	1187	0
Locus_110_Transcript_1/1_Confidence_1.000_Length_765	Locus_110_Transcript_1/1_Confidence_1.000_Length_765	95.67	764	764	3.17849e-163
Locus_111_Transcript_3/3_Confidence_0.571_Length_1969	Locus_111_Transcript_1/3_Confidence_0.571_Length_1048	100.00	1047	1047	0
	Locus_111_Transcript_2/3_Confidence_0.429_Length_1048	99.71	1047	1047	0
	Locus_111_Transcript_3/3_Confidence_0.571_Length_1969	98.85	1047	1047	0
Locus_112_Transcript_1/7_Confidence_0.684_Length_1600	Locus_112_Transcript_1/7_Confidence_0.684_Length_1600	100.00	1174	1174	0
	Locus_112_Transcript_7/7_Confidence_0.684_Length_1600	99.23	1174	1174	0
	Locus_112_Transcript_4/7_Confidence_0.632_Length_1600	98.47	1174	1174	0
	Locus_112_Transcript_5/7_Confidence_0.684_Length_1600	97.70	1174	1174	0
	Locus_112_Transcript_2/7_Confidence_0.684_Length_1600	97.95	1174	1174	0
	Locus_112_Transcript_3/7_Confidence_0.684_Length_1600	97.95	1174	1174	0
	Locus_112_Transcript_6/7_Confidence_0.632_Length_1600	95.87	1599	1599	0
Locus_113_Transcript_2/4_Confidence_0.625_Length_1376	Locus_113_Transcript_1/4_Confidence_0.625_Length_1193	100.00	1193	1193	0
	Locus_113_Transcript_4/4_Confidence_0.625_Length_1185	98.01	1097	1097	0
	Locus_113_Transcript_2/4_Confidence_0.625_Length_1376	96.58	1097	1288	0
	Locus_113_Transcript_3/4_Confidence_0.625_Length_1185	95.82	1375	1184	0
Locus_114_Transcript_1/2_Confidence_1.000_Length_456	Locus_114_Transcript_1/2_Confidence_1.000_Length_456	100.00	454	454	8.11808e-107
	Locus_114_Transcript_2/2_Confidence_1.000_Length_435	98.61	454	433	1.79656e-100
Locus_115_Transcript_1/1_Confidence_1.000_Length_621	Locus_115_Transcript_1/1_Confidence_1.000_Length_621	100.00	621	621	2.28393e-131
Locus_116_Transcript_3/6_Confidence_0.688_Length_2294	Locus_116_Transcript_1/6_Confidence_0.688_Length_2288	100.00	2287	2287	0
	Locus_116_Transcript_6/6_Confidence_0.688_Length_2288	99.48	2287	2287	0
	Locus_116_Transcript_2/6_Confidence_0.688_Length_2288	98.69	2287	2287	0
	Locus_116_Transcript_5/6_Confidence_0.688_Length_2288	98.29	2287	2287	0
	Locus_116_Transcript_3/6_Confidence_0.688_Length_2294	99.16	2287	2293	0
	Locus_116_Transcript_4/6_Confidence_0.688_Length_2265	99.13	1732	1732	0
Locus_117_Transcript_1/1_Confidence_1.000_Length_571	Locus_117_Transcript_1/1_Confidence_1.000_Length_571	100.00	569	569	2.59839e-129
Locus_118_Transcript_2/2_Confidence_1.000_Length_280	Locus_118_Transcript_1/2_Confidence_1.000_Length_260	100.00	259	259	6.82295e-56
	Locus_118_Transcript_2/2_Confidence_1.000_Length_280	100.00	260	260	6.30251e-55
	Locus_10911_Transcript_1/1_Confidence_1.000_Length_368	95.06	260	243	1.50994e-49
Locus_119_Transcript_1/1_Confidence_1.000_Length_1242	Locus_119_Transcript_1/1_Confidence_1.000_Length_1242	100.00	1241	1241	0
	Locus_7631_Transcript_1/1_Confidence_1.000_Length_1051	95.30	1241	958	0
Locus_120_Transcript_1/4_Confidence_0.500_Length_207	Locus_120_Transcript_1/4_Confidence_0.500_Length_207	100.00	206	206	1.08995e-43
Locus_123_Transcript_1/1_Confidence_1.000_Length_504	Locus_123_Transcript_1/1_Confidence_1.000_Length_504	100.00	502	502	7.20414e-104
Locus_124_Transcript_3/6_Confidence_0.378_Length_224	Locus_124_Transcript_2/6_Confidence_0.068_Length_183	100.00	182	182	1.79215e-41
	Locus_124_Transcript_5/6_Confidence_0.243_Length_208	98.33	182	182	6.38428e-41
	Locus_124_Transcript_3/6_Confidence_0.378_Length_224	98.33	182	182	6.38428e-41
	Locus_124_Transcript_6/6_Confidence_0.378_Length_224	100.00	222	222	4.04647e-53
	Locus_124_Transcript_4/6_Confidence_0.378_Length_224	100.00	222	222	4.04647e-53
Locus_125_Transcript_2/5_Confidence_0.583_Length_1503	Locus_125_Transcript_2/5_Confidence_0.583_Length_1503	99.16	1251	1251	0
	Locus_125_Transcript_4/5_Confidence_0.583_Length_1464	95.18	1035	1035	0
	Locus_125_Transcript_5/5_Confidence_0.667_Length_1465	99.58	1257	1257	0
	Locus_125_Transcript_1/5_Confidence_0.667_Length_1465	99.16	1257	1257	0
	Locus_125_Transcript_3/5_Confidence_0.667_Length_1465	97.06	1257	1257	0
Locus_126_Transcript_1/3_Confidence_0.714_Length_1040	Locus_126_Transcript_1/3_Confidence_0.714_Length_1040	100.00	1038	1038	0
	Locus_126_Transcript_3/3_Confidence_0.714_Length_1040	99.42	1038	1038	0
	Locus_126_Transcript_2/3_Confidence_0.714_Length_1003	98.38	555	555	0
Locus_127_Transcript_1/1_Confidence_1.000_Length_267	Locus_127_Transcript_1/1_Confidence_1.000_Length_267	100.00	266	266	3.77752e-64
	Locus_2005_Transcript_3/8_Confidence_0.231_Length_577	98.88	267	504	1.07863e-55
	Locus_6612_Transcript_1/1_Confidence_1.000_Length_283	96.15	267	283	5.06204e-47
	Locus_11820_Transcript_1/1_Confidence_1.000_Length_218	97.14	210	211	5.21807e-42
	Locus_565_Transcript_9/10_Confidence_0.500_Length_741	97.10	207	208	2.48295e-41
Locus_128_Transcript_4/13_Confidence_0.522_Length_2709	Locus_128_Transcript_4/13_Confidence_0.522_Length_2709	98.67	2707	2707	0
	Locus_128_Transcript_13/13_Confidence_0.500_Length_2709	98.56	2707	2707	0
	Locus_128_Transcript_5/13_Confidence_0.500_Length_2709	98.23	2707	2707	0
	Locus_128_Transcript_8/13_Confidence_0.478_Length_2709	98.23	2707	2707	0
	Locus_128_Transcript_11/13_Confidence_0.543_Length_2666	97.40	2707	2664	0
	Locus_128_Transcript_10/13_Confidence_0.413_Length_2153	98.33	2152	2152	0
	Locus_128_Transcript_7/13_Confidence_0.391_Length_2153	98.05	2152	2152	0
	Locus_128_Transcript_9/13_Confidence_0.261_Length_1607	97.57	1606	1606	0
	Locus_128_Transcript_6/13_Confidence_0.196_Length_1277	96.47	1276	1276	0
	Locus_128_Transcript_12/13_Confidence_0.109_Length_1277	95.76	1276	1276	0
	Locus_6304_Transcript_3/5_Confidence_0.467_Length_662	97.28	2707	554	1.76818e-126
Locus_129_Transcript_1/2_Confidence_1.000_Length_1047	Locus_129_Transcript_1/2_Confidence_1.000_Length_1047	96.00	977	977	0
	Locus_129_Transcript_2/2_Confidence_1.000_Length_1047	96.00	977	977	0
Locus_130_Transcript_1/4_Confidence_0.800_Length_1338	Locus_130_Transcript_1/4_Confidence_0.800_Length_1338	100.00	1336	1336	0
	Locus_130_Transcript_4/4_Confidence_0.800_Length_1338	99.10	1336	1336	0
	Locus_130_Transcript_3/4_Confidence_0.800_Length_1338	98.43	1336	1336	0
	Locus_130_Transcript_2/4_Confidence_0.800_Length_1338	100.00	1336	1336	0
	Locus_13367_Transcript_1/1_Confidence_1.000_Length_490	98.77	490	489	7.63423e-110
Locus_131_Transcript_1/1_Confidence_1.000_Length_288	Locus_131_Transcript_1/1_Confidence_1.000_Length_288	100.00	287	287	5.08415e-66
Locus_132_Transcript_1/10_Confidence_0.536_Length_1818	Locus_132_Transcript_1/10_Confidence_0.536_Length_1818	100.00	1816	1816	0
	Locus_132_Transcript_10/10_Confidence_0.571_Length_1818	99.65	1816	1816	0
	Locus_132_Transcript_6/10_Confidence_0.500_Length_1818	99.65	1816	1816	0
	Locus_132_Transcript_4/10_Confidence_0.536_Length_1818	99.65	1816	1816	0
	Locus_132_Transcript_3/10_Confidence_0.571_Length_1818	99.65	1816	1816	0
	Locus_132_Transcript_2/10_Confidence_0.571_Length_1818	99.65	1816	1816	0
	Locus_132_Transcript_7/10_Confidence_0.571_Length_1810	98.69	1693	1693	0
	Locus_132_Transcript_5/10_Confidence_0.500_Length_1513	99.40	1816	1511	0
	Locus_132_Transcript_9/10_Confidence_0.500_Length_1789	98.54	1525	1525	0
	Locus_132_Transcript_8/10_Confidence_0.250_Length_1105	99.71	1105	1105	0
Locus_133_Transcript_1/4_Confidence_0.700_Length_1626	Locus_133_Transcript_1/4_Confidence_0.700_Length_1626	98.83	1280	1280	0
	Locus_133_Transcript_4/4_Confidence_0.700_Length_1626	98.12	1280	1280	0
	Locus_133_Transcript_2/4_Confidence_0.500_Length_1626	97.89	1280	1280	0
	Locus_133_Transcript_3/4_Confidence_0.700_Length_1626	95.31	1280	1280	0
Locus_134_Transcript_1/1_Confidence_1.000_Length_438	Locus_134_Transcript_1/1_Confidence_1.000_Length_438	100.00	436	436	4.76299e-101
Locus_135_Transcript_1/4_Confidence_0.516_Length_265	Locus_135_Transcript_1/4_Confidence_0.516_Length_265	100.00	265	265	1.34631e-55
Locus_136_Transcript_9/11_Confidence_0.667_Length_3628	Locus_136_Transcript_11/11_Confidence_0.667_Length_3625	97.22	3218	3218	0
	Locus_136_Transcript_6/11_Confidence_0.667_Length_3625	97.22	3218	3218	0
	Locus_136_Transcript_2/11_Confidence_0.667_Length_3625	97.22	3218	3218	0
	Locus_136_Transcript_3/11_Confidence_0.667_Length_3625	96.80	3218	3218	0
	Locus_136_Transcript_4/11_Confidence_0.633_Length_3625	96.80	3218	3218	0
	Locus_136_Transcript_7/11_Confidence_0.667_Length_3625	96.19	3218	3218	0
	Locus_136_Transcript_8/11_Confidence_0.667_Length_3625	95.98	3218	3218	0
	Locus_136_Transcript_5/11_Confidence_0.667_Length_3625	95.77	3218	3218	0
	Locus_136_Transcript_10/11_Confidence_0.667_Length_3625	96.17	2423	2423	0
	Locus_136_Transcript_9/11_Confidence_0.667_Length_3628	98.01	3218	3221	0
Locus_138_Transcript_1/7_Confidence_0.647_Length_1949	Locus_138_Transcript_1/7_Confidence_0.647_Length_1949	98.05	1540	1540	0
	Locus_138_Transcript_7/7_Confidence_0.647_Length_1949	97.47	1540	1540	0
	Locus_138_Transcript_3/7_Confidence_0.647_Length_1940	97.47	1540	1540	0
	Locus_138_Transcript_5/7_Confidence_0.647_Length_1949	96.88	1540	1540	0
	Locus_138_Transcript_2/7_Confidence_0.588_Length_1949	96.88	1540	1540	0
	Locus_138_Transcript_4/7_Confidence_0.588_Length_1949	96.49	1540	1540	0
	Locus_138_Transcript_6/7_Confidence_0.647_Length_1747	98.21	1540	1338	0
Locus_139_Transcript_7/8_Confidence_0.571_Length_1664	Locus_139_Transcript_8/8_Confidence_0.571_Length_1503	96.00	1501	1501	0
	Locus_139_Transcript_3/8_Confidence_0.571_Length_1503	96.00	1501	1501	0
	Locus_139_Transcript_2/8_Confidence_0.619_Length_1503	96.00	1501	1501	0
	Locus_139_Transcript_4/8_Confidence_0.571_Length_1503	95.80	1501	1501	0
	Locus_139_Transcript_7/8_Confidence_0.571_Length_1664	95.15	1501	1662	0
	Locus_139_Transcript_5/8_Confidence_0.476_Length_1506	96.01	1504	1504	0
	Locus_139_Transcript_6/8_Confidence_0.333_Length_893	95.22	1053	892	0
	Locus_139_Transcript_1/8_Confidence_0.381_Length_893	95.22	1053	892	0
Locus_140_Transcript_5/6_Confidence_0.500_Length_1345	Locus_140_Transcript_1/6_Confidence_0.375_Length_350	100.00	350	350	4.34621e-76
	Locus_140_Transcript_6/6_Confidence_0.500_Length_1087	99.14	350	350	1.54828e-75
	Locus_140_Transcript_5/6_Confidence_0.500_Length_1345	99.14	350	350	1.54828e-75
	Locus_140_Transcript_4/6_Confidence_0.500_Length_1137	99.14	350	350	1.54828e-75
	Locus_140_Transcript_2/6_Confidence_0.500_Length_1316	99.14	350	579	1.54828e-75
	Locus_140_Transcript_3/6_Confidence_0.312_Length_350	96.55	350	350	3.42559e-73
	Locus_6880_Transcript_1/1_Confidence_1.000_Length_257	98.82	274	257	6.42001e-52
	Locus_25177_Transcript_1/1_Confidence_1.000_Length_257	96.47	274	257	1.53773e-50
Locus_141_Transcript_2/4_Confidence_0.600_Length_846	Locus_141_Transcript_1/4_Confidence_0.500_Length_665	100.00	665	665	1.7907e-150
	Locus_141_Transcript_4/4_Confidence_0.600_Length_846	99.10	665	665	4.28912e-149
	Locus_141_Transcript_3/4_Confidence_0.700_Length_846	95.48	665	665	5.02906e-143
	Locus_141_Transcript_2/4_Confidence_0.600_Length_846	95.48	665	665	1.41205e-139
	Locus_5293_Transcript_8/8_Confidence_0.619_Length_1958	100.00	845	1958	1.28087e-58
	Locus_24008_Transcript_1/1_Confidence_1.000_Length_247	97.56	815	247	3.59723e-51
Locus_142_Transcript_2/4_Confidence_0.600_Length_1087	Locus_142_Transcript_4/4_Confidence_0.500_Length_890	100.00	891	889	0
	Locus_142_Transcript_2/4_Confidence_0.600_Length_1087	97.98	891	889	1.0583e-176
	Locus_142_Transcript_1/4_Confidence_0.600_Length_892	97.98	889	891	1.81139e-176
	Locus_142_Transcript_3/4_Confidence_0.500_Length_928	100.00	927	927	0
Locus_143_Transcript_1/1_Confidence_1.000_Length_652	Locus_143_Transcript_1/1_Confidence_1.000_Length_652	100.00	650	650	7.98297e-149
	Locus_13041_Transcript_2/2_Confidence_1.000_Length_654	97.30	334	620	8.81394e-122
Locus_144_Transcript_2/4_Confidence_0.500_Length_1299	Locus_144_Transcript_1/4_Confidence_0.700_Length_1096	100.00	1094	1094	0
	Locus_144_Transcript_4/4_Confidence_0.600_Length_1096	99.73	1094	1094	0
	Locus_144_Transcript_2/4_Confidence_0.500_Length_1299	98.90	1094	1094	0
	Locus_144_Transcript_3/4_Confidence_0.300_Length_842	99.29	842	842	0
Locus_145_Transcript_2/3_Confidence_0.500_Length_637	Locus_145_Transcript_2/3_Confidence_0.500_Length_637	100.00	539	539	1.51594e-144
Locus_146_Transcript_5/10_Confidence_0.526_Length_743	Locus_146_Transcript_3/10_Confidence_0.316_Length_298	100.00	237	237	8.13821e-70
	Locus_146_Transcript_10/10_Confidence_0.658_Length_712	100.00	237	237	5.78817e-66
	Locus_146_Transcript_5/10_Confidence_0.526_Length_743	100.00	237	237	6.30926e-66
	Locus_146_Transcript_6/10_Confidence_0.316_Length_454	100.00	237	282	1.90513e-55
	Locus_146_Transcript_7/10_Confidence_0.368_Length_468	100.00	237	237	1.97368e-55
	Locus_146_Transcript_9/10_Confidence_0.263_Length_227	98.11	225	225	1.45637e-48
	Locus_146_Transcript_4/10_Confidence_0.316_Length_298	100.00	237	298	5.31558e-45
	Locus_146_Transcript_8/10_Confidence_0.263_Length_249	97.44	580	117	9.06448e-43
Locus_147_Transcript_1/5_Confidence_0.500_Length_1038	Locus_147_Transcript_1/5_Confidence_0.500_Length_1038	100.00	1010	1010	0
	Locus_147_Transcript_4/5_Confidence_0.312_Length_1548	97.81	611	611	0
	Locus_5895_Transcript_1/1_Confidence_1.000_Length_359	95.88	1010	293	5.76566e-62
Locus_148_Transcript_24/31_Confidence_0.161_Length_1776	Locus_148_Transcript_3/31_Confidence_1.000_Length_688	100.00	625	687	1.73053e-141
	Locus_148_Transcript_2/31_Confidence_1.000_Length_688	100.00	625	625	1.73053e-141
	Locus_148_Transcript_21/31_Confidence_1.000_Length_360	100.00	358	359	1.63312e-75
	Locus_148_Transcript_5/31_Confidence_1.000_Length_360	100.00	358	358	1.63312e-75
	Locus_148_Transcript_22/31_Confidence_0.125_Length_727	100.00	213	215	6.41647e-44
	Locus_148_Transcript_8/31_Confidence_1.000_Length_213	100.00	213	213	6.41647e-44
	Locus_148_Transcript_31/31_Confidence_0.125_Length_727	95.77	213	215	2.11142e-42
	Locus_148_Transcript_25/31_Confidence_0.241_Length_1350	95.77	213	215	2.11142e-42
	Locus_148_Transcript_15/31_Confidence_1.000_Length_268	100.00	266	152	1.38293e-47
	Locus_148_Transcript_10/31_Confidence_1.000_Length_268	100.00	266	266	1.38293e-47
	Locus_148_Transcript_17/31_Confidence_1.000_Length_335	100.00	197	333	2.40327e-53
	Locus_148_Transcript_13/31_Confidence_1.000_Length_335	100.00	197	197	2.40327e-53
	Locus_148_Transcript_20/31_Confidence_1.000_Length_344	95.61	344	344	4.2374e-62
	Locus_148_Transcript_6/31_Confidence_1.000_Length_344	95.61	344	342	4.2374e-62
	Locus_148_Transcript_23/31_Confidence_0.080_Length_967	100.00	965	965	0
	Locus_148_Transcript_30/31_Confidence_0.179_Length_1776	97.44	965	965	0
	Locus_148_Transcript_24/31_Confidence_0.161_Length_1776	97.44	965	965	0
	Locus_148_Transcript_28/31_Confidence_0.179_Length_1776	96.27	863	1396	0
	Locus_148_Transcript_27/31_Confidence_0.143_Length_1098	100.00	560	1030	1.90508e-123
	Locus_148_Transcript_26/31_Confidence_0.071_Length_560	100.00	560	560	1.90508e-123
	Locus_148_Transcript_29/31_Confidence_0.152_Length_1101	97.44	470	1033	8.04371e-119
Locus_149_Transcript_1/4_Confidence_0.625_Length_766	Locus_149_Transcript_1/4_Confidence_0.625_Length_766	100.00	764	764	5.99776e-167
	Locus_149_Transcript_4/4_Confidence_0.500_Length_762	95.50	764	760	3.30338e-126
	Locus_149_Transcript_3/4_Confidence_0.250_Length_490	98.77	488	488	2.14458e-102
	Locus_1333_Transcript_1/1_Confidence_1.000_Length_348	97.25	765	346	2.95247e-66
	Locus_17424_Transcript_1/1_Confidence_1.000_Length_230	96.05	705	228	1.98791e-41
	Locus_149_Transcript_2/4_Confidence_0.500_Length_752	100.00	752	752	1.29527e-164
Locus_150_Transcript_1/2_Confidence_1.000_Length_480	Locus_150_Transcript_1/2_Confidence_1.000_Length_480	100.00	480	480	1.63154e-106
	Locus_150_Transcript_2/2_Confidence_1.000_Length_480	97.50	480	480	1.50744e-101
	Locus_4165_Transcript_2/2_Confidence_1.000_Length_665	100.00	480	665	5.7779e-98
Locus_151_Transcript_3/5_Confidence_0.318_Length_230	Locus_151_Transcript_3/5_Confidence_0.318_Length_230	100.00	229	229	6.91327e-47
Locus_153_Transcript_2/4_Confidence_0.700_Length_875	Locus_153_Transcript_4/4_Confidence_0.700_Length_875	100.00	532	874	2.77351e-123
	Locus_153_Transcript_1/4_Confidence_0.700_Length_533	100.00	532	532	2.77351e-123
	Locus_153_Transcript_3/4_Confidence_0.500_Length_875	100.00	531	873	7.7874e-120
	Locus_153_Transcript_2/4_Confidence_0.700_Length_875	100.00	531	873	7.7874e-120
	Locus_20082_Transcript_1/1_Confidence_1.000_Length_909	95.33	531	909	3.82276e-67
Locus_154_Transcript_4/4_Confidence_0.412_Length_402	Locus_154_Transcript_1/4_Confidence_0.471_Length_387	100.00	385	385	2.10491e-85
	Locus_154_Transcript_3/4_Confidence_0.412_Length_387	99.22	385	385	3.66981e-84
	Locus_7014_Transcript_1/1_Confidence_1.000_Length_541	100.00	385	540	6.92648e-84
	Locus_154_Transcript_4/4_Confidence_0.412_Length_402	97.66	385	385	4.65714e-83
	Locus_8894_Transcript_1/1_Confidence_1.000_Length_283	98.85	262	261	2.86309e-53
	Locus_20692_Transcript_1/1_Confidence_1.000_Length_303	98.80	250	301	3.13714e-50
	Locus_154_Transcript_2/4_Confidence_0.176_Length_229	100.00	229	229	1.77863e-47
	Locus_9467_Transcript_1/1_Confidence_1.000_Length_277	100.00	226	225	2.25715e-46
	Locus_4320_Transcript_1/1_Confidence_1.000_Length_232	97.40	364	231	4.2602e-46
	Locus_5075_Transcript_1/1_Confidence_1.000_Length_223	100.00	226	222	1.51764e-45
	Locus_829_Transcript_1/1_Confidence_1.000_Length_221	100.00	379	221	3.93524e-45
Locus_155_Transcript_1/5_Confidence_0.571_Length_1500	Locus_6073_Transcript_1/1_Confidence_1.000_Length_1471	95.27	1249	1154	0
	Locus_155_Transcript_3/5_Confidence_0.571_Length_1466	96.10	1465	1465	0
Locus_156_Transcript_1/5_Confidence_0.615_Length_1345	Locus_156_Transcript_1/5_Confidence_0.615_Length_1345	100.00	1344	1344	0
	Locus_156_Transcript_5/5_Confidence_0.615_Length_1345	99.18	1344	1344	0
	Locus_156_Transcript_3/5_Confidence_0.462_Length_1345	98.35	1344	1344	0
	Locus_156_Transcript_2/5_Confidence_0.615_Length_985	97.95	984	984	0
	Locus_156_Transcript_4/5_Confidence_0.538_Length_985	95.49	984	984	0
Locus_157_Transcript_2/5_Confidence_0.571_Length_2056	Locus_157_Transcript_1/5_Confidence_0.643_Length_1918	95.92	1918	1918	0
	Locus_157_Transcript_2/5_Confidence_0.571_Length_2056	96.24	2056	2056	0
	Locus_157_Transcript_5/5_Confidence_0.571_Length_1918	97.48	1546	1546	0
	Locus_157_Transcript_4/5_Confidence_0.571_Length_1918	96.89	1546	1546	0
	Locus_157_Transcript_3/5_Confidence_0.571_Length_1918	96.70	1546	1546	0
Locus_158_Transcript_1/2_Confidence_1.000_Length_583	Locus_158_Transcript_2/2_Confidence_1.000_Length_583	96.39	582	582	2.87116e-130
	Locus_158_Transcript_1/2_Confidence_1.000_Length_583	96.39	582	582	2.87116e-130
Locus_160_Transcript_3/6_Confidence_0.600_Length_1607	Locus_160_Transcript_6/6_Confidence_0.600_Length_1607	98.53	1433	1605	0
	Locus_160_Transcript_1/6_Confidence_0.533_Length_1435	98.53	1433	1433	0
	Locus_160_Transcript_2/6_Confidence_0.533_Length_1472	98.11	1433	1470	0
	Locus_160_Transcript_3/6_Confidence_0.600_Length_1607	97.48	1433	1605	0
	Locus_160_Transcript_5/6_Confidence_0.600_Length_1607	97.06	1433	1605	0
	Locus_160_Transcript_4/6_Confidence_0.600_Length_1604	98.20	1169	1341	0
Locus_162_Transcript_1/4_Confidence_0.864_Length_726	Locus_162_Transcript_3/4_Confidence_0.545_Length_588	96.25	313	587	4.62504e-111
	Locus_162_Transcript_1/4_Confidence_0.864_Length_726	96.25	587	313	3.57044e-111
Locus_163_Transcript_4/5_Confidence_0.667_Length_252	Locus_163_Transcript_1/5_Confidence_0.556_Length_219	100.00	218	218	2.76752e-49
	Locus_163_Transcript_3/5_Confidence_0.556_Length_218	96.30	164	164	1.15628e-45
	Locus_163_Transcript_4/5_Confidence_0.667_Length_252	100.00	158	158	3.23557e-44
	Locus_163_Transcript_2/5_Confidence_0.333_Length_211	100.00	209	209	9.98675e-46
	Locus_163_Transcript_5/5_Confidence_0.778_Length_201	98.36	185	185	1.10922e-42
Locus_164_Transcript_1/1_Confidence_1.000_Length_1226	Locus_164_Transcript_1/1_Confidence_1.000_Length_1226	100.00	1224	1224	0
Locus_165_Transcript_1/1_Confidence_1.000_Length_361	Locus_165_Transcript_1/1_Confidence_1.000_Length_361	100.00	361	361	3.57216e-61
Locus_166_Transcript_1/2_Confidence_1.000_Length_911	Locus_166_Transcript_1/2_Confidence_1.000_Length_911	100.00	909	909	0
	Locus_166_Transcript_2/2_Confidence_1.000_Length_779	96.48	909	777	8.30613e-126
	Locus_20212_Transcript_1/1_Confidence_1.000_Length_296	96.94	909	294	1.5168e-55
Locus_167_Transcript_1/4_Confidence_0.700_Length_856	Locus_167_Transcript_1/4_Confidence_0.700_Length_856	100.00	856	856	0
	Locus_167_Transcript_4/4_Confidence_0.700_Length_856	99.65	856	856	0
	Locus_167_Transcript_3/4_Confidence_0.700_Length_856	99.65	856	856	0
	Locus_167_Transcript_2/4_Confidence_0.700_Length_856	99.65	856	856	0
Locus_168_Transcript_3/3_Confidence_0.667_Length_1051	Locus_168_Transcript_2/3_Confidence_0.667_Length_742	100.00	742	742	0
	Locus_168_Transcript_3/3_Confidence_0.667_Length_1051	99.19	742	742	0
Locus_169_Transcript_1/3_Confidence_0.667_Length_513	Locus_169_Transcript_1/3_Confidence_0.667_Length_513	97.06	511	511	7.98709e-113
	Locus_169_Transcript_2/3_Confidence_0.667_Length_513	97.06	511	511	1.09729e-112
	Locus_169_Transcript_3/3_Confidence_0.333_Length_368	95.90	367	367	8.06799e-79
Locus_170_Transcript_1/1_Confidence_1.000_Length_548	Locus_170_Transcript_1/1_Confidence_1.000_Length_548	100.00	547	547	1.52513e-123
Locus_171_Transcript_1/2_Confidence_1.000_Length_723	Locus_171_Transcript_1/2_Confidence_1.000_Length_723	100.00	338	338	5.22048e-103
	Locus_171_Transcript_2/2_Confidence_1.000_Length_716	100.00	338	331	1.86863e-93
Locus_172_Transcript_4/9_Confidence_0.591_Length_2660	Locus_172_Transcript_1/9_Confidence_0.545_Length_2647	98.07	2647	2647	0
	Locus_172_Transcript_7/9_Confidence_0.591_Length_2647	97.73	2647	2647	0
	Locus_172_Transcript_9/9_Confidence_0.591_Length_2647	97.73	2647	2647	0
	Locus_172_Transcript_3/9_Confidence_0.591_Length_2647	97.62	2647	2647	0
	Locus_172_Transcript_6/9_Confidence_0.591_Length_2647	97.51	2647	2647	0
	Locus_172_Transcript_8/9_Confidence_0.591_Length_2647	97.17	2647	2647	0
	Locus_172_Transcript_4/9_Confidence_0.591_Length_2660	96.85	2572	2572	0
	Locus_172_Transcript_2/9_Confidence_0.545_Length_2582	98.58	2320	2320	0
	Locus_172_Transcript_5/9_Confidence_0.409_Length_2309	98.83	2308	2308	0
Locus_173_Transcript_2/3_Confidence_0.862_Length_287	Locus_173_Transcript_2/3_Confidence_0.862_Length_287	100.00	136	136	7.76389e-47
Locus_174_Transcript_6/7_Confidence_0.471_Length_1434	Locus_174_Transcript_1/7_Confidence_0.588_Length_922	100.00	920	920	0
	Locus_174_Transcript_7/7_Confidence_0.529_Length_1237	99.64	920	920	0
	Locus_174_Transcript_4/7_Confidence_0.529_Length_1249	98.18	920	932	0
	Locus_174_Transcript_6/7_Confidence_0.471_Length_1434	98.55	920	1117	0
	Locus_174_Transcript_3/7_Confidence_0.529_Length_1237	97.45	920	920	0
	Locus_174_Transcript_2/7_Confidence_0.471_Length_732	99.06	731	731	1.41566e-142
	Locus_174_Transcript_5/7_Confidence_0.412_Length_732	97.64	731	731	1.53291e-139
	Locus_14678_Transcript_1/1_Confidence_1.000_Length_256	98.82	921	255	3.9943e-55
	Locus_2687_Transcript_1/1_Confidence_1.000_Length_425	95.45	1236	133	3.44856e-72
Locus_175_Transcript_2/3_Confidence_0.667_Length_861	Locus_175_Transcript_1/3_Confidence_0.667_Length_752	100.00	750	750	3.93348e-178
	Locus_175_Transcript_3/3_Confidence_0.667_Length_752	97.20	750	750	4.61207e-172
	Locus_175_Transcript_2/3_Confidence_0.667_Length_861	100.00	859	859	0
Locus_177_Transcript_4/5_Confidence_0.692_Length_1788	Locus_177_Transcript_1/5_Confidence_0.692_Length_1787	98.66	1786	1786	0
	Locus_177_Transcript_5/5_Confidence_0.692_Length_1787	98.15	1786	1786	0
	Locus_177_Transcript_3/5_Confidence_0.692_Length_1787	98.15	1786	1786	0
	Locus_177_Transcript_2/5_Confidence_0.692_Length_1787	98.15	1786	1786	0
	Locus_177_Transcript_4/5_Confidence_0.692_Length_1788	99.54	1306	1306	0
Locus_178_Transcript_1/1_Confidence_1.000_Length_286	Locus_178_Transcript_1/1_Confidence_1.000_Length_286	100.00	285	285	5.40264e-59
	Locus_23153_Transcript_1/1_Confidence_1.000_Length_251	95.31	246	194	7.73909e-46
Locus_180_Transcript_1/1_Confidence_1.000_Length_307	Locus_180_Transcript_1/1_Confidence_1.000_Length_307	100.00	306	306	1.25193e-67
	Locus_16211_Transcript_1/1_Confidence_1.000_Length_354	95.05	305	352	9.11479e-64
	Locus_8287_Transcript_1/1_Confidence_1.000_Length_321	97.56	307	321	5.18305e-46
Locus_181_Transcript_1/2_Confidence_1.000_Length_361	Locus_181_Transcript_1/2_Confidence_1.000_Length_361	100.00	361	361	4.17871e-79
Locus_182_Transcript_1/4_Confidence_0.667_Length_1241	Locus_182_Transcript_1/4_Confidence_0.667_Length_1241	100.00	1240	1240	0
	Locus_182_Transcript_4/4_Confidence_0.667_Length_1241	100.00	1240	1240	0
	Locus_182_Transcript_3/4_Confidence_0.667_Length_1241	100.00	1240	1240	0
	Locus_182_Transcript_2/4_Confidence_0.667_Length_1181	100.00	1179	1179	0
Locus_183_Transcript_2/2_Confidence_0.200_Length_348	Locus_183_Transcript_1/2_Confidence_0.667_Length_247	100.00	245	245	1.88539e-53
	Locus_183_Transcript_2/2_Confidence_0.200_Length_348	96.15	156	190	3.16176e-44
Locus_184_Transcript_1/1_Confidence_1.000_Length_1089	Locus_184_Transcript_1/1_Confidence_1.000_Length_1089	100.00	923	923	0
Locus_185_Transcript_1/1_Confidence_1.000_Length_504	Locus_185_Transcript_1/1_Confidence_1.000_Length_504	100.00	502	502	1.52988e-118
	Locus_2940_Transcript_2/5_Confidence_0.667_Length_1316	97.22	504	462	3.24279e-70
	Locus_4332_Transcript_1/1_Confidence_1.000_Length_537	95.59	472	204	6.68446e-70
Locus_186_Transcript_2/4_Confidence_0.500_Length_902	Locus_186_Transcript_1/4_Confidence_0.400_Length_775	100.00	774	774	4.08774e-178
	Locus_186_Transcript_4/4_Confidence_0.500_Length_857	97.95	773	855	5.42208e-150
	Locus_186_Transcript_2/4_Confidence_0.500_Length_902	98.99	774	856	3.98431e-144
	Locus_186_Transcript_3/4_Confidence_0.300_Length_507	95.00	456	506	2.01711e-73
Locus_187_Transcript_1/1_Confidence_1.000_Length_949	Locus_187_Transcript_1/1_Confidence_1.000_Length_949	96.84	948	948	0
Locus_188_Transcript_3/4_Confidence_0.700_Length_1981	Locus_188_Transcript_4/4_Confidence_0.700_Length_1978	100.00	1976	1976	0
	Locus_188_Transcript_1/4_Confidence_0.700_Length_1978	100.00	1976	1976	0
	Locus_188_Transcript_2/4_Confidence_0.700_Length_1978	99.68	1976	1976	0
	Locus_188_Transcript_3/4_Confidence_0.700_Length_1981	99.38	1043	1043	0
Locus_189_Transcript_1/1_Confidence_1.000_Length_838	Locus_189_Transcript_1/1_Confidence_1.000_Length_838	100.00	586	586	0
Locus_190_Transcript_3/5_Confidence_0.600_Length_856	Locus_190_Transcript_1/5_Confidence_0.600_Length_806	100.00	806	806	8.07922e-178
	Locus_190_Transcript_5/5_Confidence_0.600_Length_806	99.63	806	806	2.87811e-177
	Locus_190_Transcript_3/5_Confidence_0.600_Length_856	99.55	806	856	1.28716e-164
	Locus_190_Transcript_2/5_Confidence_0.600_Length_751	97.41	698	698	8.36311e-157
	Locus_190_Transcript_4/5_Confidence_0.300_Length_821	99.10	806	821	2.74083e-148
	Locus_5579_Transcript_2/2_Confidence_1.000_Length_464	95.50	554	464	4.3085e-66
	Locus_11797_Transcript_1/1_Confidence_1.000_Length_328	98.70	554	231	8.14142e-46
Locus_191_Transcript_1/2_Confidence_1.000_Length_642	Locus_191_Transcript_2/2_Confidence_1.000_Length_637	98.20	334	334	4.46493e-138
	Locus_191_Transcript_1/2_Confidence_1.000_Length_642	98.20	334	334	4.41211e-138
Locus_192_Transcript_2/3_Confidence_0.750_Length_1272	Locus_192_Transcript_3/3_Confidence_0.750_Length_1248	96.88	1248	1248	0
	Locus_192_Transcript_1/3_Confidence_0.750_Length_1248	96.88	1248	1248	0
	Locus_192_Transcript_2/3_Confidence_0.750_Length_1272	95.03	1248	1272	0
Locus_193_Transcript_1/1_Confidence_1.000_Length_1458	Locus_193_Transcript_1/1_Confidence_1.000_Length_1458	98.56	1458	1458	0
	Locus_3566_Transcript_2/3_Confidence_0.714_Length_829	96.84	640	472	1.2763e-119
Locus_194_Transcript_2/3_Confidence_0.750_Length_194	Locus_194_Transcript_2/3_Confidence_0.750_Length_194	100.00	194	194	8.57457e-47
Locus_195_Transcript_1/2_Confidence_1.000_Length_488	Locus_195_Transcript_2/2_Confidence_1.000_Length_488	100.00	312	312	1.16424e-80
	Locus_195_Transcript_1/2_Confidence_1.000_Length_488	100.00	312	312	1.16424e-80
Locus_196_Transcript_2/5_Confidence_0.667_Length_1560	Locus_196_Transcript_2/5_Confidence_0.667_Length_1560	95.54	1073	1073	0
	Locus_196_Transcript_5/5_Confidence_0.667_Length_1560	95.17	1073	1073	0
	Locus_196_Transcript_1/5_Confidence_0.667_Length_1560	95.17	1073	1073	0
	Locus_196_Transcript_3/5_Confidence_0.667_Length_1560	95.54	1073	1073	0
Locus_198_Transcript_1/2_Confidence_1.000_Length_341	Locus_198_Transcript_2/2_Confidence_1.000_Length_254	97.62	252	252	2.21117e-52
	Locus_198_Transcript_1/2_Confidence_1.000_Length_341	97.62	254	254	1.13548e-54
	Locus_2615_Transcript_1/1_Confidence_1.000_Length_254	95.24	254	252	2.51227e-52
Locus_199_Transcript_2/10_Confidence_0.538_Length_1652	Locus_199_Transcript_1/10_Confidence_0.615_Length_1472	100.00	1343	1343	0
	Locus_199_Transcript_10/10_Confidence_0.538_Length_1472	100.00	1343	1343	0
	Locus_199_Transcript_2/10_Confidence_0.538_Length_1652	100.00	1343	1523	0
	Locus_199_Transcript_7/10_Confidence_0.577_Length_1472	100.00	1343	1343	0
	Locus_199_Transcript_4/10_Confidence_0.538_Length_1472	99.23	1343	1343	0
	Locus_199_Transcript_8/10_Confidence_0.500_Length_1452	97.88	1133	1133	0
	Locus_199_Transcript_6/10_Confidence_0.538_Length_1405	98.54	1181	1181	0
	Locus_199_Transcript_3/10_Confidence_0.154_Length_541	97.81	690	541	1.5748e-92
	Locus_199_Transcript_5/10_Confidence_0.538_Length_1484	100.00	1355	1355	0
	Locus_199_Transcript_9/10_Confidence_0.462_Length_1448	98.86	1355	1319	0
Locus_200_Transcript_1/6_Confidence_0.667_Length_2130	Locus_200_Transcript_6/6_Confidence_0.667_Length_2130	100.00	2130	2130	0
	Locus_200_Transcript_3/6_Confidence_0.667_Length_2130	100.00	2130	2130	0
	Locus_200_Transcript_1/6_Confidence_0.667_Length_2130	100.00	2130	2130	0
	Locus_200_Transcript_4/6_Confidence_0.667_Length_2130	99.85	2130	2130	0
	Locus_200_Transcript_2/6_Confidence_0.667_Length_2130	99.85	2130	2130	0
	Locus_200_Transcript_5/6_Confidence_0.667_Length_2063	98.48	1929	1929	0
Locus_201_Transcript_1/1_Confidence_1.000_Length_320	Locus_201_Transcript_1/1_Confidence_1.000_Length_320	100.00	319	319	2.95702e-69
	Locus_12354_Transcript_1/1_Confidence_1.000_Length_307	95.56	271	271	2.73337e-56
Locus_202_Transcript_1/8_Confidence_0.591_Length_1335	Locus_202_Transcript_4/8_Confidence_0.591_Length_1335	97.12	1146	1146	0
	Locus_202_Transcript_7/8_Confidence_0.545_Length_1267	97.12	1146	1146	0
	Locus_202_Transcript_8/8_Confidence_0.591_Length_1335	95.50	1266	1266	0
Locus_203_Transcript_1/8_Confidence_0.619_Length_1615	Locus_203_Transcript_1/8_Confidence_0.619_Length_1615	95.35	1614	1614	0
	Locus_203_Transcript_8/8_Confidence_0.619_Length_1507	95.02	1506	1506	0
	Locus_203_Transcript_2/8_Confidence_0.619_Length_1507	95.02	1506	1506	0
	Locus_203_Transcript_3/8_Confidence_0.619_Length_1507	95.02	1506	1506	0
	Locus_203_Transcript_4/8_Confidence_0.619_Length_1507	95.02	1506	1506	0
	Locus_203_Transcript_5/8_Confidence_0.095_Length_404	100.00	403	403	2.22769e-93
	Locus_203_Transcript_6/8_Confidence_0.619_Length_1507	95.02	1506	1506	0
	Locus_203_Transcript_7/8_Confidence_0.476_Length_1302	95.72	1302	1302	0
Locus_204_Transcript_1/2_Confidence_1.000_Length_477	Locus_204_Transcript_1/2_Confidence_1.000_Length_477	100.00	477	477	8.57108e-103
	Locus_8534_Transcript_1/1_Confidence_1.000_Length_498	98.41	322	496	5.80664e-56
	Locus_21120_Transcript_1/1_Confidence_1.000_Length_430	98.18	322	428	4.01077e-50
	Locus_23135_Transcript_1/1_Confidence_1.000_Length_210	95.52	433	210	2.23025e-42
	Locus_204_Transcript_2/2_Confidence_1.000_Length_219	100.00	477	219	3.09087e-42
Locus_205_Transcript_8/12_Confidence_0.526_Length_2290	Locus_205_Transcript_3/12_Confidence_0.500_Length_1977	98.17	1977	1977	0
	Locus_205_Transcript_12/12_Confidence_0.526_Length_1977	97.03	1977	1977	0
	Locus_205_Transcript_8/12_Confidence_0.526_Length_2290	97.03	1977	2290	0
	Locus_205_Transcript_5/12_Confidence_0.526_Length_1977	97.03	1977	1977	0
	Locus_205_Transcript_4/12_Confidence_0.526_Length_1977	96.58	1977	1977	0
	Locus_205_Transcript_6/12_Confidence_0.526_Length_1977	95.89	1977	1977	0
	Locus_205_Transcript_7/12_Confidence_0.474_Length_1977	95.43	1977	1977	0
	Locus_205_Transcript_9/12_Confidence_0.553_Length_2166	96.40	1830	1830	0
	Locus_205_Transcript_11/12_Confidence_0.500_Length_2157	95.02	1566	1566	0
	Locus_205_Transcript_10/12_Confidence_0.053_Length_597	95.98	597	597	6.17632e-136
Locus_206_Transcript_1/2_Confidence_1.000_Length_1878	Locus_206_Transcript_1/2_Confidence_1.000_Length_1878	100.00	1877	1877	0
	Locus_206_Transcript_2/2_Confidence_1.000_Length_1878	99.68	1877	1877	0
Locus_207_Transcript_1/5_Confidence_0.692_Length_1875	Locus_207_Transcript_1/5_Confidence_0.692_Length_1875	100.00	1875	1875	0
	Locus_207_Transcript_5/5_Confidence_0.692_Length_1875	99.35	1875	1875	0
	Locus_207_Transcript_2/5_Confidence_0.692_Length_1875	98.69	1875	1875	0
	Locus_207_Transcript_3/5_Confidence_0.692_Length_1875	96.08	1873	1873	0
	Locus_207_Transcript_4/5_Confidence_0.692_Length_1875	98.21	1875	1875	0
Locus_208_Transcript_3/8_Confidence_0.476_Length_1661	Locus_208_Transcript_1/8_Confidence_0.333_Length_1269	100.00	924	924	0
	Locus_208_Transcript_6/8_Confidence_0.429_Length_1661	100.00	924	924	0
	Locus_208_Transcript_3/8_Confidence_0.476_Length_1661	100.00	924	924	0
	Locus_208_Transcript_8/8_Confidence_0.429_Length_1644	100.00	924	924	0
	Locus_208_Transcript_5/8_Confidence_0.333_Length_1269	98.05	924	924	0
	Locus_208_Transcript_4/8_Confidence_0.476_Length_1644	95.45	924	924	0
	Locus_208_Transcript_2/8_Confidence_0.286_Length_1242	97.75	933	933	0
	Locus_208_Transcript_7/8_Confidence_0.286_Length_1269	97.75	933	933	0
Locus_209_Transcript_1/10_Confidence_0.690_Length_3563	Locus_209_Transcript_1/10_Confidence_0.690_Length_3563	95.90	2497	2497	0
	Locus_209_Transcript_10/10_Confidence_0.621_Length_3563	95.76	2497	2497	0
	Locus_209_Transcript_4/10_Confidence_0.621_Length_3563	95.76	2497	2497	0
	Locus_209_Transcript_2/10_Confidence_0.621_Length_3563	95.47	2497	2497	0
	Locus_209_Transcript_3/10_Confidence_0.621_Length_3563	95.47	2497	2497	0
	Locus_209_Transcript_8/10_Confidence_0.621_Length_3563	95.33	2497	2497	0
	Locus_209_Transcript_6/10_Confidence_0.655_Length_3563	95.33	2497	2497	0
	Locus_209_Transcript_9/10_Confidence_0.621_Length_3563	95.33	2497	2497	0
	Locus_209_Transcript_7/10_Confidence_0.621_Length_3563	95.33	2497	2497	0
	Locus_209_Transcript_5/10_Confidence_0.138_Length_955	97.65	3322	714	1.24626e-179
	Locus_18107_Transcript_1/1_Confidence_1.000_Length_276	96.70	1672	274	1.87891e-55
Locus_211_Transcript_2/3_Confidence_0.667_Length_2079	Locus_211_Transcript_3/3_Confidence_0.667_Length_1111	100.00	1109	1109	0
	Locus_211_Transcript_1/3_Confidence_0.667_Length_1111	100.00	1109	1109	0
	Locus_211_Transcript_2/3_Confidence_0.667_Length_2079	97.02	1109	2077	0
Locus_212_Transcript_1/2_Confidence_1.000_Length_193	Locus_212_Transcript_1/2_Confidence_1.000_Length_193	100.00	191	191	2.61485e-44
Locus_213_Transcript_2/5_Confidence_0.583_Length_1118	Locus_213_Transcript_5/5_Confidence_0.583_Length_1068	96.91	1068	1068	0
	Locus_213_Transcript_1/5_Confidence_0.667_Length_1068	96.91	1068	1068	0
	Locus_213_Transcript_2/5_Confidence_0.583_Length_1118	99.69	957	957	0
	Locus_213_Transcript_4/5_Confidence_0.417_Length_820	100.00	819	819	0
	Locus_1483_Transcript_4/4_Confidence_0.667_Length_963	97.92	957	953	1.03509e-124
	Locus_5621_Transcript_2/3_Confidence_0.600_Length_684	97.22	957	540	2.11596e-117
	Locus_7895_Transcript_2/2_Confidence_1.000_Length_699	98.74	951	697	1.3151e-103
	Locus_213_Transcript_3/5_Confidence_0.583_Length_1067	96.90	1067	1067	0
	Locus_3395_Transcript_2/4_Confidence_0.385_Length_415	96.00	819	415	1.9898e-80
Locus_214_Transcript_4/5_Confidence_0.333_Length_1769	Locus_214_Transcript_1/5_Confidence_0.667_Length_1698	97.53	1698	1698	0
	Locus_214_Transcript_5/5_Confidence_0.667_Length_1698	97.17	1698	1698	0
	Locus_214_Transcript_2/5_Confidence_0.667_Length_1698	97.00	1698	1698	0
	Locus_214_Transcript_3/5_Confidence_0.667_Length_1698	96.11	1698	1698	0
	Locus_214_Transcript_4/5_Confidence_0.333_Length_1769	97.62	1767	1767	0
Locus_215_Transcript_2/6_Confidence_0.667_Length_2411	Locus_215_Transcript_6/6_Confidence_0.667_Length_2411	97.99	1646	1646	0
	Locus_215_Transcript_1/6_Confidence_0.667_Length_1893	97.99	1646	1646	0
	Locus_215_Transcript_5/6_Confidence_0.667_Length_2411	97.45	1646	1646	0
	Locus_215_Transcript_2/6_Confidence_0.667_Length_2411	97.45	1646	1646	0
	Locus_215_Transcript_4/6_Confidence_0.667_Length_2411	97.45	1646	1646	0
	Locus_215_Transcript_3/6_Confidence_0.667_Length_2411	99.43	1580	1580	0
	Locus_5023_Transcript_1/3_Confidence_0.667_Length_616	95.83	2256	366	6.61393e-100
Locus_217_Transcript_1/1_Confidence_1.000_Length_1259	Locus_217_Transcript_1/1_Confidence_1.000_Length_1259	97.14	1257	1257	0
Locus_218_Transcript_3/4_Confidence_0.250_Length_976	Locus_218_Transcript_1/4_Confidence_0.625_Length_975	100.00	975	975	0
	Locus_218_Transcript_2/4_Confidence_0.500_Length_975	99.38	975	975	0
	Locus_218_Transcript_4/4_Confidence_0.500_Length_940	98.73	712	712	1.0668e-173
	Locus_218_Transcript_3/4_Confidence_0.250_Length_976	100.00	529	529	2.61318e-125
Locus_219_Transcript_11/13_Confidence_0.657_Length_6922	Locus_219_Transcript_4/13_Confidence_0.657_Length_6826	99.36	6824	6824	0
	Locus_219_Transcript_13/13_Confidence_0.657_Length_6826	99.22	6824	6824	0
	Locus_219_Transcript_12/13_Confidence_0.629_Length_6826	99.22	6824	6824	0
	Locus_219_Transcript_11/13_Confidence_0.657_Length_6922	99.22	6824	6920	0
	Locus_219_Transcript_8/13_Confidence_0.657_Length_6826	99.22	6824	6824	0
	Locus_219_Transcript_7/13_Confidence_0.629_Length_6826	99.22	6824	6824	0
	Locus_219_Transcript_9/13_Confidence_0.657_Length_6826	99.22	6824	6824	0
	Locus_219_Transcript_5/13_Confidence_0.657_Length_6826	99.08	6824	6824	0
	Locus_219_Transcript_6/13_Confidence_0.657_Length_6826	99.08	6824	6824	0
	Locus_219_Transcript_10/13_Confidence_0.657_Length_6826	98.52	6824	6824	0
Locus_220_Transcript_3/4_Confidence_0.625_Length_1252	Locus_220_Transcript_1/4_Confidence_0.625_Length_1229	100.00	1229	1229	0
	Locus_220_Transcript_3/4_Confidence_0.625_Length_1252	99.26	809	809	0
	Locus_220_Transcript_4/4_Confidence_0.625_Length_1249	99.69	1037	1037	0
	Locus_220_Transcript_2/4_Confidence_0.625_Length_1249	98.76	1037	1037	0
Locus_221_Transcript_2/5_Confidence_0.545_Length_649	Locus_221_Transcript_1/5_Confidence_0.545_Length_570	100.00	570	570	5.2714e-134
	Locus_221_Transcript_5/5_Confidence_0.636_Length_649	97.33	570	649	3.02494e-127
	Locus_221_Transcript_2/5_Confidence_0.545_Length_649	96.79	570	649	7.8437e-127
	Locus_221_Transcript_4/5_Confidence_0.545_Length_649	96.26	570	649	1.87874e-125
	Locus_221_Transcript_3/5_Confidence_0.636_Length_644	97.33	568	642	1.01085e-119
Locus_222_Transcript_1/1_Confidence_1.000_Length_286	Locus_222_Transcript_1/1_Confidence_1.000_Length_286	100.00	285	285	2.64349e-62
Locus_224_Transcript_1/1_Confidence_1.000_Length_231	Locus_224_Transcript_1/1_Confidence_1.000_Length_231	100.00	229	229	2.09404e-48
Locus_225_Transcript_1/1_Confidence_1.000_Length_1319	Locus_225_Transcript_1/1_Confidence_1.000_Length_1319	95.77	1318	1318	0
Locus_226_Transcript_10/13_Confidence_0.550_Length_3147	Locus_226_Transcript_1/13_Confidence_1.000_Length_195	100.00	194	194	3.87728e-41
	Locus_226_Transcript_2/13_Confidence_1.000_Length_196	100.00	195	195	5.55834e-41
	Locus_226_Transcript_12/13_Confidence_0.475_Length_3080	100.00	2078	2078	0
	Locus_226_Transcript_7/13_Confidence_0.200_Length_1196	100.00	1196	1196	0
	Locus_226_Transcript_13/13_Confidence_0.600_Length_2989	100.00	1196	1196	0
	Locus_226_Transcript_11/13_Confidence_0.500_Length_2989	100.00	1196	1196	0
	Locus_226_Transcript_9/13_Confidence_0.625_Length_2989	100.00	1196	1196	0
	Locus_226_Transcript_8/13_Confidence_0.600_Length_2989	100.00	1196	1196	0
	Locus_226_Transcript_6/13_Confidence_0.600_Length_2989	100.00	1196	1196	0
	Locus_226_Transcript_4/13_Confidence_0.575_Length_2989	100.00	1196	1196	0
	Locus_226_Transcript_5/13_Confidence_0.600_Length_2989	99.68	1196	1196	0
	Locus_226_Transcript_10/13_Confidence_0.550_Length_3147	99.68	1196	1354	0
Locus_228_Transcript_5/6_Confidence_0.500_Length_2145	Locus_228_Transcript_6/6_Confidence_0.643_Length_1610	98.13	1609	1609	0
	Locus_228_Transcript_2/6_Confidence_0.643_Length_1610	98.13	1609	1609	0
	Locus_228_Transcript_1/6_Confidence_0.643_Length_1610	98.13	1609	1609	0
	Locus_228_Transcript_4/6_Confidence_0.643_Length_1610	97.95	1609	1609	0
	Locus_228_Transcript_5/6_Confidence_0.500_Length_2145	96.46	1609	2144	0
	Locus_228_Transcript_3/6_Confidence_0.500_Length_1308	99.54	1306	1306	0
Locus_229_Transcript_2/4_Confidence_0.615_Length_280	Locus_229_Transcript_1/4_Confidence_0.923_Length_245	100.00	245	245	1.69764e-56
	Locus_229_Transcript_4/4_Confidence_0.923_Length_245	98.77	245	245	1.99005e-54
	Locus_229_Transcript_2/4_Confidence_0.615_Length_280	98.77	245	280	1.99005e-54
Locus_230_Transcript_1/1_Confidence_1.000_Length_229	Locus_230_Transcript_1/1_Confidence_1.000_Length_229	100.00	228	228	1.09161e-46
Locus_231_Transcript_6/7_Confidence_0.588_Length_2162	Locus_231_Transcript_7/7_Confidence_0.647_Length_2142	98.32	2142	2142	0
	Locus_231_Transcript_4/7_Confidence_0.647_Length_2142	98.32	2142	2142	0
	Locus_231_Transcript_3/7_Confidence_0.647_Length_2142	98.32	2142	2142	0
	Locus_231_Transcript_2/7_Confidence_0.647_Length_2142	98.32	2142	2142	0
	Locus_231_Transcript_1/7_Confidence_0.647_Length_2142	98.32	2142	2142	0
	Locus_231_Transcript_6/7_Confidence_0.588_Length_2162	97.58	1986	1986	0
	Locus_231_Transcript_5/7_Confidence_0.647_Length_2142	97.87	1974	1974	0
Locus_232_Transcript_1/1_Confidence_1.000_Length_1647	Locus_232_Transcript_1/1_Confidence_1.000_Length_1647	100.00	1645	1645	0
	Locus_17796_Transcript_1/1_Confidence_1.000_Length_1640	95.45	1378	1352	0
Locus_234_Transcript_6/7_Confidence_0.471_Length_3532	Locus_234_Transcript_7/7_Confidence_0.647_Length_3384	100.00	1878	1878	0
	Locus_234_Transcript_6/7_Confidence_0.471_Length_3532	100.00	1878	1878	0
	Locus_234_Transcript_5/7_Confidence_0.647_Length_3356	100.00	1878	1878	0
	Locus_234_Transcript_4/7_Confidence_0.647_Length_3379	100.00	1878	1878	0
	Locus_234_Transcript_3/7_Confidence_0.647_Length_3384	100.00	1878	1878	0
	Locus_234_Transcript_1/7_Confidence_0.647_Length_3384	100.00	1878	1878	0
	Locus_234_Transcript_2/7_Confidence_0.647_Length_3384	99.68	1878	1878	0
Locus_235_Transcript_8/14_Confidence_0.579_Length_2315	Locus_235_Transcript_2/14_Confidence_1.000_Length_313	100.00	313	313	6.85787e-68
	Locus_235_Transcript_14/14_Confidence_0.579_Length_2281	99.04	313	1874	4.61101e-67
	Locus_235_Transcript_13/14_Confidence_0.447_Length_2281	99.04	313	1874	4.61101e-67
	Locus_235_Transcript_12/14_Confidence_0.579_Length_2281	99.04	313	1874	4.61101e-67
	Locus_235_Transcript_11/14_Confidence_0.526_Length_2281	99.04	313	1874	4.61101e-67
	Locus_235_Transcript_10/14_Confidence_0.579_Length_2281	99.04	313	1874	4.61101e-67
	Locus_235_Transcript_9/14_Confidence_0.605_Length_2281	99.04	313	1874	4.61101e-67
	Locus_235_Transcript_8/14_Confidence_0.579_Length_2315	99.04	313	1874	4.61101e-67
	Locus_235_Transcript_7/14_Confidence_0.579_Length_2281	99.04	313	1874	4.61101e-67
	Locus_235_Transcript_6/14_Confidence_0.553_Length_2278	99.04	313	1871	4.61101e-67
	Locus_235_Transcript_5/14_Confidence_0.579_Length_2281	99.04	313	1874	4.61101e-67
	Locus_235_Transcript_4/14_Confidence_1.000_Length_322	100.00	279	279	9.13306e-63
Locus_236_Transcript_1/5_Confidence_0.692_Length_1574	Locus_236_Transcript_1/5_Confidence_0.692_Length_1574	97.90	1572	1572	0
	Locus_236_Transcript_5/5_Confidence_0.692_Length_1574	97.71	1572	1572	0
	Locus_236_Transcript_3/5_Confidence_0.692_Length_1574	97.52	1572	1572	0
	Locus_236_Transcript_4/5_Confidence_0.692_Length_1574	97.33	1572	1572	0
	Locus_236_Transcript_2/5_Confidence_0.692_Length_1574	97.33	1572	1572	0
Locus_237_Transcript_1/1_Confidence_1.000_Length_477	Locus_237_Transcript_1/1_Confidence_1.000_Length_477	100.00	476	476	2.73515e-62
Locus_238_Transcript_12/21_Confidence_0.583_Length_7126	Locus_238_Transcript_3/21_Confidence_1.000_Length_208	100.00	207	207	2.30956e-44
	Locus_238_Transcript_21/21_Confidence_0.583_Length_7126	95.65	207	5005	6.48473e-41
	Locus_238_Transcript_20/21_Confidence_0.583_Length_7126	95.65	207	5005	6.48473e-41
	Locus_238_Transcript_19/21_Confidence_0.583_Length_7126	95.65	207	5005	6.48473e-41
	Locus_238_Transcript_17/21_Confidence_0.550_Length_7126	95.65	207	5005	6.48473e-41
	Locus_238_Transcript_16/21_Confidence_0.583_Length_7126	95.65	207	5005	6.48473e-41
	Locus_238_Transcript_15/21_Confidence_0.583_Length_7126	95.65	207	5005	6.48473e-41
	Locus_238_Transcript_13/21_Confidence_0.583_Length_7126	95.65	207	5005	6.48473e-41
	Locus_238_Transcript_12/21_Confidence_0.583_Length_7126	95.65	207	5005	6.48473e-41
	Locus_238_Transcript_6/21_Confidence_1.000_Length_271	100.00	269	269	2.26141e-61
	Locus_238_Transcript_7/21_Confidence_1.000_Length_271	97.78	271	271	5.86522e-57
	Locus_238_Transcript_8/21_Confidence_1.000_Length_207	100.00	207	207	5.53062e-47
	Locus_238_Transcript_14/21_Confidence_0.317_Length_3678	99.76	3677	3677	0
	Locus_238_Transcript_18/21_Confidence_0.167_Length_2436	97.90	2435	2435	0
Locus_239_Transcript_7/9_Confidence_0.565_Length_3284	Locus_239_Transcript_5/9_Confidence_0.565_Length_3242	96.04	1743	1743	0
	Locus_239_Transcript_1/9_Confidence_0.478_Length_1982	98.00	1982	1982	0
	Locus_239_Transcript_9/9_Confidence_0.565_Length_3242	97.18	1754	1754	0
	Locus_239_Transcript_8/9_Confidence_0.565_Length_3242	97.18	1754	1754	0
	Locus_239_Transcript_7/9_Confidence_0.565_Length_3284	97.18	1754	1754	0
	Locus_239_Transcript_4/9_Confidence_0.478_Length_1820	97.18	1754	1754	0
	Locus_239_Transcript_2/9_Confidence_0.565_Length_3242	97.18	1754	1754	0
	Locus_239_Transcript_6/9_Confidence_0.565_Length_3242	96.71	1754	1754	0
	Locus_239_Transcript_3/9_Confidence_0.565_Length_2988	96.47	1754	1500	0
Locus_240_Transcript_2/5_Confidence_0.462_Length_884	Locus_240_Transcript_5/5_Confidence_0.538_Length_884	100.00	610	610	1.60778e-142
	Locus_240_Transcript_4/5_Confidence_0.538_Length_884	100.00	610	610	1.60778e-142
	Locus_240_Transcript_3/5_Confidence_0.462_Length_884	100.00	610	610	1.60778e-142
	Locus_240_Transcript_1/5_Confidence_0.538_Length_610	100.00	610	610	1.60778e-142
	Locus_240_Transcript_2/5_Confidence_0.462_Length_884	99.51	610	610	7.88836e-142
Locus_241_Transcript_2/3_Confidence_0.214_Length_432	Locus_241_Transcript_1/3_Confidence_0.393_Length_414	100.00	413	413	2.51941e-90
	Locus_241_Transcript_3/3_Confidence_0.393_Length_414	99.27	413	413	4.39248e-89
	Locus_241_Transcript_2/3_Confidence_0.214_Length_432	99.27	413	431	4.39248e-89
Locus_242_Transcript_1/6_Confidence_0.500_Length_1589	Locus_242_Transcript_1/6_Confidence_0.500_Length_1589	95.19	1258	1258	0
Locus_244_Transcript_3/8_Confidence_0.619_Length_1961	Locus_244_Transcript_1/8_Confidence_0.524_Length_1923	97.76	1921	1921	0
	Locus_244_Transcript_8/8_Confidence_0.524_Length_1961	96.77	1921	1921	0
	Locus_244_Transcript_5/8_Confidence_0.524_Length_1961	96.52	1921	1921	0
	Locus_244_Transcript_2/8_Confidence_0.381_Length_1923	97.76	1921	1921	0
	Locus_244_Transcript_3/8_Confidence_0.619_Length_1961	97.83	1960	1960	0
	Locus_244_Transcript_4/8_Confidence_0.476_Length_1961	97.83	1960	1960	0
	Locus_244_Transcript_6/8_Confidence_0.524_Length_1923	97.76	1921	1921	0
Locus_246_Transcript_6/7_Confidence_0.611_Length_1014	Locus_246_Transcript_7/7_Confidence_0.389_Length_629	100.00	359	629	2.3968e-80
	Locus_246_Transcript_6/7_Confidence_0.611_Length_1014	100.00	359	1014	2.3968e-80
	Locus_246_Transcript_1/7_Confidence_0.278_Length_359	100.00	359	359	2.3968e-80
	Locus_246_Transcript_4/7_Confidence_0.389_Length_730	95.83	218	488	1.88136e-57
	Locus_246_Transcript_3/7_Confidence_0.333_Length_576	100.00	574	574	1.75913e-128
	Locus_246_Transcript_5/7_Confidence_0.278_Length_433	97.20	574	431	2.06644e-90
	Locus_15459_Transcript_2/2_Confidence_1.000_Length_229	97.37	575	228	1.18857e-43
Locus_247_Transcript_1/2_Confidence_1.000_Length_3583	Locus_247_Transcript_2/2_Confidence_1.000_Length_3583	95.33	2313	2313	0
	Locus_247_Transcript_1/2_Confidence_1.000_Length_3583	95.33	2313	2313	0
Locus_248_Transcript_5/12_Confidence_0.625_Length_3902	Locus_248_Transcript_1/12_Confidence_1.000_Length_258	100.00	258	258	1.28778e-55
	Locus_248_Transcript_2/12_Confidence_1.000_Length_208	100.00	208	208	1.43443e-42
	Locus_248_Transcript_12/12_Confidence_0.500_Length_3343	97.54	3342	3342	0
	Locus_248_Transcript_5/12_Confidence_0.625_Length_3902	97.54	3342	3901	0
	Locus_248_Transcript_4/12_Confidence_0.500_Length_3340	97.54	3342	3339	0
	Locus_248_Transcript_3/12_Confidence_0.425_Length_3343	97.54	3342	3342	0
	Locus_248_Transcript_9/12_Confidence_0.475_Length_3349	97.36	3342	3348	0
	Locus_248_Transcript_10/12_Confidence_0.425_Length_3343	97.36	3342	3342	0
	Locus_248_Transcript_8/12_Confidence_0.500_Length_3343	97.36	3342	3342	0
	Locus_248_Transcript_7/12_Confidence_0.500_Length_3343	97.01	3342	3342	0
	Locus_248_Transcript_11/12_Confidence_0.475_Length_3536	96.33	3262	3262	0
Locus_249_Transcript_1/1_Confidence_1.000_Length_420	Locus_249_Transcript_1/1_Confidence_1.000_Length_420	100.00	419	419	3.5349e-90
	Locus_8861_Transcript_2/2_Confidence_1.000_Length_1478	95.16	186	437	2.45696e-69
Locus_250_Transcript_2/6_Confidence_0.688_Length_1826	Locus_250_Transcript_1/6_Confidence_0.688_Length_1757	97.71	1757	1757	0
	Locus_250_Transcript_6/6_Confidence_0.688_Length_1826	99.58	1757	1826	0
	Locus_250_Transcript_5/6_Confidence_0.562_Length_1826	99.58	1757	1826	0
	Locus_250_Transcript_3/6_Confidence_0.688_Length_1826	99.58	1757	1826	0
	Locus_250_Transcript_4/6_Confidence_0.688_Length_1826	98.33	1757	1826	0
	Locus_250_Transcript_2/6_Confidence_0.688_Length_1826	98.33	1757	1826	0
Locus_251_Transcript_1/4_Confidence_0.692_Length_831	Locus_251_Transcript_1/4_Confidence_0.692_Length_831	100.00	453	453	3.14956e-160
	Locus_251_Transcript_4/4_Confidence_0.692_Length_831	100.00	453	453	3.64644e-158
	Locus_251_Transcript_2/4_Confidence_0.692_Length_831	100.00	453	453	3.08838e-156
	Locus_251_Transcript_3/4_Confidence_0.692_Length_831	96.03	453	453	3.55908e-154
	Locus_382_Transcript_9/12_Confidence_0.395_Length_1356	95.29	256	1353	6.64504e-51
Locus_252_Transcript_1/2_Confidence_1.000_Length_365	Locus_252_Transcript_1/2_Confidence_1.000_Length_365	100.00	365	365	1.52707e-86
	Locus_252_Transcript_2/2_Confidence_1.000_Length_189	100.00	189	189	2.23116e-42
Locus_253_Transcript_2/3_Confidence_0.600_Length_567	Locus_253_Transcript_1/3_Confidence_0.400_Length_408	100.00	407	407	1.81043e-77
	Locus_253_Transcript_2/3_Confidence_0.600_Length_567	100.00	407	407	1.09856e-75
	Locus_253_Transcript_3/3_Confidence_0.400_Length_366	100.00	366	366	8.72812e-92
Locus_254_Transcript_1/5_Confidence_0.692_Length_2847	Locus_254_Transcript_1/5_Confidence_0.692_Length_2847	96.22	2845	2845	0
	Locus_254_Transcript_5/5_Confidence_0.692_Length_2847	95.90	2845	2845	0
	Locus_254_Transcript_3/5_Confidence_0.692_Length_2847	95.57	2845	2845	0
	Locus_254_Transcript_2/5_Confidence_0.692_Length_2847	95.57	2845	2845	0
	Locus_254_Transcript_4/5_Confidence_0.692_Length_2847	96.22	2845	2845	0
Locus_255_Transcript_1/5_Confidence_0.615_Length_1185	Locus_255_Transcript_1/5_Confidence_0.615_Length_1185	96.08	779	779	0
Locus_256_Transcript_1/4_Confidence_0.667_Length_859	Locus_256_Transcript_1/4_Confidence_0.667_Length_859	100.00	858	858	0
	Locus_256_Transcript_4/4_Confidence_0.667_Length_859	99.21	858	858	0
	Locus_256_Transcript_3/4_Confidence_0.667_Length_859	97.62	858	858	0
	Locus_256_Transcript_2/4_Confidence_0.556_Length_661	97.85	660	660	6.89404e-140
Locus_257_Transcript_8/11_Confidence_0.633_Length_2552	Locus_257_Transcript_11/11_Confidence_0.633_Length_2546	98.43	2487	2487	0
	Locus_257_Transcript_6/11_Confidence_0.600_Length_2546	98.43	2487	2487	0
	Locus_257_Transcript_5/11_Confidence_0.600_Length_2546	98.43	2487	2487	0
	Locus_257_Transcript_4/11_Confidence_0.633_Length_2546	98.43	2487	2487	0
	Locus_257_Transcript_3/11_Confidence_0.633_Length_2546	98.43	2487	2487	0
	Locus_257_Transcript_2/11_Confidence_0.633_Length_2546	98.43	2487	2487	0
	Locus_257_Transcript_9/11_Confidence_0.633_Length_2546	98.31	2487	2487	0
	Locus_257_Transcript_8/11_Confidence_0.633_Length_2552	97.88	2403	2403	0
	Locus_257_Transcript_10/11_Confidence_0.400_Length_1084	100.00	1083	1083	0
	Locus_257_Transcript_7/11_Confidence_0.367_Length_1084	100.00	1083	1083	0
Locus_258_Transcript_1/1_Confidence_1.000_Length_1351	Locus_258_Transcript_1/1_Confidence_1.000_Length_1351	100.00	1350	1350	0
	Locus_7421_Transcript_2/2_Confidence_1.000_Length_1401	98.00	1350	1351	0
Locus_259_Transcript_1/4_Confidence_0.700_Length_1225	Locus_259_Transcript_1/4_Confidence_0.700_Length_1225	100.00	1225	1225	0
	Locus_259_Transcript_4/4_Confidence_0.700_Length_1225	98.11	1225	1225	0
	Locus_259_Transcript_2/4_Confidence_0.700_Length_1225	98.11	1225	1225	0
	Locus_259_Transcript_3/4_Confidence_0.700_Length_1225	95.56	837	837	0
Locus_260_Transcript_1/2_Confidence_1.000_Length_679	Locus_260_Transcript_1/2_Confidence_1.000_Length_679	95.05	606	606	6.1311e-141
	Locus_260_Transcript_2/2_Confidence_1.000_Length_579	99.10	606	506	1.94481e-107
Locus_262_Transcript_2/5_Confidence_0.400_Length_872	Locus_262_Transcript_1/5_Confidence_0.400_Length_436	100.00	436	436	3.39974e-97
	Locus_262_Transcript_4/5_Confidence_0.400_Length_774	97.24	436	436	1.80168e-93
	Locus_262_Transcript_3/5_Confidence_0.300_Length_415	95.10	436	415	8.2722e-77
	Locus_262_Transcript_2/5_Confidence_0.400_Length_872	95.20	813	813	0
	Locus_2443_Transcript_1/2_Confidence_1.000_Length_565	96.90	714	387	2.53647e-83
Locus_263_Transcript_3/3_Confidence_0.786_Length_446	Locus_263_Transcript_1/3_Confidence_0.143_Length_278	100.00	276	276	1.24807e-61
	Locus_263_Transcript_2/3_Confidence_0.286_Length_404	100.00	243	243	3.44917e-59
	Locus_263_Transcript_3/3_Confidence_0.786_Length_446	100.00	243	243	3.84599e-59
	Locus_519_Transcript_1/2_Confidence_1.000_Length_252	95.65	445	234	7.21474e-44
Locus_264_Transcript_2/3_Confidence_0.400_Length_975	Locus_264_Transcript_1/3_Confidence_0.600_Length_846	100.00	845	845	2.04235e-177
	Locus_264_Transcript_2/3_Confidence_0.400_Length_975	100.00	342	342	1.41161e-147
	Locus_264_Transcript_3/3_Confidence_0.600_Length_923	100.00	342	342	4.49269e-151
Locus_265_Transcript_7/10_Confidence_0.179_Length_1404	Locus_265_Transcript_6/10_Confidence_0.500_Length_344	100.00	342	342	2.62479e-78
	Locus_265_Transcript_7/10_Confidence_0.179_Length_1404	100.00	1402	1402	0
	Locus_265_Transcript_8/10_Confidence_0.500_Length_213	100.00	211	211	2.47453e-44
Locus_266_Transcript_2/6_Confidence_0.667_Length_1620	Locus_266_Transcript_1/6_Confidence_0.600_Length_1472	97.55	1472	1472	0
	Locus_266_Transcript_6/6_Confidence_0.600_Length_1472	96.94	1472	1472	0
	Locus_266_Transcript_2/6_Confidence_0.667_Length_1620	96.94	1472	1620	0
	Locus_266_Transcript_3/6_Confidence_0.600_Length_1472	96.53	1472	1472	0
	Locus_266_Transcript_4/6_Confidence_0.600_Length_1472	96.53	1472	1472	0
	Locus_266_Transcript_5/6_Confidence_0.333_Length_1487	96.61	1152	1152	0
Locus_267_Transcript_1/2_Confidence_1.000_Length_543	Locus_267_Transcript_1/2_Confidence_1.000_Length_543	100.00	543	543	4.5671e-125
	Locus_267_Transcript_2/2_Confidence_1.000_Length_543	98.90	543	543	2.2357e-120
	Locus_6274_Transcript_2/3_Confidence_0.667_Length_995	95.59	409	875	5.13918e-93
Locus_268_Transcript_4/7_Confidence_0.579_Length_1299	Locus_268_Transcript_2/7_Confidence_0.474_Length_961	100.00	503	503	0
	Locus_268_Transcript_6/7_Confidence_0.421_Length_961	99.40	503	503	0
	Locus_268_Transcript_1/7_Confidence_0.632_Length_1296	99.40	503	503	0
	Locus_268_Transcript_4/7_Confidence_0.579_Length_1299	100.00	503	503	0
	Locus_268_Transcript_7/7_Confidence_0.579_Length_1296	100.00	503	503	0
	Locus_268_Transcript_5/7_Confidence_0.579_Length_1296	98.80	503	503	0
	Locus_268_Transcript_3/7_Confidence_0.579_Length_1296	97.60	503	503	1.34835e-178
Locus_269_Transcript_1/1_Confidence_1.000_Length_372	Locus_269_Transcript_1/1_Confidence_1.000_Length_372	100.00	372	372	5.07394e-81
Locus_270_Transcript_8/9_Confidence_0.565_Length_2307	Locus_270_Transcript_1/9_Confidence_0.652_Length_2271	100.00	2270	2270	0
	Locus_270_Transcript_9/9_Confidence_0.652_Length_2271	99.85	2270	2270	0
	Locus_270_Transcript_7/9_Confidence_0.652_Length_2271	99.85	2270	2270	0
	Locus_270_Transcript_5/9_Confidence_0.652_Length_2271	99.85	2270	2270	0
	Locus_270_Transcript_4/9_Confidence_0.652_Length_2271	99.85	2270	2270	0
	Locus_270_Transcript_2/9_Confidence_0.652_Length_2271	99.85	2270	2270	0
	Locus_270_Transcript_6/9_Confidence_0.652_Length_2270	99.70	2270	2269	0
	Locus_270_Transcript_3/9_Confidence_0.652_Length_2271	99.55	2270	2270	0
	Locus_270_Transcript_8/9_Confidence_0.565_Length_2307	99.00	2081	2081	0
Locus_271_Transcript_2/6_Confidence_0.643_Length_1444	Locus_271_Transcript_1/6_Confidence_0.643_Length_1423	100.00	1423	1423	0
	Locus_271_Transcript_6/6_Confidence_0.643_Length_1444	100.00	1423	1444	0
	Locus_271_Transcript_4/6_Confidence_0.643_Length_1444	100.00	1423	1444	0
	Locus_271_Transcript_3/6_Confidence_0.643_Length_1444	99.28	1423	1444	0
	Locus_271_Transcript_2/6_Confidence_0.643_Length_1444	98.79	1423	1444	0
	Locus_271_Transcript_5/6_Confidence_0.643_Length_1444	97.58	1423	1444	0
Locus_272_Transcript_2/10_Confidence_0.618_Length_3602	Locus_272_Transcript_1/10_Confidence_0.618_Length_3540	95.29	3189	3189	0
	Locus_272_Transcript_9/10_Confidence_0.588_Length_3540	97.77	3069	3069	0
	Locus_272_Transcript_10/10_Confidence_0.588_Length_3602	98.71	2946	2946	0
	Locus_272_Transcript_4/10_Confidence_0.588_Length_3602	98.71	2946	2946	0
	Locus_272_Transcript_6/10_Confidence_0.559_Length_3602	98.59	2946	2946	0
	Locus_272_Transcript_8/10_Confidence_0.588_Length_3602	98.59	2946	2946	0
	Locus_272_Transcript_2/10_Confidence_0.618_Length_3602	98.59	2946	2946	0
	Locus_272_Transcript_5/10_Confidence_0.588_Length_3602	98.48	2946	2946	0
	Locus_272_Transcript_7/10_Confidence_0.588_Length_3602	98.36	2946	2946	0
	Locus_272_Transcript_3/10_Confidence_0.412_Length_2383	99.70	2382	2382	0
Locus_273_Transcript_4/6_Confidence_0.444_Length_770	Locus_273_Transcript_1/6_Confidence_0.444_Length_502	100.00	500	500	7.05893e-82
	Locus_273_Transcript_4/6_Confidence_0.444_Length_770	100.00	215	215	3.37213e-67
	Locus_273_Transcript_2/6_Confidence_0.444_Length_746	100.00	215	215	3.37279e-67
	Locus_273_Transcript_3/6_Confidence_0.444_Length_634	100.00	215	470	3.6332e-51
	Locus_273_Transcript_6/6_Confidence_0.389_Length_379	100.00	215	215	3.64865e-51
	Locus_273_Transcript_5/6_Confidence_0.167_Length_276	100.00	209	209	1.45416e-44
Locus_274_Transcript_1/5_Confidence_0.667_Length_2442	Locus_274_Transcript_1/5_Confidence_0.667_Length_2442	100.00	2100	2100	0
	Locus_274_Transcript_5/5_Confidence_0.667_Length_2442	99.86	2100	2100	0
	Locus_274_Transcript_2/5_Confidence_0.667_Length_2168	99.14	2100	2100	0
	Locus_274_Transcript_3/5_Confidence_0.667_Length_2442	99.14	2100	2100	0
	Locus_274_Transcript_4/5_Confidence_0.667_Length_2439	99.41	1530	1530	0
Locus_275_Transcript_9/10_Confidence_0.323_Length_1747	Locus_275_Transcript_1/10_Confidence_0.419_Length_1254	96.89	1254	1254	0
	Locus_275_Transcript_10/10_Confidence_0.484_Length_1254	96.41	1254	1254	0
	Locus_275_Transcript_3/10_Confidence_0.548_Length_1463	96.41	1254	1463	0
	Locus_275_Transcript_5/10_Confidence_0.516_Length_1254	95.22	1254	1254	0
	Locus_275_Transcript_6/10_Confidence_0.419_Length_1247	98.71	927	927	0
	Locus_275_Transcript_8/10_Confidence_0.323_Length_1389	96.76	927	927	0
	Locus_275_Transcript_2/10_Confidence_0.484_Length_1310	98.71	927	927	0
	Locus_275_Transcript_7/10_Confidence_0.452_Length_1254	97.41	927	927	0
	Locus_275_Transcript_4/10_Confidence_0.452_Length_1254	97.41	927	927	0
	Locus_275_Transcript_9/10_Confidence_0.323_Length_1747	96.44	927	1420	0
Locus_276_Transcript_1/2_Confidence_1.000_Length_893	Locus_276_Transcript_1/2_Confidence_1.000_Length_893	100.00	893	893	0
	Locus_276_Transcript_2/2_Confidence_1.000_Length_893	97.98	893	893	0
Locus_277_Transcript_1/4_Confidence_0.700_Length_1133	Locus_277_Transcript_1/4_Confidence_0.700_Length_1133	100.00	703	703	0
	Locus_277_Transcript_4/4_Confidence_0.700_Length_1133	99.12	703	703	0
	Locus_277_Transcript_2/4_Confidence_0.700_Length_1133	96.04	703	703	0
	Locus_277_Transcript_3/4_Confidence_0.700_Length_1133	100.00	658	658	0
Locus_278_Transcript_1/1_Confidence_1.000_Length_491	Locus_278_Transcript_1/1_Confidence_1.000_Length_491	100.00	491	491	1.03585e-112
Locus_279_Transcript_1/8_Confidence_0.667_Length_1576	Locus_279_Transcript_8/8_Confidence_0.667_Length_1570	98.08	1248	1248	0
	Locus_279_Transcript_4/8_Confidence_0.667_Length_1570	98.08	1248	1248	0
	Locus_279_Transcript_2/8_Confidence_0.667_Length_1570	98.08	1248	1248	0
	Locus_279_Transcript_1/8_Confidence_0.667_Length_1576	98.08	1248	1248	0
	Locus_279_Transcript_3/8_Confidence_0.667_Length_1570	97.84	1248	1248	0
	Locus_279_Transcript_5/8_Confidence_0.667_Length_1570	97.36	1248	1248	0
	Locus_279_Transcript_6/8_Confidence_0.667_Length_1576	97.12	1248	1248	0
	Locus_279_Transcript_7/8_Confidence_0.571_Length_1570	96.88	1248	1248	0
Locus_280_Transcript_7/10_Confidence_0.375_Length_869	Locus_280_Transcript_10/10_Confidence_0.333_Length_359	100.00	359	359	7.52029e-68
	Locus_280_Transcript_1/10_Confidence_0.333_Length_359	100.00	359	359	7.52029e-68
	Locus_280_Transcript_7/10_Confidence_0.375_Length_869	100.00	359	869	1.26642e-66
	Locus_280_Transcript_9/10_Confidence_0.250_Length_303	95.56	305	302	5.26738e-48
	Locus_280_Transcript_5/10_Confidence_0.250_Length_450	100.00	349	349	3.10972e-71
	Locus_280_Transcript_6/10_Confidence_0.167_Length_316	100.00	316	316	7.17578e-67
Locus_281_Transcript_1/3_Confidence_0.714_Length_1080	Locus_281_Transcript_3/3_Confidence_0.714_Length_1080	100.00	1080	1080	0
	Locus_281_Transcript_1/3_Confidence_0.714_Length_1080	100.00	1080	1080	0
	Locus_281_Transcript_2/3_Confidence_0.714_Length_1080	99.44	1080	1080	0
Locus_282_Transcript_2/3_Confidence_0.667_Length_722	Locus_282_Transcript_3/3_Confidence_0.667_Length_719	100.00	719	719	7.35075e-146
	Locus_282_Transcript_1/3_Confidence_0.667_Length_719	100.00	719	719	7.35075e-146
	Locus_282_Transcript_2/3_Confidence_0.667_Length_722	99.49	719	719	9.26107e-145
Locus_283_Transcript_4/6_Confidence_0.438_Length_1083	Locus_283_Transcript_1/6_Confidence_0.125_Length_229	100.00	229	229	3.38263e-50
	Locus_283_Transcript_4/6_Confidence_0.438_Length_1083	98.68	229	286	1.65549e-49
	Locus_283_Transcript_3/6_Confidence_0.438_Length_1002	98.53	229	205	3.66366e-43
	Locus_283_Transcript_6/6_Confidence_0.438_Length_1002	97.06	229	205	3.38421e-42
	Locus_283_Transcript_5/6_Confidence_0.438_Length_613	97.06	229	205	3.38421e-42
	Locus_283_Transcript_2/6_Confidence_0.375_Length_393	97.06	229	205	3.38421e-42
	Locus_23392_Transcript_1/2_Confidence_1.000_Length_702	96.15	606	702	5.84354e-66
	Locus_10278_Transcript_2/2_Confidence_1.000_Length_309	96.08	601	308	3.62932e-64
Locus_284_Transcript_2/2_Confidence_1.000_Length_276	Locus_284_Transcript_1/2_Confidence_1.000_Length_253	100.00	253	253	4.37799e-59
	Locus_284_Transcript_2/2_Confidence_1.000_Length_276	98.72	235	235	6.01603e-55
Locus_285_Transcript_1/5_Confidence_0.636_Length_1214	Locus_285_Transcript_2/5_Confidence_0.636_Length_1208	99.56	1212	1206	0
	Locus_285_Transcript_1/5_Confidence_0.636_Length_1214	98.39	1212	1212	0
	Locus_285_Transcript_5/5_Confidence_0.636_Length_1214	98.12	1212	1212	0
	Locus_285_Transcript_3/5_Confidence_0.636_Length_1207	98.03	1164	1164	0
	Locus_285_Transcript_4/5_Confidence_0.455_Length_790	98.28	1206	788	1.17727e-162
Locus_286_Transcript_1/1_Confidence_1.000_Length_1687	Locus_286_Transcript_1/1_Confidence_1.000_Length_1687	95.53	1687	1687	0
Locus_287_Transcript_2/3_Confidence_0.880_Length_241	Locus_287_Transcript_2/3_Confidence_0.880_Length_241	100.00	239	239	2.273e-52
Locus_288_Transcript_3/7_Confidence_0.333_Length_371	Locus_288_Transcript_1/7_Confidence_0.292_Length_356	100.00	355	355	4.85881e-82
	Locus_288_Transcript_6/7_Confidence_0.333_Length_357	99.15	355	355	2.36118e-81
	Locus_288_Transcript_5/7_Confidence_0.292_Length_254	98.81	254	254	4.12948e-55
	Locus_288_Transcript_3/7_Confidence_0.333_Length_371	98.81	254	371	4.12948e-55
	Locus_288_Transcript_2/7_Confidence_0.188_Length_265	98.75	254	265	2.36911e-52
	Locus_288_Transcript_7/7_Confidence_0.292_Length_254	98.75	307	254	1.86254e-50
Locus_289_Transcript_2/10_Confidence_0.577_Length_3158	Locus_289_Transcript_1/10_Confidence_0.654_Length_3019	99.01	3018	3018	0
	Locus_289_Transcript_10/10_Confidence_0.577_Length_3158	98.84	3018	3157	0
	Locus_289_Transcript_4/10_Confidence_0.577_Length_3158	98.84	3018	3157	0
	Locus_289_Transcript_3/10_Confidence_0.577_Length_3158	98.72	3018	3157	0
	Locus_289_Transcript_8/10_Confidence_0.577_Length_3158	98.72	3018	3157	0
	Locus_289_Transcript_2/10_Confidence_0.577_Length_3158	98.49	3018	3157	0
	Locus_289_Transcript_5/10_Confidence_0.577_Length_3158	98.49	3018	3157	0
	Locus_289_Transcript_6/10_Confidence_0.577_Length_3158	98.03	3018	3157	0
	Locus_289_Transcript_9/10_Confidence_0.115_Length_795	99.25	795	795	1.04328e-178
	Locus_289_Transcript_7/10_Confidence_0.115_Length_942	95.95	795	942	1.16928e-131
Locus_290_Transcript_1/2_Confidence_1.000_Length_719	Locus_290_Transcript_1/2_Confidence_1.000_Length_719	100.00	719	719	3.43993e-165
	Locus_290_Transcript_2/2_Confidence_1.000_Length_719	98.74	719	719	5.53989e-163
Locus_292_Transcript_1/1_Confidence_1.000_Length_387	Locus_292_Transcript_1/1_Confidence_1.000_Length_387	100.00	387	387	5.85145e-50
Locus_293_Transcript_1/1_Confidence_1.000_Length_330	Locus_293_Transcript_1/1_Confidence_1.000_Length_330	100.00	329	329	2.47749e-74
Locus_294_Transcript_1/2_Confidence_1.000_Length_1050	Locus_294_Transcript_1/2_Confidence_1.000_Length_1050	100.00	1048	1048	0
	Locus_294_Transcript_2/2_Confidence_1.000_Length_1016	97.92	1048	1014	0
Locus_295_Transcript_2/2_Confidence_1.000_Length_805	Locus_295_Transcript_2/2_Confidence_1.000_Length_805	97.33	606	606	9.57677e-146
Locus_296_Transcript_3/6_Confidence_0.533_Length_2113	Locus_296_Transcript_6/6_Confidence_0.533_Length_2113	97.77	1079	1312	0
	Locus_296_Transcript_4/6_Confidence_0.533_Length_2113	97.77	1079	1312	0
	Locus_296_Transcript_3/6_Confidence_0.533_Length_2113	97.77	1079	1312	0
	Locus_296_Transcript_1/6_Confidence_0.600_Length_1880	97.77	1079	1079	0
	Locus_296_Transcript_5/6_Confidence_0.600_Length_2113	95.98	1121	1121	0
Locus_297_Transcript_1/1_Confidence_1.000_Length_1272	Locus_297_Transcript_1/1_Confidence_1.000_Length_1272	100.00	1029	1029	0
Locus_299_Transcript_1/3_Confidence_0.714_Length_1099	Locus_299_Transcript_1/3_Confidence_0.714_Length_1099	97.89	996	996	0
	Locus_299_Transcript_2/3_Confidence_0.714_Length_1099	97.89	996	996	0
	Locus_299_Transcript_3/3_Confidence_0.714_Length_1099	97.89	996	996	0
Locus_300_Transcript_3/9_Confidence_0.542_Length_2165	Locus_300_Transcript_1/9_Confidence_0.542_Length_1980	96.14	1979	1979	0
	Locus_300_Transcript_9/9_Confidence_0.542_Length_2165	95.90	1874	1874	0
	Locus_300_Transcript_5/9_Confidence_0.542_Length_2165	95.90	1874	1874	0
	Locus_300_Transcript_6/9_Confidence_0.542_Length_2165	95.57	1877	1877	0
	Locus_300_Transcript_3/9_Confidence_0.542_Length_2165	95.40	1877	1877	0
	Locus_300_Transcript_8/9_Confidence_0.500_Length_1984	95.23	1877	1877	0
	Locus_300_Transcript_2/9_Confidence_0.167_Length_699	96.55	699	699	5.30834e-140
	Locus_300_Transcript_7/9_Confidence_0.208_Length_699	95.57	699	699	8.42081e-138
	Locus_300_Transcript_4/9_Confidence_0.208_Length_1140	98.97	960	960	0
Locus_301_Transcript_1/2_Confidence_1.000_Length_231	Locus_301_Transcript_1/2_Confidence_1.000_Length_231	100.00	231	231	7.45974e-48
Locus_302_Transcript_1/5_Confidence_0.667_Length_1569	Locus_302_Transcript_1/5_Confidence_0.667_Length_1569	97.32	1567	1567	0
	Locus_302_Transcript_5/5_Confidence_0.667_Length_1569	97.13	1567	1567	0
	Locus_302_Transcript_3/5_Confidence_0.667_Length_1569	97.13	1567	1567	0
	Locus_302_Transcript_2/5_Confidence_0.733_Length_1569	96.93	1567	1567	0
	Locus_302_Transcript_4/5_Confidence_0.667_Length_1569	96.36	1567	1567	0
Locus_303_Transcript_1/1_Confidence_1.000_Length_2610	Locus_303_Transcript_1/1_Confidence_1.000_Length_2610	97.47	2609	2609	0
Locus_304_Transcript_1/2_Confidence_1.000_Length_801	Locus_304_Transcript_1/2_Confidence_1.000_Length_801	100.00	717	717	2.07704e-169
	Locus_304_Transcript_2/2_Confidence_1.000_Length_692	95.65	801	692	7.40949e-145
Locus_305_Transcript_1/2_Confidence_1.000_Length_443	Locus_305_Transcript_1/2_Confidence_1.000_Length_443	100.00	443	443	2.00803e-102
	Locus_305_Transcript_2/2_Confidence_1.000_Length_389	100.00	443	389	4.7803e-83
Locus_306_Transcript_1/1_Confidence_1.000_Length_875	Locus_306_Transcript_1/1_Confidence_1.000_Length_875	98.28	874	874	0
Locus_308_Transcript_2/3_Confidence_0.750_Length_1265	Locus_308_Transcript_1/3_Confidence_0.500_Length_1069	95.34	708	708	0
	Locus_308_Transcript_3/3_Confidence_0.750_Length_1265	95.74	707	707	0
	Locus_308_Transcript_2/3_Confidence_0.750_Length_1265	95.74	707	707	0
Locus_309_Transcript_13/15_Confidence_0.328_Length_2127	Locus_309_Transcript_1/15_Confidence_1.000_Length_238	100.00	237	237	6.03304e-50
	Locus_309_Transcript_15/15_Confidence_0.625_Length_2081	96.20	238	607	2.595e-46
	Locus_309_Transcript_14/15_Confidence_0.328_Length_2127	96.20	238	653	2.595e-46
	Locus_309_Transcript_13/15_Confidence_0.328_Length_2127	96.20	238	653	2.595e-46
	Locus_309_Transcript_12/15_Confidence_0.500_Length_1477	96.20	238	607	2.595e-46
	Locus_309_Transcript_11/15_Confidence_0.625_Length_2081	96.20	238	607	2.595e-46
	Locus_309_Transcript_9/15_Confidence_0.500_Length_1626	96.20	238	607	2.595e-46
	Locus_309_Transcript_8/15_Confidence_0.578_Length_2017	96.20	238	607	2.595e-46
	Locus_309_Transcript_7/15_Confidence_0.625_Length_2081	96.20	238	607	2.595e-46
	Locus_309_Transcript_6/15_Confidence_0.625_Length_2081	96.20	238	607	2.595e-46
	Locus_309_Transcript_2/15_Confidence_1.000_Length_249	100.00	249	249	3.11227e-51
	Locus_309_Transcript_3/15_Confidence_1.000_Length_352	100.00	352	352	1.6987e-80
	Locus_309_Transcript_4/15_Confidence_1.000_Length_235	100.00	234	234	7.67288e-48
	Locus_309_Transcript_10/15_Confidence_0.422_Length_1030	96.19	1030	1030	0
Locus_310_Transcript_1/7_Confidence_0.562_Length_1321	Locus_310_Transcript_5/7_Confidence_0.500_Length_937	95.63	955	935	0
	Locus_310_Transcript_4/7_Confidence_0.375_Length_897	100.00	897	897	0
	Locus_310_Transcript_1/7_Confidence_0.562_Length_1321	99.05	897	957	1.25288e-171
	Locus_310_Transcript_7/7_Confidence_0.500_Length_957	99.05	897	957	1.25683e-171
	Locus_310_Transcript_2/7_Confidence_0.500_Length_957	98.58	897	957	1.55727e-170
	Locus_310_Transcript_3/7_Confidence_0.375_Length_745	98.57	684	744	1.04461e-121
	Locus_310_Transcript_6/7_Confidence_0.125_Length_1256	98.23	1255	1255	0
Locus_311_Transcript_4/7_Confidence_0.450_Length_2249	Locus_311_Transcript_2/7_Confidence_0.300_Length_1028	100.00	1027	1027	0
	Locus_311_Transcript_3/7_Confidence_0.400_Length_1122	96.15	1120	1120	0
	Locus_311_Transcript_4/7_Confidence_0.450_Length_2249	97.55	1595	1595	0
	Locus_311_Transcript_5/7_Confidence_0.300_Length_1122	96.24	1118	1118	0
Locus_312_Transcript_1/1_Confidence_1.000_Length_498	Locus_312_Transcript_1/1_Confidence_1.000_Length_498	100.00	496	496	8.98621e-115
Locus_313_Transcript_1/1_Confidence_1.000_Length_540	Locus_313_Transcript_1/1_Confidence_1.000_Length_540	100.00	538	538	1.09443e-115
Locus_315_Transcript_4/4_Confidence_0.444_Length_970	Locus_315_Transcript_2/4_Confidence_0.444_Length_880	98.88	882	878	3.1532e-71
	Locus_315_Transcript_1/4_Confidence_0.556_Length_884	98.88	878	882	7.32081e-86
	Locus_315_Transcript_4/4_Confidence_0.444_Length_970	98.88	878	968	5.75019e-84
	Locus_315_Transcript_3/4_Confidence_0.333_Length_956	100.00	954	954	1.80764e-109
Locus_316_Transcript_1/1_Confidence_1.000_Length_224	Locus_316_Transcript_1/1_Confidence_1.000_Length_224	100.00	224	224	3.45351e-47
Locus_317_Transcript_2/8_Confidence_0.636_Length_1804	Locus_317_Transcript_1/8_Confidence_0.636_Length_1598	97.83	1522	1522	0
	Locus_317_Transcript_6/8_Confidence_0.591_Length_1598	97.24	1522	1522	0
	Locus_317_Transcript_8/8_Confidence_0.591_Length_1631	97.24	1522	1555	0
	Locus_317_Transcript_3/8_Confidence_0.591_Length_1631	97.04	1522	1555	0
	Locus_317_Transcript_4/8_Confidence_0.591_Length_1631	96.25	1522	1555	0
	Locus_317_Transcript_5/8_Confidence_0.591_Length_1631	96.45	1522	1555	0
	Locus_317_Transcript_7/8_Confidence_0.591_Length_1631	96.06	1522	1555	0
	Locus_317_Transcript_2/8_Confidence_0.636_Length_1804	96.80	1501	1534	0
Locus_318_Transcript_1/2_Confidence_1.000_Length_378	Locus_318_Transcript_1/2_Confidence_1.000_Length_378	100.00	376	376	1.46038e-81
	Locus_383_Transcript_2/2_Confidence_1.000_Length_1454	100.00	376	1114	1.47841e-81
	Locus_318_Transcript_2/2_Confidence_1.000_Length_378	100.00	376	376	1.47841e-81
	Locus_1468_Transcript_6/6_Confidence_0.571_Length_1354	96.00	376	676	3.23111e-79
Locus_319_Transcript_1/1_Confidence_1.000_Length_537	Locus_319_Transcript_1/1_Confidence_1.000_Length_537	100.00	535	535	4.49944e-125
Locus_320_Transcript_3/5_Confidence_0.545_Length_904	Locus_320_Transcript_1/5_Confidence_0.545_Length_705	100.00	705	705	1.63992e-164
	Locus_320_Transcript_5/5_Confidence_0.545_Length_904	97.25	546	546	4.31638e-141
	Locus_5328_Transcript_5/5_Confidence_0.600_Length_772	100.00	394	548	3.38433e-85
	Locus_320_Transcript_2/5_Confidence_0.455_Length_358	97.48	357	357	5.03578e-78
	Locus_320_Transcript_4/5_Confidence_0.364_Length_358	100.00	358	358	2.45152e-77
	Locus_320_Transcript_3/5_Confidence_0.545_Length_904	100.00	358	358	1.00089e-77
Locus_322_Transcript_1/10_Confidence_0.146_Length_1532	Locus_322_Transcript_1/10_Confidence_0.146_Length_1532	100.00	1532	1532	0
	Locus_322_Transcript_2/10_Confidence_0.146_Length_1493	99.60	1493	1491	0
	Locus_322_Transcript_9/10_Confidence_0.125_Length_816	98.77	1531	815	1.82205e-46
	Locus_322_Transcript_3/10_Confidence_0.104_Length_1057	98.77	1531	1056	2.50319e-46
	Locus_322_Transcript_4/10_Confidence_0.104_Length_1018	100.00	975	1018	0
	Locus_322_Transcript_7/10_Confidence_0.271_Length_1388	100.00	1388	1388	0
	Locus_322_Transcript_10/10_Confidence_0.271_Length_1322	99.55	1322	1320	0
	Locus_322_Transcript_8/10_Confidence_0.125_Length_777	100.00	775	775	2.76271e-169
Locus_323_Transcript_1/1_Confidence_1.000_Length_565	Locus_323_Transcript_1/1_Confidence_1.000_Length_565	97.87	565	565	5.63005e-127
	Locus_14766_Transcript_1/1_Confidence_1.000_Length_578	97.78	565	578	2.90223e-83
Locus_324_Transcript_1/2_Confidence_1.000_Length_1226	Locus_324_Transcript_1/2_Confidence_1.000_Length_1226	100.00	1226	1226	0
	Locus_324_Transcript_2/2_Confidence_1.000_Length_1153	95.85	941	941	0
	Locus_9253_Transcript_1/1_Confidence_1.000_Length_585	100.00	730	443	2.63141e-54
Locus_325_Transcript_3/4_Confidence_0.625_Length_948	Locus_325_Transcript_1/4_Confidence_0.625_Length_778	100.00	776	776	2.17599e-178
	Locus_325_Transcript_4/4_Confidence_0.625_Length_948	99.48	777	947	7.77151e-153
	Locus_325_Transcript_2/4_Confidence_0.500_Length_857	98.96	777	856	2.00605e-152
	Locus_325_Transcript_3/4_Confidence_0.625_Length_948	97.41	777	947	2.86663e-149
Locus_326_Transcript_1/4_Confidence_0.625_Length_893	Locus_326_Transcript_1/4_Confidence_0.625_Length_893	100.00	329	329	1.15464e-179
	Locus_326_Transcript_2/4_Confidence_0.625_Length_881	95.58	552	547	1.80427e-156
	Locus_326_Transcript_4/4_Confidence_0.625_Length_888	97.86	562	562	2.36359e-165
	Locus_326_Transcript_3/4_Confidence_0.625_Length_888	95.72	562	562	6.1368e-162
Locus_327_Transcript_1/2_Confidence_1.000_Length_708	Locus_327_Transcript_1/2_Confidence_1.000_Length_708	100.00	706	706	3.94886e-163
	Locus_6170_Transcript_1/1_Confidence_1.000_Length_729	97.81	583	729	3.97189e-113
	Locus_327_Transcript_2/2_Confidence_1.000_Length_501	99.40	706	499	2.28383e-112
Locus_328_Transcript_3/4_Confidence_0.300_Length_1343	Locus_328_Transcript_4/4_Confidence_0.700_Length_1309	100.00	1308	1308	0
	Locus_328_Transcript_2/4_Confidence_0.700_Length_1309	100.00	1308	1308	0
	Locus_328_Transcript_1/4_Confidence_0.700_Length_1309	100.00	1308	1308	0
	Locus_328_Transcript_3/4_Confidence_0.300_Length_1343	99.54	1308	1342	0
Locus_329_Transcript_3/6_Confidence_0.462_Length_911	Locus_329_Transcript_1/6_Confidence_0.154_Length_264	100.00	264	264	2.54106e-55
	Locus_329_Transcript_2/6_Confidence_0.154_Length_265	97.37	262	263	1.40267e-49
	Locus_329_Transcript_3/6_Confidence_0.462_Length_911	100.00	909	909	0
	Locus_329_Transcript_6/6_Confidence_0.538_Length_683	100.00	909	681	3.33729e-149
	Locus_329_Transcript_5/6_Confidence_0.538_Length_683	100.00	909	681	3.33729e-149
	Locus_329_Transcript_4/6_Confidence_0.538_Length_683	100.00	909	681	3.33729e-149
Locus_330_Transcript_2/7_Confidence_0.684_Length_1701	Locus_330_Transcript_1/7_Confidence_0.632_Length_1675	95.90	1673	1673	0
	Locus_330_Transcript_7/7_Confidence_0.684_Length_1701	95.16	1673	1699	0
	Locus_330_Transcript_3/7_Confidence_0.684_Length_1701	95.16	1673	1699	0
	Locus_330_Transcript_2/7_Confidence_0.684_Length_1701	95.16	1673	1699	0
	Locus_330_Transcript_4/7_Confidence_0.579_Length_1701	95.76	1699	1699	0
	Locus_330_Transcript_5/7_Confidence_0.632_Length_1701	95.57	1699	1699	0
	Locus_330_Transcript_6/7_Confidence_0.632_Length_1693	96.09	1691	1691	0
Locus_332_Transcript_1/2_Confidence_1.000_Length_430	Locus_332_Transcript_1/2_Confidence_1.000_Length_430	100.00	430	430	3.07832e-92
	Locus_332_Transcript_2/2_Confidence_1.000_Length_430	97.90	430	430	1.76606e-89
Locus_334_Transcript_2/3_Confidence_0.714_Length_689	Locus_334_Transcript_1/3_Confidence_0.714_Length_667	100.00	667	667	3.13984e-149
	Locus_334_Transcript_3/3_Confidence_0.714_Length_667	99.10	667	667	1.53667e-148
	Locus_334_Transcript_2/3_Confidence_0.714_Length_689	98.43	382	382	9.68559e-115
	Locus_19072_Transcript_1/1_Confidence_1.000_Length_837	95.31	385	792	1.56251e-99
Locus_336_Transcript_6/7_Confidence_0.647_Length_3299	Locus_336_Transcript_1/7_Confidence_0.647_Length_3286	95.86	2790	2790	0
	Locus_336_Transcript_7/7_Confidence_0.647_Length_3286	95.44	2790	2790	0
	Locus_336_Transcript_6/7_Confidence_0.647_Length_3299	95.44	2790	2803	0
	Locus_336_Transcript_2/7_Confidence_0.647_Length_3286	95.29	2790	2790	0
	Locus_336_Transcript_4/7_Confidence_0.647_Length_3289	95.15	2790	2793	0
	Locus_336_Transcript_5/7_Confidence_0.647_Length_3286	95.01	2790	2790	0
	Locus_336_Transcript_3/7_Confidence_0.647_Length_2491	98.27	2079	2079	0
Locus_337_Transcript_1/4_Confidence_0.667_Length_1645	Locus_337_Transcript_3/4_Confidence_0.667_Length_1609	99.53	1645	1609	0
	Locus_337_Transcript_2/4_Confidence_0.667_Length_1645	100.00	1645	1645	0
	Locus_337_Transcript_4/4_Confidence_0.667_Length_1645	99.76	1645	1645	0
	Locus_337_Transcript_1/4_Confidence_0.667_Length_1645	99.29	1645	1645	0
Locus_338_Transcript_1/6_Confidence_0.667_Length_2118	Locus_338_Transcript_1/6_Confidence_0.667_Length_2118	96.55	2116	2116	0
	Locus_338_Transcript_6/6_Confidence_0.667_Length_2118	96.22	2116	2116	0
	Locus_338_Transcript_3/6_Confidence_0.667_Length_2118	95.72	2116	2116	0
	Locus_338_Transcript_4/6_Confidence_0.667_Length_2118	99.66	2116	2116	0
	Locus_338_Transcript_5/6_Confidence_0.667_Length_2118	99.49	2116	2116	0
	Locus_338_Transcript_2/6_Confidence_0.667_Length_1956	95.09	1819	1819	0
Locus_339_Transcript_3/5_Confidence_0.667_Length_1125	Locus_339_Transcript_1/5_Confidence_0.583_Length_1089	97.32	1089	1089	0
	Locus_339_Transcript_5/5_Confidence_0.667_Length_1118	97.32	1089	1118	0
	Locus_339_Transcript_3/5_Confidence_0.667_Length_1125	96.05	879	908	0
	Locus_339_Transcript_2/5_Confidence_0.667_Length_1101	97.32	1089	1101	0
	Locus_339_Transcript_4/5_Confidence_0.333_Length_734	100.00	705	734	3.9346e-130
Locus_340_Transcript_2/5_Confidence_0.636_Length_1280	Locus_340_Transcript_1/5_Confidence_0.636_Length_1241	100.00	1241	1241	0
	Locus_340_Transcript_5/5_Confidence_0.636_Length_1280	98.85	1121	1121	0
	Locus_340_Transcript_3/5_Confidence_0.636_Length_1280	98.85	1121	1121	0
	Locus_340_Transcript_2/5_Confidence_0.636_Length_1280	98.85	1121	1121	0
Locus_341_Transcript_4/5_Confidence_0.643_Length_1875	Locus_341_Transcript_1/5_Confidence_0.500_Length_1531	100.00	1529	1529	0
	Locus_341_Transcript_5/5_Confidence_0.643_Length_1757	99.41	1529	1529	0
	Locus_341_Transcript_2/5_Confidence_0.429_Length_1531	99.21	1529	1529	0
	Locus_341_Transcript_3/5_Confidence_0.643_Length_1757	98.04	1529	1529	0
	Locus_341_Transcript_4/5_Confidence_0.643_Length_1875	97.00	1529	1647	0
	Locus_23875_Transcript_1/1_Confidence_1.000_Length_253	95.24	1717	253	1.31474e-52
Locus_342_Transcript_2/9_Confidence_0.571_Length_1371	Locus_342_Transcript_4/9_Confidence_0.571_Length_1364	99.71	1215	1210	0
	Locus_342_Transcript_8/9_Confidence_0.524_Length_1364	97.69	1215	1210	0
	Locus_342_Transcript_3/9_Confidence_0.619_Length_1369	98.53	1197	1192	0
	Locus_342_Transcript_2/9_Confidence_0.571_Length_1371	100.00	1217	1217	0
	Locus_342_Transcript_1/9_Confidence_0.619_Length_1369	96.46	1217	1215	0
	Locus_342_Transcript_9/9_Confidence_0.619_Length_1364	98.30	1217	1210	0
	Locus_342_Transcript_5/9_Confidence_0.571_Length_1364	98.30	1217	1210	0
	Locus_342_Transcript_6/9_Confidence_0.619_Length_1364	97.73	1217	1210	0
	Locus_342_Transcript_7/9_Confidence_0.333_Length_1228	96.21	1134	1134	0
Locus_343_Transcript_1/4_Confidence_0.235_Length_1689	Locus_343_Transcript_2/4_Confidence_0.824_Length_1637	100.00	1628	1576	0
	Locus_343_Transcript_3/4_Confidence_0.706_Length_1637	100.00	1628	1576	0
	Locus_343_Transcript_4/4_Confidence_0.824_Length_1637	100.00	1628	1576	0
	Locus_343_Transcript_1/4_Confidence_0.235_Length_1689	100.00	1576	1628	0
	Locus_2512_Transcript_1/1_Confidence_1.000_Length_577	95.35	434	575	7.39438e-67
Locus_344_Transcript_1/2_Confidence_1.000_Length_1360	Locus_344_Transcript_1/2_Confidence_1.000_Length_1360	97.57	1358	1358	0
	Locus_344_Transcript_2/2_Confidence_1.000_Length_1360	97.35	1358	1358	0
Locus_345_Transcript_1/1_Confidence_1.000_Length_601	Locus_345_Transcript_1/1_Confidence_1.000_Length_601	100.00	600	600	2.01943e-149
Locus_346_Transcript_1/1_Confidence_1.000_Length_220	Locus_346_Transcript_1/1_Confidence_1.000_Length_220	100.00	219	219	1.51395e-45
Locus_347_Transcript_2/3_Confidence_0.600_Length_639	Locus_347_Transcript_1/3_Confidence_0.600_Length_484	100.00	483	483	1.19763e-110
	Locus_347_Transcript_3/3_Confidence_0.600_Length_381	100.00	483	380	1.79972e-43
	Locus_347_Transcript_2/3_Confidence_0.600_Length_639	100.00	483	380	7.03556e-43
Locus_348_Transcript_1/5_Confidence_0.714_Length_949	Locus_348_Transcript_1/5_Confidence_0.714_Length_949	100.00	949	949	0
	Locus_348_Transcript_5/5_Confidence_0.643_Length_949	98.10	948	948	0
	Locus_348_Transcript_2/5_Confidence_0.643_Length_949	97.78	949	949	0
	Locus_348_Transcript_3/5_Confidence_0.643_Length_949	97.15	949	949	0
	Locus_10197_Transcript_3/4_Confidence_0.667_Length_1440	95.72	913	912	0
	Locus_348_Transcript_4/5_Confidence_0.500_Length_835	100.00	835	835	0
Locus_349_Transcript_1/1_Confidence_1.000_Length_1116	Locus_349_Transcript_1/1_Confidence_1.000_Length_1116	100.00	1114	1114	0
Locus_350_Transcript_1/3_Confidence_0.714_Length_832	Locus_350_Transcript_1/3_Confidence_0.714_Length_832	100.00	830	830	0
	Locus_350_Transcript_3/3_Confidence_0.714_Length_832	96.64	830	830	1.05626e-177
	Locus_350_Transcript_2/3_Confidence_0.714_Length_832	100.00	830	830	1.86856e-180
Locus_351_Transcript_1/2_Confidence_1.000_Length_677	Locus_351_Transcript_1/2_Confidence_1.000_Length_677	100.00	675	675	1.33353e-146
	Locus_351_Transcript_2/2_Confidence_1.000_Length_655	100.00	675	653	3.19485e-141
	Locus_8718_Transcript_1/1_Confidence_1.000_Length_404	98.51	424	402	2.96008e-88
Locus_352_Transcript_4/10_Confidence_0.654_Length_2639	Locus_352_Transcript_1/10_Confidence_0.654_Length_2203	98.64	2201	2201	0
	Locus_352_Transcript_10/10_Confidence_0.654_Length_2203	98.50	2201	2201	0
	Locus_352_Transcript_7/10_Confidence_0.654_Length_2203	98.50	2201	2201	0
	Locus_352_Transcript_6/10_Confidence_0.615_Length_2203	98.50	2201	2201	0
	Locus_352_Transcript_4/10_Confidence_0.654_Length_2639	98.50	2201	2637	0
	Locus_352_Transcript_2/10_Confidence_0.654_Length_2203	98.50	2201	2201	0
	Locus_352_Transcript_5/10_Confidence_0.538_Length_2203	98.36	2201	2201	0
	Locus_352_Transcript_8/10_Confidence_0.654_Length_2203	98.23	2201	2201	0
	Locus_352_Transcript_3/10_Confidence_0.654_Length_2200	97.48	1910	1910	0
	Locus_352_Transcript_9/10_Confidence_0.577_Length_2162	97.92	1877	1877	0
Locus_353_Transcript_5/6_Confidence_0.600_Length_1089	Locus_353_Transcript_6/6_Confidence_0.667_Length_1014	100.00	1014	1014	0
	Locus_353_Transcript_4/6_Confidence_0.667_Length_1014	100.00	1014	1014	0
	Locus_353_Transcript_3/6_Confidence_0.600_Length_1014	100.00	1014	1014	0
	Locus_353_Transcript_1/6_Confidence_0.600_Length_1014	100.00	1014	1014	0
	Locus_353_Transcript_2/6_Confidence_0.667_Length_1015	98.99	891	891	0
	Locus_353_Transcript_5/6_Confidence_0.600_Length_1089	98.92	834	834	0
	Locus_4648_Transcript_3/4_Confidence_0.444_Length_1107	97.12	729	1077	1.70839e-180
Locus_354_Transcript_1/1_Confidence_1.000_Length_1045	Locus_354_Transcript_1/1_Confidence_1.000_Length_1045	96.55	1045	1045	0
Locus_355_Transcript_1/4_Confidence_0.700_Length_1420	Locus_355_Transcript_1/4_Confidence_0.700_Length_1420	97.07	1231	1231	0
	Locus_355_Transcript_4/4_Confidence_0.700_Length_1420	96.34	1231	1231	0
	Locus_355_Transcript_2/4_Confidence_0.700_Length_1420	96.10	1231	1231	0
	Locus_355_Transcript_3/4_Confidence_0.700_Length_1420	97.07	1231	1231	0
Locus_356_Transcript_3/3_Confidence_0.600_Length_871	Locus_356_Transcript_2/3_Confidence_0.600_Length_822	100.00	821	821	0
	Locus_356_Transcript_3/3_Confidence_0.600_Length_871	97.44	821	821	0
Locus_357_Transcript_1/4_Confidence_0.667_Length_1391	Locus_357_Transcript_1/4_Confidence_0.667_Length_1391	96.99	996	996	0
	Locus_357_Transcript_4/4_Confidence_0.556_Length_1391	96.69	996	996	0
	Locus_357_Transcript_3/4_Confidence_0.556_Length_1391	98.87	1390	1390	0
	Locus_357_Transcript_2/4_Confidence_0.556_Length_1294	96.99	996	996	0
Locus_358_Transcript_1/1_Confidence_1.000_Length_1598	Locus_358_Transcript_1/1_Confidence_1.000_Length_1598	100.00	1598	1598	0
Locus_359_Transcript_7/10_Confidence_0.600_Length_2877	Locus_359_Transcript_1/10_Confidence_0.640_Length_2799	96.05	2799	2799	0
	Locus_359_Transcript_10/10_Confidence_0.640_Length_2729	95.98	2799	2729	0
	Locus_359_Transcript_9/10_Confidence_0.640_Length_2729	95.98	2799	2729	0
	Locus_359_Transcript_6/10_Confidence_0.640_Length_2729	95.98	2799	2729	0
	Locus_359_Transcript_5/10_Confidence_0.640_Length_2729	95.98	2799	2729	0
	Locus_359_Transcript_4/10_Confidence_0.640_Length_2729	95.98	2799	2729	0
	Locus_359_Transcript_2/10_Confidence_0.640_Length_2729	95.98	2799	2729	0
	Locus_359_Transcript_3/10_Confidence_0.640_Length_2729	95.87	2799	2729	0
	Locus_359_Transcript_8/10_Confidence_0.640_Length_2729	95.41	2799	2729	0
	Locus_359_Transcript_7/10_Confidence_0.600_Length_2877	95.31	2490	2420	0
Locus_360_Transcript_1/2_Confidence_1.000_Length_422	Locus_360_Transcript_1/2_Confidence_1.000_Length_422	100.00	421	421	2.3762e-93
	Locus_360_Transcript_2/2_Confidence_1.000_Length_422	98.57	421	421	4.1428e-92
	Locus_11035_Transcript_6/6_Confidence_0.722_Length_1726	95.60	275	1724	1.73323e-57
Locus_361_Transcript_5/6_Confidence_0.529_Length_309	Locus_361_Transcript_1/6_Confidence_0.529_Length_213	100.00	213	213	2.28525e-47
	Locus_361_Transcript_6/6_Confidence_0.529_Length_213	98.59	213	213	5.92566e-47
	Locus_361_Transcript_2/6_Confidence_0.471_Length_213	97.18	213	213	2.11093e-46
	Locus_361_Transcript_5/6_Confidence_0.529_Length_309	97.18	213	213	2.90007e-46
Locus_362_Transcript_2/8_Confidence_0.650_Length_2457	Locus_362_Transcript_8/8_Confidence_0.600_Length_2275	100.00	2232	2275	0
	Locus_362_Transcript_1/8_Confidence_0.600_Length_2232	100.00	2232	2232	0
	Locus_362_Transcript_4/8_Confidence_0.600_Length_2275	99.68	2232	2275	0
	Locus_362_Transcript_2/8_Confidence_0.650_Length_2457	99.68	2232	2275	0
	Locus_362_Transcript_3/8_Confidence_0.600_Length_2275	99.37	2232	2275	0
	Locus_362_Transcript_5/8_Confidence_0.500_Length_2275	97.95	2232	2275	0
	Locus_362_Transcript_6/8_Confidence_0.600_Length_2275	97.63	2232	2275	0
	Locus_362_Transcript_7/8_Confidence_0.550_Length_2306	98.64	1878	1921	0
Locus_363_Transcript_1/5_Confidence_0.692_Length_1235	Locus_363_Transcript_1/5_Confidence_0.692_Length_1235	97.55	735	735	0
	Locus_363_Transcript_5/5_Confidence_0.692_Length_1235	96.73	735	735	0
	Locus_363_Transcript_2/5_Confidence_0.692_Length_1235	95.92	735	735	0
	Locus_363_Transcript_3/5_Confidence_0.692_Length_1235	96.73	735	735	0
	Locus_363_Transcript_4/5_Confidence_0.692_Length_1235	96.73	735	735	0
Locus_364_Transcript_1/8_Confidence_0.357_Length_444	Locus_364_Transcript_8/8_Confidence_0.357_Length_444	100.00	443	442	3.01551e-103
	Locus_364_Transcript_6/8_Confidence_0.357_Length_444	100.00	443	442	3.01551e-103
	Locus_364_Transcript_5/8_Confidence_0.357_Length_444	100.00	443	443	3.01551e-103
	Locus_364_Transcript_2/8_Confidence_0.357_Length_444	100.00	443	442	3.01551e-103
	Locus_364_Transcript_1/8_Confidence_0.357_Length_444	100.00	443	443	3.01551e-103
	Locus_364_Transcript_4/8_Confidence_0.357_Length_444	99.32	443	442	2.78549e-102
	Locus_364_Transcript_3/8_Confidence_0.357_Length_444	99.32	443	443	2.78549e-102
	Locus_364_Transcript_7/8_Confidence_0.143_Length_316	100.00	315	315	8.48066e-72
Locus_365_Transcript_2/3_Confidence_0.286_Length_266	Locus_365_Transcript_2/3_Confidence_0.286_Length_266	100.00	264	264	2.00235e-56
Locus_366_Transcript_4/9_Confidence_0.500_Length_2335	Locus_366_Transcript_3/9_Confidence_0.250_Length_714	96.20	713	713	1.0355e-150
	Locus_366_Transcript_4/9_Confidence_0.500_Length_2335	95.89	2334	2334	0
	Locus_366_Transcript_9/9_Confidence_0.500_Length_2335	95.76	2334	2334	0
	Locus_366_Transcript_5/9_Confidence_0.500_Length_2335	95.50	2334	2334	0
	Locus_366_Transcript_6/9_Confidence_0.500_Length_2335	95.24	2334	2334	0
	Locus_366_Transcript_8/9_Confidence_0.500_Length_2335	95.89	2334	2334	0
Locus_367_Transcript_4/5_Confidence_0.692_Length_1418	Locus_367_Transcript_5/5_Confidence_0.692_Length_1410	100.00	1408	1408	0
	Locus_367_Transcript_1/5_Confidence_0.692_Length_1410	100.00	1408	1408	0
	Locus_367_Transcript_3/5_Confidence_0.538_Length_1410	99.57	1408	1408	0
	Locus_367_Transcript_2/5_Confidence_0.692_Length_1410	99.36	1408	1408	0
	Locus_367_Transcript_4/5_Confidence_0.692_Length_1418	97.85	1258	1258	0
	Locus_2374_Transcript_1/1_Confidence_1.000_Length_1564	95.77	1135	1226	0
Locus_368_Transcript_7/8_Confidence_0.650_Length_3826	Locus_368_Transcript_8/8_Confidence_0.650_Length_3742	98.24	3741	3741	0
	Locus_368_Transcript_3/8_Confidence_0.650_Length_3742	98.24	3741	3741	0
	Locus_368_Transcript_2/8_Confidence_0.650_Length_3742	98.24	3741	3741	0
	Locus_368_Transcript_1/8_Confidence_0.650_Length_3742	98.24	3741	3741	0
	Locus_368_Transcript_5/8_Confidence_0.650_Length_3742	98.16	3741	3741	0
	Locus_368_Transcript_6/8_Confidence_0.550_Length_3742	98.08	3741	3741	0
	Locus_368_Transcript_7/8_Confidence_0.650_Length_3826	97.94	3645	3645	0
	Locus_368_Transcript_4/8_Confidence_0.100_Length_1297	96.53	1296	1296	0
Locus_369_Transcript_1/1_Confidence_1.000_Length_876	Locus_369_Transcript_1/1_Confidence_1.000_Length_876	100.00	520	520	0
Locus_370_Transcript_1/5_Confidence_0.583_Length_1092	Locus_370_Transcript_1/5_Confidence_0.583_Length_1092	100.00	831	831	0
	Locus_370_Transcript_5/5_Confidence_0.583_Length_833	99.28	831	831	0
	Locus_370_Transcript_2/5_Confidence_0.500_Length_833	100.00	833	833	0
	Locus_370_Transcript_3/5_Confidence_0.417_Length_833	99.28	833	833	0
	Locus_370_Transcript_4/5_Confidence_0.583_Length_877	99.51	833	877	6.23994e-166
Locus_371_Transcript_1/8_Confidence_0.600_Length_1816	Locus_371_Transcript_4/8_Confidence_0.450_Length_1355	99.78	1354	1354	0
	Locus_371_Transcript_1/8_Confidence_0.600_Length_1816	99.78	1354	1354	0
	Locus_371_Transcript_8/8_Confidence_0.600_Length_1816	99.56	1354	1354	0
	Locus_371_Transcript_2/8_Confidence_0.600_Length_1816	99.56	1354	1354	0
	Locus_371_Transcript_5/8_Confidence_0.600_Length_1816	98.45	1354	1354	0
	Locus_371_Transcript_6/8_Confidence_0.600_Length_1816	98.23	1354	1354	0
	Locus_371_Transcript_3/8_Confidence_0.600_Length_1773	99.37	1354	1311	0
	Locus_371_Transcript_7/8_Confidence_0.450_Length_1814	96.50	1713	1713	0
Locus_372_Transcript_1/1_Confidence_1.000_Length_935	Locus_372_Transcript_1/1_Confidence_1.000_Length_935	100.00	933	933	0
Locus_373_Transcript_1/1_Confidence_1.000_Length_303	Locus_373_Transcript_1/1_Confidence_1.000_Length_303	100.00	303	303	4.74627e-68
	Locus_19374_Transcript_1/1_Confidence_1.000_Length_303	96.00	301	301	8.9603e-64
Locus_374_Transcript_2/2_Confidence_1.000_Length_531	Locus_374_Transcript_1/2_Confidence_1.000_Length_365	100.00	365	365	5.0461e-65
	Locus_16922_Transcript_1/1_Confidence_1.000_Length_1014	100.00	529	822	5.65383e-113
	Locus_8929_Transcript_1/5_Confidence_0.348_Length_834	100.00	529	689	5.65383e-113
	Locus_2488_Transcript_1/1_Confidence_1.000_Length_1558	100.00	529	742	5.65383e-113
	Locus_8689_Transcript_5/5_Confidence_0.435_Length_1087	100.00	529	824	5.69699e-113
	Locus_7706_Transcript_2/2_Confidence_1.000_Length_997	100.00	529	772	5.69699e-113
	Locus_4160_Transcript_1/1_Confidence_1.000_Length_1516	100.00	529	811	5.69699e-113
	Locus_374_Transcript_2/2_Confidence_1.000_Length_531	100.00	529	529	5.69699e-113
	Locus_17460_Transcript_1/1_Confidence_1.000_Length_624	99.43	529	558	1.45548e-112
Locus_375_Transcript_1/2_Confidence_1.000_Length_439	Locus_375_Transcript_1/2_Confidence_1.000_Length_439	100.00	437	437	4.06503e-95
	Locus_375_Transcript_2/2_Confidence_1.000_Length_405	96.27	437	403	5.58857e-83
Locus_376_Transcript_2/3_Confidence_0.667_Length_826	Locus_376_Transcript_1/3_Confidence_0.667_Length_748	100.00	748	748	2.24665e-167
	Locus_376_Transcript_3/3_Confidence_0.667_Length_748	97.99	748	748	1.28892e-164
	Locus_376_Transcript_2/3_Confidence_0.667_Length_826	97.59	748	826	6.3081e-164
Locus_377_Transcript_1/1_Confidence_1.000_Length_499	Locus_377_Transcript_1/1_Confidence_1.000_Length_499	100.00	188	188	6.23732e-64
Locus_378_Transcript_1/3_Confidence_0.714_Length_438	Locus_378_Transcript_1/3_Confidence_0.714_Length_438	100.00	438	438	2.57902e-80
	Locus_378_Transcript_3/3_Confidence_0.571_Length_429	98.33	438	429	2.54869e-73
	Locus_378_Transcript_2/3_Confidence_0.571_Length_435	100.00	435	435	5.07555e-84
Locus_380_Transcript_1/3_Confidence_0.667_Length_291	Locus_380_Transcript_1/3_Confidence_0.667_Length_291	100.00	291	291	1.24074e-64
	Locus_380_Transcript_3/3_Confidence_0.778_Length_291	98.97	291	291	4.08283e-63
	Locus_380_Transcript_2/3_Confidence_0.667_Length_291	97.94	291	291	5.18128e-62
Locus_381_Transcript_6/7_Confidence_0.667_Length_3028	Locus_381_Transcript_7/7_Confidence_0.667_Length_2563	97.23	2405	2332	0
	Locus_381_Transcript_6/7_Confidence_0.667_Length_3028	97.23	2405	2797	0
	Locus_381_Transcript_5/7_Confidence_0.667_Length_2563	97.23	2405	2332	0
	Locus_381_Transcript_1/7_Confidence_0.667_Length_2636	97.23	2405	2405	0
	Locus_381_Transcript_2/7_Confidence_0.667_Length_2563	96.80	2405	2332	0
	Locus_381_Transcript_3/7_Confidence_0.667_Length_2563	96.38	2405	2332	0
	Locus_381_Transcript_4/7_Confidence_0.667_Length_2563	98.62	2634	2561	0
Locus_382_Transcript_6/12_Confidence_0.421_Length_1356	Locus_382_Transcript_1/12_Confidence_1.000_Length_217	100.00	215	215	7.17619e-49
	Locus_382_Transcript_12/12_Confidence_0.395_Length_1356	98.61	217	633	8.68485e-48
	Locus_382_Transcript_11/12_Confidence_0.342_Length_1808	98.61	217	633	8.68485e-48
	Locus_382_Transcript_9/12_Confidence_0.395_Length_1356	98.61	217	633	8.68485e-48
	Locus_382_Transcript_7/12_Confidence_0.395_Length_1356	98.61	217	633	8.68485e-48
	Locus_382_Transcript_3/12_Confidence_0.342_Length_1356	98.61	217	633	8.68485e-48
	Locus_382_Transcript_10/12_Confidence_0.289_Length_1050	98.61	217	633	2.24802e-47
	Locus_382_Transcript_6/12_Confidence_0.421_Length_1356	98.61	217	633	2.24802e-47
	Locus_382_Transcript_4/12_Confidence_0.289_Length_1050	98.61	217	633	2.24802e-47
	Locus_382_Transcript_5/12_Confidence_0.211_Length_775	95.83	217	358	1.38556e-45
	Locus_382_Transcript_2/12_Confidence_1.000_Length_199	100.00	199	199	2.64117e-41
	Locus_382_Transcript_8/12_Confidence_0.158_Length_489	95.09	1050	489	5.38358e-105
	Locus_11884_Transcript_1/1_Confidence_1.000_Length_304	95.05	579	303	2.57824e-62
	Locus_7721_Transcript_1/1_Confidence_1.000_Length_453	98.02	304	303	1.26337e-64
	Locus_4097_Transcript_1/1_Confidence_1.000_Length_948	95.96	1353	947	1.23536e-61
Locus_383_Transcript_2/2_Confidence_1.000_Length_1454	Locus_383_Transcript_1/2_Confidence_1.000_Length_803	100.00	802	802	2.6751e-166
	Locus_383_Transcript_2/2_Confidence_1.000_Length_1454	99.24	802	802	1.78728e-165
	Locus_6250_Transcript_1/1_Confidence_1.000_Length_443	99.24	802	410	5.02086e-88
	Locus_1468_Transcript_6/6_Confidence_0.571_Length_1354	98.47	802	1006	1.78861e-87
	Locus_2920_Transcript_3/5_Confidence_0.692_Length_1562	95.42	802	1222	5.88566e-86
Locus_384_Transcript_11/12_Confidence_0.639_Length_4074	Locus_384_Transcript_12/12_Confidence_0.639_Length_3911	100.00	3566	3566	0
	Locus_384_Transcript_11/12_Confidence_0.639_Length_4074	100.00	3566	3729	0
	Locus_384_Transcript_7/12_Confidence_0.639_Length_3911	100.00	3566	3566	0
	Locus_384_Transcript_6/12_Confidence_0.639_Length_3911	100.00	3566	3566	0
	Locus_384_Transcript_3/12_Confidence_0.639_Length_3911	100.00	3566	3566	0
	Locus_384_Transcript_8/12_Confidence_0.639_Length_3911	99.75	3566	3566	0
	Locus_384_Transcript_9/12_Confidence_0.639_Length_3911	99.75	3566	3566	0
	Locus_384_Transcript_4/12_Confidence_0.639_Length_3911	99.75	3566	3566	0
	Locus_384_Transcript_5/12_Confidence_0.639_Length_3911	99.50	3566	3566	0
	Locus_384_Transcript_10/12_Confidence_0.639_Length_3911	99.13	3566	3566	0
Locus_385_Transcript_1/2_Confidence_1.000_Length_1267	Locus_385_Transcript_1/2_Confidence_1.000_Length_1267	96.47	1265	1265	0
	Locus_385_Transcript_2/2_Confidence_1.000_Length_1251	95.01	1265	1249	0
Locus_386_Transcript_1/1_Confidence_1.000_Length_305	Locus_386_Transcript_1/1_Confidence_1.000_Length_305	100.00	253	253	1.23157e-55
	Locus_3647_Transcript_4/11_Confidence_0.633_Length_2935	100.00	303	2868	1.67937e-54
Locus_387_Transcript_2/2_Confidence_1.000_Length_1058	Locus_387_Transcript_2/2_Confidence_1.000_Length_1058	95.88	1056	1056	0
Locus_388_Transcript_1/2_Confidence_1.000_Length_518	Locus_388_Transcript_1/2_Confidence_1.000_Length_518	100.00	517	517	1.30597e-122
	Locus_388_Transcript_2/2_Confidence_1.000_Length_290	98.96	290	290	2.47352e-62
	Locus_10413_Transcript_1/1_Confidence_1.000_Length_333	97.94	516	292	5.92461e-61
	Locus_10745_Transcript_1/1_Confidence_1.000_Length_294	96.91	516	292	2.11056e-60
	Locus_21402_Transcript_1/1_Confidence_1.000_Length_254	96.43	290	254	9.54584e-51
Locus_390_Transcript_4/8_Confidence_0.450_Length_1828	Locus_390_Transcript_8/8_Confidence_0.500_Length_1828	95.74	1645	1645	0
	Locus_390_Transcript_1/8_Confidence_0.500_Length_1645	95.74	1645	1645	0
	Locus_390_Transcript_6/8_Confidence_0.500_Length_1828	95.44	1645	1645	0
	Locus_390_Transcript_2/8_Confidence_0.450_Length_1681	95.14	1645	1645	0
	Locus_390_Transcript_4/8_Confidence_0.450_Length_1828	95.14	1645	1645	0
	Locus_390_Transcript_3/8_Confidence_0.150_Length_722	100.00	623	623	1.23321e-144
	Locus_390_Transcript_7/8_Confidence_0.100_Length_702	99.52	623	623	1.56499e-143
	Locus_390_Transcript_5/8_Confidence_0.500_Length_1828	95.13	1828	1828	0
	Locus_6613_Transcript_1/1_Confidence_1.000_Length_279	98.78	1825	279	8.53052e-51
	Locus_12677_Transcript_1/1_Confidence_1.000_Length_272	97.56	1825	272	3.03888e-50
Locus_391_Transcript_2/3_Confidence_0.600_Length_520	Locus_391_Transcript_1/3_Confidence_0.600_Length_415	100.00	326	326	6.54832e-84
	Locus_391_Transcript_3/3_Confidence_0.600_Length_482	98.65	339	406	7.62393e-73
	Locus_391_Transcript_2/3_Confidence_0.600_Length_520	100.00	393	393	9.38501e-106
Locus_392_Transcript_3/3_Confidence_0.600_Length_1116	Locus_392_Transcript_1/3_Confidence_0.500_Length_840	100.00	840	840	0
	Locus_392_Transcript_3/3_Confidence_0.600_Length_1116	98.21	840	840	0
	Locus_2128_Transcript_3/3_Confidence_0.750_Length_625	97.12	793	625	2.08137e-134
	Locus_392_Transcript_2/3_Confidence_0.700_Length_987	100.00	987	987	0
Locus_393_Transcript_15/16_Confidence_0.548_Length_5272	Locus_393_Transcript_2/16_Confidence_1.000_Length_224	100.00	224	224	7.05647e-48
	Locus_393_Transcript_4/16_Confidence_1.000_Length_224	95.95	222	222	3.45431e-43
	Locus_393_Transcript_16/16_Confidence_0.548_Length_5269	100.00	5267	5267	0
	Locus_393_Transcript_12/16_Confidence_0.548_Length_5269	100.00	5267	5267	0
	Locus_393_Transcript_10/16_Confidence_0.548_Length_5269	100.00	5267	5267	0
	Locus_393_Transcript_7/16_Confidence_0.548_Length_5269	100.00	5267	5267	0
	Locus_393_Transcript_11/16_Confidence_0.548_Length_5269	99.55	5267	5267	0
	Locus_393_Transcript_13/16_Confidence_0.548_Length_5269	99.70	5267	5267	0
	Locus_393_Transcript_8/16_Confidence_0.548_Length_5269	99.55	5267	5267	0
	Locus_393_Transcript_9/16_Confidence_0.548_Length_5269	99.55	5267	5267	0
	Locus_393_Transcript_15/16_Confidence_0.548_Length_5272	99.51	4940	4940	0
	Locus_393_Transcript_14/16_Confidence_0.429_Length_4124	98.44	4124	4124	0
Locus_394_Transcript_1/1_Confidence_1.000_Length_618	Locus_394_Transcript_1/1_Confidence_1.000_Length_618	100.00	616	616	3.09226e-138
Locus_395_Transcript_4/7_Confidence_0.571_Length_1651	Locus_395_Transcript_1/7_Confidence_0.524_Length_1616	100.00	1616	1616	0
	Locus_395_Transcript_3/7_Confidence_0.571_Length_1616	100.00	1616	1616	0
	Locus_395_Transcript_7/7_Confidence_0.571_Length_1616	100.00	1616	1616	0
	Locus_395_Transcript_5/7_Confidence_0.476_Length_1616	97.41	1616	1616	0
	Locus_395_Transcript_2/7_Confidence_0.333_Length_1373	100.00	1373	1373	0
	Locus_395_Transcript_6/7_Confidence_0.333_Length_1616	100.00	1373	1373	0
	Locus_395_Transcript_4/7_Confidence_0.571_Length_1651	97.78	986	986	0
Locus_396_Transcript_1/1_Confidence_1.000_Length_441	Locus_396_Transcript_1/1_Confidence_1.000_Length_441	100.00	440	440	2.33159e-96
Locus_397_Transcript_1/2_Confidence_1.000_Length_341	Locus_397_Transcript_2/2_Confidence_1.000_Length_341	100.00	340	340	7.9533e-69
	Locus_397_Transcript_1/2_Confidence_1.000_Length_341	100.00	340	340	7.9533e-69
Locus_398_Transcript_2/4_Confidence_0.667_Length_637	Locus_398_Transcript_1/4_Confidence_0.667_Length_600	100.00	598	598	9.82867e-133
	Locus_398_Transcript_4/4_Confidence_0.667_Length_637	100.00	598	635	8.43467e-125
	Locus_398_Transcript_3/4_Confidence_0.667_Length_637	100.00	598	635	8.43467e-125
	Locus_398_Transcript_2/4_Confidence_0.667_Length_637	100.00	598	635	8.43467e-125
Locus_399_Transcript_1/1_Confidence_1.000_Length_474	Locus_399_Transcript_1/1_Confidence_1.000_Length_474	100.00	472	472	1.60316e-106
Locus_400_Transcript_2/6_Confidence_0.474_Length_1064	Locus_400_Transcript_5/6_Confidence_0.421_Length_1027	97.35	1034	1026	0
	Locus_400_Transcript_3/6_Confidence_0.421_Length_1027	96.97	1034	1026	0
	Locus_400_Transcript_4/6_Confidence_0.421_Length_1033	99.54	896	888	0
	Locus_400_Transcript_2/6_Confidence_0.474_Length_1064	100.00	1062	1062	0
	Locus_400_Transcript_6/6_Confidence_0.474_Length_1063	99.35	1062	1061	0
	Locus_400_Transcript_1/6_Confidence_0.474_Length_1035	97.03	1026	1034	0
Locus_401_Transcript_1/2_Confidence_1.000_Length_1898	Locus_401_Transcript_1/2_Confidence_1.000_Length_1898	100.00	1898	1898	0
	Locus_401_Transcript_2/2_Confidence_1.000_Length_1895	99.79	1400	1400	0
Locus_403_Transcript_1/1_Confidence_1.000_Length_885	Locus_403_Transcript_1/1_Confidence_1.000_Length_885	100.00	667	667	4.43397e-159
Locus_405_Transcript_1/1_Confidence_1.000_Length_735	Locus_405_Transcript_1/1_Confidence_1.000_Length_735	100.00	423	423	6.0145e-147
	Locus_610_Transcript_12/12_Confidence_0.738_Length_2568	99.30	430	845	1.03386e-103
Locus_406_Transcript_2/2_Confidence_1.000_Length_702	Locus_406_Transcript_1/2_Confidence_1.000_Length_672	100.00	670	670	2.29738e-157
	Locus_406_Transcript_2/2_Confidence_1.000_Length_702	97.86	421	421	5.21454e-143
Locus_407_Transcript_1/1_Confidence_1.000_Length_383	Locus_407_Transcript_1/1_Confidence_1.000_Length_383	100.00	381	381	1.75337e-87
Locus_408_Transcript_1/1_Confidence_1.000_Length_224	Locus_408_Transcript_1/1_Confidence_1.000_Length_224	100.00	224	224	1.44183e-48
Locus_409_Transcript_1/5_Confidence_0.643_Length_501	Locus_409_Transcript_5/5_Confidence_0.571_Length_501	100.00	499	499	9.8927e-112
	Locus_409_Transcript_4/5_Confidence_0.500_Length_501	100.00	499	499	9.8927e-112
	Locus_409_Transcript_3/5_Confidence_0.571_Length_501	100.00	499	499	9.8927e-112
	Locus_409_Transcript_2/5_Confidence_0.429_Length_501	100.00	499	499	9.8927e-112
	Locus_409_Transcript_1/5_Confidence_0.643_Length_501	100.00	499	499	9.8927e-112
	Locus_4197_Transcript_1/1_Confidence_1.000_Length_737	96.92	499	390	6.15275e-86
Locus_410_Transcript_1/1_Confidence_1.000_Length_451	Locus_410_Transcript_1/1_Confidence_1.000_Length_451	100.00	451	451	9.25202e-105
Locus_411_Transcript_1/1_Confidence_1.000_Length_292	Locus_411_Transcript_1/1_Confidence_1.000_Length_292	100.00	292	292	2.97185e-63
Locus_412_Transcript_4/6_Confidence_0.308_Length_1305	Locus_412_Transcript_1/6_Confidence_0.462_Length_1259	100.00	1257	1257	0
	Locus_412_Transcript_6/6_Confidence_0.538_Length_1259	99.05	1257	1257	0
	Locus_412_Transcript_2/6_Confidence_0.538_Length_1259	97.37	1257	1257	0
	Locus_412_Transcript_3/6_Confidence_0.154_Length_530	95.40	563	529	2.74983e-83
	Locus_412_Transcript_4/6_Confidence_0.308_Length_1305	100.00	689	689	0
	Locus_412_Transcript_5/6_Confidence_0.154_Length_549	100.00	346	346	1.4746e-113
Locus_413_Transcript_3/6_Confidence_0.533_Length_1592	Locus_413_Transcript_1/6_Confidence_0.667_Length_1575	100.00	1575	1575	0
	Locus_413_Transcript_6/6_Confidence_0.667_Length_1575	99.43	1575	1575	0
	Locus_413_Transcript_5/6_Confidence_0.667_Length_1575	99.43	1575	1575	0
	Locus_413_Transcript_2/6_Confidence_0.667_Length_1575	99.43	1575	1575	0
	Locus_413_Transcript_4/6_Confidence_0.667_Length_1575	98.86	1575	1575	0
	Locus_413_Transcript_3/6_Confidence_0.533_Length_1592	97.47	1575	1592	0
Locus_414_Transcript_2/4_Confidence_0.455_Length_530	Locus_414_Transcript_4/4_Confidence_0.545_Length_226	100.00	203	224	1.0897e-47
	Locus_414_Transcript_2/4_Confidence_0.455_Length_530	100.00	203	528	1.0897e-47
	Locus_414_Transcript_1/4_Confidence_0.545_Length_205	100.00	203	203	1.0897e-47
	Locus_1946_Transcript_2/2_Confidence_1.000_Length_552	97.06	205	494	1.90028e-42
	Locus_414_Transcript_3/4_Confidence_0.273_Length_233	100.00	233	233	7.45627e-56
	Locus_2148_Transcript_1/1_Confidence_1.000_Length_498	100.00	199	198	4.88946e-43
Locus_415_Transcript_1/1_Confidence_1.000_Length_386	Locus_415_Transcript_1/1_Confidence_1.000_Length_386	100.00	384	384	2.85711e-89
Locus_416_Transcript_1/7_Confidence_0.647_Length_1567	Locus_416_Transcript_7/7_Confidence_0.529_Length_1567	98.28	1567	1567	0
	Locus_416_Transcript_5/7_Confidence_0.529_Length_1567	98.28	1567	1567	0
	Locus_416_Transcript_2/7_Confidence_0.471_Length_1567	98.28	1567	1567	0
	Locus_416_Transcript_1/7_Confidence_0.647_Length_1567	98.28	1567	1567	0
	Locus_416_Transcript_4/7_Confidence_0.529_Length_1566	98.95	1143	1143	0
	Locus_416_Transcript_3/7_Confidence_0.294_Length_553	100.00	552	552	1.8135e-125
	Locus_416_Transcript_6/7_Confidence_0.176_Length_637	100.00	553	637	1.21962e-120
Locus_417_Transcript_1/6_Confidence_0.643_Length_2659	Locus_417_Transcript_6/6_Confidence_0.643_Length_2648	96.80	2659	2648	0
	Locus_417_Transcript_3/6_Confidence_0.643_Length_2648	96.80	2659	2648	0
	Locus_417_Transcript_1/6_Confidence_0.643_Length_2659	96.80	2659	2659	0
	Locus_417_Transcript_2/6_Confidence_0.643_Length_2648	96.67	2659	2648	0
	Locus_417_Transcript_4/6_Confidence_0.643_Length_2651	98.20	2659	2651	0
	Locus_417_Transcript_5/6_Confidence_0.643_Length_2633	97.96	2323	2312	0
Locus_420_Transcript_3/3_Confidence_0.600_Length_896	Locus_420_Transcript_3/3_Confidence_0.600_Length_896	100.00	895	895	0
	Locus_420_Transcript_1/3_Confidence_0.600_Length_769	98.03	457	457	6.29778e-126
	Locus_420_Transcript_2/3_Confidence_0.400_Length_752	97.37	457	457	2.18003e-122
Locus_421_Transcript_15/16_Confidence_0.135_Length_5134	Locus_421_Transcript_1/16_Confidence_1.000_Length_313	100.00	313	313	8.03722e-70
	Locus_421_Transcript_2/16_Confidence_1.000_Length_322	100.00	321	321	8.43249e-70
	Locus_421_Transcript_5/16_Confidence_1.000_Length_399	100.00	397	397	1.88012e-87
	Locus_421_Transcript_6/16_Confidence_1.000_Length_281	100.00	279	279	7.30179e-63
	Locus_421_Transcript_7/16_Confidence_0.054_Length_3741	98.30	3690	3690	0
	Locus_421_Transcript_16/16_Confidence_0.189_Length_3196	100.00	1929	1929	0
	Locus_421_Transcript_15/16_Confidence_0.135_Length_5134	100.00	1929	1929	0
	Locus_421_Transcript_14/16_Confidence_0.189_Length_4226	100.00	1929	1929	0
	Locus_421_Transcript_13/16_Confidence_0.297_Length_4718	100.00	1929	1929	0
	Locus_421_Transcript_12/16_Confidence_0.189_Length_4107	100.00	1929	1929	0
	Locus_421_Transcript_11/16_Confidence_0.135_Length_4184	100.00	1929	1929	0
	Locus_421_Transcript_10/16_Confidence_0.162_Length_3724	100.00	1929	1929	0
	Locus_421_Transcript_9/16_Confidence_0.135_Length_4067	100.00	1929	1929	0
	Locus_421_Transcript_8/16_Confidence_0.189_Length_4166	100.00	1929	1929	0
Locus_422_Transcript_1/5_Confidence_0.615_Length_1482	Locus_422_Transcript_1/5_Confidence_0.615_Length_1482	97.11	1480	1480	0
	Locus_422_Transcript_5/5_Confidence_0.692_Length_1482	96.63	1480	1480	0
	Locus_422_Transcript_2/5_Confidence_0.692_Length_1482	96.39	1480	1480	0
	Locus_422_Transcript_3/5_Confidence_0.615_Length_1482	95.18	1480	1480	0
	Locus_422_Transcript_4/5_Confidence_0.692_Length_1481	97.57	1479	1479	0
Locus_423_Transcript_4/5_Confidence_0.636_Length_1357	Locus_423_Transcript_1/5_Confidence_0.636_Length_1259	100.00	1258	1258	0
	Locus_423_Transcript_5/5_Confidence_0.636_Length_1217	99.48	1258	1216	0
	Locus_423_Transcript_2/5_Confidence_0.636_Length_1217	99.48	1258	1216	0
	Locus_423_Transcript_4/5_Confidence_0.636_Length_1357	97.91	1258	1216	0
	Locus_423_Transcript_3/5_Confidence_0.636_Length_1219	98.43	1258	1218	0
Locus_425_Transcript_1/8_Confidence_0.619_Length_2252	Locus_425_Transcript_1/8_Confidence_0.619_Length_2252	96.40	2250	2250	0
	Locus_425_Transcript_4/8_Confidence_0.524_Length_1771	96.85	1716	1716	0
	Locus_425_Transcript_8/8_Confidence_0.619_Length_2177	95.28	1716	1716	0
	Locus_425_Transcript_7/8_Confidence_0.619_Length_2129	95.28	1716	1716	0
	Locus_425_Transcript_2/8_Confidence_0.619_Length_2177	96.28	2175	2175	0
	Locus_425_Transcript_3/8_Confidence_0.619_Length_2177	96.00	2175	2175	0
	Locus_425_Transcript_5/8_Confidence_0.619_Length_2177	95.03	2175	2175	0
	Locus_425_Transcript_6/8_Confidence_0.619_Length_2177	96.28	2175	2175	0
Locus_426_Transcript_1/2_Confidence_1.000_Length_491	Locus_426_Transcript_1/2_Confidence_1.000_Length_491	100.00	259	259	1.3758e-97
	Locus_426_Transcript_2/2_Confidence_1.000_Length_491	100.00	259	259	1.24798e-96
	Locus_2588_Transcript_3/3_Confidence_0.600_Length_495	95.35	489	469	6.06579e-55
Locus_427_Transcript_1/5_Confidence_0.600_Length_1921	Locus_427_Transcript_1/5_Confidence_0.600_Length_1921	98.44	1921	1921	0
	Locus_427_Transcript_5/5_Confidence_0.600_Length_1921	98.12	1921	1921	0
	Locus_427_Transcript_3/5_Confidence_0.600_Length_1921	97.50	1921	1921	0
	Locus_427_Transcript_2/5_Confidence_0.600_Length_1910	97.16	1690	1690	0
	Locus_427_Transcript_4/5_Confidence_0.500_Length_1891	95.26	1645	1645	0
Locus_428_Transcript_1/1_Confidence_1.000_Length_754	Locus_428_Transcript_1/1_Confidence_1.000_Length_754	96.81	754	754	1.78696e-176
Locus_429_Transcript_4/6_Confidence_0.583_Length_1415	Locus_429_Transcript_1/6_Confidence_0.583_Length_1365	96.91	1165	1165	0
	Locus_429_Transcript_6/6_Confidence_0.583_Length_1415	96.54	1165	1215	0
	Locus_429_Transcript_4/6_Confidence_0.583_Length_1415	96.54	1165	1215	0
	Locus_429_Transcript_5/6_Confidence_0.417_Length_1415	96.25	1165	1215	0
	Locus_429_Transcript_2/6_Confidence_0.583_Length_1369	96.54	1165	1215	0
	Locus_429_Transcript_3/6_Confidence_0.583_Length_1369	96.54	1165	1215	0
Locus_430_Transcript_1/2_Confidence_1.000_Length_806	Locus_430_Transcript_2/2_Confidence_1.000_Length_806	100.00	805	805	0
	Locus_430_Transcript_1/2_Confidence_1.000_Length_806	100.00	805	805	0
Locus_431_Transcript_6/6_Confidence_0.556_Length_1373	Locus_431_Transcript_6/6_Confidence_0.556_Length_1373	100.00	430	1372	3.94547e-95
	Locus_431_Transcript_3/6_Confidence_0.556_Length_1120	100.00	430	1119	3.94547e-95
	Locus_431_Transcript_2/6_Confidence_0.333_Length_431	100.00	430	430	3.94547e-95
	Locus_431_Transcript_1/6_Confidence_0.389_Length_431	100.00	430	430	3.94547e-95
	Locus_1014_Transcript_2/2_Confidence_1.000_Length_1213	97.90	430	1212	1.78366e-93
	Locus_431_Transcript_5/6_Confidence_0.444_Length_1243	100.00	301	1243	4.63258e-65
Locus_432_Transcript_4/5_Confidence_0.545_Length_1067	Locus_432_Transcript_1/5_Confidence_0.636_Length_943	100.00	943	943	0
	Locus_432_Transcript_5/5_Confidence_0.636_Length_983	98.65	943	983	0
	Locus_432_Transcript_2/5_Confidence_0.636_Length_983	98.65	943	983	0
	Locus_432_Transcript_3/5_Confidence_0.545_Length_981	97.60	802	842	0
	Locus_432_Transcript_4/5_Confidence_0.545_Length_1067	97.90	766	806	7.44699e-171
	Locus_25079_Transcript_1/1_Confidence_1.000_Length_401	96.99	685	399	7.6724e-87
Locus_433_Transcript_4/5_Confidence_0.636_Length_1209	Locus_433_Transcript_1/5_Confidence_0.636_Length_1031	98.22	1031	1031	0
	Locus_433_Transcript_5/5_Confidence_0.636_Length_970	100.00	1030	969	0
	Locus_433_Transcript_2/5_Confidence_0.636_Length_970	97.51	1030	969	0
	Locus_433_Transcript_3/5_Confidence_0.636_Length_970	97.50	1030	969	0
	Locus_433_Transcript_4/5_Confidence_0.636_Length_1209	100.00	1209	1209	0
Locus_434_Transcript_1/5_Confidence_0.667_Length_3325	Locus_434_Transcript_1/5_Confidence_0.667_Length_3325	98.57	2302	2302	0
	Locus_434_Transcript_5/5_Confidence_0.667_Length_3325	98.17	2302	2302	0
	Locus_434_Transcript_4/5_Confidence_0.667_Length_3321	98.17	2302	2302	0
	Locus_434_Transcript_3/5_Confidence_0.667_Length_3325	98.17	2302	2302	0
	Locus_434_Transcript_2/5_Confidence_0.667_Length_3325	97.78	2302	2302	0
Locus_435_Transcript_2/4_Confidence_0.667_Length_1785	Locus_435_Transcript_4/4_Confidence_0.667_Length_1785	97.87	1126	1126	0
	Locus_435_Transcript_1/4_Confidence_0.667_Length_1722	97.87	1126	1126	0
	Locus_435_Transcript_2/4_Confidence_0.667_Length_1785	97.07	1126	1126	0
	Locus_435_Transcript_3/4_Confidence_0.667_Length_1779	98.45	1488	1482	0
Locus_436_Transcript_2/4_Confidence_0.667_Length_1344	Locus_436_Transcript_1/4_Confidence_0.667_Length_1108	100.00	929	929	0
	Locus_436_Transcript_4/4_Confidence_0.667_Length_1344	98.06	929	929	0
	Locus_436_Transcript_2/4_Confidence_0.667_Length_1344	97.73	929	929	0
	Locus_436_Transcript_3/4_Confidence_0.667_Length_1344	97.73	929	929	0
Locus_437_Transcript_2/3_Confidence_0.667_Length_832	Locus_437_Transcript_1/3_Confidence_0.667_Length_658	100.00	399	399	5.90959e-144
	Locus_437_Transcript_3/3_Confidence_0.667_Length_832	100.00	656	830	2.12881e-136
	Locus_437_Transcript_2/3_Confidence_0.667_Length_832	98.81	656	830	2.64406e-135
	Locus_14752_Transcript_1/1_Confidence_1.000_Length_1361	98.81	656	661	5.17577e-101
Locus_438_Transcript_4/8_Confidence_0.600_Length_2787	Locus_438_Transcript_8/8_Confidence_0.650_Length_2531	98.94	2532	2529	0
	Locus_438_Transcript_4/8_Confidence_0.600_Length_2787	98.94	2532	2785	0
	Locus_438_Transcript_1/8_Confidence_0.650_Length_2534	98.94	2532	2532	0
	Locus_438_Transcript_5/8_Confidence_0.650_Length_2531	97.88	2532	2529	0
	Locus_438_Transcript_2/8_Confidence_0.650_Length_2519	97.88	2532	2517	0
	Locus_438_Transcript_7/8_Confidence_0.550_Length_2531	96.52	2532	2529	0
	Locus_438_Transcript_6/8_Confidence_0.650_Length_2531	96.52	2532	2529	0
	Locus_438_Transcript_3/8_Confidence_0.650_Length_2533	100.00	2106	2103	0
Locus_439_Transcript_4/7_Confidence_0.444_Length_1710	Locus_439_Transcript_1/7_Confidence_0.333_Length_669	100.00	669	669	3.98274e-156
	Locus_439_Transcript_7/7_Confidence_0.444_Length_1710	96.41	669	669	1.31118e-146
	Locus_439_Transcript_5/7_Confidence_0.389_Length_1677	96.41	669	669	1.31118e-146
	Locus_439_Transcript_4/7_Confidence_0.444_Length_1710	96.41	669	669	1.31118e-146
	Locus_439_Transcript_2/7_Confidence_0.444_Length_1677	96.41	669	669	1.31118e-146
	Locus_439_Transcript_3/7_Confidence_0.278_Length_487	100.00	487	487	2.45948e-115
	Locus_439_Transcript_6/7_Confidence_0.222_Length_484	98.76	484	484	4.28799e-114
Locus_440_Transcript_1/3_Confidence_0.667_Length_922	Locus_440_Transcript_3/3_Confidence_0.667_Length_922	100.00	922	922	0
	Locus_440_Transcript_1/3_Confidence_0.667_Length_922	100.00	922	922	0
	Locus_440_Transcript_2/3_Confidence_0.667_Length_922	99.67	922	922	0
Locus_441_Transcript_1/3_Confidence_0.500_Length_727	Locus_441_Transcript_1/3_Confidence_0.500_Length_727	95.63	688	688	9.89468e-153
	Locus_441_Transcript_2/3_Confidence_0.500_Length_681	95.58	679	679	9.06644e-146
	Locus_441_Transcript_3/3_Confidence_0.667_Length_727	95.63	688	688	3.82578e-153
Locus_442_Transcript_3/4_Confidence_0.500_Length_1399	Locus_442_Transcript_1/4_Confidence_0.600_Length_1359	100.00	1357	1357	0
	Locus_442_Transcript_4/4_Confidence_0.700_Length_1359	98.78	1357	1357	0
	Locus_442_Transcript_2/4_Confidence_0.700_Length_1359	97.87	1357	1357	0
	Locus_442_Transcript_3/4_Confidence_0.500_Length_1399	95.63	1060	1060	0
	Locus_16988_Transcript_1/1_Confidence_1.000_Length_261	98.21	1189	260	9.70205e-44
Locus_443_Transcript_1/2_Confidence_1.000_Length_1222	Locus_443_Transcript_1/2_Confidence_1.000_Length_1222	100.00	1220	1220	0
	Locus_443_Transcript_2/2_Confidence_1.000_Length_1222	99.26	1220	1220	0
Locus_444_Transcript_4/6_Confidence_0.524_Length_330	Locus_444_Transcript_2/6_Confidence_0.667_Length_329	100.00	328	328	1.19413e-77
	Locus_444_Transcript_6/6_Confidence_0.714_Length_329	99.08	328	328	1.5154e-76
	Locus_444_Transcript_4/6_Confidence_0.524_Length_330	96.33	328	328	1.77642e-74
	Locus_444_Transcript_5/6_Confidence_0.429_Length_329	95.41	328	328	2.25436e-73
Locus_445_Transcript_1/2_Confidence_1.000_Length_1333	Locus_445_Transcript_2/2_Confidence_1.000_Length_1333	97.18	1333	1333	0
	Locus_445_Transcript_1/2_Confidence_1.000_Length_1333	97.18	1333	1333	0
Locus_446_Transcript_4/10_Confidence_0.552_Length_1844	Locus_446_Transcript_1/10_Confidence_0.483_Length_1605	100.00	1520	1520	0
	Locus_446_Transcript_7/10_Confidence_0.517_Length_1605	98.81	1520	1520	0
	Locus_446_Transcript_10/10_Confidence_0.552_Length_1605	98.62	1520	1520	0
	Locus_446_Transcript_8/10_Confidence_0.517_Length_1605	98.62	1520	1520	0
	Locus_446_Transcript_5/10_Confidence_0.448_Length_1605	98.42	1520	1520	0
	Locus_446_Transcript_4/10_Confidence_0.552_Length_1844	98.02	1520	1759	0
	Locus_446_Transcript_3/10_Confidence_0.552_Length_1706	98.11	1520	1621	0
	Locus_446_Transcript_6/10_Confidence_0.517_Length_1430	97.06	1430	1430	0
	Locus_446_Transcript_9/10_Confidence_0.310_Length_875	99.31	875	875	0
	Locus_446_Transcript_2/10_Confidence_0.379_Length_875	95.19	875	875	0
Locus_447_Transcript_1/2_Confidence_1.000_Length_808	Locus_447_Transcript_1/2_Confidence_1.000_Length_808	100.00	806	806	0
	Locus_447_Transcript_2/2_Confidence_1.000_Length_796	100.00	552	552	2.42423e-176
Locus_448_Transcript_1/1_Confidence_1.000_Length_352	Locus_448_Transcript_1/1_Confidence_1.000_Length_352	100.00	352	352	2.69935e-74
Locus_450_Transcript_1/5_Confidence_0.692_Length_1386	Locus_450_Transcript_1/5_Confidence_0.692_Length_1386	98.67	1385	1385	0
	Locus_450_Transcript_5/5_Confidence_0.692_Length_1353	97.26	1385	1352	0
	Locus_450_Transcript_3/5_Confidence_0.692_Length_1369	99.44	1385	1368	0
	Locus_450_Transcript_4/5_Confidence_0.692_Length_1347	100.00	1385	1346	0
	Locus_450_Transcript_2/5_Confidence_0.692_Length_1301	98.58	1301	1301	0
Locus_451_Transcript_1/5_Confidence_0.333_Length_445	Locus_451_Transcript_1/5_Confidence_0.333_Length_445	95.92	443	443	4.85864e-93
	Locus_451_Transcript_2/5_Confidence_0.333_Length_445	95.92	443	443	1.25985e-92
Locus_452_Transcript_4/6_Confidence_0.615_Length_1327	Locus_452_Transcript_1/6_Confidence_0.615_Length_1225	100.00	621	621	0
	Locus_452_Transcript_6/6_Confidence_0.615_Length_1230	100.00	621	621	0
	Locus_452_Transcript_2/6_Confidence_0.615_Length_1230	96.14	621	621	0
	Locus_452_Transcript_5/6_Confidence_0.462_Length_1230	95.17	621	621	0
	Locus_452_Transcript_3/6_Confidence_0.538_Length_1258	96.12	927	927	0
	Locus_452_Transcript_4/6_Confidence_0.615_Length_1327	100.00	1230	1327	0
Locus_453_Transcript_1/1_Confidence_1.000_Length_473	Locus_453_Transcript_1/1_Confidence_1.000_Length_473	100.00	472	472	2.70101e-104
Locus_454_Transcript_5/6_Confidence_0.312_Length_250	Locus_454_Transcript_6/6_Confidence_0.688_Length_239	100.00	219	219	9.40066e-48
	Locus_454_Transcript_5/6_Confidence_0.312_Length_250	100.00	219	250	9.40066e-48
	Locus_454_Transcript_4/6_Confidence_0.500_Length_219	100.00	219	219	9.40066e-48
	Locus_454_Transcript_3/6_Confidence_0.500_Length_219	100.00	219	219	9.40066e-48
	Locus_454_Transcript_2/6_Confidence_0.562_Length_219	100.00	219	219	9.40066e-48
	Locus_454_Transcript_1/6_Confidence_0.562_Length_219	100.00	219	219	9.40066e-48
Locus_455_Transcript_1/1_Confidence_1.000_Length_675	Locus_455_Transcript_1/1_Confidence_1.000_Length_675	100.00	673	673	2.9333e-148
Locus_456_Transcript_2/3_Confidence_0.667_Length_1205	Locus_456_Transcript_1/3_Confidence_0.667_Length_1041	100.00	1039	1039	0
	Locus_456_Transcript_3/3_Confidence_0.667_Length_1041	99.64	1039	1039	0
	Locus_456_Transcript_2/3_Confidence_0.667_Length_1205	99.01	814	814	0
Locus_457_Transcript_1/2_Confidence_1.000_Length_441	Locus_457_Transcript_1/2_Confidence_1.000_Length_441	100.00	440	440	8.0354e-68
	Locus_457_Transcript_2/2_Confidence_1.000_Length_438	100.00	440	437	4.87157e-66
Locus_458_Transcript_1/5_Confidence_0.667_Length_1207	Locus_458_Transcript_5/5_Confidence_0.667_Length_1207	100.00	1207	1207	0
	Locus_458_Transcript_1/5_Confidence_0.667_Length_1207	100.00	1207	1207	0
	Locus_458_Transcript_2/5_Confidence_0.500_Length_1207	99.59	1207	1207	0
	Locus_458_Transcript_3/5_Confidence_0.667_Length_1207	99.59	1207	1207	0
	Locus_458_Transcript_4/5_Confidence_0.500_Length_1197	96.28	1033	1033	8.88636e-173
Locus_459_Transcript_1/1_Confidence_1.000_Length_1031	Locus_459_Transcript_1/1_Confidence_1.000_Length_1031	100.00	1029	1029	0
	Locus_9015_Transcript_1/1_Confidence_1.000_Length_1035	96.69	1029	1033	0
Locus_460_Transcript_1/2_Confidence_1.000_Length_209	Locus_460_Transcript_1/2_Confidence_1.000_Length_209	100.00	207	207	1.22366e-44
Locus_461_Transcript_1/4_Confidence_0.667_Length_1659	Locus_461_Transcript_4/4_Confidence_0.667_Length_1659	100.00	1657	1657	0
	Locus_461_Transcript_2/4_Confidence_0.667_Length_1659	100.00	1657	1657	0
	Locus_461_Transcript_1/4_Confidence_0.667_Length_1659	100.00	1657	1657	0
	Locus_461_Transcript_3/4_Confidence_0.667_Length_1659	99.81	1657	1657	0
Locus_462_Transcript_1/5_Confidence_0.600_Length_831	Locus_462_Transcript_1/5_Confidence_0.600_Length_831	100.00	831	831	0
	Locus_462_Transcript_5/5_Confidence_0.600_Length_831	97.47	831	831	0
	Locus_462_Transcript_3/5_Confidence_0.600_Length_831	96.39	831	831	0
	Locus_462_Transcript_4/5_Confidence_0.600_Length_831	96.39	831	831	0
	Locus_462_Transcript_2/5_Confidence_0.500_Length_773	100.00	831	773	9.71972e-172
Locus_464_Transcript_1/1_Confidence_1.000_Length_362	Locus_464_Transcript_1/1_Confidence_1.000_Length_362	100.00	360	360	1.63312e-75
Locus_465_Transcript_1/1_Confidence_1.000_Length_1025	Locus_465_Transcript_1/1_Confidence_1.000_Length_1025	100.00	1024	1024	0
Locus_466_Transcript_1/1_Confidence_1.000_Length_980	Locus_466_Transcript_1/1_Confidence_1.000_Length_980	100.00	776	776	0
Locus_467_Transcript_1/6_Confidence_0.583_Length_1320	Locus_467_Transcript_1/6_Confidence_0.583_Length_1320	97.45	1178	1178	0
	Locus_467_Transcript_3/6_Confidence_0.583_Length_1320	97.46	1181	1181	0
	Locus_467_Transcript_6/6_Confidence_0.583_Length_1320	96.44	1181	1181	0
	Locus_467_Transcript_2/6_Confidence_0.500_Length_1356	95.93	1181	1181	0
Locus_468_Transcript_1/1_Confidence_1.000_Length_765	Locus_468_Transcript_1/1_Confidence_1.000_Length_765	100.00	764	764	3.87063e-156
Locus_469_Transcript_1/2_Confidence_1.000_Length_489	Locus_469_Transcript_1/2_Confidence_1.000_Length_489	100.00	488	488	2.29183e-110
	Locus_469_Transcript_2/2_Confidence_1.000_Length_426	98.84	260	260	5.56115e-77
Locus_470_Transcript_1/2_Confidence_1.000_Length_1191	Locus_470_Transcript_2/2_Confidence_1.000_Length_1191	100.00	894	894	0
	Locus_470_Transcript_1/2_Confidence_1.000_Length_1191	100.00	894	894	0
Locus_471_Transcript_1/3_Confidence_0.750_Length_990	Locus_471_Transcript_1/3_Confidence_0.750_Length_990	96.35	988	988	0
	Locus_471_Transcript_3/3_Confidence_0.500_Length_809	95.54	988	807	1.19962e-167
	Locus_1419_Transcript_1/1_Confidence_1.000_Length_532	100.00	247	532	8.1204e-51
	Locus_5922_Transcript_1/2_Confidence_1.000_Length_532	98.78	247	532	2.89278e-50
	Locus_471_Transcript_2/3_Confidence_0.500_Length_809	95.54	807	807	1.94477e-168
Locus_472_Transcript_2/4_Confidence_0.625_Length_1055	Locus_472_Transcript_1/4_Confidence_0.500_Length_918	100.00	635	635	1.43138e-174
	Locus_472_Transcript_4/4_Confidence_0.500_Length_933	100.00	635	635	6.60522e-161
	Locus_472_Transcript_2/4_Confidence_0.625_Length_1055	100.00	635	757	7.80253e-151
	Locus_472_Transcript_3/4_Confidence_0.500_Length_1055	98.47	635	757	1.07733e-136
Locus_473_Transcript_4/8_Confidence_0.381_Length_1160	Locus_473_Transcript_1/8_Confidence_0.429_Length_1032	100.00	1032	1032	0
	Locus_473_Transcript_8/8_Confidence_0.476_Length_1123	97.88	876	876	0
	Locus_473_Transcript_4/8_Confidence_0.381_Length_1160	95.34	876	876	0
	Locus_473_Transcript_3/8_Confidence_0.429_Length_859	99.57	858	858	0
	Locus_473_Transcript_5/8_Confidence_0.143_Length_484	98.10	484	484	6.53948e-89
	Locus_473_Transcript_2/8_Confidence_0.333_Length_1123	100.00	1122	1122	0
	Locus_473_Transcript_7/8_Confidence_0.429_Length_1123	99.37	1123	1123	0
	Locus_473_Transcript_6/8_Confidence_0.381_Length_1160	95.72	940	940	0
Locus_474_Transcript_1/3_Confidence_0.600_Length_649	Locus_474_Transcript_3/3_Confidence_0.600_Length_596	98.72	470	470	8.61308e-109
	Locus_474_Transcript_2/3_Confidence_0.600_Length_596	96.79	470	470	1.21334e-105
Locus_475_Transcript_3/4_Confidence_0.625_Length_2710	Locus_475_Transcript_1/4_Confidence_0.500_Length_2096	98.14	2094	2094	0
	Locus_475_Transcript_4/4_Confidence_0.625_Length_2509	97.17	2094	2507	0
	Locus_475_Transcript_3/4_Confidence_0.625_Length_2710	97.17	2094	2708	0
	Locus_475_Transcript_2/4_Confidence_0.625_Length_2605	97.80	2094	2603	0
Locus_476_Transcript_3/4_Confidence_0.250_Length_412	Locus_476_Transcript_2/4_Confidence_0.250_Length_391	100.00	390	390	1.04228e-84
	Locus_476_Transcript_3/4_Confidence_0.250_Length_412	100.00	412	412	3.6682e-87
Locus_477_Transcript_1/1_Confidence_1.000_Length_319	Locus_477_Transcript_1/1_Confidence_1.000_Length_319	100.00	318	318	7.08107e-72
	Locus_1347_Transcript_3/3_Confidence_0.769_Length_628	98.11	318	328	8.98618e-71
Locus_478_Transcript_1/8_Confidence_0.667_Length_4322	Locus_478_Transcript_1/8_Confidence_0.667_Length_4322	98.15	3455	3455	0
	Locus_478_Transcript_8/8_Confidence_0.667_Length_4319	99.63	3455	3452	0
	Locus_478_Transcript_7/8_Confidence_0.667_Length_4317	99.63	3455	3452	0
	Locus_478_Transcript_5/8_Confidence_0.667_Length_4319	99.63	3455	3452	0
	Locus_478_Transcript_3/8_Confidence_0.667_Length_4319	99.63	3455	3452	0
	Locus_478_Transcript_6/8_Confidence_0.667_Length_4319	99.38	3455	3452	0
	Locus_478_Transcript_4/8_Confidence_0.667_Length_4319	99.26	3455	3452	0
	Locus_478_Transcript_2/8_Confidence_0.667_Length_4322	99.74	3455	3455	0
Locus_479_Transcript_4/5_Confidence_0.636_Length_817	Locus_479_Transcript_1/5_Confidence_0.636_Length_644	95.16	643	643	1.05271e-147
	Locus_479_Transcript_2/5_Confidence_0.545_Length_466	96.77	643	465	1.26615e-106
	Locus_479_Transcript_5/5_Confidence_0.636_Length_444	100.00	643	443	3.28389e-102
	Locus_479_Transcript_4/5_Confidence_0.636_Length_817	97.96	643	443	3.84952e-100
	Locus_479_Transcript_3/5_Confidence_0.545_Length_444	95.24	643	443	8.51713e-98
	Locus_20480_Transcript_1/1_Confidence_1.000_Length_491	95.16	519	491	4.19315e-65
Locus_480_Transcript_2/2_Confidence_0.667_Length_265	Locus_480_Transcript_1/2_Confidence_0.667_Length_171	100.00	170	170	1.04359e-41
	Locus_480_Transcript_2/2_Confidence_0.667_Length_265	100.00	263	263	8.35588e-66
	Locus_6301_Transcript_1/2_Confidence_0.643_Length_418	97.73	264	387	3.491e-55
	Locus_18853_Transcript_1/2_Confidence_1.000_Length_339	98.84	264	258	1.70853e-54
	Locus_2106_Transcript_3/3_Confidence_0.812_Length_378	95.45	264	297	4.43023e-54
	Locus_8689_Transcript_4/5_Confidence_0.565_Length_1155	95.45	264	978	8.36171e-54
	Locus_1484_Transcript_1/1_Confidence_1.000_Length_338	95.45	264	302	1.57821e-53
	Locus_17460_Transcript_1/1_Confidence_1.000_Length_624	100.00	265	483	9.34715e-53
	Locus_16922_Transcript_1/1_Confidence_1.000_Length_1014	100.00	265	975	9.34715e-53
	Locus_15588_Transcript_1/1_Confidence_1.000_Length_277	100.00	265	265	9.34715e-53
	Locus_14885_Transcript_1/1_Confidence_1.000_Length_396	100.00	265	322	9.34715e-53
	Locus_14663_Transcript_1/1_Confidence_1.000_Length_402	100.00	265	389	9.34715e-53
	Locus_11277_Transcript_1/1_Confidence_1.000_Length_742	100.00	265	274	9.34715e-53
	Locus_10839_Transcript_1/1_Confidence_1.000_Length_519	100.00	265	361	9.34715e-53
	Locus_8929_Transcript_5/5_Confidence_0.435_Length_892	100.00	265	386	9.34715e-53
Locus_481_Transcript_1/2_Confidence_1.000_Length_877	Locus_481_Transcript_1/2_Confidence_1.000_Length_877	100.00	876	876	5.16936e-180
	Locus_481_Transcript_2/2_Confidence_1.000_Length_869	97.10	876	868	3.44733e-164
Locus_482_Transcript_1/1_Confidence_1.000_Length_818	Locus_482_Transcript_1/1_Confidence_1.000_Length_818	100.00	817	817	0
Locus_483_Transcript_1/1_Confidence_1.000_Length_380	Locus_483_Transcript_1/1_Confidence_1.000_Length_380	100.00	380	380	5.70152e-82
Locus_484_Transcript_2/6_Confidence_0.533_Length_1417	Locus_484_Transcript_1/6_Confidence_0.467_Length_1180	97.50	1178	1178	0
	Locus_484_Transcript_6/6_Confidence_0.467_Length_1417	97.14	1148	1148	0
	Locus_484_Transcript_4/6_Confidence_0.467_Length_1417	97.14	1148	1148	0
	Locus_484_Transcript_2/6_Confidence_0.533_Length_1417	97.14	1148	1148	0
	Locus_484_Transcript_5/6_Confidence_0.467_Length_1014	96.72	1013	1013	0
	Locus_484_Transcript_3/6_Confidence_0.467_Length_1014	96.72	1013	1013	0
Locus_485_Transcript_4/5_Confidence_0.455_Length_973	Locus_485_Transcript_1/5_Confidence_0.545_Length_790	100.00	789	789	0
	Locus_485_Transcript_5/5_Confidence_0.545_Length_920	99.24	789	919	0
	Locus_485_Transcript_2/5_Confidence_0.455_Length_815	97.72	789	814	1.16913e-178
	Locus_485_Transcript_3/5_Confidence_0.545_Length_922	97.30	666	796	1.2512e-176
	Locus_485_Transcript_4/5_Confidence_0.455_Length_973	95.74	564	694	3.42307e-137
Locus_486_Transcript_4/7_Confidence_0.647_Length_1094	Locus_486_Transcript_1/7_Confidence_0.588_Length_937	100.00	935	935	0
	Locus_486_Transcript_7/7_Confidence_0.588_Length_937	99.68	935	935	0
	Locus_486_Transcript_4/7_Confidence_0.647_Length_1094	99.68	935	1092	0
	Locus_486_Transcript_2/7_Confidence_0.588_Length_937	99.04	935	935	0
	Locus_486_Transcript_5/7_Confidence_0.588_Length_922	99.13	687	687	0
	Locus_486_Transcript_3/7_Confidence_0.588_Length_937	96.46	935	935	0
	Locus_486_Transcript_6/7_Confidence_0.412_Length_962	97.31	669	669	5.04385e-176
Locus_487_Transcript_1/2_Confidence_1.000_Length_878	Locus_487_Transcript_1/2_Confidence_1.000_Length_878	96.58	877	877	0
	Locus_487_Transcript_2/2_Confidence_1.000_Length_856	96.49	855	855	0
Locus_488_Transcript_1/5_Confidence_0.636_Length_1355	Locus_488_Transcript_1/5_Confidence_0.636_Length_1355	100.00	1319	1319	0
	Locus_488_Transcript_5/5_Confidence_0.545_Length_1355	99.54	1319	1319	0
	Locus_488_Transcript_2/5_Confidence_0.545_Length_1355	98.63	1319	1319	0
	Locus_488_Transcript_4/5_Confidence_0.545_Length_1355	96.81	1319	1319	0
	Locus_488_Transcript_3/5_Confidence_0.545_Length_1255	97.55	1106	1106	0
Locus_489_Transcript_1/1_Confidence_1.000_Length_2035	Locus_489_Transcript_1/1_Confidence_1.000_Length_2035	98.08	2034	2034	0
Locus_490_Transcript_2/3_Confidence_0.600_Length_850	Locus_490_Transcript_1/3_Confidence_0.600_Length_630	100.00	630	630	2.31367e-146
	Locus_528_Transcript_2/2_Confidence_1.000_Length_866	95.12	370	751	1.87777e-81
	Locus_490_Transcript_2/3_Confidence_0.600_Length_850	100.00	849	849	0
	Locus_490_Transcript_3/3_Confidence_0.600_Length_736	100.00	735	735	1.07195e-174
Locus_491_Transcript_2/3_Confidence_0.667_Length_1139	Locus_491_Transcript_2/3_Confidence_0.667_Length_1139	97.91	929	929	0
Locus_492_Transcript_1/1_Confidence_1.000_Length_644	Locus_492_Transcript_1/1_Confidence_1.000_Length_644	100.00	642	642	5.70937e-149
Locus_493_Transcript_2/3_Confidence_0.333_Length_2356	Locus_493_Transcript_3/3_Confidence_0.667_Length_1182	100.00	2316	1181	0
	Locus_493_Transcript_2/3_Confidence_0.333_Length_2356	96.86	2142	2142	0
	Locus_493_Transcript_1/3_Confidence_0.667_Length_2317	100.00	1181	2316	0
Locus_494_Transcript_1/1_Confidence_1.000_Length_1139	Locus_494_Transcript_1/1_Confidence_1.000_Length_1139	96.83	1139	1139	0
Locus_495_Transcript_2/4_Confidence_0.625_Length_1309	Locus_495_Transcript_2/4_Confidence_0.625_Length_1309	100.00	743	785	0
	Locus_495_Transcript_1/4_Confidence_0.625_Length_1278	98.09	1277	1277	0
	Locus_495_Transcript_3/4_Confidence_0.375_Length_1230	98.94	743	743	0
	Locus_495_Transcript_4/4_Confidence_0.625_Length_1267	96.77	1307	1265	0
Locus_496_Transcript_1/1_Confidence_1.000_Length_873	Locus_496_Transcript_1/1_Confidence_1.000_Length_873	100.00	873	873	2.43338e-160
	Locus_897_Transcript_1/3_Confidence_0.636_Length_1036	97.30	639	749	1.98501e-139
Locus_497_Transcript_2/2_Confidence_1.000_Length_697	Locus_497_Transcript_1/2_Confidence_1.000_Length_661	100.00	660	660	6.42439e-153
	Locus_497_Transcript_2/2_Confidence_1.000_Length_697	100.00	233	233	3.60984e-128
Locus_498_Transcript_1/3_Confidence_0.714_Length_1066	Locus_498_Transcript_1/3_Confidence_0.714_Length_1066	100.00	1065	1065	0
	Locus_498_Transcript_3/3_Confidence_0.714_Length_914	100.00	798	798	0
	Locus_498_Transcript_2/3_Confidence_0.714_Length_914	100.00	798	798	0
Locus_499_Transcript_5/6_Confidence_0.571_Length_2205	Locus_499_Transcript_1/6_Confidence_0.571_Length_1257	100.00	1170	1170	0
	Locus_499_Transcript_6/6_Confidence_0.571_Length_1257	99.23	1170	1170	0
	Locus_499_Transcript_4/6_Confidence_0.571_Length_1257	97.69	1170	1170	0
	Locus_499_Transcript_5/6_Confidence_0.571_Length_2205	97.69	1170	2118	0
	Locus_499_Transcript_3/6_Confidence_0.500_Length_1298	96.41	1170	1170	0
	Locus_499_Transcript_2/6_Confidence_0.500_Length_1257	96.92	1170	1170	0
Locus_500_Transcript_4/5_Confidence_0.571_Length_1550	Locus_500_Transcript_1/5_Confidence_0.643_Length_1346	100.00	1344	1344	0
	Locus_500_Transcript_5/5_Confidence_0.571_Length_1318	99.77	1317	1317	0
	Locus_500_Transcript_2/5_Confidence_0.571_Length_1318	99.54	1317	1317	0
	Locus_500_Transcript_4/5_Confidence_0.571_Length_1550	99.32	1317	1549	0
	Locus_500_Transcript_3/5_Confidence_0.571_Length_1318	99.09	1317	1317	0
	Locus_25238_Transcript_1/1_Confidence_1.000_Length_231	95.52	201	203	1.45754e-41
	Locus_17139_Transcript_1/1_Confidence_1.000_Length_600	96.94	298	600	3.21492e-61
	Locus_14667_Transcript_1/1_Confidence_1.000_Length_270	100.00	268	269	2.97038e-56
Locus_501_Transcript_1/5_Confidence_0.538_Length_886	Locus_501_Transcript_1/5_Confidence_0.538_Length_886	100.00	886	886	0
	Locus_501_Transcript_5/5_Confidence_0.538_Length_886	99.51	886	886	5.23212e-180
	Locus_501_Transcript_3/5_Confidence_0.538_Length_869	99.51	886	869	4.51812e-162
	Locus_501_Transcript_4/5_Confidence_0.385_Length_874	97.52	640	640	7.77615e-131
	Locus_501_Transcript_2/5_Confidence_0.231_Length_731	100.00	731	731	6.88449e-149
	Locus_1079_Transcript_2/2_Confidence_1.000_Length_683	96.20	497	238	4.20092e-58
Locus_502_Transcript_1/5_Confidence_0.636_Length_2182	Locus_502_Transcript_1/5_Confidence_0.636_Length_2182	98.62	2181	2181	0
	Locus_502_Transcript_5/5_Confidence_0.636_Length_1947	100.00	1903	1903	0
	Locus_502_Transcript_2/5_Confidence_0.545_Length_1947	99.21	1903	1903	0
	Locus_502_Transcript_4/5_Confidence_0.545_Length_1947	97.79	1903	1903	0
	Locus_502_Transcript_3/5_Confidence_0.636_Length_1936	99.09	1903	1892	0
	Locus_19222_Transcript_1/1_Confidence_1.000_Length_268	97.75	2112	268	2.46057e-53
	Locus_17652_Transcript_1/1_Confidence_1.000_Length_232	97.40	2112	231	1.65518e-44
Locus_503_Transcript_1/7_Confidence_0.600_Length_1216	Locus_503_Transcript_1/7_Confidence_0.600_Length_1216	97.64	1214	1214	0
[truncated: 47,711 more rows]
[truncated: 1 more columns]
