# Supplementary material for: Analysis and annotation of the hexaploid oat seed transcriptome
Source: BMC Genomics. 2013 Jul 11;14:471. doi: 10.1186/1471-2164-14-471 (PMC3720263; doi:10.1186/1471-2164-14-471)
Supplement: Additional file 6 — File containing de novo assembled dnOST transcripts annotation (blastx, 1E-10, first hit) against GenBank’s non-redundant (NR) protein database. Putative functions could be assigned for 43,944 transcripts. It can be viewed as an Excel spreadsheet or with any word processor. [file 1471-2164-14-471-S6.txt]

Iteration_query_def	Hit_id	Hsp_evalue	Identity	Hit_def
Locus_1_Transcript_1/9_Confidence_0.093_Length_410	gi|357130262|ref|XP_003566769.1|	1.00528e-39	83.67	PREDICTED: 12S seed storage globulin 1-like [Brachypodium distachyon]
Locus_1_Transcript_2/9_Confidence_0.326_Length_743	gi|226510|prf||1515394A	1.26562e-72	57.59	seed storage globulin
Locus_1_Transcript_3/9_Confidence_0.326_Length_1259	gi|134918|sp|P12615.1|SSG1_AVESA	2.17508e-159	68.42	RecName: Full=12S seed storage globulin 1; Contains: RecName: Full=12S seed storage globulin 1 acidic chain; Contains: RecName: Full=12S seed storage globulin 1 basic chain; Flags: Precursor &gt;gi|166565|gb|AAA32720.1| storage globulin precursor [Avena sativa]
Locus_1_Transcript_4/9_Confidence_0.302_Length_1232	gi|134918|sp|P12615.1|SSG1_AVESA	2.40746e-155	68.22	RecName: Full=12S seed storage globulin 1; Contains: RecName: Full=12S seed storage globulin 1 acidic chain; Contains: RecName: Full=12S seed storage globulin 1 basic chain; Flags: Precursor &gt;gi|166565|gb|AAA32720.1| storage globulin precursor [Avena sativa]
Locus_1_Transcript_5/9_Confidence_0.302_Length_1263	gi|134918|sp|P12615.1|SSG1_AVESA	5.74463e-160	68.50	RecName: Full=12S seed storage globulin 1; Contains: RecName: Full=12S seed storage globulin 1 acidic chain; Contains: RecName: Full=12S seed storage globulin 1 basic chain; Flags: Precursor &gt;gi|166565|gb|AAA32720.1| storage globulin precursor [Avena sativa]
Locus_1_Transcript_6/9_Confidence_0.372_Length_1263	gi|134918|sp|P12615.1|SSG1_AVESA	1.9744e-160	69.21	RecName: Full=12S seed storage globulin 1; Contains: RecName: Full=12S seed storage globulin 1 acidic chain; Contains: RecName: Full=12S seed storage globulin 1 basic chain; Flags: Precursor &gt;gi|166565|gb|AAA32720.1| storage globulin precursor [Avena sativa]
Locus_1_Transcript_7/9_Confidence_0.326_Length_761	gi|134919|sp|P14812.1|SSG2_AVESA	5.99603e-70	56.00	RecName: Full=12S seed storage globulin 2; Contains: RecName: Full=12S seed storage globulin 2 acidic chain; Contains: RecName: Full=12S seed storage globulin 2 basic chain; Flags: Precursor &gt;gi|313360|emb|CAA35631.1| 12S seed storage protein [Avena sativa]
Locus_1_Transcript_8/9_Confidence_0.326_Length_761	gi|134919|sp|P14812.1|SSG2_AVESA	5.99603e-70	56.00	RecName: Full=12S seed storage globulin 2; Contains: RecName: Full=12S seed storage globulin 2 acidic chain; Contains: RecName: Full=12S seed storage globulin 2 basic chain; Flags: Precursor &gt;gi|313360|emb|CAA35631.1| 12S seed storage protein [Avena sativa]
Locus_1_Transcript_9/9_Confidence_0.372_Length_1263	gi|134918|sp|P12615.1|SSG1_AVESA	1.9744e-160	68.74	RecName: Full=12S seed storage globulin 1; Contains: RecName: Full=12S seed storage globulin 1 acidic chain; Contains: RecName: Full=12S seed storage globulin 1 basic chain; Flags: Precursor &gt;gi|166565|gb|AAA32720.1| storage globulin precursor [Avena sativa]
Locus_2_Transcript_1/1_Confidence_1.000_Length_579	gi|357159161|ref|XP_003578359.1|	8.84288e-12	82.93	PREDICTED: transmembrane protein 111-like [Brachypodium distachyon]
Locus_3_Transcript_1/3_Confidence_0.750_Length_4155	gi|357168354|ref|XP_003581606.1|	0	72.12	PREDICTED: uncharacterized protein LOC100839489 [Brachypodium distachyon]
Locus_3_Transcript_2/3_Confidence_0.750_Length_4155	gi|357168354|ref|XP_003581606.1|	0	72.12	PREDICTED: uncharacterized protein LOC100839489 [Brachypodium distachyon]
Locus_3_Transcript_3/3_Confidence_0.750_Length_4155	gi|357168354|ref|XP_003581606.1|	0	72.12	PREDICTED: uncharacterized protein LOC100839489 [Brachypodium distachyon]
Locus_4_Transcript_1/8_Confidence_0.632_Length_959	gi|357122805|ref|XP_003563105.1|	1.46199e-87	80.30	PREDICTED: 60S ribosomal protein L15-like [Brachypodium distachyon]
Locus_4_Transcript_2/8_Confidence_0.579_Length_959	gi|357122805|ref|XP_003563105.1|	1.90942e-87	80.30	PREDICTED: 60S ribosomal protein L15-like [Brachypodium distachyon]
Locus_4_Transcript_3/8_Confidence_0.632_Length_822	gi|357122805|ref|XP_003563105.1|	6.52778e-88	80.39	PREDICTED: 60S ribosomal protein L15-like [Brachypodium distachyon]
Locus_4_Transcript_4/8_Confidence_0.474_Length_1192	gi|357122805|ref|XP_003563105.1|	7.08775e-88	80.79	PREDICTED: 60S ribosomal protein L15-like [Brachypodium distachyon]
Locus_4_Transcript_5/8_Confidence_0.632_Length_959	gi|357122805|ref|XP_003563105.1|	5.02478e-88	80.79	PREDICTED: 60S ribosomal protein L15-like [Brachypodium distachyon]
Locus_4_Transcript_6/8_Confidence_0.632_Length_959	gi|357122805|ref|XP_003563105.1|	5.02478e-88	80.79	PREDICTED: 60S ribosomal protein L15-like [Brachypodium distachyon]
Locus_4_Transcript_7/8_Confidence_0.632_Length_959	gi|357122805|ref|XP_003563105.1|	6.56257e-88	80.30	PREDICTED: 60S ribosomal protein L15-like [Brachypodium distachyon]
Locus_4_Transcript_8/8_Confidence_0.632_Length_959	gi|357122805|ref|XP_003563105.1|	5.02478e-88	80.79	PREDICTED: 60S ribosomal protein L15-like [Brachypodium distachyon]
Locus_5_Transcript_1/8_Confidence_0.333_Length_798	gi|326533132|dbj|BAJ93538.1|	1.76614e-127	97.66	predicted protein [Hordeum vulgare subsp. vulgare]
Locus_5_Transcript_2/8_Confidence_0.292_Length_830	gi|326533132|dbj|BAJ93538.1|	9.26809e-106	96.65	predicted protein [Hordeum vulgare subsp. vulgare]
Locus_5_Transcript_3/8_Confidence_0.292_Length_925	gi|326533132|dbj|BAJ93538.1|	2.15252e-125	97.62	predicted protein [Hordeum vulgare subsp. vulgare]
Locus_5_Transcript_4/8_Confidence_0.583_Length_2013	gi|357116823|ref|XP_003560176.1|	0	95.66	PREDICTED: endoplasmic oxidoreductin-1-like [Brachypodium distachyon]
Locus_5_Transcript_5/8_Confidence_0.208_Length_685	gi|357116823|ref|XP_003560176.1|	9.51374e-86	94.15	PREDICTED: endoplasmic oxidoreductin-1-like [Brachypodium distachyon]
Locus_5_Transcript_6/8_Confidence_0.250_Length_988	gi|357116823|ref|XP_003560176.1|	7.66112e-87	95.32	PREDICTED: endoplasmic oxidoreductin-1-like [Brachypodium distachyon]
Locus_5_Transcript_7/8_Confidence_0.208_Length_830	gi|326533132|dbj|BAJ93538.1|	9.26809e-106	96.65	predicted protein [Hordeum vulgare subsp. vulgare]
Locus_5_Transcript_8/8_Confidence_0.292_Length_988	gi|357116823|ref|XP_003560176.1|	3.80218e-86	94.74	PREDICTED: endoplasmic oxidoreductin-1-like [Brachypodium distachyon]
Locus_6_Transcript_1/1_Confidence_1.000_Length_5452	gi|138133|sp|P07928.1|VGA_BPS13	0	95.98	RecName: Full=A&apos; protein; AltName: Full=GPA &gt;gi|216090|gb|AAA32581.1| A&apos; gene [Enterobacteria phage S13] &gt;gi|224933|prf||1204206A gene A
Locus_7_Transcript_1/10_Confidence_0.684_Length_2293	gi|357488189|ref|XP_003614382.1|	2.6481e-103	72.02	hypothetical protein MTR_5g050970 [Medicago truncatula] &gt;gi|355515717|gb|AES97340.1| hypothetical protein MTR_5g050970 [Medicago truncatula]
Locus_7_Transcript_2/10_Confidence_0.211_Length_550	gi|356547715|ref|XP_003542256.1|	3.11455e-41	75.63	PREDICTED: uncharacterized protein LOC100793251 [Glycine max]
Locus_7_Transcript_3/10_Confidence_0.500_Length_2231	gi|357514887|ref|XP_003627732.1|	8.90508e-101	85.37	ATP synthase subunit beta [Medicago truncatula] &gt;gi|355521754|gb|AET02208.1| ATP synthase subunit beta [Medicago truncatula]
Locus_7_Transcript_4/10_Confidence_0.079_Length_329	gi|328852039|gb|EGG01188.1|	2.032e-29	72.34	hypothetical protein MELLADRAFT_92705 [Melampsora larici-populina 98AG31]
Locus_7_Transcript_5/10_Confidence_0.526_Length_2233	gi|357488189|ref|XP_003614382.1|	1.0447e-107	79.80	hypothetical protein MTR_5g050970 [Medicago truncatula] &gt;gi|355515717|gb|AES97340.1| hypothetical protein MTR_5g050970 [Medicago truncatula]
Locus_7_Transcript_6/10_Confidence_0.500_Length_2233	gi|357488189|ref|XP_003614382.1|	3.60486e-108	79.80	hypothetical protein MTR_5g050970 [Medicago truncatula] &gt;gi|355515717|gb|AES97340.1| hypothetical protein MTR_5g050970 [Medicago truncatula]
Locus_7_Transcript_7/10_Confidence_0.500_Length_2231	gi|357514887|ref|XP_003627732.1|	8.90508e-101	85.37	ATP synthase subunit beta [Medicago truncatula] &gt;gi|355521754|gb|AET02208.1| ATP synthase subunit beta [Medicago truncatula]
Locus_7_Transcript_8/10_Confidence_0.500_Length_2231	gi|357514887|ref|XP_003627732.1|	8.90508e-101	85.37	ATP synthase subunit beta [Medicago truncatula] &gt;gi|355521754|gb|AET02208.1| ATP synthase subunit beta [Medicago truncatula]
Locus_7_Transcript_9/10_Confidence_0.711_Length_2296	gi|358348842|ref|XP_003638451.1|	1.22571e-88	62.56	hypothetical protein MTR_132s0010, partial [Medicago truncatula] &gt;gi|355504386|gb|AES85589.1| hypothetical protein MTR_132s0010, partial [Medicago truncatula]
Locus_7_Transcript_10/10_Confidence_0.684_Length_2293	gi|357488189|ref|XP_003614382.1|	2.6481e-103	72.02	hypothetical protein MTR_5g050970 [Medicago truncatula] &gt;gi|355515717|gb|AES97340.1| hypothetical protein MTR_5g050970 [Medicago truncatula]
Locus_8_Transcript_1/1_Confidence_1.000_Length_1070	gi|281399027|gb|ADA68359.1|	1.42944e-89	88.48	activator of 90 kDa heat shock protein ATPase [Dactylis glomerata]
Locus_9_Transcript_1/1_Confidence_1.000_Length_661	gi|357148706|ref|XP_003574865.1|	1.12516e-117	100.00	PREDICTED: polyubiquitin-like [Brachypodium distachyon]
Locus_10_Transcript_1/7_Confidence_0.684_Length_1599	gi|326510251|dbj|BAJ87342.1|	0	93.23	predicted protein [Hordeum vulgare subsp. vulgare]
Locus_10_Transcript_2/7_Confidence_0.684_Length_1599	gi|326510251|dbj|BAJ87342.1|	0	93.23	predicted protein [Hordeum vulgare subsp. vulgare]
Locus_10_Transcript_3/7_Confidence_0.684_Length_1599	gi|326510251|dbj|BAJ87342.1|	0	93.23	predicted protein [Hordeum vulgare subsp. vulgare]
Locus_10_Transcript_4/7_Confidence_0.684_Length_1599	gi|326510251|dbj|BAJ87342.1|	0	93.23	predicted protein [Hordeum vulgare subsp. vulgare]
Locus_10_Transcript_5/7_Confidence_0.684_Length_1599	gi|326510251|dbj|BAJ87342.1|	0	93.05	predicted protein [Hordeum vulgare subsp. vulgare]
Locus_10_Transcript_6/7_Confidence_0.684_Length_1599	gi|326510251|dbj|BAJ87342.1|	0	93.23	predicted protein [Hordeum vulgare subsp. vulgare]
Locus_10_Transcript_7/7_Confidence_0.684_Length_1599	gi|326510251|dbj|BAJ87342.1|	0	93.23	predicted protein [Hordeum vulgare subsp. vulgare]
Locus_11_Transcript_1/7_Confidence_0.625_Length_2008	gi|326510499|dbj|BAJ87466.1|	0	78.24	predicted protein [Hordeum vulgare subsp. vulgare]
Locus_11_Transcript_2/7_Confidence_0.312_Length_820	gi|357148270|ref|XP_003574697.1|	1.92591e-39	100.00	PREDICTED: eukaryotic translation initiation factor 5-like [Brachypodium distachyon]
Locus_11_Transcript_3/7_Confidence_0.625_Length_2009	gi|326510499|dbj|BAJ87466.1|	0	78.24	predicted protein [Hordeum vulgare subsp. vulgare]
Locus_11_Transcript_4/7_Confidence_0.625_Length_2012	gi|326510499|dbj|BAJ87466.1|	2.06011e-179	75.66	predicted protein [Hordeum vulgare subsp. vulgare]
Locus_11_Transcript_5/7_Confidence_0.500_Length_2094	gi|326510499|dbj|BAJ87466.1|	0	78.24	predicted protein [Hordeum vulgare subsp. vulgare]
Locus_11_Transcript_6/7_Confidence_0.625_Length_1985	gi|326529813|dbj|BAK08186.1|	0	78.02	predicted protein [Hordeum vulgare subsp. vulgare]
Locus_11_Transcript_7/7_Confidence_0.625_Length_2009	gi|326510499|dbj|BAJ87466.1|	0	78.24	predicted protein [Hordeum vulgare subsp. vulgare]
Locus_12_Transcript_1/1_Confidence_1.000_Length_860	gi|357111020|ref|XP_003557313.1|	3.24207e-16	86.79	PREDICTED: uncharacterized protein LOC100833820 [Brachypodium distachyon]
Locus_13_Transcript_1/5_Confidence_0.667_Length_1480	gi|357146663|ref|XP_003574069.1|	0	92.11	PREDICTED: staphylococcal nuclease domain-containing protein 1-like [Brachypodium distachyon]
Locus_13_Transcript_2/5_Confidence_0.667_Length_1483	gi|357146663|ref|XP_003574069.1|	0	89.07	PREDICTED: staphylococcal nuclease domain-containing protein 1-like [Brachypodium distachyon]
Locus_13_Transcript_3/5_Confidence_0.667_Length_1480	gi|357146663|ref|XP_003574069.1|	0	91.90	PREDICTED: staphylococcal nuclease domain-containing protein 1-like [Brachypodium distachyon]
Locus_13_Transcript_4/5_Confidence_0.667_Length_1480	gi|357146663|ref|XP_003574069.1|	0	91.90	PREDICTED: staphylococcal nuclease domain-containing protein 1-like [Brachypodium distachyon]
Locus_13_Transcript_5/5_Confidence_0.667_Length_1480	gi|357146663|ref|XP_003574069.1|	0	92.11	PREDICTED: staphylococcal nuclease domain-containing protein 1-like [Brachypodium distachyon]
Locus_14_Transcript_1/8_Confidence_0.333_Length_204	gi|226858181|gb|ACO87659.1|	9.81966e-11	51.47	puroindoline-like protein [Brachypodium sylvaticum]
Locus_14_Transcript_3/8_Confidence_0.278_Length_576	gi|226858181|gb|ACO87659.1|	2.79977e-22	58.24	puroindoline-like protein [Brachypodium sylvaticum]
Locus_14_Transcript_4/8_Confidence_0.389_Length_356	gi|226858181|gb|ACO87659.1|	1.23925e-32	59.60	puroindoline-like protein [Brachypodium sylvaticum]
Locus_14_Transcript_8/8_Confidence_0.389_Length_302	gi|226858181|gb|ACO87659.1|	1.56604e-16	54.32	puroindoline-like protein [Brachypodium sylvaticum]
Locus_15_Transcript_1/3_Confidence_0.351_Length_136	gi|472867|emb|CAA52764.1|	2.09892e-13	97.14	11S globulin [Avena sativa]
Locus_15_Transcript_2/3_Confidence_0.351_Length_136	gi|472867|emb|CAA52764.1|	3.69635e-18	97.67	11S globulin [Avena sativa]
Locus_15_Transcript_3/3_Confidence_0.568_Length_192	gi|226510|prf||1515394A	1.75376e-23	79.17	seed storage globulin
Locus_16_Transcript_1/2_Confidence_1.000_Length_1731	gi|326514340|dbj|BAJ96157.1|	0	87.32	predicted protein [Hordeum vulgare subsp. vulgare]
Locus_16_Transcript_2/2_Confidence_1.000_Length_1731	gi|326514340|dbj|BAJ96157.1|	0	87.32	predicted protein [Hordeum vulgare subsp. vulgare]
Locus_18_Transcript_1/10_Confidence_0.400_Length_950	gi|357488203|ref|XP_003614389.1|	8.56527e-32	65.83	RRNA intron-encoded homing endonuclease [Medicago truncatula] &gt;gi|355515724|gb|AES97347.1| RRNA intron-encoded homing endonuclease [Medicago truncatula]
Locus_18_Transcript_2/10_Confidence_0.225_Length_537	gi|357488203|ref|XP_003614389.1|	2.43946e-32	65.83	RRNA intron-encoded homing endonuclease [Medicago truncatula] &gt;gi|355515724|gb|AES97347.1| RRNA intron-encoded homing endonuclease [Medicago truncatula]
Locus_18_Transcript_3/10_Confidence_0.325_Length_1898	gi|357488203|ref|XP_003614389.1|	3.51599e-32	66.12	RRNA intron-encoded homing endonuclease [Medicago truncatula] &gt;gi|355515724|gb|AES97347.1| RRNA intron-encoded homing endonuclease [Medicago truncatula]
Locus_18_Transcript_4/10_Confidence_0.325_Length_1832	gi|357488203|ref|XP_003614389.1|	3.3565e-32	66.12	RRNA intron-encoded homing endonuclease [Medicago truncatula] &gt;gi|355515724|gb|AES97347.1| RRNA intron-encoded homing endonuclease [Medicago truncatula]
Locus_18_Transcript_5/10_Confidence_0.375_Length_1898	gi|357488203|ref|XP_003614389.1|	3.51599e-32	66.12	RRNA intron-encoded homing endonuclease [Medicago truncatula] &gt;gi|355515724|gb|AES97347.1| RRNA intron-encoded homing endonuclease [Medicago truncatula]
Locus_18_Transcript_6/10_Confidence_0.375_Length_1832	gi|357488203|ref|XP_003614389.1|	3.3565e-32	66.12	RRNA intron-encoded homing endonuclease [Medicago truncatula] &gt;gi|355515724|gb|AES97347.1| RRNA intron-encoded homing endonuclease [Medicago truncatula]
Locus_18_Transcript_8/10_Confidence_0.375_Length_1832	gi|357488203|ref|XP_003614389.1|	3.3565e-32	66.12	RRNA intron-encoded homing endonuclease [Medicago truncatula] &gt;gi|355515724|gb|AES97347.1| RRNA intron-encoded homing endonuclease [Medicago truncatula]
Locus_18_Transcript_9/10_Confidence_0.375_Length_1898	gi|357488203|ref|XP_003614389.1|	3.51599e-32	66.12	RRNA intron-encoded homing endonuclease [Medicago truncatula] &gt;gi|355515724|gb|AES97347.1| RRNA intron-encoded homing endonuclease [Medicago truncatula]
Locus_18_Transcript_10/10_Confidence_0.375_Length_1832	gi|357488203|ref|XP_003614389.1|	3.3565e-32	66.12	RRNA intron-encoded homing endonuclease [Medicago truncatula] &gt;gi|355515724|gb|AES97347.1| RRNA intron-encoded homing endonuclease [Medicago truncatula]
Locus_19_Transcript_1/3_Confidence_0.714_Length_1397	gi|326493350|dbj|BAJ85136.1|	0	96.99	predicted protein [Hordeum vulgare subsp. vulgare]
Locus_19_Transcript_2/3_Confidence_0.714_Length_1397	gi|326493350|dbj|BAJ85136.1|	0	96.99	predicted protein [Hordeum vulgare subsp. vulgare]
Locus_19_Transcript_3/3_Confidence_0.714_Length_1397	gi|326493350|dbj|BAJ85136.1|	0	96.74	predicted protein [Hordeum vulgare subsp. vulgare]
Locus_20_Transcript_1/8_Confidence_0.667_Length_1849	gi|357118681|ref|XP_003561080.1|	0	90.42	PREDICTED: staphylococcal nuclease domain-containing protein 1-like [Brachypodium distachyon]
Locus_20_Transcript_2/8_Confidence_0.667_Length_1760	gi|357118681|ref|XP_003561080.1|	0	89.73	PREDICTED: staphylococcal nuclease domain-containing protein 1-like [Brachypodium distachyon]
Locus_20_Transcript_3/8_Confidence_0.571_Length_1760	gi|357118681|ref|XP_003561080.1|	0	89.73	PREDICTED: staphylococcal nuclease domain-containing protein 1-like [Brachypodium distachyon]
Locus_20_Transcript_4/8_Confidence_0.667_Length_1760	gi|357118681|ref|XP_003561080.1|	0	90.36	PREDICTED: staphylococcal nuclease domain-containing protein 1-like [Brachypodium distachyon]
Locus_20_Transcript_5/8_Confidence_0.667_Length_1737	gi|357118681|ref|XP_003561080.1|	0	89.55	PREDICTED: staphylococcal nuclease domain-containing protein 1-like [Brachypodium distachyon]
Locus_20_Transcript_6/8_Confidence_0.619_Length_1760	gi|357118681|ref|XP_003561080.1|	0	89.73	PREDICTED: staphylococcal nuclease domain-containing protein 1-like [Brachypodium distachyon]
Locus_20_Transcript_7/8_Confidence_0.619_Length_1760	gi|357118681|ref|XP_003561080.1|	0	89.31	PREDICTED: staphylococcal nuclease domain-containing protein 1-like [Brachypodium distachyon]
Locus_20_Transcript_8/8_Confidence_0.667_Length_1760	gi|357118681|ref|XP_003561080.1|	0	89.73	PREDICTED: staphylococcal nuclease domain-containing protein 1-like [Brachypodium distachyon]
Locus_21_Transcript_1/11_Confidence_1.000_Length_222	gi|242041943|ref|XP_002468366.1|	3.7873e-34	94.52	hypothetical protein SORBIDRAFT_01g044740 [Sorghum bicolor] &gt;gi|241922220|gb|EER95364.1| hypothetical protein SORBIDRAFT_01g044740 [Sorghum bicolor]
Locus_21_Transcript_2/11_Confidence_0.586_Length_2710	gi|326489767|dbj|BAK01864.1|	0	82.20	predicted protein [Hordeum vulgare subsp. vulgare]
Locus_21_Transcript_3/11_Confidence_0.621_Length_2710	gi|326489767|dbj|BAK01864.1|	0	82.07	predicted protein [Hordeum vulgare subsp. vulgare]
Locus_21_Transcript_4/11_Confidence_0.655_Length_2710	gi|326489767|dbj|BAK01864.1|	0	81.94	predicted protein [Hordeum vulgare subsp. vulgare]
Locus_21_Transcript_5/11_Confidence_0.655_Length_2709	gi|326489767|dbj|BAK01864.1|	0	82.20	predicted protein [Hordeum vulgare subsp. vulgare]
Locus_21_Transcript_6/11_Confidence_0.655_Length_2710	gi|326489767|dbj|BAK01864.1|	0	82.07	predicted protein [Hordeum vulgare subsp. vulgare]
Locus_21_Transcript_7/11_Confidence_0.655_Length_2710	gi|326489767|dbj|BAK01864.1|	0	82.87	predicted protein [Hordeum vulgare subsp. vulgare]
Locus_21_Transcript_8/11_Confidence_0.586_Length_2615	gi|326489767|dbj|BAK01864.1|	0	82.20	predicted protein [Hordeum vulgare subsp. vulgare]
Locus_21_Transcript_9/11_Confidence_0.655_Length_2710	gi|326489767|dbj|BAK01864.1|	0	82.07	predicted protein [Hordeum vulgare subsp. vulgare]
Locus_21_Transcript_10/11_Confidence_0.621_Length_2710	gi|326489767|dbj|BAK01864.1|	0	81.94	predicted protein [Hordeum vulgare subsp. vulgare]
Locus_21_Transcript_11/11_Confidence_0.655_Length_2710	gi|326489767|dbj|BAK01864.1|	0	82.20	predicted protein [Hordeum vulgare subsp. vulgare]
Locus_22_Transcript_1/4_Confidence_0.625_Length_1167	gi|326510947|dbj|BAJ91821.1|	6.39607e-102	80.25	predicted protein [Hordeum vulgare subsp. vulgare]
Locus_22_Transcript_2/4_Confidence_0.625_Length_1166	gi|326510947|dbj|BAJ91821.1|	6.37018e-102	80.25	predicted protein [Hordeum vulgare subsp. vulgare]
Locus_22_Transcript_3/4_Confidence_0.500_Length_1299	gi|326510947|dbj|BAJ91821.1|	1.96638e-102	80.67	predicted protein [Hordeum vulgare subsp. vulgare]
Locus_22_Transcript_4/4_Confidence_0.625_Length_1166	gi|326510947|dbj|BAJ91821.1|	6.37018e-102	80.25	predicted protein [Hordeum vulgare subsp. vulgare]
Locus_23_Transcript_1/9_Confidence_0.188_Length_178	gi|451193|gb|AAC37416.1|	1.54445e-24	98.31	wali7 [Triticum aestivum] &gt;gi|1090845|prf||2019486B wali7 gene
Locus_23_Transcript_2/9_Confidence_0.344_Length_939	gi|357160946|ref|XP_003578927.1|	1.77298e-90	77.97	PREDICTED: stem-specific protein TSJT1-like [Brachypodium distachyon]
Locus_23_Transcript_3/9_Confidence_0.562_Length_1605	gi|357160946|ref|XP_003578927.1|	2.36731e-95	91.71	PREDICTED: stem-specific protein TSJT1-like [Brachypodium distachyon]
Locus_23_Transcript_6/9_Confidence_0.188_Length_686	gi|326518963|dbj|BAJ92642.1|	9.93694e-51	96.04	predicted protein [Hordeum vulgare subsp. vulgare]
Locus_23_Transcript_7/9_Confidence_0.219_Length_219	gi|451193|gb|AAC37416.1|	1.10194e-33	100.00	wali7 [Triticum aestivum] &gt;gi|1090845|prf||2019486B wali7 gene
Locus_23_Transcript_8/9_Confidence_0.188_Length_685	gi|451193|gb|AAC37416.1|	8.80218e-51	97.70	wali7 [Triticum aestivum] &gt;gi|1090845|prf||2019486B wali7 gene
Locus_23_Transcript_9/9_Confidence_0.406_Length_837	gi|357160946|ref|XP_003578927.1|	8.82082e-96	91.71	PREDICTED: stem-specific protein TSJT1-like [Brachypodium distachyon]
Locus_24_Transcript_1/2_Confidence_1.000_Length_1300	gi|326510081|dbj|BAJ87257.1|	1.21746e-144	89.90	predicted protein [Hordeum vulgare subsp. vulgare]
Locus_24_Transcript_2/2_Confidence_1.000_Length_1300	gi|326510081|dbj|BAJ87257.1|	1.21746e-144	89.90	predicted protein [Hordeum vulgare subsp. vulgare]
Locus_27_Transcript_1/6_Confidence_0.625_Length_1801	gi|115458974|ref|NP_001053087.1|	0	90.39	Os04g0477500 [Oryza sativa Japonica Group] &gt;gi|38605764|emb|CAE05865.3| OSJNBa0044K18.7 [Oryza sativa Japonica Group] &gt;gi|113564658|dbj|BAF15001.1| Os04g0477500 [Oryza sativa Japonica Group] &gt;gi|116309905|emb|CAH66940.1| OSIGBa0116M22.7 [Oryza sativa Indica Group] &gt;gi|125548719|gb|EAY94541.1| hypothetical protein OsI_16317 [Oryza sativa Indica Group] &gt;gi|125590741|gb|EAZ31091.1| hy…
Locus_27_Transcript_2/6_Confidence_0.625_Length_1798	gi|115458974|ref|NP_001053087.1|	0	90.44	Os04g0477500 [Oryza sativa Japonica Group] &gt;gi|38605764|emb|CAE05865.3| OSJNBa0044K18.7 [Oryza sativa Japonica Group] &gt;gi|113564658|dbj|BAF15001.1| Os04g0477500 [Oryza sativa Japonica Group] &gt;gi|116309905|emb|CAH66940.1| OSIGBa0116M22.7 [Oryza sativa Indica Group] &gt;gi|125548719|gb|EAY94541.1| hypothetical protein OsI_16317 [Oryza sativa Indica Group] &gt;gi|125590741|gb|EAZ31091.1| hy…
Locus_27_Transcript_3/6_Confidence_0.688_Length_1804	gi|115458974|ref|NP_001053087.1|	0	90.65	Os04g0477500 [Oryza sativa Japonica Group] &gt;gi|38605764|emb|CAE05865.3| OSJNBa0044K18.7 [Oryza sativa Japonica Group] &gt;gi|113564658|dbj|BAF15001.1| Os04g0477500 [Oryza sativa Japonica Group] &gt;gi|116309905|emb|CAH66940.1| OSIGBa0116M22.7 [Oryza sativa Indica Group] &gt;gi|125548719|gb|EAY94541.1| hypothetical protein OsI_16317 [Oryza sativa Indica Group] &gt;gi|125590741|gb|EAZ31091.1| hy…
Locus_27_Transcript_4/6_Confidence_0.688_Length_1804	gi|115458974|ref|NP_001053087.1|	0	90.65	Os04g0477500 [Oryza sativa Japonica Group] &gt;gi|38605764|emb|CAE05865.3| OSJNBa0044K18.7 [Oryza sativa Japonica Group] &gt;gi|113564658|dbj|BAF15001.1| Os04g0477500 [Oryza sativa Japonica Group] &gt;gi|116309905|emb|CAH66940.1| OSIGBa0116M22.7 [Oryza sativa Indica Group] &gt;gi|125548719|gb|EAY94541.1| hypothetical protein OsI_16317 [Oryza sativa Indica Group] &gt;gi|125590741|gb|EAZ31091.1| hy…
Locus_27_Transcript_5/6_Confidence_0.562_Length_1804	gi|115458974|ref|NP_001053087.1|	0	90.65	Os04g0477500 [Oryza sativa Japonica Group] &gt;gi|38605764|emb|CAE05865.3| OSJNBa0044K18.7 [Oryza sativa Japonica Group] &gt;gi|113564658|dbj|BAF15001.1| Os04g0477500 [Oryza sativa Japonica Group] &gt;gi|116309905|emb|CAH66940.1| OSIGBa0116M22.7 [Oryza sativa Indica Group] &gt;gi|125548719|gb|EAY94541.1| hypothetical protein OsI_16317 [Oryza sativa Indica Group] &gt;gi|125590741|gb|EAZ31091.1| hy…
Locus_27_Transcript_6/6_Confidence_0.688_Length_1804	gi|115458974|ref|NP_001053087.1|	0	90.39	Os04g0477500 [Oryza sativa Japonica Group] &gt;gi|38605764|emb|CAE05865.3| OSJNBa0044K18.7 [Oryza sativa Japonica Group] &gt;gi|113564658|dbj|BAF15001.1| Os04g0477500 [Oryza sativa Japonica Group] &gt;gi|116309905|emb|CAH66940.1| OSIGBa0116M22.7 [Oryza sativa Indica Group] &gt;gi|125548719|gb|EAY94541.1| hypothetical protein OsI_16317 [Oryza sativa Indica Group] &gt;gi|125590741|gb|EAZ31091.1| hy…
Locus_28_Transcript_1/7_Confidence_0.684_Length_2558	gi|326531490|dbj|BAJ97749.1|	0	85.19	predicted protein [Hordeum vulgare subsp. vulgare]
Locus_28_Transcript_2/7_Confidence_0.632_Length_2558	gi|326531490|dbj|BAJ97749.1|	0	85.46	predicted protein [Hordeum vulgare subsp. vulgare]
Locus_28_Transcript_3/7_Confidence_0.684_Length_2558	gi|326531490|dbj|BAJ97749.1|	0	85.19	predicted protein [Hordeum vulgare subsp. vulgare]
Locus_28_Transcript_4/7_Confidence_0.684_Length_2558	gi|326531490|dbj|BAJ97749.1|	0	85.33	predicted protein [Hordeum vulgare subsp. vulgare]
Locus_28_Transcript_5/7_Confidence_0.684_Length_2558	gi|326531490|dbj|BAJ97749.1|	0	85.60	predicted protein [Hordeum vulgare subsp. vulgare]
Locus_28_Transcript_6/7_Confidence_0.684_Length_2513	gi|326531490|dbj|BAJ97749.1|	0	85.60	predicted protein [Hordeum vulgare subsp. vulgare]
Locus_28_Transcript_7/7_Confidence_0.684_Length_2558	gi|326531490|dbj|BAJ97749.1|	0	85.46	predicted protein [Hordeum vulgare subsp. vulgare]
Locus_29_Transcript_1/10_Confidence_0.267_Length_1863	gi|357488221|ref|XP_003614398.1|	8.72446e-84	55.34	hypothetical protein MTR_5g051170 [Medicago truncatula] &gt;gi|355515733|gb|AES97356.1| hypothetical protein MTR_5g051170 [Medicago truncatula]
Locus_29_Transcript_2/10_Confidence_0.267_Length_1823	gi|357488221|ref|XP_003614398.1|	6.55273e-84	55.34	hypothetical protein MTR_5g051170 [Medicago truncatula] &gt;gi|355515733|gb|AES97356.1| hypothetical protein MTR_5g051170 [Medicago truncatula]
Locus_29_Transcript_3/10_Confidence_0.100_Length_1865	gi|357488199|ref|XP_003614387.1|	2.66866e-58	92.39	RRNA intron-encoded homing endonuclease [Medicago truncatula] &gt;gi|355515722|gb|AES97345.1| RRNA intron-encoded homing endonuclease [Medicago truncatula]
Locus_29_Transcript_4/10_Confidence_0.100_Length_1865	gi|357488199|ref|XP_003614387.1|	2.66866e-58	92.39	RRNA intron-encoded homing endonuclease [Medicago truncatula] &gt;gi|355515722|gb|AES97345.1| RRNA intron-encoded homing endonuclease [Medicago truncatula]
Locus_29_Transcript_5/10_Confidence_0.267_Length_1863	gi|357488221|ref|XP_003614398.1|	6.68844e-84	55.34	hypothetical protein MTR_5g051170 [Medicago truncatula] &gt;gi|355515733|gb|AES97356.1| hypothetical protein MTR_5g051170 [Medicago truncatula]
Locus_29_Transcript_6/10_Confidence_0.267_Length_1823	gi|357488221|ref|XP_003614398.1|	6.55273e-84	55.34	hypothetical protein MTR_5g051170 [Medicago truncatula] &gt;gi|355515733|gb|AES97356.1| hypothetical protein MTR_5g051170 [Medicago truncatula]
Locus_29_Transcript_7/10_Confidence_0.133_Length_1020	gi|253761550|ref|XP_002489152.1|	1.90532e-80	79.19	hypothetical protein SORBIDRAFT_0016s002240 [Sorghum bicolor] &gt;gi|241947187|gb|EES20332.1| hypothetical protein SORBIDRAFT_0016s002240 [Sorghum bicolor]
Locus_29_Transcript_8/10_Confidence_0.100_Length_1865	gi|357488199|ref|XP_003614387.1|	2.66866e-58	92.39	RRNA intron-encoded homing endonuclease [Medicago truncatula] &gt;gi|355515722|gb|AES97345.1| RRNA intron-encoded homing endonuclease [Medicago truncatula]
Locus_29_Transcript_9/10_Confidence_0.100_Length_1865	gi|357488199|ref|XP_003614387.1|	2.66866e-58	92.39	RRNA intron-encoded homing endonuclease [Medicago truncatula] &gt;gi|355515722|gb|AES97345.1| RRNA intron-encoded homing endonuclease [Medicago truncatula]
Locus_29_Transcript_10/10_Confidence_0.267_Length_1823	gi|357488221|ref|XP_003614398.1|	6.55273e-84	55.34	hypothetical protein MTR_5g051170 [Medicago truncatula] &gt;gi|355515733|gb|AES97356.1| hypothetical protein MTR_5g051170 [Medicago truncatula]
Locus_30_Transcript_1/9_Confidence_0.579_Length_603	gi|155733233|gb|ABU39831.1|	6.6501e-44	98.75	tryptophanin [Avena sativa] &gt;gi|155733235|gb|ABU39832.1| tryptophanin [Avena sativa]
Locus_30_Transcript_2/9_Confidence_0.579_Length_603	gi|155733233|gb|ABU39831.1|	8.70547e-36	86.25	tryptophanin [Avena sativa] &gt;gi|155733235|gb|ABU39832.1| tryptophanin [Avena sativa]
Locus_30_Transcript_3/9_Confidence_0.474_Length_603	gi|155733233|gb|ABU39831.1|	8.70547e-36	86.25	tryptophanin [Avena sativa] &gt;gi|155733235|gb|ABU39832.1| tryptophanin [Avena sativa]
Locus_30_Transcript_4/9_Confidence_0.579_Length_603	gi|155733233|gb|ABU39831.1|	1.48149e-43	98.75	tryptophanin [Avena sativa] &gt;gi|155733235|gb|ABU39832.1| tryptophanin [Avena sativa]
Locus_30_Transcript_5/9_Confidence_0.421_Length_603	gi|155733233|gb|ABU39831.1|	8.70547e-36	86.25	tryptophanin [Avena sativa] &gt;gi|155733235|gb|ABU39832.1| tryptophanin [Avena sativa]
Locus_30_Transcript_6/9_Confidence_0.579_Length_603	gi|155733233|gb|ABU39831.1|	2.5329e-35	85.00	tryptophanin [Avena sativa] &gt;gi|155733235|gb|ABU39832.1| tryptophanin [Avena sativa]
Locus_30_Transcript_7/9_Confidence_0.526_Length_603	gi|155733233|gb|ABU39831.1|	8.70547e-36	86.25	tryptophanin [Avena sativa] &gt;gi|155733235|gb|ABU39832.1| tryptophanin [Avena sativa]
Locus_30_Transcript_8/9_Confidence_0.579_Length_335	gi|155733233|gb|ABU39831.1|	5.14923e-36	86.25	tryptophanin [Avena sativa] &gt;gi|155733235|gb|ABU39832.1| tryptophanin [Avena sativa]
Locus_30_Transcript_9/9_Confidence_0.579_Length_603	gi|155733233|gb|ABU39831.1|	8.70547e-36	86.25	tryptophanin [Avena sativa] &gt;gi|155733235|gb|ABU39832.1| tryptophanin [Avena sativa]
Locus_31_Transcript_1/1_Confidence_1.000_Length_427	gi|134919|sp|P14812.1|SSG2_AVESA	4.28426e-14	90.70	RecName: Full=12S seed storage globulin 2; Contains: RecName: Full=12S seed storage globulin 2 acidic chain; Contains: RecName: Full=12S seed storage globulin 2 basic chain; Flags: Precursor &gt;gi|313360|emb|CAA35631.1| 12S seed storage protein [Avena sativa]
Locus_32_Transcript_1/2_Confidence_1.000_Length_615	gi|37805925|dbj|BAC99342.1|	8.02946e-53	73.55	unknown protein [Oryza sativa Japonica Group] &gt;gi|38175483|dbj|BAD01180.1| unknown protein [Oryza sativa Japonica Group]
Locus_32_Transcript_2/2_Confidence_1.000_Length_616	gi|37805925|dbj|BAC99342.1|	8.02946e-53	73.55	unknown protein [Oryza sativa Japonica Group] &gt;gi|38175483|dbj|BAD01180.1| unknown protein [Oryza sativa Japonica Group]
Locus_33_Transcript_1/1_Confidence_1.000_Length_328	gi|134919|sp|P14812.1|SSG2_AVESA	2.17472e-42	81.65	RecName: Full=12S seed storage globulin 2; Contains: RecName: Full=12S seed storage globulin 2 acidic chain; Contains: RecName: Full=12S seed storage globulin 2 basic chain; Flags: Precursor &gt;gi|313360|emb|CAA35631.1| 12S seed storage protein [Avena sativa]
Locus_34_Transcript_1/1_Confidence_1.000_Length_933	gi|357123930|ref|XP_003563660.1|	3.57208e-51	68.61	PREDICTED: actin-depolymerizing factor 4-like [Brachypodium distachyon]
Locus_35_Transcript_1/10_Confidence_0.577_Length_2059	gi|326520802|dbj|BAJ92764.1|	0	96.91	predicted protein [Hordeum vulgare subsp. vulgare]
Locus_35_Transcript_2/10_Confidence_0.538_Length_2059	gi|326520802|dbj|BAJ92764.1|	0	96.75	predicted protein [Hordeum vulgare subsp. vulgare]
Locus_35_Transcript_3/10_Confidence_0.385_Length_1797	gi|326520802|dbj|BAJ92764.1|	0	96.34	predicted protein [Hordeum vulgare subsp. vulgare]
Locus_35_Transcript_4/10_Confidence_0.192_Length_816	gi|326520802|dbj|BAJ92764.1|	1.00841e-32	98.61	predicted protein [Hordeum vulgare subsp. vulgare]
Locus_35_Transcript_5/10_Confidence_0.500_Length_2059	gi|326520802|dbj|BAJ92764.1|	0	96.75	predicted protein [Hordeum vulgare subsp. vulgare]
Locus_35_Transcript_6/10_Confidence_0.423_Length_1932	gi|326520802|dbj|BAJ92764.1|	0	96.50	predicted protein [Hordeum vulgare subsp. vulgare]
Locus_35_Transcript_7/10_Confidence_0.462_Length_2059	gi|326520802|dbj|BAJ92764.1|	0	96.59	predicted protein [Hordeum vulgare subsp. vulgare]
Locus_35_Transcript_8/10_Confidence_0.538_Length_2059	gi|326520802|dbj|BAJ92764.1|	0	96.75	predicted protein [Hordeum vulgare subsp. vulgare]
Locus_35_Transcript_9/10_Confidence_0.500_Length_2059	gi|326520802|dbj|BAJ92764.1|	0	96.75	predicted protein [Hordeum vulgare subsp. vulgare]
Locus_35_Transcript_10/10_Confidence_0.462_Length_2059	gi|326520802|dbj|BAJ92764.1|	0	96.75	predicted protein [Hordeum vulgare subsp. vulgare]
Locus_36_Transcript_1/2_Confidence_1.000_Length_1065	gi|357150546|ref|XP_003575496.1|	1.59796e-149	92.63	PREDICTED: nitrilase homolog 1-like [Brachypodium distachyon]
Locus_36_Transcript_2/2_Confidence_1.000_Length_1065	gi|357150546|ref|XP_003575496.1|	2.72571e-149	92.63	PREDICTED: nitrilase homolog 1-like [Brachypodium distachyon]
Locus_37_Transcript_1/1_Confidence_1.000_Length_586	gi|357148960|ref|XP_003574952.1|	2.09363e-28	86.25	PREDICTED: cation transport regulator-like protein 2-like [Brachypodium distachyon]
Locus_39_Transcript_1/1_Confidence_1.000_Length_624	gi|326501224|dbj|BAJ98843.1|	2.92906e-35	67.29	predicted protein [Hordeum vulgare subsp. vulgare]
Locus_40_Transcript_1/4_Confidence_0.250_Length_210	gi|134918|sp|P12615.1|SSG1_AVESA	1.84152e-17	87.50	RecName: Full=12S seed storage globulin 1; Contains: RecName: Full=12S seed storage globulin 1 acidic chain; Contains: RecName: Full=12S seed storage globulin 1 basic chain; Flags: Precursor &gt;gi|166565|gb|AAA32720.1| storage globulin precursor [Avena sativa]
Locus_40_Transcript_2/4_Confidence_0.500_Length_358	gi|134918|sp|P12615.1|SSG1_AVESA	6.78289e-20	85.45	RecName: Full=12S seed storage globulin 1; Contains: RecName: Full=12S seed storage globulin 1 acidic chain; Contains: RecName: Full=12S seed storage globulin 1 basic chain; Flags: Precursor &gt;gi|166565|gb|AAA32720.1| storage globulin precursor [Avena sativa]
Locus_40_Transcript_3/4_Confidence_0.333_Length_365	gi|134918|sp|P12615.1|SSG1_AVESA	9.39114e-22	85.00	RecName: Full=12S seed storage globulin 1; Contains: RecName: Full=12S seed storage globulin 1 acidic chain; Contains: RecName: Full=12S seed storage globulin 1 basic chain; Flags: Precursor &gt;gi|166565|gb|AAA32720.1| storage globulin precursor [Avena sativa]
Locus_40_Transcript_4/4_Confidence_0.333_Length_351	gi|134918|sp|P12615.1|SSG1_AVESA	6.86201e-20	85.45	RecName: Full=12S seed storage globulin 1; Contains: RecName: Full=12S seed storage globulin 1 acidic chain; Contains: RecName: Full=12S seed storage globulin 1 basic chain; Flags: Precursor &gt;gi|166565|gb|AAA32720.1| storage globulin precursor [Avena sativa]
Locus_41_Transcript_1/6_Confidence_0.529_Length_820	gi|357123291|ref|XP_003563345.1|	1.01648e-56	76.97	PREDICTED: guanine nucleotide-binding protein-like 3 homolog isoform 1 [Brachypodium distachyon]
Locus_41_Transcript_2/6_Confidence_0.294_Length_752	gi|357123291|ref|XP_003563345.1|	3.98998e-38	69.60	PREDICTED: guanine nucleotide-binding protein-like 3 homolog isoform 1 [Brachypodium distachyon]
Locus_41_Transcript_3/6_Confidence_0.471_Length_833	gi|357123291|ref|XP_003563345.1|	3.04513e-56	76.97	PREDICTED: guanine nucleotide-binding protein-like 3 homolog isoform 1 [Brachypodium distachyon]
Locus_41_Transcript_4/6_Confidence_0.471_Length_867	gi|357123291|ref|XP_003563345.1|	7.98229e-63	78.53	PREDICTED: guanine nucleotide-binding protein-like 3 homolog isoform 1 [Brachypodium distachyon]
Locus_41_Transcript_5/6_Confidence_0.412_Length_752	gi|357123291|ref|XP_003563345.1|	1.41583e-43	76.00	PREDICTED: guanine nucleotide-binding protein-like 3 homolog isoform 1 [Brachypodium distachyon]
Locus_41_Transcript_6/6_Confidence_0.529_Length_833	gi|357123291|ref|XP_003563345.1|	1.0466e-56	76.97	PREDICTED: guanine nucleotide-binding protein-like 3 homolog isoform 1 [Brachypodium distachyon]
Locus_42_Transcript_1/1_Confidence_1.000_Length_309	gi|119638456|gb|ABL85047.1|	3.91154e-44	85.44	coatomer complex subunit [Brachypodium sylvaticum]
Locus_43_Transcript_1/3_Confidence_0.667_Length_1153	gi|357123821|ref|XP_003563606.1|	3.33055e-95	74.32	PREDICTED: uncharacterized protein LOC100823661 [Brachypodium distachyon]
Locus_43_Transcript_2/3_Confidence_0.667_Length_1202	gi|357123821|ref|XP_003563606.1|	1.14224e-93	75.40	PREDICTED: uncharacterized protein LOC100823661 [Brachypodium distachyon]
Locus_43_Transcript_3/3_Confidence_0.667_Length_1153	gi|357123821|ref|XP_003563606.1|	6.71083e-96	75.10	PREDICTED: uncharacterized protein LOC100823661 [Brachypodium distachyon]
Locus_44_Transcript_2/4_Confidence_0.667_Length_880	gi|585290|sp|P32936.2|IAAB_HORVU	3.49041e-37	64.22	RecName: Full=Alpha-amylase/trypsin inhibitor CMb; AltName: Full=Chloroform/methanol-soluble protein CMb; Flags: Precursor &gt;gi|452323|emb|CAA49556.1| CMb component of tetrameric alpha-amylase inhibitor [Hordeum vulgare subsp. vulgare]
Locus_44_Transcript_3/4_Confidence_0.667_Length_673	gi|585290|sp|P32936.2|IAAB_HORVU	4.43789e-32	64.21	RecName: Full=Alpha-amylase/trypsin inhibitor CMb; AltName: Full=Chloroform/methanol-soluble protein CMb; Flags: Precursor &gt;gi|452323|emb|CAA49556.1| CMb component of tetrameric alpha-amylase inhibitor [Hordeum vulgare subsp. vulgare]
Locus_44_Transcript_4/4_Confidence_0.667_Length_673	gi|585290|sp|P32936.2|IAAB_HORVU	1.20855e-29	62.11	RecName: Full=Alpha-amylase/trypsin inhibitor CMb; AltName: Full=Chloroform/methanol-soluble protein CMb; Flags: Precursor &gt;gi|452323|emb|CAA49556.1| CMb component of tetrameric alpha-amylase inhibitor [Hordeum vulgare subsp. vulgare]
Locus_45_Transcript_1/3_Confidence_0.600_Length_985	gi|326525319|dbj|BAK07929.1|	1.2223e-68	84.52	predicted protein [Hordeum vulgare subsp. vulgare]
Locus_45_Transcript_2/3_Confidence_0.400_Length_1000	gi|326525319|dbj|BAK07929.1|	3.19097e-72	79.89	predicted protein [Hordeum vulgare subsp. vulgare]
Locus_45_Transcript_3/3_Confidence_0.400_Length_1006	gi|326525319|dbj|BAK07929.1|	1.93635e-69	83.33	predicted protein [Hordeum vulgare subsp. vulgare]
Locus_46_Transcript_1/1_Confidence_1.000_Length_631	gi|357137315|ref|XP_003570246.1|	2.53646e-52	85.25	PREDICTED: 60S ribosomal protein L31-like isoform 1 [Brachypodium distachyon] &gt;gi|357137317|ref|XP_003570247.1| PREDICTED: 60S ribosomal protein L31-like isoform 2 [Brachypodium distachyon] &gt;gi|357137319|ref|XP_003570248.1| PREDICTED: 60S ribosomal protein L31-like isoform 3 [Brachypodium distachyon]
Locus_48_Transcript_1/4_Confidence_0.667_Length_847	gi|326492257|dbj|BAK01912.1|	7.22227e-77	83.52	predicted protein [Hordeum vulgare subsp. vulgare]
Locus_48_Transcript_2/4_Confidence_0.667_Length_847	gi|326492257|dbj|BAK01912.1|	1.9006e-77	83.52	predicted protein [Hordeum vulgare subsp. vulgare]
Locus_48_Transcript_3/4_Confidence_0.667_Length_917	gi|326492257|dbj|BAK01912.1|	8.2851e-77	83.52	predicted protein [Hordeum vulgare subsp. vulgare]
Locus_48_Transcript_4/4_Confidence_0.667_Length_847	gi|326492257|dbj|BAK01912.1|	7.22227e-77	83.52	predicted protein [Hordeum vulgare subsp. vulgare]
Locus_49_Transcript_1/2_Confidence_1.000_Length_508	gi|357137305|ref|XP_003570241.1|	2.16714e-74	86.25	PREDICTED: uncharacterized protein LOC100837486 [Brachypodium distachyon]
Locus_49_Transcript_2/2_Confidence_1.000_Length_508	gi|357137305|ref|XP_003570241.1|	3.4599e-72	84.38	PREDICTED: uncharacterized protein LOC100837486 [Brachypodium distachyon]
Locus_50_Transcript_1/7_Confidence_0.167_Length_502	gi|326506626|dbj|BAJ91354.1|	4.19128e-30	71.76	predicted protein [Hordeum vulgare subsp. vulgare] &gt;gi|326514216|dbj|BAJ92258.1| predicted protein [Hordeum vulgare subsp. vulgare]
Locus_50_Transcript_2/7_Confidence_0.444_Length_1574	gi|326506626|dbj|BAJ91354.1|	0	97.11	predicted protein [Hordeum vulgare subsp. vulgare] &gt;gi|326514216|dbj|BAJ92258.1| predicted protein [Hordeum vulgare subsp. vulgare]
Locus_50_Transcript_3/7_Confidence_0.556_Length_2048	gi|326506626|dbj|BAJ91354.1|	0	92.60	predicted protein [Hordeum vulgare subsp. vulgare] &gt;gi|326514216|dbj|BAJ92258.1| predicted protein [Hordeum vulgare subsp. vulgare]
Locus_50_Transcript_4/7_Confidence_0.556_Length_2098	gi|326506626|dbj|BAJ91354.1|	0	92.81	predicted protein [Hordeum vulgare subsp. vulgare] &gt;gi|326514216|dbj|BAJ92258.1| predicted protein [Hordeum vulgare subsp. vulgare]
Locus_50_Transcript_5/7_Confidence_0.556_Length_2098	gi|326506626|dbj|BAJ91354.1|	0	92.60	predicted protein [Hordeum vulgare subsp. vulgare] &gt;gi|326514216|dbj|BAJ92258.1| predicted protein [Hordeum vulgare subsp. vulgare]
Locus_50_Transcript_6/7_Confidence_0.556_Length_2098	gi|326506626|dbj|BAJ91354.1|	0	92.60	predicted protein [Hordeum vulgare subsp. vulgare] &gt;gi|326514216|dbj|BAJ92258.1| predicted protein [Hordeum vulgare subsp. vulgare]
Locus_50_Transcript_7/7_Confidence_0.556_Length_2098	gi|326506626|dbj|BAJ91354.1|	0	92.60	predicted protein [Hordeum vulgare subsp. vulgare] &gt;gi|326514216|dbj|BAJ92258.1| predicted protein [Hordeum vulgare subsp. vulgare]
Locus_51_Transcript_1/5_Confidence_0.250_Length_216	gi|357151696|ref|XP_003575874.1|	7.427e-19	81.54	PREDICTED: uncharacterized protein LOC100831577 [Brachypodium distachyon]
Locus_51_Transcript_2/5_Confidence_0.667_Length_503	gi|238005736|gb|ACR33903.1|	6.48123e-23	80.30	unknown [Zea mays]
Locus_51_Transcript_4/5_Confidence_0.417_Length_580	gi|238005736|gb|ACR33903.1|	3.78056e-22	78.79	unknown [Zea mays]
Locus_51_Transcript_5/5_Confidence_0.500_Length_414	gi|238005736|gb|ACR33903.1|	6.51929e-23	80.30	unknown [Zea mays]
Locus_52_Transcript_2/2_Confidence_1.000_Length_214	gi|871982|emb|CAA52763.1|	4.99835e-15	100.00	11S globulin [Avena sativa]
Locus_53_Transcript_1/8_Confidence_0.650_Length_1940	gi|115455145|ref|NP_001051173.1|	0	86.98	Os03g0733400 [Oryza sativa Japonica Group] &gt;gi|50540723|gb|AAT77879.1| putative hAT family dimerisation domain containing protein [Oryza sativa Japonica Group] &gt;gi|50582719|gb|AAT78789.1| putative transposases [Oryza sativa Japonica Group] &gt;gi|108710921|gb|ABF98716.1| hAT family dimerisation domain containing protein, expressed [Oryza sativa Japonica Group] &gt;gi|113549644|dbj|BAF13087.…
Locus_53_Transcript_2/8_Confidence_0.650_Length_1940	gi|115455145|ref|NP_001051173.1|	0	86.66	Os03g0733400 [Oryza sativa Japonica Group] &gt;gi|50540723|gb|AAT77879.1| putative hAT family dimerisation domain containing protein [Oryza sativa Japonica Group] &gt;gi|50582719|gb|AAT78789.1| putative transposases [Oryza sativa Japonica Group] &gt;gi|108710921|gb|ABF98716.1| hAT family dimerisation domain containing protein, expressed [Oryza sativa Japonica Group] &gt;gi|113549644|dbj|BAF13087.…
Locus_53_Transcript_3/8_Confidence_0.650_Length_1940	gi|115455145|ref|NP_001051173.1|	0	86.50	Os03g0733400 [Oryza sativa Japonica Group] &gt;gi|50540723|gb|AAT77879.1| putative hAT family dimerisation domain containing protein [Oryza sativa Japonica Group] &gt;gi|50582719|gb|AAT78789.1| putative transposases [Oryza sativa Japonica Group] &gt;gi|108710921|gb|ABF98716.1| hAT family dimerisation domain containing protein, expressed [Oryza sativa Japonica Group] &gt;gi|113549644|dbj|BAF13087.…
Locus_53_Transcript_4/8_Confidence_0.650_Length_1940	gi|115455145|ref|NP_001051173.1|	0	86.50	Os03g0733400 [Oryza sativa Japonica Group] &gt;gi|50540723|gb|AAT77879.1| putative hAT family dimerisation domain containing protein [Oryza sativa Japonica Group] &gt;gi|50582719|gb|AAT78789.1| putative transposases [Oryza sativa Japonica Group] &gt;gi|108710921|gb|ABF98716.1| hAT family dimerisation domain containing protein, expressed [Oryza sativa Japonica Group] &gt;gi|113549644|dbj|BAF13087.…
Locus_53_Transcript_5/8_Confidence_0.650_Length_1940	gi|115455145|ref|NP_001051173.1|	0	86.50	Os03g0733400 [Oryza sativa Japonica Group] &gt;gi|50540723|gb|AAT77879.1| putative hAT family dimerisation domain containing protein [Oryza sativa Japonica Group] &gt;gi|50582719|gb|AAT78789.1| putative transposases [Oryza sativa Japonica Group] &gt;gi|108710921|gb|ABF98716.1| hAT family dimerisation domain containing protein, expressed [Oryza sativa Japonica Group] &gt;gi|113549644|dbj|BAF13087.…
Locus_53_Transcript_6/8_Confidence_0.650_Length_1934	gi|115455145|ref|NP_001051173.1|	0	86.33	Os03g0733400 [Oryza sativa Japonica Group] &gt;gi|50540723|gb|AAT77879.1| putative hAT family dimerisation domain containing protein [Oryza sativa Japonica Group] &gt;gi|50582719|gb|AAT78789.1| putative transposases [Oryza sativa Japonica Group] &gt;gi|108710921|gb|ABF98716.1| hAT family dimerisation domain containing protein, expressed [Oryza sativa Japonica Group] &gt;gi|113549644|dbj|BAF13087.…
Locus_53_Transcript_7/8_Confidence_0.600_Length_2041	gi|115455145|ref|NP_001051173.1|	0	86.50	Os03g0733400 [Oryza sativa Japonica Group] &gt;gi|50540723|gb|AAT77879.1| putative hAT family dimerisation domain containing protein [Oryza sativa Japonica Group] &gt;gi|50582719|gb|AAT78789.1| putative transposases [Oryza sativa Japonica Group] &gt;gi|108710921|gb|ABF98716.1| hAT family dimerisation domain containing protein, expressed [Oryza sativa Japonica Group] &gt;gi|113549644|dbj|BAF13087.…
Locus_53_Transcript_8/8_Confidence_0.650_Length_1940	gi|115455145|ref|NP_001051173.1|	0	86.50	Os03g0733400 [Oryza sativa Japonica Group] &gt;gi|50540723|gb|AAT77879.1| putative hAT family dimerisation domain containing protein [Oryza sativa Japonica Group] &gt;gi|50582719|gb|AAT78789.1| putative transposases [Oryza sativa Japonica Group] &gt;gi|108710921|gb|ABF98716.1| hAT family dimerisation domain containing protein, expressed [Oryza sativa Japonica Group] &gt;gi|113549644|dbj|BAF13087.…
Locus_54_Transcript_3/5_Confidence_0.583_Length_1134	gi|357116495|ref|XP_003560016.1|	1.11373e-103	94.15	PREDICTED: CBS domain-containing protein CBSX3, mitochondrial-like [Brachypodium distachyon]
Locus_54_Transcript_4/5_Confidence_0.583_Length_1134	gi|357116495|ref|XP_003560016.1|	2.24408e-104	95.61	PREDICTED: CBS domain-containing protein CBSX3, mitochondrial-like [Brachypodium distachyon]
Locus_54_Transcript_5/5_Confidence_0.583_Length_1134	gi|357116495|ref|XP_003560016.1|	6.52929e-104	95.12	PREDICTED: CBS domain-containing protein CBSX3, mitochondrial-like [Brachypodium distachyon]
Locus_55_Transcript_1/1_Confidence_1.000_Length_1195	gi|359952806|gb|AEV91193.1|	4.48801e-66	65.90	MYB-related protein [Aegilops tauschii]
Locus_56_Transcript_1/7_Confidence_0.556_Length_1641	gi|113603|sp|P05167.1|ALEU_HORVU	0	93.47	RecName: Full=Thiol protease aleurain; Flags: Precursor &gt;gi|19021|emb|CAA28804.1| aleurain [Hordeum vulgare]
Locus_56_Transcript_2/7_Confidence_0.111_Length_348	gi|113603|sp|P05167.1|ALEU_HORVU	6.42265e-18	95.92	RecName: Full=Thiol protease aleurain; Flags: Precursor &gt;gi|19021|emb|CAA28804.1| aleurain [Hordeum vulgare]
Locus_56_Transcript_3/7_Confidence_0.500_Length_709	gi|326516056|dbj|BAJ88051.1|	1.60291e-131	94.07	predicted protein [Hordeum vulgare subsp. vulgare]
Locus_56_Transcript_4/7_Confidence_0.444_Length_709	gi|326516056|dbj|BAJ88051.1|	1.60291e-131	94.07	predicted protein [Hordeum vulgare subsp. vulgare]
Locus_56_Transcript_5/7_Confidence_0.500_Length_1153	gi|113603|sp|P05167.1|ALEU_HORVU	2.75484e-174	93.69	RecName: Full=Thiol protease aleurain; Flags: Precursor &gt;gi|19021|emb|CAA28804.1| aleurain [Hordeum vulgare]
Locus_56_Transcript_6/7_Confidence_0.167_Length_760	gi|326516056|dbj|BAJ88051.1|	8.77675e-57	95.41	predicted protein [Hordeum vulgare subsp. vulgare]
Locus_56_Transcript_7/7_Confidence_0.500_Length_1153	gi|113603|sp|P05167.1|ALEU_HORVU	2.75484e-174	93.69	RecName: Full=Thiol protease aleurain; Flags: Precursor &gt;gi|19021|emb|CAA28804.1| aleurain [Hordeum vulgare]
Locus_57_Transcript_1/9_Confidence_0.636_Length_3015	gi|357134398|ref|XP_003568804.1|	0	80.07	PREDICTED: heat shock 70 kDa protein 4L-like [Brachypodium distachyon]
Locus_57_Transcript_2/9_Confidence_0.636_Length_3108	gi|357134398|ref|XP_003568804.1|	0	80.19	PREDICTED: heat shock 70 kDa protein 4L-like [Brachypodium distachyon]
Locus_57_Transcript_3/9_Confidence_0.636_Length_3075	gi|357134398|ref|XP_003568804.1|	0	80.07	PREDICTED: heat shock 70 kDa protein 4L-like [Brachypodium distachyon]
Locus_57_Transcript_4/9_Confidence_0.591_Length_3037	gi|357134398|ref|XP_003568804.1|	0	80.07	PREDICTED: heat shock 70 kDa protein 4L-like [Brachypodium distachyon]
Locus_57_Transcript_5/9_Confidence_0.636_Length_3109	gi|357134398|ref|XP_003568804.1|	0	80.19	PREDICTED: heat shock 70 kDa protein 4L-like [Brachypodium distachyon]
Locus_57_Transcript_6/9_Confidence_0.636_Length_3108	gi|357134398|ref|XP_003568804.1|	0	80.31	PREDICTED: heat shock 70 kDa protein 4L-like [Brachypodium distachyon]
Locus_57_Transcript_7/9_Confidence_0.636_Length_3108	gi|357134398|ref|XP_003568804.1|	0	82.44	PREDICTED: heat shock 70 kDa protein 4L-like [Brachypodium distachyon]
Locus_57_Transcript_8/9_Confidence_0.636_Length_3108	gi|357134398|ref|XP_003568804.1|	0	79.95	PREDICTED: heat shock 70 kDa protein 4L-like [Brachypodium distachyon]
Locus_57_Transcript_9/9_Confidence_0.636_Length_3108	gi|357134398|ref|XP_003568804.1|	0	80.07	PREDICTED: heat shock 70 kDa protein 4L-like [Brachypodium distachyon]
Locus_59_Transcript_1/6_Confidence_0.625_Length_1542	gi|357126392|ref|XP_003564871.1|	0	94.27	PREDICTED: fructose-bisphosphate aldolase cytoplasmic isozyme-like isoform 1 [Brachypodium distachyon] &gt;gi|357126394|ref|XP_003564872.1| PREDICTED: fructose-bisphosphate aldolase cytoplasmic isozyme-like isoform 2 [Brachypodium distachyon]
Locus_59_Transcript_2/6_Confidence_0.625_Length_1542	gi|357126392|ref|XP_003564871.1|	0	93.98	PREDICTED: fructose-bisphosphate aldolase cytoplasmic isozyme-like isoform 1 [Brachypodium distachyon] &gt;gi|357126394|ref|XP_003564872.1| PREDICTED: fructose-bisphosphate aldolase cytoplasmic isozyme-like isoform 2 [Brachypodium distachyon]
Locus_59_Transcript_3/6_Confidence_0.562_Length_1542	gi|357126392|ref|XP_003564871.1|	0	94.56	PREDICTED: fructose-bisphosphate aldolase cytoplasmic isozyme-like isoform 1 [Brachypodium distachyon] &gt;gi|357126394|ref|XP_003564872.1| PREDICTED: fructose-bisphosphate aldolase cytoplasmic isozyme-like isoform 2 [Brachypodium distachyon]
Locus_59_Transcript_4/6_Confidence_0.688_Length_1542	gi|357126392|ref|XP_003564871.1|	0	94.27	PREDICTED: fructose-bisphosphate aldolase cytoplasmic isozyme-like isoform 1 [Brachypodium distachyon] &gt;gi|357126394|ref|XP_003564872.1| PREDICTED: fructose-bisphosphate aldolase cytoplasmic isozyme-like isoform 2 [Brachypodium distachyon]
Locus_59_Transcript_5/6_Confidence_0.562_Length_1542	gi|357126392|ref|XP_003564871.1|	0	94.27	PREDICTED: fructose-bisphosphate aldolase cytoplasmic isozyme-like isoform 1 [Brachypodium distachyon] &gt;gi|357126394|ref|XP_003564872.1| PREDICTED: fructose-bisphosphate aldolase cytoplasmic isozyme-like isoform 2 [Brachypodium distachyon]
Locus_59_Transcript_6/6_Confidence_0.625_Length_1542	gi|357126392|ref|XP_003564871.1|	0	94.27	PREDICTED: fructose-bisphosphate aldolase cytoplasmic isozyme-like isoform 1 [Brachypodium distachyon] &gt;gi|357126394|ref|XP_003564872.1| PREDICTED: fructose-bisphosphate aldolase cytoplasmic isozyme-like isoform 2 [Brachypodium distachyon]
Locus_60_Transcript_1/4_Confidence_0.667_Length_974	gi|242081753|ref|XP_002445645.1|	1.23224e-81	89.94	hypothetical protein SORBIDRAFT_07g023320 [Sorghum bicolor] &gt;gi|241941995|gb|EES15140.1| hypothetical protein SORBIDRAFT_07g023320 [Sorghum bicolor]
Locus_60_Transcript_2/4_Confidence_0.667_Length_1034	gi|242081753|ref|XP_002445645.1|	6.71385e-81	88.76	hypothetical protein SORBIDRAFT_07g023320 [Sorghum bicolor] &gt;gi|241941995|gb|EES15140.1| hypothetical protein SORBIDRAFT_07g023320 [Sorghum bicolor]
Locus_60_Transcript_3/4_Confidence_0.667_Length_974	gi|242081753|ref|XP_002445645.1|	2.24568e-83	91.12	hypothetical protein SORBIDRAFT_07g023320 [Sorghum bicolor] &gt;gi|241941995|gb|EES15140.1| hypothetical protein SORBIDRAFT_07g023320 [Sorghum bicolor]
Locus_60_Transcript_4/4_Confidence_0.667_Length_974	gi|242081753|ref|XP_002445645.1|	6.11556e-81	88.76	hypothetical protein SORBIDRAFT_07g023320 [Sorghum bicolor] &gt;gi|241941995|gb|EES15140.1| hypothetical protein SORBIDRAFT_07g023320 [Sorghum bicolor]
Locus_61_Transcript_1/2_Confidence_1.000_Length_343	gi|134919|sp|P14812.1|SSG2_AVESA	2.14454e-29	88.16	RecName: Full=12S seed storage globulin 2; Contains: RecName: Full=12S seed storage globulin 2 acidic chain; Contains: RecName: Full=12S seed storage globulin 2 basic chain; Flags: Precursor &gt;gi|313360|emb|CAA35631.1| 12S seed storage protein [Avena sativa]
Locus_61_Transcript_2/2_Confidence_1.000_Length_322	gi|2764800|emb|CAA54153.1|	3.26652e-46	86.92	12s globulin [Avena sativa]
Locus_62_Transcript_1/1_Confidence_1.000_Length_226	gi|357130262|ref|XP_003566769.1|	2.29293e-15	60.29	PREDICTED: 12S seed storage globulin 1-like [Brachypodium distachyon]
Locus_63_Transcript_1/2_Confidence_1.000_Length_855	gi|357133369|ref|XP_003568297.1|	3.03324e-107	90.45	PREDICTED: heat shock cognate 70 kDa protein 4-like isoform 1 [Brachypodium distachyon] &gt;gi|357133371|ref|XP_003568298.1| PREDICTED: heat shock cognate 70 kDa protein 4-like isoform 2 [Brachypodium distachyon]
Locus_63_Transcript_2/2_Confidence_1.000_Length_855	gi|357133369|ref|XP_003568297.1|	8.82536e-107	90.00	PREDICTED: heat shock cognate 70 kDa protein 4-like isoform 1 [Brachypodium distachyon] &gt;gi|357133371|ref|XP_003568298.1| PREDICTED: heat shock cognate 70 kDa protein 4-like isoform 2 [Brachypodium distachyon]
Locus_65_Transcript_1/5_Confidence_0.429_Length_942	gi|357121565|ref|XP_003562489.1|	2.06168e-70	66.67	PREDICTED: probable nucleolar protein 5-2-like [Brachypodium distachyon]
Locus_65_Transcript_2/5_Confidence_0.714_Length_1699	gi|357121565|ref|XP_003562489.1|	0	83.47	PREDICTED: probable nucleolar protein 5-2-like [Brachypodium distachyon]
Locus_65_Transcript_3/5_Confidence_0.714_Length_1705	gi|357121565|ref|XP_003562489.1|	0	81.63	PREDICTED: probable nucleolar protein 5-2-like [Brachypodium distachyon]
Locus_65_Transcript_4/5_Confidence_0.500_Length_1701	gi|357121565|ref|XP_003562489.1|	0	82.56	PREDICTED: probable nucleolar protein 5-2-like [Brachypodium distachyon]
Locus_65_Transcript_5/5_Confidence_0.714_Length_1702	gi|357121565|ref|XP_003562489.1|	0	81.84	PREDICTED: probable nucleolar protein 5-2-like [Brachypodium distachyon]
Locus_66_Transcript_1/4_Confidence_0.417_Length_260	gi|355388505|gb|AER62195.1|	8.69008e-23	68.12	grain softness protein [Henrardia persica] &gt;gi|355388507|gb|AER62196.1| grain softness protein [Henrardia persica]
Locus_66_Transcript_2/4_Confidence_0.500_Length_253	gi|355388505|gb|AER62195.1|	5.6871e-11	58.00	grain softness protein [Henrardia persica] &gt;gi|355388507|gb|AER62196.1| grain softness protein [Henrardia persica]
Locus_66_Transcript_3/4_Confidence_0.333_Length_137	gi|355388505|gb|AER62195.1|	5.71589e-11	61.70	grain softness protein [Henrardia persica] &gt;gi|355388507|gb|AER62196.1| grain softness protein [Henrardia persica]
Locus_66_Transcript_4/4_Confidence_0.500_Length_585	gi|355388505|gb|AER62195.1|	1.99051e-31	69.05	grain softness protein [Henrardia persica] &gt;gi|355388507|gb|AER62196.1| grain softness protein [Henrardia persica]
Locus_67_Transcript_1/6_Confidence_0.533_Length_1095	gi|326527011|dbj|BAK04447.1|	2.05131e-101	60.15	predicted protein [Hordeum vulgare subsp. vulgare]
Locus_67_Transcript_2/6_Confidence_0.533_Length_1080	gi|326527011|dbj|BAK04447.1|	2.0055e-101	60.15	predicted protein [Hordeum vulgare subsp. vulgare]
Locus_67_Transcript_3/6_Confidence_0.200_Length_190	gi|326527011|dbj|BAK04447.1|	6.22314e-29	96.83	predicted protein [Hordeum vulgare subsp. vulgare]
Locus_67_Transcript_4/6_Confidence_0.600_Length_986	gi|326527011|dbj|BAK04447.1|	5.61235e-106	65.96	predicted protein [Hordeum vulgare subsp. vulgare]
Locus_67_Transcript_5/6_Confidence_0.600_Length_980	gi|326527011|dbj|BAK04447.1|	1.46122e-106	66.67	predicted protein [Hordeum vulgare subsp. vulgare]
Locus_67_Transcript_6/6_Confidence_0.600_Length_983	gi|326527011|dbj|BAK04447.1|	2.50587e-106	66.16	predicted protein [Hordeum vulgare subsp. vulgare]
Locus_69_Transcript_1/1_Confidence_1.000_Length_5250	gi|38346992|emb|CAD40278.2|	0	51.06	OSJNBb0062H02.17 [Oryza sativa Japonica Group] &gt;gi|38347666|emb|CAE05600.2| OSJNBa0054D14.1 [Oryza sativa Japonica Group]
Locus_70_Transcript_1/5_Confidence_0.692_Length_1782	gi|357150216|ref|XP_003575382.1|	0	93.84	PREDICTED: succinyl-CoA ligase [ADP-forming] subunit beta, mitochondrial-like [Brachypodium distachyon]
Locus_70_Transcript_2/5_Confidence_0.615_Length_1782	gi|357150216|ref|XP_003575382.1|	0	94.31	PREDICTED: succinyl-CoA ligase [ADP-forming] subunit beta, mitochondrial-like [Brachypodium distachyon]
Locus_70_Transcript_3/5_Confidence_0.615_Length_1782	gi|357150216|ref|XP_003575382.1|	0	94.08	PREDICTED: succinyl-CoA ligase [ADP-forming] subunit beta, mitochondrial-like [Brachypodium distachyon]
Locus_70_Transcript_4/5_Confidence_0.615_Length_1782	gi|357150216|ref|XP_003575382.1|	0	94.08	PREDICTED: succinyl-CoA ligase [ADP-forming] subunit beta, mitochondrial-like [Brachypodium distachyon]
Locus_70_Transcript_5/5_Confidence_0.615_Length_1782	gi|357150216|ref|XP_003575382.1|	0	94.08	PREDICTED: succinyl-CoA ligase [ADP-forming] subunit beta, mitochondrial-like [Brachypodium distachyon]
Locus_71_Transcript_1/8_Confidence_0.650_Length_2179	gi|326495158|dbj|BAJ85675.1|	0	86.56	predicted protein [Hordeum vulgare subsp. vulgare]
Locus_71_Transcript_2/8_Confidence_0.600_Length_2179	gi|326495158|dbj|BAJ85675.1|	0	86.56	predicted protein [Hordeum vulgare subsp. vulgare]
Locus_71_Transcript_3/8_Confidence_0.600_Length_2179	gi|326495158|dbj|BAJ85675.1|	0	86.56	predicted protein [Hordeum vulgare subsp. vulgare]
Locus_71_Transcript_4/8_Confidence_0.600_Length_2144	gi|326495158|dbj|BAJ85675.1|	0	86.56	predicted protein [Hordeum vulgare subsp. vulgare]
Locus_71_Transcript_5/8_Confidence_0.600_Length_2179	gi|326495158|dbj|BAJ85675.1|	0	86.56	predicted protein [Hordeum vulgare subsp. vulgare]
Locus_71_Transcript_6/8_Confidence_0.500_Length_2179	gi|326495158|dbj|BAJ85675.1|	0	86.40	predicted protein [Hordeum vulgare subsp. vulgare]
Locus_71_Transcript_7/8_Confidence_0.450_Length_2145	gi|326495158|dbj|BAJ85675.1|	0	86.24	predicted protein [Hordeum vulgare subsp. vulgare]
Locus_71_Transcript_8/8_Confidence_0.600_Length_2179	gi|326495158|dbj|BAJ85675.1|	0	86.56	predicted protein [Hordeum vulgare subsp. vulgare]
Locus_72_Transcript_1/4_Confidence_0.308_Length_490	gi|357488207|ref|XP_003614391.1|	1.04979e-44	63.92	Tar1p [Medicago truncatula] &gt;gi|355515726|gb|AES97349.1| Tar1p [Medicago truncatula]
Locus_72_Transcript_2/4_Confidence_0.692_Length_513	gi|357488207|ref|XP_003614391.1|	6.29053e-48	63.92	Tar1p [Medicago truncatula] &gt;gi|355515726|gb|AES97349.1| Tar1p [Medicago truncatula]
Locus_72_Transcript_3/4_Confidence_0.538_Length_526	gi|357488207|ref|XP_003614391.1|	7.0705e-48	63.92	Tar1p [Medicago truncatula] &gt;gi|355515726|gb|AES97349.1| Tar1p [Medicago truncatula]
Locus_72_Transcript_4/4_Confidence_0.538_Length_490	gi|357488207|ref|XP_003614391.1|	6.30643e-48	63.92	Tar1p [Medicago truncatula] &gt;gi|355515726|gb|AES97349.1| Tar1p [Medicago truncatula]
Locus_73_Transcript_1/4_Confidence_0.692_Length_889	gi|326520802|dbj|BAJ92764.1|	9.60121e-160	95.25	predicted protein [Hordeum vulgare subsp. vulgare]
Locus_73_Transcript_2/4_Confidence_0.615_Length_751	gi|357133717|ref|XP_003568470.1|	9.47335e-133	95.58	PREDICTED: pyruvate, phosphate dikinase 1, chloroplastic-like [Brachypodium distachyon]
Locus_73_Transcript_3/4_Confidence_0.692_Length_889	gi|326520802|dbj|BAJ92764.1|	5.62876e-160	95.25	predicted protein [Hordeum vulgare subsp. vulgare]
Locus_73_Transcript_4/4_Confidence_0.769_Length_889	gi|326520802|dbj|BAJ92764.1|	9.60121e-160	95.25	predicted protein [Hordeum vulgare subsp. vulgare]
Locus_74_Transcript_1/3_Confidence_0.667_Length_813	gi|357130587|ref|XP_003566929.1|	4.57686e-110	97.01	PREDICTED: carbonic anhydrase, chloroplastic-like [Brachypodium distachyon]
Locus_74_Transcript_2/3_Confidence_0.667_Length_813	gi|357130587|ref|XP_003566929.1|	3.87454e-109	96.52	PREDICTED: carbonic anhydrase, chloroplastic-like [Brachypodium distachyon]
Locus_74_Transcript_3/3_Confidence_0.667_Length_813	gi|357130587|ref|XP_003566929.1|	3.87454e-109	96.52	PREDICTED: carbonic anhydrase, chloroplastic-like [Brachypodium distachyon]
Locus_75_Transcript_1/1_Confidence_1.000_Length_865	gi|357133354|ref|XP_003568290.1|	2.65112e-66	74.86	PREDICTED: uncharacterized protein LOC100836637 isoform 2 [Brachypodium distachyon]
Locus_76_Transcript_1/1_Confidence_1.000_Length_471	gi|308080616|ref|NP_001183555.1|	1.73538e-15	86.67	uncharacterized protein LOC100502148 [Zea mays] &gt;gi|238013070|gb|ACR37570.1| unknown [Zea mays]
Locus_77_Transcript_1/7_Confidence_0.611_Length_1649	gi|115466876|ref|NP_001057037.1|	0	91.19	Os06g0192600 [Oryza sativa Japonica Group] &gt;gi|226497700|ref|NP_001141915.1| uncharacterized protein LOC100274064 [Zea mays] &gt;gi|226499298|ref|NP_001140694.1| uncharacterized protein LOC100272769 [Zea mays] &gt;gi|242066762|ref|XP_002454670.1| hypothetical protein SORBIDRAFT_04g035230 [Sorghum bicolor] &gt;gi|28558165|sp|Q9FXT9.1|PRS7_ORYSJ RecName: Full=26S protease regulatory subunit 7; A…
Locus_77_Transcript_2/7_Confidence_0.611_Length_1649	gi|115466876|ref|NP_001057037.1|	0	91.19	Os06g0192600 [Oryza sativa Japonica Group] &gt;gi|226497700|ref|NP_001141915.1| uncharacterized protein LOC100274064 [Zea mays] &gt;gi|226499298|ref|NP_001140694.1| uncharacterized protein LOC100272769 [Zea mays] &gt;gi|242066762|ref|XP_002454670.1| hypothetical protein SORBIDRAFT_04g035230 [Sorghum bicolor] &gt;gi|28558165|sp|Q9FXT9.1|PRS7_ORYSJ RecName: Full=26S protease regulatory subunit 7; A…
Locus_77_Transcript_3/7_Confidence_0.611_Length_1649	gi|115466876|ref|NP_001057037.1|	0	91.19	Os06g0192600 [Oryza sativa Japonica Group] &gt;gi|226497700|ref|NP_001141915.1| uncharacterized protein LOC100274064 [Zea mays] &gt;gi|226499298|ref|NP_001140694.1| uncharacterized protein LOC100272769 [Zea mays] &gt;gi|242066762|ref|XP_002454670.1| hypothetical protein SORBIDRAFT_04g035230 [Sorghum bicolor] &gt;gi|28558165|sp|Q9FXT9.1|PRS7_ORYSJ RecName: Full=26S protease regulatory subunit 7; A…
Locus_77_Transcript_4/7_Confidence_0.500_Length_1649	gi|115466876|ref|NP_001057037.1|	0	91.19	Os06g0192600 [Oryza sativa Japonica Group] &gt;gi|226497700|ref|NP_001141915.1| uncharacterized protein LOC100274064 [Zea mays] &gt;gi|226499298|ref|NP_001140694.1| uncharacterized protein LOC100272769 [Zea mays] &gt;gi|242066762|ref|XP_002454670.1| hypothetical protein SORBIDRAFT_04g035230 [Sorghum bicolor] &gt;gi|28558165|sp|Q9FXT9.1|PRS7_ORYSJ RecName: Full=26S protease regulatory subunit 7; A…
Locus_77_Transcript_5/7_Confidence_0.667_Length_1649	gi|115466876|ref|NP_001057037.1|	0	91.19	Os06g0192600 [Oryza sativa Japonica Group] &gt;gi|226497700|ref|NP_001141915.1| uncharacterized protein LOC100274064 [Zea mays] &gt;gi|226499298|ref|NP_001140694.1| uncharacterized protein LOC100272769 [Zea mays] &gt;gi|242066762|ref|XP_002454670.1| hypothetical protein SORBIDRAFT_04g035230 [Sorghum bicolor] &gt;gi|28558165|sp|Q9FXT9.1|PRS7_ORYSJ RecName: Full=26S protease regulatory subunit 7; A…
Locus_77_Transcript_6/7_Confidence_0.611_Length_1649	gi|115466876|ref|NP_001057037.1|	0	91.19	Os06g0192600 [Oryza sativa Japonica Group] &gt;gi|226497700|ref|NP_001141915.1| uncharacterized protein LOC100274064 [Zea mays] &gt;gi|226499298|ref|NP_001140694.1| uncharacterized protein LOC100272769 [Zea mays] &gt;gi|242066762|ref|XP_002454670.1| hypothetical protein SORBIDRAFT_04g035230 [Sorghum bicolor] &gt;gi|28558165|sp|Q9FXT9.1|PRS7_ORYSJ RecName: Full=26S protease regulatory subunit 7; A…
Locus_77_Transcript_7/7_Confidence_0.611_Length_1649	gi|115466876|ref|NP_001057037.1|	0	91.19	Os06g0192600 [Oryza sativa Japonica Group] &gt;gi|226497700|ref|NP_001141915.1| uncharacterized protein LOC100274064 [Zea mays] &gt;gi|226499298|ref|NP_001140694.1| uncharacterized protein LOC100272769 [Zea mays] &gt;gi|242066762|ref|XP_002454670.1| hypothetical protein SORBIDRAFT_04g035230 [Sorghum bicolor] &gt;gi|28558165|sp|Q9FXT9.1|PRS7_ORYSJ RecName: Full=26S protease regulatory subunit 7; A…
Locus_78_Transcript_2/16_Confidence_1.000_Length_232	gi|115439013|ref|NP_001043786.1|	3.50553e-24	67.53	Os01g0663400 [Oryza sativa Japonica Group] &gt;gi|113533317|dbj|BAF05700.1| Os01g0663400 [Oryza sativa Japonica Group] &gt;gi|215701483|dbj|BAG92907.1| unnamed protein product [Oryza sativa Japonica Group] &gt;gi|218188796|gb|EEC71223.1| hypothetical protein OsI_03158 [Oryza sativa Indica Group] &gt;gi|222618996|gb|EEE55128.1| hypothetical protein OsJ_02912 [Oryza sativa Japonica Group]
Locus_78_Transcript_3/16_Confidence_1.000_Length_232	gi|115439013|ref|NP_001043786.1|	3.50553e-24	66.23	Os01g0663400 [Oryza sativa Japonica Group] &gt;gi|113533317|dbj|BAF05700.1| Os01g0663400 [Oryza sativa Japonica Group] &gt;gi|215701483|dbj|BAG92907.1| unnamed protein product [Oryza sativa Japonica Group] &gt;gi|218188796|gb|EEC71223.1| hypothetical protein OsI_03158 [Oryza sativa Indica Group] &gt;gi|222618996|gb|EEE55128.1| hypothetical protein OsJ_02912 [Oryza sativa Japonica Group]
Locus_78_Transcript_5/16_Confidence_1.000_Length_230	gi|115439013|ref|NP_001043786.1|	2.35388e-28	85.94	Os01g0663400 [Oryza sativa Japonica Group] &gt;gi|113533317|dbj|BAF05700.1| Os01g0663400 [Oryza sativa Japonica Group] &gt;gi|215701483|dbj|BAG92907.1| unnamed protein product [Oryza sativa Japonica Group] &gt;gi|218188796|gb|EEC71223.1| hypothetical protein OsI_03158 [Oryza sativa Indica Group] &gt;gi|222618996|gb|EEE55128.1| hypothetical protein OsJ_02912 [Oryza sativa Japonica Group]
Locus_78_Transcript_6/16_Confidence_1.000_Length_230	gi|115439013|ref|NP_001043786.1|	2.35388e-28	85.94	Os01g0663400 [Oryza sativa Japonica Group] &gt;gi|113533317|dbj|BAF05700.1| Os01g0663400 [Oryza sativa Japonica Group] &gt;gi|215701483|dbj|BAG92907.1| unnamed protein product [Oryza sativa Japonica Group] &gt;gi|218188796|gb|EEC71223.1| hypothetical protein OsI_03158 [Oryza sativa Indica Group] &gt;gi|222618996|gb|EEE55128.1| hypothetical protein OsJ_02912 [Oryza sativa Japonica Group]
Locus_78_Transcript_7/16_Confidence_0.196_Length_980	gi|115465497|ref|NP_001056348.1|	2.33288e-104	70.31	Os05g0567100 [Oryza sativa Japonica Group] &gt;gi|78099759|sp|Q42456.2|ASPR1_ORYSJ RecName: Full=Aspartic proteinase oryzasin-1; Flags: Precursor &gt;gi|51854282|gb|AAU10663.1| aspartic proteinase oryzasin 1 precursor [Oryza sativa Japonica Group] &gt;gi|113579899|dbj|BAF18262.1| Os05g0567100 [Oryza sativa Japonica Group] &gt;gi|125553350|gb|EAY99059.1| hypothetical protein OsI_21016 [Oryza sativ…
Locus_78_Transcript_8/16_Confidence_0.196_Length_1046	gi|115465497|ref|NP_001056348.1|	1.4636e-107	70.23	Os05g0567100 [Oryza sativa Japonica Group] &gt;gi|78099759|sp|Q42456.2|ASPR1_ORYSJ RecName: Full=Aspartic proteinase oryzasin-1; Flags: Precursor &gt;gi|51854282|gb|AAU10663.1| aspartic proteinase oryzasin 1 precursor [Oryza sativa Japonica Group] &gt;gi|113579899|dbj|BAF18262.1| Os05g0567100 [Oryza sativa Japonica Group] &gt;gi|125553350|gb|EAY99059.1| hypothetical protein OsI_21016 [Oryza sativ…
Locus_78_Transcript_9/16_Confidence_0.125_Length_620	gi|115439013|ref|NP_001043786.1|	6.06834e-80	70.81	Os01g0663400 [Oryza sativa Japonica Group] &gt;gi|113533317|dbj|BAF05700.1| Os01g0663400 [Oryza sativa Japonica Group] &gt;gi|215701483|dbj|BAG92907.1| unnamed protein product [Oryza sativa Japonica Group] &gt;gi|218188796|gb|EEC71223.1| hypothetical protein OsI_03158 [Oryza sativa Indica Group] &gt;gi|222618996|gb|EEE55128.1| hypothetical protein OsJ_02912 [Oryza sativa Japonica Group]
Locus_78_Transcript_10/16_Confidence_0.214_Length_1049	gi|115439013|ref|NP_001043786.1|	2.86354e-111	73.38	Os01g0663400 [Oryza sativa Japonica Group] &gt;gi|113533317|dbj|BAF05700.1| Os01g0663400 [Oryza sativa Japonica Group] &gt;gi|215701483|dbj|BAG92907.1| unnamed protein product [Oryza sativa Japonica Group] &gt;gi|218188796|gb|EEC71223.1| hypothetical protein OsI_03158 [Oryza sativa Indica Group] &gt;gi|222618996|gb|EEE55128.1| hypothetical protein OsJ_02912 [Oryza sativa Japonica Group]
Locus_78_Transcript_11/16_Confidence_0.036_Length_187	gi|226506070|ref|NP_001150729.1|	5.65997e-22	78.69	aspartic proteinase oryzasin-1 precursor [Zea mays] &gt;gi|195641348|gb|ACG40142.1| aspartic proteinase oryzasin-1 precursor [Zea mays]
Locus_78_Transcript_12/16_Confidence_0.036_Length_145	gi|226506070|ref|NP_001150729.1|	6.73382e-15	77.08	aspartic proteinase oryzasin-1 precursor [Zea mays] &gt;gi|195641348|gb|ACG40142.1| aspartic proteinase oryzasin-1 precursor [Zea mays]
Locus_78_Transcript_13/16_Confidence_0.232_Length_980	gi|115465497|ref|NP_001056348.1|	6.13917e-105	70.70	Os05g0567100 [Oryza sativa Japonica Group] &gt;gi|78099759|sp|Q42456.2|ASPR1_ORYSJ RecName: Full=Aspartic proteinase oryzasin-1; Flags: Precursor &gt;gi|51854282|gb|AAU10663.1| aspartic proteinase oryzasin 1 precursor [Oryza sativa Japonica Group] &gt;gi|113579899|dbj|BAF18262.1| Os05g0567100 [Oryza sativa Japonica Group] &gt;gi|125553350|gb|EAY99059.1| hypothetical protein OsI_21016 [Oryza sativ…
Locus_78_Transcript_14/16_Confidence_0.232_Length_1046	gi|115465497|ref|NP_001056348.1|	3.85158e-108	70.61	Os05g0567100 [Oryza sativa Japonica Group] &gt;gi|78099759|sp|Q42456.2|ASPR1_ORYSJ RecName: Full=Aspartic proteinase oryzasin-1; Flags: Precursor &gt;gi|51854282|gb|AAU10663.1| aspartic proteinase oryzasin 1 precursor [Oryza sativa Japonica Group] &gt;gi|113579899|dbj|BAF18262.1| Os05g0567100 [Oryza sativa Japonica Group] &gt;gi|125553350|gb|EAY99059.1| hypothetical protein OsI_21016 [Oryza sativ…
Locus_78_Transcript_15/16_Confidence_0.089_Length_398	gi|357132502|ref|XP_003567869.1|	2.68294e-48	74.22	PREDICTED: phytepsin-like [Brachypodium distachyon]
Locus_78_Transcript_16/16_Confidence_0.232_Length_1046	gi|115465497|ref|NP_001056348.1|	3.85158e-108	70.61	Os05g0567100 [Oryza sativa Japonica Group] &gt;gi|78099759|sp|Q42456.2|ASPR1_ORYSJ RecName: Full=Aspartic proteinase oryzasin-1; Flags: Precursor &gt;gi|51854282|gb|AAU10663.1| aspartic proteinase oryzasin 1 precursor [Oryza sativa Japonica Group] &gt;gi|113579899|dbj|BAF18262.1| Os05g0567100 [Oryza sativa Japonica Group] &gt;gi|125553350|gb|EAY99059.1| hypothetical protein OsI_21016 [Oryza sativ…
Locus_79_Transcript_1/9_Confidence_0.520_Length_2074	gi|18181983|dbj|BAB40956.2|	0	99.02	myo-inositol-1-phosphate synthase [Avena sativa]
Locus_79_Transcript_2/9_Confidence_0.560_Length_2078	gi|18181983|dbj|BAB40956.2|	0	98.82	myo-inositol-1-phosphate synthase [Avena sativa]
Locus_79_Transcript_3/9_Confidence_0.520_Length_2077	gi|18181983|dbj|BAB40956.2|	0	98.82	myo-inositol-1-phosphate synthase [Avena sativa]
Locus_79_Transcript_4/9_Confidence_0.400_Length_1393	gi|18181983|dbj|BAB40956.2|	0	98.83	myo-inositol-1-phosphate synthase [Avena sativa]
Locus_79_Transcript_5/9_Confidence_0.440_Length_1393	gi|18181983|dbj|BAB40956.2|	0	98.83	myo-inositol-1-phosphate synthase [Avena sativa]
Locus_79_Transcript_6/9_Confidence_0.280_Length_902	gi|18181983|dbj|BAB40956.2|	5.1009e-148	99.24	myo-inositol-1-phosphate synthase [Avena sativa]
Locus_79_Transcript_7/9_Confidence_0.240_Length_902	gi|18181983|dbj|BAB40956.2|	1.48413e-147	98.86	myo-inositol-1-phosphate synthase [Avena sativa]
Locus_79_Transcript_8/9_Confidence_0.360_Length_1216	gi|18181983|dbj|BAB40956.2|	0	99.19	myo-inositol-1-phosphate synthase [Avena sativa]
Locus_79_Transcript_9/9_Confidence_0.520_Length_2077	gi|18181983|dbj|BAB40956.2|	0	98.82	myo-inositol-1-phosphate synthase [Avena sativa]
Locus_81_Transcript_1/2_Confidence_1.000_Length_824	gi|357166554|ref|XP_003580748.1|	1.98002e-84	92.77	PREDICTED: U3 small nucleolar ribonucleoprotein protein IMP3-like [Brachypodium distachyon]
Locus_81_Transcript_2/2_Confidence_1.000_Length_824	gi|357166554|ref|XP_003580748.1|	1.98002e-84	92.77	PREDICTED: U3 small nucleolar ribonucleoprotein protein IMP3-like [Brachypodium distachyon]
Locus_82_Transcript_1/3_Confidence_0.600_Length_514	gi|357123079|ref|XP_003563240.1|	2.30395e-47	92.16	PREDICTED: DNA-binding protein MNB1B-like [Brachypodium distachyon]
Locus_82_Transcript_2/3_Confidence_0.600_Length_349	gi|357123079|ref|XP_003563240.1|	9.50876e-46	92.93	PREDICTED: DNA-binding protein MNB1B-like [Brachypodium distachyon]
Locus_82_Transcript_3/3_Confidence_0.600_Length_514	gi|357123079|ref|XP_003563240.1|	2.30395e-47	92.16	PREDICTED: DNA-binding protein MNB1B-like [Brachypodium distachyon]
Locus_83_Transcript_1/3_Confidence_0.500_Length_935	gi|326496737|dbj|BAJ98395.1|	5.08123e-122	96.48	predicted protein [Hordeum vulgare subsp. vulgare]
Locus_83_Transcript_2/3_Confidence_0.750_Length_1203	gi|326496737|dbj|BAJ98395.1|	8.33172e-129	95.85	predicted protein [Hordeum vulgare subsp. vulgare]
Locus_83_Transcript_3/3_Confidence_0.750_Length_1203	gi|326496737|dbj|BAJ98395.1|	2.86357e-129	96.27	predicted protein [Hordeum vulgare subsp. vulgare]
Locus_84_Transcript_1/7_Confidence_0.278_Length_602	gi|357122596|ref|XP_003563001.1|	9.27904e-32	70.65	PREDICTED: thiazole biosynthetic enzyme 1-2, chloroplastic-like [Brachypodium distachyon]
Locus_84_Transcript_2/7_Confidence_0.556_Length_1317	gi|357122596|ref|XP_003563001.1|	9.56461e-131	76.85	PREDICTED: thiazole biosynthetic enzyme 1-2, chloroplastic-like [Brachypodium distachyon]
Locus_84_Transcript_3/7_Confidence_0.556_Length_1237	gi|357122596|ref|XP_003563001.1|	1.51726e-135	77.81	PREDICTED: thiazole biosynthetic enzyme 1-2, chloroplastic-like [Brachypodium distachyon]
Locus_84_Transcript_4/7_Confidence_0.500_Length_1082	gi|357122596|ref|XP_003563001.1|	8.39e-126	79.25	PREDICTED: thiazole biosynthetic enzyme 1-2, chloroplastic-like [Brachypodium distachyon]
Locus_84_Transcript_5/7_Confidence_0.556_Length_1246	gi|357122596|ref|XP_003563001.1|	1.19136e-132	77.34	PREDICTED: thiazole biosynthetic enzyme 1-2, chloroplastic-like [Brachypodium distachyon]
Locus_84_Transcript_6/7_Confidence_0.556_Length_1364	gi|357122596|ref|XP_003563001.1|	9.9841e-121	64.69	PREDICTED: thiazole biosynthetic enzyme 1-2, chloroplastic-like [Brachypodium distachyon]
Locus_84_Transcript_7/7_Confidence_0.556_Length_1240	gi|357122596|ref|XP_003563001.1|	1.16698e-135	77.81	PREDICTED: thiazole biosynthetic enzyme 1-2, chloroplastic-like [Brachypodium distachyon]
Locus_85_Transcript_1/4_Confidence_0.500_Length_545	gi|218196797|gb|EEC79224.1|	3.37909e-85	88.30	hypothetical protein OsI_19960 [Oryza sativa Indica Group]
Locus_85_Transcript_2/4_Confidence_0.625_Length_672	gi|357133679|ref|XP_003568451.1|	1.24456e-119	93.72	PREDICTED: tubulin beta-1 chain-like [Brachypodium distachyon]
Locus_85_Transcript_3/4_Confidence_0.500_Length_672	gi|357133679|ref|XP_003568451.1|	1.24456e-119	93.72	PREDICTED: tubulin beta-1 chain-like [Brachypodium distachyon]
Locus_85_Transcript_4/4_Confidence_0.625_Length_746	gi|218196797|gb|EEC79224.1|	4.22421e-125	91.60	hypothetical protein OsI_19960 [Oryza sativa Indica Group]
Locus_86_Transcript_1/8_Confidence_0.667_Length_2845	gi|300681538|emb|CBH32635.1|	0	70.08	conserved hypothetical protein, Hv-pg1 homolog,putative, expressed [Triticum aestivum]
Locus_86_Transcript_2/8_Confidence_0.667_Length_2845	gi|300681538|emb|CBH32635.1|	0	70.08	conserved hypothetical protein, Hv-pg1 homolog,putative, expressed [Triticum aestivum]
Locus_86_Transcript_3/8_Confidence_0.667_Length_2845	gi|300681538|emb|CBH32635.1|	0	68.68	conserved hypothetical protein, Hv-pg1 homolog,putative, expressed [Triticum aestivum]
Locus_86_Transcript_4/8_Confidence_0.667_Length_2755	gi|300681538|emb|CBH32635.1|	0	63.12	conserved hypothetical protein, Hv-pg1 homolog,putative, expressed [Triticum aestivum]
Locus_86_Transcript_5/8_Confidence_0.667_Length_2845	gi|300681538|emb|CBH32635.1|	0	69.66	conserved hypothetical protein, Hv-pg1 homolog,putative, expressed [Triticum aestivum]
Locus_86_Transcript_6/8_Confidence_0.667_Length_2857	gi|300681538|emb|CBH32635.1|	0	60.68	conserved hypothetical protein, Hv-pg1 homolog,putative, expressed [Triticum aestivum]
Locus_86_Transcript_7/8_Confidence_0.667_Length_2845	gi|300681538|emb|CBH32635.1|	0	70.08	conserved hypothetical protein, Hv-pg1 homolog,putative, expressed [Triticum aestivum]
Locus_86_Transcript_8/8_Confidence_0.667_Length_2845	gi|300681538|emb|CBH32635.1|	0	69.94	conserved hypothetical protein, Hv-pg1 homolog,putative, expressed [Triticum aestivum]
Locus_87_Transcript_1/6_Confidence_0.474_Length_1339	gi|357165810|ref|XP_003580501.1|	7.67106e-134	73.68	PREDICTED: uncharacterized membrane protein At1g16860-like [Brachypodium distachyon]
Locus_87_Transcript_2/6_Confidence_0.526_Length_1339	gi|357165810|ref|XP_003580501.1|	1.70497e-141	77.09	PREDICTED: uncharacterized membrane protein At1g16860-like [Brachypodium distachyon]
Locus_87_Transcript_3/6_Confidence_0.474_Length_1339	gi|357165810|ref|XP_003580501.1|	1.70497e-141	77.09	PREDICTED: uncharacterized membrane protein At1g16860-like [Brachypodium distachyon]
Locus_87_Transcript_4/6_Confidence_0.526_Length_1339	gi|357165810|ref|XP_003580501.1|	4.48678e-142	77.09	PREDICTED: uncharacterized membrane protein At1g16860-like [Brachypodium distachyon]
Locus_87_Transcript_5/6_Confidence_0.263_Length_891	gi|357165810|ref|XP_003580501.1|	4.79527e-66	75.43	PREDICTED: uncharacterized membrane protein At1g16860-like [Brachypodium distachyon]
Locus_87_Transcript_6/6_Confidence_0.526_Length_1339	gi|357165810|ref|XP_003580501.1|	1.70497e-141	77.09	PREDICTED: uncharacterized membrane protein At1g16860-like [Brachypodium distachyon]
Locus_88_Transcript_1/7_Confidence_0.714_Length_1387	gi|326514688|dbj|BAJ99705.1|	2.03816e-153	83.38	predicted protein [Hordeum vulgare subsp. vulgare]
Locus_88_Transcript_2/7_Confidence_0.667_Length_1387	gi|326514688|dbj|BAJ99705.1|	5.93013e-153	83.09	predicted protein [Hordeum vulgare subsp. vulgare]
Locus_88_Transcript_3/7_Confidence_0.524_Length_1387	gi|326514688|dbj|BAJ99705.1|	1.7254e-152	82.79	predicted protein [Hordeum vulgare subsp. vulgare]
Locus_88_Transcript_4/7_Confidence_0.667_Length_1385	gi|326514688|dbj|BAJ99705.1|	5.93013e-153	83.09	predicted protein [Hordeum vulgare subsp. vulgare]
Locus_88_Transcript_5/7_Confidence_0.524_Length_842	gi|326514688|dbj|BAJ99705.1|	2.34354e-112	86.32	predicted protein [Hordeum vulgare subsp. vulgare]
Locus_88_Transcript_6/7_Confidence_0.619_Length_1425	gi|326514688|dbj|BAJ99705.1|	1.79616e-152	82.79	predicted protein [Hordeum vulgare subsp. vulgare]
Locus_88_Transcript_7/7_Confidence_0.667_Length_1387	gi|326514688|dbj|BAJ99705.1|	5.93013e-153	83.09	predicted protein [Hordeum vulgare subsp. vulgare]
Locus_89_Transcript_1/4_Confidence_0.444_Length_385	gi|242073412|ref|XP_002446642.1|	1.41423e-25	84.06	hypothetical protein SORBIDRAFT_06g019620 [Sorghum bicolor] &gt;gi|241937825|gb|EES10970.1| hypothetical protein SORBIDRAFT_06g019620 [Sorghum bicolor]
Locus_89_Transcript_2/4_Confidence_0.444_Length_731	gi|242073412|ref|XP_002446642.1|	3.63477e-73	75.66	hypothetical protein SORBIDRAFT_06g019620 [Sorghum bicolor] &gt;gi|241937825|gb|EES10970.1| hypothetical protein SORBIDRAFT_06g019620 [Sorghum bicolor]
Locus_89_Transcript_3/4_Confidence_0.667_Length_728	gi|242073412|ref|XP_002446642.1|	3.04826e-72	74.60	hypothetical protein SORBIDRAFT_06g019620 [Sorghum bicolor] &gt;gi|241937825|gb|EES10970.1| hypothetical protein SORBIDRAFT_06g019620 [Sorghum bicolor]
Locus_89_Transcript_4/4_Confidence_0.444_Length_731	gi|242073412|ref|XP_002446642.1|	8.09742e-73	75.66	hypothetical protein SORBIDRAFT_06g019620 [Sorghum bicolor] &gt;gi|241937825|gb|EES10970.1| hypothetical protein SORBIDRAFT_06g019620 [Sorghum bicolor]
Locus_90_Transcript_1/7_Confidence_0.556_Length_819	gi|357153791|ref|XP_003576567.1|	3.30624e-132	91.14	PREDICTED: hypersensitive-induced response protein 1-like [Brachypodium distachyon]
Locus_90_Transcript_2/7_Confidence_0.556_Length_987	gi|357153791|ref|XP_003576567.1|	8.0534e-145	90.20	PREDICTED: hypersensitive-induced response protein 1-like [Brachypodium distachyon]
Locus_90_Transcript_3/7_Confidence_0.111_Length_325	gi|357153791|ref|XP_003576567.1|	2.6684e-40	96.67	PREDICTED: hypersensitive-induced response protein 1-like [Brachypodium distachyon]
Locus_90_Transcript_4/7_Confidence_0.611_Length_819	gi|357153791|ref|XP_003576567.1|	5.10079e-133	91.51	PREDICTED: hypersensitive-induced response protein 1-like [Brachypodium distachyon]
Locus_90_Transcript_5/7_Confidence_0.500_Length_1033	gi|357153791|ref|XP_003576567.1|	1.98893e-133	90.88	PREDICTED: hypersensitive-induced response protein 1-like [Brachypodium distachyon]
Locus_90_Transcript_6/7_Confidence_0.500_Length_1074	gi|357153791|ref|XP_003576567.1|	1.85393e-145	89.93	PREDICTED: hypersensitive-induced response protein 1-like [Brachypodium distachyon]
Locus_90_Transcript_7/7_Confidence_0.556_Length_819	gi|357153791|ref|XP_003576567.1|	5.10079e-133	91.51	PREDICTED: hypersensitive-induced response protein 1-like [Brachypodium distachyon]
Locus_91_Transcript_1/5_Confidence_0.500_Length_658	gi|357146612|ref|XP_003574053.1|	2.69613e-55	90.91	PREDICTED: probable ATP synthase 24 kDa subunit, mitochondrial-like [Brachypodium distachyon]
Locus_91_Transcript_2/5_Confidence_0.714_Length_1113	gi|357146612|ref|XP_003574053.1|	8.78163e-114	91.56	PREDICTED: probable ATP synthase 24 kDa subunit, mitochondrial-like [Brachypodium distachyon]
Locus_91_Transcript_3/5_Confidence_0.500_Length_652	gi|357146612|ref|XP_003574053.1|	1.01291e-83	91.71	PREDICTED: probable ATP synthase 24 kDa subunit, mitochondrial-like [Brachypodium distachyon]
Locus_91_Transcript_4/5_Confidence_0.714_Length_1113	gi|357146612|ref|XP_003574053.1|	5.14828e-114	92.02	PREDICTED: probable ATP synthase 24 kDa subunit, mitochondrial-like [Brachypodium distachyon]
Locus_91_Transcript_5/5_Confidence_0.714_Length_1113	gi|357146612|ref|XP_003574053.1|	8.78163e-114	91.56	PREDICTED: probable ATP synthase 24 kDa subunit, mitochondrial-like [Brachypodium distachyon]
Locus_92_Transcript_1/3_Confidence_0.556_Length_231	gi|357153355|ref|XP_003576425.1|	3.38752e-27	80.52	PREDICTED: 12S seed storage globulin 1-like [Brachypodium distachyon]
Locus_92_Transcript_2/3_Confidence_0.778_Length_380	gi|357153355|ref|XP_003576425.1|	2.94694e-39	78.43	PREDICTED: 12S seed storage globulin 1-like [Brachypodium distachyon]
Locus_92_Transcript_3/3_Confidence_0.667_Length_217	gi|357153355|ref|XP_003576425.1|	1.17905e-24	80.56	PREDICTED: 12S seed storage globulin 1-like [Brachypodium distachyon]
Locus_93_Transcript_1/6_Confidence_0.500_Length_1009	gi|357164052|ref|XP_003579933.1|	2.7207e-180	88.39	PREDICTED: agmatine deiminase-like [Brachypodium distachyon]
Locus_93_Transcript_2/6_Confidence_0.286_Length_808	gi|357164052|ref|XP_003579933.1|	2.14203e-144	87.73	PREDICTED: agmatine deiminase-like [Brachypodium distachyon]
Locus_93_Transcript_3/6_Confidence_0.429_Length_875	gi|357164052|ref|XP_003579933.1|	1.44662e-152	87.29	PREDICTED: agmatine deiminase-like [Brachypodium distachyon]
Locus_93_Transcript_4/6_Confidence_0.429_Length_1318	gi|357164052|ref|XP_003579933.1|	0	88.35	PREDICTED: agmatine deiminase-like [Brachypodium distachyon]
Locus_93_Transcript_5/6_Confidence_0.429_Length_1009	gi|357164052|ref|XP_003579933.1|	7.91604e-180	88.10	PREDICTED: agmatine deiminase-like [Brachypodium distachyon]
Locus_93_Transcript_6/6_Confidence_0.429_Length_1038	gi|357164052|ref|XP_003579933.1|	0	88.41	PREDICTED: agmatine deiminase-like [Brachypodium distachyon]
Locus_94_Transcript_1/4_Confidence_0.636_Length_1181	gi|326508923|dbj|BAJ86854.1|	1.29154e-150	95.62	predicted protein [Hordeum vulgare subsp. vulgare]
Locus_94_Transcript_2/4_Confidence_0.727_Length_1181	gi|326508923|dbj|BAJ86854.1|	5.79745e-151	95.99	predicted protein [Hordeum vulgare subsp. vulgare]
Locus_94_Transcript_3/4_Confidence_0.545_Length_1181	gi|326508923|dbj|BAJ86854.1|	8.94418e-152	96.35	predicted protein [Hordeum vulgare subsp. vulgare]
Locus_94_Transcript_4/4_Confidence_0.727_Length_1181	gi|326508923|dbj|BAJ86854.1|	1.29154e-150	95.62	predicted protein [Hordeum vulgare subsp. vulgare]
Locus_95_Transcript_1/3_Confidence_0.600_Length_733	gi|357163353|ref|XP_003579705.1|	1.10719e-61	89.29	PREDICTED: 40S ribosomal protein S14-like [Brachypodium distachyon]
Locus_95_Transcript_2/3_Confidence_0.600_Length_617	gi|357163353|ref|XP_003579705.1|	7.34902e-62	89.29	PREDICTED: 40S ribosomal protein S14-like [Brachypodium distachyon]
Locus_95_Transcript_3/3_Confidence_0.600_Length_617	gi|357163353|ref|XP_003579705.1|	7.34902e-62	89.29	PREDICTED: 40S ribosomal protein S14-like [Brachypodium distachyon]
Locus_96_Transcript_1/1_Confidence_1.000_Length_592	gi|326523849|dbj|BAJ96935.1|	7.65101e-42	83.81	predicted protein [Hordeum vulgare subsp. vulgare]
Locus_97_Transcript_1/1_Confidence_1.000_Length_541	gi|32400802|gb|AAP80633.1|AF475111_1	7.59896e-98	96.67	phosphoglycerate mutase [Triticum aestivum]
Locus_98_Transcript_1/5_Confidence_0.692_Length_917	gi|115439013|ref|NP_001043786.1|	5.9651e-59	61.11	Os01g0663400 [Oryza sativa Japonica Group] &gt;gi|113533317|dbj|BAF05700.1| Os01g0663400 [Oryza sativa Japonica Group] &gt;gi|215701483|dbj|BAG92907.1| unnamed protein product [Oryza sativa Japonica Group] &gt;gi|218188796|gb|EEC71223.1| hypothetical protein OsI_03158 [Oryza sativa Indica Group] &gt;gi|222618996|gb|EEE55128.1| hypothetical protein OsJ_02912 [Oryza sativa Japonica Group]
Locus_98_Transcript_2/5_Confidence_0.462_Length_917	gi|115439013|ref|NP_001043786.1|	1.56977e-59	61.62	Os01g0663400 [Oryza sativa Japonica Group] &gt;gi|113533317|dbj|BAF05700.1| Os01g0663400 [Oryza sativa Japonica Group] &gt;gi|215701483|dbj|BAG92907.1| unnamed protein product [Oryza sativa Japonica Group] &gt;gi|218188796|gb|EEC71223.1| hypothetical protein OsI_03158 [Oryza sativa Indica Group] &gt;gi|222618996|gb|EEE55128.1| hypothetical protein OsJ_02912 [Oryza sativa Japonica Group]
Locus_98_Transcript_3/5_Confidence_0.615_Length_917	gi|115439013|ref|NP_001043786.1|	2.26674e-58	61.11	Os01g0663400 [Oryza sativa Japonica Group] &gt;gi|113533317|dbj|BAF05700.1| Os01g0663400 [Oryza sativa Japonica Group] &gt;gi|215701483|dbj|BAG92907.1| unnamed protein product [Oryza sativa Japonica Group] &gt;gi|218188796|gb|EEC71223.1| hypothetical protein OsI_03158 [Oryza sativa Indica Group] &gt;gi|222618996|gb|EEE55128.1| hypothetical protein OsJ_02912 [Oryza sativa Japonica Group]
Locus_98_Transcript_4/5_Confidence_0.692_Length_917	gi|115439013|ref|NP_001043786.1|	3.49707e-59	61.62	Os01g0663400 [Oryza sativa Japonica Group] &gt;gi|113533317|dbj|BAF05700.1| Os01g0663400 [Oryza sativa Japonica Group] &gt;gi|215701483|dbj|BAG92907.1| unnamed protein product [Oryza sativa Japonica Group] &gt;gi|218188796|gb|EEC71223.1| hypothetical protein OsI_03158 [Oryza sativa Indica Group] &gt;gi|222618996|gb|EEE55128.1| hypothetical protein OsJ_02912 [Oryza sativa Japonica Group]
Locus_98_Transcript_5/5_Confidence_0.692_Length_917	gi|115439013|ref|NP_001043786.1|	3.49707e-59	61.62	Os01g0663400 [Oryza sativa Japonica Group] &gt;gi|113533317|dbj|BAF05700.1| Os01g0663400 [Oryza sativa Japonica Group] &gt;gi|215701483|dbj|BAG92907.1| unnamed protein product [Oryza sativa Japonica Group] &gt;gi|218188796|gb|EEC71223.1| hypothetical protein OsI_03158 [Oryza sativa Indica Group] &gt;gi|222618996|gb|EEE55128.1| hypothetical protein OsJ_02912 [Oryza sativa Japonica Group]
Locus_99_Transcript_1/8_Confidence_0.682_Length_2231	gi|42407350|dbj|BAD08811.1|	0	79.10	putative peroxisomal targeting signal 1 receptor [Oryza sativa Japonica Group]
Locus_99_Transcript_2/8_Confidence_0.682_Length_2231	gi|42407350|dbj|BAD08811.1|	0	79.10	putative peroxisomal targeting signal 1 receptor [Oryza sativa Japonica Group]
Locus_99_Transcript_3/8_Confidence_0.682_Length_2231	gi|42407350|dbj|BAD08811.1|	0	79.10	putative peroxisomal targeting signal 1 receptor [Oryza sativa Japonica Group]
Locus_99_Transcript_4/8_Confidence_0.682_Length_2231	gi|42407350|dbj|BAD08811.1|	0	78.96	putative peroxisomal targeting signal 1 receptor [Oryza sativa Japonica Group]
Locus_99_Transcript_5/8_Confidence_0.682_Length_2231	gi|42407350|dbj|BAD08811.1|	0	79.10	putative peroxisomal targeting signal 1 receptor [Oryza sativa Japonica Group]
Locus_99_Transcript_6/8_Confidence_0.682_Length_2231	gi|42407350|dbj|BAD08811.1|	0	79.25	putative peroxisomal targeting signal 1 receptor [Oryza sativa Japonica Group]
Locus_99_Transcript_7/8_Confidence_0.682_Length_2402	gi|357148310|ref|XP_003574713.1|	0	83.51	PREDICTED: peroxisome biogenesis protein 5-like [Brachypodium distachyon]
Locus_99_Transcript_8/8_Confidence_0.682_Length_2231	gi|42407350|dbj|BAD08811.1|	0	79.10	putative peroxisomal targeting signal 1 receptor [Oryza sativa Japonica Group]
Locus_100_Transcript_1/7_Confidence_0.667_Length_2715	gi|18568269|gb|AAL76001.1|AF466646_9	0	55.19	putative gag-pol polyprotein [Zea mays]
Locus_100_Transcript_2/7_Confidence_0.667_Length_2715	gi|116309424|emb|CAH66499.1|	0	56.21	H0321H01.8 [Oryza sativa Indica Group]
Locus_100_Transcript_3/7_Confidence_0.667_Length_2715	gi|18568269|gb|AAL76001.1|AF466646_9	0	55.34	putative gag-pol polyprotein [Zea mays]
Locus_100_Transcript_4/7_Confidence_0.667_Length_2715	gi|18568269|gb|AAL76001.1|AF466646_9	0	54.90	putative gag-pol polyprotein [Zea mays]
Locus_100_Transcript_5/7_Confidence_0.667_Length_2715	gi|18568269|gb|AAL76001.1|AF466646_9	0	54.60	putative gag-pol polyprotein [Zea mays]
Locus_100_Transcript_6/7_Confidence_0.667_Length_2715	gi|18568269|gb|AAL76001.1|AF466646_9	0	55.19	putative gag-pol polyprotein [Zea mays]
Locus_100_Transcript_7/7_Confidence_0.667_Length_2715	gi|18568269|gb|AAL76001.1|AF466646_9	0	55.19	putative gag-pol polyprotein [Zea mays]
Locus_101_Transcript_1/1_Confidence_1.000_Length_2394	gi|357153138|ref|XP_003576351.1|	0	75.60	PREDICTED: putative receptor protein kinase ZmPK1-like [Brachypodium distachyon]
Locus_102_Transcript_1/6_Confidence_0.600_Length_916	gi|357155314|ref|XP_003577079.1|	6.66849e-135	89.59	PREDICTED: protein FRIGIDA-like [Brachypodium distachyon]
Locus_102_Transcript_2/6_Confidence_0.667_Length_885	gi|357155314|ref|XP_003577079.1|	1.94009e-128	89.53	PREDICTED: protein FRIGIDA-like [Brachypodium distachyon]
Locus_102_Transcript_3/6_Confidence_0.667_Length_965	gi|357155314|ref|XP_003577079.1|	2.25443e-128	89.53	PREDICTED: protein FRIGIDA-like [Brachypodium distachyon]
Locus_102_Transcript_4/6_Confidence_0.600_Length_885	gi|357155314|ref|XP_003577079.1|	5.6448e-128	89.15	PREDICTED: protein FRIGIDA-like [Brachypodium distachyon]
Locus_102_Transcript_5/6_Confidence_0.667_Length_885	gi|357155314|ref|XP_003577079.1|	1.94009e-128	89.53	PREDICTED: protein FRIGIDA-like [Brachypodium distachyon]
Locus_102_Transcript_6/6_Confidence_0.667_Length_885	gi|357155314|ref|XP_003577079.1|	1.94009e-128	89.53	PREDICTED: protein FRIGIDA-like [Brachypodium distachyon]
Locus_103_Transcript_1/3_Confidence_0.600_Length_895	gi|326513974|dbj|BAJ92137.1|	6.53716e-55	83.72	predicted protein [Hordeum vulgare subsp. vulgare]
Locus_103_Transcript_2/3_Confidence_0.500_Length_722	gi|357135017|ref|XP_003569109.1|	6.05416e-57	84.96	PREDICTED: cytochrome b5-like [Brachypodium distachyon]
Locus_103_Transcript_3/3_Confidence_0.600_Length_893	gi|357135017|ref|XP_003569109.1|	9.06448e-57	84.96	PREDICTED: cytochrome b5-like [Brachypodium distachyon]
Locus_104_Transcript_1/2_Confidence_1.000_Length_610	gi|4826590|gb|AAD30187.1|	1.15369e-35	57.24	starch branching enzyme I [Aegilops tauschii subsp. strangulata]
Locus_104_Transcript_2/2_Confidence_1.000_Length_610	gi|4586236|emb|CAB40979.1|	2.65353e-40	58.44	starch branching enzyme I [Triticum aestivum]
Locus_105_Transcript_1/6_Confidence_0.696_Length_290	gi|134919|sp|P14812.1|SSG2_AVESA	4.60157e-32	71.88	RecName: Full=12S seed storage globulin 2; Contains: RecName: Full=12S seed storage globulin 2 acidic chain; Contains: RecName: Full=12S seed storage globulin 2 basic chain; Flags: Precursor &gt;gi|313360|emb|CAA35631.1| 12S seed storage protein [Avena sativa]
Locus_105_Transcript_2/6_Confidence_0.696_Length_290	gi|134919|sp|P14812.1|SSG2_AVESA	7.0992e-33	73.96	RecName: Full=12S seed storage globulin 2; Contains: RecName: Full=12S seed storage globulin 2 acidic chain; Contains: RecName: Full=12S seed storage globulin 2 basic chain; Flags: Precursor &gt;gi|313360|emb|CAA35631.1| 12S seed storage protein [Avena sativa]
Locus_105_Transcript_3/6_Confidence_0.652_Length_290	gi|134919|sp|P14812.1|SSG2_AVESA	1.58154e-32	72.92	RecName: Full=12S seed storage globulin 2; Contains: RecName: Full=12S seed storage globulin 2 acidic chain; Contains: RecName: Full=12S seed storage globulin 2 basic chain; Flags: Precursor &gt;gi|313360|emb|CAA35631.1| 12S seed storage protein [Avena sativa]
Locus_105_Transcript_4/6_Confidence_0.652_Length_290	gi|134919|sp|P14812.1|SSG2_AVESA	2.06555e-32	72.92	RecName: Full=12S seed storage globulin 2; Contains: RecName: Full=12S seed storage globulin 2 acidic chain; Contains: RecName: Full=12S seed storage globulin 2 basic chain; Flags: Precursor &gt;gi|313360|emb|CAA35631.1| 12S seed storage protein [Avena sativa]
Locus_105_Transcript_5/6_Confidence_0.652_Length_290	gi|134919|sp|P14812.1|SSG2_AVESA	1.58154e-32	72.92	RecName: Full=12S seed storage globulin 2; Contains: RecName: Full=12S seed storage globulin 2 acidic chain; Contains: RecName: Full=12S seed storage globulin 2 basic chain; Flags: Precursor &gt;gi|313360|emb|CAA35631.1| 12S seed storage protein [Avena sativa]
Locus_105_Transcript_6/6_Confidence_0.696_Length_290	gi|134919|sp|P14812.1|SSG2_AVESA	1.58154e-32	72.92	RecName: Full=12S seed storage globulin 2; Contains: RecName: Full=12S seed storage globulin 2 acidic chain; Contains: RecName: Full=12S seed storage globulin 2 basic chain; Flags: Precursor &gt;gi|313360|emb|CAA35631.1| 12S seed storage protein [Avena sativa]
Locus_106_Transcript_1/5_Confidence_0.667_Length_3262	gi|326509175|dbj|BAJ86980.1|	0	75.03	predicted protein [Hordeum vulgare subsp. vulgare]
Locus_106_Transcript_2/5_Confidence_0.667_Length_3276	gi|326509175|dbj|BAJ86980.1|	0	75.03	predicted protein [Hordeum vulgare subsp. vulgare]
Locus_106_Transcript_3/5_Confidence_0.667_Length_3262	gi|326509175|dbj|BAJ86980.1|	0	76.08	predicted protein [Hordeum vulgare subsp. vulgare]
Locus_106_Transcript_4/5_Confidence_0.667_Length_3262	gi|326509175|dbj|BAJ86980.1|	0	75.87	predicted protein [Hordeum vulgare subsp. vulgare]
Locus_106_Transcript_5/5_Confidence_0.667_Length_3262	gi|326509175|dbj|BAJ86980.1|	0	75.03	predicted protein [Hordeum vulgare subsp. vulgare]
Locus_107_Transcript_1/4_Confidence_0.692_Length_1010	gi|193073259|gb|ACF07998.1|	3.85857e-126	86.51	beta-glucosidase [Hordeum vulgare subsp. vulgare]
Locus_107_Transcript_2/4_Confidence_0.692_Length_959	gi|193073259|gb|ACF07998.1|	1.76655e-125	86.11	beta-glucosidase [Hordeum vulgare subsp. vulgare]
Locus_107_Transcript_3/4_Confidence_0.385_Length_433	gi|193073259|gb|ACF07998.1|	2.07437e-69	87.50	beta-glucosidase [Hordeum vulgare subsp. vulgare]
Locus_107_Transcript_4/4_Confidence_0.692_Length_1010	gi|193073259|gb|ACF07998.1|	1.32617e-126	86.90	beta-glucosidase [Hordeum vulgare subsp. vulgare]
Locus_109_Transcript_1/5_Confidence_0.538_Length_742	gi|357157556|ref|XP_003577837.1|	6.27081e-81	73.23	PREDICTED: uncharacterized protein LOC100827618 [Brachypodium distachyon]
Locus_109_Transcript_2/5_Confidence_0.385_Length_428	gi|357157556|ref|XP_003577837.1|	2.33997e-28	66.67	PREDICTED: uncharacterized protein LOC100827618 [Brachypodium distachyon]
Locus_109_Transcript_3/5_Confidence_0.385_Length_428	gi|357157556|ref|XP_003577837.1|	3.61006e-29	67.78	PREDICTED: uncharacterized protein LOC100827618 [Brachypodium distachyon]
Locus_109_Transcript_4/5_Confidence_0.538_Length_1187	gi|326496294|dbj|BAJ94609.1|	8.59623e-86	74.07	predicted protein [Hordeum vulgare subsp. vulgare] &gt;gi|326520830|dbj|BAJ92778.1| predicted protein [Hordeum vulgare subsp. vulgare]
Locus_109_Transcript_5/5_Confidence_0.538_Length_1187	gi|326496294|dbj|BAJ94609.1|	2.26217e-86	74.54	predicted protein [Hordeum vulgare subsp. vulgare] &gt;gi|326520830|dbj|BAJ92778.1| predicted protein [Hordeum vulgare subsp. vulgare]
Locus_110_Transcript_1/1_Confidence_1.000_Length_765	gi|357112687|ref|XP_003558139.1|	1.36573e-57	96.33	PREDICTED: NADH dehydrogenase [ubiquinone] 1 alpha subcomplex subunit 8-A-like isoform 1 [Brachypodium distachyon]
Locus_111_Transcript_1/3_Confidence_0.571_Length_1048	gi|357130053|ref|XP_003566671.1|	1.19474e-133	94.90	PREDICTED: translation initiation factor IF-2-like [Brachypodium distachyon]
Locus_111_Transcript_2/3_Confidence_0.429_Length_1048	gi|357130053|ref|XP_003566671.1|	3.47617e-133	94.51	PREDICTED: translation initiation factor IF-2-like [Brachypodium distachyon]
Locus_111_Transcript_3/3_Confidence_0.571_Length_1969	gi|357130053|ref|XP_003566671.1|	0	93.95	PREDICTED: translation initiation factor IF-2-like [Brachypodium distachyon]
Locus_112_Transcript_1/7_Confidence_0.684_Length_1600	gi|357164007|ref|XP_003579919.1|	0	87.77	PREDICTED: betaine aldehyde dehydrogenase-like [Brachypodium distachyon]
Locus_112_Transcript_2/7_Confidence_0.684_Length_1600	gi|357164007|ref|XP_003579919.1|	0	92.14	PREDICTED: betaine aldehyde dehydrogenase-like [Brachypodium distachyon]
Locus_112_Transcript_3/7_Confidence_0.684_Length_1600	gi|357164007|ref|XP_003579919.1|	0	92.14	PREDICTED: betaine aldehyde dehydrogenase-like [Brachypodium distachyon]
Locus_112_Transcript_4/7_Confidence_0.632_Length_1600	gi|357164007|ref|XP_003579919.1|	0	92.14	PREDICTED: betaine aldehyde dehydrogenase-like [Brachypodium distachyon]
Locus_112_Transcript_5/7_Confidence_0.684_Length_1600	gi|357164007|ref|XP_003579919.1|	0	91.92	PREDICTED: betaine aldehyde dehydrogenase-like [Brachypodium distachyon]
Locus_112_Transcript_6/7_Confidence_0.632_Length_1600	gi|357164007|ref|XP_003579919.1|	0	91.92	PREDICTED: betaine aldehyde dehydrogenase-like [Brachypodium distachyon]
Locus_112_Transcript_7/7_Confidence_0.684_Length_1600	gi|357164007|ref|XP_003579919.1|	0	92.14	PREDICTED: betaine aldehyde dehydrogenase-like [Brachypodium distachyon]
Locus_113_Transcript_1/4_Confidence_0.625_Length_1193	gi|357111453|ref|XP_003557527.1|	2.71697e-172	91.67	PREDICTED: 2-oxoisovalerate dehydrogenase subunit beta, mitochondrial-like [Brachypodium distachyon]
Locus_113_Transcript_2/4_Confidence_0.625_Length_1376	gi|357111453|ref|XP_003557527.1|	1.13843e-172	91.98	PREDICTED: 2-oxoisovalerate dehydrogenase subunit beta, mitochondrial-like [Brachypodium distachyon]
Locus_113_Transcript_3/4_Confidence_0.625_Length_1185	gi|357111453|ref|XP_003557527.1|	5.41009e-173	91.67	PREDICTED: 2-oxoisovalerate dehydrogenase subunit beta, mitochondrial-like [Brachypodium distachyon]
Locus_113_Transcript_4/4_Confidence_0.625_Length_1185	gi|357111453|ref|XP_003557527.1|	2.685e-172	91.67	PREDICTED: 2-oxoisovalerate dehydrogenase subunit beta, mitochondrial-like [Brachypodium distachyon]
Locus_114_Transcript_1/2_Confidence_1.000_Length_456	gi|326528187|dbj|BAJ89145.1|	1.93558e-83	94.67	predicted protein [Hordeum vulgare subsp. vulgare]
Locus_114_Transcript_2/2_Confidence_1.000_Length_435	gi|326528187|dbj|BAJ89145.1|	2.21114e-79	94.44	predicted protein [Hordeum vulgare subsp. vulgare]
Locus_115_Transcript_1/1_Confidence_1.000_Length_621	gi|357150108|ref|XP_003575344.1|	7.28564e-25	57.38	PREDICTED: uncharacterized protein LOC100823597 [Brachypodium distachyon]
Locus_116_Transcript_1/6_Confidence_0.688_Length_2288	gi|357161360|ref|XP_003579066.1|	0	80.69	PREDICTED: uncharacterized protein LOC100841785 [Brachypodium distachyon]
Locus_116_Transcript_2/6_Confidence_0.688_Length_2288	gi|357161360|ref|XP_003579066.1|	0	78.45	PREDICTED: uncharacterized protein LOC100841785 [Brachypodium distachyon]
Locus_116_Transcript_3/6_Confidence_0.688_Length_2294	gi|357161360|ref|XP_003579066.1|	0	80.69	PREDICTED: uncharacterized protein LOC100841785 [Brachypodium distachyon]
Locus_116_Transcript_4/6_Confidence_0.688_Length_2265	gi|357161360|ref|XP_003579066.1|	0	80.34	PREDICTED: uncharacterized protein LOC100841785 [Brachypodium distachyon]
Locus_116_Transcript_5/6_Confidence_0.688_Length_2288	gi|357161360|ref|XP_003579066.1|	0	80.52	PREDICTED: uncharacterized protein LOC100841785 [Brachypodium distachyon]
Locus_116_Transcript_6/6_Confidence_0.688_Length_2288	gi|357161360|ref|XP_003579066.1|	0	80.34	PREDICTED: uncharacterized protein LOC100841785 [Brachypodium distachyon]
Locus_117_Transcript_1/1_Confidence_1.000_Length_571	gi|115486523|ref|NP_001068405.1|	6.22128e-27	85.07	Os11g0660500 [Oryza sativa Japonica Group] &gt;gi|549063|sp|P35681.1|TCTP_ORYSJ RecName: Full=Translationally-controlled tumor protein homolog; Short=TCTP &gt;gi|303835|dbj|BAA02151.1| 21kd polypeptide [Oryza sativa Japonica Group] &gt;gi|77552402|gb|ABA95199.1| Translationally-controlled tumor protein, putative, expressed [Oryza sativa Japonica Group] &gt;gi|113645627|dbj|BAF28768.1| Os11g066050…
Locus_118_Transcript_1/2_Confidence_1.000_Length_260	gi|226510|prf||1515394A	8.37808e-34	81.40	seed storage globulin
Locus_118_Transcript_2/2_Confidence_1.000_Length_280	gi|226510|prf||1515394A	7.41933e-35	79.12	seed storage globulin
Locus_119_Transcript_1/1_Confidence_1.000_Length_1242	gi|357131847|ref|XP_003567545.1|	2.50766e-168	92.09	PREDICTED: isopenicillin N epimerase-like [Brachypodium distachyon]
Locus_124_Transcript_1/6_Confidence_0.027_Length_133	gi|2764800|emb|CAA54153.1|	2.49467e-14	95.35	12s globulin [Avena sativa]
Locus_124_Transcript_2/6_Confidence_0.068_Length_183	gi|2764800|emb|CAA54153.1|	2.72323e-24	91.80	12s globulin [Avena sativa]
Locus_124_Transcript_3/6_Confidence_0.378_Length_224	gi|2764800|emb|CAA54153.1|	3.90614e-31	91.89	12s globulin [Avena sativa]
Locus_124_Transcript_4/6_Confidence_0.378_Length_224	gi|2764800|emb|CAA54153.1|	1.38929e-28	87.84	12s globulin [Avena sativa]
Locus_124_Transcript_5/6_Confidence_0.243_Length_208	gi|2764800|emb|CAA54153.1|	6.74653e-28	91.30	12s globulin [Avena sativa]
Locus_124_Transcript_6/6_Confidence_0.378_Length_224	gi|2764800|emb|CAA54153.1|	1.38929e-28	87.84	12s globulin [Avena sativa]
Locus_126_Transcript_1/3_Confidence_0.714_Length_1040	gi|115440075|ref|NP_001044317.1|	3.2516e-83	92.90	Os01g0760600 [Oryza sativa Japonica Group] &gt;gi|57900353|dbj|BAD87343.1| putative aspartate aminotransferase [Oryza sativa Japonica Group] &gt;gi|113533848|dbj|BAF06231.1| Os01g0760600 [Oryza sativa Japonica Group] &gt;gi|215737226|dbj|BAG96155.1| unnamed protein product [Oryza sativa Japonica Group]
Locus_126_Transcript_2/3_Confidence_0.714_Length_1003	gi|115440075|ref|NP_001044317.1|	1.37414e-83	93.49	Os01g0760600 [Oryza sativa Japonica Group] &gt;gi|57900353|dbj|BAD87343.1| putative aspartate aminotransferase [Oryza sativa Japonica Group] &gt;gi|113533848|dbj|BAF06231.1| Os01g0760600 [Oryza sativa Japonica Group] &gt;gi|215737226|dbj|BAG96155.1| unnamed protein product [Oryza sativa Japonica Group]
Locus_126_Transcript_3/3_Confidence_0.714_Length_1040	gi|115440075|ref|NP_001044317.1|	1.45958e-83	93.49	Os01g0760600 [Oryza sativa Japonica Group] &gt;gi|57900353|dbj|BAD87343.1| putative aspartate aminotransferase [Oryza sativa Japonica Group] &gt;gi|113533848|dbj|BAF06231.1| Os01g0760600 [Oryza sativa Japonica Group] &gt;gi|215737226|dbj|BAG96155.1| unnamed protein product [Oryza sativa Japonica Group]
Locus_127_Transcript_1/1_Confidence_1.000_Length_267	gi|158142210|gb|ABW20463.1|	9.44172e-46	100.00	elongation factor 1-alpha [Lolium perenne]
Locus_128_Transcript_1/13_Confidence_1.000_Length_181	gi|341926404|gb|AEL03787.1|	8.16308e-26	100.00	lipoxygenase [Avena sativa]
Locus_128_Transcript_2/13_Confidence_1.000_Length_175	gi|341926404|gb|AEL03787.1|	3.68787e-26	100.00	lipoxygenase [Avena sativa]
Locus_128_Transcript_3/13_Confidence_1.000_Length_133	gi|341926404|gb|AEL03787.1|	1.00972e-15	95.45	lipoxygenase [Avena sativa]
Locus_128_Transcript_4/13_Confidence_0.522_Length_2709	gi|341926404|gb|AEL03787.1|	0	96.00	lipoxygenase [Avena sativa]
Locus_128_Transcript_5/13_Confidence_0.500_Length_2709	gi|341926404|gb|AEL03787.1|	0	96.00	lipoxygenase [Avena sativa]
Locus_128_Transcript_6/13_Confidence_0.196_Length_1277	gi|341926404|gb|AEL03787.1|	4.92799e-175	92.59	lipoxygenase [Avena sativa]
Locus_128_Transcript_7/13_Confidence_0.391_Length_2153	gi|341926404|gb|AEL03787.1|	0	94.97	lipoxygenase [Avena sativa]
Locus_128_Transcript_8/13_Confidence_0.478_Length_2709	gi|341926404|gb|AEL03787.1|	0	96.25	lipoxygenase [Avena sativa]
Locus_128_Transcript_9/13_Confidence_0.261_Length_1607	gi|341926404|gb|AEL03787.1|	0	93.78	lipoxygenase [Avena sativa]
Locus_128_Transcript_10/13_Confidence_0.413_Length_2153	gi|341926404|gb|AEL03787.1|	0	95.29	lipoxygenase [Avena sativa]
Locus_128_Transcript_11/13_Confidence_0.543_Length_2666	gi|341926404|gb|AEL03787.1|	0	97.00	lipoxygenase [Avena sativa]
Locus_128_Transcript_12/13_Confidence_0.109_Length_1277	gi|341926404|gb|AEL03787.1|	2.61305e-176	93.52	lipoxygenase [Avena sativa]
Locus_128_Transcript_13/13_Confidence_0.500_Length_2709	gi|341926404|gb|AEL03787.1|	0	96.13	lipoxygenase [Avena sativa]
Locus_129_Transcript_1/2_Confidence_1.000_Length_1047	gi|357140070|ref|XP_003571595.1|	3.63014e-82	54.15	PREDICTED: putative F-box/LRR-repeat protein At5g02700-like [Brachypodium distachyon]
Locus_129_Transcript_2/2_Confidence_1.000_Length_1047	gi|357140070|ref|XP_003571595.1|	2.12819e-82	54.46	PREDICTED: putative F-box/LRR-repeat protein At5g02700-like [Brachypodium distachyon]
Locus_130_Transcript_1/4_Confidence_0.800_Length_1338	gi|326514914|dbj|BAJ99818.1|	0	97.98	predicted protein [Hordeum vulgare subsp. vulgare]
Locus_130_Transcript_2/4_Confidence_0.800_Length_1338	gi|326514914|dbj|BAJ99818.1|	0	97.98	predicted protein [Hordeum vulgare subsp. vulgare]
Locus_130_Transcript_3/4_Confidence_0.800_Length_1338	gi|326514914|dbj|BAJ99818.1|	0	97.98	predicted protein [Hordeum vulgare subsp. vulgare]
Locus_130_Transcript_4/4_Confidence_0.800_Length_1338	gi|326514914|dbj|BAJ99818.1|	0	97.98	predicted protein [Hordeum vulgare subsp. vulgare]
Locus_132_Transcript_1/10_Confidence_0.536_Length_1818	gi|357143808|ref|XP_003573060.1|	0	90.38	PREDICTED: probable diaminopimelate decarboxylase, chloroplastic-like [Brachypodium distachyon]
Locus_132_Transcript_2/10_Confidence_0.571_Length_1818	gi|357143808|ref|XP_003573060.1|	0	90.38	PREDICTED: probable diaminopimelate decarboxylase, chloroplastic-like [Brachypodium distachyon]
Locus_132_Transcript_3/10_Confidence_0.571_Length_1818	gi|357143808|ref|XP_003573060.1|	0	90.38	PREDICTED: probable diaminopimelate decarboxylase, chloroplastic-like [Brachypodium distachyon]
Locus_132_Transcript_4/10_Confidence_0.536_Length_1818	gi|357143808|ref|XP_003573060.1|	0	90.38	PREDICTED: probable diaminopimelate decarboxylase, chloroplastic-like [Brachypodium distachyon]
Locus_132_Transcript_5/10_Confidence_0.500_Length_1513	gi|357143808|ref|XP_003573060.1|	0	94.19	PREDICTED: probable diaminopimelate decarboxylase, chloroplastic-like [Brachypodium distachyon]
Locus_132_Transcript_6/10_Confidence_0.500_Length_1818	gi|357143808|ref|XP_003573060.1|	0	90.38	PREDICTED: probable diaminopimelate decarboxylase, chloroplastic-like [Brachypodium distachyon]
Locus_132_Transcript_7/10_Confidence_0.571_Length_1810	gi|357143808|ref|XP_003573060.1|	0	90.38	PREDICTED: probable diaminopimelate decarboxylase, chloroplastic-like [Brachypodium distachyon]
Locus_132_Transcript_8/10_Confidence_0.250_Length_1105	gi|357143808|ref|XP_003573060.1|	1.56081e-171	89.94	PREDICTED: probable diaminopimelate decarboxylase, chloroplastic-like [Brachypodium distachyon]
Locus_132_Transcript_9/10_Confidence_0.500_Length_1789	gi|357143808|ref|XP_003573060.1|	0	90.38	PREDICTED: probable diaminopimelate decarboxylase, chloroplastic-like [Brachypodium distachyon]
Locus_132_Transcript_10/10_Confidence_0.571_Length_1818	gi|357143808|ref|XP_003573060.1|	0	90.38	PREDICTED: probable diaminopimelate decarboxylase, chloroplastic-like [Brachypodium distachyon]
Locus_133_Transcript_1/4_Confidence_0.700_Length_1626	gi|357126532|ref|XP_003564941.1|	0	88.64	PREDICTED: acyl-[acyl-carrier-protein] desaturase 2, chloroplastic-like [Brachypodium distachyon]
Locus_133_Transcript_2/4_Confidence_0.500_Length_1626	gi|357126532|ref|XP_003564941.1|	0	88.64	PREDICTED: acyl-[acyl-carrier-protein] desaturase 2, chloroplastic-like [Brachypodium distachyon]
Locus_133_Transcript_3/4_Confidence_0.700_Length_1626	gi|357126532|ref|XP_003564941.1|	0	88.64	PREDICTED: acyl-[acyl-carrier-protein] desaturase 2, chloroplastic-like [Brachypodium distachyon]
Locus_133_Transcript_4/4_Confidence_0.700_Length_1626	gi|357126532|ref|XP_003564941.1|	0	88.64	PREDICTED: acyl-[acyl-carrier-protein] desaturase 2, chloroplastic-like [Brachypodium distachyon]
Locus_135_Transcript_1/4_Confidence_0.516_Length_265	gi|871982|emb|CAA52763.1|	1.33444e-15	54.55	11S globulin [Avena sativa]
Locus_135_Transcript_3/4_Confidence_0.419_Length_139	gi|472867|emb|CAA52764.1|	3.3329e-19	93.48	11S globulin [Avena sativa]
Locus_135_Transcript_4/4_Confidence_0.344_Length_123	gi|472867|emb|CAA52764.1|	5.60866e-14	92.50	11S globulin [Avena sativa]
Locus_136_Transcript_1/11_Confidence_1.000_Length_187	gi|125583819|gb|EAZ24750.1|	1.39734e-12	62.90	hypothetical protein OsJ_08521 [Oryza sativa Japonica Group]
Locus_136_Transcript_2/11_Confidence_0.667_Length_3625	gi|125541277|gb|EAY87672.1|	0	63.11	hypothetical protein OsI_09084 [Oryza sativa Indica Group]
Locus_136_Transcript_3/11_Confidence_0.667_Length_3625	gi|125541277|gb|EAY87672.1|	0	63.02	hypothetical protein OsI_09084 [Oryza sativa Indica Group]
Locus_136_Transcript_4/11_Confidence_0.633_Length_3625	gi|125541277|gb|EAY87672.1|	0	63.11	hypothetical protein OsI_09084 [Oryza sativa Indica Group]
Locus_136_Transcript_5/11_Confidence_0.667_Length_3625	gi|125541277|gb|EAY87672.1|	0	63.29	hypothetical protein OsI_09084 [Oryza sativa Indica Group]
Locus_136_Transcript_6/11_Confidence_0.667_Length_3625	gi|125541277|gb|EAY87672.1|	0	63.82	hypothetical protein OsI_09084 [Oryza sativa Indica Group]
Locus_136_Transcript_7/11_Confidence_0.667_Length_3625	gi|125541277|gb|EAY87672.1|	0	63.02	hypothetical protein OsI_09084 [Oryza sativa Indica Group]
Locus_136_Transcript_8/11_Confidence_0.667_Length_3625	gi|125541277|gb|EAY87672.1|	0	63.02	hypothetical protein OsI_09084 [Oryza sativa Indica Group]
Locus_136_Transcript_9/11_Confidence_0.667_Length_3628	gi|125541277|gb|EAY87672.1|	0	63.86	hypothetical protein OsI_09084 [Oryza sativa Indica Group]
Locus_136_Transcript_10/11_Confidence_0.667_Length_3625	gi|125541277|gb|EAY87672.1|	0	62.84	hypothetical protein OsI_09084 [Oryza sativa Indica Group]
Locus_136_Transcript_11/11_Confidence_0.667_Length_3625	gi|125541277|gb|EAY87672.1|	0	63.11	hypothetical protein OsI_09084 [Oryza sativa Indica Group]
Locus_137_Transcript_1/5_Confidence_0.852_Length_132	gi|2764800|emb|CAA54153.1|	1.19274e-16	90.91	12s globulin [Avena sativa]
Locus_137_Transcript_2/5_Confidence_0.852_Length_132	gi|2764800|emb|CAA54153.1|	6.99252e-17	93.18	12s globulin [Avena sativa]
Locus_137_Transcript_3/5_Confidence_0.852_Length_129	gi|2764800|emb|CAA54153.1|	1.72761e-15	90.70	12s globulin [Avena sativa]
Locus_137_Transcript_4/5_Confidence_0.815_Length_127	gi|134919|sp|P14812.1|SSG2_AVESA	1.01593e-15	92.86	RecName: Full=12S seed storage globulin 2; Contains: RecName: Full=12S seed storage globulin 2 acidic chain; Contains: RecName: Full=12S seed storage globulin 2 basic chain; Flags: Precursor &gt;gi|313360|emb|CAA35631.1| 12S seed storage protein [Avena sativa]
Locus_137_Transcript_5/5_Confidence_0.852_Length_132	gi|2764800|emb|CAA54153.1|	1.55777e-16	90.91	12s globulin [Avena sativa]
Locus_138_Transcript_1/7_Confidence_0.647_Length_1949	gi|498740|emb|CAA84022.1|	0	83.00	beta-ketoacyl-ACP synthase [Hordeum vulgare subsp. vulgare]
Locus_138_Transcript_2/7_Confidence_0.588_Length_1949	gi|498740|emb|CAA84022.1|	0	83.00	beta-ketoacyl-ACP synthase [Hordeum vulgare subsp. vulgare]
Locus_138_Transcript_3/7_Confidence_0.647_Length_1940	gi|498740|emb|CAA84022.1|	0	83.00	beta-ketoacyl-ACP synthase [Hordeum vulgare subsp. vulgare]
Locus_138_Transcript_4/7_Confidence_0.588_Length_1949	gi|498740|emb|CAA84022.1|	0	82.80	beta-ketoacyl-ACP synthase [Hordeum vulgare subsp. vulgare]
Locus_138_Transcript_5/7_Confidence_0.647_Length_1949	gi|498740|emb|CAA84022.1|	0	83.00	beta-ketoacyl-ACP synthase [Hordeum vulgare subsp. vulgare]
Locus_138_Transcript_6/7_Confidence_0.647_Length_1747	gi|498740|emb|CAA84022.1|	0	83.20	beta-ketoacyl-ACP synthase [Hordeum vulgare subsp. vulgare]
Locus_138_Transcript_7/7_Confidence_0.647_Length_1949	gi|498740|emb|CAA84022.1|	0	83.00	beta-ketoacyl-ACP synthase [Hordeum vulgare subsp. vulgare]
Locus_139_Transcript_1/8_Confidence_0.381_Length_893	gi|193211485|ref|NP_001105431.1|	2.42312e-118	92.61	ADP,ATP carrier protein 1, mitochondrial precursor [Zea mays] &gt;gi|113456|sp|P04709.3|ADT1_MAIZE RecName: Full=ADP,ATP carrier protein 1, mitochondrial; AltName: Full=ADP/ATP translocase 1; AltName: Full=Adenine nucleotide translocator 1; Short=ANT 1; Flags: Precursor &gt;gi|22162|emb|CAA40781.1| adenine nucleotide translocator [Zea mays] &gt;gi|194708074|gb|ACF88121.1| unknown [Zea mays] &gt;g…
Locus_139_Transcript_2/8_Confidence_0.619_Length_1503	gi|357137335|ref|XP_003570256.1|	0	88.53	PREDICTED: ADP,ATP carrier protein, mitochondrial-like isoform 1 [Brachypodium distachyon]
Locus_139_Transcript_3/8_Confidence_0.571_Length_1503	gi|357137335|ref|XP_003570256.1|	0	88.53	PREDICTED: ADP,ATP carrier protein, mitochondrial-like isoform 1 [Brachypodium distachyon]
Locus_139_Transcript_4/8_Confidence_0.571_Length_1503	gi|357137335|ref|XP_003570256.1|	0	88.27	PREDICTED: ADP,ATP carrier protein, mitochondrial-like isoform 1 [Brachypodium distachyon]
Locus_139_Transcript_5/8_Confidence_0.476_Length_1506	gi|357137335|ref|XP_003570256.1|	0	88.27	PREDICTED: ADP,ATP carrier protein, mitochondrial-like isoform 1 [Brachypodium distachyon]
Locus_139_Transcript_6/8_Confidence_0.333_Length_893	gi|193211485|ref|NP_001105431.1|	2.42312e-118	92.61	ADP,ATP carrier protein 1, mitochondrial precursor [Zea mays] &gt;gi|113456|sp|P04709.3|ADT1_MAIZE RecName: Full=ADP,ATP carrier protein 1, mitochondrial; AltName: Full=ADP/ATP translocase 1; AltName: Full=Adenine nucleotide translocator 1; Short=ANT 1; Flags: Precursor &gt;gi|22162|emb|CAA40781.1| adenine nucleotide translocator [Zea mays] &gt;gi|194708074|gb|ACF88121.1| unknown [Zea mays] &gt;g…
Locus_139_Transcript_7/8_Confidence_0.571_Length_1664	gi|115448323|ref|NP_001047941.1|	0	87.40	Os02g0718900 [Oryza sativa Japonica Group] &gt;gi|399015|sp|P31691.1|ADT_ORYSJ RecName: Full=ADP,ATP carrier protein, mitochondrial; AltName: Full=ADP/ATP translocase; AltName: Full=Adenine nucleotide translocator; Short=ANT; Flags: Precursor &gt;gi|218145|dbj|BAA02161.1| ATP/ADP translocator [Oryza sativa Japonica Group] &gt;gi|45735874|dbj|BAD12908.1| ATP/ADP translocator [Oryza sativa Japonica…
Locus_139_Transcript_8/8_Confidence_0.571_Length_1503	gi|357137335|ref|XP_003570256.1|	0	88.53	PREDICTED: ADP,ATP carrier protein, mitochondrial-like isoform 1 [Brachypodium distachyon]
Locus_140_Transcript_1/6_Confidence_0.375_Length_350	gi|326534248|dbj|BAJ89474.1|	1.91151e-54	90.52	predicted protein [Hordeum vulgare subsp. vulgare]
Locus_140_Transcript_2/6_Confidence_0.500_Length_1316	gi|326534248|dbj|BAJ89474.1|	0	84.63	predicted protein [Hordeum vulgare subsp. vulgare]
Locus_140_Transcript_3/6_Confidence_0.312_Length_350	gi|326534248|dbj|BAJ89474.1|	1.85145e-49	83.62	predicted protein [Hordeum vulgare subsp. vulgare]
Locus_140_Transcript_4/6_Confidence_0.500_Length_1137	gi|326534248|dbj|BAJ89474.1|	1.17299e-169	82.06	predicted protein [Hordeum vulgare subsp. vulgare]
Locus_140_Transcript_5/6_Confidence_0.500_Length_1345	gi|326534248|dbj|BAJ89474.1|	2.4554e-172	82.59	predicted protein [Hordeum vulgare subsp. vulgare]
Locus_140_Transcript_6/6_Confidence_0.500_Length_1087	gi|326534248|dbj|BAJ89474.1|	4.04585e-164	82.55	predicted protein [Hordeum vulgare subsp. vulgare]
Locus_141_Transcript_1/4_Confidence_0.500_Length_665	gi|357144067|ref|XP_003573158.1|	1.55293e-82	92.31	PREDICTED: oligopeptidase A-like [Brachypodium distachyon]
Locus_141_Transcript_2/4_Confidence_0.600_Length_846	gi|357144067|ref|XP_003573158.1|	5.42818e-117	92.14	PREDICTED: oligopeptidase A-like [Brachypodium distachyon]
Locus_141_Transcript_3/4_Confidence_0.700_Length_846	gi|357144067|ref|XP_003573158.1|	2.87827e-118	93.01	PREDICTED: oligopeptidase A-like [Brachypodium distachyon]
Locus_141_Transcript_4/4_Confidence_0.600_Length_846	gi|357144067|ref|XP_003573158.1|	2.87827e-118	93.01	PREDICTED: oligopeptidase A-like [Brachypodium distachyon]
Locus_142_Transcript_1/4_Confidence_0.600_Length_892	gi|357162291|ref|XP_003579364.1|	3.87755e-108	71.57	PREDICTED: uncharacterized protein LOC100823831 [Brachypodium distachyon]
Locus_142_Transcript_2/4_Confidence_0.600_Length_1087	gi|357162291|ref|XP_003579364.1|	1.23524e-112	72.47	PREDICTED: uncharacterized protein LOC100823831 [Brachypodium distachyon]
Locus_142_Transcript_3/4_Confidence_0.500_Length_928	gi|357162291|ref|XP_003579364.1|	3.16008e-108	71.66	PREDICTED: uncharacterized protein LOC100823831 [Brachypodium distachyon]
Locus_142_Transcript_4/4_Confidence_0.500_Length_890	gi|357162291|ref|XP_003579364.1|	1.23947e-106	71.57	PREDICTED: uncharacterized protein LOC100823831 [Brachypodium distachyon]
Locus_143_Transcript_1/1_Confidence_1.000_Length_652	gi|194703202|gb|ACF85685.1|	5.84975e-63	82.43	unknown [Zea mays]
Locus_144_Transcript_1/4_Confidence_0.700_Length_1096	gi|33115140|gb|AAP95024.1|	4.74739e-104	54.19	iron/ascorbate-dependent oxidoreductase [Hordeum vulgare]
Locus_144_Transcript_2/4_Confidence_0.500_Length_1299	gi|33115140|gb|AAP95024.1|	9.39798e-105	54.49	iron/ascorbate-dependent oxidoreductase [Hordeum vulgare]
Locus_144_Transcript_3/4_Confidence_0.300_Length_842	gi|33115140|gb|AAP95024.1|	1.7542e-75	54.25	iron/ascorbate-dependent oxidoreductase [Hordeum vulgare]
Locus_144_Transcript_4/4_Confidence_0.600_Length_1096	gi|33115140|gb|AAP95024.1|	1.05761e-103	54.19	iron/ascorbate-dependent oxidoreductase [Hordeum vulgare]
Locus_145_Transcript_1/3_Confidence_0.500_Length_550	gi|125537321|gb|EAY83809.1|	4.1609e-78	78.02	hypothetical protein OsI_39026 [Oryza sativa Indica Group] &gt;gi|125579998|gb|EAZ21144.1| hypothetical protein OsJ_36791 [Oryza sativa Japonica Group]
Locus_145_Transcript_2/3_Confidence_0.500_Length_637	gi|326504624|dbj|BAK06603.1|	1.0811e-90	76.96	predicted protein [Hordeum vulgare subsp. vulgare]
Locus_145_Transcript_3/3_Confidence_0.667_Length_637	gi|125537321|gb|EAY83809.1|	7.48686e-92	78.20	hypothetical protein OsI_39026 [Oryza sativa Indica Group] &gt;gi|125579998|gb|EAZ21144.1| hypothetical protein OsJ_36791 [Oryza sativa Japonica Group]
Locus_146_Transcript_3/10_Confidence_0.316_Length_298	gi|145306451|gb|ABP57027.1|	7.58289e-11	52.38	glutenin subunit 1Dby1 [Dasypyrum breviaristatum]
Locus_146_Transcript_7/10_Confidence_0.368_Length_468	gi|145306451|gb|ABP57027.1|	7.61234e-11	52.38	glutenin subunit 1Dby1 [Dasypyrum breviaristatum]
Locus_147_Transcript_1/5_Confidence_0.500_Length_1038	gi|371924999|tpe|CBZ41160.1|	1.84209e-86	61.54	TPA: NAC transcription factor [Hordeum vulgare subsp. vulgare]
Locus_147_Transcript_2/5_Confidence_0.375_Length_850	gi|371924999|tpe|CBZ41160.1|	4.65852e-76	65.60	TPA: NAC transcription factor [Hordeum vulgare subsp. vulgare]
Locus_147_Transcript_3/5_Confidence_0.250_Length_507	gi|125524075|gb|EAY72189.1|	8.03207e-45	90.53	hypothetical protein OsI_00041 [Oryza sativa Indica Group]
Locus_147_Transcript_4/5_Confidence_0.312_Length_1548	gi|371924999|tpe|CBZ41160.1|	1.9825e-83	50.43	TPA: NAC transcription factor [Hordeum vulgare subsp. vulgare]
Locus_147_Transcript_5/5_Confidence_0.500_Length_1041	gi|371924999|tpe|CBZ41160.1|	6.81307e-81	57.51	TPA: NAC transcription factor [Hordeum vulgare subsp. vulgare]
Locus_148_Transcript_1/31_Confidence_1.000_Length_177	gi|326496629|dbj|BAJ98341.1|	4.35247e-19	83.05	predicted protein [Hordeum vulgare subsp. vulgare]
Locus_148_Transcript_2/31_Confidence_1.000_Length_688	gi|40539102|gb|AAR87358.1|	6.99852e-87	74.71	putative serine protease inhibitor [Oryza sativa Japonica Group]
Locus_148_Transcript_3/31_Confidence_1.000_Length_688	gi|40539102|gb|AAR87358.1|	6.99852e-87	74.71	putative serine protease inhibitor [Oryza sativa Japonica Group]
Locus_148_Transcript_4/31_Confidence_1.000_Length_177	gi|326496629|dbj|BAJ98341.1|	4.35247e-19	83.05	predicted protein [Hordeum vulgare subsp. vulgare]
Locus_148_Transcript_5/31_Confidence_1.000_Length_360	gi|4868129|gb|AAD31175.1|	5.37441e-17	61.11	barley protein Z homolog [Avena fatua]
Locus_148_Transcript_6/31_Confidence_1.000_Length_344	gi|75313848|sp|Q9ST58.1|SPZ1C_WHEAT	5.84014e-27	72.45	RecName: Full=Serpin-Z1C; AltName: Full=TriaeZ1c; AltName: Full=WSZ1c &gt;gi|5734504|emb|CAB52709.1| serpin [Triticum aestivum]
Locus_148_Transcript_8/31_Confidence_1.000_Length_213	gi|4868129|gb|AAD31175.1|	2.38365e-25	80.00	barley protein Z homolog [Avena fatua]
Locus_148_Transcript_10/31_Confidence_1.000_Length_268	gi|224589270|gb|ACN59485.1|	2.34181e-20	80.95	serpin 3 [Triticum aestivum]
Locus_148_Transcript_13/31_Confidence_1.000_Length_335	gi|1310677|emb|CAA66232.1|	1.50866e-11	56.34	protein z-type serpin [Hordeum vulgare subsp. vulgare]
Locus_148_Transcript_15/31_Confidence_1.000_Length_268	gi|224589270|gb|ACN59485.1|	2.34181e-20	80.95	serpin 3 [Triticum aestivum]
Locus_148_Transcript_17/31_Confidence_1.000_Length_335	gi|1310677|emb|CAA66232.1|	1.50866e-11	57.75	protein z-type serpin [Hordeum vulgare subsp. vulgare]
Locus_148_Transcript_20/31_Confidence_1.000_Length_344	gi|75313848|sp|Q9ST58.1|SPZ1C_WHEAT	5.84014e-27	72.45	RecName: Full=Serpin-Z1C; AltName: Full=TriaeZ1c; AltName: Full=WSZ1c &gt;gi|5734504|emb|CAB52709.1| serpin [Triticum aestivum]
Locus_148_Transcript_21/31_Confidence_1.000_Length_360	gi|4868129|gb|AAD31175.1|	5.37441e-17	61.11	barley protein Z homolog [Avena fatua]
Locus_148_Transcript_22/31_Confidence_0.125_Length_727	gi|75313848|sp|Q9ST58.1|SPZ1C_WHEAT	1.07394e-69	72.96	RecName: Full=Serpin-Z1C; AltName: Full=TriaeZ1c; AltName: Full=WSZ1c &gt;gi|5734504|emb|CAB52709.1| serpin [Triticum aestivum]
Locus_148_Transcript_23/31_Confidence_0.080_Length_967	gi|4868129|gb|AAD31175.1|	2.92132e-59	68.11	barley protein Z homolog [Avena fatua]
Locus_148_Transcript_24/31_Confidence_0.161_Length_1776	gi|4868129|gb|AAD31175.1|	2.628e-66	73.22	barley protein Z homolog [Avena fatua]
Locus_148_Transcript_25/31_Confidence_0.241_Length_1350	gi|75313848|sp|Q9ST58.1|SPZ1C_WHEAT	1.48498e-76	72.09	RecName: Full=Serpin-Z1C; AltName: Full=TriaeZ1c; AltName: Full=WSZ1c &gt;gi|5734504|emb|CAB52709.1| serpin [Triticum aestivum]
Locus_148_Transcript_26/31_Confidence_0.071_Length_560	gi|357121152|ref|XP_003562285.1|	1.02361e-79	79.46	PREDICTED: serpin-ZX-like [Brachypodium distachyon]
Locus_148_Transcript_27/31_Confidence_0.143_Length_1098	gi|357121152|ref|XP_003562285.1|	1.25182e-80	79.79	PREDICTED: serpin-ZX-like [Brachypodium distachyon]
Locus_148_Transcript_28/31_Confidence_0.179_Length_1776	gi|4868129|gb|AAD31175.1|	3.10436e-67	69.00	barley protein Z homolog [Avena fatua]
Locus_148_Transcript_29/31_Confidence_0.152_Length_1101	gi|357121152|ref|XP_003562285.1|	6.89975e-79	79.37	PREDICTED: serpin-ZX-like [Brachypodium distachyon]
Locus_148_Transcript_30/31_Confidence_0.179_Length_1776	gi|4868129|gb|AAD31175.1|	9.98639e-66	72.68	barley protein Z homolog [Avena fatua]
Locus_148_Transcript_31/31_Confidence_0.125_Length_727	gi|75313848|sp|Q9ST58.1|SPZ1C_WHEAT	1.83187e-69	72.96	RecName: Full=Serpin-Z1C; AltName: Full=TriaeZ1c; AltName: Full=WSZ1c &gt;gi|5734504|emb|CAB52709.1| serpin [Triticum aestivum]
Locus_149_Transcript_1/4_Confidence_0.625_Length_766	gi|357112035|ref|XP_003557815.1|	1.15796e-80	96.82	PREDICTED: 40S ribosomal protein S9-2-like [Brachypodium distachyon]
Locus_149_Transcript_2/4_Confidence_0.500_Length_752	gi|357112035|ref|XP_003557815.1|	3.94398e-78	96.10	PREDICTED: 40S ribosomal protein S9-2-like [Brachypodium distachyon]
Locus_149_Transcript_3/4_Confidence_0.250_Length_490	gi|357112035|ref|XP_003557815.1|	6.1647e-29	96.92	PREDICTED: 40S ribosomal protein S9-2-like [Brachypodium distachyon]
Locus_149_Transcript_4/4_Confidence_0.500_Length_762	gi|357112035|ref|XP_003557815.1|	7.37845e-80	96.18	PREDICTED: 40S ribosomal protein S9-2-like [Brachypodium distachyon]
Locus_150_Transcript_1/2_Confidence_1.000_Length_480	gi|357123158|ref|XP_003563279.1|	3.07717e-65	97.54	PREDICTED: NEP1-interacting protein 1-like [Brachypodium distachyon]
Locus_150_Transcript_2/2_Confidence_1.000_Length_480	gi|357123158|ref|XP_003563279.1|	3.07717e-65	97.54	PREDICTED: NEP1-interacting protein 1-like [Brachypodium distachyon]
Locus_153_Transcript_1/4_Confidence_0.700_Length_533	gi|357120398|ref|XP_003561914.1|	8.72037e-96	96.05	PREDICTED: pyruvate dehydrogenase E1 component subunit beta-like [Brachypodium distachyon]
Locus_153_Transcript_2/4_Confidence_0.700_Length_875	gi|326502974|dbj|BAJ99115.1|	3.7303e-108	82.85	predicted protein [Hordeum vulgare subsp. vulgare]
Locus_153_Transcript_3/4_Confidence_0.500_Length_875	gi|326502974|dbj|BAJ99115.1|	3.7303e-108	82.85	predicted protein [Hordeum vulgare subsp. vulgare]
Locus_153_Transcript_4/4_Confidence_0.700_Length_875	gi|326502974|dbj|BAJ99115.1|	3.7303e-108	82.85	predicted protein [Hordeum vulgare subsp. vulgare]
Locus_154_Transcript_1/4_Confidence_0.471_Length_387	gi|312281557|dbj|BAJ33644.1|	3.5407e-69	99.22	unnamed protein product [Thellungiella halophila]
Locus_154_Transcript_2/4_Confidence_0.176_Length_229	gi|357113336|ref|XP_003558459.1|	2.12406e-37	100.00	PREDICTED: elongation factor 1-alpha-like isoform 1 [Brachypodium distachyon] &gt;gi|357113338|ref|XP_003558460.1| PREDICTED: elongation factor 1-alpha-like isoform 2 [Brachypodium distachyon] &gt;gi|357113340|ref|XP_003558461.1| PREDICTED: elongation factor 1-alpha-like isoform 3 [Brachypodium distachyon] &gt;gi|357113342|ref|XP_003558462.1| PREDICTED: elongation factor 1-alpha-like isoform 4 [B…
Locus_154_Transcript_3/4_Confidence_0.412_Length_387	gi|158142210|gb|ABW20463.1|	1.34547e-68	99.22	elongation factor 1-alpha [Lolium perenne]
Locus_154_Transcript_4/4_Confidence_0.412_Length_402	gi|158142210|gb|ABW20463.1|	6.53583e-71	97.74	elongation factor 1-alpha [Lolium perenne]
Locus_155_Transcript_1/5_Confidence_0.571_Length_1500	gi|326513418|dbj|BAK06949.1|	1.08608e-155	92.57	predicted protein [Hordeum vulgare subsp. vulgare]
Locus_155_Transcript_2/5_Confidence_0.571_Length_1494	gi|326513418|dbj|BAK06949.1|	1.07995e-155	92.57	predicted protein [Hordeum vulgare subsp. vulgare]
Locus_155_Transcript_3/5_Confidence_0.571_Length_1466	gi|326513418|dbj|BAK06949.1|	4.7614e-156	92.57	predicted protein [Hordeum vulgare subsp. vulgare]
Locus_155_Transcript_4/5_Confidence_0.714_Length_1494	gi|326513418|dbj|BAK06949.1|	2.40587e-155	92.23	predicted protein [Hordeum vulgare subsp. vulgare]
Locus_155_Transcript_5/5_Confidence_0.571_Length_1494	gi|326513418|dbj|BAK06949.1|	1.07995e-155	92.57	predicted protein [Hordeum vulgare subsp. vulgare]
Locus_156_Transcript_1/5_Confidence_0.615_Length_1345	gi|326492007|dbj|BAJ98228.1|	2.01331e-166	90.64	predicted protein [Hordeum vulgare subsp. vulgare]
Locus_156_Transcript_2/5_Confidence_0.615_Length_985	gi|326492007|dbj|BAJ98228.1|	1.19428e-148	89.68	predicted protein [Hordeum vulgare subsp. vulgare]
Locus_156_Transcript_3/5_Confidence_0.462_Length_1345	gi|326492007|dbj|BAJ98228.1|	2.01331e-166	90.64	predicted protein [Hordeum vulgare subsp. vulgare]
Locus_156_Transcript_4/5_Confidence_0.538_Length_985	gi|326492007|dbj|BAJ98228.1|	3.14285e-149	90.00	predicted protein [Hordeum vulgare subsp. vulgare]
Locus_156_Transcript_5/5_Confidence_0.615_Length_1345	gi|326492007|dbj|BAJ98228.1|	2.01331e-166	90.64	predicted protein [Hordeum vulgare subsp. vulgare]
Locus_157_Transcript_1/5_Confidence_0.643_Length_1918	gi|357158604|ref|XP_003578181.1|	0	91.55	PREDICTED: LOW QUALITY PROTEIN: aldehyde dehydrogenase family 7 member A1-like [Brachypodium distachyon]
Locus_157_Transcript_2/5_Confidence_0.571_Length_2056	gi|326510533|dbj|BAJ87483.1|	0	93.71	predicted protein [Hordeum vulgare subsp. vulgare]
Locus_157_Transcript_3/5_Confidence_0.571_Length_1918	gi|326510533|dbj|BAJ87483.1|	0	93.52	predicted protein [Hordeum vulgare subsp. vulgare]
Locus_157_Transcript_4/5_Confidence_0.571_Length_1918	gi|326510533|dbj|BAJ87483.1|	0	91.36	predicted protein [Hordeum vulgare subsp. vulgare]
Locus_157_Transcript_5/5_Confidence_0.571_Length_1918	gi|326510533|dbj|BAJ87483.1|	0	93.71	predicted protein [Hordeum vulgare subsp. vulgare]
Locus_158_Transcript_1/2_Confidence_1.000_Length_583	gi|125579761|gb|EAZ20907.1|	7.44213e-87	88.95	hypothetical protein OsJ_36546 [Oryza sativa Japonica Group]
Locus_158_Transcript_2/2_Confidence_1.000_Length_583	gi|125579761|gb|EAZ20907.1|	7.44213e-87	88.95	hypothetical protein OsJ_36546 [Oryza sativa Japonica Group]
Locus_159_Transcript_1/3_Confidence_0.589_Length_171	gi|871982|emb|CAA52763.1|	1.97257e-19	95.92	11S globulin [Avena sativa]
Locus_159_Transcript_2/3_Confidence_0.518_Length_157	gi|871982|emb|CAA52763.1|	1.06259e-20	96.08	11S globulin [Avena sativa]
Locus_159_Transcript_3/3_Confidence_0.857_Length_185	gi|871982|emb|CAA52763.1|	2.01959e-19	95.92	11S globulin [Avena sativa]
Locus_160_Transcript_1/6_Confidence_0.533_Length_1435	gi|20562907|gb|AAM22747.1|	0	99.22	pyruvate kinase-like [Deschampsia antarctica]
Locus_160_Transcript_2/6_Confidence_0.533_Length_1472	gi|20562907|gb|AAM22747.1|	0	98.99	pyruvate kinase-like [Deschampsia antarctica]
Locus_160_Transcript_3/6_Confidence_0.600_Length_1607	gi|326510373|dbj|BAJ87403.1|	0	99.10	predicted protein [Hordeum vulgare subsp. vulgare]
Locus_160_Transcript_4/6_Confidence_0.600_Length_1604	gi|326510373|dbj|BAJ87403.1|	0	99.10	predicted protein [Hordeum vulgare subsp. vulgare]
Locus_160_Transcript_5/6_Confidence_0.600_Length_1607	gi|326510373|dbj|BAJ87403.1|	0	99.10	predicted protein [Hordeum vulgare subsp. vulgare]
Locus_160_Transcript_6/6_Confidence_0.600_Length_1607	gi|326510373|dbj|BAJ87403.1|	0	99.10	predicted protein [Hordeum vulgare subsp. vulgare]
Locus_161_Transcript_1/3_Confidence_0.714_Length_636	gi|357134561|ref|XP_003568885.1|	1.91719e-71	84.85	PREDICTED: dnaJ homolog subfamily B member 11-like [Brachypodium distachyon]
Locus_161_Transcript_2/3_Confidence_0.714_Length_634	gi|357134561|ref|XP_003568885.1|	6.50482e-72	84.94	PREDICTED: dnaJ homolog subfamily B member 11-like [Brachypodium distachyon]
Locus_161_Transcript_3/3_Confidence_0.714_Length_634	gi|357134561|ref|XP_003568885.1|	6.50482e-72	84.94	PREDICTED: dnaJ homolog subfamily B member 11-like [Brachypodium distachyon]
Locus_163_Transcript_1/5_Confidence_0.556_Length_219	gi|226510|prf||1515394A	1.37191e-15	77.36	seed storage globulin
Locus_163_Transcript_2/5_Confidence_0.333_Length_211	gi|166561|gb|AAA32719.1|	4.67831e-13	64.62	12S globulin precursor [Avena sativa]
Locus_163_Transcript_3/5_Confidence_0.556_Length_218	gi|226510|prf||1515394A	1.39601e-17	69.86	seed storage globulin
Locus_163_Transcript_4/5_Confidence_0.667_Length_252	gi|472867|emb|CAA52764.1|	3.80455e-18	70.00	11S globulin [Avena sativa]
Locus_163_Transcript_5/5_Confidence_0.778_Length_201	gi|226510|prf||1515394A	2.04952e-16	72.73	seed storage globulin
Locus_164_Transcript_1/1_Confidence_1.000_Length_1226	gi|326519995|dbj|BAK03922.1|	1.61767e-119	56.22	predicted protein [Hordeum vulgare subsp. vulgare]
Locus_166_Transcript_1/2_Confidence_1.000_Length_911	gi|326500030|dbj|BAJ90850.1|	1.02826e-95	86.92	predicted protein [Hordeum vulgare subsp. vulgare]
Locus_166_Transcript_2/2_Confidence_1.000_Length_779	gi|326500030|dbj|BAJ90850.1|	1.31755e-95	87.68	predicted protein [Hordeum vulgare subsp. vulgare]
Locus_167_Transcript_1/4_Confidence_0.700_Length_856	gi|61658228|gb|AAX49503.1|	7.38498e-146	95.35	UDP-D-glucose epimerase 3 [Hordeum vulgare] &gt;gi|326528525|dbj|BAJ93444.1| predicted protein [Hordeum vulgare subsp. vulgare]
Locus_167_Transcript_2/4_Confidence_0.700_Length_856	gi|61658228|gb|AAX49503.1|	2.80629e-145	94.96	UDP-D-glucose epimerase 3 [Hordeum vulgare] &gt;gi|326528525|dbj|BAJ93444.1| predicted protein [Hordeum vulgare subsp. vulgare]
Locus_167_Transcript_3/4_Confidence_0.700_Length_856	gi|61658228|gb|AAX49503.1|	2.80629e-145	94.96	UDP-D-glucose epimerase 3 [Hordeum vulgare] &gt;gi|326528525|dbj|BAJ93444.1| predicted protein [Hordeum vulgare subsp. vulgare]
Locus_167_Transcript_4/4_Confidence_0.700_Length_856	gi|61658228|gb|AAX49503.1|	2.80629e-145	94.96	UDP-D-glucose epimerase 3 [Hordeum vulgare] &gt;gi|326528525|dbj|BAJ93444.1| predicted protein [Hordeum vulgare subsp. vulgare]
Locus_168_Transcript_1/3_Confidence_0.500_Length_454	gi|326518504|dbj|BAJ88281.1|	3.99043e-20	76.92	predicted protein [Hordeum vulgare subsp. vulgare]
Locus_168_Transcript_2/3_Confidence_0.667_Length_742	gi|357113832|ref|XP_003558705.1|	1.862e-125	91.06	PREDICTED: alanine--glyoxylate aminotransferase 2 homolog 1, mitochondrial-like [Brachypodium distachyon]
Locus_168_Transcript_3/3_Confidence_0.667_Length_1051	gi|326518504|dbj|BAJ88281.1|	4.38717e-136	91.29	predicted protein [Hordeum vulgare subsp. vulgare]
Locus_169_Transcript_1/3_Confidence_0.667_Length_513	gi|357168256|ref|XP_003581560.1|	4.41739e-19	65.12	PREDICTED: uncharacterized protein LOC100843633 [Brachypodium distachyon]
Locus_169_Transcript_2/3_Confidence_0.667_Length_513	gi|357168256|ref|XP_003581560.1|	1.16247e-19	66.28	PREDICTED: uncharacterized protein LOC100843633 [Brachypodium distachyon]
Locus_169_Transcript_3/3_Confidence_0.333_Length_368	gi|125549438|gb|EAY95260.1|	2.81651e-18	71.64	hypothetical protein OsI_17083 [Oryza sativa Indica Group]
Locus_170_Transcript_1/1_Confidence_1.000_Length_548	gi|326503446|dbj|BAJ86229.1|	8.64844e-20	100.00	predicted protein [Hordeum vulgare subsp. vulgare]
Locus_171_Transcript_1/2_Confidence_1.000_Length_723	gi|218193471|gb|EEC75898.1|	2.26018e-35	84.27	hypothetical protein OsI_12955 [Oryza sativa Indica Group]
Locus_171_Transcript_2/2_Confidence_1.000_Length_716	gi|218193471|gb|EEC75898.1|	2.1956e-35	84.27	hypothetical protein OsI_12955 [Oryza sativa Indica Group]
Locus_172_Transcript_1/9_Confidence_0.545_Length_2647	gi|357111908|ref|XP_003557752.1|	0	95.85	PREDICTED: sucrose synthase 1-like [Brachypodium distachyon]
Locus_172_Transcript_2/9_Confidence_0.545_Length_2582	gi|357111908|ref|XP_003557752.1|	0	95.98	PREDICTED: sucrose synthase 1-like [Brachypodium distachyon]
Locus_172_Transcript_3/9_Confidence_0.591_Length_2647	gi|357111908|ref|XP_003557752.1|	0	95.85	PREDICTED: sucrose synthase 1-like [Brachypodium distachyon]
Locus_172_Transcript_4/9_Confidence_0.591_Length_2660	gi|357111908|ref|XP_003557752.1|	0	95.98	PREDICTED: sucrose synthase 1-like [Brachypodium distachyon]
Locus_172_Transcript_5/9_Confidence_0.409_Length_2309	gi|357111908|ref|XP_003557752.1|	0	95.97	PREDICTED: sucrose synthase 1-like [Brachypodium distachyon]
Locus_172_Transcript_6/9_Confidence_0.591_Length_2647	gi|357111908|ref|XP_003557752.1|	0	95.98	PREDICTED: sucrose synthase 1-like [Brachypodium distachyon]
Locus_172_Transcript_7/9_Confidence_0.591_Length_2647	gi|357111908|ref|XP_003557752.1|	0	96.24	PREDICTED: sucrose synthase 1-like [Brachypodium distachyon]
Locus_172_Transcript_8/9_Confidence_0.591_Length_2647	gi|357111908|ref|XP_003557752.1|	0	95.59	PREDICTED: sucrose synthase 1-like [Brachypodium distachyon]
Locus_172_Transcript_9/9_Confidence_0.591_Length_2647	gi|357111908|ref|XP_003557752.1|	0	95.98	PREDICTED: sucrose synthase 1-like [Brachypodium distachyon]
Locus_174_Transcript_1/7_Confidence_0.588_Length_922	gi|326501046|dbj|BAJ98754.1|	4.79531e-125	86.85	predicted protein [Hordeum vulgare subsp. vulgare] &gt;gi|326533178|dbj|BAJ93561.1| predicted protein [Hordeum vulgare subsp. vulgare]
Locus_174_Transcript_2/7_Confidence_0.471_Length_732	gi|326501046|dbj|BAJ98754.1|	8.11642e-97	90.16	predicted protein [Hordeum vulgare subsp. vulgare] &gt;gi|326533178|dbj|BAJ93561.1| predicted protein [Hordeum vulgare subsp. vulgare]
Locus_174_Transcript_3/7_Confidence_0.529_Length_1237	gi|326501046|dbj|BAJ98754.1|	2.61557e-125	87.25	predicted protein [Hordeum vulgare subsp. vulgare] &gt;gi|326533178|dbj|BAJ93561.1| predicted protein [Hordeum vulgare subsp. vulgare]
Locus_174_Transcript_4/7_Confidence_0.529_Length_1249	gi|326501046|dbj|BAJ98754.1|	7.22879e-123	86.99	predicted protein [Hordeum vulgare subsp. vulgare] &gt;gi|326533178|dbj|BAJ93561.1| predicted protein [Hordeum vulgare subsp. vulgare]
Locus_174_Transcript_5/7_Confidence_0.412_Length_732	gi|326501046|dbj|BAJ98754.1|	3.65176e-89	84.97	predicted protein [Hordeum vulgare subsp. vulgare] &gt;gi|326533178|dbj|BAJ93561.1| predicted protein [Hordeum vulgare subsp. vulgare]
Locus_174_Transcript_6/7_Confidence_0.471_Length_1434	gi|357153950|ref|XP_003576619.1|	1.95e-130	81.40	PREDICTED: carbonic anhydrase 2, chloroplastic-like [Brachypodium distachyon]
Locus_174_Transcript_7/7_Confidence_0.529_Length_1237	gi|326501046|dbj|BAJ98754.1|	7.61014e-125	86.85	predicted protein [Hordeum vulgare subsp. vulgare] &gt;gi|326533178|dbj|BAJ93561.1| predicted protein [Hordeum vulgare subsp. vulgare]
Locus_175_Transcript_1/3_Confidence_0.667_Length_752	gi|357157370|ref|XP_003577775.1|	6.35536e-44	69.12	PREDICTED: transmembrane 9 superfamily member 3-like [Brachypodium distachyon]
Locus_175_Transcript_2/3_Confidence_0.667_Length_861	gi|357157370|ref|XP_003577775.1|	8.24308e-44	69.12	PREDICTED: transmembrane 9 superfamily member 3-like [Brachypodium distachyon]
Locus_175_Transcript_3/3_Confidence_0.667_Length_752	gi|357157370|ref|XP_003577775.1|	6.35536e-44	69.12	PREDICTED: transmembrane 9 superfamily member 3-like [Brachypodium distachyon]
Locus_177_Transcript_1/5_Confidence_0.692_Length_1787	gi|357111520|ref|XP_003557560.1|	0	95.64	PREDICTED: ubiquitin carboxyl-terminal hydrolase 12-like [Brachypodium distachyon]
Locus_177_Transcript_2/5_Confidence_0.692_Length_1787	gi|357111520|ref|XP_003557560.1|	0	95.64	PREDICTED: ubiquitin carboxyl-terminal hydrolase 12-like [Brachypodium distachyon]
Locus_177_Transcript_3/5_Confidence_0.692_Length_1787	gi|357111520|ref|XP_003557560.1|	0	95.64	PREDICTED: ubiquitin carboxyl-terminal hydrolase 12-like [Brachypodium distachyon]
Locus_177_Transcript_4/5_Confidence_0.692_Length_1788	gi|357111520|ref|XP_003557560.1|	0	95.64	PREDICTED: ubiquitin carboxyl-terminal hydrolase 12-like [Brachypodium distachyon]
Locus_177_Transcript_5/5_Confidence_0.692_Length_1787	gi|357111520|ref|XP_003557560.1|	0	95.64	PREDICTED: ubiquitin carboxyl-terminal hydrolase 12-like [Brachypodium distachyon]
Locus_181_Transcript_1/2_Confidence_1.000_Length_361	gi|354832246|gb|AER42621.1|	8.54702e-15	97.62	elongation factor 1 alpha [Hordeum brevisubulatum]
Locus_181_Transcript_2/2_Confidence_1.000_Length_483	gi|354832246|gb|AER42621.1|	8.49737e-15	97.62	elongation factor 1 alpha [Hordeum brevisubulatum]
Locus_182_Transcript_1/4_Confidence_0.667_Length_1241	gi|357135715|ref|XP_003569454.1|	5.38884e-62	80.25	PREDICTED: transcription initiation factor TFIID subunit 7-like isoform 1 [Brachypodium distachyon]
Locus_182_Transcript_2/4_Confidence_0.667_Length_1181	gi|357135715|ref|XP_003569454.1|	5.03465e-62	80.25	PREDICTED: transcription initiation factor TFIID subunit 7-like isoform 1 [Brachypodium distachyon]
Locus_182_Transcript_3/4_Confidence_0.667_Length_1241	gi|326495004|dbj|BAJ85597.1|	1.08581e-62	72.73	predicted protein [Hordeum vulgare subsp. vulgare]
Locus_182_Transcript_4/4_Confidence_0.667_Length_1241	gi|357135715|ref|XP_003569454.1|	5.38884e-62	80.25	PREDICTED: transcription initiation factor TFIID subunit 7-like isoform 1 [Brachypodium distachyon]
Locus_183_Transcript_1/2_Confidence_0.667_Length_247	gi|2764800|emb|CAA54153.1|	2.38654e-25	90.91	12s globulin [Avena sativa]
Locus_183_Transcript_2/2_Confidence_0.200_Length_348	gi|2764800|emb|CAA54153.1|	9.74221e-29	96.92	12s globulin [Avena sativa]
Locus_184_Transcript_1/1_Confidence_1.000_Length_1089	gi|357122257|ref|XP_003562832.1|	4.69334e-128	86.62	PREDICTED: probable succinyl-CoA ligase [ADP-forming] subunit alpha, mitochondrial-like [Brachypodium distachyon]
Locus_185_Transcript_1/1_Confidence_1.000_Length_504	gi|357112890|ref|XP_003558238.1|	1.02317e-31	88.57	PREDICTED: oxysterol-binding protein-related protein 3A-like [Brachypodium distachyon]
Locus_186_Transcript_1/4_Confidence_0.400_Length_775	gi|326529503|dbj|BAK04698.1|	5.66825e-99	98.91	predicted protein [Hordeum vulgare subsp. vulgare]
Locus_186_Transcript_2/4_Confidence_0.500_Length_902	gi|326529503|dbj|BAK04698.1|	1.96095e-107	98.99	predicted protein [Hordeum vulgare subsp. vulgare]
Locus_186_Transcript_3/4_Confidence_0.300_Length_507	gi|326529503|dbj|BAK04698.1|	1.16795e-35	97.40	predicted protein [Hordeum vulgare subsp. vulgare]
Locus_186_Transcript_4/4_Confidence_0.500_Length_857	gi|326529503|dbj|BAK04698.1|	6.77303e-99	98.91	predicted protein [Hordeum vulgare subsp. vulgare]
Locus_187_Transcript_1/1_Confidence_1.000_Length_949	gi|326521742|dbj|BAK00447.1|	2.04704e-134	89.10	predicted protein [Hordeum vulgare subsp. vulgare] &gt;gi|326528929|dbj|BAJ97486.1| predicted protein [Hordeum vulgare subsp. vulgare]
Locus_188_Transcript_1/4_Confidence_0.700_Length_1978	gi|357150313|ref|XP_003575416.1|	7.73802e-139	79.27	PREDICTED: uncharacterized protein LOC100845515 [Brachypodium distachyon]
Locus_188_Transcript_2/4_Confidence_0.700_Length_1978	gi|357150313|ref|XP_003575416.1|	2.65952e-139	79.27	PREDICTED: uncharacterized protein LOC100845515 [Brachypodium distachyon]
Locus_188_Transcript_3/4_Confidence_0.700_Length_1981	gi|357150313|ref|XP_003575416.1|	5.36924e-140	79.27	PREDICTED: uncharacterized protein LOC100845515 [Brachypodium distachyon]
Locus_188_Transcript_4/4_Confidence_0.700_Length_1978	gi|357150313|ref|XP_003575416.1|	7.73802e-139	79.27	PREDICTED: uncharacterized protein LOC100845515 [Brachypodium distachyon]
Locus_190_Transcript_1/5_Confidence_0.600_Length_806	gi|326500218|dbj|BAK06198.1|	1.66576e-64	98.44	predicted protein [Hordeum vulgare subsp. vulgare] &gt;gi|326503284|dbj|BAJ99267.1| predicted protein [Hordeum vulgare subsp. vulgare]
Locus_190_Transcript_2/5_Confidence_0.600_Length_751	gi|326500218|dbj|BAK06198.1|	4.19591e-64	97.66	predicted protein [Hordeum vulgare subsp. vulgare] &gt;gi|326503284|dbj|BAJ99267.1| predicted protein [Hordeum vulgare subsp. vulgare]
Locus_190_Transcript_3/5_Confidence_0.600_Length_856	gi|326500218|dbj|BAK06198.1|	5.41661e-64	97.66	predicted protein [Hordeum vulgare subsp. vulgare] &gt;gi|326503284|dbj|BAJ99267.1| predicted protein [Hordeum vulgare subsp. vulgare]
Locus_190_Transcript_4/5_Confidence_0.300_Length_821	gi|326500218|dbj|BAK06198.1|	2.66875e-65	99.22	predicted protein [Hordeum vulgare subsp. vulgare] &gt;gi|326503284|dbj|BAJ99267.1| predicted protein [Hordeum vulgare subsp. vulgare]
Locus_190_Transcript_5/5_Confidence_0.600_Length_806	gi|326500218|dbj|BAK06198.1|	4.84663e-64	97.66	predicted protein [Hordeum vulgare subsp. vulgare] &gt;gi|326503284|dbj|BAJ99267.1| predicted protein [Hordeum vulgare subsp. vulgare]
Locus_192_Transcript_1/3_Confidence_0.750_Length_1248	gi|357112940|ref|XP_003558263.1|	4.48601e-157	86.21	PREDICTED: uncharacterized protein LOC100839336 [Brachypodium distachyon]
Locus_192_Transcript_2/3_Confidence_0.750_Length_1272	gi|357112940|ref|XP_003558263.1|	4.61747e-157	86.21	PREDICTED: uncharacterized protein LOC100839336 [Brachypodium distachyon]
Locus_192_Transcript_3/3_Confidence_0.750_Length_1248	gi|357112940|ref|XP_003558263.1|	4.48601e-157	86.21	PREDICTED: uncharacterized protein LOC100839336 [Brachypodium distachyon]
Locus_193_Transcript_1/1_Confidence_1.000_Length_1458	gi|357125520|ref|XP_003564441.1|	2.84514e-60	98.31	PREDICTED: somatic embryogenesis receptor kinase 1-like isoform 1 [Brachypodium distachyon] &gt;gi|357125522|ref|XP_003564442.1| PREDICTED: somatic embryogenesis receptor kinase 1-like isoform 2 [Brachypodium distachyon]
Locus_194_Transcript_1/3_Confidence_0.500_Length_131	gi|358247817|emb|CCC80674.1|	1.56256e-16	100.00	Avenin protein, partial [Avena murphyi] &gt;gi|358247819|emb|CCC80675.1| Avenin protein, partial [Avena ventricosa] &gt;gi|358247825|emb|CCC80678.1| Avenin protein, partial [Avena murphyi]
Locus_194_Transcript_2/3_Confidence_0.750_Length_194	gi|332368717|emb|CBL51491.1|	3.18574e-25	93.55	avenin protein [Avena sativa]
Locus_194_Transcript_3/3_Confidence_0.625_Length_143	gi|358247817|emb|CCC80674.1|	7.40195e-19	100.00	Avenin protein, partial [Avena murphyi] &gt;gi|358247819|emb|CCC80675.1| Avenin protein, partial [Avena ventricosa] &gt;gi|358247825|emb|CCC80678.1| Avenin protein, partial [Avena murphyi]
Locus_196_Transcript_1/5_Confidence_0.667_Length_1560	gi|357132456|ref|XP_003567846.1|	6.31307e-154	83.28	PREDICTED: malate dehydrogenase 1, mitochondrial-like [Brachypodium distachyon]
Locus_196_Transcript_2/5_Confidence_0.667_Length_1560	gi|357132456|ref|XP_003567846.1|	2.83381e-154	83.58	PREDICTED: malate dehydrogenase 1, mitochondrial-like [Brachypodium distachyon]
Locus_196_Transcript_3/5_Confidence_0.667_Length_1560	gi|357132456|ref|XP_003567846.1|	6.31307e-154	83.28	PREDICTED: malate dehydrogenase 1, mitochondrial-like [Brachypodium distachyon]
Locus_196_Transcript_4/5_Confidence_0.667_Length_1620	gi|357132456|ref|XP_003567846.1|	3.18914e-156	84.75	PREDICTED: malate dehydrogenase 1, mitochondrial-like [Brachypodium distachyon]
Locus_196_Transcript_5/5_Confidence_0.667_Length_1560	gi|357132456|ref|XP_003567846.1|	6.31307e-154	83.28	PREDICTED: malate dehydrogenase 1, mitochondrial-like [Brachypodium distachyon]
Locus_197_Transcript_1/9_Confidence_1.000_Length_133	gi|2764798|emb|CAA54152.1|	1.84014e-17	95.45	12s globulin [Avena sativa]
Locus_197_Transcript_2/9_Confidence_1.000_Length_132	gi|2764800|emb|CAA54153.1|	1.11981e-14	90.70	12s globulin [Avena sativa]
Locus_197_Transcript_4/9_Confidence_0.111_Length_188	gi|134919|sp|P14812.1|SSG2_AVESA	6.91885e-20	79.03	RecName: Full=12S seed storage globulin 2; Contains: RecName: Full=12S seed storage globulin 2 acidic chain; Contains: RecName: Full=12S seed storage globulin 2 basic chain; Flags: Precursor &gt;gi|313360|emb|CAA35631.1| 12S seed storage protein [Avena sativa]
Locus_197_Transcript_5/9_Confidence_0.066_Length_173	gi|2764800|emb|CAA54153.1|	1.0295e-15	87.10	12s globulin [Avena sativa]
Locus_197_Transcript_6/9_Confidence_0.093_Length_194	gi|134919|sp|P14812.1|SSG2_AVESA	1.25275e-21	81.25	RecName: Full=12S seed storage globulin 2; Contains: RecName: Full=12S seed storage globulin 2 acidic chain; Contains: RecName: Full=12S seed storage globulin 2 basic chain; Flags: Precursor &gt;gi|313360|emb|CAA35631.1| 12S seed storage protein [Avena sativa]
Locus_197_Transcript_8/9_Confidence_0.171_Length_227	gi|134919|sp|P14812.1|SSG2_AVESA	9.51505e-13	96.30	RecName: Full=12S seed storage globulin 2; Contains: RecName: Full=12S seed storage globulin 2 acidic chain; Contains: RecName: Full=12S seed storage globulin 2 basic chain; Flags: Precursor &gt;gi|313360|emb|CAA35631.1| 12S seed storage protein [Avena sativa]
Locus_199_Transcript_1/10_Confidence_0.615_Length_1472	gi|357166285|ref|XP_003580660.1|	5.75752e-69	83.53	PREDICTED: FAM10 family protein At4g22670-like [Brachypodium distachyon]
Locus_199_Transcript_2/10_Confidence_0.538_Length_1652	gi|357166285|ref|XP_003580660.1|	5.66561e-76	71.30	PREDICTED: FAM10 family protein At4g22670-like [Brachypodium distachyon]
Locus_199_Transcript_3/10_Confidence_0.154_Length_541	gi|357166285|ref|XP_003580660.1|	4.95989e-73	82.22	PREDICTED: FAM10 family protein At4g22670-like [Brachypodium distachyon]
Locus_199_Transcript_4/10_Confidence_0.538_Length_1472	gi|357166285|ref|XP_003580660.1|	5.75752e-69	83.53	PREDICTED: FAM10 family protein At4g22670-like [Brachypodium distachyon]
Locus_199_Transcript_5/10_Confidence_0.538_Length_1484	gi|357166285|ref|XP_003580660.1|	5.82428e-69	83.53	PREDICTED: FAM10 family protein At4g22670-like [Brachypodium distachyon]
Locus_199_Transcript_6/10_Confidence_0.538_Length_1405	gi|357166285|ref|XP_003580660.1|	5.43435e-69	83.53	PREDICTED: FAM10 family protein At4g22670-like [Brachypodium distachyon]
Locus_199_Transcript_7/10_Confidence_0.577_Length_1472	gi|357166285|ref|XP_003580660.1|	1.67518e-68	82.94	PREDICTED: FAM10 family protein At4g22670-like [Brachypodium distachyon]
Locus_199_Transcript_8/10_Confidence_0.500_Length_1452	gi|357166285|ref|XP_003580660.1|	5.70271e-69	83.53	PREDICTED: FAM10 family protein At4g22670-like [Brachypodium distachyon]
Locus_199_Transcript_9/10_Confidence_0.462_Length_1448	gi|357166285|ref|XP_003580660.1|	5.66917e-69	83.53	PREDICTED: FAM10 family protein At4g22670-like [Brachypodium distachyon]
Locus_199_Transcript_10/10_Confidence_0.538_Length_1472	gi|357166285|ref|XP_003580660.1|	5.75752e-69	83.53	PREDICTED: FAM10 family protein At4g22670-like [Brachypodium distachyon]
Locus_200_Transcript_1/6_Confidence_0.667_Length_2130	gi|326532368|dbj|BAK05113.1|	0	94.40	predicted protein [Hordeum vulgare subsp. vulgare]
Locus_200_Transcript_2/6_Confidence_0.667_Length_2130	gi|326532368|dbj|BAK05113.1|	0	94.40	predicted protein [Hordeum vulgare subsp. vulgare]
Locus_200_Transcript_3/6_Confidence_0.667_Length_2130	gi|326532368|dbj|BAK05113.1|	0	94.40	predicted protein [Hordeum vulgare subsp. vulgare]
Locus_200_Transcript_4/6_Confidence_0.667_Length_2130	gi|326532368|dbj|BAK05113.1|	0	94.58	predicted protein [Hordeum vulgare subsp. vulgare]
Locus_200_Transcript_5/6_Confidence_0.667_Length_2063	gi|326532368|dbj|BAK05113.1|	0	94.40	predicted protein [Hordeum vulgare subsp. vulgare]
Locus_200_Transcript_6/6_Confidence_0.667_Length_2130	gi|326532368|dbj|BAK05113.1|	0	94.40	predicted protein [Hordeum vulgare subsp. vulgare]
Locus_201_Transcript_1/1_Confidence_1.000_Length_320	gi|222618715|gb|EEE54847.1|	4.7675e-21	68.75	hypothetical protein OsJ_02311 [Oryza sativa Japonica Group]
Locus_202_Transcript_1/8_Confidence_0.591_Length_1335	gi|357166500|ref|XP_003580731.1|	0	95.72	PREDICTED: plasma membrane ATPase-like isoform 2 [Brachypodium distachyon]
Locus_202_Transcript_2/8_Confidence_0.636_Length_1335	gi|357166500|ref|XP_003580731.1|	0	95.72	PREDICTED: plasma membrane ATPase-like isoform 2 [Brachypodium distachyon]
Locus_202_Transcript_3/8_Confidence_0.591_Length_1335	gi|357166500|ref|XP_003580731.1|	0	95.27	PREDICTED: plasma membrane ATPase-like isoform 2 [Brachypodium distachyon]
Locus_202_Transcript_4/8_Confidence_0.591_Length_1335	gi|357166500|ref|XP_003580731.1|	0	95.05	PREDICTED: plasma membrane ATPase-like isoform 2 [Brachypodium distachyon]
Locus_202_Transcript_5/8_Confidence_0.500_Length_1335	gi|357166500|ref|XP_003580731.1|	0	95.50	PREDICTED: plasma membrane ATPase-like isoform 2 [Brachypodium distachyon]
Locus_202_Transcript_6/8_Confidence_0.591_Length_1335	gi|357166500|ref|XP_003580731.1|	0	95.50	PREDICTED: plasma membrane ATPase-like isoform 2 [Brachypodium distachyon]
Locus_202_Transcript_7/8_Confidence_0.545_Length_1267	gi|23306666|gb|AAN15220.1|	0	94.79	plasma membrane P-type proton pump ATPase [Hordeum vulgare subsp. vulgare]
Locus_202_Transcript_8/8_Confidence_0.591_Length_1335	gi|357166500|ref|XP_003580731.1|	0	95.27	PREDICTED: plasma membrane ATPase-like isoform 2 [Brachypodium distachyon]
Locus_203_Transcript_1/8_Confidence_0.619_Length_1615	gi|326490341|dbj|BAJ84834.1|	0	92.16	predicted protein [Hordeum vulgare subsp. vulgare] &gt;gi|326509831|dbj|BAJ87131.1| predicted protein [Hordeum vulgare subsp. vulgare] &gt;gi|326514976|dbj|BAJ99849.1| predicted protein [Hordeum vulgare subsp. vulgare] &gt;gi|326527643|dbj|BAK08096.1| predicted protein [Hordeum vulgare subsp. vulgare] &gt;gi|326530554|dbj|BAJ97703.1| predicted protein [Hordeum vulgare subsp. vulgare]
Locus_203_Transcript_2/8_Confidence_0.619_Length_1507	gi|326490341|dbj|BAJ84834.1|	0	92.16	predicted protein [Hordeum vulgare subsp. vulgare] &gt;gi|326509831|dbj|BAJ87131.1| predicted protein [Hordeum vulgare subsp. vulgare] &gt;gi|326514976|dbj|BAJ99849.1| predicted protein [Hordeum vulgare subsp. vulgare] &gt;gi|326527643|dbj|BAK08096.1| predicted protein [Hordeum vulgare subsp. vulgare] &gt;gi|326530554|dbj|BAJ97703.1| predicted protein [Hordeum vulgare subsp. vulgare]
Locus_203_Transcript_3/8_Confidence_0.619_Length_1507	gi|326490341|dbj|BAJ84834.1|	0	92.43	predicted protein [Hordeum vulgare subsp. vulgare] &gt;gi|326509831|dbj|BAJ87131.1| predicted protein [Hordeum vulgare subsp. vulgare] &gt;gi|326514976|dbj|BAJ99849.1| predicted protein [Hordeum vulgare subsp. vulgare] &gt;gi|326527643|dbj|BAK08096.1| predicted protein [Hordeum vulgare subsp. vulgare] &gt;gi|326530554|dbj|BAJ97703.1| predicted protein [Hordeum vulgare subsp. vulgare]
Locus_203_Transcript_4/8_Confidence_0.619_Length_1507	gi|326490341|dbj|BAJ84834.1|	0	92.43	predicted protein [Hordeum vulgare subsp. vulgare] &gt;gi|326509831|dbj|BAJ87131.1| predicted protein [Hordeum vulgare subsp. vulgare] &gt;gi|326514976|dbj|BAJ99849.1| predicted protein [Hordeum vulgare subsp. vulgare] &gt;gi|326527643|dbj|BAK08096.1| predicted protein [Hordeum vulgare subsp. vulgare] &gt;gi|326530554|dbj|BAJ97703.1| predicted protein [Hordeum vulgare subsp. vulgare]
Locus_203_Transcript_6/8_Confidence_0.619_Length_1507	gi|326490341|dbj|BAJ84834.1|	0	92.70	predicted protein [Hordeum vulgare subsp. vulgare] &gt;gi|326509831|dbj|BAJ87131.1| predicted protein [Hordeum vulgare subsp. vulgare] &gt;gi|326514976|dbj|BAJ99849.1| predicted protein [Hordeum vulgare subsp. vulgare] &gt;gi|326527643|dbj|BAK08096.1| predicted protein [Hordeum vulgare subsp. vulgare] &gt;gi|326530554|dbj|BAJ97703.1| predicted protein [Hordeum vulgare subsp. vulgare]
Locus_203_Transcript_7/8_Confidence_0.476_Length_1302	gi|326490341|dbj|BAJ84834.1|	0	92.29	predicted protein [Hordeum vulgare subsp. vulgare] &gt;gi|326509831|dbj|BAJ87131.1| predicted protein [Hordeum vulgare subsp. vulgare] &gt;gi|326514976|dbj|BAJ99849.1| predicted protein [Hordeum vulgare subsp. vulgare] &gt;gi|326527643|dbj|BAK08096.1| predicted protein [Hordeum vulgare subsp. vulgare] &gt;gi|326530554|dbj|BAJ97703.1| predicted protein [Hordeum vulgare subsp. vulgare]
Locus_203_Transcript_8/8_Confidence_0.619_Length_1507	gi|326490341|dbj|BAJ84834.1|	0	92.16	predicted protein [Hordeum vulgare subsp. vulgare] &gt;gi|326509831|dbj|BAJ87131.1| predicted protein [Hordeum vulgare subsp. vulgare] &gt;gi|326514976|dbj|BAJ99849.1| predicted protein [Hordeum vulgare subsp. vulgare] &gt;gi|326527643|dbj|BAK08096.1| predicted protein [Hordeum vulgare subsp. vulgare] &gt;gi|326530554|dbj|BAJ97703.1| predicted protein [Hordeum vulgare subsp. vulgare]
Locus_204_Transcript_1/2_Confidence_1.000_Length_477	gi|326505240|dbj|BAK03007.1|	3.22858e-30	85.19	predicted protein [Hordeum vulgare subsp. vulgare] &gt;gi|326506352|dbj|BAJ86494.1| predicted protein [Hordeum vulgare subsp. vulgare] &gt;gi|326525256|dbj|BAK07898.1| predicted protein [Hordeum vulgare subsp. vulgare]
Locus_204_Transcript_2/2_Confidence_1.000_Length_219	gi|326505240|dbj|BAK03007.1|	2.62888e-27	87.67	predicted protein [Hordeum vulgare subsp. vulgare] &gt;gi|326506352|dbj|BAJ86494.1| predicted protein [Hordeum vulgare subsp. vulgare] &gt;gi|326525256|dbj|BAK07898.1| predicted protein [Hordeum vulgare subsp. vulgare]
Locus_205_Transcript_1/12_Confidence_1.000_Length_193	gi|283777744|gb|ADB28901.1|	9.56978e-30	98.44	YTH domain family protein YT521-B-like protein [Lolium perenne]
Locus_205_Transcript_2/12_Confidence_1.000_Length_169	gi|283777744|gb|ADB28901.1|	9.14173e-25	98.21	YTH domain family protein YT521-B-like protein [Lolium perenne]
Locus_205_Transcript_3/12_Confidence_0.500_Length_1977	gi|357113968|ref|XP_003558773.1|	0	72.71	PREDICTED: uncharacterized protein LOC100841677 [Brachypodium distachyon]
Locus_205_Transcript_4/12_Confidence_0.526_Length_1977	gi|357113968|ref|XP_003558773.1|	0	72.71	PREDICTED: uncharacterized protein LOC100841677 [Brachypodium distachyon]
Locus_205_Transcript_5/12_Confidence_0.526_Length_1977	gi|357113968|ref|XP_003558773.1|	0	72.88	PREDICTED: uncharacterized protein LOC100841677 [Brachypodium distachyon]
Locus_205_Transcript_6/12_Confidence_0.526_Length_1977	gi|357113968|ref|XP_003558773.1|	0	72.88	PREDICTED: uncharacterized protein LOC100841677 [Brachypodium distachyon]
Locus_205_Transcript_7/12_Confidence_0.474_Length_1977	gi|357113968|ref|XP_003558773.1|	0	72.88	PREDICTED: uncharacterized protein LOC100841677 [Brachypodium distachyon]
Locus_205_Transcript_8/12_Confidence_0.526_Length_2290	gi|357113968|ref|XP_003558773.1|	0	68.99	PREDICTED: uncharacterized protein LOC100841677 [Brachypodium distachyon]
Locus_205_Transcript_9/12_Confidence_0.553_Length_2166	gi|357113968|ref|XP_003558773.1|	0	72.02	PREDICTED: uncharacterized protein LOC100841677 [Brachypodium distachyon]
Locus_205_Transcript_10/12_Confidence_0.053_Length_597	gi|357113968|ref|XP_003558773.1|	5.7228e-61	62.63	PREDICTED: uncharacterized protein LOC100841677 [Brachypodium distachyon]
Locus_205_Transcript_11/12_Confidence_0.500_Length_2157	gi|357113968|ref|XP_003558773.1|	0	73.06	PREDICTED: uncharacterized protein LOC100841677 [Brachypodium distachyon]
Locus_205_Transcript_12/12_Confidence_0.526_Length_1977	gi|357113968|ref|XP_003558773.1|	0	72.71	PREDICTED: uncharacterized protein LOC100841677 [Brachypodium distachyon]
Locus_206_Transcript_1/2_Confidence_1.000_Length_1878	gi|326508186|dbj|BAJ99360.1|	0	75.91	predicted protein [Hordeum vulgare subsp. vulgare]
Locus_206_Transcript_2/2_Confidence_1.000_Length_1878	gi|326508186|dbj|BAJ99360.1|	0	75.75	predicted protein [Hordeum vulgare subsp. vulgare]
Locus_207_Transcript_1/5_Confidence_0.692_Length_1875	gi|357151169|ref|XP_003575702.1|	0	93.67	PREDICTED: golgin candidate 6-like [Brachypodium distachyon]
Locus_207_Transcript_2/5_Confidence_0.692_Length_1875	gi|357151169|ref|XP_003575702.1|	0	95.78	PREDICTED: golgin candidate 6-like [Brachypodium distachyon]
Locus_207_Transcript_3/5_Confidence_0.692_Length_1875	gi|357151169|ref|XP_003575702.1|	0	93.50	PREDICTED: golgin candidate 6-like [Brachypodium distachyon]
Locus_207_Transcript_4/5_Confidence_0.692_Length_1875	gi|357151169|ref|XP_003575702.1|	0	93.32	PREDICTED: golgin candidate 6-like [Brachypodium distachyon]
Locus_207_Transcript_5/5_Confidence_0.692_Length_1875	gi|357151169|ref|XP_003575702.1|	0	93.67	PREDICTED: golgin candidate 6-like [Brachypodium distachyon]
Locus_208_Transcript_1/8_Confidence_0.333_Length_1269	gi|326505634|dbj|BAJ95488.1|	3.53482e-133	84.23	predicted protein [Hordeum vulgare subsp. vulgare] &gt;gi|326508570|dbj|BAJ95807.1| predicted protein [Hordeum vulgare subsp. vulgare]
Locus_208_Transcript_2/8_Confidence_0.286_Length_1242	gi|326505634|dbj|BAJ95488.1|	9.64025e-128	83.74	predicted protein [Hordeum vulgare subsp. vulgare] &gt;gi|326508570|dbj|BAJ95807.1| predicted protein [Hordeum vulgare subsp. vulgare]
Locus_208_Transcript_3/8_Confidence_0.476_Length_1661	gi|326505634|dbj|BAJ95488.1|	8.31417e-160	78.39	predicted protein [Hordeum vulgare subsp. vulgare] &gt;gi|326508570|dbj|BAJ95807.1| predicted protein [Hordeum vulgare subsp. vulgare]
Locus_208_Transcript_4/8_Confidence_0.476_Length_1644	gi|326505634|dbj|BAJ95488.1|	1.10713e-156	77.34	predicted protein [Hordeum vulgare subsp. vulgare] &gt;gi|326508570|dbj|BAJ95807.1| predicted protein [Hordeum vulgare subsp. vulgare]
Locus_208_Transcript_5/8_Confidence_0.333_Length_1269	gi|326505634|dbj|BAJ95488.1|	1.34323e-132	83.89	predicted protein [Hordeum vulgare subsp. vulgare] &gt;gi|326508570|dbj|BAJ95807.1| predicted protein [Hordeum vulgare subsp. vulgare]
Locus_208_Transcript_6/8_Confidence_0.429_Length_1661	gi|326505634|dbj|BAJ95488.1|	8.31417e-160	78.39	predicted protein [Hordeum vulgare subsp. vulgare] &gt;gi|326508570|dbj|BAJ95807.1| predicted protein [Hordeum vulgare subsp. vulgare]
Locus_208_Transcript_7/8_Confidence_0.286_Length_1269	gi|326505634|dbj|BAJ95488.1|	1.34323e-132	83.89	predicted protein [Hordeum vulgare subsp. vulgare] &gt;gi|326508570|dbj|BAJ95807.1| predicted protein [Hordeum vulgare subsp. vulgare]
Locus_208_Transcript_8/8_Confidence_0.429_Length_1644	gi|326505634|dbj|BAJ95488.1|	1.10713e-156	77.34	predicted protein [Hordeum vulgare subsp. vulgare] &gt;gi|326508570|dbj|BAJ95807.1| predicted protein [Hordeum vulgare subsp. vulgare]
Locus_209_Transcript_1/10_Confidence_0.690_Length_3563	gi|357119441|ref|XP_003561448.1|	0	66.53	PREDICTED: uncharacterized protein LOC100827548 [Brachypodium distachyon]
Locus_209_Transcript_2/10_Confidence_0.621_Length_3563	gi|357119441|ref|XP_003561448.1|	0	66.36	PREDICTED: uncharacterized protein LOC100827548 [Brachypodium distachyon]
Locus_209_Transcript_3/10_Confidence_0.621_Length_3563	gi|357119441|ref|XP_003561448.1|	0	66.45	PREDICTED: uncharacterized protein LOC100827548 [Brachypodium distachyon]
Locus_209_Transcript_4/10_Confidence_0.621_Length_3563	gi|357119441|ref|XP_003561448.1|	0	66.28	PREDICTED: uncharacterized protein LOC100827548 [Brachypodium distachyon]
Locus_209_Transcript_5/10_Confidence_0.138_Length_955	gi|357119441|ref|XP_003561448.1|	7.48394e-76	57.48	PREDICTED: uncharacterized protein LOC100827548 [Brachypodium distachyon]
Locus_209_Transcript_6/10_Confidence_0.655_Length_3563	gi|357119441|ref|XP_003561448.1|	0	67.61	PREDICTED: uncharacterized protein LOC100827548 [Brachypodium distachyon]
Locus_209_Transcript_7/10_Confidence_0.621_Length_3563	gi|357119441|ref|XP_003561448.1|	0	66.36	PREDICTED: uncharacterized protein LOC100827548 [Brachypodium distachyon]
Locus_209_Transcript_8/10_Confidence_0.621_Length_3563	gi|357119441|ref|XP_003561448.1|	0	66.36	PREDICTED: uncharacterized protein LOC100827548 [Brachypodium distachyon]
Locus_209_Transcript_9/10_Confidence_0.621_Length_3563	gi|357119441|ref|XP_003561448.1|	0	66.86	PREDICTED: uncharacterized protein LOC100827548 [Brachypodium distachyon]
Locus_209_Transcript_10/10_Confidence_0.621_Length_3563	gi|357119441|ref|XP_003561448.1|	0	66.45	PREDICTED: uncharacterized protein LOC100827548 [Brachypodium distachyon]
Locus_211_Transcript_1/3_Confidence_0.667_Length_1111	gi|326497255|dbj|BAK02212.1|	0	92.99	predicted protein [Hordeum vulgare subsp. vulgare]
Locus_211_Transcript_2/3_Confidence_0.667_Length_2079	gi|326497255|dbj|BAK02212.1|	0	79.03	predicted protein [Hordeum vulgare subsp. vulgare]
Locus_211_Transcript_3/3_Confidence_0.667_Length_1111	gi|326497255|dbj|BAK02212.1|	0	92.99	predicted protein [Hordeum vulgare subsp. vulgare]
Locus_212_Transcript_1/2_Confidence_1.000_Length_193	gi|155733233|gb|ABU39831.1|	5.09793e-15	66.10	tryptophanin [Avena sativa] &gt;gi|155733235|gb|ABU39832.1| tryptophanin [Avena sativa]
Locus_212_Transcript_2/2_Confidence_1.000_Length_139	gi|155733233|gb|ABU39831.1|	2.73281e-13	71.74	tryptophanin [Avena sativa] &gt;gi|155733235|gb|ABU39832.1| tryptophanin [Avena sativa]
Locus_213_Transcript_1/5_Confidence_0.667_Length_1068	gi|320089750|pdb|3AQ4|A	1.28988e-98	97.28	Chain A, Molecular Insights Into Plant Cell Proliferation Disturbance By Agrobacterium Protein 6b &gt;gi|320089751|pdb|3AQ4|B Chain B, Molecular Insights Into Plant Cell Proliferation Disturbance By Agrobacterium Protein 6b
Locus_213_Transcript_2/5_Confidence_0.583_Length_1118	gi|320089750|pdb|3AQ4|A	2.34207e-98	97.28	Chain A, Molecular Insights Into Plant Cell Proliferation Disturbance By Agrobacterium Protein 6b &gt;gi|320089751|pdb|3AQ4|B Chain B, Molecular Insights Into Plant Cell Proliferation Disturbance By Agrobacterium Protein 6b
Locus_213_Transcript_3/5_Confidence_0.583_Length_1067	gi|320089750|pdb|3AQ4|A	1.28388e-98	97.28	Chain A, Molecular Insights Into Plant Cell Proliferation Disturbance By Agrobacterium Protein 6b &gt;gi|320089751|pdb|3AQ4|B Chain B, Molecular Insights Into Plant Cell Proliferation Disturbance By Agrobacterium Protein 6b
Locus_213_Transcript_4/5_Confidence_0.417_Length_820	gi|293335521|ref|NP_001170436.1|	1.66773e-75	98.58	uncharacterized protein LOC100384428 [Zea mays] &gt;gi|224035827|gb|ACN36989.1| unknown [Zea mays]
Locus_213_Transcript_5/5_Confidence_0.583_Length_1068	gi|320089750|pdb|3AQ4|A	1.28988e-98	97.28	Chain A, Molecular Insights Into Plant Cell Proliferation Disturbance By Agrobacterium Protein 6b &gt;gi|320089751|pdb|3AQ4|B Chain B, Molecular Insights Into Plant Cell Proliferation Disturbance By Agrobacterium Protein 6b
Locus_214_Transcript_1/5_Confidence_0.667_Length_1698	gi|357155520|ref|XP_003577147.1|	4.16272e-122	60.60	PREDICTED: double-stranded RNA-binding protein 8-like [Brachypodium distachyon]
Locus_214_Transcript_2/5_Confidence_0.667_Length_1698	gi|357155520|ref|XP_003577147.1|	1.21117e-121	60.60	PREDICTED: double-stranded RNA-binding protein 8-like [Brachypodium distachyon]
Locus_214_Transcript_3/5_Confidence_0.667_Length_1698	gi|357155520|ref|XP_003577147.1|	7.85055e-121	60.10	PREDICTED: double-stranded RNA-binding protein 8-like [Brachypodium distachyon]
Locus_214_Transcript_4/5_Confidence_0.333_Length_1769	gi|357155520|ref|XP_003577147.1|	1.1957e-119	59.35	PREDICTED: double-stranded RNA-binding protein 8-like [Brachypodium distachyon]
Locus_214_Transcript_5/5_Confidence_0.667_Length_1698	gi|357155520|ref|XP_003577147.1|	7.10053e-122	60.60	PREDICTED: double-stranded RNA-binding protein 8-like [Brachypodium distachyon]
Locus_215_Transcript_1/6_Confidence_0.667_Length_1893	gi|315272577|gb|ADU02859.1|	0	90.95	delta(1)-pyrroline-5-carboxylate synthetase [Puccinellia chinampoensis]
Locus_215_Transcript_2/6_Confidence_0.667_Length_2411	gi|315272577|gb|ADU02859.1|	0	90.94	delta(1)-pyrroline-5-carboxylate synthetase [Puccinellia chinampoensis]
Locus_215_Transcript_3/6_Confidence_0.667_Length_2411	gi|315272577|gb|ADU02859.1|	0	90.78	delta(1)-pyrroline-5-carboxylate synthetase [Puccinellia chinampoensis]
Locus_215_Transcript_4/6_Confidence_0.667_Length_2411	gi|315272577|gb|ADU02859.1|	0	90.78	delta(1)-pyrroline-5-carboxylate synthetase [Puccinellia chinampoensis]
Locus_215_Transcript_5/6_Confidence_0.667_Length_2411	gi|315272577|gb|ADU02859.1|	0	91.09	delta(1)-pyrroline-5-carboxylate synthetase [Puccinellia chinampoensis]
Locus_215_Transcript_6/6_Confidence_0.667_Length_2411	gi|315272577|gb|ADU02859.1|	0	90.94	delta(1)-pyrroline-5-carboxylate synthetase [Puccinellia chinampoensis]
Locus_216_Transcript_1/4_Confidence_0.409_Length_179	gi|226510|prf||1515394A	1.88796e-22	89.83	seed storage globulin
Locus_216_Transcript_2/4_Confidence_0.273_Length_168	gi|226510|prf||1515394A	4.41866e-11	82.93	seed storage globulin
Locus_216_Transcript_3/4_Confidence_0.409_Length_179	gi|226510|prf||1515394A	1.88796e-22	89.83	seed storage globulin
Locus_216_Transcript_4/4_Confidence_0.545_Length_149	gi|226510|prf||1515394A	1.88741e-17	91.84	seed storage globulin
Locus_217_Transcript_1/1_Confidence_1.000_Length_1259	gi|33115140|gb|AAP95024.1|	4.75908e-106	55.45	iron/ascorbate-dependent oxidoreductase [Hordeum vulgare]
Locus_218_Transcript_1/4_Confidence_0.625_Length_975	gi|357144493|ref|XP_003573312.1|	1.17431e-132	95.67	PREDICTED: succinate dehydrogenase [ubiquinone] iron-sulfur subunit 2, mitochondrial-like isoform 1 [Brachypodium distachyon]
Locus_218_Transcript_2/4_Confidence_0.500_Length_975	gi|357144493|ref|XP_003573312.1|	1.17431e-132	95.67	PREDICTED: succinate dehydrogenase [ubiquinone] iron-sulfur subunit 2, mitochondrial-like isoform 1 [Brachypodium distachyon]
Locus_218_Transcript_3/4_Confidence_0.250_Length_976	gi|28611030|emb|CAD62368.1|	3.28897e-167	87.31	chimeric SDH2-RPS14 protein [Triticum aestivum]
Locus_218_Transcript_4/4_Confidence_0.500_Length_940	gi|357144493|ref|XP_003573312.1|	1.1041e-132	95.67	PREDICTED: succinate dehydrogenase [ubiquinone] iron-sulfur subunit 2, mitochondrial-like isoform 1 [Brachypodium distachyon]
Locus_219_Transcript_1/13_Confidence_1.000_Length_186	gi|357150793|ref|XP_003575578.1|	5.2853e-28	100.00	PREDICTED: auxin transport protein BIG-like [Brachypodium distachyon]
Locus_219_Transcript_2/13_Confidence_1.000_Length_182	gi|357150793|ref|XP_003575578.1|	9.02534e-25	98.33	PREDICTED: auxin transport protein BIG-like [Brachypodium distachyon]
Locus_219_Transcript_4/13_Confidence_0.657_Length_6826	gi|357150793|ref|XP_003575578.1|	0	88.62	PREDICTED: auxin transport protein BIG-like [Brachypodium distachyon]
Locus_219_Transcript_5/13_Confidence_0.657_Length_6826	gi|357150793|ref|XP_003575578.1|	0	88.66	PREDICTED: auxin transport protein BIG-like [Brachypodium distachyon]
Locus_219_Transcript_6/13_Confidence_0.657_Length_6826	gi|357150793|ref|XP_003575578.1|	0	88.66	PREDICTED: auxin transport protein BIG-like [Brachypodium distachyon]
Locus_219_Transcript_7/13_Confidence_0.629_Length_6826	gi|357150793|ref|XP_003575578.1|	0	88.62	PREDICTED: auxin transport protein BIG-like [Brachypodium distachyon]
Locus_219_Transcript_8/13_Confidence_0.657_Length_6826	gi|357150793|ref|XP_003575578.1|	0	88.62	PREDICTED: auxin transport protein BIG-like [Brachypodium distachyon]
Locus_219_Transcript_9/13_Confidence_0.657_Length_6826	gi|357150793|ref|XP_003575578.1|	0	88.62	PREDICTED: auxin transport protein BIG-like [Brachypodium distachyon]
Locus_219_Transcript_10/13_Confidence_0.657_Length_6826	gi|357150793|ref|XP_003575578.1|	0	88.66	PREDICTED: auxin transport protein BIG-like [Brachypodium distachyon]
Locus_219_Transcript_11/13_Confidence_0.657_Length_6922	gi|357150793|ref|XP_003575578.1|	0	88.53	PREDICTED: auxin transport protein BIG-like [Brachypodium distachyon]
Locus_219_Transcript_12/13_Confidence_0.629_Length_6826	gi|357150793|ref|XP_003575578.1|	0	88.75	PREDICTED: auxin transport protein BIG-like [Brachypodium distachyon]
Locus_219_Transcript_13/13_Confidence_0.657_Length_6826	gi|357150793|ref|XP_003575578.1|	0	88.62	PREDICTED: auxin transport protein BIG-like [Brachypodium distachyon]
Locus_220_Transcript_1/4_Confidence_0.625_Length_1229	gi|326522124|dbj|BAK04190.1|	4.69171e-143	74.63	predicted protein [Hordeum vulgare subsp. vulgare]
Locus_220_Transcript_2/4_Confidence_0.625_Length_1249	gi|326522124|dbj|BAK04190.1|	1.18168e-141	74.04	predicted protein [Hordeum vulgare subsp. vulgare]
Locus_220_Transcript_3/4_Confidence_0.625_Length_1252	gi|326522124|dbj|BAK04190.1|	5.88615e-141	74.12	predicted protein [Hordeum vulgare subsp. vulgare]
Locus_220_Transcript_4/4_Confidence_0.625_Length_1249	gi|326522124|dbj|BAK04190.1|	4.79754e-143	74.63	predicted protein [Hordeum vulgare subsp. vulgare]
Locus_221_Transcript_1/5_Confidence_0.545_Length_570	gi|326528147|dbj|BAJ89125.1|	1.82486e-58	90.91	predicted protein [Hordeum vulgare subsp. vulgare]
Locus_221_Transcript_2/5_Confidence_0.545_Length_649	gi|326528147|dbj|BAJ89125.1|	1.92361e-58	90.91	predicted protein [Hordeum vulgare subsp. vulgare]
Locus_221_Transcript_3/5_Confidence_0.636_Length_644	gi|326528147|dbj|BAJ89125.1|	2.49322e-58	90.91	predicted protein [Hordeum vulgare subsp. vulgare]
Locus_221_Transcript_4/5_Confidence_0.545_Length_649	gi|326528147|dbj|BAJ89125.1|	8.08183e-57	89.26	predicted protein [Hordeum vulgare subsp. vulgare]
Locus_221_Transcript_5/5_Confidence_0.636_Length_649	gi|326528147|dbj|BAJ89125.1|	2.51231e-58	90.91	predicted protein [Hordeum vulgare subsp. vulgare]
Locus_223_Transcript_1/1_Confidence_1.000_Length_149	gi|134919|sp|P14812.1|SSG2_AVESA	2.22953e-18	85.71	RecName: Full=12S seed storage globulin 2; Contains: RecName: Full=12S seed storage globulin 2 acidic chain; Contains: RecName: Full=12S seed storage globulin 2 basic chain; Flags: Precursor &gt;gi|313360|emb|CAA35631.1| 12S seed storage protein [Avena sativa]
Locus_226_Transcript_1/13_Confidence_1.000_Length_195	gi|326530550|dbj|BAJ97701.1|	2.69435e-16	64.62	predicted protein [Hordeum vulgare subsp. vulgare]
Locus_226_Transcript_3/13_Confidence_1.000_Length_234	gi|242094960|ref|XP_002437970.1|	6.81829e-20	65.82	hypothetical protein SORBIDRAFT_10g005680 [Sorghum bicolor] &gt;gi|241916193|gb|EER89337.1| hypothetical protein SORBIDRAFT_10g005680 [Sorghum bicolor]
Locus_226_Transcript_4/13_Confidence_0.575_Length_2989	gi|357125023|ref|XP_003564195.1|	0	66.48	PREDICTED: uncharacterized protein LOC100826635 [Brachypodium distachyon]
Locus_226_Transcript_5/13_Confidence_0.600_Length_2989	gi|357125023|ref|XP_003564195.1|	0	66.59	PREDICTED: uncharacterized protein LOC100826635 [Brachypodium distachyon]
Locus_226_Transcript_6/13_Confidence_0.600_Length_2989	gi|357125023|ref|XP_003564195.1|	0	66.37	PREDICTED: uncharacterized protein LOC100826635 [Brachypodium distachyon]
Locus_226_Transcript_7/13_Confidence_0.200_Length_1196	gi|242094960|ref|XP_002437970.1|	0	82.60	hypothetical protein SORBIDRAFT_10g005680 [Sorghum bicolor] &gt;gi|241916193|gb|EER89337.1| hypothetical protein SORBIDRAFT_10g005680 [Sorghum bicolor]
Locus_226_Transcript_8/13_Confidence_0.600_Length_2989	gi|357125023|ref|XP_003564195.1|	0	66.48	PREDICTED: uncharacterized protein LOC100826635 [Brachypodium distachyon]
Locus_226_Transcript_9/13_Confidence_0.625_Length_2989	gi|357125023|ref|XP_003564195.1|	0	66.37	PREDICTED: uncharacterized protein LOC100826635 [Brachypodium distachyon]
Locus_226_Transcript_10/13_Confidence_0.550_Length_3147	gi|357125023|ref|XP_003564195.1|	0	67.91	PREDICTED: uncharacterized protein LOC100826635 [Brachypodium distachyon]
Locus_226_Transcript_11/13_Confidence_0.500_Length_2989	gi|357125023|ref|XP_003564195.1|	0	65.60	PREDICTED: uncharacterized protein LOC100826635 [Brachypodium distachyon]
Locus_226_Transcript_12/13_Confidence_0.475_Length_3080	gi|357125023|ref|XP_003564195.1|	0	66.30	PREDICTED: uncharacterized protein LOC100826635 [Brachypodium distachyon]
Locus_226_Transcript_13/13_Confidence_0.600_Length_2989	gi|357125023|ref|XP_003564195.1|	0	66.48	PREDICTED: uncharacterized protein LOC100826635 [Brachypodium distachyon]
Locus_228_Transcript_1/6_Confidence_0.643_Length_1610	gi|326487672|dbj|BAK05508.1|	0	93.19	predicted protein [Hordeum vulgare subsp. vulgare]
Locus_228_Transcript_2/6_Confidence_0.643_Length_1610	gi|326487672|dbj|BAK05508.1|	0	93.19	predicted protein [Hordeum vulgare subsp. vulgare]
Locus_228_Transcript_3/6_Confidence_0.500_Length_1308	gi|326487672|dbj|BAK05508.1|	0	94.20	predicted protein [Hordeum vulgare subsp. vulgare]
Locus_228_Transcript_4/6_Confidence_0.643_Length_1610	gi|326487672|dbj|BAK05508.1|	0	93.39	predicted protein [Hordeum vulgare subsp. vulgare]
Locus_228_Transcript_5/6_Confidence_0.500_Length_2145	gi|326487672|dbj|BAK05508.1|	0	92.99	predicted protein [Hordeum vulgare subsp. vulgare]
Locus_228_Transcript_6/6_Confidence_0.643_Length_1610	gi|326487672|dbj|BAK05508.1|	0	93.19	predicted protein [Hordeum vulgare subsp. vulgare]
Locus_229_Transcript_1/4_Confidence_0.923_Length_245	gi|134919|sp|P14812.1|SSG2_AVESA	1.35668e-28	77.11	RecName: Full=12S seed storage globulin 2; Contains: RecName: Full=12S seed storage globulin 2 acidic chain; Contains: RecName: Full=12S seed storage globulin 2 basic chain; Flags: Precursor &gt;gi|313360|emb|CAA35631.1| 12S seed storage protein [Avena sativa]
Locus_229_Transcript_2/4_Confidence_0.615_Length_280	gi|134919|sp|P14812.1|SSG2_AVESA	8.73302e-36	80.00	RecName: Full=12S seed storage globulin 2; Contains: RecName: Full=12S seed storage globulin 2 acidic chain; Contains: RecName: Full=12S seed storage globulin 2 basic chain; Flags: Precursor &gt;gi|313360|emb|CAA35631.1| 12S seed storage protein [Avena sativa]
Locus_229_Transcript_3/4_Confidence_0.436_Length_148	gi|134919|sp|P14812.1|SSG2_AVESA	7.68057e-11	96.88	RecName: Full=12S seed storage globulin 2; Contains: RecName: Full=12S seed storage globulin 2 acidic chain; Contains: RecName: Full=12S seed storage globulin 2 basic chain; Flags: Precursor &gt;gi|313360|emb|CAA35631.1| 12S seed storage protein [Avena sativa]
Locus_229_Transcript_4/4_Confidence_0.923_Length_245	gi|134919|sp|P14812.1|SSG2_AVESA	1.35668e-28	77.11	RecName: Full=12S seed storage globulin 2; Contains: RecName: Full=12S seed storage globulin 2 acidic chain; Contains: RecName: Full=12S seed storage globulin 2 basic chain; Flags: Precursor &gt;gi|313360|emb|CAA35631.1| 12S seed storage protein [Avena sativa]
Locus_230_Transcript_1/1_Confidence_1.000_Length_229	gi|357120350|ref|XP_003561890.1|	9.2349e-33	89.47	PREDICTED: probable inactive purple acid phosphatase 1-like [Brachypodium distachyon]
Locus_231_Transcript_1/7_Confidence_0.647_Length_2142	gi|357132624|ref|XP_003567929.1|	0	93.60	PREDICTED: dynamin-related protein 5A-like [Brachypodium distachyon]
Locus_231_Transcript_2/7_Confidence_0.647_Length_2142	gi|357132624|ref|XP_003567929.1|	0	93.60	PREDICTED: dynamin-related protein 5A-like [Brachypodium distachyon]
Locus_231_Transcript_3/7_Confidence_0.647_Length_2142	gi|357132624|ref|XP_003567929.1|	0	93.60	PREDICTED: dynamin-related protein 5A-like [Brachypodium distachyon]
Locus_231_Transcript_4/7_Confidence_0.647_Length_2142	gi|357132624|ref|XP_003567929.1|	0	93.60	PREDICTED: dynamin-related protein 5A-like [Brachypodium distachyon]
Locus_231_Transcript_5/7_Confidence_0.647_Length_2142	gi|357132624|ref|XP_003567929.1|	0	93.60	PREDICTED: dynamin-related protein 5A-like [Brachypodium distachyon]
Locus_231_Transcript_6/7_Confidence_0.588_Length_2162	gi|357132624|ref|XP_003567929.1|	0	93.60	PREDICTED: dynamin-related protein 5A-like [Brachypodium distachyon]
Locus_231_Transcript_7/7_Confidence_0.647_Length_2142	gi|357132624|ref|XP_003567929.1|	0	93.60	PREDICTED: dynamin-related protein 5A-like [Brachypodium distachyon]
Locus_232_Transcript_1/1_Confidence_1.000_Length_1647	gi|326516004|dbj|BAJ88025.1|	2.10289e-139	66.67	predicted protein [Hordeum vulgare subsp. vulgare] &gt;gi|326518336|dbj|BAJ88197.1| predicted protein [Hordeum vulgare subsp. vulgare] &gt;gi|326527311|dbj|BAK04597.1| predicted protein [Hordeum vulgare subsp. vulgare] &gt;gi|326531758|dbj|BAJ97883.1| predicted protein [Hordeum vulgare subsp. vulgare]
Locus_233_Transcript_1/8_Confidence_0.650_Length_1995	gi|1703227|sp|P52894.1|ALA2_HORVU	0	90.87	RecName: Full=Alanine aminotransferase 2; Short=ALAAT-2; AltName: Full=Glutamate pyruvate transaminase 2; Short=GPT; AltName: Full=Glutamic--alanine transaminase 2; AltName: Full=Glutamic--pyruvic transaminase 2 &gt;gi|469148|emb|CAA81231.1| alanine aminotransferase [Hordeum vulgare subsp. vulgare]
Locus_233_Transcript_2/8_Confidence_0.650_Length_2014	gi|1703227|sp|P52894.1|ALA2_HORVU	0	90.87	RecName: Full=Alanine aminotransferase 2; Short=ALAAT-2; AltName: Full=Glutamate pyruvate transaminase 2; Short=GPT; AltName: Full=Glutamic--alanine transaminase 2; AltName: Full=Glutamic--pyruvic transaminase 2 &gt;gi|469148|emb|CAA81231.1| alanine aminotransferase [Hordeum vulgare subsp. vulgare]
Locus_233_Transcript_3/8_Confidence_0.650_Length_1963	gi|1703227|sp|P52894.1|ALA2_HORVU	0	91.08	RecName: Full=Alanine aminotransferase 2; Short=ALAAT-2; AltName: Full=Glutamate pyruvate transaminase 2; Short=GPT; AltName: Full=Glutamic--alanine transaminase 2; AltName: Full=Glutamic--pyruvic transaminase 2 &gt;gi|469148|emb|CAA81231.1| alanine aminotransferase [Hordeum vulgare subsp. vulgare]
Locus_233_Transcript_4/8_Confidence_0.650_Length_2014	gi|1703227|sp|P52894.1|ALA2_HORVU	0	91.08	RecName: Full=Alanine aminotransferase 2; Short=ALAAT-2; AltName: Full=Glutamate pyruvate transaminase 2; Short=GPT; AltName: Full=Glutamic--alanine transaminase 2; AltName: Full=Glutamic--pyruvic transaminase 2 &gt;gi|469148|emb|CAA81231.1| alanine aminotransferase [Hordeum vulgare subsp. vulgare]
Locus_233_Transcript_5/8_Confidence_0.650_Length_2014	gi|1703227|sp|P52894.1|ALA2_HORVU	0	90.87	RecName: Full=Alanine aminotransferase 2; Short=ALAAT-2; AltName: Full=Glutamate pyruvate transaminase 2; Short=GPT; AltName: Full=Glutamic--alanine transaminase 2; AltName: Full=Glutamic--pyruvic transaminase 2 &gt;gi|469148|emb|CAA81231.1| alanine aminotransferase [Hordeum vulgare subsp. vulgare]
Locus_233_Transcript_6/8_Confidence_0.650_Length_2014	gi|1703227|sp|P52894.1|ALA2_HORVU	0	90.66	RecName: Full=Alanine aminotransferase 2; Short=ALAAT-2; AltName: Full=Glutamate pyruvate transaminase 2; Short=GPT; AltName: Full=Glutamic--alanine transaminase 2; AltName: Full=Glutamic--pyruvic transaminase 2 &gt;gi|469148|emb|CAA81231.1| alanine aminotransferase [Hordeum vulgare subsp. vulgare]
Locus_233_Transcript_7/8_Confidence_0.650_Length_2014	gi|1703227|sp|P52894.1|ALA2_HORVU	0	91.08	RecName: Full=Alanine aminotransferase 2; Short=ALAAT-2; AltName: Full=Glutamate pyruvate transaminase 2; Short=GPT; AltName: Full=Glutamic--alanine transaminase 2; AltName: Full=Glutamic--pyruvic transaminase 2 &gt;gi|469148|emb|CAA81231.1| alanine aminotransferase [Hordeum vulgare subsp. vulgare]
Locus_233_Transcript_8/8_Confidence_0.650_Length_2014	gi|1703227|sp|P52894.1|ALA2_HORVU	0	90.87	RecName: Full=Alanine aminotransferase 2; Short=ALAAT-2; AltName: Full=Glutamate pyruvate transaminase 2; Short=GPT; AltName: Full=Glutamic--alanine transaminase 2; AltName: Full=Glutamic--pyruvic transaminase 2 &gt;gi|469148|emb|CAA81231.1| alanine aminotransferase [Hordeum vulgare subsp. vulgare]
Locus_234_Transcript_1/7_Confidence_0.647_Length_3384	gi|242038549|ref|XP_002466669.1|	0	66.57	hypothetical protein SORBIDRAFT_01g011950 [Sorghum bicolor] &gt;gi|241920523|gb|EER93667.1| hypothetical protein SORBIDRAFT_01g011950 [Sorghum bicolor]
Locus_234_Transcript_2/7_Confidence_0.647_Length_3384	gi|242038549|ref|XP_002466669.1|	0	66.67	hypothetical protein SORBIDRAFT_01g011950 [Sorghum bicolor] &gt;gi|241920523|gb|EER93667.1| hypothetical protein SORBIDRAFT_01g011950 [Sorghum bicolor]
Locus_234_Transcript_3/7_Confidence_0.647_Length_3384	gi|242038549|ref|XP_002466669.1|	0	66.67	hypothetical protein SORBIDRAFT_01g011950 [Sorghum bicolor] &gt;gi|241920523|gb|EER93667.1| hypothetical protein SORBIDRAFT_01g011950 [Sorghum bicolor]
Locus_234_Transcript_4/7_Confidence_0.647_Length_3379	gi|242038549|ref|XP_002466669.1|	0	66.67	hypothetical protein SORBIDRAFT_01g011950 [Sorghum bicolor] &gt;gi|241920523|gb|EER93667.1| hypothetical protein SORBIDRAFT_01g011950 [Sorghum bicolor]
Locus_234_Transcript_5/7_Confidence_0.647_Length_3356	gi|242038549|ref|XP_002466669.1|	0	66.67	hypothetical protein SORBIDRAFT_01g011950 [Sorghum bicolor] &gt;gi|241920523|gb|EER93667.1| hypothetical protein SORBIDRAFT_01g011950 [Sorghum bicolor]
Locus_234_Transcript_6/7_Confidence_0.471_Length_3532	gi|242038549|ref|XP_002466669.1|	0	65.95	hypothetical protein SORBIDRAFT_01g011950 [Sorghum bicolor] &gt;gi|241920523|gb|EER93667.1| hypothetical protein SORBIDRAFT_01g011950 [Sorghum bicolor]
Locus_234_Transcript_7/7_Confidence_0.647_Length_3384	gi|242038549|ref|XP_002466669.1|	0	66.67	hypothetical protein SORBIDRAFT_01g011950 [Sorghum bicolor] &gt;gi|241920523|gb|EER93667.1| hypothetical protein SORBIDRAFT_01g011950 [Sorghum bicolor]
Locus_235_Transcript_1/14_Confidence_1.000_Length_145	gi|220938666|emb|CAR78943.1|	1.18588e-19	97.92	phosphoenolpyruvate carboxykinase [Holcus lanatus]
Locus_235_Transcript_2/14_Confidence_1.000_Length_313	gi|220938666|emb|CAR78943.1|	9.2543e-54	99.04	phosphoenolpyruvate carboxykinase [Holcus lanatus]
Locus_235_Transcript_3/14_Confidence_1.000_Length_321	gi|326533036|dbj|BAJ93490.1|	2.51855e-22	57.94	predicted protein [Hordeum vulgare subsp. vulgare]
Locus_235_Transcript_4/14_Confidence_1.000_Length_322	gi|357113055|ref|XP_003558320.1|	2.60026e-27	84.72	PREDICTED: phosphoenolpyruvate carboxykinase [ATP]-like [Brachypodium distachyon]
Locus_235_Transcript_5/14_Confidence_0.579_Length_2281	gi|326533036|dbj|BAJ93490.1|	0	88.15	predicted protein [Hordeum vulgare subsp. vulgare]
Locus_235_Transcript_6/14_Confidence_0.553_Length_2278	gi|357113055|ref|XP_003558320.1|	0	88.47	PREDICTED: phosphoenolpyruvate carboxykinase [ATP]-like [Brachypodium distachyon]
Locus_235_Transcript_7/14_Confidence_0.579_Length_2281	gi|357113055|ref|XP_003558320.1|	0	88.49	PREDICTED: phosphoenolpyruvate carboxykinase [ATP]-like [Brachypodium distachyon]
Locus_235_Transcript_8/14_Confidence_0.579_Length_2315	gi|357113055|ref|XP_003558320.1|	0	88.49	PREDICTED: phosphoenolpyruvate carboxykinase [ATP]-like [Brachypodium distachyon]
Locus_235_Transcript_9/14_Confidence_0.605_Length_2281	gi|357113055|ref|XP_003558320.1|	0	88.49	PREDICTED: phosphoenolpyruvate carboxykinase [ATP]-like [Brachypodium distachyon]
Locus_235_Transcript_10/14_Confidence_0.579_Length_2281	gi|357113055|ref|XP_003558320.1|	0	88.49	PREDICTED: phosphoenolpyruvate carboxykinase [ATP]-like [Brachypodium distachyon]
Locus_235_Transcript_11/14_Confidence_0.526_Length_2281	gi|357113055|ref|XP_003558320.1|	0	88.49	PREDICTED: phosphoenolpyruvate carboxykinase [ATP]-like [Brachypodium distachyon]
Locus_235_Transcript_12/14_Confidence_0.579_Length_2281	gi|357113055|ref|XP_003558320.1|	0	88.49	PREDICTED: phosphoenolpyruvate carboxykinase [ATP]-like [Brachypodium distachyon]
Locus_235_Transcript_13/14_Confidence_0.447_Length_2281	gi|357113055|ref|XP_003558320.1|	0	88.49	PREDICTED: phosphoenolpyruvate carboxykinase [ATP]-like [Brachypodium distachyon]
Locus_235_Transcript_14/14_Confidence_0.579_Length_2281	gi|357113055|ref|XP_003558320.1|	0	88.49	PREDICTED: phosphoenolpyruvate carboxykinase [ATP]-like [Brachypodium distachyon]
Locus_236_Transcript_1/5_Confidence_0.692_Length_1574	gi|357167643|ref|XP_003581263.1|	0	89.07	PREDICTED: auxin response factor 9-like [Brachypodium distachyon]
Locus_236_Transcript_2/5_Confidence_0.692_Length_1574	gi|357167643|ref|XP_003581263.1|	0	88.60	PREDICTED: auxin response factor 9-like [Brachypodium distachyon]
Locus_236_Transcript_3/5_Confidence_0.692_Length_1574	gi|357167643|ref|XP_003581263.1|	0	88.60	PREDICTED: auxin response factor 9-like [Brachypodium distachyon]
Locus_236_Transcript_4/5_Confidence_0.692_Length_1574	gi|357167643|ref|XP_003581263.1|	0	88.84	PREDICTED: auxin response factor 9-like [Brachypodium distachyon]
Locus_236_Transcript_5/5_Confidence_0.692_Length_1574	gi|357167643|ref|XP_003581263.1|	0	88.84	PREDICTED: auxin response factor 9-like [Brachypodium distachyon]
Locus_238_Transcript_1/21_Confidence_1.000_Length_184	gi|224812426|gb|ACN64861.1|	1.44398e-25	100.00	acetyl-CoA carboxylase [Avena sativa]
Locus_238_Transcript_2/21_Confidence_1.000_Length_169	gi|199600902|emb|CAL63611.1|	5.92549e-24	100.00	acetyl-coenzyme A carboxylase [Alopecurus myosuroides]
Locus_238_Transcript_3/21_Confidence_1.000_Length_208	gi|199600902|emb|CAL63611.1|	2.24069e-31	98.55	acetyl-coenzyme A carboxylase [Alopecurus myosuroides]
Locus_238_Transcript_4/21_Confidence_1.000_Length_169	gi|310007066|gb|ADP00669.1|	1.66601e-26	100.00	plastid acetyl-CoA carboxylase [Cynosurus cristatus]
Locus_238_Transcript_5/21_Confidence_1.000_Length_189	gi|199600902|emb|CAL63611.1|	6.88049e-28	100.00	acetyl-coenzyme A carboxylase [Alopecurus myosuroides]
Locus_238_Transcript_6/21_Confidence_1.000_Length_271	gi|357167876|ref|XP_003581375.1|	1.83618e-41	92.22	PREDICTED: acetyl-CoA carboxylase 2-like [Brachypodium distachyon]
Locus_238_Transcript_7/21_Confidence_1.000_Length_271	gi|357167876|ref|XP_003581375.1|	1.40591e-41	92.22	PREDICTED: acetyl-CoA carboxylase 2-like [Brachypodium distachyon]
Locus_238_Transcript_9/21_Confidence_1.000_Length_197	gi|14423243|gb|AAK62311.1|AF359515_1	1.16602e-27	96.92	acetyl-CoA carboxylase [Lolium rigidum]
Locus_238_Transcript_10/21_Confidence_1.000_Length_185	gi|224712032|gb|ACJ09262.2|	4.96289e-26	100.00	acetyl-CoA carboxylase [Avena sativa]
Locus_238_Transcript_11/21_Confidence_1.000_Length_167	gi|224812426|gb|ACN64861.1|	2.49745e-22	94.55	acetyl-CoA carboxylase [Avena sativa]
Locus_238_Transcript_12/21_Confidence_0.583_Length_7126	gi|199600900|emb|CAL63610.1|	0	92.96	acetyl-coenzyme A carboxylase [Alopecurus myosuroides]
Locus_238_Transcript_13/21_Confidence_0.583_Length_7126	gi|199600900|emb|CAL63610.1|	0	92.96	acetyl-coenzyme A carboxylase [Alopecurus myosuroides]
Locus_238_Transcript_14/21_Confidence_0.317_Length_3678	gi|199600900|emb|CAL63610.1|	0	90.69	acetyl-coenzyme A carboxylase [Alopecurus myosuroides]
Locus_238_Transcript_15/21_Confidence_0.583_Length_7126	gi|199600900|emb|CAL63610.1|	0	92.96	acetyl-coenzyme A carboxylase [Alopecurus myosuroides]
Locus_238_Transcript_16/21_Confidence_0.583_Length_7126	gi|199600900|emb|CAL63610.1|	0	93.00	acetyl-coenzyme A carboxylase [Alopecurus myosuroides]
Locus_238_Transcript_17/21_Confidence_0.550_Length_7126	gi|199600900|emb|CAL63610.1|	0	92.91	acetyl-coenzyme A carboxylase [Alopecurus myosuroides]
Locus_238_Transcript_18/21_Confidence_0.167_Length_2436	gi|20975574|emb|CAC84161.1|	0	91.37	acetyl-coenzyme A carboxylase [Alopecurus myosuroides]
Locus_238_Transcript_19/21_Confidence_0.583_Length_7126	gi|199600900|emb|CAL63610.1|	0	92.96	acetyl-coenzyme A carboxylase [Alopecurus myosuroides]
Locus_238_Transcript_20/21_Confidence_0.583_Length_7126	gi|199600900|emb|CAL63610.1|	0	93.00	acetyl-coenzyme A carboxylase [Alopecurus myosuroides]
Locus_238_Transcript_21/21_Confidence_0.583_Length_7126	gi|199600900|emb|CAL63610.1|	0	92.96	acetyl-coenzyme A carboxylase [Alopecurus myosuroides]
Locus_239_Transcript_1/9_Confidence_0.478_Length_1982	gi|58618134|gb|AAW80632.1|	0	73.09	starch branching enzyme IIb [Aegilops tauschii]
Locus_239_Transcript_2/9_Confidence_0.565_Length_3242	gi|58618129|gb|AAW80631.1|	0	86.38	starch branching enzyme IIb [Triticum aestivum]
Locus_239_Transcript_3/9_Confidence_0.565_Length_2988	gi|357149280|ref|XP_003575058.1|	0	86.60	PREDICTED: 1,4-alpha-glucan-branching enzyme 2, chloroplastic/amyloplastic-like [Brachypodium distachyon]
Locus_239_Transcript_4/9_Confidence_0.478_Length_1820	gi|58618134|gb|AAW80632.1|	0	81.03	starch branching enzyme IIb [Aegilops tauschii]
Locus_239_Transcript_5/9_Confidence_0.565_Length_3242	gi|58618129|gb|AAW80631.1|	0	86.62	starch branching enzyme IIb [Triticum aestivum]
Locus_239_Transcript_6/9_Confidence_0.565_Length_3242	gi|58618129|gb|AAW80631.1|	0	86.62	starch branching enzyme IIb [Triticum aestivum]
Locus_239_Transcript_7/9_Confidence_0.565_Length_3284	gi|58618129|gb|AAW80631.1|	0	86.38	starch branching enzyme IIb [Triticum aestivum]
Locus_239_Transcript_8/9_Confidence_0.565_Length_3242	gi|58618129|gb|AAW80631.1|	0	86.50	starch branching enzyme IIb [Triticum aestivum]
Locus_239_Transcript_9/9_Confidence_0.565_Length_3242	gi|58618129|gb|AAW80631.1|	0	86.38	starch branching enzyme IIb [Triticum aestivum]
Locus_240_Transcript_1/5_Confidence_0.538_Length_610	gi|326490987|dbj|BAK05593.1|	3.12149e-105	89.66	predicted protein [Hordeum vulgare subsp. vulgare]
Locus_240_Transcript_2/5_Confidence_0.462_Length_884	gi|326490987|dbj|BAK05593.1|	2.15e-119	89.96	predicted protein [Hordeum vulgare subsp. vulgare]
Locus_240_Transcript_3/5_Confidence_0.462_Length_884	gi|326490987|dbj|BAK05593.1|	5.65791e-120	90.39	predicted protein [Hordeum vulgare subsp. vulgare]
Locus_240_Transcript_4/5_Confidence_0.538_Length_884	gi|326490987|dbj|BAK05593.1|	5.65791e-120	90.39	predicted protein [Hordeum vulgare subsp. vulgare]
Locus_240_Transcript_5/5_Confidence_0.538_Length_884	gi|326490987|dbj|BAK05593.1|	5.65791e-120	90.39	predicted protein [Hordeum vulgare subsp. vulgare]
Locus_242_Transcript_1/6_Confidence_0.500_Length_1589	gi|261286811|gb|ACX68637.1|	3.5993e-172	91.88	ADP-glucose brittle-1 transporter precursor [Triticum aestivum]
Locus_242_Transcript_2/6_Confidence_0.571_Length_1528	gi|261286811|gb|ACX68637.1|	1.10902e-179	77.80	ADP-glucose brittle-1 transporter precursor [Triticum aestivum]
Locus_242_Transcript_3/6_Confidence_0.571_Length_1603	gi|261286811|gb|ACX68637.1|	1.00332e-178	81.77	ADP-glucose brittle-1 transporter precursor [Triticum aestivum]
Locus_242_Transcript_4/6_Confidence_0.571_Length_1764	gi|261286811|gb|ACX68637.1|	3.08192e-176	81.09	ADP-glucose brittle-1 transporter precursor [Triticum aestivum]
Locus_242_Transcript_5/6_Confidence_0.500_Length_1623	gi|261286811|gb|ACX68637.1|	1.86139e-180	77.20	ADP-glucose brittle-1 transporter precursor [Triticum aestivum]
Locus_242_Transcript_6/6_Confidence_0.571_Length_1603	gi|261286811|gb|ACX68637.1|	3.44837e-179	82.02	ADP-glucose brittle-1 transporter precursor [Triticum aestivum]
Locus_243_Transcript_6/10_Confidence_0.458_Length_156	gi|357151028|ref|XP_003575659.1|	8.98804e-12	66.67	PREDICTED: lectin-like [Brachypodium distachyon]
Locus_246_Transcript_1/7_Confidence_0.278_Length_359	gi|357162988|ref|XP_003579588.1|	9.79447e-19	94.00	PREDICTED: dnaJ homolog subfamily C member 2-like [Brachypodium distachyon]
Locus_246_Transcript_3/7_Confidence_0.333_Length_576	gi|357162988|ref|XP_003579588.1|	1.94452e-71	81.03	PREDICTED: dnaJ homolog subfamily C member 2-like [Brachypodium distachyon]
Locus_246_Transcript_4/7_Confidence_0.389_Length_730	gi|357162988|ref|XP_003579588.1|	1.82919e-24	50.71	PREDICTED: dnaJ homolog subfamily C member 2-like [Brachypodium distachyon]
Locus_246_Transcript_5/7_Confidence_0.278_Length_433	gi|357162988|ref|XP_003579588.1|	3.00234e-60	82.99	PREDICTED: dnaJ homolog subfamily C member 2-like [Brachypodium distachyon]
Locus_246_Transcript_6/7_Confidence_0.611_Length_1014	gi|357162988|ref|XP_003579588.1|	3.67237e-84	64.96	PREDICTED: dnaJ homolog subfamily C member 2-like [Brachypodium distachyon]
Locus_246_Transcript_7/7_Confidence_0.389_Length_629	gi|357162988|ref|XP_003579588.1|	1.29452e-24	50.71	PREDICTED: dnaJ homolog subfamily C member 2-like [Brachypodium distachyon]
Locus_247_Transcript_1/2_Confidence_1.000_Length_3583	gi|255316770|gb|ACU01769.1|	0	65.64	hypothetical protein [Brachypodium distachyon]
Locus_247_Transcript_2/2_Confidence_1.000_Length_3583	gi|255316770|gb|ACU01769.1|	0	65.64	hypothetical protein [Brachypodium distachyon]
Locus_248_Transcript_3/12_Confidence_0.425_Length_3343	gi|357140033|ref|XP_003571578.1|	0	88.44	PREDICTED: ADP,ATP carrier protein 1, chloroplastic-like [Brachypodium distachyon]
Locus_248_Transcript_4/12_Confidence_0.500_Length_3340	gi|357140033|ref|XP_003571578.1|	0	88.44	PREDICTED: ADP,ATP carrier protein 1, chloroplastic-like [Brachypodium distachyon]
Locus_248_Transcript_5/12_Confidence_0.625_Length_3902	gi|357140033|ref|XP_003571578.1|	0	88.44	PREDICTED: ADP,ATP carrier protein 1, chloroplastic-like [Brachypodium distachyon]
Locus_248_Transcript_7/12_Confidence_0.500_Length_3343	gi|357140033|ref|XP_003571578.1|	0	90.64	PREDICTED: ADP,ATP carrier protein 1, chloroplastic-like [Brachypodium distachyon]
Locus_248_Transcript_8/12_Confidence_0.500_Length_3343	gi|357140033|ref|XP_003571578.1|	0	88.44	PREDICTED: ADP,ATP carrier protein 1, chloroplastic-like [Brachypodium distachyon]
Locus_248_Transcript_9/12_Confidence_0.475_Length_3349	gi|357140033|ref|XP_003571578.1|	0	88.44	PREDICTED: ADP,ATP carrier protein 1, chloroplastic-like [Brachypodium distachyon]
Locus_248_Transcript_10/12_Confidence_0.425_Length_3343	gi|357140033|ref|XP_003571578.1|	0	90.64	PREDICTED: ADP,ATP carrier protein 1, chloroplastic-like [Brachypodium distachyon]
Locus_248_Transcript_11/12_Confidence_0.475_Length_3536	gi|357140033|ref|XP_003571578.1|	0	89.54	PREDICTED: ADP,ATP carrier protein 1, chloroplastic-like [Brachypodium distachyon]
Locus_248_Transcript_12/12_Confidence_0.500_Length_3343	gi|357140033|ref|XP_003571578.1|	0	88.44	PREDICTED: ADP,ATP carrier protein 1, chloroplastic-like [Brachypodium distachyon]
Locus_249_Transcript_1/1_Confidence_1.000_Length_420	gi|357164787|ref|XP_003580166.1|	2.37408e-25	98.28	PREDICTED: uncharacterized protein LOC100826096 [Brachypodium distachyon]
Locus_250_Transcript_1/6_Confidence_0.688_Length_1757	gi|218201813|gb|EEC84240.1|	7.59175e-159	65.95	hypothetical protein OsI_30674 [Oryza sativa Indica Group]
Locus_250_Transcript_2/6_Confidence_0.688_Length_1826	gi|218201813|gb|EEC84240.1|	7.89506e-175	69.81	hypothetical protein OsI_30674 [Oryza sativa Indica Group]
Locus_250_Transcript_3/6_Confidence_0.688_Length_1826	gi|218201813|gb|EEC84240.1|	7.89506e-175	69.81	hypothetical protein OsI_30674 [Oryza sativa Indica Group]
Locus_250_Transcript_4/6_Confidence_0.688_Length_1826	gi|218201813|gb|EEC84240.1|	0	72.59	hypothetical protein OsI_30674 [Oryza sativa Indica Group]
Locus_250_Transcript_5/6_Confidence_0.562_Length_1826	gi|218201813|gb|EEC84240.1|	9.03312e-171	68.74	hypothetical protein OsI_30674 [Oryza sativa Indica Group]
Locus_250_Transcript_6/6_Confidence_0.688_Length_1826	gi|218201813|gb|EEC84240.1|	7.89506e-175	69.81	hypothetical protein OsI_30674 [Oryza sativa Indica Group]
Locus_251_Transcript_1/4_Confidence_0.692_Length_831	gi|326526863|dbj|BAK00820.1|	1.70874e-67	66.67	predicted protein [Hordeum vulgare subsp. vulgare]
Locus_251_Transcript_2/4_Confidence_0.692_Length_831	gi|326526863|dbj|BAK00820.1|	9.37619e-66	82.00	predicted protein [Hordeum vulgare subsp. vulgare]
Locus_251_Transcript_3/4_Confidence_0.692_Length_831	gi|326526863|dbj|BAK00820.1|	3.80669e-67	66.16	predicted protein [Hordeum vulgare subsp. vulgare]
Locus_251_Transcript_4/4_Confidence_0.692_Length_831	gi|326526863|dbj|BAK00820.1|	1.70874e-67	66.67	predicted protein [Hordeum vulgare subsp. vulgare]
Locus_252_Transcript_1/2_Confidence_1.000_Length_365	gi|134919|sp|P14812.1|SSG2_AVESA	2.9862e-60	94.21	RecName: Full=12S seed storage globulin 2; Contains: RecName: Full=12S seed storage globulin 2 acidic chain; Contains: RecName: Full=12S seed storage globulin 2 basic chain; Flags: Precursor &gt;gi|313360|emb|CAA35631.1| 12S seed storage protein [Avena sativa]
Locus_252_Transcript_2/2_Confidence_1.000_Length_189	gi|134919|sp|P14812.1|SSG2_AVESA	1.53779e-27	95.16	RecName: Full=12S seed storage globulin 2; Contains: RecName: Full=12S seed storage globulin 2 acidic chain; Contains: RecName: Full=12S seed storage globulin 2 basic chain; Flags: Precursor &gt;gi|313360|emb|CAA35631.1| 12S seed storage protein [Avena sativa]
Locus_253_Transcript_1/3_Confidence_0.400_Length_408	gi|357152613|ref|XP_003576178.1|	1.56457e-24	96.61	PREDICTED: 40S ribosomal protein S9-2-like [Brachypodium distachyon]
Locus_253_Transcript_2/3_Confidence_0.600_Length_567	gi|357152613|ref|XP_003576178.1|	3.43863e-54	96.49	PREDICTED: 40S ribosomal protein S9-2-like [Brachypodium distachyon]
Locus_253_Transcript_3/3_Confidence_0.400_Length_366	gi|357152613|ref|XP_003576178.1|	2.14005e-58	95.87	PREDICTED: 40S ribosomal protein S9-2-like [Brachypodium distachyon]
Locus_254_Transcript_1/5_Confidence_0.692_Length_2847	gi|357125746|ref|XP_003564551.1|	0	86.00	PREDICTED: uncharacterized protein LOC100831523 isoform 1 [Brachypodium distachyon]
Locus_254_Transcript_2/5_Confidence_0.692_Length_2847	gi|357125746|ref|XP_003564551.1|	0	86.12	PREDICTED: uncharacterized protein LOC100831523 isoform 1 [Brachypodium distachyon]
Locus_254_Transcript_3/5_Confidence_0.692_Length_2847	gi|357125746|ref|XP_003564551.1|	0	85.88	PREDICTED: uncharacterized protein LOC100831523 isoform 1 [Brachypodium distachyon]
Locus_254_Transcript_4/5_Confidence_0.692_Length_2847	gi|357125746|ref|XP_003564551.1|	0	85.88	PREDICTED: uncharacterized protein LOC100831523 isoform 1 [Brachypodium distachyon]
Locus_254_Transcript_5/5_Confidence_0.692_Length_2847	gi|357125746|ref|XP_003564551.1|	0	86.00	PREDICTED: uncharacterized protein LOC100831523 isoform 1 [Brachypodium distachyon]
Locus_255_Transcript_3/5_Confidence_0.615_Length_1175	gi|357112263|ref|XP_003557929.1|	5.53493e-53	60.82	PREDICTED: uncharacterized protein LOC100840247 [Brachypodium distachyon]
Locus_256_Transcript_1/4_Confidence_0.667_Length_859	gi|326496833|dbj|BAJ98443.1|	2.50995e-93	85.57	predicted protein [Hordeum vulgare subsp. vulgare]
Locus_256_Transcript_2/4_Confidence_0.556_Length_661	gi|326496833|dbj|BAJ98443.1|	3.78053e-81	89.24	predicted protein [Hordeum vulgare subsp. vulgare]
Locus_256_Transcript_3/4_Confidence_0.667_Length_859	gi|326496833|dbj|BAJ98443.1|	2.50995e-93	85.57	predicted protein [Hordeum vulgare subsp. vulgare]
Locus_256_Transcript_4/4_Confidence_0.667_Length_859	gi|326496833|dbj|BAJ98443.1|	2.50995e-93	85.57	predicted protein [Hordeum vulgare subsp. vulgare]
Locus_257_Transcript_1/11_Confidence_1.000_Length_176	gi|326514918|dbj|BAJ99820.1|	2.39041e-25	100.00	predicted protein [Hordeum vulgare subsp. vulgare]
Locus_257_Transcript_2/11_Confidence_0.633_Length_2546	gi|326514918|dbj|BAJ99820.1|	0	96.59	predicted protein [Hordeum vulgare subsp. vulgare]
Locus_257_Transcript_3/11_Confidence_0.633_Length_2546	gi|326514918|dbj|BAJ99820.1|	0	96.59	predicted protein [Hordeum vulgare subsp. vulgare]
Locus_257_Transcript_4/11_Confidence_0.633_Length_2546	gi|326514918|dbj|BAJ99820.1|	0	96.59	predicted protein [Hordeum vulgare subsp. vulgare]
Locus_257_Transcript_5/11_Confidence_0.600_Length_2546	gi|326514918|dbj|BAJ99820.1|	0	96.59	predicted protein [Hordeum vulgare subsp. vulgare]
Locus_257_Transcript_6/11_Confidence_0.600_Length_2546	gi|326514918|dbj|BAJ99820.1|	0	96.59	predicted protein [Hordeum vulgare subsp. vulgare]
Locus_257_Transcript_7/11_Confidence_0.367_Length_1084	gi|357124943|ref|XP_003564156.1|	0	97.78	PREDICTED: sucrose synthase 1-like [Brachypodium distachyon]
Locus_257_Transcript_8/11_Confidence_0.633_Length_2552	gi|326514918|dbj|BAJ99820.1|	0	96.59	predicted protein [Hordeum vulgare subsp. vulgare]
Locus_257_Transcript_9/11_Confidence_0.633_Length_2546	gi|326514918|dbj|BAJ99820.1|	0	96.72	predicted protein [Hordeum vulgare subsp. vulgare]
Locus_257_Transcript_10/11_Confidence_0.400_Length_1084	gi|357124943|ref|XP_003564156.1|	0	97.78	PREDICTED: sucrose synthase 1-like [Brachypodium distachyon]
Locus_257_Transcript_11/11_Confidence_0.633_Length_2546	gi|326514918|dbj|BAJ99820.1|	0	96.59	predicted protein [Hordeum vulgare subsp. vulgare]
Locus_258_Transcript_1/1_Confidence_1.000_Length_1351	gi|357135260|ref|XP_003569229.1|	0	93.78	PREDICTED: carbamoyl-phosphate synthase large chain-like [Brachypodium distachyon]
Locus_259_Transcript_1/4_Confidence_0.700_Length_1225	gi|326507034|dbj|BAJ95594.1|	4.51013e-138	85.32	predicted protein [Hordeum vulgare subsp. vulgare] &gt;gi|326510721|dbj|BAJ91708.1| predicted protein [Hordeum vulgare subsp. vulgare]
Locus_259_Transcript_2/4_Confidence_0.700_Length_1225	gi|326507034|dbj|BAJ95594.1|	1.31225e-137	84.98	predicted protein [Hordeum vulgare subsp. vulgare] &gt;gi|326510721|dbj|BAJ91708.1| predicted protein [Hordeum vulgare subsp. vulgare]
Locus_259_Transcript_3/4_Confidence_0.700_Length_1225	gi|326507034|dbj|BAJ95594.1|	1.55011e-138	85.32	predicted protein [Hordeum vulgare subsp. vulgare] &gt;gi|326510721|dbj|BAJ91708.1| predicted protein [Hordeum vulgare subsp. vulgare]
Locus_259_Transcript_4/4_Confidence_0.700_Length_1225	gi|326507034|dbj|BAJ95594.1|	5.89041e-138	84.98	predicted protein [Hordeum vulgare subsp. vulgare] &gt;gi|326510721|dbj|BAJ91708.1| predicted protein [Hordeum vulgare subsp. vulgare]
Locus_260_Transcript_1/2_Confidence_1.000_Length_679	gi|242037069|ref|XP_002465929.1|	1.94214e-43	85.58	hypothetical protein SORBIDRAFT_01g048410 [Sorghum bicolor] &gt;gi|241919783|gb|EER92927.1| hypothetical protein SORBIDRAFT_01g048410 [Sorghum bicolor]
Locus_260_Transcript_2/2_Confidence_1.000_Length_579	gi|242037069|ref|XP_002465929.1|	1.31342e-43	85.58	hypothetical protein SORBIDRAFT_01g048410 [Sorghum bicolor] &gt;gi|241919783|gb|EER92927.1| hypothetical protein SORBIDRAFT_01g048410 [Sorghum bicolor]
Locus_262_Transcript_1/5_Confidence_0.400_Length_436	gi|218195150|gb|EEC77577.1|	4.82861e-18	75.76	hypothetical protein OsI_16522 [Oryza sativa Indica Group]
Locus_262_Transcript_2/5_Confidence_0.400_Length_872	gi|70663909|emb|CAE01636.3|	4.16426e-51	66.67	OSJNBa0029H02.21 [Oryza sativa Japonica Group]
Locus_262_Transcript_3/5_Confidence_0.300_Length_415	gi|218195150|gb|EEC77577.1|	4.81476e-18	75.76	hypothetical protein OsI_16522 [Oryza sativa Indica Group]
Locus_262_Transcript_4/5_Confidence_0.400_Length_774	gi|70663909|emb|CAE01636.3|	3.36961e-51	66.67	OSJNBa0029H02.21 [Oryza sativa Japonica Group]
Locus_263_Transcript_3/3_Confidence_0.786_Length_446	gi|693794|gb|AAB32025.1|	6.65005e-15	100.00	alcohol-soluble avenin-3=23.2 kda protein [Avena sativa=oat, Narymsky 943, Peptide, 201 aa]
Locus_264_Transcript_1/3_Confidence_0.600_Length_846	gi|357136405|ref|XP_003569795.1|	3.83843e-46	87.50	PREDICTED: tubulin-specific chaperone A-like [Brachypodium distachyon]
Locus_264_Transcript_2/3_Confidence_0.400_Length_975	gi|357136405|ref|XP_003569795.1|	9.22367e-45	84.82	PREDICTED: tubulin-specific chaperone A-like [Brachypodium distachyon]
Locus_264_Transcript_3/3_Confidence_0.600_Length_923	gi|357136405|ref|XP_003569795.1|	4.43894e-46	87.50	PREDICTED: tubulin-specific chaperone A-like [Brachypodium distachyon]
Locus_265_Transcript_1/10_Confidence_0.464_Length_128	gi|341926402|gb|AEL03786.1|	6.36337e-18	100.00	peroxygenase [Avena sativa]
Locus_265_Transcript_2/10_Confidence_0.429_Length_128	gi|341926402|gb|AEL03786.1|	6.36337e-18	100.00	peroxygenase [Avena sativa]
Locus_265_Transcript_3/10_Confidence_0.464_Length_128	gi|341926402|gb|AEL03786.1|	4.12462e-17	97.62	peroxygenase [Avena sativa]
Locus_265_Transcript_4/10_Confidence_0.429_Length_128	gi|341926402|gb|AEL03786.1|	6.36337e-18	100.00	peroxygenase [Avena sativa]
Locus_265_Transcript_5/10_Confidence_0.464_Length_151	gi|341926402|gb|AEL03786.1|	1.26307e-21	100.00	peroxygenase [Avena sativa]
Locus_265_Transcript_6/10_Confidence_0.500_Length_344	gi|357167969|ref|XP_003581419.1|	1.50947e-22	76.92	PREDICTED: uncharacterized protein LOC100841608 [Brachypodium distachyon]
Locus_265_Transcript_8/10_Confidence_0.500_Length_213	gi|341926402|gb|AEL03786.1|	2.11906e-28	100.00	peroxygenase [Avena sativa]
Locus_265_Transcript_9/10_Confidence_0.179_Length_122	gi|341926402|gb|AEL03786.1|	6.62531e-15	95.00	peroxygenase [Avena sativa]
Locus_265_Transcript_10/10_Confidence_0.464_Length_128	gi|341926402|gb|AEL03786.1|	6.36337e-18	100.00	peroxygenase [Avena sativa]
Locus_266_Transcript_1/6_Confidence_0.600_Length_1472	gi|357165047|ref|XP_003580252.1|	1.62166e-180	83.06	PREDICTED: probable metal-nicotianamine transporter YSL9-like [Brachypodium distachyon] &gt;gi|309274665|gb|ADO64257.1| yellow stripe-like 9 transporter [Brachypodium distachyon]
Locus_266_Transcript_2/6_Confidence_0.667_Length_1620	gi|357165047|ref|XP_003580252.1|	0	80.44	PREDICTED: probable metal-nicotianamine transporter YSL9-like [Brachypodium distachyon] &gt;gi|309274665|gb|ADO64257.1| yellow stripe-like 9 transporter [Brachypodium distachyon]
Locus_266_Transcript_3/6_Confidence_0.600_Length_1472	gi|357165047|ref|XP_003580252.1|	1.62166e-180	83.06	PREDICTED: probable metal-nicotianamine transporter YSL9-like [Brachypodium distachyon] &gt;gi|309274665|gb|ADO64257.1| yellow stripe-like 9 transporter [Brachypodium distachyon]
Locus_266_Transcript_4/6_Confidence_0.600_Length_1472	gi|357165047|ref|XP_003580252.1|	6.16232e-180	82.78	PREDICTED: probable metal-nicotianamine transporter YSL9-like [Brachypodium distachyon] &gt;gi|309274665|gb|ADO64257.1| yellow stripe-like 9 transporter [Brachypodium distachyon]
Locus_266_Transcript_5/6_Confidence_0.333_Length_1487	gi|357165047|ref|XP_003580252.1|	3.66505e-180	83.89	PREDICTED: probable metal-nicotianamine transporter YSL9-like [Brachypodium distachyon] &gt;gi|309274665|gb|ADO64257.1| yellow stripe-like 9 transporter [Brachypodium distachyon]
Locus_266_Transcript_6/6_Confidence_0.600_Length_1472	gi|357165047|ref|XP_003580252.1|	1.62166e-180	83.06	PREDICTED: probable metal-nicotianamine transporter YSL9-like [Brachypodium distachyon] &gt;gi|309274665|gb|ADO64257.1| yellow stripe-like 9 transporter [Brachypodium distachyon]
Locus_267_Transcript_1/2_Confidence_1.000_Length_543	gi|326489099|dbj|BAK01533.1|	4.51735e-50	90.10	predicted protein [Hordeum vulgare subsp. vulgare]
Locus_267_Transcript_2/2_Confidence_1.000_Length_543	gi|326489099|dbj|BAK01533.1|	3.45882e-50	91.09	predicted protein [Hordeum vulgare subsp. vulgare]
Locus_268_Transcript_1/7_Confidence_0.632_Length_1296	gi|326530758|dbj|BAK01177.1|	6.04242e-120	56.77	predicted protein [Hordeum vulgare subsp. vulgare]
Locus_268_Transcript_2/7_Confidence_0.474_Length_961	gi|326530758|dbj|BAK01177.1|	4.28743e-79	53.71	predicted protein [Hordeum vulgare subsp. vulgare]
Locus_268_Transcript_3/7_Confidence_0.579_Length_1296	gi|326530758|dbj|BAK01177.1|	1.10119e-121	57.21	predicted protein [Hordeum vulgare subsp. vulgare]
Locus_268_Transcript_4/7_Confidence_0.579_Length_1299	gi|326530758|dbj|BAK01177.1|	4.19904e-121	57.30	predicted protein [Hordeum vulgare subsp. vulgare]
Locus_268_Transcript_5/7_Confidence_0.579_Length_1296	gi|326530758|dbj|BAK01177.1|	1.06412e-124	58.08	predicted protein [Hordeum vulgare subsp. vulgare]
Locus_268_Transcript_6/7_Confidence_0.421_Length_961	gi|326530758|dbj|BAK01177.1|	4.28743e-79	53.71	predicted protein [Hordeum vulgare subsp. vulgare]
Locus_268_Transcript_7/7_Confidence_0.579_Length_1296	gi|326530758|dbj|BAK01177.1|	1.69889e-122	57.42	predicted protein [Hordeum vulgare subsp. vulgare]
Locus_269_Transcript_1/1_Confidence_1.000_Length_372	gi|357122940|ref|XP_003563171.1|	6.23257e-29	100.00	PREDICTED: huntingtin-interacting protein K-like [Brachypodium distachyon]
Locus_270_Transcript_1/9_Confidence_0.652_Length_2271	gi|357117957|ref|XP_003560727.1|	0	88.46	PREDICTED: phosphoglucomutase, cytoplasmic-like [Brachypodium distachyon]
Locus_270_Transcript_2/9_Confidence_0.652_Length_2271	gi|357117957|ref|XP_003560727.1|	0	88.31	PREDICTED: phosphoglucomutase, cytoplasmic-like [Brachypodium distachyon]
Locus_270_Transcript_3/9_Confidence_0.652_Length_2271	gi|357117957|ref|XP_003560727.1|	0	88.31	PREDICTED: phosphoglucomutase, cytoplasmic-like [Brachypodium distachyon]
Locus_270_Transcript_4/9_Confidence_0.652_Length_2271	gi|357117957|ref|XP_003560727.1|	0	88.31	PREDICTED: phosphoglucomutase, cytoplasmic-like [Brachypodium distachyon]
Locus_270_Transcript_5/9_Confidence_0.652_Length_2271	gi|357117957|ref|XP_003560727.1|	0	88.31	PREDICTED: phosphoglucomutase, cytoplasmic-like [Brachypodium distachyon]
Locus_270_Transcript_6/9_Confidence_0.652_Length_2270	gi|357117957|ref|XP_003560727.1|	0	95.59	PREDICTED: phosphoglucomutase, cytoplasmic-like [Brachypodium distachyon]
Locus_270_Transcript_7/9_Confidence_0.652_Length_2271	gi|357117957|ref|XP_003560727.1|	0	88.31	PREDICTED: phosphoglucomutase, cytoplasmic-like [Brachypodium distachyon]
Locus_270_Transcript_8/9_Confidence_0.565_Length_2307	gi|357117957|ref|XP_003560727.1|	0	88.31	PREDICTED: phosphoglucomutase, cytoplasmic-like [Brachypodium distachyon]
Locus_270_Transcript_9/9_Confidence_0.652_Length_2271	gi|357117957|ref|XP_003560727.1|	0	88.31	PREDICTED: phosphoglucomutase, cytoplasmic-like [Brachypodium distachyon]
Locus_271_Transcript_1/6_Confidence_0.643_Length_1423	gi|326534302|dbj|BAJ89501.1|	0	84.34	predicted protein [Hordeum vulgare subsp. vulgare]
Locus_271_Transcript_2/6_Confidence_0.643_Length_1444	gi|326534302|dbj|BAJ89501.1|	0	84.34	predicted protein [Hordeum vulgare subsp. vulgare]
Locus_271_Transcript_3/6_Confidence_0.643_Length_1444	gi|326534302|dbj|BAJ89501.1|	0	84.34	predicted protein [Hordeum vulgare subsp. vulgare]
Locus_271_Transcript_4/6_Confidence_0.643_Length_1444	gi|326534302|dbj|BAJ89501.1|	0	84.09	predicted protein [Hordeum vulgare subsp. vulgare]
Locus_271_Transcript_5/6_Confidence_0.643_Length_1444	gi|326534302|dbj|BAJ89501.1|	0	83.84	predicted protein [Hordeum vulgare subsp. vulgare]
Locus_271_Transcript_6/6_Confidence_0.643_Length_1444	gi|326534302|dbj|BAJ89501.1|	0	84.34	predicted protein [Hordeum vulgare subsp. vulgare]
Locus_272_Transcript_1/10_Confidence_0.618_Length_3540	gi|242067116|ref|XP_002454847.1|	0	84.55	hypothetical protein SORBIDRAFT_04g038420 [Sorghum bicolor] &gt;gi|241934678|gb|EES07823.1| hypothetical protein SORBIDRAFT_04g038420 [Sorghum bicolor]
Locus_272_Transcript_2/10_Confidence_0.618_Length_3602	gi|218191878|gb|EEC74305.1|	0	84.09	hypothetical protein OsI_09567 [Oryza sativa Indica Group]
Locus_272_Transcript_3/10_Confidence_0.412_Length_2383	gi|326504726|dbj|BAK06654.1|	0	90.06	predicted protein [Hordeum vulgare subsp. vulgare]
Locus_272_Transcript_4/10_Confidence_0.588_Length_3602	gi|218191878|gb|EEC74305.1|	0	83.99	hypothetical protein OsI_09567 [Oryza sativa Indica Group]
Locus_272_Transcript_5/10_Confidence_0.588_Length_3602	gi|218191878|gb|EEC74305.1|	0	84.09	hypothetical protein OsI_09567 [Oryza sativa Indica Group]
Locus_272_Transcript_6/10_Confidence_0.559_Length_3602	gi|218191878|gb|EEC74305.1|	0	83.99	hypothetical protein OsI_09567 [Oryza sativa Indica Group]
Locus_272_Transcript_7/10_Confidence_0.588_Length_3602	gi|218191878|gb|EEC74305.1|	0	84.31	hypothetical protein OsI_09567 [Oryza sativa Indica Group]
Locus_272_Transcript_8/10_Confidence_0.588_Length_3602	gi|218191878|gb|EEC74305.1|	0	83.99	hypothetical protein OsI_09567 [Oryza sativa Indica Group]
Locus_272_Transcript_9/10_Confidence_0.588_Length_3540	gi|242067116|ref|XP_002454847.1|	0	84.55	hypothetical protein SORBIDRAFT_04g038420 [Sorghum bicolor] &gt;gi|241934678|gb|EES07823.1| hypothetical protein SORBIDRAFT_04g038420 [Sorghum bicolor]
Locus_272_Transcript_10/10_Confidence_0.588_Length_3602	gi|218191878|gb|EEC74305.1|	0	83.99	hypothetical protein OsI_09567 [Oryza sativa Indica Group]
Locus_273_Transcript_1/6_Confidence_0.444_Length_502	gi|332368721|emb|CBL51493.1|	4.76219e-50	79.69	avenin protein [Avena sativa]
Locus_273_Transcript_2/6_Confidence_0.444_Length_746	gi|332368719|emb|CBL51492.1|	8.13455e-52	80.30	avenin protein [Avena sativa]
Locus_273_Transcript_3/6_Confidence_0.444_Length_634	gi|332368719|emb|CBL51492.1|	6.34442e-43	83.81	avenin protein [Avena sativa]
Locus_273_Transcript_4/6_Confidence_0.444_Length_770	gi|332368719|emb|CBL51492.1|	8.72083e-52	80.30	avenin protein [Avena sativa]
Locus_273_Transcript_6/6_Confidence_0.389_Length_379	gi|332368719|emb|CBL51492.1|	3.36392e-43	83.81	avenin protein [Avena sativa]
Locus_274_Transcript_1/5_Confidence_0.667_Length_2442	gi|326503084|dbj|BAJ99167.1|	0	90.20	predicted protein [Hordeum vulgare subsp. vulgare] &gt;gi|326503172|dbj|BAJ99211.1| predicted protein [Hordeum vulgare subsp. vulgare]
Locus_274_Transcript_2/5_Confidence_0.667_Length_2168	gi|326503084|dbj|BAJ99167.1|	0	89.30	predicted protein [Hordeum vulgare subsp. vulgare] &gt;gi|326503172|dbj|BAJ99211.1| predicted protein [Hordeum vulgare subsp. vulgare]
Locus_274_Transcript_3/5_Confidence_0.667_Length_2442	gi|326503084|dbj|BAJ99167.1|	0	89.36	predicted protein [Hordeum vulgare subsp. vulgare] &gt;gi|326503172|dbj|BAJ99211.1| predicted protein [Hordeum vulgare subsp. vulgare]
Locus_274_Transcript_4/5_Confidence_0.667_Length_2439	gi|326503084|dbj|BAJ99167.1|	0	90.54	predicted protein [Hordeum vulgare subsp. vulgare] &gt;gi|326503172|dbj|BAJ99211.1| predicted protein [Hordeum vulgare subsp. vulgare]
Locus_274_Transcript_5/5_Confidence_0.667_Length_2442	gi|326503084|dbj|BAJ99167.1|	0	90.03	predicted protein [Hordeum vulgare subsp. vulgare] &gt;gi|326503172|dbj|BAJ99211.1| predicted protein [Hordeum vulgare subsp. vulgare]
Locus_275_Transcript_1/10_Confidence_0.419_Length_1254	gi|326528147|dbj|BAJ89125.1|	1.61096e-146	80.98	predicted protein [Hordeum vulgare subsp. vulgare]
Locus_275_Transcript_2/10_Confidence_0.484_Length_1310	gi|326528147|dbj|BAJ89125.1|	4.99396e-146	80.66	predicted protein [Hordeum vulgare subsp. vulgare]
Locus_275_Transcript_3/10_Confidence_0.548_Length_1463	gi|313660968|emb|CBX26639.1|	0	81.55	vacuolar processing enzyme 2c [Hordeum vulgare subsp. vulgare]
Locus_275_Transcript_4/10_Confidence_0.452_Length_1254	gi|326528147|dbj|BAJ89125.1|	1.36376e-145	80.33	predicted protein [Hordeum vulgare subsp. vulgare]
Locus_275_Transcript_5/10_Confidence_0.516_Length_1254	gi|326528147|dbj|BAJ89125.1|	1.45705e-147	81.31	predicted protein [Hordeum vulgare subsp. vulgare]
Locus_275_Transcript_6/10_Confidence_0.419_Length_1247	gi|326528147|dbj|BAJ89125.1|	1.59338e-146	80.98	predicted protein [Hordeum vulgare subsp. vulgare]
Locus_275_Transcript_7/10_Confidence_0.452_Length_1254	gi|326528147|dbj|BAJ89125.1|	1.23347e-146	80.66	predicted protein [Hordeum vulgare subsp. vulgare]
Locus_275_Transcript_8/10_Confidence_0.323_Length_1389	gi|326528147|dbj|BAJ89125.1|	2.42842e-146	80.66	predicted protein [Hordeum vulgare subsp. vulgare]
Locus_275_Transcript_9/10_Confidence_0.323_Length_1747	gi|313660968|emb|CBX26639.1|	0	79.44	vacuolar processing enzyme 2c [Hordeum vulgare subsp. vulgare]
Locus_275_Transcript_10/10_Confidence_0.484_Length_1254	gi|326528147|dbj|BAJ89125.1|	2.10397e-146	80.98	predicted protein [Hordeum vulgare subsp. vulgare]
Locus_276_Transcript_1/2_Confidence_1.000_Length_893	gi|222875504|gb|ACM68936.1|	1.69763e-79	93.96	Ran-related GTP-binding protein [Festuca arundinacea]
Locus_276_Transcript_2/2_Confidence_1.000_Length_893	gi|222875504|gb|ACM68936.1|	1.69763e-79	93.96	Ran-related GTP-binding protein [Festuca arundinacea]
Locus_277_Transcript_1/4_Confidence_0.700_Length_1133	gi|357144828|ref|XP_003573427.1|	5.1635e-93	73.36	PREDICTED: uncharacterized protein LOC100825116 [Brachypodium distachyon]
Locus_277_Transcript_2/4_Confidence_0.700_Length_1133	gi|357144828|ref|XP_003573427.1|	3.02713e-93	73.77	PREDICTED: uncharacterized protein LOC100825116 [Brachypodium distachyon]
Locus_277_Transcript_3/4_Confidence_0.700_Length_1133	gi|357144828|ref|XP_003573427.1|	2.56262e-92	72.95	PREDICTED: uncharacterized protein LOC100825116 [Brachypodium distachyon]
Locus_277_Transcript_4/4_Confidence_0.700_Length_1133	gi|357144828|ref|XP_003573427.1|	8.8076e-93	73.36	PREDICTED: uncharacterized protein LOC100825116 [Brachypodium distachyon]
Locus_279_Transcript_1/8_Confidence_0.667_Length_1576	gi|115477573|ref|NP_001062382.1|	0	84.86	Os08g0540300 [Oryza sativa Japonica Group] &gt;gi|38636670|dbj|BAD03091.1| putative ariadne [Oryza sativa Japonica Group] &gt;gi|50725684|dbj|BAD33150.1| putative ariadne [Oryza sativa Japonica Group] &gt;gi|113624351|dbj|BAF24296.1| Os08g0540300 [Oryza sativa Japonica Group] &gt;gi|222640949|gb|EEE69081.1| hypothetical protein OsJ_28120 [Oryza sativa Japonica Group]
Locus_279_Transcript_2/8_Confidence_0.667_Length_1570	gi|115477573|ref|NP_001062382.1|	0	84.86	Os08g0540300 [Oryza sativa Japonica Group] &gt;gi|38636670|dbj|BAD03091.1| putative ariadne [Oryza sativa Japonica Group] &gt;gi|50725684|dbj|BAD33150.1| putative ariadne [Oryza sativa Japonica Group] &gt;gi|113624351|dbj|BAF24296.1| Os08g0540300 [Oryza sativa Japonica Group] &gt;gi|222640949|gb|EEE69081.1| hypothetical protein OsJ_28120 [Oryza sativa Japonica Group]
Locus_279_Transcript_3/8_Confidence_0.667_Length_1570	gi|115477573|ref|NP_001062382.1|	0	84.62	Os08g0540300 [Oryza sativa Japonica Group] &gt;gi|38636670|dbj|BAD03091.1| putative ariadne [Oryza sativa Japonica Group] &gt;gi|50725684|dbj|BAD33150.1| putative ariadne [Oryza sativa Japonica Group] &gt;gi|113624351|dbj|BAF24296.1| Os08g0540300 [Oryza sativa Japonica Group] &gt;gi|222640949|gb|EEE69081.1| hypothetical protein OsJ_28120 [Oryza sativa Japonica Group]
Locus_279_Transcript_4/8_Confidence_0.667_Length_1570	gi|115477573|ref|NP_001062382.1|	0	84.86	Os08g0540300 [Oryza sativa Japonica Group] &gt;gi|38636670|dbj|BAD03091.1| putative ariadne [Oryza sativa Japonica Group] &gt;gi|50725684|dbj|BAD33150.1| putative ariadne [Oryza sativa Japonica Group] &gt;gi|113624351|dbj|BAF24296.1| Os08g0540300 [Oryza sativa Japonica Group] &gt;gi|222640949|gb|EEE69081.1| hypothetical protein OsJ_28120 [Oryza sativa Japonica Group]
Locus_279_Transcript_5/8_Confidence_0.667_Length_1570	gi|115477573|ref|NP_001062382.1|	0	85.34	Os08g0540300 [Oryza sativa Japonica Group] &gt;gi|38636670|dbj|BAD03091.1| putative ariadne [Oryza sativa Japonica Group] &gt;gi|50725684|dbj|BAD33150.1| putative ariadne [Oryza sativa Japonica Group] &gt;gi|113624351|dbj|BAF24296.1| Os08g0540300 [Oryza sativa Japonica Group] &gt;gi|222640949|gb|EEE69081.1| hypothetical protein OsJ_28120 [Oryza sativa Japonica Group]
Locus_279_Transcript_6/8_Confidence_0.667_Length_1576	gi|115477573|ref|NP_001062382.1|	0	84.21	Os08g0540300 [Oryza sativa Japonica Group] &gt;gi|38636670|dbj|BAD03091.1| putative ariadne [Oryza sativa Japonica Group] &gt;gi|50725684|dbj|BAD33150.1| putative ariadne [Oryza sativa Japonica Group] &gt;gi|113624351|dbj|BAF24296.1| Os08g0540300 [Oryza sativa Japonica Group] &gt;gi|222640949|gb|EEE69081.1| hypothetical protein OsJ_28120 [Oryza sativa Japonica Group]
Locus_279_Transcript_7/8_Confidence_0.571_Length_1570	gi|115477573|ref|NP_001062382.1|	0	85.58	Os08g0540300 [Oryza sativa Japonica Group] &gt;gi|38636670|dbj|BAD03091.1| putative ariadne [Oryza sativa Japonica Group] &gt;gi|50725684|dbj|BAD33150.1| putative ariadne [Oryza sativa Japonica Group] &gt;gi|113624351|dbj|BAF24296.1| Os08g0540300 [Oryza sativa Japonica Group] &gt;gi|222640949|gb|EEE69081.1| hypothetical protein OsJ_28120 [Oryza sativa Japonica Group]
Locus_279_Transcript_8/8_Confidence_0.667_Length_1570	gi|115477573|ref|NP_001062382.1|	0	84.86	Os08g0540300 [Oryza sativa Japonica Group] &gt;gi|38636670|dbj|BAD03091.1| putative ariadne [Oryza sativa Japonica Group] &gt;gi|50725684|dbj|BAD33150.1| putative ariadne [Oryza sativa Japonica Group] &gt;gi|113624351|dbj|BAF24296.1| Os08g0540300 [Oryza sativa Japonica Group] &gt;gi|222640949|gb|EEE69081.1| hypothetical protein OsJ_28120 [Oryza sativa Japonica Group]
Locus_280_Transcript_1/10_Confidence_0.333_Length_359	gi|357115098|ref|XP_003559329.1|	4.23869e-30	58.02	PREDICTED: vicilin-like antimicrobial peptides 2-2-like [Brachypodium distachyon]
Locus_280_Transcript_6/10_Confidence_0.167_Length_316	gi|357115098|ref|XP_003559329.1|	9.31465e-26	89.13	PREDICTED: vicilin-like antimicrobial peptides 2-2-like [Brachypodium distachyon]
Locus_280_Transcript_7/10_Confidence_0.375_Length_869	gi|357115098|ref|XP_003559329.1|	9.21556e-51	54.50	PREDICTED: vicilin-like antimicrobial peptides 2-2-like [Brachypodium distachyon]
Locus_280_Transcript_9/10_Confidence_0.250_Length_303	gi|357115098|ref|XP_003559329.1|	5.02612e-23	57.52	PREDICTED: vicilin-like antimicrobial peptides 2-2-like [Brachypodium distachyon]
Locus_280_Transcript_10/10_Confidence_0.333_Length_359	gi|357115098|ref|XP_003559329.1|	4.23869e-30	58.02	PREDICTED: vicilin-like antimicrobial peptides 2-2-like [Brachypodium distachyon]
Locus_281_Transcript_1/3_Confidence_0.714_Length_1080	gi|326503580|dbj|BAJ86296.1|	2.12588e-165	96.71	predicted protein [Hordeum vulgare subsp. vulgare] &gt;gi|326516154|dbj|BAJ88100.1| predicted protein [Hordeum vulgare subsp. vulgare] &gt;gi|326530498|dbj|BAJ97675.1| predicted protein [Hordeum vulgare subsp. vulgare]
Locus_281_Transcript_2/3_Confidence_0.714_Length_1080	gi|326503580|dbj|BAJ86296.1|	8.07834e-165	96.05	predicted protein [Hordeum vulgare subsp. vulgare] &gt;gi|326516154|dbj|BAJ88100.1| predicted protein [Hordeum vulgare subsp. vulgare] &gt;gi|326530498|dbj|BAJ97675.1| predicted protein [Hordeum vulgare subsp. vulgare]
Locus_281_Transcript_3/3_Confidence_0.714_Length_1080	gi|326503580|dbj|BAJ86296.1|	2.12588e-165	96.71	predicted protein [Hordeum vulgare subsp. vulgare] &gt;gi|326516154|dbj|BAJ88100.1| predicted protein [Hordeum vulgare subsp. vulgare] &gt;gi|326530498|dbj|BAJ97675.1| predicted protein [Hordeum vulgare subsp. vulgare]
Locus_282_Transcript_1/3_Confidence_0.667_Length_719	gi|326495170|dbj|BAJ85681.1|	3.24462e-103	89.39	predicted protein [Hordeum vulgare subsp. vulgare] &gt;gi|326496350|dbj|BAJ94637.1| predicted protein [Hordeum vulgare subsp. vulgare]
Locus_282_Transcript_2/3_Confidence_0.667_Length_722	gi|326495170|dbj|BAJ85681.1|	1.73715e-104	89.95	predicted protein [Hordeum vulgare subsp. vulgare] &gt;gi|326496350|dbj|BAJ94637.1| predicted protein [Hordeum vulgare subsp. vulgare]
Locus_282_Transcript_3/3_Confidence_0.667_Length_719	gi|326495170|dbj|BAJ85681.1|	3.24462e-103	89.39	predicted protein [Hordeum vulgare subsp. vulgare] &gt;gi|326496350|dbj|BAJ94637.1| predicted protein [Hordeum vulgare subsp. vulgare]
Locus_283_Transcript_1/6_Confidence_0.125_Length_229	gi|242068437|ref|XP_002449495.1|	1.12627e-38	98.68	hypothetical protein SORBIDRAFT_05g016730 [Sorghum bicolor] &gt;gi|241935338|gb|EES08483.1| hypothetical protein SORBIDRAFT_05g016730 [Sorghum bicolor]
Locus_283_Transcript_2/6_Confidence_0.375_Length_393	gi|242068437|ref|XP_002449495.1|	9.87515e-72	97.69	hypothetical protein SORBIDRAFT_05g016730 [Sorghum bicolor] &gt;gi|241935338|gb|EES08483.1| hypothetical protein SORBIDRAFT_05g016730 [Sorghum bicolor]
Locus_283_Transcript_3/6_Confidence_0.438_Length_1002	gi|242068437|ref|XP_002449495.1|	4.10995e-120	95.37	hypothetical protein SORBIDRAFT_05g016730 [Sorghum bicolor] &gt;gi|241935338|gb|EES08483.1| hypothetical protein SORBIDRAFT_05g016730 [Sorghum bicolor]
Locus_283_Transcript_4/6_Confidence_0.438_Length_1083	gi|242068437|ref|XP_002449495.1|	1.58759e-136	95.47	hypothetical protein SORBIDRAFT_05g016730 [Sorghum bicolor] &gt;gi|241935338|gb|EES08483.1| hypothetical protein SORBIDRAFT_05g016730 [Sorghum bicolor]
Locus_283_Transcript_5/6_Confidence_0.438_Length_613	gi|242068437|ref|XP_002449495.1|	9.018e-113	96.08	hypothetical protein SORBIDRAFT_05g016730 [Sorghum bicolor] &gt;gi|241935338|gb|EES08483.1| hypothetical protein SORBIDRAFT_05g016730 [Sorghum bicolor]
Locus_283_Transcript_6/6_Confidence_0.438_Length_1002	gi|242068437|ref|XP_002449495.1|	2.66399e-119	94.91	hypothetical protein SORBIDRAFT_05g016730 [Sorghum bicolor] &gt;gi|241935338|gb|EES08483.1| hypothetical protein SORBIDRAFT_05g016730 [Sorghum bicolor]
Locus_285_Transcript_1/5_Confidence_0.636_Length_1214	gi|301318116|gb|ADK66973.1|	3.11032e-98	98.86	coronatine insensitive 1-like protein [Triticum aestivum]
Locus_285_Transcript_2/5_Confidence_0.636_Length_1208	gi|301318116|gb|ADK66973.1|	3.08658e-98	98.86	coronatine insensitive 1-like protein [Triticum aestivum]
Locus_285_Transcript_3/5_Confidence_0.636_Length_1207	gi|301318116|gb|ADK66973.1|	1.21619e-103	97.89	coronatine insensitive 1-like protein [Triticum aestivum]
Locus_285_Transcript_4/5_Confidence_0.455_Length_790	gi|301318116|gb|ADK66973.1|	1.53874e-98	98.86	coronatine insensitive 1-like protein [Triticum aestivum]
Locus_285_Transcript_5/5_Confidence_0.636_Length_1214	gi|301318116|gb|ADK66973.1|	3.11032e-98	98.86	coronatine insensitive 1-like protein [Triticum aestivum]
Locus_286_Transcript_1/1_Confidence_1.000_Length_1687	gi|326489887|dbj|BAJ94017.1|	0	79.82	predicted protein [Hordeum vulgare subsp. vulgare]
Locus_287_Transcript_1/3_Confidence_0.320_Length_181	gi|2764800|emb|CAA54153.1|	1.81854e-25	98.33	12s globulin [Avena sativa]
Locus_287_Transcript_2/3_Confidence_0.880_Length_241	gi|166561|gb|AAA32719.1|	1.96121e-35	93.67	12S globulin precursor [Avena sativa]
Locus_287_Transcript_3/3_Confidence_0.840_Length_175	gi|2764800|emb|CAA54153.1|	2.0236e-24	96.55	12s globulin [Avena sativa]
Locus_289_Transcript_1/10_Confidence_0.654_Length_3019	gi|357125324|ref|XP_003564344.1|	0	88.23	PREDICTED: LOW QUALITY PROTEIN: conserved oligomeric Golgi complex subunit 1-like [Brachypodium distachyon]
Locus_289_Transcript_2/10_Confidence_0.577_Length_3158	gi|357125324|ref|XP_003564344.1|	0	87.88	PREDICTED: LOW QUALITY PROTEIN: conserved oligomeric Golgi complex subunit 1-like [Brachypodium distachyon]
Locus_289_Transcript_3/10_Confidence_0.577_Length_3158	gi|357125324|ref|XP_003564344.1|	0	86.71	PREDICTED: LOW QUALITY PROTEIN: conserved oligomeric Golgi complex subunit 1-like [Brachypodium distachyon]
Locus_289_Transcript_4/10_Confidence_0.577_Length_3158	gi|357125324|ref|XP_003564344.1|	0	88.23	PREDICTED: LOW QUALITY PROTEIN: conserved oligomeric Golgi complex subunit 1-like [Brachypodium distachyon]
Locus_289_Transcript_5/10_Confidence_0.577_Length_3158	gi|357125324|ref|XP_003564344.1|	0	88.11	PREDICTED: LOW QUALITY PROTEIN: conserved oligomeric Golgi complex subunit 1-like [Brachypodium distachyon]
Locus_289_Transcript_6/10_Confidence_0.577_Length_3158	gi|357125324|ref|XP_003564344.1|	0	87.06	PREDICTED: LOW QUALITY PROTEIN: conserved oligomeric Golgi complex subunit 1-like [Brachypodium distachyon]
Locus_289_Transcript_7/10_Confidence_0.115_Length_942	gi|357125324|ref|XP_003564344.1|	5.82357e-57	94.87	PREDICTED: LOW QUALITY PROTEIN: conserved oligomeric Golgi complex subunit 1-like [Brachypodium distachyon]
Locus_289_Transcript_8/10_Confidence_0.577_Length_3158	gi|357125324|ref|XP_003564344.1|	0	88.11	PREDICTED: LOW QUALITY PROTEIN: conserved oligomeric Golgi complex subunit 1-like [Brachypodium distachyon]
Locus_289_Transcript_9/10_Confidence_0.115_Length_795	gi|357125324|ref|XP_003564344.1|	4.29238e-57	94.87	PREDICTED: LOW QUALITY PROTEIN: conserved oligomeric Golgi complex subunit 1-like [Brachypodium distachyon]
Locus_289_Transcript_10/10_Confidence_0.577_Length_3158	gi|357125324|ref|XP_003564344.1|	0	88.23	PREDICTED: LOW QUALITY PROTEIN: conserved oligomeric Golgi complex subunit 1-like [Brachypodium distachyon]
Locus_290_Transcript_1/2_Confidence_1.000_Length_719	gi|326504122|dbj|BAK02847.1|	3.95709e-109	80.33	predicted protein [Hordeum vulgare subsp. vulgare] &gt;gi|326526185|dbj|BAJ93269.1| predicted protein [Hordeum vulgare subsp. vulgare]
Locus_290_Transcript_2/2_Confidence_1.000_Length_719	gi|326504122|dbj|BAK02847.1|	8.81547e-109	80.33	predicted protein [Hordeum vulgare subsp. vulgare] &gt;gi|326526185|dbj|BAJ93269.1| predicted protein [Hordeum vulgare subsp. vulgare]
Locus_292_Transcript_1/1_Confidence_1.000_Length_387	gi|326529599|dbj|BAK04746.1|	1.23112e-29	86.67	predicted protein [Hordeum vulgare subsp. vulgare]
Locus_294_Transcript_1/2_Confidence_1.000_Length_1050	gi|326528755|dbj|BAJ97399.1|	3.7399e-111	85.31	predicted protein [Hordeum vulgare subsp. vulgare]
Locus_294_Transcript_2/2_Confidence_1.000_Length_1016	gi|326528755|dbj|BAJ97399.1|	3.54211e-111	85.31	predicted protein [Hordeum vulgare subsp. vulgare]
Locus_295_Transcript_1/2_Confidence_1.000_Length_783	gi|357166992|ref|XP_003580951.1|	2.08289e-40	79.81	PREDICTED: probable pectate lyase 15-like [Brachypodium distachyon]
Locus_295_Transcript_2/2_Confidence_1.000_Length_805	gi|357166992|ref|XP_003580951.1|	2.19075e-40	79.81	PREDICTED: probable pectate lyase 15-like [Brachypodium distachyon]
Locus_296_Transcript_1/6_Confidence_0.600_Length_1880	gi|326488008|dbj|BAJ89843.1|	0	64.71	predicted protein [Hordeum vulgare subsp. vulgare]
Locus_296_Transcript_2/6_Confidence_0.200_Length_649	gi|326488008|dbj|BAJ89843.1|	2.58181e-79	71.10	predicted protein [Hordeum vulgare subsp. vulgare]
Locus_296_Transcript_3/6_Confidence_0.533_Length_2113	gi|326488008|dbj|BAJ89843.1|	0	64.47	predicted protein [Hordeum vulgare subsp. vulgare]
Locus_296_Transcript_4/6_Confidence_0.533_Length_2113	gi|326488008|dbj|BAJ89843.1|	0	66.00	predicted protein [Hordeum vulgare subsp. vulgare]
Locus_296_Transcript_5/6_Confidence_0.600_Length_2113	gi|326488008|dbj|BAJ89843.1|	0	64.93	predicted protein [Hordeum vulgare subsp. vulgare]
Locus_296_Transcript_6/6_Confidence_0.533_Length_2113	gi|326488008|dbj|BAJ89843.1|	0	64.62	predicted protein [Hordeum vulgare subsp. vulgare]
Locus_297_Transcript_1/1_Confidence_1.000_Length_1272	gi|357163102|ref|XP_003579626.1|	1.96504e-178	87.97	PREDICTED: probable metal-nicotianamine transporter YSL6-like isoform 1 [Brachypodium distachyon]
Locus_299_Transcript_1/3_Confidence_0.714_Length_1099	gi|326500532|dbj|BAK06355.1|	1.20948e-99	67.19	predicted protein [Hordeum vulgare subsp. vulgare]
Locus_299_Transcript_2/3_Confidence_0.714_Length_1099	gi|326500532|dbj|BAK06355.1|	1.80732e-95	65.62	predicted protein [Hordeum vulgare subsp. vulgare]
Locus_299_Transcript_3/3_Confidence_0.714_Length_1099	gi|326500532|dbj|BAK06355.1|	1.20948e-99	66.80	predicted protein [Hordeum vulgare subsp. vulgare]
Locus_300_Transcript_1/9_Confidence_0.542_Length_1980	gi|332015073|gb|AED99453.1|	0	91.81	PgiC protein [Poa palustris]
Locus_300_Transcript_2/9_Confidence_0.167_Length_699	gi|91694277|gb|ABE41790.1|	6.12171e-88	87.11	glucose-6-phosphate isomerase [Triticum aestivum]
Locus_300_Transcript_3/9_Confidence_0.542_Length_2165	gi|332015073|gb|AED99453.1|	0	91.99	PgiC protein [Poa palustris]
Locus_300_Transcript_4/9_Confidence_0.208_Length_1140	gi|91694277|gb|ABE41790.1|	7.30018e-79	86.71	glucose-6-phosphate isomerase [Triticum aestivum]
Locus_300_Transcript_5/9_Confidence_0.542_Length_2165	gi|332015073|gb|AED99453.1|	0	91.64	PgiC protein [Poa palustris]
Locus_300_Transcript_6/9_Confidence_0.542_Length_2165	gi|332015073|gb|AED99453.1|	0	91.81	PgiC protein [Poa palustris]
Locus_300_Transcript_7/9_Confidence_0.208_Length_699	gi|91694277|gb|ABE41790.1|	3.46806e-91	88.14	glucose-6-phosphate isomerase [Triticum aestivum]
Locus_300_Transcript_8/9_Confidence_0.500_Length_1984	gi|332015073|gb|AED99453.1|	0	91.81	PgiC protein [Poa palustris]
Locus_300_Transcript_9/9_Confidence_0.542_Length_2165	gi|332015073|gb|AED99453.1|	0	91.81	PgiC protein [Poa palustris]
Locus_301_Transcript_1/2_Confidence_1.000_Length_231	gi|871982|emb|CAA52763.1|	1.17365e-11	77.78	11S globulin [Avena sativa]
Locus_302_Transcript_1/5_Confidence_0.667_Length_1569	gi|357138348|ref|XP_003570755.1|	0	86.33	PREDICTED: protein disulfide isomerase-like 1-4-like [Brachypodium distachyon]
Locus_302_Transcript_2/5_Confidence_0.733_Length_1569	gi|357138348|ref|XP_003570755.1|	0	83.60	PREDICTED: protein disulfide isomerase-like 1-4-like [Brachypodium distachyon]
Locus_302_Transcript_3/5_Confidence_0.667_Length_1569	gi|357138348|ref|XP_003570755.1|	0	83.60	PREDICTED: protein disulfide isomerase-like 1-4-like [Brachypodium distachyon]
Locus_302_Transcript_4/5_Confidence_0.667_Length_1569	gi|357138348|ref|XP_003570755.1|	0	81.32	PREDICTED: protein disulfide isomerase-like 1-4-like [Brachypodium distachyon]
Locus_302_Transcript_5/5_Confidence_0.667_Length_1569	gi|357138348|ref|XP_003570755.1|	0	83.60	PREDICTED: protein disulfide isomerase-like 1-4-like [Brachypodium distachyon]
Locus_304_Transcript_1/2_Confidence_1.000_Length_801	gi|326494026|dbj|BAJ85475.1|	1.17637e-86	75.32	predicted protein [Hordeum vulgare subsp. vulgare]
Locus_304_Transcript_2/2_Confidence_1.000_Length_692	gi|326494026|dbj|BAJ85475.1|	1.29641e-74	77.84	predicted protein [Hordeum vulgare subsp. vulgare]
Locus_307_Transcript_1/12_Confidence_1.000_Length_169	gi|326497217|dbj|BAK02193.1|	2.66601e-16	77.19	predicted protein [Hordeum vulgare subsp. vulgare]
Locus_307_Transcript_2/12_Confidence_1.000_Length_186	gi|326497217|dbj|BAK02193.1|	2.54887e-22	83.61	predicted protein [Hordeum vulgare subsp. vulgare]
Locus_307_Transcript_3/12_Confidence_0.618_Length_2484	gi|326497217|dbj|BAK02193.1|	0	74.88	predicted protein [Hordeum vulgare subsp. vulgare]
Locus_307_Transcript_4/12_Confidence_0.618_Length_2484	gi|326497217|dbj|BAK02193.1|	0	75.00	predicted protein [Hordeum vulgare subsp. vulgare]
Locus_307_Transcript_5/12_Confidence_0.618_Length_2484	gi|326497217|dbj|BAK02193.1|	0	75.00	predicted protein [Hordeum vulgare subsp. vulgare]
Locus_307_Transcript_6/12_Confidence_0.676_Length_2484	gi|326497217|dbj|BAK02193.1|	0	75.00	predicted protein [Hordeum vulgare subsp. vulgare]
Locus_307_Transcript_7/12_Confidence_0.559_Length_2484	gi|326497217|dbj|BAK02193.1|	0	75.00	predicted protein [Hordeum vulgare subsp. vulgare]
Locus_307_Transcript_8/12_Confidence_0.559_Length_2484	gi|326497217|dbj|BAK02193.1|	0	75.00	predicted protein [Hordeum vulgare subsp. vulgare]
Locus_307_Transcript_9/12_Confidence_0.588_Length_2484	gi|326497217|dbj|BAK02193.1|	0	75.00	predicted protein [Hordeum vulgare subsp. vulgare]
Locus_307_Transcript_10/12_Confidence_0.588_Length_2484	gi|326497217|dbj|BAK02193.1|	0	75.59	predicted protein [Hordeum vulgare subsp. vulgare]
Locus_307_Transcript_11/12_Confidence_0.618_Length_2484	gi|326497217|dbj|BAK02193.1|	0	75.12	predicted protein [Hordeum vulgare subsp. vulgare]
Locus_307_Transcript_12/12_Confidence_0.618_Length_2484	gi|326497217|dbj|BAK02193.1|	0	75.00	predicted protein [Hordeum vulgare subsp. vulgare]
Locus_308_Transcript_1/3_Confidence_0.500_Length_1069	gi|326507798|dbj|BAJ86642.1|	3.47219e-136	77.49	predicted protein [Hordeum vulgare subsp. vulgare]
Locus_308_Transcript_2/3_Confidence_0.750_Length_1265	gi|326507798|dbj|BAJ86642.1|	4.44521e-136	77.49	predicted protein [Hordeum vulgare subsp. vulgare]
Locus_308_Transcript_3/3_Confidence_0.750_Length_1265	gi|326507798|dbj|BAJ86642.1|	4.44521e-136	77.49	predicted protein [Hordeum vulgare subsp. vulgare]
Locus_309_Transcript_1/15_Confidence_1.000_Length_238	gi|326533602|dbj|BAK05332.1|	2.94067e-31	86.08	predicted protein [Hordeum vulgare subsp. vulgare]
Locus_309_Transcript_2/15_Confidence_1.000_Length_249	gi|326533602|dbj|BAK05332.1|	3.78824e-31	81.71	predicted protein [Hordeum vulgare subsp. vulgare]
Locus_309_Transcript_3/15_Confidence_1.000_Length_352	gi|326533602|dbj|BAK05332.1|	1.66427e-58	94.02	predicted protein [Hordeum vulgare subsp. vulgare]
Locus_309_Transcript_4/15_Confidence_1.000_Length_235	gi|242046212|ref|XP_002460977.1|	4.26081e-30	85.53	hypothetical protein SORBIDRAFT_02g038670 [Sorghum bicolor] &gt;gi|241924354|gb|EER97498.1| hypothetical protein SORBIDRAFT_02g038670 [Sorghum bicolor]
Locus_309_Transcript_6/15_Confidence_0.625_Length_2081	gi|326533602|dbj|BAK05332.1|	0	85.12	predicted protein [Hordeum vulgare subsp. vulgare]
Locus_309_Transcript_7/15_Confidence_0.625_Length_2081	gi|326533602|dbj|BAK05332.1|	0	85.32	predicted protein [Hordeum vulgare subsp. vulgare]
Locus_309_Transcript_8/15_Confidence_0.578_Length_2017	gi|326533602|dbj|BAK05332.1|	0	85.32	predicted protein [Hordeum vulgare subsp. vulgare]
Locus_309_Transcript_9/15_Confidence_0.500_Length_1626	gi|326533602|dbj|BAK05332.1|	0	85.12	predicted protein [Hordeum vulgare subsp. vulgare]
Locus_309_Transcript_10/15_Confidence_0.422_Length_1030	gi|326533602|dbj|BAK05332.1|	1.79005e-134	84.08	predicted protein [Hordeum vulgare subsp. vulgare]
Locus_309_Transcript_11/15_Confidence_0.625_Length_2081	gi|326533602|dbj|BAK05332.1|	0	87.42	predicted protein [Hordeum vulgare subsp. vulgare]
Locus_309_Transcript_12/15_Confidence_0.500_Length_1477	gi|326533602|dbj|BAK05332.1|	0	88.13	predicted protein [Hordeum vulgare subsp. vulgare]
Locus_309_Transcript_13/15_Confidence_0.328_Length_2127	gi|326533602|dbj|BAK05332.1|	0	85.32	predicted protein [Hordeum vulgare subsp. vulgare]
Locus_309_Transcript_14/15_Confidence_0.328_Length_2127	gi|326533602|dbj|BAK05332.1|	0	85.32	predicted protein [Hordeum vulgare subsp. vulgare]
Locus_309_Transcript_15/15_Confidence_0.625_Length_2081	gi|326533602|dbj|BAK05332.1|	0	85.32	predicted protein [Hordeum vulgare subsp. vulgare]
Locus_310_Transcript_1/7_Confidence_0.562_Length_1321	gi|115334277|dbj|BAF33069.1|	1.42327e-148	95.27	aquaporin [Hordeum vulgare] &gt;gi|326493238|dbj|BAJ85080.1| predicted protein [Hordeum vulgare subsp. vulgare] &gt;gi|326518046|dbj|BAK07275.1| predicted protein [Hordeum vulgare subsp. vulgare]
Locus_310_Transcript_2/7_Confidence_0.500_Length_957	gi|115334277|dbj|BAF33069.1|	1.60894e-102	97.35	aquaporin [Hordeum vulgare] &gt;gi|326493238|dbj|BAJ85080.1| predicted protein [Hordeum vulgare subsp. vulgare] &gt;gi|326518046|dbj|BAK07275.1| predicted protein [Hordeum vulgare subsp. vulgare]
Locus_310_Transcript_3/7_Confidence_0.375_Length_745	gi|115334277|dbj|BAF33069.1|	2.52284e-61	97.46	aquaporin [Hordeum vulgare] &gt;gi|326493238|dbj|BAJ85080.1| predicted protein [Hordeum vulgare subsp. vulgare] &gt;gi|326518046|dbj|BAK07275.1| predicted protein [Hordeum vulgare subsp. vulgare]
Locus_310_Transcript_4/7_Confidence_0.375_Length_897	gi|115334277|dbj|BAF33069.1|	1.88316e-110	97.06	aquaporin [Hordeum vulgare] &gt;gi|326493238|dbj|BAJ85080.1| predicted protein [Hordeum vulgare subsp. vulgare] &gt;gi|326518046|dbj|BAK07275.1| predicted protein [Hordeum vulgare subsp. vulgare]
Locus_310_Transcript_5/7_Confidence_0.500_Length_937	gi|115334277|dbj|BAF33069.1|	1.82626e-103	97.88	aquaporin [Hordeum vulgare] &gt;gi|326493238|dbj|BAJ85080.1| predicted protein [Hordeum vulgare subsp. vulgare] &gt;gi|326518046|dbj|BAK07275.1| predicted protein [Hordeum vulgare subsp. vulgare]
Locus_310_Transcript_6/7_Confidence_0.125_Length_1256	gi|68299599|dbj|BAE02729.1|	3.23845e-155	95.45	PIP aquaporin [Hordeum vulgare]
Locus_310_Transcript_7/7_Confidence_0.500_Length_957	gi|115334277|dbj|BAF33069.1|	1.90058e-103	97.88	aquaporin [Hordeum vulgare] &gt;gi|326493238|dbj|BAJ85080.1| predicted protein [Hordeum vulgare subsp. vulgare] &gt;gi|326518046|dbj|BAK07275.1| predicted protein [Hordeum vulgare subsp. vulgare]
Locus_311_Transcript_1/7_Confidence_0.550_Length_2249	gi|357115498|ref|XP_003559525.1|	4.4522e-170	80.36	PREDICTED: probable inactive receptor kinase At1g48480-like [Brachypodium distachyon]
Locus_311_Transcript_2/7_Confidence_0.300_Length_1028	gi|357115498|ref|XP_003559525.1|	1.68268e-100	83.33	PREDICTED: probable inactive receptor kinase At1g48480-like [Brachypodium distachyon]
Locus_311_Transcript_3/7_Confidence_0.400_Length_1122	gi|357115498|ref|XP_003559525.1|	5.39773e-111	80.30	PREDICTED: probable inactive receptor kinase At1g48480-like [Brachypodium distachyon]
Locus_311_Transcript_4/7_Confidence_0.450_Length_2249	gi|357115498|ref|XP_003559525.1|	2.61013e-170	80.36	PREDICTED: probable inactive receptor kinase At1g48480-like [Brachypodium distachyon]
Locus_311_Transcript_5/7_Confidence_0.300_Length_1122	gi|357115498|ref|XP_003559525.1|	2.95497e-117	83.71	PREDICTED: probable inactive receptor kinase At1g48480-like [Brachypodium distachyon]
Locus_311_Transcript_6/7_Confidence_0.500_Length_2237	gi|326506994|dbj|BAJ95574.1|	0	68.44	predicted protein [Hordeum vulgare subsp. vulgare]
Locus_311_Transcript_7/7_Confidence_0.450_Length_2249	gi|357115498|ref|XP_003559525.1|	4.4522e-170	80.36	PREDICTED: probable inactive receptor kinase At1g48480-like [Brachypodium distachyon]
Locus_314_Transcript_1/2_Confidence_1.000_Length_432	gi|326513558|dbj|BAJ87798.1|	4.36392e-51	88.43	predicted protein [Hordeum vulgare subsp. vulgare]
Locus_314_Transcript_2/2_Confidence_1.000_Length_432	gi|326513558|dbj|BAJ87798.1|	5.69945e-51	87.60	predicted protein [Hordeum vulgare subsp. vulgare]
Locus_316_Transcript_1/1_Confidence_1.000_Length_224	gi|226510|prf||1515394A	8.70197e-31	83.78	seed storage globulin
Locus_317_Transcript_1/8_Confidence_0.636_Length_1598	gi|357161761|ref|XP_003579196.1|	0	91.15	PREDICTED: MATH domain-containing protein At5g43560-like [Brachypodium distachyon]
Locus_317_Transcript_2/8_Confidence_0.636_Length_1804	gi|357161761|ref|XP_003579196.1|	0	80.32	PREDICTED: MATH domain-containing protein At5g43560-like [Brachypodium distachyon]
Locus_317_Transcript_3/8_Confidence_0.591_Length_1631	gi|357161761|ref|XP_003579196.1|	0	80.32	PREDICTED: MATH domain-containing protein At5g43560-like [Brachypodium distachyon]
Locus_317_Transcript_4/8_Confidence_0.591_Length_1631	gi|357161761|ref|XP_003579196.1|	0	80.32	PREDICTED: MATH domain-containing protein At5g43560-like [Brachypodium distachyon]
Locus_317_Transcript_5/8_Confidence_0.591_Length_1631	gi|357161761|ref|XP_003579196.1|	0	80.32	PREDICTED: MATH domain-containing protein At5g43560-like [Brachypodium distachyon]
Locus_317_Transcript_6/8_Confidence_0.591_Length_1598	gi|357161761|ref|XP_003579196.1|	0	91.15	PREDICTED: MATH domain-containing protein At5g43560-like [Brachypodium distachyon]
Locus_317_Transcript_7/8_Confidence_0.591_Length_1631	gi|357161761|ref|XP_003579196.1|	0	80.53	PREDICTED: MATH domain-containing protein At5g43560-like [Brachypodium distachyon]
Locus_317_Transcript_8/8_Confidence_0.591_Length_1631	gi|357161761|ref|XP_003579196.1|	0	80.32	PREDICTED: MATH domain-containing protein At5g43560-like [Brachypodium distachyon]
Locus_318_Transcript_1/2_Confidence_1.000_Length_378	gi|295389388|dbj|BAJ06364.1|	4.84302e-66	100.00	alpha-tubulin [Alopecurus aequalis]
Locus_318_Transcript_2/2_Confidence_1.000_Length_378	gi|295389388|dbj|BAJ06364.1|	4.84302e-66	100.00	alpha-tubulin [Alopecurus aequalis]
Locus_319_Transcript_1/1_Confidence_1.000_Length_537	gi|357124950|ref|XP_003564159.1|	1.4258e-85	91.01	PREDICTED: 26S protease regulatory subunit 7-like [Brachypodium distachyon]
Locus_320_Transcript_1/5_Confidence_0.545_Length_705	gi|222626051|gb|EEE60183.1|	6.49702e-69	100.00	hypothetical protein OsJ_13124 [Oryza sativa Japonica Group] &gt;gi|335999260|gb|AEH76889.1| 40S ribosomal protein S23 [Aegilops tauschii] &gt;gi|335999265|gb|AEH76892.1| 40S ribosomal protein S23 [Triticum aestivum] &gt;gi|335999272|gb|AEH76896.1| 40S ribosomal protein S23 [Triticum aestivum] &gt;gi|335999277|gb|AEH76899.1| 40S ribosomal protein S23 [Triticum durum]
Locus_320_Transcript_2/5_Confidence_0.455_Length_358	gi|222626051|gb|EEE60183.1|	8.46181e-63	100.00	hypothetical protein OsJ_13124 [Oryza sativa Japonica Group] &gt;gi|335999260|gb|AEH76889.1| 40S ribosomal protein S23 [Aegilops tauschii] &gt;gi|335999265|gb|AEH76892.1| 40S ribosomal protein S23 [Triticum aestivum] &gt;gi|335999272|gb|AEH76896.1| 40S ribosomal protein S23 [Triticum aestivum] &gt;gi|335999277|gb|AEH76899.1| 40S ribosomal protein S23 [Triticum durum]
Locus_320_Transcript_3/5_Confidence_0.545_Length_904	gi|222626051|gb|EEE60183.1|	1.05845e-68	100.00	hypothetical protein OsJ_13124 [Oryza sativa Japonica Group] &gt;gi|335999260|gb|AEH76889.1| 40S ribosomal protein S23 [Aegilops tauschii] &gt;gi|335999265|gb|AEH76892.1| 40S ribosomal protein S23 [Triticum aestivum] &gt;gi|335999272|gb|AEH76896.1| 40S ribosomal protein S23 [Triticum aestivum] &gt;gi|335999277|gb|AEH76899.1| 40S ribosomal protein S23 [Triticum durum]
Locus_320_Transcript_4/5_Confidence_0.364_Length_358	gi|222626051|gb|EEE60183.1|	8.46181e-63	100.00	hypothetical protein OsJ_13124 [Oryza sativa Japonica Group] &gt;gi|335999260|gb|AEH76889.1| 40S ribosomal protein S23 [Aegilops tauschii] &gt;gi|335999265|gb|AEH76892.1| 40S ribosomal protein S23 [Triticum aestivum] &gt;gi|335999272|gb|AEH76896.1| 40S ribosomal protein S23 [Triticum aestivum] &gt;gi|335999277|gb|AEH76899.1| 40S ribosomal protein S23 [Triticum durum]
Locus_320_Transcript_5/5_Confidence_0.545_Length_904	gi|222626051|gb|EEE60183.1|	1.05845e-68	100.00	hypothetical protein OsJ_13124 [Oryza sativa Japonica Group] &gt;gi|335999260|gb|AEH76889.1| 40S ribosomal protein S23 [Aegilops tauschii] &gt;gi|335999265|gb|AEH76892.1| 40S ribosomal protein S23 [Triticum aestivum] &gt;gi|335999272|gb|AEH76896.1| 40S ribosomal protein S23 [Triticum aestivum] &gt;gi|335999277|gb|AEH76899.1| 40S ribosomal protein S23 [Triticum durum]
Locus_321_Transcript_1/2_Confidence_0.375_Length_168	gi|134919|sp|P14812.1|SSG2_AVESA	4.53699e-24	91.07	RecName: Full=12S seed storage globulin 2; Contains: RecName: Full=12S seed storage globulin 2 acidic chain; Contains: RecName: Full=12S seed storage globulin 2 basic chain; Flags: Precursor &gt;gi|313360|emb|CAA35631.1| 12S seed storage protein [Avena sativa]
Locus_321_Transcript_2/2_Confidence_0.375_Length_102	gi|134919|sp|P14812.1|SSG2_AVESA	7.7185e-11	85.29	RecName: Full=12S seed storage globulin 2; Contains: RecName: Full=12S seed storage globulin 2 acidic chain; Contains: RecName: Full=12S seed storage globulin 2 basic chain; Flags: Precursor &gt;gi|313360|emb|CAA35631.1| 12S seed storage protein [Avena sativa]
Locus_322_Transcript_1/10_Confidence_0.146_Length_1532	gi|75279909|sp|P93692.1|SPZ2B_WHEAT	1.51784e-27	77.50	RecName: Full=Serpin-Z2B; AltName: Full=TriaeZ2b; AltName: Full=WSZ2b; AltName: Full=WZS3 &gt;gi|1885346|emb|CAA72274.1| serpin [Triticum aestivum]
Locus_322_Transcript_2/10_Confidence_0.146_Length_1493	gi|75279909|sp|P93692.1|SPZ2B_WHEAT	1.73312e-20	75.00	RecName: Full=Serpin-Z2B; AltName: Full=TriaeZ2b; AltName: Full=WSZ2b; AltName: Full=WZS3 &gt;gi|1885346|emb|CAA72274.1| serpin [Triticum aestivum]
Locus_322_Transcript_3/10_Confidence_0.104_Length_1057	gi|4868129|gb|AAD31175.1|	5.64291e-123	85.56	barley protein Z homolog [Avena fatua]
Locus_322_Transcript_4/10_Confidence_0.104_Length_1018	gi|4868129|gb|AAD31175.1|	5.29524e-123	84.81	barley protein Z homolog [Avena fatua]
Locus_322_Transcript_8/10_Confidence_0.125_Length_777	gi|4868129|gb|AAD31175.1|	1.02822e-116	89.63	barley protein Z homolog [Avena fatua]
Locus_322_Transcript_9/10_Confidence_0.125_Length_816	gi|4868129|gb|AAD31175.1|	1.12471e-116	90.04	barley protein Z homolog [Avena fatua]
Locus_323_Transcript_1/1_Confidence_1.000_Length_565	gi|326527011|dbj|BAK04447.1|	3.97097e-18	87.50	predicted protein [Hordeum vulgare subsp. vulgare]
Locus_324_Transcript_1/2_Confidence_1.000_Length_1226	gi|357124371|ref|XP_003563874.1|	9.08474e-38	94.74	PREDICTED: formate dehydrogenase 1, mitochondrial-like [Brachypodium distachyon]
Locus_324_Transcript_2/2_Confidence_1.000_Length_1153	gi|357124371|ref|XP_003563874.1|	8.30325e-38	94.74	PREDICTED: formate dehydrogenase 1, mitochondrial-like [Brachypodium distachyon]
Locus_325_Transcript_1/4_Confidence_0.625_Length_778	gi|56155207|gb|AAV80392.1|	7.76009e-80	86.19	MLL [Hordeum vulgare subsp. vulgare] &gt;gi|218664764|gb|ACK99544.1| MCT-1 [Hordeum vulgare subsp. vulgare] &gt;gi|218664766|gb|ACK99545.1| MCT-1 [Hordeum vulgare] &gt;gi|300067827|emb|CBI83389.1| MCT-1 like PUA RNA binding-domain containing protein [Hordeum vulgare subsp. vulgare] &gt;gi|300067831|emb|CBI83391.1| MCT-1 like PUA RNA binding-domain containing protein [Hordeum vulgare subsp. vulgar…
Locus_325_Transcript_2/4_Confidence_0.500_Length_857	gi|56155207|gb|AAV80392.1|	1.46826e-77	85.88	MLL [Hordeum vulgare subsp. vulgare] &gt;gi|218664764|gb|ACK99544.1| MCT-1 [Hordeum vulgare subsp. vulgare] &gt;gi|218664766|gb|ACK99545.1| MCT-1 [Hordeum vulgare] &gt;gi|300067827|emb|CBI83389.1| MCT-1 like PUA RNA binding-domain containing protein [Hordeum vulgare subsp. vulgare] &gt;gi|300067831|emb|CBI83391.1| MCT-1 like PUA RNA binding-domain containing protein [Hordeum vulgare subsp. vulgar…
Locus_325_Transcript_3/4_Confidence_0.625_Length_948	gi|56155207|gb|AAV80392.1|	3.52871e-78	86.44	MLL [Hordeum vulgare subsp. vulgare] &gt;gi|218664764|gb|ACK99544.1| MCT-1 [Hordeum vulgare subsp. vulgare] &gt;gi|218664766|gb|ACK99545.1| MCT-1 [Hordeum vulgare] &gt;gi|300067827|emb|CBI83389.1| MCT-1 like PUA RNA binding-domain containing protein [Hordeum vulgare subsp. vulgare] &gt;gi|300067831|emb|CBI83391.1| MCT-1 like PUA RNA binding-domain containing protein [Hordeum vulgare subsp. vulgar…
Locus_325_Transcript_4/4_Confidence_0.625_Length_948	gi|56155207|gb|AAV80392.1|	1.75128e-77	85.88	MLL [Hordeum vulgare subsp. vulgare] &gt;gi|218664764|gb|ACK99544.1| MCT-1 [Hordeum vulgare subsp. vulgare] &gt;gi|218664766|gb|ACK99545.1| MCT-1 [Hordeum vulgare] &gt;gi|300067827|emb|CBI83389.1| MCT-1 like PUA RNA binding-domain containing protein [Hordeum vulgare subsp. vulgare] &gt;gi|300067831|emb|CBI83391.1| MCT-1 like PUA RNA binding-domain containing protein [Hordeum vulgare subsp. vulgar…
Locus_326_Transcript_1/4_Confidence_0.625_Length_893	gi|357156128|ref|XP_003577351.1|	3.65462e-82	86.36	PREDICTED: 60S ribosomal protein L5-1-like [Brachypodium distachyon]
Locus_326_Transcript_2/4_Confidence_0.625_Length_881	gi|357156128|ref|XP_003577351.1|	1.44619e-83	83.78	PREDICTED: 60S ribosomal protein L5-1-like [Brachypodium distachyon]
Locus_326_Transcript_3/4_Confidence_0.625_Length_888	gi|357156128|ref|XP_003577351.1|	6.36934e-79	85.06	PREDICTED: 60S ribosomal protein L5-1-like [Brachypodium distachyon]
Locus_326_Transcript_4/4_Confidence_0.625_Length_888	gi|357156128|ref|XP_003577351.1|	5.39197e-78	83.33	PREDICTED: 60S ribosomal protein L5-1-like [Brachypodium distachyon]
Locus_327_Transcript_1/2_Confidence_1.000_Length_708	gi|1168536|sp|P42210.1|ASPR_HORVU	4.07304e-103	94.27	RecName: Full=Phytepsin; AltName: Full=Aspartic proteinase; Contains: RecName: Full=Phytepsin 32 kDa subunit; Contains: RecName: Full=Phytepsin 29 kDa subunit; Contains: RecName: Full=Phytepsin 16 kDa subunit; Contains: RecName: Full=Phytepsin 11 kDa subunit; Flags: Precursor &gt;gi|18904|emb|CAA39602.1| aspartic proteinase [Hordeum vulgare subsp. vulgare]
Locus_327_Transcript_2/2_Confidence_1.000_Length_501	gi|1168536|sp|P42210.1|ASPR_HORVU	6.2196e-66	96.75	RecName: Full=Phytepsin; AltName: Full=Aspartic proteinase; Contains: RecName: Full=Phytepsin 32 kDa subunit; Contains: RecName: Full=Phytepsin 29 kDa subunit; Contains: RecName: Full=Phytepsin 16 kDa subunit; Contains: RecName: Full=Phytepsin 11 kDa subunit; Flags: Precursor &gt;gi|18904|emb|CAA39602.1| aspartic proteinase [Hordeum vulgare subsp. vulgare]
Locus_328_Transcript_1/4_Confidence_0.700_Length_1309	gi|357144077|ref|XP_003573162.1|	0	92.84	PREDICTED: uncharacterized protein LOC100845100 [Brachypodium distachyon]
Locus_328_Transcript_2/4_Confidence_0.700_Length_1309	gi|357144077|ref|XP_003573162.1|	0	92.84	PREDICTED: uncharacterized protein LOC100845100 [Brachypodium distachyon]
Locus_328_Transcript_3/4_Confidence_0.300_Length_1343	gi|357144077|ref|XP_003573162.1|	0	92.78	PREDICTED: uncharacterized protein LOC100845100 [Brachypodium distachyon]
Locus_328_Transcript_4/4_Confidence_0.700_Length_1309	gi|357144077|ref|XP_003573162.1|	0	92.84	PREDICTED: uncharacterized protein LOC100845100 [Brachypodium distachyon]
Locus_329_Transcript_1/6_Confidence_0.154_Length_264	gi|357133639|ref|XP_003568431.1|	4.7518e-21	66.67	PREDICTED: UPF0420 protein C16orf58 homolog isoform 2 [Brachypodium distachyon]
Locus_329_Transcript_2/6_Confidence_0.154_Length_265	gi|326490149|dbj|BAJ94148.1|	1.25048e-21	71.25	predicted protein [Hordeum vulgare subsp. vulgare]
Locus_329_Transcript_3/6_Confidence_0.462_Length_911	gi|326490149|dbj|BAJ94148.1|	3.85339e-143	91.13	predicted protein [Hordeum vulgare subsp. vulgare]
Locus_329_Transcript_4/6_Confidence_0.538_Length_683	gi|326490149|dbj|BAJ94148.1|	2.00736e-120	98.24	predicted protein [Hordeum vulgare subsp. vulgare]
Locus_329_Transcript_5/6_Confidence_0.538_Length_683	gi|326490149|dbj|BAJ94148.1|	2.00736e-120	98.24	predicted protein [Hordeum vulgare subsp. vulgare]
Locus_329_Transcript_6/6_Confidence_0.538_Length_683	gi|326490149|dbj|BAJ94148.1|	2.00736e-120	98.24	predicted protein [Hordeum vulgare subsp. vulgare]
Locus_330_Transcript_1/7_Confidence_0.632_Length_1675	gi|357137038|ref|XP_003570108.1|	0	90.02	PREDICTED: phosphoglycerate kinase, cytosolic-like [Brachypodium distachyon]
Locus_330_Transcript_2/7_Confidence_0.684_Length_1701	gi|357137038|ref|XP_003570108.1|	0	90.02	PREDICTED: phosphoglycerate kinase, cytosolic-like [Brachypodium distachyon]
Locus_330_Transcript_3/7_Confidence_0.684_Length_1701	gi|357137038|ref|XP_003570108.1|	0	90.02	PREDICTED: phosphoglycerate kinase, cytosolic-like [Brachypodium distachyon]
Locus_330_Transcript_4/7_Confidence_0.579_Length_1701	gi|357137038|ref|XP_003570108.1|	0	90.27	PREDICTED: phosphoglycerate kinase, cytosolic-like [Brachypodium distachyon]
Locus_330_Transcript_5/7_Confidence_0.632_Length_1701	gi|357137038|ref|XP_003570108.1|	0	90.02	PREDICTED: phosphoglycerate kinase, cytosolic-like [Brachypodium distachyon]
Locus_330_Transcript_6/7_Confidence_0.632_Length_1693	gi|357137038|ref|XP_003570108.1|	0	90.52	PREDICTED: phosphoglycerate kinase, cytosolic-like [Brachypodium distachyon]
Locus_330_Transcript_7/7_Confidence_0.684_Length_1701	gi|357137038|ref|XP_003570108.1|	0	90.02	PREDICTED: phosphoglycerate kinase, cytosolic-like [Brachypodium distachyon]
Locus_332_Transcript_1/2_Confidence_1.000_Length_430	gi|113165|sp|P02902.2|ACP1_HORVU	4.53694e-32	67.52	RecName: Full=Acyl carrier protein 1, chloroplastic; Short=ACP I; Short=Acyl carrier protein I; Flags: Precursor &gt;gi|166967|gb|AAA32920.1| acyl carrier protein I [Hordeum vulgare subsp. vulgare] &gt;gi|166973|gb|AAA32923.1| acyl carrier protein I precursor [Hordeum vulgare]
Locus_332_Transcript_2/2_Confidence_1.000_Length_430	gi|113165|sp|P02902.2|ACP1_HORVU	4.53694e-32	67.52	RecName: Full=Acyl carrier protein 1, chloroplastic; Short=ACP I; Short=Acyl carrier protein I; Flags: Precursor &gt;gi|166967|gb|AAA32920.1| acyl carrier protein I [Hordeum vulgare subsp. vulgare] &gt;gi|166973|gb|AAA32923.1| acyl carrier protein I precursor [Hordeum vulgare]
Locus_333_Transcript_1/4_Confidence_0.400_Length_172	gi|284431768|gb|ADB84625.1|	9.43009e-22	78.95	glutelin [Oryza sativa Japonica Group]
Locus_333_Transcript_2/4_Confidence_0.333_Length_172	gi|284431768|gb|ADB84625.1|	9.43009e-22	78.95	glutelin [Oryza sativa Japonica Group]
Locus_333_Transcript_3/4_Confidence_0.333_Length_172	gi|284431768|gb|ADB84625.1|	9.43009e-22	78.95	glutelin [Oryza sativa Japonica Group]
Locus_333_Transcript_4/4_Confidence_0.800_Length_159	gi|284431768|gb|ADB84625.1|	7.5912e-19	76.92	glutelin [Oryza sativa Japonica Group]
Locus_334_Transcript_1/3_Confidence_0.714_Length_667	gi|326529469|dbj|BAK04681.1|	2.60757e-61	90.91	predicted protein [Hordeum vulgare subsp. vulgare]
Locus_334_Transcript_2/3_Confidence_0.714_Length_689	gi|326529469|dbj|BAK04681.1|	6.27645e-61	90.91	predicted protein [Hordeum vulgare subsp. vulgare]
Locus_334_Transcript_3/3_Confidence_0.714_Length_667	gi|326529469|dbj|BAK04681.1|	5.80906e-61	90.91	predicted protein [Hordeum vulgare subsp. vulgare]
Locus_335_Transcript_1/3_Confidence_0.727_Length_913	gi|357114032|ref|XP_003558805.1|	1.31592e-50	73.29	PREDICTED: uncharacterized protein LOC100825549 [Brachypodium distachyon]
Locus_335_Transcript_2/3_Confidence_0.727_Length_913	gi|357114032|ref|XP_003558805.1|	5.00051e-50	72.60	PREDICTED: uncharacterized protein LOC100825549 [Brachypodium distachyon]
Locus_335_Transcript_3/3_Confidence_0.818_Length_913	gi|357114032|ref|XP_003558805.1|	1.31592e-50	73.29	PREDICTED: uncharacterized protein LOC100825549 [Brachypodium distachyon]
Locus_336_Transcript_1/7_Confidence_0.647_Length_3286	gi|326512956|dbj|BAK03385.1|	0	86.77	predicted protein [Hordeum vulgare subsp. vulgare]
Locus_336_Transcript_2/7_Confidence_0.647_Length_3286	gi|326512956|dbj|BAK03385.1|	0	86.67	predicted protein [Hordeum vulgare subsp. vulgare]
Locus_336_Transcript_3/7_Confidence_0.647_Length_2491	gi|326512956|dbj|BAK03385.1|	0	87.97	predicted protein [Hordeum vulgare subsp. vulgare]
Locus_336_Transcript_4/7_Confidence_0.647_Length_3289	gi|326512956|dbj|BAK03385.1|	0	86.88	predicted protein [Hordeum vulgare subsp. vulgare]
Locus_336_Transcript_5/7_Confidence_0.647_Length_3286	gi|326512956|dbj|BAK03385.1|	0	87.10	predicted protein [Hordeum vulgare subsp. vulgare]
Locus_336_Transcript_6/7_Confidence_0.647_Length_3299	gi|326512956|dbj|BAK03385.1|	0	86.77	predicted protein [Hordeum vulgare subsp. vulgare]
Locus_336_Transcript_7/7_Confidence_0.647_Length_3286	gi|326512956|dbj|BAK03385.1|	0	86.77	predicted protein [Hordeum vulgare subsp. vulgare]
Locus_337_Transcript_1/4_Confidence_0.667_Length_1645	gi|326501556|dbj|BAK02567.1|	1.36622e-130	57.48	predicted protein [Hordeum vulgare subsp. vulgare]
Locus_337_Transcript_2/4_Confidence_0.667_Length_1645	gi|326501556|dbj|BAK02567.1|	1.9064e-132	57.69	predicted protein [Hordeum vulgare subsp. vulgare]
Locus_337_Transcript_3/4_Confidence_0.667_Length_1609	gi|357138135|ref|XP_003570653.1|	6.8593e-127	53.16	PREDICTED: uncharacterized protein LOC100834009 [Brachypodium distachyon]
Locus_337_Transcript_4/4_Confidence_0.667_Length_1645	gi|326501556|dbj|BAK02567.1|	2.33042e-130	57.05	predicted protein [Hordeum vulgare subsp. vulgare]
Locus_338_Transcript_1/6_Confidence_0.667_Length_2118	gi|326518658|dbj|BAJ88358.1|	0	97.14	predicted protein [Hordeum vulgare subsp. vulgare]
Locus_338_Transcript_2/6_Confidence_0.667_Length_1956	gi|326518658|dbj|BAJ88358.1|	0	97.14	predicted protein [Hordeum vulgare subsp. vulgare]
Locus_338_Transcript_3/6_Confidence_0.667_Length_2118	gi|326518658|dbj|BAJ88358.1|	0	97.36	predicted protein [Hordeum vulgare subsp. vulgare]
Locus_338_Transcript_4/6_Confidence_0.667_Length_2118	gi|326518658|dbj|BAJ88358.1|	0	97.14	predicted protein [Hordeum vulgare subsp. vulgare]
Locus_338_Transcript_5/6_Confidence_0.667_Length_2118	gi|326518658|dbj|BAJ88358.1|	0	96.92	predicted protein [Hordeum vulgare subsp. vulgare]
Locus_338_Transcript_6/6_Confidence_0.667_Length_2118	gi|326518658|dbj|BAJ88358.1|	0	97.14	predicted protein [Hordeum vulgare subsp. vulgare]
Locus_339_Transcript_1/5_Confidence_0.583_Length_1089	gi|357149828|ref|XP_003575246.1|	2.7707e-104	99.48	PREDICTED: ras-related protein RABB1c-like [Brachypodium distachyon]
Locus_339_Transcript_2/5_Confidence_0.667_Length_1101	gi|357149828|ref|XP_003575246.1|	2.79426e-104	99.48	PREDICTED: ras-related protein RABB1c-like [Brachypodium distachyon]
Locus_339_Transcript_3/5_Confidence_0.667_Length_1125	gi|357149828|ref|XP_003575246.1|	2.60593e-105	99.48	PREDICTED: ras-related protein RABB1c-like [Brachypodium distachyon]
Locus_339_Transcript_4/5_Confidence_0.333_Length_734	gi|357149828|ref|XP_003575246.1|	9.28638e-93	99.42	PREDICTED: ras-related protein RABB1c-like [Brachypodium distachyon]
Locus_339_Transcript_5/5_Confidence_0.667_Length_1118	gi|357149828|ref|XP_003575246.1|	2.58346e-105	99.48	PREDICTED: ras-related protein RABB1c-like [Brachypodium distachyon]
Locus_340_Transcript_1/5_Confidence_0.636_Length_1241	gi|326496493|dbj|BAJ94708.1|	3.6548e-135	74.02	predicted protein [Hordeum vulgare subsp. vulgare]
Locus_340_Transcript_2/5_Confidence_0.636_Length_1280	gi|326496493|dbj|BAJ94708.1|	3.83078e-135	74.02	predicted protein [Hordeum vulgare subsp. vulgare]
Locus_340_Transcript_3/5_Confidence_0.636_Length_1280	gi|326496493|dbj|BAJ94708.1|	4.37282e-139	75.53	predicted protein [Hordeum vulgare subsp. vulgare]
Locus_340_Transcript_4/5_Confidence_0.545_Length_1299	gi|326496493|dbj|BAJ94708.1|	6.46318e-130	71.60	predicted protein [Hordeum vulgare subsp. vulgare]
Locus_340_Transcript_5/5_Confidence_0.636_Length_1280	gi|326496493|dbj|BAJ94708.1|	3.83078e-135	74.02	predicted protein [Hordeum vulgare subsp. vulgare]
Locus_341_Transcript_1/5_Confidence_0.500_Length_1531	gi|326497937|dbj|BAJ94831.1|	0	79.05	predicted protein [Hordeum vulgare subsp. vulgare]
Locus_341_Transcript_2/5_Confidence_0.429_Length_1531	gi|326497937|dbj|BAJ94831.1|	0	79.05	predicted protein [Hordeum vulgare subsp. vulgare]
Locus_341_Transcript_3/5_Confidence_0.643_Length_1757	gi|326497937|dbj|BAJ94831.1|	0	78.08	predicted protein [Hordeum vulgare subsp. vulgare]
Locus_341_Transcript_4/5_Confidence_0.643_Length_1875	gi|326497937|dbj|BAJ94831.1|	0	78.65	predicted protein [Hordeum vulgare subsp. vulgare]
Locus_341_Transcript_5/5_Confidence_0.643_Length_1757	gi|326497937|dbj|BAJ94831.1|	0	78.27	predicted protein [Hordeum vulgare subsp. vulgare]
Locus_342_Transcript_1/9_Confidence_0.619_Length_1369	gi|326506302|dbj|BAJ86469.1|	5.82307e-161	92.18	predicted protein [Hordeum vulgare subsp. vulgare]
Locus_342_Transcript_2/9_Confidence_0.571_Length_1371	gi|326506302|dbj|BAJ86469.1|	5.82307e-161	92.18	predicted protein [Hordeum vulgare subsp. vulgare]
Locus_342_Transcript_3/9_Confidence_0.619_Length_1369	gi|326506302|dbj|BAJ86469.1|	5.82307e-161	91.88	predicted protein [Hordeum vulgare subsp. vulgare]
Locus_342_Transcript_4/9_Confidence_0.571_Length_1364	gi|326506302|dbj|BAJ86469.1|	1.98853e-161	92.51	predicted protein [Hordeum vulgare subsp. vulgare]
Locus_342_Transcript_5/9_Confidence_0.571_Length_1364	gi|326506302|dbj|BAJ86469.1|	5.78575e-161	92.18	predicted protein [Hordeum vulgare subsp. vulgare]
Locus_342_Transcript_6/9_Confidence_0.619_Length_1364	gi|326506302|dbj|BAJ86469.1|	7.55642e-161	92.18	predicted protein [Hordeum vulgare subsp. vulgare]
Locus_342_Transcript_7/9_Confidence_0.333_Length_1228	gi|357158619|ref|XP_003578186.1|	1.15026e-157	89.00	PREDICTED: ribosome production factor 2 homolog [Brachypodium distachyon]
Locus_342_Transcript_8/9_Confidence_0.524_Length_1364	gi|357126344|ref|XP_003564848.1|	2.12457e-163	93.49	PREDICTED: ribosome production factor 2 homolog [Brachypodium distachyon]
Locus_342_Transcript_9/9_Confidence_0.619_Length_1364	gi|326506302|dbj|BAJ86469.1|	5.78575e-161	92.18	predicted protein [Hordeum vulgare subsp. vulgare]
Locus_343_Transcript_1/4_Confidence_0.235_Length_1689	gi|357112681|ref|XP_003558136.1|	4.64397e-57	60.59	PREDICTED: gamma-interferon-inducible lysosomal thiol reductase-like isoform 2 [Brachypodium distachyon]
Locus_343_Transcript_2/4_Confidence_0.824_Length_1637	gi|357112681|ref|XP_003558136.1|	3.90206e-53	58.58	PREDICTED: gamma-interferon-inducible lysosomal thiol reductase-like isoform 2 [Brachypodium distachyon]
Locus_343_Transcript_3/4_Confidence_0.706_Length_1637	gi|357112681|ref|XP_003558136.1|	3.90206e-53	58.58	PREDICTED: gamma-interferon-inducible lysosomal thiol reductase-like isoform 2 [Brachypodium distachyon]
Locus_343_Transcript_4/4_Confidence_0.824_Length_1637	gi|357112681|ref|XP_003558136.1|	1.93657e-52	57.99	PREDICTED: gamma-interferon-inducible lysosomal thiol reductase-like isoform 2 [Brachypodium distachyon]
Locus_344_Transcript_1/2_Confidence_1.000_Length_1360	gi|357134181|ref|XP_003568696.1|	0	89.38	PREDICTED: uncharacterized protein C3orf32-like isoform 2 [Brachypodium distachyon]
Locus_344_Transcript_2/2_Confidence_1.000_Length_1360	gi|357134181|ref|XP_003568696.1|	0	89.12	PREDICTED: uncharacterized protein C3orf32-like isoform 2 [Brachypodium distachyon]
Locus_347_Transcript_1/3_Confidence_0.600_Length_484	gi|357114680|ref|XP_003559125.1|	9.29599e-25	94.12	PREDICTED: snakin-1-like [Brachypodium distachyon]
Locus_347_Transcript_2/3_Confidence_0.600_Length_639	gi|357114680|ref|XP_003559125.1|	2.07224e-33	89.71	PREDICTED: snakin-1-like [Brachypodium distachyon]
Locus_347_Transcript_3/3_Confidence_0.600_Length_381	gi|357114680|ref|XP_003559125.1|	9.20342e-25	94.12	PREDICTED: snakin-1-like [Brachypodium distachyon]
Locus_348_Transcript_1/5_Confidence_0.714_Length_949	gi|326508458|dbj|BAJ99496.1|	0	98.42	predicted protein [Hordeum vulgare subsp. vulgare]
Locus_348_Transcript_2/5_Confidence_0.643_Length_949	gi|326508458|dbj|BAJ99496.1|	2.30975e-178	96.84	predicted protein [Hordeum vulgare subsp. vulgare]
Locus_348_Transcript_3/5_Confidence_0.643_Length_949	gi|326508458|dbj|BAJ99496.1|	3.56343e-179	97.15	predicted protein [Hordeum vulgare subsp. vulgare]
Locus_348_Transcript_4/5_Confidence_0.500_Length_835	gi|326508458|dbj|BAJ99496.1|	8.10427e-158	98.20	predicted protein [Hordeum vulgare subsp. vulgare]
Locus_348_Transcript_5/5_Confidence_0.643_Length_949	gi|326508458|dbj|BAJ99496.1|	2.30975e-178	96.84	predicted protein [Hordeum vulgare subsp. vulgare]
Locus_349_Transcript_1/1_Confidence_1.000_Length_1116	gi|326503674|dbj|BAJ86343.1|	0	86.79	predicted protein [Hordeum vulgare subsp. vulgare]
Locus_350_Transcript_1/3_Confidence_0.714_Length_832	gi|357141163|ref|XP_003572112.1|	4.33639e-103	71.12	PREDICTED: uncharacterized protein LOC100844587 [Brachypodium distachyon]
Locus_350_Transcript_2/3_Confidence_0.714_Length_832	gi|357141163|ref|XP_003572112.1|	1.39497e-101	70.40	PREDICTED: uncharacterized protein LOC100844587 [Brachypodium distachyon]
Locus_350_Transcript_3/3_Confidence_0.714_Length_832	gi|357141163|ref|XP_003572112.1|	1.76055e-104	71.84	PREDICTED: uncharacterized protein LOC100844587 [Brachypodium distachyon]
Locus_351_Transcript_1/2_Confidence_1.000_Length_677	gi|357150347|ref|XP_003575428.1|	1.28471e-87	100.00	PREDICTED: proteasome subunit alpha type-2-like [Brachypodium distachyon]
Locus_351_Transcript_2/2_Confidence_1.000_Length_655	gi|357150347|ref|XP_003575428.1|	3.89659e-83	100.00	PREDICTED: proteasome subunit alpha type-2-like [Brachypodium distachyon]
Locus_352_Transcript_1/10_Confidence_0.654_Length_2203	gi|18274925|sp|Q06572.2|AVP_HORVU	0	96.59	RecName: Full=Pyrophosphate-energized vacuolar membrane proton pump; AltName: Full=Pyrophosphate-energized inorganic pyrophosphatase; Short=H(+)-PPase &gt;gi|6012172|dbj|BAA02717.2| inorganic pyrophosphatase [Hordeum vulgare subsp. vulgare]
Locus_352_Transcript_2/10_Confidence_0.654_Length_2203	gi|18274925|sp|Q06572.2|AVP_HORVU	0	96.75	RecName: Full=Pyrophosphate-energized vacuolar membrane proton pump; AltName: Full=Pyrophosphate-energized inorganic pyrophosphatase; Short=H(+)-PPase &gt;gi|6012172|dbj|BAA02717.2| inorganic pyrophosphatase [Hordeum vulgare subsp. vulgare]
Locus_352_Transcript_3/10_Confidence_0.654_Length_2200	gi|18274925|sp|Q06572.2|AVP_HORVU	0	96.75	RecName: Full=Pyrophosphate-energized vacuolar membrane proton pump; AltName: Full=Pyrophosphate-energized inorganic pyrophosphatase; Short=H(+)-PPase &gt;gi|6012172|dbj|BAA02717.2| inorganic pyrophosphatase [Hordeum vulgare subsp. vulgare]
Locus_352_Transcript_4/10_Confidence_0.654_Length_2639	gi|18274925|sp|Q06572.2|AVP_HORVU	0	93.69	RecName: Full=Pyrophosphate-energized vacuolar membrane proton pump; AltName: Full=Pyrophosphate-energized inorganic pyrophosphatase; Short=H(+)-PPase &gt;gi|6012172|dbj|BAA02717.2| inorganic pyrophosphatase [Hordeum vulgare subsp. vulgare]
Locus_352_Transcript_5/10_Confidence_0.538_Length_2203	gi|18274925|sp|Q06572.2|AVP_HORVU	0	96.75	RecName: Full=Pyrophosphate-energized vacuolar membrane proton pump; AltName: Full=Pyrophosphate-energized inorganic pyrophosphatase; Short=H(+)-PPase &gt;gi|6012172|dbj|BAA02717.2| inorganic pyrophosphatase [Hordeum vulgare subsp. vulgare]
Locus_352_Transcript_6/10_Confidence_0.615_Length_2203	gi|18274925|sp|Q06572.2|AVP_HORVU	0	96.75	RecName: Full=Pyrophosphate-energized vacuolar membrane proton pump; AltName: Full=Pyrophosphate-energized inorganic pyrophosphatase; Short=H(+)-PPase &gt;gi|6012172|dbj|BAA02717.2| inorganic pyrophosphatase [Hordeum vulgare subsp. vulgare]
Locus_352_Transcript_7/10_Confidence_0.654_Length_2203	gi|18274925|sp|Q06572.2|AVP_HORVU	0	96.75	RecName: Full=Pyrophosphate-energized vacuolar membrane proton pump; AltName: Full=Pyrophosphate-energized inorganic pyrophosphatase; Short=H(+)-PPase &gt;gi|6012172|dbj|BAA02717.2| inorganic pyrophosphatase [Hordeum vulgare subsp. vulgare]
Locus_352_Transcript_8/10_Confidence_0.654_Length_2203	gi|18274925|sp|Q06572.2|AVP_HORVU	0	96.42	RecName: Full=Pyrophosphate-energized vacuolar membrane proton pump; AltName: Full=Pyrophosphate-energized inorganic pyrophosphatase; Short=H(+)-PPase &gt;gi|6012172|dbj|BAA02717.2| inorganic pyrophosphatase [Hordeum vulgare subsp. vulgare]
Locus_352_Transcript_9/10_Confidence_0.577_Length_2162	gi|18274925|sp|Q06572.2|AVP_HORVU	0	96.75	RecName: Full=Pyrophosphate-energized vacuolar membrane proton pump; AltName: Full=Pyrophosphate-energized inorganic pyrophosphatase; Short=H(+)-PPase &gt;gi|6012172|dbj|BAA02717.2| inorganic pyrophosphatase [Hordeum vulgare subsp. vulgare]
Locus_352_Transcript_10/10_Confidence_0.654_Length_2203	gi|18274925|sp|Q06572.2|AVP_HORVU	0	96.75	RecName: Full=Pyrophosphate-energized vacuolar membrane proton pump; AltName: Full=Pyrophosphate-energized inorganic pyrophosphatase; Short=H(+)-PPase &gt;gi|6012172|dbj|BAA02717.2| inorganic pyrophosphatase [Hordeum vulgare subsp. vulgare]
Locus_353_Transcript_1/6_Confidence_0.600_Length_1014	gi|357165311|ref|XP_003580340.1|	5.77121e-154	96.70	PREDICTED: protein argonaute 1B-like [Brachypodium distachyon]
Locus_353_Transcript_2/6_Confidence_0.667_Length_1015	gi|357165311|ref|XP_003580340.1|	5.77121e-154	96.70	PREDICTED: protein argonaute 1B-like [Brachypodium distachyon]
Locus_353_Transcript_3/6_Confidence_0.600_Length_1014	gi|357165311|ref|XP_003580340.1|	5.77121e-154	96.70	PREDICTED: protein argonaute 1B-like [Brachypodium distachyon]
Locus_353_Transcript_4/6_Confidence_0.667_Length_1014	gi|357165311|ref|XP_003580340.1|	5.77121e-154	96.70	PREDICTED: protein argonaute 1B-like [Brachypodium distachyon]
Locus_353_Transcript_5/6_Confidence_0.600_Length_1089	gi|357165311|ref|XP_003580340.1|	3.81277e-154	96.70	PREDICTED: protein argonaute 1B-like [Brachypodium distachyon]
Locus_353_Transcript_6/6_Confidence_0.667_Length_1014	gi|357165311|ref|XP_003580340.1|	5.77121e-154	96.70	PREDICTED: protein argonaute 1B-like [Brachypodium distachyon]
Locus_354_Transcript_1/1_Confidence_1.000_Length_1045	gi|326503102|dbj|BAJ99176.1|	9.31238e-171	84.55	predicted protein [Hordeum vulgare subsp. vulgare]
Locus_355_Transcript_1/4_Confidence_0.700_Length_1420	gi|326495188|dbj|BAJ85690.1|	0	89.84	predicted protein [Hordeum vulgare subsp. vulgare] &gt;gi|326495476|dbj|BAJ85834.1| predicted protein [Hordeum vulgare subsp. vulgare]
Locus_355_Transcript_2/4_Confidence_0.700_Length_1420	gi|326495188|dbj|BAJ85690.1|	0	89.62	predicted protein [Hordeum vulgare subsp. vulgare] &gt;gi|326495476|dbj|BAJ85834.1| predicted protein [Hordeum vulgare subsp. vulgare]
Locus_355_Transcript_3/4_Confidence_0.700_Length_1420	gi|326495188|dbj|BAJ85690.1|	0	90.07	predicted protein [Hordeum vulgare subsp. vulgare] &gt;gi|326495476|dbj|BAJ85834.1| predicted protein [Hordeum vulgare subsp. vulgare]
Locus_355_Transcript_4/4_Confidence_0.700_Length_1420	gi|326495188|dbj|BAJ85690.1|	0	89.84	predicted protein [Hordeum vulgare subsp. vulgare] &gt;gi|326495476|dbj|BAJ85834.1| predicted protein [Hordeum vulgare subsp. vulgare]
Locus_356_Transcript_1/3_Confidence_0.600_Length_628	gi|326529511|dbj|BAK04702.1|	1.88661e-60	70.45	predicted protein [Hordeum vulgare subsp. vulgare]
Locus_356_Transcript_2/3_Confidence_0.600_Length_822	gi|326529511|dbj|BAK04702.1|	1.41838e-58	74.05	predicted protein [Hordeum vulgare subsp. vulgare]
Locus_356_Transcript_3/3_Confidence_0.600_Length_871	gi|326529511|dbj|BAK04702.1|	7.03976e-59	70.11	predicted protein [Hordeum vulgare subsp. vulgare]
Locus_357_Transcript_1/4_Confidence_0.667_Length_1391	gi|357146106|ref|XP_003573877.1|	8.89666e-157	94.50	PREDICTED: ATP synthase subunit gamma, mitochondrial-like [Brachypodium distachyon]
Locus_357_Transcript_2/4_Confidence_0.556_Length_1294	gi|357146106|ref|XP_003573877.1|	8.07242e-157	94.50	PREDICTED: ATP synthase subunit gamma, mitochondrial-like [Brachypodium distachyon]
Locus_357_Transcript_3/4_Confidence_0.556_Length_1391	gi|357146106|ref|XP_003573877.1|	1.51754e-156	94.17	PREDICTED: ATP synthase subunit gamma, mitochondrial-like [Brachypodium distachyon]
Locus_357_Transcript_4/4_Confidence_0.556_Length_1391	gi|357146106|ref|XP_003573877.1|	8.89666e-157	94.50	PREDICTED: ATP synthase subunit gamma, mitochondrial-like [Brachypodium distachyon]
Locus_359_Transcript_1/10_Confidence_0.640_Length_2799	gi|357134651|ref|XP_003568930.1|	0	95.03	PREDICTED: cullin-1-like isoform 1 [Brachypodium distachyon]
Locus_359_Transcript_2/10_Confidence_0.640_Length_2729	gi|357134651|ref|XP_003568930.1|	0	95.03	PREDICTED: cullin-1-like isoform 1 [Brachypodium distachyon]
Locus_359_Transcript_3/10_Confidence_0.640_Length_2729	gi|357134651|ref|XP_003568930.1|	0	94.89	PREDICTED: cullin-1-like isoform 1 [Brachypodium distachyon]
Locus_359_Transcript_4/10_Confidence_0.640_Length_2729	gi|357134651|ref|XP_003568930.1|	0	95.03	PREDICTED: cullin-1-like isoform 1 [Brachypodium distachyon]
Locus_359_Transcript_5/10_Confidence_0.640_Length_2729	gi|357134651|ref|XP_003568930.1|	0	95.03	PREDICTED: cullin-1-like isoform 1 [Brachypodium distachyon]
Locus_359_Transcript_6/10_Confidence_0.640_Length_2729	gi|357134651|ref|XP_003568930.1|	0	95.03	PREDICTED: cullin-1-like isoform 1 [Brachypodium distachyon]
Locus_359_Transcript_7/10_Confidence_0.600_Length_2877	gi|357134651|ref|XP_003568930.1|	0	95.03	PREDICTED: cullin-1-like isoform 1 [Brachypodium distachyon]
Locus_359_Transcript_8/10_Confidence_0.640_Length_2729	gi|357134651|ref|XP_003568930.1|	0	95.03	PREDICTED: cullin-1-like isoform 1 [Brachypodium distachyon]
Locus_359_Transcript_9/10_Confidence_0.640_Length_2729	gi|357134651|ref|XP_003568930.1|	0	95.03	PREDICTED: cullin-1-like isoform 1 [Brachypodium distachyon]
Locus_359_Transcript_10/10_Confidence_0.640_Length_2729	gi|357134651|ref|XP_003568930.1|	0	95.03	PREDICTED: cullin-1-like isoform 1 [Brachypodium distachyon]
Locus_361_Transcript_1/6_Confidence_0.529_Length_213	gi|871982|emb|CAA52763.1|	2.24366e-15	93.02	11S globulin [Avena sativa]
Locus_361_Transcript_2/6_Confidence_0.471_Length_213	gi|871982|emb|CAA52763.1|	2.24366e-15	93.02	11S globulin [Avena sativa]
Locus_361_Transcript_5/6_Confidence_0.529_Length_309	gi|871982|emb|CAA52763.1|	1.54742e-32	88.00	11S globulin [Avena sativa]
Locus_361_Transcript_6/6_Confidence_0.529_Length_213	gi|871982|emb|CAA52763.1|	2.24366e-15	93.02	11S globulin [Avena sativa]
Locus_362_Transcript_1/8_Confidence_0.600_Length_2232	gi|326493966|dbj|BAJ85445.1|	0	93.13	predicted protein [Hordeum vulgare subsp. vulgare] &gt;gi|326512188|dbj|BAJ96075.1| predicted protein [Hordeum vulgare subsp. vulgare]
Locus_362_Transcript_2/8_Confidence_0.650_Length_2457	gi|326493966|dbj|BAJ85445.1|	0	93.13	predicted protein [Hordeum vulgare subsp. vulgare] &gt;gi|326512188|dbj|BAJ96075.1| predicted protein [Hordeum vulgare subsp. vulgare]
Locus_362_Transcript_3/8_Confidence_0.600_Length_2275	gi|326493966|dbj|BAJ85445.1|	0	92.94	predicted protein [Hordeum vulgare subsp. vulgare] &gt;gi|326512188|dbj|BAJ96075.1| predicted protein [Hordeum vulgare subsp. vulgare]
Locus_362_Transcript_4/8_Confidence_0.600_Length_2275	gi|326493966|dbj|BAJ85445.1|	0	93.13	predicted protein [Hordeum vulgare subsp. vulgare] &gt;gi|326512188|dbj|BAJ96075.1| predicted protein [Hordeum vulgare subsp. vulgare]
Locus_362_Transcript_5/8_Confidence_0.500_Length_2275	gi|326493966|dbj|BAJ85445.1|	0	93.13	predicted protein [Hordeum vulgare subsp. vulgare] &gt;gi|326512188|dbj|BAJ96075.1| predicted protein [Hordeum vulgare subsp. vulgare]
Locus_362_Transcript_6/8_Confidence_0.600_Length_2275	gi|326493966|dbj|BAJ85445.1|	0	93.13	predicted protein [Hordeum vulgare subsp. vulgare] &gt;gi|326512188|dbj|BAJ96075.1| predicted protein [Hordeum vulgare subsp. vulgare]
Locus_362_Transcript_7/8_Confidence_0.550_Length_2306	gi|326493966|dbj|BAJ85445.1|	0	93.13	predicted protein [Hordeum vulgare subsp. vulgare] &gt;gi|326512188|dbj|BAJ96075.1| predicted protein [Hordeum vulgare subsp. vulgare]
Locus_362_Transcript_8/8_Confidence_0.600_Length_2275	gi|326493966|dbj|BAJ85445.1|	0	93.13	predicted protein [Hordeum vulgare subsp. vulgare] &gt;gi|326512188|dbj|BAJ96075.1| predicted protein [Hordeum vulgare subsp. vulgare]
Locus_363_Transcript_1/5_Confidence_0.692_Length_1235	gi|326526329|dbj|BAJ97181.1|	3.4813e-162	78.61	predicted protein [Hordeum vulgare subsp. vulgare]
Locus_363_Transcript_2/5_Confidence_0.692_Length_1235	gi|326526329|dbj|BAJ97181.1|	3.4813e-162	78.61	predicted protein [Hordeum vulgare subsp. vulgare]
Locus_363_Transcript_3/5_Confidence_0.692_Length_1235	gi|326526329|dbj|BAJ97181.1|	1.19651e-162	78.87	predicted protein [Hordeum vulgare subsp. vulgare]
Locus_363_Transcript_4/5_Confidence_0.692_Length_1235	gi|326526329|dbj|BAJ97181.1|	4.11233e-163	79.12	predicted protein [Hordeum vulgare subsp. vulgare]
Locus_363_Transcript_5/5_Confidence_0.692_Length_1235	gi|326526329|dbj|BAJ97181.1|	3.4813e-162	78.61	predicted protein [Hordeum vulgare subsp. vulgare]
Locus_365_Transcript_1/3_Confidence_0.357_Length_180	gi|2764798|emb|CAA54152.1|	9.64275e-27	91.67	12s globulin [Avena sativa]
Locus_365_Transcript_3/3_Confidence_0.429_Length_186	gi|871982|emb|CAA52763.1|	1.70022e-26	85.48	11S globulin [Avena sativa]
Locus_366_Transcript_1/9_Confidence_0.250_Length_714	gi|326518100|dbj|BAK07302.1|	1.65404e-91	82.99	predicted protein [Hordeum vulgare subsp. vulgare]
Locus_366_Transcript_2/9_Confidence_0.250_Length_714	gi|326518100|dbj|BAK07302.1|	1.07212e-90	82.47	predicted protein [Hordeum vulgare subsp. vulgare]
Locus_366_Transcript_3/9_Confidence_0.250_Length_714	gi|326518100|dbj|BAK07302.1|	6.28534e-91	82.47	predicted protein [Hordeum vulgare subsp. vulgare]
Locus_366_Transcript_4/9_Confidence_0.500_Length_2335	gi|326518100|dbj|BAK07302.1|	0	83.23	predicted protein [Hordeum vulgare subsp. vulgare]
Locus_366_Transcript_5/9_Confidence_0.500_Length_2335	gi|326518100|dbj|BAK07302.1|	0	82.92	predicted protein [Hordeum vulgare subsp. vulgare]
Locus_366_Transcript_6/9_Confidence_0.500_Length_2335	gi|326518100|dbj|BAK07302.1|	0	83.39	predicted protein [Hordeum vulgare subsp. vulgare]
Locus_366_Transcript_7/9_Confidence_0.500_Length_2374	gi|326518100|dbj|BAK07302.1|	0	83.23	predicted protein [Hordeum vulgare subsp. vulgare]
Locus_366_Transcript_8/9_Confidence_0.500_Length_2335	gi|326518100|dbj|BAK07302.1|	0	82.76	predicted protein [Hordeum vulgare subsp. vulgare]
Locus_366_Transcript_9/9_Confidence_0.500_Length_2335	gi|326518100|dbj|BAK07302.1|	0	83.07	predicted protein [Hordeum vulgare subsp. vulgare]
Locus_367_Transcript_1/5_Confidence_0.692_Length_1410	gi|357164657|ref|XP_003580125.1|	0	82.34	PREDICTED: beta-glucosidase 16-like isoform 2 [Brachypodium distachyon]
Locus_367_Transcript_2/5_Confidence_0.692_Length_1410	gi|357164657|ref|XP_003580125.1|	0	81.82	PREDICTED: beta-glucosidase 16-like isoform 2 [Brachypodium distachyon]
Locus_367_Transcript_3/5_Confidence_0.538_Length_1410	gi|357164657|ref|XP_003580125.1|	0	82.34	PREDICTED: beta-glucosidase 16-like isoform 2 [Brachypodium distachyon]
Locus_367_Transcript_4/5_Confidence_0.692_Length_1418	gi|357164657|ref|XP_003580125.1|	0	82.86	PREDICTED: beta-glucosidase 16-like isoform 2 [Brachypodium distachyon]
Locus_367_Transcript_5/5_Confidence_0.692_Length_1410	gi|357164657|ref|XP_003580125.1|	0	82.34	PREDICTED: beta-glucosidase 16-like isoform 2 [Brachypodium distachyon]
Locus_368_Transcript_1/8_Confidence_0.650_Length_3742	gi|357113122|ref|XP_003558353.1|	0	93.39	PREDICTED: brefeldin A-inhibited guanine nucleotide-exchange protein 1 [Brachypodium distachyon]
Locus_368_Transcript_2/8_Confidence_0.650_Length_3742	gi|357113122|ref|XP_003558353.1|	0	93.39	PREDICTED: brefeldin A-inhibited guanine nucleotide-exchange protein 1 [Brachypodium distachyon]
Locus_368_Transcript_3/8_Confidence_0.650_Length_3742	gi|357113122|ref|XP_003558353.1|	0	93.39	PREDICTED: brefeldin A-inhibited guanine nucleotide-exchange protein 1 [Brachypodium distachyon]
Locus_368_Transcript_4/8_Confidence_0.100_Length_1297	gi|357113122|ref|XP_003558353.1|	0	93.75	PREDICTED: brefeldin A-inhibited guanine nucleotide-exchange protein 1 [Brachypodium distachyon]
Locus_368_Transcript_5/8_Confidence_0.650_Length_3742	gi|357113122|ref|XP_003558353.1|	0	93.31	PREDICTED: brefeldin A-inhibited guanine nucleotide-exchange protein 1 [Brachypodium distachyon]
Locus_368_Transcript_6/8_Confidence_0.550_Length_3742	gi|357113122|ref|XP_003558353.1|	0	93.97	PREDICTED: brefeldin A-inhibited guanine nucleotide-exchange protein 1 [Brachypodium distachyon]
Locus_368_Transcript_7/8_Confidence_0.650_Length_3826	gi|357113122|ref|XP_003558353.1|	0	93.47	PREDICTED: brefeldin A-inhibited guanine nucleotide-exchange protein 1 [Brachypodium distachyon]
Locus_368_Transcript_8/8_Confidence_0.650_Length_3742	gi|357113122|ref|XP_003558353.1|	0	93.39	PREDICTED: brefeldin A-inhibited guanine nucleotide-exchange protein 1 [Brachypodium distachyon]
Locus_369_Transcript_1/1_Confidence_1.000_Length_876	gi|357147545|ref|XP_003574387.1|	7.32802e-104	78.16	PREDICTED: TOM1-like protein 2-like [Brachypodium distachyon]
Locus_370_Transcript_1/5_Confidence_0.583_Length_1092	gi|357134821|ref|XP_003569014.1|	2.19027e-109	90.57	PREDICTED: glutathione S-transferase DHAR2-like isoform 1 [Brachypodium distachyon]
Locus_370_Transcript_2/5_Confidence_0.500_Length_833	gi|357134821|ref|XP_003569014.1|	1.14116e-103	91.41	PREDICTED: glutathione S-transferase DHAR2-like isoform 1 [Brachypodium distachyon]
Locus_370_Transcript_3/5_Confidence_0.417_Length_833	gi|357134821|ref|XP_003569014.1|	5.12242e-104	90.95	PREDICTED: glutathione S-transferase DHAR2-like isoform 1 [Brachypodium distachyon]
Locus_370_Transcript_4/5_Confidence_0.583_Length_877	gi|357134821|ref|XP_003569014.1|	1.92843e-104	91.46	PREDICTED: glutathione S-transferase DHAR2-like isoform 1 [Brachypodium distachyon]
Locus_370_Transcript_5/5_Confidence_0.583_Length_833	gi|357134821|ref|XP_003569014.1|	1.14116e-103	91.41	PREDICTED: glutathione S-transferase DHAR2-like isoform 1 [Brachypodium distachyon]
Locus_371_Transcript_1/8_Confidence_0.600_Length_1816	gi|326514306|dbj|BAJ96140.1|	0	91.05	predicted protein [Hordeum vulgare subsp. vulgare]
Locus_371_Transcript_2/8_Confidence_0.600_Length_1816	gi|326514306|dbj|BAJ96140.1|	0	91.05	predicted protein [Hordeum vulgare subsp. vulgare]
Locus_371_Transcript_3/8_Confidence_0.600_Length_1773	gi|326514306|dbj|BAJ96140.1|	0	91.05	predicted protein [Hordeum vulgare subsp. vulgare]
Locus_371_Transcript_4/8_Confidence_0.450_Length_1355	gi|125544803|gb|EAY90942.1|	5.61445e-116	88.74	hypothetical protein OsI_12556 [Oryza sativa Indica Group] &gt;gi|125587074|gb|EAZ27738.1| hypothetical protein OsJ_11686 [Oryza sativa Japonica Group]
Locus_371_Transcript_5/8_Confidence_0.600_Length_1816	gi|326514306|dbj|BAJ96140.1|	0	91.05	predicted protein [Hordeum vulgare subsp. vulgare]
Locus_371_Transcript_6/8_Confidence_0.600_Length_1816	gi|326514306|dbj|BAJ96140.1|	0	91.05	predicted protein [Hordeum vulgare subsp. vulgare]
Locus_371_Transcript_7/8_Confidence_0.450_Length_1814	gi|326514306|dbj|BAJ96140.1|	0	91.32	predicted protein [Hordeum vulgare subsp. vulgare]
Locus_371_Transcript_8/8_Confidence_0.600_Length_1816	gi|326514306|dbj|BAJ96140.1|	0	91.05	predicted protein [Hordeum vulgare subsp. vulgare]
Locus_372_Transcript_1/1_Confidence_1.000_Length_935	gi|357160250|ref|XP_003578704.1|	1.27725e-165	94.17	PREDICTED: uncharacterized protein LOC100835587 [Brachypodium distachyon]
Locus_373_Transcript_1/1_Confidence_1.000_Length_303	gi|357126582|ref|XP_003564966.1|	1.27222e-42	84.16	PREDICTED: uncharacterized protein LOC100828273 [Brachypodium distachyon]
Locus_374_Transcript_1/2_Confidence_1.000_Length_365	gi|357148706|ref|XP_003574865.1|	2.08728e-29	78.89	PREDICTED: polyubiquitin-like [Brachypodium distachyon]
Locus_374_Transcript_2/2_Confidence_1.000_Length_531	gi|363992286|gb|AEW46688.1|	2.32316e-93	100.00	polyubiquitin [Ulva linza]
Locus_375_Transcript_1/2_Confidence_1.000_Length_439	gi|218187650|gb|EEC70077.1|	1.64865e-26	87.30	hypothetical protein OsI_00692 [Oryza sativa Indica Group]
Locus_375_Transcript_2/2_Confidence_1.000_Length_405	gi|218187650|gb|EEC70077.1|	1.97918e-19	84.62	hypothetical protein OsI_00692 [Oryza sativa Indica Group]
Locus_376_Transcript_1/3_Confidence_0.667_Length_748	gi|357126922|ref|XP_003565136.1|	7.50618e-130	92.77	PREDICTED: uncharacterized protein LOC100826955 isoform 2 [Brachypodium distachyon]
Locus_376_Transcript_2/3_Confidence_0.667_Length_826	gi|326526433|dbj|BAJ97233.1|	5.16437e-141	91.79	predicted protein [Hordeum vulgare subsp. vulgare]
Locus_376_Transcript_3/3_Confidence_0.667_Length_748	gi|357126922|ref|XP_003565136.1|	3.72528e-129	91.97	PREDICTED: uncharacterized protein LOC100826955 isoform 2 [Brachypodium distachyon]
Locus_377_Transcript_1/1_Confidence_1.000_Length_499	gi|281399027|gb|ADA68359.1|	8.2178e-26	74.39	activator of 90 kDa heat shock protein ATPase [Dactylis glomerata]
Locus_378_Transcript_1/3_Confidence_0.714_Length_438	gi|357132800|ref|XP_003568016.1|	1.06577e-49	74.48	PREDICTED: protein IQ-DOMAIN 31-like [Brachypodium distachyon]
Locus_378_Transcript_2/3_Confidence_0.571_Length_435	gi|357132800|ref|XP_003568016.1|	2.15662e-50	75.69	PREDICTED: protein IQ-DOMAIN 31-like [Brachypodium distachyon]
Locus_378_Transcript_3/3_Confidence_0.571_Length_429	gi|357132800|ref|XP_003568016.1|	7.47523e-51	76.76	PREDICTED: protein IQ-DOMAIN 31-like [Brachypodium distachyon]
Locus_379_Transcript_1/1_Confidence_1.000_Length_894	gi|326512144|dbj|BAJ96053.1|	1.55973e-141	84.18	predicted protein [Hordeum vulgare subsp. vulgare]
Locus_381_Transcript_1/7_Confidence_0.667_Length_2636	gi|357114859|ref|XP_003559211.1|	0	88.24	PREDICTED: alpha-1,4 glucan phosphorylase L isozyme, chloroplastic/amyloplastic-like [Brachypodium distachyon]
Locus_381_Transcript_2/7_Confidence_0.667_Length_2563	gi|326526891|dbj|BAK00834.1|	0	91.23	predicted protein [Hordeum vulgare subsp. vulgare]
Locus_381_Transcript_3/7_Confidence_0.667_Length_2563	gi|326526891|dbj|BAK00834.1|	0	91.23	predicted protein [Hordeum vulgare subsp. vulgare]
Locus_381_Transcript_4/7_Confidence_0.667_Length_2563	gi|326526891|dbj|BAK00834.1|	0	90.41	predicted protein [Hordeum vulgare subsp. vulgare]
Locus_381_Transcript_5/7_Confidence_0.667_Length_2563	gi|357114859|ref|XP_003559211.1|	0	90.97	PREDICTED: alpha-1,4 glucan phosphorylase L isozyme, chloroplastic/amyloplastic-like [Brachypodium distachyon]
Locus_381_Transcript_6/7_Confidence_0.667_Length_3028	gi|357114859|ref|XP_003559211.1|	0	91.20	PREDICTED: alpha-1,4 glucan phosphorylase L isozyme, chloroplastic/amyloplastic-like [Brachypodium distachyon]
Locus_381_Transcript_7/7_Confidence_0.667_Length_2563	gi|326526891|dbj|BAK00834.1|	0	91.23	predicted protein [Hordeum vulgare subsp. vulgare]
Locus_382_Transcript_1/12_Confidence_1.000_Length_217	gi|326487856|dbj|BAJ89767.1|	6.23739e-34	90.28	predicted protein [Hordeum vulgare subsp. vulgare]
Locus_382_Transcript_2/12_Confidence_1.000_Length_199	gi|326526863|dbj|BAK00820.1|	4.71851e-29	87.88	predicted protein [Hordeum vulgare subsp. vulgare]
Locus_382_Transcript_3/12_Confidence_0.342_Length_1356	gi|326487856|dbj|BAJ89767.1|	0	81.66	predicted protein [Hordeum vulgare subsp. vulgare]
Locus_382_Transcript_4/12_Confidence_0.289_Length_1050	gi|326487856|dbj|BAJ89767.1|	4.11645e-142	79.15	predicted protein [Hordeum vulgare subsp. vulgare]
Locus_382_Transcript_5/12_Confidence_0.211_Length_775	gi|326487856|dbj|BAJ89767.1|	1.64158e-114	77.52	predicted protein [Hordeum vulgare subsp. vulgare]
Locus_382_Transcript_6/12_Confidence_0.421_Length_1356	gi|326487856|dbj|BAJ89767.1|	0	82.15	predicted protein [Hordeum vulgare subsp. vulgare]
Locus_382_Transcript_7/12_Confidence_0.395_Length_1356	gi|326487856|dbj|BAJ89767.1|	0	81.91	predicted protein [Hordeum vulgare subsp. vulgare]
Locus_382_Transcript_8/12_Confidence_0.158_Length_489	gi|194690134|gb|ACF79151.1|	3.23862e-62	73.01	unknown [Zea mays] &gt;gi|194690176|gb|ACF79172.1| unknown [Zea mays]
Locus_382_Transcript_9/12_Confidence_0.395_Length_1356	gi|326487856|dbj|BAJ89767.1|	0	81.66	predicted protein [Hordeum vulgare subsp. vulgare]
Locus_382_Transcript_10/12_Confidence_0.289_Length_1050	gi|326487856|dbj|BAJ89767.1|	1.41481e-142	79.48	predicted protein [Hordeum vulgare subsp. vulgare]
Locus_382_Transcript_11/12_Confidence_0.342_Length_1808	gi|326526863|dbj|BAK00820.1|	0	74.12	predicted protein [Hordeum vulgare subsp. vulgare]
Locus_382_Transcript_12/12_Confidence_0.395_Length_1356	gi|326487856|dbj|BAJ89767.1|	0	81.66	predicted protein [Hordeum vulgare subsp. vulgare]
Locus_383_Transcript_1/2_Confidence_1.000_Length_803	gi|295389388|dbj|BAJ06364.1|	2.38133e-71	99.24	alpha-tubulin [Alopecurus aequalis]
Locus_383_Transcript_2/2_Confidence_1.000_Length_1454	gi|295389388|dbj|BAJ06364.1|	0	95.40	alpha-tubulin [Alopecurus aequalis]
Locus_384_Transcript_1/12_Confidence_1.000_Length_194	gi|222612818|gb|EEE50950.1|	4.74943e-29	95.31	hypothetical protein OsJ_31499 [Oryza sativa Japonica Group]
Locus_384_Transcript_2/12_Confidence_1.000_Length_184	gi|357146212|ref|XP_003573913.1|	2.38014e-28	96.72	PREDICTED: phospholipid-transporting ATPase 3-like [Brachypodium distachyon]
Locus_384_Transcript_3/12_Confidence_0.639_Length_3911	gi|357146212|ref|XP_003573913.1|	0	92.89	PREDICTED: phospholipid-transporting ATPase 3-like [Brachypodium distachyon]
Locus_384_Transcript_4/12_Confidence_0.639_Length_3911	gi|357146212|ref|XP_003573913.1|	0	92.72	PREDICTED: phospholipid-transporting ATPase 3-like [Brachypodium distachyon]
Locus_384_Transcript_5/12_Confidence_0.639_Length_3911	gi|357146212|ref|XP_003573913.1|	0	92.80	PREDICTED: phospholipid-transporting ATPase 3-like [Brachypodium distachyon]
Locus_384_Transcript_6/12_Confidence_0.639_Length_3911	gi|357146212|ref|XP_003573913.1|	0	92.97	PREDICTED: phospholipid-transporting ATPase 3-like [Brachypodium distachyon]
Locus_384_Transcript_7/12_Confidence_0.639_Length_3911	gi|357146212|ref|XP_003573913.1|	0	92.89	PREDICTED: phospholipid-transporting ATPase 3-like [Brachypodium distachyon]
Locus_384_Transcript_8/12_Confidence_0.639_Length_3911	gi|357146212|ref|XP_003573913.1|	0	92.89	PREDICTED: phospholipid-transporting ATPase 3-like [Brachypodium distachyon]
Locus_384_Transcript_9/12_Confidence_0.639_Length_3911	gi|357146212|ref|XP_003573913.1|	0	92.89	PREDICTED: phospholipid-transporting ATPase 3-like [Brachypodium distachyon]
Locus_384_Transcript_10/12_Confidence_0.639_Length_3911	gi|357146212|ref|XP_003573913.1|	0	92.89	PREDICTED: phospholipid-transporting ATPase 3-like [Brachypodium distachyon]
Locus_384_Transcript_11/12_Confidence_0.639_Length_4074	gi|357146212|ref|XP_003573913.1|	0	92.75	PREDICTED: phospholipid-transporting ATPase 3-like [Brachypodium distachyon]
Locus_384_Transcript_12/12_Confidence_0.639_Length_3911	gi|357146212|ref|XP_003573913.1|	0	92.89	PREDICTED: phospholipid-transporting ATPase 3-like [Brachypodium distachyon]
Locus_385_Transcript_1/2_Confidence_1.000_Length_1267	gi|357136880|ref|XP_003570031.1|	4.18964e-110	75.88	PREDICTED: expansin-B15-like [Brachypodium distachyon]
Locus_385_Transcript_2/2_Confidence_1.000_Length_1251	gi|357136880|ref|XP_003570031.1|	1.27896e-111	75.67	PREDICTED: expansin-B15-like [Brachypodium distachyon]
Locus_386_Transcript_1/1_Confidence_1.000_Length_305	gi|78068099|gb|ABB18390.1|	4.21972e-38	81.00	ubiquitin-associated protein [Triticum aestivum]
Locus_387_Transcript_1/2_Confidence_1.000_Length_1058	gi|357121168|ref|XP_003562293.1|	4.62691e-117	74.92	PREDICTED: uncharacterized protein LOC100833355 [Brachypodium distachyon]
Locus_387_Transcript_2/2_Confidence_1.000_Length_1058	gi|357121168|ref|XP_003562293.1|	1.93944e-123	77.89	PREDICTED: uncharacterized protein LOC100833355 [Brachypodium distachyon]
Locus_388_Transcript_1/2_Confidence_1.000_Length_518	gi|357113118|ref|XP_003558351.1|	1.16591e-62	97.54	PREDICTED: enolase 2-like [Brachypodium distachyon]
Locus_388_Transcript_2/2_Confidence_1.000_Length_290	gi|110288669|gb|ABB46861.2|	2.619e-19	96.00	Enolase, putative, expressed [Oryza sativa Japonica Group]
Locus_389_Transcript_1/1_Confidence_1.000_Length_660	gi|326495370|dbj|BAJ85781.1|	2.70866e-39	55.56	predicted protein [Hordeum vulgare subsp. vulgare] &gt;gi|326523149|dbj|BAJ88615.1| predicted protein [Hordeum vulgare subsp. vulgare]
Locus_390_Transcript_1/8_Confidence_0.500_Length_1645	gi|326503818|dbj|BAK02695.1|	0	81.52	predicted protein [Hordeum vulgare subsp. vulgare]
Locus_390_Transcript_2/8_Confidence_0.450_Length_1681	gi|326503818|dbj|BAK02695.1|	0	81.99	predicted protein [Hordeum vulgare subsp. vulgare]
Locus_390_Transcript_3/8_Confidence_0.150_Length_722	gi|326503818|dbj|BAK02695.1|	4.65706e-41	86.00	predicted protein [Hordeum vulgare subsp. vulgare]
Locus_390_Transcript_4/8_Confidence_0.450_Length_1828	gi|326503818|dbj|BAK02695.1|	0	83.59	predicted protein [Hordeum vulgare subsp. vulgare]
Locus_390_Transcript_5/8_Confidence_0.500_Length_1828	gi|326503818|dbj|BAK02695.1|	0	83.40	predicted protein [Hordeum vulgare subsp. vulgare]
Locus_390_Transcript_6/8_Confidence_0.500_Length_1828	gi|326503818|dbj|BAK02695.1|	0	83.59	predicted protein [Hordeum vulgare subsp. vulgare]
Locus_390_Transcript_7/8_Confidence_0.100_Length_702	gi|326503818|dbj|BAK02695.1|	2.84447e-40	85.86	predicted protein [Hordeum vulgare subsp. vulgare]
Locus_390_Transcript_8/8_Confidence_0.500_Length_1828	gi|326503818|dbj|BAK02695.1|	0	83.40	predicted protein [Hordeum vulgare subsp. vulgare]
Locus_391_Transcript_1/3_Confidence_0.600_Length_415	gi|242089211|ref|XP_002440438.1|	6.9525e-17	81.48	hypothetical protein SORBIDRAFT_09g001020 [Sorghum bicolor] &gt;gi|241945723|gb|EES18868.1| hypothetical protein SORBIDRAFT_09g001020 [Sorghum bicolor]
Locus_391_Transcript_2/3_Confidence_0.600_Length_520	gi|242089211|ref|XP_002440438.1|	1.13027e-20	81.67	hypothetical protein SORBIDRAFT_09g001020 [Sorghum bicolor] &gt;gi|241945723|gb|EES18868.1| hypothetical protein SORBIDRAFT_09g001020 [Sorghum bicolor]
Locus_391_Transcript_3/3_Confidence_0.600_Length_482	gi|242089211|ref|XP_002440438.1|	6.95128e-17	81.48	hypothetical protein SORBIDRAFT_09g001020 [Sorghum bicolor] &gt;gi|241945723|gb|EES18868.1| hypothetical protein SORBIDRAFT_09g001020 [Sorghum bicolor]
Locus_392_Transcript_1/3_Confidence_0.500_Length_840	gi|357113118|ref|XP_003558351.1|	3.00416e-152	96.06	PREDICTED: enolase 2-like [Brachypodium distachyon]
Locus_392_Transcript_2/3_Confidence_0.700_Length_987	gi|357113118|ref|XP_003558351.1|	0	97.87	PREDICTED: enolase 2-like [Brachypodium distachyon]
Locus_392_Transcript_3/3_Confidence_0.600_Length_1116	gi|357113118|ref|XP_003558351.1|	0	96.77	PREDICTED: enolase 2-like [Brachypodium distachyon]
Locus_393_Transcript_1/16_Confidence_1.000_Length_158	gi|357166344|ref|XP_003580679.1|	4.92047e-18	88.46	PREDICTED: uncharacterized protein LOC100830075 [Brachypodium distachyon]
Locus_393_Transcript_2/16_Confidence_1.000_Length_224	gi|357166344|ref|XP_003580679.1|	7.88888e-24	78.38	PREDICTED: uncharacterized protein LOC100830075 [Brachypodium distachyon]
Locus_393_Transcript_3/16_Confidence_1.000_Length_178	gi|357166344|ref|XP_003580679.1|	1.40014e-17	81.36	PREDICTED: uncharacterized protein LOC100830075 [Brachypodium distachyon]
Locus_393_Transcript_4/16_Confidence_1.000_Length_224	gi|357166344|ref|XP_003580679.1|	1.13915e-22	77.03	PREDICTED: uncharacterized protein LOC100830075 [Brachypodium distachyon]
Locus_393_Transcript_7/16_Confidence_0.548_Length_5269	gi|357166344|ref|XP_003580679.1|	0	82.79	PREDICTED: uncharacterized protein LOC100830075 [Brachypodium distachyon]
Locus_393_Transcript_8/16_Confidence_0.548_Length_5269	gi|357166344|ref|XP_003580679.1|	0	83.09	PREDICTED: uncharacterized protein LOC100830075 [Brachypodium distachyon]
Locus_393_Transcript_9/16_Confidence_0.548_Length_5269	gi|357166344|ref|XP_003580679.1|	0	81.58	PREDICTED: uncharacterized protein LOC100830075 [Brachypodium distachyon]
Locus_393_Transcript_10/16_Confidence_0.548_Length_5269	gi|357166344|ref|XP_003580679.1|	0	82.79	PREDICTED: uncharacterized protein LOC100830075 [Brachypodium distachyon]
Locus_393_Transcript_11/16_Confidence_0.548_Length_5269	gi|357166344|ref|XP_003580679.1|	0	82.73	PREDICTED: uncharacterized protein LOC100830075 [Brachypodium distachyon]
Locus_393_Transcript_12/16_Confidence_0.548_Length_5269	gi|357166344|ref|XP_003580679.1|	0	84.02	PREDICTED: uncharacterized protein LOC100830075 [Brachypodium distachyon]
Locus_393_Transcript_13/16_Confidence_0.548_Length_5269	gi|357166344|ref|XP_003580679.1|	0	82.73	PREDICTED: uncharacterized protein LOC100830075 [Brachypodium distachyon]
Locus_393_Transcript_14/16_Confidence_0.429_Length_4124	gi|357166344|ref|XP_003580679.1|	0	83.88	PREDICTED: uncharacterized protein LOC100830075 [Brachypodium distachyon]
Locus_393_Transcript_15/16_Confidence_0.548_Length_5272	gi|357166344|ref|XP_003580679.1|	0	82.92	PREDICTED: uncharacterized protein LOC100830075 [Brachypodium distachyon]
Locus_393_Transcript_16/16_Confidence_0.548_Length_5269	gi|357166344|ref|XP_003580679.1|	0	82.79	PREDICTED: uncharacterized protein LOC100830075 [Brachypodium distachyon]
Locus_394_Transcript_1/1_Confidence_1.000_Length_618	gi|357151662|ref|XP_003575863.1|	1.8864e-81	78.92	PREDICTED: uncharacterized protein LOC100826369 [Brachypodium distachyon]
Locus_395_Transcript_1/7_Confidence_0.524_Length_1616	gi|326488327|dbj|BAJ93832.1|	8.31135e-173	66.40	predicted protein [Hordeum vulgare subsp. vulgare]
Locus_395_Transcript_2/7_Confidence_0.333_Length_1373	gi|326488327|dbj|BAJ93832.1|	3.69313e-131	61.85	predicted protein [Hordeum vulgare subsp. vulgare]
Locus_395_Transcript_3/7_Confidence_0.571_Length_1616	gi|326488327|dbj|BAJ93832.1|	1.0855e-172	66.20	predicted protein [Hordeum vulgare subsp. vulgare]
Locus_395_Transcript_4/7_Confidence_0.571_Length_1651	gi|326488327|dbj|BAJ93832.1|	0	68.09	predicted protein [Hordeum vulgare subsp. vulgare]
Locus_395_Transcript_5/7_Confidence_0.476_Length_1616	gi|326488327|dbj|BAJ93832.1|	1.04895e-175	66.80	predicted protein [Hordeum vulgare subsp. vulgare]
Locus_395_Transcript_6/7_Confidence_0.333_Length_1616	gi|326488327|dbj|BAJ93832.1|	1.01599e-170	65.41	predicted protein [Hordeum vulgare subsp. vulgare]
Locus_395_Transcript_7/7_Confidence_0.571_Length_1616	gi|326488327|dbj|BAJ93832.1|	8.03155e-176	66.80	predicted protein [Hordeum vulgare subsp. vulgare]
Locus_398_Transcript_1/4_Confidence_0.667_Length_600	gi|357149229|ref|XP_003575042.1|	7.24916e-104	97.99	PREDICTED: elongation factor 2-like [Brachypodium distachyon]
Locus_398_Transcript_2/4_Confidence_0.667_Length_637	gi|357149229|ref|XP_003575042.1|	6.68567e-103	97.91	PREDICTED: elongation factor 2-like [Brachypodium distachyon]
Locus_398_Transcript_3/4_Confidence_0.667_Length_637	gi|357149229|ref|XP_003575042.1|	6.68567e-103	97.91	PREDICTED: elongation factor 2-like [Brachypodium distachyon]
Locus_398_Transcript_4/4_Confidence_0.667_Length_637	gi|357149229|ref|XP_003575042.1|	6.68567e-103	97.91	PREDICTED: elongation factor 2-like [Brachypodium distachyon]
Locus_400_Transcript_1/6_Confidence_0.474_Length_1035	gi|156946294|gb|ABU98331.1|	6.88359e-110	89.04	granule-bound starch synthase I [Elymus scaber]
Locus_400_Transcript_2/6_Confidence_0.474_Length_1064	gi|18652407|gb|AAL77109.1|	1.40307e-121	90.50	granule-bound starch synthase [Hordeum vulgare subsp. vulgare] &gt;gi|48716085|dbj|BAD22851.1| granule bound starch synthase I [Hordeum vulgare subsp. spontaneum] &gt;gi|229610863|emb|CAX51363.1| granule bound starch synthase [Hordeum vulgare subsp. vulgare] &gt;gi|291501567|gb|ADE08466.1| granule bound starch synthase I [Hordeum vulgare subsp. vulgare]
Locus_400_Transcript_3/6_Confidence_0.421_Length_1027	gi|156946294|gb|ABU98331.1|	3.99578e-110	89.04	granule-bound starch synthase I [Elymus scaber]
Locus_400_Transcript_4/6_Confidence_0.421_Length_1033	gi|156946294|gb|ABU98331.1|	3.41629e-109	87.83	granule-bound starch synthase I [Elymus scaber]
Locus_400_Transcript_5/6_Confidence_0.421_Length_1027	gi|156946294|gb|ABU98331.1|	6.81577e-110	89.04	granule-bound starch synthase I [Elymus scaber]
Locus_400_Transcript_6/6_Confidence_0.474_Length_1063	gi|18652407|gb|AAL77109.1|	1.39648e-121	90.50	granule-bound starch synthase [Hordeum vulgare subsp. vulgare] &gt;gi|48716085|dbj|BAD22851.1| granule bound starch synthase I [Hordeum vulgare subsp. spontaneum] &gt;gi|229610863|emb|CAX51363.1| granule bound starch synthase [Hordeum vulgare subsp. vulgare] &gt;gi|291501567|gb|ADE08466.1| granule bound starch synthase I [Hordeum vulgare subsp. vulgare]
Locus_401_Transcript_1/2_Confidence_1.000_Length_1898	gi|134804|sp|P22220.1|SPE1_AVESA	0	85.92	RecName: Full=Arginine decarboxylase; Short=ADC; Short=ARGDC &gt;gi|16120|emb|CAA40137.1| arginine decarboxylase [Avena sativa]
Locus_401_Transcript_2/2_Confidence_1.000_Length_1895	gi|134804|sp|P22220.1|SPE1_AVESA	0	85.92	RecName: Full=Arginine decarboxylase; Short=ADC; Short=ARGDC &gt;gi|16120|emb|CAA40137.1| arginine decarboxylase [Avena sativa]
Locus_403_Transcript_1/1_Confidence_1.000_Length_885	gi|326493188|dbj|BAJ85055.1|	5.56983e-59	56.02	predicted protein [Hordeum vulgare subsp. vulgare]
Locus_405_Transcript_1/1_Confidence_1.000_Length_735	gi|346703331|emb|CBX25428.1|	1.70419e-70	95.80	hypothetical_protein [Oryza glaberrima]
Locus_406_Transcript_1/2_Confidence_1.000_Length_672	gi|357136659|ref|XP_003569921.1|	1.50814e-32	59.68	PREDICTED: uncharacterized protein LOC100843163 [Brachypodium distachyon]
Locus_406_Transcript_2/2_Confidence_1.000_Length_702	gi|357136659|ref|XP_003569921.1|	3.01503e-34	60.63	PREDICTED: uncharacterized protein LOC100843163 [Brachypodium distachyon]
Locus_408_Transcript_1/1_Confidence_1.000_Length_224	gi|357137675|ref|XP_003570425.1|	5.47591e-17	89.58	PREDICTED: uncharacterized protein LOC100841437 isoform 1 [Brachypodium distachyon] &gt;gi|357137677|ref|XP_003570426.1| PREDICTED: uncharacterized protein LOC100841437 isoform 2 [Brachypodium distachyon]
Locus_409_Transcript_1/5_Confidence_0.643_Length_501	gi|326497551|dbj|BAK05865.1|	1.52839e-72	99.24	predicted protein [Hordeum vulgare subsp. vulgare]
Locus_409_Transcript_2/5_Confidence_0.429_Length_501	gi|326497551|dbj|BAK05865.1|	1.52839e-72	99.24	predicted protein [Hordeum vulgare subsp. vulgare]
Locus_409_Transcript_3/5_Confidence_0.571_Length_501	gi|326497551|dbj|BAK05865.1|	1.52839e-72	99.24	predicted protein [Hordeum vulgare subsp. vulgare]
Locus_409_Transcript_4/5_Confidence_0.500_Length_501	gi|326497551|dbj|BAK05865.1|	1.52839e-72	99.24	predicted protein [Hordeum vulgare subsp. vulgare]
Locus_409_Transcript_5/5_Confidence_0.571_Length_501	gi|326497551|dbj|BAK05865.1|	1.52839e-72	99.24	predicted protein [Hordeum vulgare subsp. vulgare]
Locus_412_Transcript_1/6_Confidence_0.462_Length_1259	gi|326520449|dbj|BAK07483.1|	2.35098e-121	79.79	predicted protein [Hordeum vulgare subsp. vulgare]
Locus_412_Transcript_2/6_Confidence_0.538_Length_1259	gi|326520449|dbj|BAK07483.1|	4.01016e-121	79.43	predicted protein [Hordeum vulgare subsp. vulgare]
Locus_412_Transcript_3/6_Confidence_0.154_Length_530	gi|326520449|dbj|BAK07483.1|	6.0184e-33	87.01	predicted protein [Hordeum vulgare subsp. vulgare]
Locus_412_Transcript_4/6_Confidence_0.308_Length_1305	gi|357113076|ref|XP_003558330.1|	1.45655e-113	84.58	PREDICTED: reticulon-like protein B8-like [Brachypodium distachyon]
Locus_412_Transcript_5/6_Confidence_0.154_Length_549	gi|326520449|dbj|BAK07483.1|	2.3443e-33	89.61	predicted protein [Hordeum vulgare subsp. vulgare]
Locus_412_Transcript_6/6_Confidence_0.538_Length_1259	gi|326520449|dbj|BAK07483.1|	1.37827e-121	79.79	predicted protein [Hordeum vulgare subsp. vulgare]
Locus_413_Transcript_1/6_Confidence_0.667_Length_1575	gi|326492610|dbj|BAJ90161.1|	0	91.24	predicted protein [Hordeum vulgare subsp. vulgare] &gt;gi|326502242|dbj|BAJ95184.1| predicted protein [Hordeum vulgare subsp. vulgare]
Locus_413_Transcript_2/6_Confidence_0.667_Length_1575	gi|326492610|dbj|BAJ90161.1|	0	91.43	predicted protein [Hordeum vulgare subsp. vulgare] &gt;gi|326502242|dbj|BAJ95184.1| predicted protein [Hordeum vulgare subsp. vulgare]
Locus_413_Transcript_3/6_Confidence_0.533_Length_1592	gi|326492610|dbj|BAJ90161.1|	0	91.43	predicted protein [Hordeum vulgare subsp. vulgare] &gt;gi|326502242|dbj|BAJ95184.1| predicted protein [Hordeum vulgare subsp. vulgare]
Locus_413_Transcript_4/6_Confidence_0.667_Length_1575	gi|326492610|dbj|BAJ90161.1|	0	91.04	predicted protein [Hordeum vulgare subsp. vulgare] &gt;gi|326502242|dbj|BAJ95184.1| predicted protein [Hordeum vulgare subsp. vulgare]
Locus_413_Transcript_5/6_Confidence_0.667_Length_1575	gi|326492610|dbj|BAJ90161.1|	0	91.43	predicted protein [Hordeum vulgare subsp. vulgare] &gt;gi|326502242|dbj|BAJ95184.1| predicted protein [Hordeum vulgare subsp. vulgare]
Locus_413_Transcript_6/6_Confidence_0.667_Length_1575	gi|326492610|dbj|BAJ90161.1|	0	91.43	predicted protein [Hordeum vulgare subsp. vulgare] &gt;gi|326502242|dbj|BAJ95184.1| predicted protein [Hordeum vulgare subsp. vulgare]
Locus_414_Transcript_1/4_Confidence_0.545_Length_205	gi|357122612|ref|XP_003563009.1|	8.8404e-28	89.71	PREDICTED: 60S ribosomal protein L36a-like isoform 2 [Brachypodium distachyon]
Locus_414_Transcript_2/4_Confidence_0.455_Length_530	gi|357122612|ref|XP_003563009.1|	1.87088e-34	91.14	PREDICTED: 60S ribosomal protein L36a-like isoform 2 [Brachypodium distachyon]
Locus_414_Transcript_3/4_Confidence_0.273_Length_233	gi|357122612|ref|XP_003563009.1|	1.08973e-25	89.23	PREDICTED: 60S ribosomal protein L36a-like isoform 2 [Brachypodium distachyon]
Locus_414_Transcript_4/4_Confidence_0.545_Length_226	gi|357122612|ref|XP_003563009.1|	2.69602e-32	90.67	PREDICTED: 60S ribosomal protein L36a-like isoform 2 [Brachypodium distachyon]
Locus_415_Transcript_1/1_Confidence_1.000_Length_386	gi|326528949|dbj|BAJ97496.1|	4.36855e-35	62.31	predicted protein [Hordeum vulgare subsp. vulgare]
Locus_416_Transcript_1/7_Confidence_0.647_Length_1567	gi|326513700|dbj|BAJ87869.1|	0	94.16	predicted protein [Hordeum vulgare subsp. vulgare]
Locus_416_Transcript_2/7_Confidence_0.471_Length_1567	gi|326513700|dbj|BAJ87869.1|	0	94.16	predicted protein [Hordeum vulgare subsp. vulgare]
Locus_416_Transcript_3/7_Confidence_0.294_Length_553	gi|326513700|dbj|BAJ87869.1|	9.08748e-97	97.28	predicted protein [Hordeum vulgare subsp. vulgare]
Locus_416_Transcript_4/7_Confidence_0.529_Length_1566	gi|326513700|dbj|BAJ87869.1|	0	94.16	predicted protein [Hordeum vulgare subsp. vulgare]
Locus_416_Transcript_5/7_Confidence_0.529_Length_1567	gi|326513700|dbj|BAJ87869.1|	0	94.16	predicted protein [Hordeum vulgare subsp. vulgare]
Locus_416_Transcript_6/7_Confidence_0.176_Length_637	gi|326513700|dbj|BAJ87869.1|	1.00486e-112	96.70	predicted protein [Hordeum vulgare subsp. vulgare]
Locus_416_Transcript_7/7_Confidence_0.529_Length_1567	gi|326513700|dbj|BAJ87869.1|	0	94.16	predicted protein [Hordeum vulgare subsp. vulgare]
Locus_417_Transcript_1/6_Confidence_0.643_Length_2659	gi|326525819|dbj|BAJ93086.1|	0	87.29	predicted protein [Hordeum vulgare subsp. vulgare]
Locus_417_Transcript_2/6_Confidence_0.643_Length_2648	gi|326525819|dbj|BAJ93086.1|	0	87.43	predicted protein [Hordeum vulgare subsp. vulgare]
Locus_417_Transcript_3/6_Confidence_0.643_Length_2648	gi|326525819|dbj|BAJ93086.1|	0	87.29	predicted protein [Hordeum vulgare subsp. vulgare]
Locus_417_Transcript_4/6_Confidence_0.643_Length_2651	gi|326525819|dbj|BAJ93086.1|	0	87.59	predicted protein [Hordeum vulgare subsp. vulgare]
Locus_417_Transcript_5/6_Confidence_0.643_Length_2633	gi|326525819|dbj|BAJ93086.1|	0	87.43	predicted protein [Hordeum vulgare subsp. vulgare]
Locus_417_Transcript_6/6_Confidence_0.643_Length_2648	gi|326525819|dbj|BAJ93086.1|	0	87.29	predicted protein [Hordeum vulgare subsp. vulgare]
Locus_418_Transcript_1/6_Confidence_0.647_Length_1008	gi|357132502|ref|XP_003567869.1|	1.1066e-157	83.93	PREDICTED: phytepsin-like [Brachypodium distachyon]
Locus_418_Transcript_2/6_Confidence_0.588_Length_1008	gi|357132502|ref|XP_003567869.1|	1.1066e-157	83.93	PREDICTED: phytepsin-like [Brachypodium distachyon]
Locus_418_Transcript_3/6_Confidence_0.471_Length_964	gi|357132502|ref|XP_003567869.1|	6.09683e-150	83.23	PREDICTED: phytepsin-like [Brachypodium distachyon]
Locus_418_Transcript_4/6_Confidence_0.588_Length_1008	gi|357132502|ref|XP_003567869.1|	1.1066e-157	83.93	PREDICTED: phytepsin-like [Brachypodium distachyon]
Locus_418_Transcript_5/6_Confidence_0.529_Length_1008	gi|357132502|ref|XP_003567869.1|	1.44526e-157	83.63	PREDICTED: phytepsin-like [Brachypodium distachyon]
Locus_418_Transcript_6/6_Confidence_0.529_Length_1008	gi|357132502|ref|XP_003567869.1|	1.1066e-157	83.93	PREDICTED: phytepsin-like [Brachypodium distachyon]
Locus_419_Transcript_1/1_Confidence_1.000_Length_838	gi|357111618|ref|XP_003557609.1|	1.24251e-89	67.03	PREDICTED: uncharacterized protein LOC100821638 [Brachypodium distachyon]
Locus_420_Transcript_1/3_Confidence_0.600_Length_769	gi|326524416|dbj|BAK00591.1|	9.27429e-70	90.65	predicted protein [Hordeum vulgare subsp. vulgare]
Locus_420_Transcript_2/3_Confidence_0.400_Length_752	gi|326524416|dbj|BAK00591.1|	5.51615e-72	89.51	predicted protein [Hordeum vulgare subsp. vulgare]
Locus_420_Transcript_3/3_Confidence_0.600_Length_896	gi|326524416|dbj|BAK00591.1|	3.44227e-80	95.27	predicted protein [Hordeum vulgare subsp. vulgare]
Locus_421_Transcript_7/16_Confidence_0.054_Length_3741	gi|222622571|gb|EEE56703.1|	0	73.35	hypothetical protein OsJ_06178 [Oryza sativa Japonica Group]
Locus_421_Transcript_8/16_Confidence_0.189_Length_4166	gi|222622571|gb|EEE56703.1|	0	73.35	hypothetical protein OsJ_06178 [Oryza sativa Japonica Group]
Locus_421_Transcript_9/16_Confidence_0.135_Length_4067	gi|222622571|gb|EEE56703.1|	0	73.35	hypothetical protein OsJ_06178 [Oryza sativa Japonica Group]
Locus_421_Transcript_10/16_Confidence_0.162_Length_3724	gi|222622571|gb|EEE56703.1|	0	73.35	hypothetical protein OsJ_06178 [Oryza sativa Japonica Group]
Locus_421_Transcript_11/16_Confidence_0.135_Length_4184	gi|222622571|gb|EEE56703.1|	0	73.35	hypothetical protein OsJ_06178 [Oryza sativa Japonica Group]
Locus_421_Transcript_12/16_Confidence_0.189_Length_4107	gi|222622571|gb|EEE56703.1|	0	73.35	hypothetical protein OsJ_06178 [Oryza sativa Japonica Group]
Locus_421_Transcript_13/16_Confidence_0.297_Length_4718	gi|222622571|gb|EEE56703.1|	0	73.35	hypothetical protein OsJ_06178 [Oryza sativa Japonica Group]
Locus_421_Transcript_14/16_Confidence_0.189_Length_4226	gi|222622571|gb|EEE56703.1|	0	73.35	hypothetical protein OsJ_06178 [Oryza sativa Japonica Group]
Locus_421_Transcript_15/16_Confidence_0.135_Length_5134	gi|222622571|gb|EEE56703.1|	0	73.35	hypothetical protein OsJ_06178 [Oryza sativa Japonica Group]
Locus_421_Transcript_16/16_Confidence_0.189_Length_3196	gi|222622571|gb|EEE56703.1|	0	73.35	hypothetical protein OsJ_06178 [Oryza sativa Japonica Group]
Locus_422_Transcript_1/5_Confidence_0.615_Length_1482	gi|326530308|dbj|BAJ97580.1|	6.90444e-163	83.99	predicted protein [Hordeum vulgare subsp. vulgare] &gt;gi|326534358|dbj|BAJ89529.1| predicted protein [Hordeum vulgare subsp. vulgare]
Locus_422_Transcript_2/5_Confidence_0.692_Length_1482	gi|326530308|dbj|BAJ97580.1|	5.28654e-163	84.27	predicted protein [Hordeum vulgare subsp. vulgare] &gt;gi|326534358|dbj|BAJ89529.1| predicted protein [Hordeum vulgare subsp. vulgare]
Locus_422_Transcript_3/5_Confidence_0.615_Length_1482	gi|326530308|dbj|BAJ97580.1|	3.66105e-164	84.27	predicted protein [Hordeum vulgare subsp. vulgare] &gt;gi|326534358|dbj|BAJ89529.1| predicted protein [Hordeum vulgare subsp. vulgare]
Locus_422_Transcript_4/5_Confidence_0.692_Length_1481	gi|326530308|dbj|BAJ97580.1|	2.37302e-163	84.27	predicted protein [Hordeum vulgare subsp. vulgare] &gt;gi|326534358|dbj|BAJ89529.1| predicted protein [Hordeum vulgare subsp. vulgare]
Locus_422_Transcript_5/5_Confidence_0.692_Length_1482	gi|326530308|dbj|BAJ97580.1|	6.90444e-163	83.99	predicted protein [Hordeum vulgare subsp. vulgare] &gt;gi|326534358|dbj|BAJ89529.1| predicted protein [Hordeum vulgare subsp. vulgare]
Locus_423_Transcript_1/5_Confidence_0.636_Length_1259	gi|357118054|ref|XP_003560774.1|	1.79175e-137	98.84	PREDICTED: 14-3-3-like protein A-like [Brachypodium distachyon]
Locus_423_Transcript_2/5_Confidence_0.636_Length_1217	gi|357118054|ref|XP_003560774.1|	1.70086e-137	98.84	PREDICTED: 14-3-3-like protein A-like [Brachypodium distachyon]
Locus_423_Transcript_3/5_Confidence_0.636_Length_1219	gi|357118054|ref|XP_003560774.1|	1.70735e-137	98.84	PREDICTED: 14-3-3-like protein A-like [Brachypodium distachyon]
Locus_423_Transcript_4/5_Confidence_0.636_Length_1357	gi|357118054|ref|XP_003560774.1|	2.59837e-137	99.22	PREDICTED: 14-3-3-like protein A-like [Brachypodium distachyon]
Locus_423_Transcript_5/5_Confidence_0.636_Length_1217	gi|357118054|ref|XP_003560774.1|	1.70086e-137	98.84	PREDICTED: 14-3-3-like protein A-like [Brachypodium distachyon]
Locus_425_Transcript_1/8_Confidence_0.619_Length_2252	gi|326513739|dbj|BAJ87888.1|	0	85.90	predicted protein [Hordeum vulgare subsp. vulgare]
Locus_425_Transcript_2/8_Confidence_0.619_Length_2177	gi|326513739|dbj|BAJ87888.1|	0	89.11	predicted protein [Hordeum vulgare subsp. vulgare]
Locus_425_Transcript_3/8_Confidence_0.619_Length_2177	gi|326513739|dbj|BAJ87888.1|	0	89.27	predicted protein [Hordeum vulgare subsp. vulgare]
Locus_425_Transcript_4/8_Confidence_0.524_Length_1771	gi|326513739|dbj|BAJ87888.1|	0	89.38	predicted protein [Hordeum vulgare subsp. vulgare]
Locus_425_Transcript_5/8_Confidence_0.619_Length_2177	gi|326513739|dbj|BAJ87888.1|	0	89.60	predicted protein [Hordeum vulgare subsp. vulgare]
Locus_425_Transcript_6/8_Confidence_0.619_Length_2177	gi|326513739|dbj|BAJ87888.1|	0	89.44	predicted protein [Hordeum vulgare subsp. vulgare]
Locus_425_Transcript_7/8_Confidence_0.619_Length_2129	gi|326513739|dbj|BAJ87888.1|	0	88.80	predicted protein [Hordeum vulgare subsp. vulgare]
Locus_425_Transcript_8/8_Confidence_0.619_Length_2177	gi|326513739|dbj|BAJ87888.1|	0	89.27	predicted protein [Hordeum vulgare subsp. vulgare]
Locus_426_Transcript_1/2_Confidence_1.000_Length_491	gi|341926402|gb|AEL03786.1|	1.62606e-21	98.00	peroxygenase [Avena sativa]
Locus_426_Transcript_2/2_Confidence_1.000_Length_491	gi|341926402|gb|AEL03786.1|	1.79782e-20	96.00	peroxygenase [Avena sativa]
Locus_427_Transcript_1/5_Confidence_0.600_Length_1921	gi|326487540|dbj|BAK05442.1|	0	97.90	predicted protein [Hordeum vulgare subsp. vulgare] &gt;gi|326488651|dbj|BAJ97937.1| predicted protein [Hordeum vulgare subsp. vulgare] &gt;gi|326530440|dbj|BAJ97646.1| predicted protein [Hordeum vulgare subsp. vulgare]
Locus_427_Transcript_2/5_Confidence_0.600_Length_1910	gi|326487540|dbj|BAK05442.1|	0	97.90	predicted protein [Hordeum vulgare subsp. vulgare] &gt;gi|326488651|dbj|BAJ97937.1| predicted protein [Hordeum vulgare subsp. vulgare] &gt;gi|326530440|dbj|BAJ97646.1| predicted protein [Hordeum vulgare subsp. vulgare]
Locus_427_Transcript_3/5_Confidence_0.600_Length_1921	gi|326487540|dbj|BAK05442.1|	0	97.90	predicted protein [Hordeum vulgare subsp. vulgare] &gt;gi|326488651|dbj|BAJ97937.1| predicted protein [Hordeum vulgare subsp. vulgare] &gt;gi|326530440|dbj|BAJ97646.1| predicted protein [Hordeum vulgare subsp. vulgare]
Locus_427_Transcript_4/5_Confidence_0.500_Length_1891	gi|326487540|dbj|BAK05442.1|	0	97.90	predicted protein [Hordeum vulgare subsp. vulgare] &gt;gi|326488651|dbj|BAJ97937.1| predicted protein [Hordeum vulgare subsp. vulgare] &gt;gi|326530440|dbj|BAJ97646.1| predicted protein [Hordeum vulgare subsp. vulgare]
Locus_427_Transcript_5/5_Confidence_0.600_Length_1921	gi|326487540|dbj|BAK05442.1|	0	97.90	predicted protein [Hordeum vulgare subsp. vulgare] &gt;gi|326488651|dbj|BAJ97937.1| predicted protein [Hordeum vulgare subsp. vulgare] &gt;gi|326530440|dbj|BAJ97646.1| predicted protein [Hordeum vulgare subsp. vulgare]
Locus_428_Transcript_1/1_Confidence_1.000_Length_754	gi|326500264|dbj|BAK06221.1|	4.54188e-82	81.71	predicted protein [Hordeum vulgare subsp. vulgare] &gt;gi|326500986|dbj|BAJ98724.1| predicted protein [Hordeum vulgare subsp. vulgare] &gt;gi|326530618|dbj|BAK01107.1| predicted protein [Hordeum vulgare subsp. vulgare]
Locus_429_Transcript_1/6_Confidence_0.583_Length_1365	gi|326516820|dbj|BAJ96402.1|	7.30203e-164	82.54	predicted protein [Hordeum vulgare subsp. vulgare]
Locus_429_Transcript_2/6_Confidence_0.583_Length_1369	gi|21262150|emb|CAD32683.1|	1.34244e-157	94.43	acyl-[acyl-carrier protein] thioesterase [Triticum aestivum]
Locus_429_Transcript_3/6_Confidence_0.583_Length_1369	gi|21262150|emb|CAD32683.1|	3.30654e-156	94.37	acyl-[acyl-carrier protein] thioesterase [Triticum aestivum]
Locus_429_Transcript_4/6_Confidence_0.583_Length_1415	gi|326516820|dbj|BAJ96402.1|	7.70246e-164	82.54	predicted protein [Hordeum vulgare subsp. vulgare]
Locus_429_Transcript_5/6_Confidence_0.417_Length_1415	gi|326516820|dbj|BAJ96402.1|	5.33413e-165	82.82	predicted protein [Hordeum vulgare subsp. vulgare]
Locus_429_Transcript_6/6_Confidence_0.583_Length_1415	gi|326516820|dbj|BAJ96402.1|	7.70246e-164	82.54	predicted protein [Hordeum vulgare subsp. vulgare]
Locus_430_Transcript_1/2_Confidence_1.000_Length_806	gi|326491491|dbj|BAJ94223.1|	1.06233e-119	84.02	predicted protein [Hordeum vulgare subsp. vulgare]
Locus_430_Transcript_2/2_Confidence_1.000_Length_806	gi|326491491|dbj|BAJ94223.1|	1.06233e-119	84.02	predicted protein [Hordeum vulgare subsp. vulgare]
Locus_431_Transcript_1/6_Confidence_0.389_Length_431	gi|21667434|gb|AAM74050.1|AF486517_1	6.25779e-74	94.41	granule bound starch synthase I [Hordeum vulgare]
Locus_431_Transcript_2/6_Confidence_0.333_Length_431	gi|21667434|gb|AAM74050.1|AF486517_1	6.25779e-74	94.41	granule bound starch synthase I [Hordeum vulgare]
Locus_431_Transcript_3/6_Confidence_0.556_Length_1120	gi|21667434|gb|AAM74050.1|AF486517_1	0	84.14	granule bound starch synthase I [Hordeum vulgare]
Locus_431_Transcript_4/6_Confidence_0.222_Length_982	gi|21667434|gb|AAM74050.1|AF486517_1	8.06111e-105	75.20	granule bound starch synthase I [Hordeum vulgare]
Locus_431_Transcript_5/6_Confidence_0.444_Length_1243	gi|21667434|gb|AAM74050.1|AF486517_1	2.61068e-157	81.01	granule bound starch synthase I [Hordeum vulgare]
Locus_431_Transcript_6/6_Confidence_0.556_Length_1373	gi|21667434|gb|AAM74050.1|AF486517_1	2.52223e-180	81.84	granule bound starch synthase I [Hordeum vulgare]
Locus_432_Transcript_1/5_Confidence_0.636_Length_943	gi|357127020|ref|XP_003565184.1|	4.38715e-113	93.98	PREDICTED: soluble inorganic pyrophosphatase-like [Brachypodium distachyon]
Locus_432_Transcript_2/5_Confidence_0.636_Length_983	gi|357127020|ref|XP_003565184.1|	1.05038e-112	93.52	PREDICTED: soluble inorganic pyrophosphatase-like [Brachypodium distachyon]
Locus_432_Transcript_3/5_Confidence_0.545_Length_981	gi|357127020|ref|XP_003565184.1|	1.04476e-112	93.52	PREDICTED: soluble inorganic pyrophosphatase-like [Brachypodium distachyon]
Locus_432_Transcript_4/5_Confidence_0.545_Length_1067	gi|357127020|ref|XP_003565184.1|	4.111e-113	93.98	PREDICTED: soluble inorganic pyrophosphatase-like [Brachypodium distachyon]
Locus_432_Transcript_5/5_Confidence_0.636_Length_983	gi|357127020|ref|XP_003565184.1|	1.05038e-112	93.52	PREDICTED: soluble inorganic pyrophosphatase-like [Brachypodium distachyon]
Locus_433_Transcript_1/5_Confidence_0.636_Length_1031	gi|326516924|dbj|BAJ96454.1|	2.68732e-114	82.46	predicted protein [Hordeum vulgare subsp. vulgare]
Locus_433_Transcript_2/5_Confidence_0.636_Length_970	gi|326516924|dbj|BAJ96454.1|	1.09822e-114	83.21	predicted protein [Hordeum vulgare subsp. vulgare]
Locus_433_Transcript_3/5_Confidence_0.636_Length_970	gi|326516924|dbj|BAJ96454.1|	2.99075e-112	81.34	predicted protein [Hordeum vulgare subsp. vulgare]
Locus_433_Transcript_4/5_Confidence_0.636_Length_1209	gi|326516924|dbj|BAJ96454.1|	4.4556e-114	82.46	predicted protein [Hordeum vulgare subsp. vulgare]
Locus_433_Transcript_5/5_Confidence_0.636_Length_970	gi|326516924|dbj|BAJ96454.1|	2.44659e-114	82.46	predicted protein [Hordeum vulgare subsp. vulgare]
Locus_434_Transcript_1/5_Confidence_0.667_Length_3325	gi|326505076|dbj|BAK02925.1|	0	90.56	predicted protein [Hordeum vulgare subsp. vulgare]
Locus_434_Transcript_2/5_Confidence_0.667_Length_3325	gi|326505076|dbj|BAK02925.1|	0	90.68	predicted protein [Hordeum vulgare subsp. vulgare]
Locus_434_Transcript_3/5_Confidence_0.667_Length_3325	gi|326505076|dbj|BAK02925.1|	0	90.56	predicted protein [Hordeum vulgare subsp. vulgare]
Locus_434_Transcript_4/5_Confidence_0.667_Length_3321	gi|326505076|dbj|BAK02925.1|	0	90.56	predicted protein [Hordeum vulgare subsp. vulgare]
Locus_434_Transcript_5/5_Confidence_0.667_Length_3325	gi|326505076|dbj|BAK02925.1|	0	90.56	predicted protein [Hordeum vulgare subsp. vulgare]
Locus_435_Transcript_1/4_Confidence_0.667_Length_1722	gi|125987805|sp|P08819.2|CBP2_WHEAT	0	82.73	RecName: Full=Serine carboxypeptidase 2; AltName: Full=CPDW-II; Short=CP-WII; AltName: Full=Carboxypeptidase D; AltName: Full=Serine carboxypeptidase II; Contains: RecName: Full=Serine carboxypeptidase 2 chain A; AltName: Full=Serine carboxypeptidase II chain A; Contains: RecName: Full=Serine carboxypeptidase 2 chain B; AltName: Full=Serine carboxypeptidase II chain B; Flags: Precursor
Locus_435_Transcript_2/4_Confidence_0.667_Length_1785	gi|125987805|sp|P08819.2|CBP2_WHEAT	0	79.09	RecName: Full=Serine carboxypeptidase 2; AltName: Full=CPDW-II; Short=CP-WII; AltName: Full=Carboxypeptidase D; AltName: Full=Serine carboxypeptidase II; Contains: RecName: Full=Serine carboxypeptidase 2 chain A; AltName: Full=Serine carboxypeptidase II chain A; Contains: RecName: Full=Serine carboxypeptidase 2 chain B; AltName: Full=Serine carboxypeptidase II chain B; Flags: Precursor
Locus_435_Transcript_3/4_Confidence_0.667_Length_1779	gi|1731990|emb|CAA70815.1|	0	79.55	serine carboxypeptidase II, CP-MII [Hordeum vulgare subsp. vulgare] &gt;gi|326499480|dbj|BAJ86051.1| predicted protein [Hordeum vulgare subsp. vulgare]
Locus_435_Transcript_4/4_Confidence_0.667_Length_1785	gi|125987805|sp|P08819.2|CBP2_WHEAT	0	78.86	RecName: Full=Serine carboxypeptidase 2; AltName: Full=CPDW-II; Short=CP-WII; AltName: Full=Carboxypeptidase D; AltName: Full=Serine carboxypeptidase II; Contains: RecName: Full=Serine carboxypeptidase 2 chain A; AltName: Full=Serine carboxypeptidase II chain A; Contains: RecName: Full=Serine carboxypeptidase 2 chain B; AltName: Full=Serine carboxypeptidase II chain B; Flags: Precursor
Locus_436_Transcript_1/4_Confidence_0.667_Length_1108	gi|357147752|ref|XP_003574471.1|	4.94277e-109	90.14	PREDICTED: MKI67 FHA domain-interacting nucleolar phosphoprotein-like [Brachypodium distachyon]
Locus_436_Transcript_2/4_Confidence_0.667_Length_1344	gi|357147752|ref|XP_003574471.1|	3.84638e-109	90.61	PREDICTED: MKI67 FHA domain-interacting nucleolar phosphoprotein-like [Brachypodium distachyon]
Locus_436_Transcript_3/4_Confidence_0.667_Length_1344	gi|357147752|ref|XP_003574471.1|	1.61977e-99	84.51	PREDICTED: MKI67 FHA domain-interacting nucleolar phosphoprotein-like [Brachypodium distachyon]
Locus_436_Transcript_4/4_Confidence_0.667_Length_1344	gi|357147752|ref|XP_003574471.1|	6.56093e-109	90.14	PREDICTED: MKI67 FHA domain-interacting nucleolar phosphoprotein-like [Brachypodium distachyon]
Locus_437_Transcript_1/3_Confidence_0.667_Length_658	gi|357149565|ref|XP_003575156.1|	1.90917e-53	56.42	PREDICTED: uncharacterized protein LOC100845213 isoform 1 [Brachypodium distachyon]
Locus_437_Transcript_2/3_Confidence_0.667_Length_832	gi|357149565|ref|XP_003575156.1|	2.16659e-54	51.79	PREDICTED: uncharacterized protein LOC100845213 isoform 1 [Brachypodium distachyon]
Locus_437_Transcript_3/3_Confidence_0.667_Length_832	gi|357149565|ref|XP_003575156.1|	2.82309e-62	55.71	PREDICTED: uncharacterized protein LOC100845213 isoform 1 [Brachypodium distachyon]
Locus_438_Transcript_1/8_Confidence_0.650_Length_2534	gi|357156990|ref|XP_003577645.1|	0	85.69	PREDICTED: F-box/ankyrin repeat protein SKIP35-like [Brachypodium distachyon]
Locus_438_Transcript_2/8_Confidence_0.650_Length_2519	gi|357156990|ref|XP_003577645.1|	0	85.19	PREDICTED: F-box/ankyrin repeat protein SKIP35-like [Brachypodium distachyon]
Locus_438_Transcript_3/8_Confidence_0.650_Length_2533	gi|357156990|ref|XP_003577645.1|	0	85.69	PREDICTED: F-box/ankyrin repeat protein SKIP35-like [Brachypodium distachyon]
Locus_438_Transcript_4/8_Confidence_0.600_Length_2787	gi|357156990|ref|XP_003577645.1|	0	85.69	PREDICTED: F-box/ankyrin repeat protein SKIP35-like [Brachypodium distachyon]
Locus_438_Transcript_5/8_Confidence_0.650_Length_2531	gi|357156990|ref|XP_003577645.1|	0	85.53	PREDICTED: F-box/ankyrin repeat protein SKIP35-like [Brachypodium distachyon]
Locus_438_Transcript_6/8_Confidence_0.650_Length_2531	gi|357156990|ref|XP_003577645.1|	0	85.53	PREDICTED: F-box/ankyrin repeat protein SKIP35-like [Brachypodium distachyon]
Locus_438_Transcript_7/8_Confidence_0.550_Length_2531	gi|357156990|ref|XP_003577645.1|	0	85.85	PREDICTED: F-box/ankyrin repeat protein SKIP35-like [Brachypodium distachyon]
Locus_438_Transcript_8/8_Confidence_0.650_Length_2531	gi|357156990|ref|XP_003577645.1|	0	85.69	PREDICTED: F-box/ankyrin repeat protein SKIP35-like [Brachypodium distachyon]
Locus_439_Transcript_1/7_Confidence_0.333_Length_669	gi|326495884|dbj|BAJ90564.1|	2.13313e-63	89.13	predicted protein [Hordeum vulgare subsp. vulgare]
Locus_439_Transcript_2/7_Confidence_0.444_Length_1677	gi|326495884|dbj|BAJ90564.1|	0	92.91	predicted protein [Hordeum vulgare subsp. vulgare]
Locus_439_Transcript_3/7_Confidence_0.278_Length_487	gi|326495884|dbj|BAJ90564.1|	1.01135e-63	89.13	predicted protein [Hordeum vulgare subsp. vulgare]
Locus_439_Transcript_4/7_Confidence_0.444_Length_1710	gi|326495884|dbj|BAJ90564.1|	0	93.04	predicted protein [Hordeum vulgare subsp. vulgare]
Locus_439_Transcript_5/7_Confidence_0.389_Length_1677	gi|326495884|dbj|BAJ90564.1|	0	92.84	predicted protein [Hordeum vulgare subsp. vulgare]
Locus_439_Transcript_6/7_Confidence_0.222_Length_484	gi|326495884|dbj|BAJ90564.1|	1.91598e-62	88.32	predicted protein [Hordeum vulgare subsp. vulgare]
Locus_439_Transcript_7/7_Confidence_0.444_Length_1710	gi|326495884|dbj|BAJ90564.1|	0	92.81	predicted protein [Hordeum vulgare subsp. vulgare]
Locus_440_Transcript_1/3_Confidence_0.667_Length_922	gi|357135536|ref|XP_003569365.1|	1.02042e-167	96.08	PREDICTED: N-alpha-acetyltransferase 16, NatA auxiliary subunit [Brachypodium distachyon]
Locus_440_Transcript_2/3_Confidence_0.667_Length_922	gi|357135536|ref|XP_003569365.1|	3.50713e-168	96.41	PREDICTED: N-alpha-acetyltransferase 16, NatA auxiliary subunit [Brachypodium distachyon]
Locus_440_Transcript_3/3_Confidence_0.667_Length_922	gi|357135536|ref|XP_003569365.1|	1.02042e-167	96.08	PREDICTED: N-alpha-acetyltransferase 16, NatA auxiliary subunit [Brachypodium distachyon]
Locus_441_Transcript_1/3_Confidence_0.500_Length_727	gi|357134797|ref|XP_003569002.1|	1.68431e-46	86.11	PREDICTED: actin-depolymerizing factor 7-like [Brachypodium distachyon]
Locus_441_Transcript_2/3_Confidence_0.500_Length_681	gi|357134797|ref|XP_003569002.1|	1.45295e-46	86.11	PREDICTED: actin-depolymerizing factor 7-like [Brachypodium distachyon]
Locus_441_Transcript_3/3_Confidence_0.667_Length_727	gi|357134797|ref|XP_003569002.1|	1.68431e-46	86.11	PREDICTED: actin-depolymerizing factor 7-like [Brachypodium distachyon]
Locus_442_Transcript_1/4_Confidence_0.600_Length_1359	gi|326514554|dbj|BAJ96264.1|	9.54138e-140	78.51	predicted protein [Hordeum vulgare subsp. vulgare]
Locus_442_Transcript_2/4_Confidence_0.700_Length_1359	gi|326514554|dbj|BAJ96264.1|	4.58655e-134	76.42	predicted protein [Hordeum vulgare subsp. vulgare]
Locus_442_Transcript_3/4_Confidence_0.500_Length_1399	gi|326514554|dbj|BAJ96264.1|	1.53772e-132	76.05	predicted protein [Hordeum vulgare subsp. vulgare]
Locus_442_Transcript_4/4_Confidence_0.700_Length_1359	gi|326514554|dbj|BAJ96264.1|	3.88274e-133	76.12	predicted protein [Hordeum vulgare subsp. vulgare]
Locus_443_Transcript_1/2_Confidence_1.000_Length_1222	gi|357157269|ref|XP_003577741.1|	3.13788e-123	85.55	PREDICTED: magnesium transporter NIPA2-like [Brachypodium distachyon]
Locus_443_Transcript_2/2_Confidence_1.000_Length_1222	gi|357157269|ref|XP_003577741.1|	3.13788e-123	85.55	PREDICTED: magnesium transporter NIPA2-like [Brachypodium distachyon]
Locus_445_Transcript_1/2_Confidence_1.000_Length_1333	gi|357135484|ref|XP_003569339.1|	0	88.03	PREDICTED: uncharacterized protein LOC100821501 [Brachypodium distachyon]
Locus_445_Transcript_2/2_Confidence_1.000_Length_1333	gi|357135484|ref|XP_003569339.1|	0	88.03	PREDICTED: uncharacterized protein LOC100821501 [Brachypodium distachyon]
Locus_446_Transcript_1/10_Confidence_0.483_Length_1605	gi|84795232|gb|ABC65852.1|	0	82.61	Na+/H+ antiporter NHEXL1b [Triticum aestivum]
Locus_446_Transcript_2/10_Confidence_0.379_Length_875	gi|84795228|gb|ABC65850.1|	2.04214e-114	74.23	Na+/H+ antiporter NHEXL1a [Triticum aestivum]
Locus_446_Transcript_3/10_Confidence_0.552_Length_1706	gi|84795232|gb|ABC65852.1|	0	85.18	Na+/H+ antiporter NHEXL1b [Triticum aestivum]
Locus_446_Transcript_4/10_Confidence_0.552_Length_1844	gi|84795232|gb|ABC65852.1|	0	82.68	Na+/H+ antiporter NHEXL1b [Triticum aestivum]
Locus_446_Transcript_5/10_Confidence_0.448_Length_1605	gi|84795232|gb|ABC65852.1|	0	82.21	Na+/H+ antiporter NHEXL1b [Triticum aestivum]
Locus_446_Transcript_6/10_Confidence_0.517_Length_1430	gi|84795232|gb|ABC65852.1|	0	81.93	Na+/H+ antiporter NHEXL1b [Triticum aestivum]
Locus_446_Transcript_7/10_Confidence_0.517_Length_1605	gi|84795232|gb|ABC65852.1|	0	82.21	Na+/H+ antiporter NHEXL1b [Triticum aestivum]
Locus_446_Transcript_8/10_Confidence_0.517_Length_1605	gi|84795232|gb|ABC65852.1|	0	82.21	Na+/H+ antiporter NHEXL1b [Triticum aestivum]
Locus_446_Transcript_9/10_Confidence_0.310_Length_875	gi|84795228|gb|ABC65850.1|	8.29099e-116	74.91	Na+/H+ antiporter NHEXL1a [Triticum aestivum]
Locus_446_Transcript_10/10_Confidence_0.552_Length_1605	gi|84795232|gb|ABC65852.1|	0	82.21	Na+/H+ antiporter NHEXL1b [Triticum aestivum]
Locus_447_Transcript_1/2_Confidence_1.000_Length_808	gi|222637173|gb|EEE67305.1|	5.20226e-50	87.07	hypothetical protein OsJ_24532 [Oryza sativa Japonica Group]
Locus_447_Transcript_2/2_Confidence_1.000_Length_796	gi|222637173|gb|EEE67305.1|	5.04219e-50	87.07	hypothetical protein OsJ_24532 [Oryza sativa Japonica Group]
Locus_448_Transcript_1/1_Confidence_1.000_Length_352	gi|315190618|gb|ADT89773.1|	5.60489e-14	95.24	calmodulin [Elaeis guineensis]
Locus_449_Transcript_1/1_Confidence_1.000_Length_115	gi|871982|emb|CAA52763.1|	1.39405e-12	97.30	11S globulin [Avena sativa]
Locus_451_Transcript_1/5_Confidence_0.333_Length_445	gi|357117794|ref|XP_003560647.1|	1.24256e-45	94.17	PREDICTED: 6,7-dimethyl-8-ribityllumazine synthase, chloroplastic-like [Brachypodium distachyon]
Locus_451_Transcript_2/5_Confidence_0.333_Length_445	gi|357117794|ref|XP_003560647.1|	5.57762e-46	95.15	PREDICTED: 6,7-dimethyl-8-ribityllumazine synthase, chloroplastic-like [Brachypodium distachyon]
Locus_451_Transcript_3/5_Confidence_0.500_Length_854	gi|357117794|ref|XP_003560647.1|	1.56157e-71	77.54	PREDICTED: 6,7-dimethyl-8-ribityllumazine synthase, chloroplastic-like [Brachypodium distachyon]
Locus_451_Transcript_4/5_Confidence_0.500_Length_954	gi|357117794|ref|XP_003560647.1|	1.89686e-71	77.54	PREDICTED: 6,7-dimethyl-8-ribityllumazine synthase, chloroplastic-like [Brachypodium distachyon]
Locus_451_Transcript_5/5_Confidence_0.500_Length_954	gi|357117794|ref|XP_003560647.1|	1.89686e-71	77.54	PREDICTED: 6,7-dimethyl-8-ribityllumazine synthase, chloroplastic-like [Brachypodium distachyon]
Locus_452_Transcript_1/6_Confidence_0.615_Length_1225	gi|326501646|dbj|BAK02612.1|	8.7945e-150	87.34	predicted protein [Hordeum vulgare subsp. vulgare]
Locus_452_Transcript_2/6_Confidence_0.615_Length_1230	gi|326501646|dbj|BAK02612.1|	6.9884e-163	81.23	predicted protein [Hordeum vulgare subsp. vulgare]
Locus_452_Transcript_3/6_Confidence_0.538_Length_1258	gi|326501646|dbj|BAK02612.1|	2.9397e-156	77.51	predicted protein [Hordeum vulgare subsp. vulgare]
Locus_452_Transcript_4/6_Confidence_0.615_Length_1327	gi|326501646|dbj|BAK02612.1|	8.29173e-165	81.23	predicted protein [Hordeum vulgare subsp. vulgare]
Locus_452_Transcript_5/6_Confidence_0.462_Length_1230	gi|326501646|dbj|BAK02612.1|	6.9884e-163	80.70	predicted protein [Hordeum vulgare subsp. vulgare]
Locus_452_Transcript_6/6_Confidence_0.615_Length_1230	gi|326501646|dbj|BAK02612.1|	5.35083e-163	80.70	predicted protein [Hordeum vulgare subsp. vulgare]
Locus_453_Transcript_1/1_Confidence_1.000_Length_473	gi|357125789|ref|XP_003564572.1|	2.22998e-71	85.99	PREDICTED: coatomer subunit zeta-3-like [Brachypodium distachyon]
Locus_454_Transcript_5/6_Confidence_0.312_Length_250	gi|871982|emb|CAA52763.1|	1.31258e-15	80.00	11S globulin [Avena sativa]
Locus_455_Transcript_1/1_Confidence_1.000_Length_675	gi|222875504|gb|ACM68936.1|	1.96e-88	99.35	Ran-related GTP-binding protein [Festuca arundinacea]
Locus_456_Transcript_1/3_Confidence_0.667_Length_1041	gi|357128350|ref|XP_003565836.1|	3.80553e-116	77.17	PREDICTED: reticulon-like protein B1-like [Brachypodium distachyon]
Locus_456_Transcript_2/3_Confidence_0.667_Length_1205	gi|357128350|ref|XP_003565836.1|	1.05641e-115	77.74	PREDICTED: reticulon-like protein B1-like [Brachypodium distachyon]
Locus_456_Transcript_3/3_Confidence_0.667_Length_1041	gi|357128350|ref|XP_003565836.1|	5.87109e-117	77.54	PREDICTED: reticulon-like protein B1-like [Brachypodium distachyon]
Locus_457_Transcript_1/2_Confidence_1.000_Length_441	gi|357122930|ref|XP_003563166.1|	1.69052e-34	59.31	PREDICTED: calreticulin-like [Brachypodium distachyon]
Locus_457_Transcript_2/2_Confidence_1.000_Length_438	gi|357122930|ref|XP_003563166.1|	1.25941e-34	59.72	PREDICTED: calreticulin-like [Brachypodium distachyon]
Locus_458_Transcript_1/5_Confidence_0.667_Length_1207	gi|226503357|ref|NP_001148787.1|	3.66186e-100	67.97	LOC100282404 [Zea mays] &gt;gi|195622162|gb|ACG32911.1| nuclear migration protein nudC [Zea mays]
Locus_458_Transcript_2/5_Confidence_0.500_Length_1207	gi|115467244|ref|NP_001057221.1|	2.29364e-102	69.15	Os06g0231300 [Oryza sativa Japonica Group] &gt;gi|51535412|dbj|BAD37282.1| putative salt tolerance protein 5 [Oryza sativa Japonica Group] &gt;gi|113595261|dbj|BAF19135.1| Os06g0231300 [Oryza sativa Japonica Group] &gt;gi|125554649|gb|EAZ00255.1| hypothetical protein OsI_22266 [Oryza sativa Indica Group] &gt;gi|125596588|gb|EAZ36368.1| hypothetical protein OsJ_20696 [Oryza sativa Japonica Group]
Locus_458_Transcript_3/5_Confidence_0.667_Length_1207	gi|226503357|ref|NP_001148787.1|	1.25856e-100	67.97	LOC100282404 [Zea mays] &gt;gi|195622162|gb|ACG32911.1| nuclear migration protein nudC [Zea mays]
Locus_458_Transcript_4/5_Confidence_0.500_Length_1197	gi|326507522|dbj|BAK03154.1|	3.29e-101	68.07	predicted protein [Hordeum vulgare subsp. vulgare]
Locus_458_Transcript_5/5_Confidence_0.667_Length_1207	gi|226503357|ref|NP_001148787.1|	3.31201e-101	68.33	LOC100282404 [Zea mays] &gt;gi|195622162|gb|ACG32911.1| nuclear migration protein nudC [Zea mays]
Locus_459_Transcript_1/1_Confidence_1.000_Length_1031	gi|326516834|dbj|BAJ96409.1|	1.36425e-150	88.63	predicted protein [Hordeum vulgare subsp. vulgare]
Locus_460_Transcript_1/2_Confidence_1.000_Length_209	gi|134919|sp|P14812.1|SSG2_AVESA	3.47296e-16	97.73	RecName: Full=12S seed storage globulin 2; Contains: RecName: Full=12S seed storage globulin 2 acidic chain; Contains: RecName: Full=12S seed storage globulin 2 basic chain; Flags: Precursor &gt;gi|313360|emb|CAA35631.1| 12S seed storage protein [Avena sativa]
Locus_461_Transcript_1/4_Confidence_0.667_Length_1659	gi|357141346|ref|XP_003572191.1|	0	69.23	PREDICTED: cytochrome P450 87A3-like [Brachypodium distachyon]
Locus_461_Transcript_2/4_Confidence_0.667_Length_1659	gi|357141346|ref|XP_003572191.1|	0	69.23	PREDICTED: cytochrome P450 87A3-like [Brachypodium distachyon]
Locus_461_Transcript_3/4_Confidence_0.667_Length_1659	gi|357141346|ref|XP_003572191.1|	0	69.44	PREDICTED: cytochrome P450 87A3-like [Brachypodium distachyon]
Locus_461_Transcript_4/4_Confidence_0.667_Length_1659	gi|357141346|ref|XP_003572191.1|	0	69.23	PREDICTED: cytochrome P450 87A3-like [Brachypodium distachyon]
Locus_462_Transcript_1/5_Confidence_0.600_Length_831	gi|326490545|dbj|BAJ84936.1|	1.54908e-60	86.67	predicted protein [Hordeum vulgare subsp. vulgare] &gt;gi|326498061|dbj|BAJ94893.1| predicted protein [Hordeum vulgare subsp. vulgare] &gt;gi|326514726|dbj|BAJ99724.1| predicted protein [Hordeum vulgare subsp. vulgare]
Locus_462_Transcript_2/5_Confidence_0.500_Length_773	gi|326490545|dbj|BAJ84936.1|	1.35359e-60	86.67	predicted protein [Hordeum vulgare subsp. vulgare] &gt;gi|326498061|dbj|BAJ94893.1| predicted protein [Hordeum vulgare subsp. vulgare] &gt;gi|326514726|dbj|BAJ99724.1| predicted protein [Hordeum vulgare subsp. vulgare]
Locus_462_Transcript_3/5_Confidence_0.600_Length_831	gi|326490545|dbj|BAJ84936.1|	1.07277e-61	88.15	predicted protein [Hordeum vulgare subsp. vulgare] &gt;gi|326498061|dbj|BAJ94893.1| predicted protein [Hordeum vulgare subsp. vulgare] &gt;gi|326514726|dbj|BAJ99724.1| predicted protein [Hordeum vulgare subsp. vulgare]
Locus_462_Transcript_4/5_Confidence_0.600_Length_831	gi|326490545|dbj|BAJ84936.1|	1.54908e-60	86.67	predicted protein [Hordeum vulgare subsp. vulgare] &gt;gi|326498061|dbj|BAJ94893.1| predicted protein [Hordeum vulgare subsp. vulgare] &gt;gi|326514726|dbj|BAJ99724.1| predicted protein [Hordeum vulgare subsp. vulgare]
Locus_462_Transcript_5/5_Confidence_0.600_Length_831	gi|326490545|dbj|BAJ84936.1|	1.54908e-60	86.67	predicted protein [Hordeum vulgare subsp. vulgare] &gt;gi|326498061|dbj|BAJ94893.1| predicted protein [Hordeum vulgare subsp. vulgare] &gt;gi|326514726|dbj|BAJ99724.1| predicted protein [Hordeum vulgare subsp. vulgare]
Locus_464_Transcript_1/1_Confidence_1.000_Length_362	gi|326490581|dbj|BAJ89958.1|	3.03991e-12	94.44	predicted protein [Hordeum vulgare subsp. vulgare]
Locus_465_Transcript_1/1_Confidence_1.000_Length_1025	gi|357147429|ref|XP_003574340.1|	1.25549e-172	95.00	PREDICTED: WD repeat-containing protein WRAP73-like [Brachypodium distachyon]
Locus_467_Transcript_1/6_Confidence_0.583_Length_1320	gi|125583978|gb|EAZ24909.1|	1.9656e-174	87.03	hypothetical protein OsJ_08689 [Oryza sativa Japonica Group]
Locus_467_Transcript_2/6_Confidence_0.500_Length_1356	gi|125583978|gb|EAZ24909.1|	0	86.91	hypothetical protein OsJ_08689 [Oryza sativa Japonica Group]
Locus_467_Transcript_3/6_Confidence_0.583_Length_1320	gi|125583978|gb|EAZ24909.1|	4.3789e-174	86.74	hypothetical protein OsJ_08689 [Oryza sativa Japonica Group]
Locus_467_Transcript_4/6_Confidence_0.583_Length_1548	gi|125583978|gb|EAZ24909.1|	1.86247e-174	87.03	hypothetical protein OsJ_08689 [Oryza sativa Japonica Group]
Locus_467_Transcript_5/6_Confidence_0.500_Length_1295	gi|125583978|gb|EAZ24909.1|	1.91248e-174	87.03	hypothetical protein OsJ_08689 [Oryza sativa Japonica Group]
Locus_467_Transcript_6/6_Confidence_0.583_Length_1320	gi|125583978|gb|EAZ24909.1|	1.9656e-174	87.03	hypothetical protein OsJ_08689 [Oryza sativa Japonica Group]
Locus_468_Transcript_1/1_Confidence_1.000_Length_765	gi|326517625|dbj|BAK03731.1|	5.75129e-48	50.00	predicted protein [Hordeum vulgare subsp. vulgare]
Locus_469_Transcript_1/2_Confidence_1.000_Length_489	gi|109238641|emb|CAG38124.1|	1.80602e-20	72.22	cystatin Hv-CPI3 [Hordeum vulgare subsp. vulgare] &gt;gi|326502228|dbj|BAJ95177.1| predicted protein [Hordeum vulgare subsp. vulgare]
Locus_469_Transcript_2/2_Confidence_1.000_Length_426	gi|109238641|emb|CAG38124.1|	1.80338e-20	72.22	cystatin Hv-CPI3 [Hordeum vulgare subsp. vulgare] &gt;gi|326502228|dbj|BAJ95177.1| predicted protein [Hordeum vulgare subsp. vulgare]
Locus_470_Transcript_1/2_Confidence_1.000_Length_1191	gi|326493428|dbj|BAJ85175.1|	4.19168e-173	98.99	predicted protein [Hordeum vulgare subsp. vulgare] &gt;gi|326500666|dbj|BAJ94999.1| predicted protein [Hordeum vulgare subsp. vulgare] &gt;gi|326513058|dbj|BAK03436.1| predicted protein [Hordeum vulgare subsp. vulgare]
Locus_470_Transcript_2/2_Confidence_1.000_Length_1191	gi|326493428|dbj|BAJ85175.1|	4.19168e-173	98.99	predicted protein [Hordeum vulgare subsp. vulgare] &gt;gi|326500666|dbj|BAJ94999.1| predicted protein [Hordeum vulgare subsp. vulgare] &gt;gi|326513058|dbj|BAK03436.1| predicted protein [Hordeum vulgare subsp. vulgare]
Locus_471_Transcript_1/3_Confidence_0.750_Length_990	gi|326505010|dbj|BAK02892.1|	2.68094e-140	91.70	predicted protein [Hordeum vulgare subsp. vulgare]
Locus_471_Transcript_2/3_Confidence_0.500_Length_809	gi|326505010|dbj|BAK02892.1|	2.16702e-104	89.86	predicted protein [Hordeum vulgare subsp. vulgare]
Locus_471_Transcript_3/3_Confidence_0.500_Length_809	gi|326505010|dbj|BAK02892.1|	1.14905e-105	90.78	predicted protein [Hordeum vulgare subsp. vulgare]
Locus_472_Transcript_1/4_Confidence_0.500_Length_918	gi|357135804|ref|XP_003569498.1|	3.48089e-75	87.50	PREDICTED: iron-sulfur cluster assembly enzyme ISCU, mitochondrial-like [Brachypodium distachyon]
Locus_472_Transcript_2/4_Confidence_0.625_Length_1055	gi|357135804|ref|XP_003569498.1|	5.49039e-86	93.71	PREDICTED: iron-sulfur cluster assembly enzyme ISCU, mitochondrial-like [Brachypodium distachyon]
Locus_472_Transcript_3/4_Confidence_0.500_Length_1055	gi|357135804|ref|XP_003569498.1|	7.42049e-83	94.05	PREDICTED: iron-sulfur cluster assembly enzyme ISCU, mitochondrial-like [Brachypodium distachyon]
Locus_472_Transcript_4/4_Confidence_0.500_Length_933	gi|357135804|ref|XP_003569498.1|	2.70979e-83	94.64	PREDICTED: iron-sulfur cluster assembly enzyme ISCU, mitochondrial-like [Brachypodium distachyon]
Locus_473_Transcript_1/8_Confidence_0.429_Length_1032	gi|357159415|ref|XP_003578440.1|	3.6236e-119	90.43	PREDICTED: proteasome subunit beta type-4-like [Brachypodium distachyon]
Locus_473_Transcript_2/8_Confidence_0.333_Length_1123	gi|357159415|ref|XP_003578440.1|	5.39601e-127	94.35	PREDICTED: proteasome subunit beta type-4-like [Brachypodium distachyon]
Locus_473_Transcript_3/8_Confidence_0.429_Length_859	gi|357159415|ref|XP_003578440.1|	2.66306e-119	90.43	PREDICTED: proteasome subunit beta type-4-like [Brachypodium distachyon]
Locus_473_Transcript_4/8_Confidence_0.381_Length_1160	gi|357159415|ref|XP_003578440.1|	2.39542e-109	84.35	PREDICTED: proteasome subunit beta type-4-like [Brachypodium distachyon]
Locus_473_Transcript_5/8_Confidence_0.143_Length_484	gi|357159415|ref|XP_003578440.1|	3.62178e-53	98.10	PREDICTED: proteasome subunit beta type-4-like [Brachypodium distachyon]
Locus_473_Transcript_6/8_Confidence_0.381_Length_1160	gi|357159415|ref|XP_003578440.1|	1.55267e-108	83.91	PREDICTED: proteasome subunit beta type-4-like [Brachypodium distachyon]
Locus_473_Transcript_7/8_Confidence_0.429_Length_1123	gi|357159415|ref|XP_003578440.1|	1.85889e-119	90.00	PREDICTED: proteasome subunit beta type-4-like [Brachypodium distachyon]
Locus_473_Transcript_8/8_Confidence_0.476_Length_1123	gi|357159415|ref|XP_003578440.1|	1.57364e-118	89.57	PREDICTED: proteasome subunit beta type-4-like [Brachypodium distachyon]
Locus_474_Transcript_1/3_Confidence_0.600_Length_649	gi|357150176|ref|XP_003575368.1|	2.13669e-41	98.81	PREDICTED: 39S ribosomal protein L41-A, mitochondrial-like [Brachypodium distachyon]
Locus_474_Transcript_2/3_Confidence_0.600_Length_596	gi|357150176|ref|XP_003575368.1|	1.7311e-41	98.81	PREDICTED: 39S ribosomal protein L41-A, mitochondrial-like [Brachypodium distachyon]
Locus_474_Transcript_3/3_Confidence_0.600_Length_596	gi|357150176|ref|XP_003575368.1|	1.7311e-41	98.81	PREDICTED: 39S ribosomal protein L41-A, mitochondrial-like [Brachypodium distachyon]
Locus_475_Transcript_2/4_Confidence_0.625_Length_2605	gi|56417345|gb|AAV90623.1|	3.01883e-16	93.48	Rab7 [Cenchrus americanus]
Locus_475_Transcript_4/4_Confidence_0.625_Length_2509	gi|56417345|gb|AAV90623.1|	2.90344e-16	93.48	Rab7 [Cenchrus americanus]
Locus_476_Transcript_1/4_Confidence_0.500_Length_1017	gi|357123684|ref|XP_003563538.1|	5.34459e-91	89.50	PREDICTED: peptidyl-prolyl cis-trans isomerase CYP20-1-like [Brachypodium distachyon]
Locus_476_Transcript_4/4_Confidence_0.500_Length_1017	gi|357123684|ref|XP_003563538.1|	5.34459e-91	89.50	PREDICTED: peptidyl-prolyl cis-trans isomerase CYP20-1-like [Brachypodium distachyon]
Locus_477_Transcript_1/1_Confidence_1.000_Length_319	gi|326520978|dbj|BAJ92852.1|	1.91771e-54	93.40	predicted protein [Hordeum vulgare subsp. vulgare]
Locus_478_Transcript_1/8_Confidence_0.667_Length_4322	gi|242087283|ref|XP_002439474.1|	0	56.68	hypothetical protein SORBIDRAFT_09g007390 [Sorghum bicolor] &gt;gi|241944759|gb|EES17904.1| hypothetical protein SORBIDRAFT_09g007390 [Sorghum bicolor]
Locus_478_Transcript_2/8_Confidence_0.667_Length_4322	gi|242087283|ref|XP_002439474.1|	0	56.47	hypothetical protein SORBIDRAFT_09g007390 [Sorghum bicolor] &gt;gi|241944759|gb|EES17904.1| hypothetical protein SORBIDRAFT_09g007390 [Sorghum bicolor]
Locus_478_Transcript_3/8_Confidence_0.667_Length_4319	gi|242087283|ref|XP_002439474.1|	0	56.51	hypothetical protein SORBIDRAFT_09g007390 [Sorghum bicolor] &gt;gi|241944759|gb|EES17904.1| hypothetical protein SORBIDRAFT_09g007390 [Sorghum bicolor]
Locus_478_Transcript_4/8_Confidence_0.667_Length_4319	gi|242087283|ref|XP_002439474.1|	0	56.51	hypothetical protein SORBIDRAFT_09g007390 [Sorghum bicolor] &gt;gi|241944759|gb|EES17904.1| hypothetical protein SORBIDRAFT_09g007390 [Sorghum bicolor]
Locus_478_Transcript_5/8_Confidence_0.667_Length_4319	gi|242087283|ref|XP_002439474.1|	0	56.51	hypothetical protein SORBIDRAFT_09g007390 [Sorghum bicolor] &gt;gi|241944759|gb|EES17904.1| hypothetical protein SORBIDRAFT_09g007390 [Sorghum bicolor]
Locus_478_Transcript_6/8_Confidence_0.667_Length_4319	gi|242087283|ref|XP_002439474.1|	0	56.58	hypothetical protein SORBIDRAFT_09g007390 [Sorghum bicolor] &gt;gi|241944759|gb|EES17904.1| hypothetical protein SORBIDRAFT_09g007390 [Sorghum bicolor]
Locus_478_Transcript_7/8_Confidence_0.667_Length_4317	gi|242087283|ref|XP_002439474.1|	0	56.51	hypothetical protein SORBIDRAFT_09g007390 [Sorghum bicolor] &gt;gi|241944759|gb|EES17904.1| hypothetical protein SORBIDRAFT_09g007390 [Sorghum bicolor]
Locus_478_Transcript_8/8_Confidence_0.667_Length_4319	gi|242087283|ref|XP_002439474.1|	0	56.51	hypothetical protein SORBIDRAFT_09g007390 [Sorghum bicolor] &gt;gi|241944759|gb|EES17904.1| hypothetical protein SORBIDRAFT_09g007390 [Sorghum bicolor]
Locus_479_Transcript_1/5_Confidence_0.636_Length_644	gi|357132199|ref|XP_003567719.1|	2.56219e-79	73.36	PREDICTED: mevalonate kinase-like [Brachypodium distachyon]
Locus_479_Transcript_2/5_Confidence_0.545_Length_466	gi|222612620|gb|EEE50752.1|	8.56938e-63	83.01	hypothetical protein OsJ_31091 [Oryza sativa Japonica Group]
Locus_479_Transcript_3/5_Confidence_0.545_Length_444	gi|222612620|gb|EEE50752.1|	2.18318e-58	81.51	hypothetical protein OsJ_31091 [Oryza sativa Japonica Group]
Locus_479_Transcript_4/5_Confidence_0.636_Length_817	gi|115481534|ref|NP_001064360.1|	2.2373e-72	81.03	Os10g0329300 [Oryza sativa Japonica Group] &gt;gi|78708201|gb|ABB47176.1| Mevalonate kinase, putative, expressed [Oryza sativa Japonica Group] &gt;gi|113638969|dbj|BAF26274.1| Os10g0329300 [Oryza sativa Japonica Group] &gt;gi|215697957|dbj|BAG92127.1| unnamed protein product [Oryza sativa Japonica Group] &gt;gi|215701434|dbj|BAG92858.1| unnamed protein product [Oryza sativa Japonica Group] &gt;gi…
Locus_479_Transcript_5/5_Confidence_0.636_Length_444	gi|222612620|gb|EEE50752.1|	2.18318e-58	81.51	hypothetical protein OsJ_31091 [Oryza sativa Japonica Group]
Locus_480_Transcript_1/2_Confidence_0.667_Length_171	gi|363992286|gb|AEW46688.1|	8.5564e-23	100.00	polyubiquitin [Ulva linza]
Locus_480_Transcript_2/2_Confidence_0.667_Length_265	gi|363992286|gb|AEW46688.1|	3.72591e-42	100.00	polyubiquitin [Ulva linza]
Locus_481_Transcript_1/2_Confidence_1.000_Length_877	gi|326532294|dbj|BAK05076.1|	5.0866e-97	73.03	predicted protein [Hordeum vulgare subsp. vulgare]
Locus_481_Transcript_2/2_Confidence_1.000_Length_869	gi|326532294|dbj|BAK05076.1|	1.71396e-97	73.44	predicted protein [Hordeum vulgare subsp. vulgare]
Locus_483_Transcript_1/1_Confidence_1.000_Length_380	gi|357148914|ref|XP_003574937.1|	1.33206e-15	95.65	PREDICTED: 40S ribosomal protein S25-2-like [Brachypodium distachyon]
Locus_484_Transcript_1/6_Confidence_0.467_Length_1180	gi|326491885|dbj|BAJ98167.1|	7.7322e-180	92.47	predicted protein [Hordeum vulgare subsp. vulgare]
Locus_484_Transcript_2/6_Confidence_0.533_Length_1417	gi|326491885|dbj|BAJ98167.1|	1.00132e-179	92.47	predicted protein [Hordeum vulgare subsp. vulgare]
Locus_484_Transcript_3/6_Confidence_0.467_Length_1014	gi|326491885|dbj|BAJ98167.1|	1.9689e-162	92.08	predicted protein [Hordeum vulgare subsp. vulgare]
Locus_484_Transcript_4/6_Confidence_0.467_Length_1417	gi|326491885|dbj|BAJ98167.1|	1.00132e-179	92.47	predicted protein [Hordeum vulgare subsp. vulgare]
Locus_484_Transcript_5/6_Confidence_0.467_Length_1014	gi|326491885|dbj|BAJ98167.1|	1.9689e-162	92.08	predicted protein [Hordeum vulgare subsp. vulgare]
Locus_484_Transcript_6/6_Confidence_0.467_Length_1417	gi|326491885|dbj|BAJ98167.1|	1.00132e-179	92.47	predicted protein [Hordeum vulgare subsp. vulgare]
Locus_485_Transcript_1/5_Confidence_0.545_Length_790	gi|326494026|dbj|BAJ85475.1|	5.12864e-79	87.71	predicted protein [Hordeum vulgare subsp. vulgare]
Locus_485_Transcript_2/5_Confidence_0.455_Length_815	gi|326494026|dbj|BAJ85475.1|	8.69185e-85	88.77	predicted protein [Hordeum vulgare subsp. vulgare]
Locus_485_Transcript_3/5_Confidence_0.545_Length_922	gi|326494026|dbj|BAJ85475.1|	1.50456e-94	83.33	predicted protein [Hordeum vulgare subsp. vulgare]
Locus_485_Transcript_4/5_Confidence_0.455_Length_973	gi|326494026|dbj|BAJ85475.1|	1.65772e-94	83.33	predicted protein [Hordeum vulgare subsp. vulgare]
Locus_485_Transcript_5/5_Confidence_0.545_Length_920	gi|326494026|dbj|BAJ85475.1|	1.51197e-94	83.33	predicted protein [Hordeum vulgare subsp. vulgare]
Locus_486_Transcript_1/7_Confidence_0.588_Length_937	gi|357114933|ref|XP_003559248.1|	8.71795e-122	98.60	PREDICTED: UDP-glucose 6-dehydrogenase-like [Brachypodium distachyon]
Locus_486_Transcript_2/7_Confidence_0.588_Length_937	gi|357114933|ref|XP_003559248.1|	8.71795e-122	98.60	PREDICTED: UDP-glucose 6-dehydrogenase-like [Brachypodium distachyon]
Locus_486_Transcript_3/7_Confidence_0.588_Length_937	gi|357114933|ref|XP_003559248.1|	8.71795e-122	98.60	PREDICTED: UDP-glucose 6-dehydrogenase-like [Brachypodium distachyon]
Locus_486_Transcript_4/7_Confidence_0.647_Length_1094	gi|357114933|ref|XP_003559248.1|	5.7231e-150	98.50	PREDICTED: UDP-glucose 6-dehydrogenase-like [Brachypodium distachyon]
Locus_486_Transcript_5/7_Confidence_0.588_Length_922	gi|357114933|ref|XP_003559248.1|	8.46452e-122	98.60	PREDICTED: UDP-glucose 6-dehydrogenase-like [Brachypodium distachyon]
Locus_486_Transcript_6/7_Confidence_0.412_Length_962	gi|357114933|ref|XP_003559248.1|	9.12344e-122	98.60	PREDICTED: UDP-glucose 6-dehydrogenase-like [Brachypodium distachyon]
Locus_486_Transcript_7/7_Confidence_0.588_Length_937	gi|357114933|ref|XP_003559248.1|	8.71795e-122	98.60	PREDICTED: UDP-glucose 6-dehydrogenase-like [Brachypodium distachyon]
Locus_487_Transcript_1/2_Confidence_1.000_Length_878	gi|357146284|ref|XP_003573936.1|	1.87217e-91	90.80	PREDICTED: 1,2-dihydroxy-3-keto-5-methylthiopentene dioxygenase 4-like [Brachypodium distachyon]
Locus_487_Transcript_2/2_Confidence_1.000_Length_856	gi|357146284|ref|XP_003573936.1|	3.97995e-91	90.80	PREDICTED: 1,2-dihydroxy-3-keto-5-methylthiopentene dioxygenase 4-like [Brachypodium distachyon]
Locus_488_Transcript_1/5_Confidence_0.636_Length_1355	gi|357157646|ref|XP_003577867.1|	2.4241e-135	69.84	PREDICTED: uncharacterized protein LOC100836499 [Brachypodium distachyon]
Locus_488_Transcript_2/5_Confidence_0.545_Length_1355	gi|357157646|ref|XP_003577867.1|	4.88439e-136	70.11	PREDICTED: uncharacterized protein LOC100836499 [Brachypodium distachyon]
Locus_488_Transcript_3/5_Confidence_0.545_Length_1255	gi|357157646|ref|XP_003577867.1|	4.39724e-136	70.11	PREDICTED: uncharacterized protein LOC100836499 [Brachypodium distachyon]
Locus_488_Transcript_4/5_Confidence_0.545_Length_1355	gi|357157646|ref|XP_003577867.1|	8.92213e-130	67.39	PREDICTED: uncharacterized protein LOC100836499 [Brachypodium distachyon]
Locus_488_Transcript_5/5_Confidence_0.545_Length_1355	gi|357157646|ref|XP_003577867.1|	4.88439e-136	70.11	PREDICTED: uncharacterized protein LOC100836499 [Brachypodium distachyon]
Locus_489_Transcript_1/1_Confidence_1.000_Length_2035	gi|357164533|ref|XP_003580085.1|	0	90.71	PREDICTED: uncharacterized protein LOC100825991 [Brachypodium distachyon]
Locus_490_Transcript_1/3_Confidence_0.600_Length_630	gi|57471724|gb|AAW50993.1|	6.80076e-58	93.33	ribosomal protein S7 [Triticum aestivum]
Locus_490_Transcript_2/3_Confidence_0.600_Length_850	gi|57471724|gb|AAW50993.1|	5.87939e-79	93.63	ribosomal protein S7 [Triticum aestivum]
Locus_490_Transcript_3/3_Confidence_0.600_Length_736	gi|57471724|gb|AAW50993.1|	2.54017e-58	94.17	ribosomal protein S7 [Triticum aestivum]
Locus_491_Transcript_1/3_Confidence_0.667_Length_1132	gi|326523353|dbj|BAJ88717.1|	4.30078e-148	86.39	predicted protein [Hordeum vulgare subsp. vulgare] &gt;gi|326524129|dbj|BAJ97075.1| predicted protein [Hordeum vulgare subsp. vulgare]
Locus_491_Transcript_2/3_Confidence_0.667_Length_1139	gi|326523353|dbj|BAJ88717.1|	6.92474e-146	85.71	predicted protein [Hordeum vulgare subsp. vulgare] &gt;gi|326524129|dbj|BAJ97075.1| predicted protein [Hordeum vulgare subsp. vulgare]
Locus_491_Transcript_3/3_Confidence_0.667_Length_1132	gi|326523353|dbj|BAJ88717.1|	1.38351e-146	86.05	predicted protein [Hordeum vulgare subsp. vulgare] &gt;gi|326524129|dbj|BAJ97075.1| predicted protein [Hordeum vulgare subsp. vulgare]
Locus_492_Transcript_1/1_Confidence_1.000_Length_644	gi|115439177|ref|NP_001043868.1|	2.18924e-46	100.00	Os01g0679700 [Oryza sativa Japonica Group] &gt;gi|115465371|ref|NP_001056285.1| Os05g0557000 [Oryza sativa Japonica Group] &gt;gi|226505014|ref|NP_001147066.1| 60S ribosomal protein L37a [Zea mays] &gt;gi|242060548|ref|XP_002451563.1| hypothetical protein SORBIDRAFT_04g003900 [Sorghum bicolor] &gt;gi|242072670|ref|XP_002446271.1| hypothetical protein SORBIDRAFT_06g012050 [Sorghum bicolor] &gt;gi|…
Locus_494_Transcript_1/1_Confidence_1.000_Length_1139	gi|326528067|dbj|BAJ89085.1|	1.54984e-129	93.62	predicted protein [Hordeum vulgare subsp. vulgare]
Locus_495_Transcript_1/4_Confidence_0.625_Length_1278	gi|222632177|gb|EEE64309.1|	2.06695e-115	92.59	hypothetical protein OsJ_19146 [Oryza sativa Japonica Group]
Locus_495_Transcript_2/4_Confidence_0.625_Length_1309	gi|326502384|dbj|BAJ95255.1|	7.22006e-129	93.59	predicted protein [Hordeum vulgare subsp. vulgare] &gt;gi|326513656|dbj|BAJ87847.1| predicted protein [Hordeum vulgare subsp. vulgare] &gt;gi|326528649|dbj|BAJ97346.1| predicted protein [Hordeum vulgare subsp. vulgare] &gt;gi|326532778|dbj|BAJ89234.1| predicted protein [Hordeum vulgare subsp. vulgare]
Locus_495_Transcript_3/4_Confidence_0.375_Length_1230	gi|326502384|dbj|BAJ95255.1|	1.20143e-122	93.30	predicted protein [Hordeum vulgare subsp. vulgare] &gt;gi|326513656|dbj|BAJ87847.1| predicted protein [Hordeum vulgare subsp. vulgare] &gt;gi|326528649|dbj|BAJ97346.1| predicted protein [Hordeum vulgare subsp. vulgare] &gt;gi|326532778|dbj|BAJ89234.1| predicted protein [Hordeum vulgare subsp. vulgare]
Locus_495_Transcript_4/4_Confidence_0.625_Length_1267	gi|326502384|dbj|BAJ95255.1|	5.63626e-123	93.30	predicted protein [Hordeum vulgare subsp. vulgare] &gt;gi|326513656|dbj|BAJ87847.1| predicted protein [Hordeum vulgare subsp. vulgare] &gt;gi|326528649|dbj|BAJ97346.1| predicted protein [Hordeum vulgare subsp. vulgare] &gt;gi|326532778|dbj|BAJ89234.1| predicted protein [Hordeum vulgare subsp. vulgare]
Locus_496_Transcript_1/1_Confidence_1.000_Length_873	gi|357158362|ref|XP_003578104.1|	2.99711e-57	95.33	PREDICTED: peptidyl-prolyl cis-trans isomerase NIMA-interacting 4-like [Brachypodium distachyon]
Locus_497_Transcript_1/2_Confidence_1.000_Length_661	gi|357165259|ref|XP_003580322.1|	7.72424e-34	54.05	PREDICTED: uncharacterized protein LOC100821464 [Brachypodium distachyon]
Locus_497_Transcript_2/2_Confidence_1.000_Length_697	gi|357165259|ref|XP_003580322.1|	8.12605e-32	53.38	PREDICTED: uncharacterized protein LOC100821464 [Brachypodium distachyon]
Locus_498_Transcript_1/3_Confidence_0.714_Length_1066	gi|326488637|dbj|BAJ97930.1|	1.77909e-124	86.47	predicted protein [Hordeum vulgare subsp. vulgare]
Locus_498_Transcript_2/3_Confidence_0.714_Length_914	gi|115440075|ref|NP_001044317.1|	1.20517e-144	87.21	Os01g0760600 [Oryza sativa Japonica Group] &gt;gi|57900353|dbj|BAD87343.1| putative aspartate aminotransferase [Oryza sativa Japonica Group] &gt;gi|113533848|dbj|BAF06231.1| Os01g0760600 [Oryza sativa Japonica Group] &gt;gi|215737226|dbj|BAG96155.1| unnamed protein product [Oryza sativa Japonica Group]
Locus_498_Transcript_3/3_Confidence_0.714_Length_914	gi|115440075|ref|NP_001044317.1|	1.20517e-144	87.21	Os01g0760600 [Oryza sativa Japonica Group] &gt;gi|57900353|dbj|BAD87343.1| putative aspartate aminotransferase [Oryza sativa Japonica Group] &gt;gi|113533848|dbj|BAF06231.1| Os01g0760600 [Oryza sativa Japonica Group] &gt;gi|215737226|dbj|BAG96155.1| unnamed protein product [Oryza sativa Japonica Group]
Locus_499_Transcript_1/6_Confidence_0.571_Length_1257	gi|357162314|ref|XP_003579371.1|	0	85.20	PREDICTED: ABC transporter B family member 19-like [Brachypodium distachyon]
Locus_499_Transcript_2/6_Confidence_0.500_Length_1257	gi|357162314|ref|XP_003579371.1|	0	88.78	PREDICTED: ABC transporter B family member 19-like [Brachypodium distachyon]
Locus_499_Transcript_3/6_Confidence_0.500_Length_1298	gi|357162314|ref|XP_003579371.1|	0	85.88	PREDICTED: ABC transporter B family member 19-like [Brachypodium distachyon]
Locus_499_Transcript_4/6_Confidence_0.571_Length_1257	gi|357162314|ref|XP_003579371.1|	0	85.20	PREDICTED: ABC transporter B family member 19-like [Brachypodium distachyon]
Locus_499_Transcript_5/6_Confidence_0.571_Length_2205	gi|357162314|ref|XP_003579371.1|	0	88.44	PREDICTED: ABC transporter B family member 19-like [Brachypodium distachyon]
Locus_499_Transcript_6/6_Confidence_0.571_Length_1257	gi|357162314|ref|XP_003579371.1|	0	85.20	PREDICTED: ABC transporter B family member 19-like [Brachypodium distachyon]
Locus_500_Transcript_1/5_Confidence_0.643_Length_1346	gi|357115320|ref|XP_003559438.1|	0	88.89	PREDICTED: uncharacterized protein LOC100831591 [Brachypodium distachyon]
Locus_500_Transcript_2/5_Confidence_0.571_Length_1318	gi|357115320|ref|XP_003559438.1|	0	89.34	PREDICTED: uncharacterized protein LOC100831591 [Brachypodium distachyon]
Locus_500_Transcript_3/5_Confidence_0.571_Length_1318	gi|357115320|ref|XP_003559438.1|	0	88.66	PREDICTED: uncharacterized protein LOC100831591 [Brachypodium distachyon]
Locus_500_Transcript_4/5_Confidence_0.571_Length_1550	gi|357115320|ref|XP_003559438.1|	0	88.80	PREDICTED: uncharacterized protein LOC100831591 [Brachypodium distachyon]
Locus_500_Transcript_5/5_Confidence_0.571_Length_1318	gi|357115320|ref|XP_003559438.1|	0	89.12	PREDICTED: uncharacterized protein LOC100831591 [Brachypodium distachyon]
Locus_501_Transcript_1/5_Confidence_0.538_Length_886	gi|1771785|emb|CAA68248.1|	6.88443e-41	75.00	PUP88 protein; member of trypsin/a-amylase inhibitors family from cereals [Triticum aestivum]
Locus_501_Transcript_2/5_Confidence_0.231_Length_731	gi|1771785|emb|CAA68248.1|	1.25289e-34	76.62	PUP88 protein; member of trypsin/a-amylase inhibitors family from cereals [Triticum aestivum]
Locus_501_Transcript_3/5_Confidence_0.538_Length_869	gi|1771785|emb|CAA68248.1|	3.51004e-42	73.21	PUP88 protein; member of trypsin/a-amylase inhibitors family from cereals [Triticum aestivum]
Locus_501_Transcript_4/5_Confidence_0.385_Length_874	gi|1771785|emb|CAA68248.1|	2.30548e-41	75.00	PUP88 protein; member of trypsin/a-amylase inhibitors family from cereals [Triticum aestivum]
Locus_501_Transcript_5/5_Confidence_0.538_Length_886	gi|1771785|emb|CAA68248.1|	1.06212e-41	75.96	PUP88 protein; member of trypsin/a-amylase inhibitors family from cereals [Triticum aestivum]
Locus_502_Transcript_1/5_Confidence_0.636_Length_2182	gi|710308|gb|AAA63798.1|	0	97.76	victorin binding protein [Avena sativa]
Locus_502_Transcript_2/5_Confidence_0.545_Length_1947	gi|710308|gb|AAA63798.1|	0	97.81	victorin binding protein [Avena sativa]
Locus_502_Transcript_3/5_Confidence_0.636_Length_1936	gi|710308|gb|AAA63798.1|	0	97.79	victorin binding protein [Avena sativa]
Locus_502_Transcript_4/5_Confidence_0.545_Length_1947	gi|710308|gb|AAA63798.1|	0	97.62	victorin binding protein [Avena sativa]
Locus_502_Transcript_5/5_Confidence_0.636_Length_1947	gi|710308|gb|AAA63798.1|	0	97.81	victorin binding protein [Avena sativa]
Locus_503_Transcript_1/7_Confidence_0.600_Length_1216	gi|222446342|dbj|BAH20801.1|	3.74791e-162	88.93	protein disulfide isomerase [Triticum aestivum]
Locus_503_Transcript_3/7_Confidence_0.467_Length_755	gi|222446342|dbj|BAH20801.1|	5.47535e-128	89.24	protein disulfide isomerase [Triticum aestivum]
Locus_503_Transcript_4/7_Confidence_0.467_Length_755	gi|222446342|dbj|BAH20801.1|	5.47535e-128	89.24	protein disulfide isomerase [Triticum aestivum]
Locus_503_Transcript_5/7_Confidence_0.200_Length_382	gi|335906219|gb|AEH68233.1|	1.91458e-30	58.73	protein disulfide isomerase [Triticum aestivum]
Locus_503_Transcript_6/7_Confidence_0.467_Length_755	gi|222446342|dbj|BAH20801.1|	7.64022e-130	90.44	protein disulfide isomerase [Triticum aestivum]
Locus_503_Transcript_7/7_Confidence_0.467_Length_755	gi|222446342|dbj|BAH20801.1|	5.47535e-128	89.24	protein disulfide isomerase [Triticum aestivum]
Locus_504_Transcript_1/6_Confidence_0.600_Length_1543	gi|2460251|gb|AAB71887.1|	0	90.80	ferrochelatase [Hordeum vulgare]
Locus_504_Transcript_2/6_Confidence_0.533_Length_1543	gi|2460251|gb|AAB71887.1|	0	90.80	ferrochelatase [Hordeum vulgare]
Locus_504_Transcript_3/6_Confidence_0.467_Length_1067	gi|2460251|gb|AAB71887.1|	1.25445e-178	90.60	ferrochelatase [Hordeum vulgare]
Locus_504_Transcript_4/6_Confidence_0.533_Length_1543	gi|2460251|gb|AAB71887.1|	0	91.04	ferrochelatase [Hordeum vulgare]
Locus_504_Transcript_5/6_Confidence_0.533_Length_1540	gi|2460251|gb|AAB71887.1|	0	90.80	ferrochelatase [Hordeum vulgare]
Locus_504_Transcript_6/6_Confidence_0.533_Length_1543	gi|2460251|gb|AAB71887.1|	0	90.57	ferrochelatase [Hordeum vulgare]
Locus_505_Transcript_1/9_Confidence_0.417_Length_1030	gi|357159473|ref|XP_003578458.1|	1.50438e-141	91.76	PREDICTED: DEAD-box ATP-dependent RNA helicase 7-like [Brachypodium distachyon]
Locus_505_Transcript_2/9_Confidence_0.625_Length_1823	gi|357159473|ref|XP_003578458.1|	0	86.58	PREDICTED: DEAD-box ATP-dependent RNA helicase 7-like [Brachypodium distachyon]
Locus_505_Transcript_3/9_Confidence_0.583_Length_1855	gi|357159473|ref|XP_003578458.1|	0	86.27	PREDICTED: DEAD-box ATP-dependent RNA helicase 7-like [Brachypodium distachyon]
Locus_505_Transcript_4/9_Confidence_0.542_Length_1823	gi|357159473|ref|XP_003578458.1|	0	86.95	PREDICTED: DEAD-box ATP-dependent RNA helicase 7-like [Brachypodium distachyon]
Locus_505_Transcript_5/9_Confidence_0.542_Length_1823	gi|357159473|ref|XP_003578458.1|	0	86.76	PREDICTED: DEAD-box ATP-dependent RNA helicase 7-like [Brachypodium distachyon]
Locus_505_Transcript_6/9_Confidence_0.542_Length_1823	gi|357159473|ref|XP_003578458.1|	0	86.76	PREDICTED: DEAD-box ATP-dependent RNA helicase 7-like [Brachypodium distachyon]
Locus_505_Transcript_7/9_Confidence_0.458_Length_1855	gi|357159473|ref|XP_003578458.1|	0	85.71	PREDICTED: DEAD-box ATP-dependent RNA helicase 7-like [Brachypodium distachyon]
Locus_505_Transcript_8/9_Confidence_0.208_Length_985	gi|357159473|ref|XP_003578458.1|	3.71253e-150	82.93	PREDICTED: DEAD-box ATP-dependent RNA helicase 7-like [Brachypodium distachyon]
Locus_505_Transcript_9/9_Confidence_0.542_Length_1823	gi|357159473|ref|XP_003578458.1|	0	86.76	PREDICTED: DEAD-box ATP-dependent RNA helicase 7-like [Brachypodium distachyon]
Locus_507_Transcript_1/6_Confidence_0.688_Length_1779	gi|357157986|ref|XP_003577980.1|	0	94.76	PREDICTED: phosphoenolpyruvate carboxylase 2-like [Brachypodium distachyon]
Locus_507_Transcript_2/6_Confidence_0.688_Length_1779	gi|357157986|ref|XP_003577980.1|	0	95.12	PREDICTED: phosphoenolpyruvate carboxylase 2-like [Brachypodium distachyon]
Locus_507_Transcript_3/6_Confidence_0.688_Length_1779	gi|357157986|ref|XP_003577980.1|	0	95.12	PREDICTED: phosphoenolpyruvate carboxylase 2-like [Brachypodium distachyon]
Locus_507_Transcript_4/6_Confidence_0.688_Length_1779	gi|357157986|ref|XP_003577980.1|	0	95.12	PREDICTED: phosphoenolpyruvate carboxylase 2-like [Brachypodium distachyon]
Locus_507_Transcript_5/6_Confidence_0.688_Length_1779	gi|357157986|ref|XP_003577980.1|	0	94.94	PREDICTED: phosphoenolpyruvate carboxylase 2-like [Brachypodium distachyon]
Locus_507_Transcript_6/6_Confidence_0.688_Length_1779	gi|357157986|ref|XP_003577980.1|	0	94.94	PREDICTED: phosphoenolpyruvate carboxylase 2-like [Brachypodium distachyon]
Locus_508_Transcript_1/5_Confidence_0.692_Length_1404	gi|357129358|ref|XP_003566330.1|	1.63788e-166	80.78	PREDICTED: serine hydrolase YJU3-like [Brachypodium distachyon]
Locus_508_Transcript_2/5_Confidence_0.615_Length_1404	gi|357129358|ref|XP_003566330.1|	2.7938e-166	80.78	PREDICTED: serine hydrolase YJU3-like [Brachypodium distachyon]
Locus_508_Transcript_3/5_Confidence_0.538_Length_1404	gi|357129358|ref|XP_003566330.1|	1.38655e-165	80.22	PREDICTED: serine hydrolase YJU3-like [Brachypodium distachyon]
Locus_508_Transcript_4/5_Confidence_0.692_Length_1368	gi|357129358|ref|XP_003566330.1|	2.69001e-166	80.78	PREDICTED: serine hydrolase YJU3-like [Brachypodium distachyon]
Locus_508_Transcript_5/5_Confidence_0.692_Length_1404	gi|357129358|ref|XP_003566330.1|	2.7938e-166	80.78	PREDICTED: serine hydrolase YJU3-like [Brachypodium distachyon]
Locus_509_Transcript_1/3_Confidence_0.600_Length_1047	gi|357138163|ref|XP_003570667.1|	9.48677e-107	91.35	PREDICTED: rac-like GTP-binding protein 3-like [Brachypodium distachyon]
Locus_509_Transcript_2/3_Confidence_0.600_Length_1039	gi|357138163|ref|XP_003570667.1|	6.06003e-106	90.38	PREDICTED: rac-like GTP-binding protein 3-like [Brachypodium distachyon]
Locus_509_Transcript_3/3_Confidence_0.600_Length_1060	gi|357138163|ref|XP_003570667.1|	2.81357e-106	90.87	PREDICTED: rac-like GTP-binding protein 3-like [Brachypodium distachyon]
Locus_510_Transcript_1/1_Confidence_1.000_Length_384	gi|585289|sp|P28041.2|IAAA_HORVU	6.12028e-37	59.68	RecName: Full=Alpha-amylase/trypsin inhibitor CMa; AltName: Full=Chloroform/methanol-soluble protein CMa; Flags: Precursor &gt;gi|439275|emb|CAA49555.1| CMa, component of tetrameric alpha-amylase inhibitor [Hordeum vulgare subsp. vulgare]
Locus_511_Transcript_1/9_Confidence_0.680_Length_1826	gi|357135971|ref|XP_003569580.1|	0	97.66	PREDICTED: ATP synthase subunit beta, mitochondrial-like [Brachypodium distachyon]
Locus_511_Transcript_2/9_Confidence_0.600_Length_1826	gi|357135971|ref|XP_003569580.1|	0	97.66	PREDICTED: ATP synthase subunit beta, mitochondrial-like [Brachypodium distachyon]
Locus_511_Transcript_3/9_Confidence_0.600_Length_1826	gi|357135971|ref|XP_003569580.1|	0	97.66	PREDICTED: ATP synthase subunit beta, mitochondrial-like [Brachypodium distachyon]
Locus_511_Transcript_4/9_Confidence_0.640_Length_1826	gi|357135971|ref|XP_003569580.1|	0	97.66	PREDICTED: ATP synthase subunit beta, mitochondrial-like [Brachypodium distachyon]
Locus_511_Transcript_5/9_Confidence_0.600_Length_1826	gi|357135971|ref|XP_003569580.1|	0	97.66	PREDICTED: ATP synthase subunit beta, mitochondrial-like [Brachypodium distachyon]
Locus_511_Transcript_6/9_Confidence_0.600_Length_1826	gi|357135971|ref|XP_003569580.1|	0	97.45	PREDICTED: ATP synthase subunit beta, mitochondrial-like [Brachypodium distachyon]
Locus_511_Transcript_7/9_Confidence_0.640_Length_1826	gi|357135971|ref|XP_003569580.1|	0	97.88	PREDICTED: ATP synthase subunit beta, mitochondrial-like [Brachypodium distachyon]
Locus_511_Transcript_8/9_Confidence_0.560_Length_1826	gi|357135971|ref|XP_003569580.1|	0	97.88	PREDICTED: ATP synthase subunit beta, mitochondrial-like [Brachypodium distachyon]
Locus_511_Transcript_9/9_Confidence_0.640_Length_1826	gi|357135971|ref|XP_003569580.1|	0	97.66	PREDICTED: ATP synthase subunit beta, mitochondrial-like [Brachypodium distachyon]
Locus_512_Transcript_1/10_Confidence_0.606_Length_2643	gi|357123438|ref|XP_003563417.1|	0	85.49	PREDICTED: uncharacterized protein LOC100842013 [Brachypodium distachyon]
Locus_512_Transcript_2/10_Confidence_0.576_Length_2643	gi|357123438|ref|XP_003563417.1|	0	85.62	PREDICTED: uncharacterized protein LOC100842013 [Brachypodium distachyon]
Locus_512_Transcript_3/10_Confidence_0.576_Length_2643	gi|357123438|ref|XP_003563417.1|	0	85.24	PREDICTED: uncharacterized protein LOC100842013 [Brachypodium distachyon]
Locus_512_Transcript_4/10_Confidence_0.576_Length_2643	gi|357123438|ref|XP_003563417.1|	0	85.75	PREDICTED: uncharacterized protein LOC100842013 [Brachypodium distachyon]
Locus_512_Transcript_5/10_Confidence_0.152_Length_1017	gi|326506216|dbj|BAJ86426.1|	6.66466e-118	93.12	predicted protein [Hordeum vulgare subsp. vulgare]
Locus_512_Transcript_6/10_Confidence_0.515_Length_2643	gi|357123438|ref|XP_003563417.1|	0	85.49	PREDICTED: uncharacterized protein LOC100842013 [Brachypodium distachyon]
Locus_512_Transcript_7/10_Confidence_0.576_Length_2646	gi|357123438|ref|XP_003563417.1|	0	85.49	PREDICTED: uncharacterized protein LOC100842013 [Brachypodium distachyon]
Locus_512_Transcript_8/10_Confidence_0.576_Length_2643	gi|357123438|ref|XP_003563417.1|	0	85.75	PREDICTED: uncharacterized protein LOC100842013 [Brachypodium distachyon]
Locus_512_Transcript_9/10_Confidence_0.333_Length_1614	gi|326506216|dbj|BAJ86426.1|	0	93.76	predicted protein [Hordeum vulgare subsp. vulgare]
Locus_512_Transcript_10/10_Confidence_0.576_Length_2643	gi|357123438|ref|XP_003563417.1|	0	85.62	PREDICTED: uncharacterized protein LOC100842013 [Brachypodium distachyon]
Locus_513_Transcript_1/1_Confidence_1.000_Length_625	gi|357137084|ref|XP_003570131.1|	1.01204e-21	72.00	PREDICTED: uncharacterized protein LOC100830018 [Brachypodium distachyon]
Locus_514_Transcript_1/8_Confidence_0.583_Length_3495	gi|326503840|dbj|BAK02706.1|	0	74.00	predicted protein [Hordeum vulgare subsp. vulgare]
Locus_514_Transcript_2/8_Confidence_0.583_Length_3495	gi|326503840|dbj|BAK02706.1|	0	73.92	predicted protein [Hordeum vulgare subsp. vulgare]
Locus_514_Transcript_3/8_Confidence_0.500_Length_3495	gi|326503840|dbj|BAK02706.1|	0	73.92	predicted protein [Hordeum vulgare subsp. vulgare]
Locus_514_Transcript_4/8_Confidence_0.583_Length_3495	gi|326503840|dbj|BAK02706.1|	0	73.75	predicted protein [Hordeum vulgare subsp. vulgare]
Locus_514_Transcript_5/8_Confidence_0.583_Length_3495	gi|326503840|dbj|BAK02706.1|	0	74.67	predicted protein [Hordeum vulgare subsp. vulgare]
Locus_514_Transcript_6/8_Confidence_0.125_Length_714	gi|357133072|ref|XP_003568152.1|	2.7185e-70	67.63	PREDICTED: uncharacterized protein LOC100846300 [Brachypodium distachyon]
Locus_514_Transcript_7/8_Confidence_0.625_Length_3495	gi|326503840|dbj|BAK02706.1|	0	73.92	predicted protein [Hordeum vulgare subsp. vulgare]
Locus_514_Transcript_8/8_Confidence_0.583_Length_3495	gi|326503840|dbj|BAK02706.1|	0	73.92	predicted protein [Hordeum vulgare subsp. vulgare]
Locus_515_Transcript_1/1_Confidence_1.000_Length_3216	gi|358346026|ref|XP_003637074.1|	0	65.32	Cell wall-associated hydrolase, partial [Medicago truncatula] &gt;gi|355503009|gb|AES84212.1| Cell wall-associated hydrolase, partial [Medicago truncatula]
Locus_516_Transcript_1/4_Confidence_0.700_Length_2308	gi|357138966|ref|XP_003571057.1|	0	85.74	PREDICTED: protein STRUBBELIG-RECEPTOR FAMILY 8-like [Brachypodium distachyon]
Locus_516_Transcript_2/4_Confidence_0.700_Length_2308	gi|357138966|ref|XP_003571057.1|	0	85.58	PREDICTED: protein STRUBBELIG-RECEPTOR FAMILY 8-like [Brachypodium distachyon]
Locus_516_Transcript_3/4_Confidence_0.700_Length_2308	gi|357138966|ref|XP_003571057.1|	0	85.89	PREDICTED: protein STRUBBELIG-RECEPTOR FAMILY 8-like [Brachypodium distachyon]
Locus_516_Transcript_4/4_Confidence_0.700_Length_2308	gi|357138966|ref|XP_003571057.1|	0	85.89	PREDICTED: protein STRUBBELIG-RECEPTOR FAMILY 8-like [Brachypodium distachyon]
Locus_518_Transcript_1/3_Confidence_0.600_Length_963	gi|326503328|dbj|BAJ99289.1|	1.51785e-92	82.61	predicted protein [Hordeum vulgare subsp. vulgare]
Locus_518_Transcript_2/3_Confidence_0.400_Length_996	gi|326503328|dbj|BAJ99289.1|	1.61061e-92	82.61	predicted protein [Hordeum vulgare subsp. vulgare]
Locus_518_Transcript_3/3_Confidence_0.600_Length_938	gi|326503328|dbj|BAJ99289.1|	1.45039e-92	82.61	predicted protein [Hordeum vulgare subsp. vulgare]
Locus_519_Transcript_1/2_Confidence_1.000_Length_252	gi|166568|gb|AAA32721.1|	2.23044e-18	100.00	seed storage protein [Avena sativa]
Locus_519_Transcript_2/2_Confidence_1.000_Length_276	gi|693794|gb|AAB32025.1|	2.09572e-21	94.23	alcohol-soluble avenin-3=23.2 kda protein [Avena sativa=oat, Narymsky 943, Peptide, 201 aa]
Locus_520_Transcript_1/4_Confidence_0.700_Length_1914	gi|357157562|ref|XP_003577839.1|	0	70.24	PREDICTED: uncharacterized protein LOC100828235 [Brachypodium distachyon]
Locus_520_Transcript_2/4_Confidence_0.700_Length_1914	gi|357157562|ref|XP_003577839.1|	0	70.08	PREDICTED: uncharacterized protein LOC100828235 [Brachypodium distachyon]
Locus_520_Transcript_3/4_Confidence_0.700_Length_1914	gi|357157562|ref|XP_003577839.1|	0	70.08	PREDICTED: uncharacterized protein LOC100828235 [Brachypodium distachyon]
Locus_520_Transcript_4/4_Confidence_0.700_Length_1914	gi|357157562|ref|XP_003577839.1|	0	69.92	PREDICTED: uncharacterized protein LOC100828235 [Brachypodium distachyon]
Locus_521_Transcript_1/6_Confidence_0.667_Length_2515	gi|115484005|ref|NP_001065664.1|	0	76.69	Os11g0132600 [Oryza sativa Japonica Group] &gt;gi|77548572|gb|ABA91369.1| Alpha-L-arabinofuranosidase C-terminus family protein, expressed [Oryza sativa Japonica Group] &gt;gi|77548573|gb|ABA91370.1| Alpha-L-arabinofuranosidase C-terminus family protein, expressed [Oryza sativa Japonica Group] &gt;gi|113644368|dbj|BAF27509.1| Os11g0132600 [Oryza sativa Japonica Group]
Locus_521_Transcript_2/6_Confidence_0.667_Length_2510	gi|115484005|ref|NP_001065664.1|	0	76.69	Os11g0132600 [Oryza sativa Japonica Group] &gt;gi|77548572|gb|ABA91369.1| Alpha-L-arabinofuranosidase C-terminus family protein, expressed [Oryza sativa Japonica Group] &gt;gi|77548573|gb|ABA91370.1| Alpha-L-arabinofuranosidase C-terminus family protein, expressed [Oryza sativa Japonica Group] &gt;gi|113644368|dbj|BAF27509.1| Os11g0132600 [Oryza sativa Japonica Group]
Locus_521_Transcript_3/6_Confidence_0.667_Length_2510	gi|115484005|ref|NP_001065664.1|	0	76.54	Os11g0132600 [Oryza sativa Japonica Group] &gt;gi|77548572|gb|ABA91369.1| Alpha-L-arabinofuranosidase C-terminus family protein, expressed [Oryza sativa Japonica Group] &gt;gi|77548573|gb|ABA91370.1| Alpha-L-arabinofuranosidase C-terminus family protein, expressed [Oryza sativa Japonica Group] &gt;gi|113644368|dbj|BAF27509.1| Os11g0132600 [Oryza sativa Japonica Group]
Locus_521_Transcript_4/6_Confidence_0.667_Length_2513	gi|218185175|gb|EEC67602.1|	0	77.58	hypothetical protein OsI_34972 [Oryza sativa Indica Group]
Locus_521_Transcript_5/6_Confidence_0.667_Length_2510	gi|115484005|ref|NP_001065664.1|	0	76.85	Os11g0132600 [Oryza sativa Japonica Group] &gt;gi|77548572|gb|ABA91369.1| Alpha-L-arabinofuranosidase C-terminus family protein, expressed [Oryza sativa Japonica Group] &gt;gi|77548573|gb|ABA91370.1| Alpha-L-arabinofuranosidase C-terminus family protein, expressed [Oryza sativa Japonica Group] &gt;gi|113644368|dbj|BAF27509.1| Os11g0132600 [Oryza sativa Japonica Group]
Locus_521_Transcript_6/6_Confidence_0.667_Length_2510	gi|115484005|ref|NP_001065664.1|	0	76.69	Os11g0132600 [Oryza sativa Japonica Group] &gt;gi|77548572|gb|ABA91369.1| Alpha-L-arabinofuranosidase C-terminus family protein, expressed [Oryza sativa Japonica Group] &gt;gi|77548573|gb|ABA91370.1| Alpha-L-arabinofuranosidase C-terminus family protein, expressed [Oryza sativa Japonica Group] &gt;gi|113644368|dbj|BAF27509.1| Os11g0132600 [Oryza sativa Japonica Group]
Locus_523_Transcript_1/2_Confidence_1.000_Length_270	gi|332713695|gb|AEE98364.1|	1.36338e-44	97.75	elongation factor 1-alpha [Deschampsia antarctica]
Locus_523_Transcript_2/2_Confidence_1.000_Length_135	gi|332713697|gb|AEE98365.1|	1.84014e-17	97.73	elongation factor 1-alpha [Deschampsia antarctica]
Locus_524_Transcript_1/1_Confidence_1.000_Length_682	gi|226505526|ref|NP_001144109.1|	4.87057e-18	83.33	uncharacterized protein LOC100276949 [Zea mays] &gt;gi|195637006|gb|ACG37971.1| hypothetical protein [Zea mays] &gt;gi|223950167|gb|ACN29167.1| unknown [Zea mays]
Locus_525_Transcript_1/5_Confidence_0.545_Length_681	gi|357137413|ref|XP_003570295.1|	7.73484e-72	94.29	PREDICTED: leucine aminopeptidase 2, chloroplastic-like [Brachypodium distachyon]
Locus_525_Transcript_2/5_Confidence_0.545_Length_712	gi|357137413|ref|XP_003570295.1|	1.34605e-77	94.67	PREDICTED: leucine aminopeptidase 2, chloroplastic-like [Brachypodium distachyon]
Locus_525_Transcript_3/5_Confidence_0.545_Length_683	gi|357137413|ref|XP_003570295.1|	1.31936e-71	94.29	PREDICTED: leucine aminopeptidase 2, chloroplastic-like [Brachypodium distachyon]
Locus_525_Transcript_4/5_Confidence_0.636_Length_675	gi|357137413|ref|XP_003570295.1|	5.79361e-72	95.00	PREDICTED: leucine aminopeptidase 2, chloroplastic-like [Brachypodium distachyon]
Locus_525_Transcript_5/5_Confidence_0.636_Length_681	gi|357137413|ref|XP_003570295.1|	1.31936e-71	94.29	PREDICTED: leucine aminopeptidase 2, chloroplastic-like [Brachypodium distachyon]
Locus_526_Transcript_3/4_Confidence_0.625_Length_483	gi|72256331|gb|AAZ67071.1|	8.40787e-26	54.05	cereal-type amylase inhibitor [Secale cereale]
Locus_527_Transcript_1/5_Confidence_0.615_Length_725	gi|326526151|dbj|BAJ93252.1|	6.50029e-75	90.12	predicted protein [Hordeum vulgare subsp. vulgare]
Locus_527_Transcript_2/5_Confidence_0.692_Length_858	gi|326526151|dbj|BAJ93252.1|	4.27142e-101	91.71	predicted protein [Hordeum vulgare subsp. vulgare]
Locus_527_Transcript_3/5_Confidence_0.615_Length_725	gi|326526151|dbj|BAJ93252.1|	6.50029e-75	90.12	predicted protein [Hordeum vulgare subsp. vulgare]
Locus_527_Transcript_4/5_Confidence_0.385_Length_405	gi|357142020|ref|XP_003572431.1|	4.51822e-64	97.06	PREDICTED: GDT1-like protein 4-like [Brachypodium distachyon]
Locus_527_Transcript_5/5_Confidence_0.615_Length_725	gi|326526151|dbj|BAJ93252.1|	6.50029e-75	90.12	predicted protein [Hordeum vulgare subsp. vulgare]
Locus_528_Transcript_1/2_Confidence_1.000_Length_866	gi|57471724|gb|AAW50993.1|	5.15003e-78	92.36	ribosomal protein S7 [Triticum aestivum]
Locus_528_Transcript_2/2_Confidence_1.000_Length_866	gi|57471724|gb|AAW50993.1|	5.15003e-78	92.36	ribosomal protein S7 [Triticum aestivum]
Locus_529_Transcript_1/6_Confidence_0.647_Length_1587	gi|357134565|ref|XP_003568887.1|	0	96.39	PREDICTED: dihydrolipoyl dehydrogenase-like [Brachypodium distachyon]
Locus_529_Transcript_2/6_Confidence_0.647_Length_1665	gi|45267881|gb|AAS55780.1|	0	93.84	putative lipoamide dehydrogenase [Oryza sativa Japonica Group] &gt;gi|54291862|gb|AAV32230.1| putative dihydrolipoamide dehydrogenase [Oryza sativa Japonica Group]
Locus_529_Transcript_3/6_Confidence_0.647_Length_1665	gi|45267881|gb|AAS55780.1|	0	94.33	putative lipoamide dehydrogenase [Oryza sativa Japonica Group] &gt;gi|54291862|gb|AAV32230.1| putative dihydrolipoamide dehydrogenase [Oryza sativa Japonica Group]
Locus_529_Transcript_4/6_Confidence_0.647_Length_1665	gi|45267881|gb|AAS55780.1|	0	94.33	putative lipoamide dehydrogenase [Oryza sativa Japonica Group] &gt;gi|54291862|gb|AAV32230.1| putative dihydrolipoamide dehydrogenase [Oryza sativa Japonica Group]
Locus_529_Transcript_5/6_Confidence_0.176_Length_546	gi|45267881|gb|AAS55780.1|	3.28277e-21	85.00	putative lipoamide dehydrogenase [Oryza sativa Japonica Group] &gt;gi|54291862|gb|AAV32230.1| putative dihydrolipoamide dehydrogenase [Oryza sativa Japonica Group]
Locus_529_Transcript_6/6_Confidence_0.647_Length_1665	gi|45267881|gb|AAS55780.1|	0	94.33	putative lipoamide dehydrogenase [Oryza sativa Japonica Group] &gt;gi|54291862|gb|AAV32230.1| putative dihydrolipoamide dehydrogenase [Oryza sativa Japonica Group]
Locus_530_Transcript_1/4_Confidence_0.636_Length_1864	gi|357154041|ref|XP_003576650.1|	0	64.03	PREDICTED: uncharacterized protein LOC100846232 [Brachypodium distachyon]
Locus_530_Transcript_2/4_Confidence_0.727_Length_1864	gi|357154041|ref|XP_003576650.1|	0	65.73	PREDICTED: uncharacterized protein LOC100846232 [Brachypodium distachyon]
Locus_530_Transcript_3/4_Confidence_0.727_Length_2121	gi|357154041|ref|XP_003576650.1|	0	65.35	PREDICTED: uncharacterized protein LOC100846232 [Brachypodium distachyon]
Locus_530_Transcript_4/4_Confidence_0.727_Length_1864	gi|357154041|ref|XP_003576650.1|	0	65.73	PREDICTED: uncharacterized protein LOC100846232 [Brachypodium distachyon]
Locus_531_Transcript_1/8_Confidence_0.600_Length_2665	gi|326495052|dbj|BAJ85622.1|	0	91.01	predicted protein [Hordeum vulgare subsp. vulgare]
Locus_531_Transcript_2/8_Confidence_0.250_Length_644	gi|326495052|dbj|BAJ85622.1|	8.26141e-70	92.20	predicted protein [Hordeum vulgare subsp. vulgare]
Locus_531_Transcript_3/8_Confidence_0.300_Length_644	gi|326495052|dbj|BAJ85622.1|	4.84329e-70	92.20	predicted protein [Hordeum vulgare subsp. vulgare]
Locus_531_Transcript_4/8_Confidence_0.550_Length_2595	gi|326495052|dbj|BAJ85622.1|	0	91.56	predicted protein [Hordeum vulgare subsp. vulgare]
Locus_531_Transcript_5/8_Confidence_0.600_Length_2659	gi|326495052|dbj|BAJ85622.1|	0	91.01	predicted protein [Hordeum vulgare subsp. vulgare]
Locus_531_Transcript_6/8_Confidence_0.600_Length_2659	gi|326495052|dbj|BAJ85622.1|	0	91.01	predicted protein [Hordeum vulgare subsp. vulgare]
Locus_531_Transcript_7/8_Confidence_0.600_Length_2659	gi|326495052|dbj|BAJ85622.1|	0	91.15	predicted protein [Hordeum vulgare subsp. vulgare]
Locus_531_Transcript_8/8_Confidence_0.600_Length_2659	gi|326495052|dbj|BAJ85622.1|	0	91.01	predicted protein [Hordeum vulgare subsp. vulgare]
Locus_532_Transcript_1/2_Confidence_0.667_Length_207	gi|66840998|emb|CAI64398.1|	2.94293e-23	80.00	5a2 protein [Triticum aestivum]
Locus_532_Transcript_2/2_Confidence_0.667_Length_200	gi|66840998|emb|CAI64398.1|	1.32974e-23	81.03	5a2 protein [Triticum aestivum]
Locus_533_Transcript_1/8_Confidence_0.350_Length_828	gi|326494222|dbj|BAJ90380.1|	2.98144e-104	88.35	predicted protein [Hordeum vulgare subsp. vulgare] &gt;gi|326494274|dbj|BAJ90406.1| predicted protein [Hordeum vulgare subsp. vulgare]
Locus_533_Transcript_2/8_Confidence_0.250_Length_800	gi|326494222|dbj|BAJ90380.1|	5.20323e-111	92.72	predicted protein [Hordeum vulgare subsp. vulgare] &gt;gi|326494274|dbj|BAJ90406.1| predicted protein [Hordeum vulgare subsp. vulgare]
[truncated: 41,944 more rows]
