# Supplementary material for: Analysis and annotation of the hexaploid oat seed transcriptome
Source: BMC Genomics. 2013 Jul 11;14:471. doi: 10.1186/1471-2164-14-471 (PMC3720263; doi:10.1186/1471-2164-14-471)
Supplement: Additional file 7 — Excel spreadsheet containing the over-represented GO categories and genes. [file 1471-2164-14-471-S7.xlsx]

## Sheet: Cellular_component
File created with BiNGO (c) on Jul 26, 2012 at 3:11:06 PM
Overrepresentation
Selected statistical test : Hypergeometric test
Selected correction : Benjamini & Hochberg False Discovery Rate (FDR) correction
Selected significance level : 0.05
Testing option : Use whole annotation as reference set
GO-ID	Description	p-value	corr p-value	Genes in test set
44464	cell part	2.6433e-06	0.00028912	ZIP1|MGG_06732|HSP70|CAD|SIGA|CHLREDRAFT_187711|HSP|AQP2|AKT1|GAG-POL|DHN1|MCM7|ATP2|DXR|PGI|SDH4|CBP20|PGM|LUC7L3|PHC2|PGAP3|PEPC|ELP2|TOPA|VIP2|CCDC88C|CDC5|ACS1|ARP3|RCD1|POLA|MCM2|ATPF|SMC|MCM6|FDH|CARB|PYRB|RPS11|ARD1|AROB|AROA|ADD1|FBXL2|MYO1|DNAA|LTP1|COPZ1|MDH|SAMS|RPS6-2|MGG_01095|HSP90|SEC61|EF1A|MIP|RASAL1|INFB|STP1|MT1A|ADH1|UFM1|TEF1|RPL3|DIP2|GAPDH|VPS36|TRX|UFSP2|WDR5|CTR1|CS|H2B|H…
5623	cell	2.7021e-06	0.00028912	ZIP1|MGG_06732|HSP70|CAD|SIGA|CHLREDRAFT_187711|HSP|AQP2|AKT1|GAG-POL|DHN1|MCM7|ATP2|DXR|PGI|SDH4|CBP20|PGM|LUC7L3|PHC2|PGAP3|PEPC|ELP2|TOPA|VIP2|CCDC88C|CDC5|ACS1|ARP3|RCD1|POLA|MCM2|ATPF|SMC|MCM6|FDH|CARB|PYRB|RPS11|ARD1|AROB|AROA|ADD1|FBXL2|MYO1|DNAA|LTP1|COPZ1|MDH|SAMS|RPS6-2|MGG_01095|HSP90|SEC61|EF1A|MIP|RASAL1|INFB|STP1|MT1A|ADH1|UFM1|TEF1|RPL3|DIP2|GAPDH|VPS36|TRX|UFSP2|WDR5|CTR1|CS|H2B|H…
5618	cell wall	1.0189e-05	0.00072681	TOPA|DNAA|LTP1|HSP70|SMC|HSP90|INFB|ADH1|PYRB|TEF1|AROB|PGK1|FFH
5625	soluble fraction	2.0452e-05	0.00095298	ATP2|ADH1|ASN1|ARD1|PGK1|SAD1
5829	cytosol	2.6077e-05	0.00095298	PEPC|TOPA|VIP2|MGG_06732|MDH|ACS1|RPS6-2|HSP70|CAD|SOD1|SMC|EF1A|CHLREDRAFT_187711|SDHA|GAG-POL|FDH|PYRB|RPS11|AROB|AROA|GAPDH|TRX|ADD1
30446	hyphal cell wall	2.6719e-05	0.00095298	ADH1|TEF1|HSP70|PGK1|HSP90
5886	plasma membrane	6.0727e-05	0.0018565	ZIP1|DNAA|MDH|HSP70|SEC61|HSP90|SIGA|HSP|AQP2|RASAL1|INFB|ATP2|ADH1|PGI|SDH4|TRX|PGM|PEPC|TOPA|CTR1|POLA|SMC|ATPF|SDHA|ABP1|CARB|PYRB|FBA|AROB|AROA|PGK1|RPSF|FFH
30312	external encapsulating structure	7.2267e-05	0.0019331	TOPA|DNAA|LTP1|HSP70|SMC|HSP90|INFB|ADH1|PYRB|TEF1|AROB|PGK1|FFH
16020	membrane	0.00010028	0.0023844	ZIP1|DNAA|COPZ1|MDH|HSP70|HSP90|SEC61|SIGA|CHLREDRAFT_187711|HSP|AQP2|MIP|RASAL1|INFB|ATP2|ADH1|PGI|SDH4|PGM|TRX|VPS36|PGAP3|PEPC|TOPA|CTR1|HACE1|POLA|ATPF|SMC|PLD|SDHA|ABP1|CARB|PFEST|PYRB|FBA|AROB|PGK1|AROA|RPSF|FFH|FBXL2
267	cell fraction	0.00012064	0.0025817	ATP2|CCDC88C|ADH1|ASN1|ARD1|PGK1|HSP90|SAD1
9986	cell surface	0.00033113	0.0064419	ATP2|ADH1|TEF1|RPL3|HSP70|PGK1|HSP90
16363	nuclear matrix	0.00043294	0.0077208	CAD|POLA
5737	cytoplasm	0.00080057	0.013039	MGG_06732|CAD|HSP70|CHLREDRAFT_187711|GAG-POL|AKT1|DHN1|DXR|SDH4|CBP20|PGAP3|TOPA|PEPC|VIP2|CDC5|ACS1|ARP3|RCD1|SMC|FDH|PYRB|AROB|RPS11|AROA|MYO1|ADD1|COPZ1|SAMS|MDH|RPS6-2|SEC61|HSP90|EF1A|RASAL1|STP1|MT1A|UFM1|GAPDH|TRX|VPS36|UFSP2|CS|H2B|HACE1|DRG1|SOD1|SDHA|KIP1|GK|PGK1|PHO1
34399	nuclear periphery	0.00090128	0.013039	CAD|POLA
9277	fungal-type cell wall	0.00091395	0.013039	ADH1|TEF1|HSP70|PGK1|HSP90
30427	site of polarized growth	0.0014982	0.020039	ABP1|CDC5|ARP3|MYO1
30445	yeast-form cell wall	0.0016088	0.020252	ADH1|TEF1|HSP70
44424	intracellular part	0.0017349	0.020626	MGG_06732|HSP70|CAD|CHLREDRAFT_187711|GAG-POL|AKT1|DHN1|MCM7|DXR|SDH4|CBP20|LUC7L3|PHC2|PGAP3|PEPC|ELP2|TOPA|VIP2|CDC5|ACS1|ARP3|MCM2|POLA|RCD1|ATPF|SMC|MCM6|FDH|PYRB|RPS11|AROB|AROA|ADD1|MYO1|COPZ1|MDH|SAMS|RPS6-2|MGG_01095|HSP90|SEC61|EF1A|RASAL1|STP1|MT1A|UFM1|RPL3|DIP2|GAPDH|VPS36|TRX|UFSP2|WDR5|CS|H2B|HACE1|DRG1|SOD1|SDHA|EIF4E|KIP1|BRE|GK|PGK1|PHO1
5622	intracellular	0.0019835	0.02234	MGG_06732|HSP70|CAD|CHLREDRAFT_187711|GAG-POL|AKT1|DHN1|MCM7|DXR|SDH4|CBP20|LUC7L3|PHC2|PGAP3|PEPC|ELP2|TOPA|VIP2|CDC5|ACS1|ARP3|MCM2|POLA|RCD1|ATPF|SMC|MCM6|FDH|PYRB|RPS11|AROB|AROA|ADD1|MYO1|COPZ1|MDH|SAMS|RPS6-2|MGG_01095|HSP90|SEC61|EF1A|RASAL1|STP1|MT1A|UFM1|RPL3|DIP2|GAPDH|VPS36|TRX|UFSP2|WDR5|CS|H2B|HACE1|DRG1|SOD1|SDHA|EIF4E|KIP1|BRE|GK|PGK1|PHO1
5816	spindle pole body	0.0032612	0.034445	KIP1|CDC5
44444	cytoplasmic part	0.0033801	0.034445	MGG_06732|COPZ1|MDH|RPS6-2|HSP70|CAD|SEC61|EF1A|CHLREDRAFT_187711|GAG-POL|MT1A|DXR|SDH4|GAPDH|VPS36|TRX|PGAP3|PEPC|TOPA|VIP2|UFSP2|CDC5|CS|H2B|ACS1|HACE1|ARP3|RCD1|SOD1|SMC|SDHA|FDH|PYRB|KIP1|RPS11|GK|AROB|AROA|PHO1|ADD1|MYO1
5845	mRNA cap binding complex	0.0043521	0.037849	EIF4E|CBP20
34518	RNA cap binding complex	0.0043521	0.037849	EIF4E|CBP20
45281	succinate dehydrogenase complex	0.0049523	0.037849	SDHA|SDH4
45283	fumarate reductase complex	0.0049523	0.037849	SDHA|SDH4
45257	succinate dehydrogenase complex (ubiquinone)	0.0049523	0.037849	SDHA|SDH4
45273	respiratory chain complex II	0.0049523	0.037849	SDHA|SDH4
5749	mitochondrial respiratory chain complex II	0.0049523	0.037849	SDHA|SDH4
42555	MCM complex	0.0062595	0.040651	MCM7|MCM2
30126	COPI vesicle coat	0.0066486	0.040651	COPZ1
30663	COPI coated vesicle membrane	0.0066486	0.040651	COPZ1
20015	glycosome	0.0066486	0.040651	GK
814	ESCRT II complex	0.0066486	0.040651	VPS36
32838	cell projection cytoplasm	0.0066486	0.040651	SOD1
32839	dendrite cytoplasm	0.0066486	0.040651	SOD1
5935	cellular bud neck	0.010129	0.06021	CDC5|MYO1
32040	small-subunit processome	0.011907	0.068868	RPL3|DIP2
46540	U4/U6 x U5 tri-snRNP complex	0.013253	0.074637	MGG_01095
5933	cellular bud	0.015838	0.086907	CDC5|MYO1
30660	Golgi-associated vesicle membrane	0.026332	0.14088	COPZ1
44448	cell cortex part	0.03038	0.15354	ARP3|MYO1
30137	COPI-coated vesicle	0.032807	0.15354	COPZ1
142	cellular bud neck contractile ring	0.032807	0.15354	MYO1
44161	host cell cytoplasmic vesicle	0.032807	0.15354	S8
5763	mitochondrial small ribosomal subunit	0.032807	0.15354	RPS11
44446	intracellular organelle part	0.033004	0.15354	COPZ1|RPS6-2|CAD|MGG_01095|CHLREDRAFT_187711|GAG-POL|MCM7|RPL3|SDH4|CBP20|VPS36|PHC2|PGAP3|WDR5|CDC5|CS|HACE1|ARP3|MCM2|POLA|SDHA|KIP1|BRE|RPS11|PHO1|MYO1
922	spindle pole	0.039034	0.17491	KIP1|CDC5
314	organellar small ribosomal subunit	0.039239	0.17491	RPS11
228	nuclear chromosome	0.04005	0.17491	MCM7|CDC5|POLA|MCM2
44422	organelle part	0.043251	0.18083	COPZ1|RPS6-2|CAD|MGG_01095|CHLREDRAFT_187711|GAG-POL|MCM7|RPL3|SDH4|CBP20|VPS36|PHC2|PGAP3|WDR5|CDC5|CS|HACE1|ARP3|MCM2|POLA|SDHA|KIP1|BRE|RPS11|PHO1|MYO1
30529	ribonucleoprotein complex	0.04477	0.18083	RPL3|RPS6-2|DIP2|RPS11|RCD1|MGG_01095
45260	plasma membrane proton-transporting ATP synthase complex	0.045629	0.18083	ATPF
70772	PAS complex	0.045629	0.18083	CHLREDRAFT_187711
31235	intrinsic to internal side of plasma membrane	0.045629	0.18083	RASAL1
32991	macromolecular complex	0.048789	0.18984	ELP2|WDR5|COPZ1|RPS6-2|RCD1|POLA|MCM2|MGG_01095|ATPF|SOD1|CHLREDRAFT_187711|SDHA|EIF4E|MCM7|BRE|RPL3|DIP2|RPS11|SDH4|CBP20|VPS36|PHC2
139	Golgi membrane	0.051824	0.19178	COPZ1|HACE1
35102	PRC1 complex	0.051976	0.19178	PHC2
30479	actin cortical patch	0.051976	0.19178	ARP3
30120	vesicle coat	0.058282	0.20117	COPZ1
70938	contractile ring	0.058282	0.20117	MYO1
5826	actomyosin contractile ring	0.058282	0.20117	MYO1
30864	cortical actin cytoskeleton	0.058282	0.20117	ARP3
932	cytoplasmic mRNA processing body	0.064546	0.21925	RCD1
30684	preribosome	0.065882	0.22029	RPL3|DIP2
70552	BRISC complex	0.070769	0.22946	BRE
5658	alpha DNA polymerase:primase complex	0.070769	0.22946	POLA
5938	cell cortex	0.073333	0.23423	ARP3|MYO1
5815	microtubule organizing center	0.074869	0.23525	KIP1|CDC5|PHO1
5626	insoluble fraction	0.076063	0.23525	ATP2|CCDC88C|HSP90
30532	small nuclear ribonucleoprotein complex	0.07695	0.23525	MGG_01095
44430	cytoskeletal part	0.081355	0.24029	KIP1|CDC5|ARP3|PHO1|MYO1
44454	nuclear chromosome part	0.082157	0.24029	MCM7|POLA|MCM2
30117	membrane coat	0.083091	0.24029	COPZ1
48475	coated membrane	0.083091	0.24029	COPZ1
70531	BRCA1-A complex	0.089191	0.25449	BRE
15629	actin cytoskeleton	0.095093	0.26199	ARP3|MYO1
30863	cortical cytoskeleton	0.095251	0.26199	ARP3
70013	intracellular organelle lumen	0.096718	0.26199	GAG-POL|MCM7|WDR5|CS|RPL3|CAD|RPS11|POLA|MCM2|CBP20
43233	organelle lumen	0.096718	0.26199	GAG-POL|MCM7|WDR5|CS|RPL3|CAD|RPS11|POLA|MCM2|CBP20
5819	spindle	0.10131	0.26387	KIP1|CDC5
31974	membrane-enclosed lumen	0.10291	0.26387	GAG-POL|MCM7|WDR5|CS|RPL3|CAD|RPS11|POLA|MCM2|CBP20
70469	respiratory chain	0.10341	0.26387	SDHA|SDH4
5746	mitochondrial respiratory chain	0.10341	0.26387	SDHA|SDH4
5634	nucleus	0.10358	0.26387	VIP2|UFSP2|CDC5|WDR5|CAD|POLA|MCM2|MGG_01095|SOD1|MCM6|GAG-POL|DHN1|STP1|MCM7|MT1A|UFM1|BRE|RPL3|CBP20|GAPDH|LUC7L3|PHC2
44428	nuclear part	0.10942	0.27549	GAG-POL|MCM7|CDC5|WDR5|RPL3|BRE|CAD|POLA|MCM2|MGG_01095|CBP20|PHC2
32153	cell division site	0.11909	0.29143	MYO1
32155	cell division site part	0.11909	0.29143	MYO1
5856	cytoskeleton	0.11984	0.29143	KIP1|CDC5|ARP3|PHO1|MYO1
71339	MLL1 complex	0.12496	0.30046	WDR5
9897	external side of plasma membrane	0.13078	0.30755	PGK1
5798	Golgi-associated vesicle	0.13078	0.30755	COPZ1
43601	nuclear replisome	0.13656	0.30763	POLA
43596	nuclear replication fork	0.13656	0.30763	POLA
1411	hyphal tip	0.13656	0.30763	ARP3
30894	replisome	0.13656	0.30763	POLA
33647	host intracellular organelle	0.14231	0.31724	S8
22627	cytosolic small ribosomal subunit	0.14988	0.32415	RPS6-2|RPS11
5932	microtubule basal body	0.15369	0.32415	PHO1
5923	tight junction	0.15369	0.32415	ABP1
70160	occluding junction	0.15369	0.32415	ABP1
5759	mitochondrial matrix	0.1545	0.32415	CS|RPS11
31980	mitochondrial lumen	0.1545	0.32415	CS|RPS11
5761	mitochondrial ribosome	0.15933	0.33103	RPS11
44431	Golgi apparatus part	0.16149	0.33229	COPZ1|HACE1
31981	nuclear lumen	0.16782	0.34178	GAG-POL|MCM7|WDR5|RPL3|CAD|POLA|MCM2|CBP20
5811	lipid particle	0.17048	0.34178	H2B
15935	small ribosomal subunit	0.17089	0.34178	RPS6-2|RPS11
5681	spliceosomal complex	0.18149	0.35962	MGG_01095
43296	apical junction complex	0.18694	0.36369	ABP1
313	organellar ribosome	0.18694	0.36369	RPS11
44425	membrane part	0.19111	0.36754	PGAP3|COPZ1|CTR1|ATPF|CHLREDRAFT_187711|PLD|AQP2|SDHA|ABP1|RASAL1|SDH4|PGK1|VPS36
16327	apicolateral plasma membrane	0.19236	0.36754	ABP1
43234	protein complex	0.19609	0.37119	ELP2|WDR5|COPZ1|MCM2|POLA|ATPF|SOD1|CHLREDRAFT_187711|SDHA|MCM7|EIF4E|BRE|SDH4|CBP20|VPS36|PHC2
5657	replication fork	0.19774	0.37119	POLA
30662	coated vesicle membrane	0.20839	0.38778	COPZ1
22626	cytosolic ribosome	0.21415	0.39507	RPS6-2|RPS11
31227	intrinsic to endoplasmic reticulum membrane	0.2241	0.403	PGAP3
35097	histone methyltransferase complex	0.2241	0.403	WDR5
34708	methyltransferase complex	0.2241	0.403	WDR5
5624	membrane fraction	0.22881	0.40418	ATP2|HSP90
43025	neuronal cell body	0.22927	0.40418	SOD1
31090	organelle membrane	0.23042	0.40418	SDHA|PGAP3|COPZ1|HACE1|SDH4|CHLREDRAFT_187711|VPS36
5774	vacuolar membrane	0.2395	0.41329	CHLREDRAFT_187711
43229	intracellular organelle	0.24205	0.41329	COPZ1|RPS6-2|CAD|MGG_01095|SEC61|CHLREDRAFT_187711|GAG-POL|DHN1|STP1|MCM7|MT1A|UFM1|RPL3|DXR|SDH4|CBP20|GAPDH|VPS36|LUC7L3|PHC2|PGAP3|VIP2|UFSP2|CDC5|WDR5|CS|HACE1|ARP3|POLA|MCM2|SOD1|MCM6|SDHA|KIP1|BRE|RPS11|GK|PHO1|MYO1
43231	intracellular membrane-bounded organelle	0.2427	0.41329	COPZ1|CAD|MGG_01095|SEC61|CHLREDRAFT_187711|GAG-POL|DHN1|STP1|MCM7|MT1A|UFM1|RPL3|DXR|SDH4|CBP20|GAPDH|VPS36|LUC7L3|PHC2|PGAP3|VIP2|UFSP2|CDC5|WDR5|CS|HACE1|MCM2|POLA|SOD1|MCM6|SDHA|BRE|RPS11|GK
5654	nucleoplasm	0.24674	0.41329	GAG-POL|MCM7|WDR5|POLA|MCM2|CBP20
43227	membrane-bounded organelle	0.24801	0.41329	COPZ1|CAD|MGG_01095|SEC61|CHLREDRAFT_187711|GAG-POL|DHN1|STP1|MCM7|MT1A|UFM1|RPL3|DXR|SDH4|CBP20|GAPDH|VPS36|LUC7L3|PHC2|PGAP3|VIP2|UFSP2|CDC5|WDR5|CS|HACE1|MCM2|POLA|SOD1|MCM6|SDHA|BRE|RPS11|GK
502	proteasome complex	0.2496	0.41329	ELP2
43226	organelle	0.24962	0.41329	COPZ1|RPS6-2|CAD|MGG_01095|SEC61|CHLREDRAFT_187711|GAG-POL|DHN1|STP1|MCM7|MT1A|UFM1|RPL3|DXR|SDH4|CBP20|GAPDH|VPS36|LUC7L3|PHC2|PGAP3|VIP2|UFSP2|CDC5|WDR5|CS|HACE1|ARP3|POLA|MCM2|SOD1|MCM6|SDHA|KIP1|BRE|RPS11|GK|PHO1|MYO1
12505	endomembrane system	0.25106	0.41329	PGAP3|COPZ1|HACE1|POLA
44445	cytosolic part	0.25584	0.41766	RPS6-2|RPS11
15630	microtubule cytoskeleton	0.25853	0.41766	KIP1|CDC5|PHO1
44437	vacuolar part	0.25957	0.41766	CHLREDRAFT_187711
33279	ribosomal subunit	0.26569	0.42431	RPS6-2|RPS11
42579	microbody	0.27428	0.42971	GK
5777	peroxisome	0.27428	0.42971	GK
785	chromatin	0.278	0.42971	MCM7|MCM2
31012	extracellular matrix	0.27911	0.42971	SOD1
31519	PcG protein complex	0.27911	0.42971	PHC2
19861	flagellum	0.28392	0.43399	PHO1
5694	chromosome	0.29523	0.44617	MCM7|CDC5|POLA|MCM2
123	histone acetyltransferase complex	0.29814	0.44617	WDR5
44297	cell body	0.29814	0.44617	SOD1
43228	non-membrane-bounded organelle	0.31165	0.45995	MCM7|KIP1|CDC5|RPL3|RPS6-2|ARP3|RPS11|POLA|MCM2|PHO1|MYO1
43232	intracellular non-membrane-bounded organelle	0.31165	0.45995	MCM7|KIP1|CDC5|RPL3|RPS6-2|ARP3|RPS11|POLA|MCM2|PHO1|MYO1
5739	mitochondrion	0.31871	0.46715	SDHA|CS|CAD|RPS11|SDH4|SOD1
30425	dendrite	0.33472	0.48728	SOD1
44429	mitochondrial part	0.34182	0.49426	SDHA|CS|RPS11|SDH4
32993	protein-DNA complex	0.35229	0.50598	POLA
5911	cell-cell junction	0.3609	0.51148	ABP1
30659	cytoplasmic vesicle membrane	0.3609	0.51148	COPZ1
44433	cytoplasmic vesicle part	0.3694	0.51825	COPZ1
5840	ribosome	0.37517	0.51825	RPS6-2|RPS11
16324	apical plasma membrane	0.37779	0.51825	AQP2
10008	endosome membrane	0.37779	0.51825	VPS36
12506	vesicle membrane	0.37779	0.51825	COPZ1
44463	cell projection part	0.38228	0.52107	SOD1|PHO1
5794	Golgi apparatus	0.40106	0.5398	COPZ1|HACE1
31410	cytoplasmic vesicle	0.40106	0.5398	COPZ1|SOD1
30135	coated vesicle	0.41025	0.5487	COPZ1
5635	nuclear envelope	0.41418	0.54891	POLA
44440	endosomal part	0.41809	0.54891	VPS36
9898	internal side of plasma membrane	0.41809	0.54891	RASAL1
44427	chromosomal part	0.42458	0.55402	MCM7|POLA|MCM2
45177	apical part of cell	0.42967	0.55727	AQP2
44455	mitochondrial membrane part	0.43328	0.55857	SDHA|SDH4
44459	plasma membrane part	0.4415	0.56323	RASAL1|ABP1|PGK1|ATPF|AQP2
44451	nucleoplasm part	0.44216	0.56323	MCM7|WDR5|MCM2
31982	vesicle	0.44681	0.56578	COPZ1|SOD1
33655	host cell cytoplasm part	0.45581	0.57378	S8
30054	cell junction	0.46305	0.57949	ABP1
31224	intrinsic to membrane	0.4675	0.58165	PGAP3|RASAL1|CTR1|ATPF|PLD
31300	intrinsic to organelle membrane	0.47374	0.58602	PGAP3
30430	host cell cytoplasm	0.48075	0.59127	S8
42597	periplasmic space	0.48422	0.59213	PLD
5730	nucleolus	0.50116	0.60937	RPL3|POLA
33646	host intracellular part	0.51443	0.61847	S8
43656	intracellular region of host	0.51443	0.61847	S8
5743	mitochondrial inner membrane	0.52398	0.62296	SDHA|SDH4
19866	organelle inner membrane	0.52398	0.62296	SDHA|SDH4
31967	organelle envelope	0.53623	0.634	SDHA|SDH4|POLA
45259	proton-transporting ATP synthase complex	0.55499	0.65257	ATPF
5576	extracellular region	0.56585	0.65875	DEF1|TPX1|SOD1|ABP1|INFB|ADH1|S8|PPO|AG2|FBA|FP1|TRX|SAP1
31226	intrinsic to plasma membrane	0.56941	0.65875	RASAL1|ATPF
43005	neuron projection	0.56968	0.65875	SOD1
16469	proton-transporting two-sector ATPase complex	0.57256	0.65875	ATPF
5783	endoplasmic reticulum	0.60065	0.68738	PGAP3|UFSP2|SEC61
31966	mitochondrial membrane	0.61867	0.70423	SDHA|SDH4
5740	mitochondrial envelope	0.66195	0.74951	SDHA|SDH4
5773	vacuole	0.67552	0.76085	CHLREDRAFT_187711
31975	envelope	0.67957	0.7614	SDHA|SDH4|POLA
16023	cytoplasmic membrane-bounded vesicle	0.68414	0.76253	COPZ1
31988	membrane-bounded vesicle	0.70069	0.77667	COPZ1
42995	cell projection	0.70409	0.77667	SOD1|PHO1
5615	extracellular space	0.76501	0.83955	ABP1|SOD1
5789	endoplasmic reticulum membrane	0.77901	0.84471	PGAP3
48471	perinuclear region of cytoplasm	0.78049	0.84471	MT1A
42175	nuclear membrane-endoplasmic reticulum network	0.78634	0.84471	PGAP3
16021	integral to membrane	0.7975	0.84471	CTR1|ATPF|PLD
33643	host cell part	0.80951	0.84471	S8
43657	host cell	0.81459	0.84471	S8
18995	host	0.81584	0.84471	S8
44216	other organism cell	0.81584	0.84471	S8
44217	other organism part	0.81584	0.84471	S8
5887	integral to plasma membrane	0.81584	0.84471	ATPF
44432	endoplasmic reticulum part	0.81708	0.84471	PGAP3
44215	other organism	0.81708	0.84471	S8
43245	extraorganismal space	0.82316	0.84483	S8
71212	subsynaptic reticulum	0.82904	0.84483	PGAP3
5768	endosome	0.82904	0.84483	VPS36
44421	extracellular region part	0.8582	0.87041	ABP1|S8|SOD1
20011	apicoplast	0.95136	0.96034	DXR
9536	plastid	0.96661	0.97114	DXR
5575	cellular_component	1	1	CAO19.1637|CAO19.11017|SIGA|CHLREDRAFT_187711|HSP|AQP2|GAG-POL|MGG_05603|DHN1|ATP2|ATG4|LYS5|ATG7|TPT1|PGI|MGG_01004|SDH4|PGM|LUC7L3|SAP1|TOPA|VIP2|USP1|ACS1|ARP3|POLA|RCD1|ATPF|CARB|MGG_13029|FAD2|RPS11|AROB|AROA|FBXL2|ADK1|ADD1|MYO1|DNAA|COPZ1|MDH|PANDA_018390|RASAL1|MGG_01600|STP1|PPO|TEF1|BAS1|RPL3|DIP2|TRX|UFSP2|WDR5|CTR1|CAO19.6166|HACE1|SAD2|ATG3|SAD1|MBF1|PFEST|EIF4E|MAP2|GK|RPSF|PHO1|FFH…

## Sheet: Biological_process
File created with BiNGO (c) on Jul 26, 2012 at 3:12:08 PM
Overrepresentation
Selected statistical test : Hypergeometric test
Selected correction : Benjamini & Hochberg False Discovery Rate (FDR) correction
Selected significance level : 0.05
Testing option : Use whole annotation as reference set
GO-ID	Description	p-value	corr p-value	Genes in test set
6096	glycolysis	1.968e-07	0.00022062	ADH1|PGI|FBA|GK|PGK1
8152	metabolic process	7.2737e-07	0.00029693	UBC7|UFC1|CAD|CHLREDRAFT_187711|AKT1|ADA2|GAG-POL|MCM7|LYS5|TPT1|DXR|PGI|CBP20|LUC7L3|SAP1|PGK-1|PGAP3|ELP2|VIP2|CCDC88C|ARF|ACS1|MCM2|POLA|MCM6|MRE11|MURC|FDH|CARB|FNR|FAD2|ARD1|AROB|DMC1|AROA|ADD1|ACHE|DNAA|MDH|SAMS|RPS6-2|MGG_01095|MIP|PPO|ADH1|UFM1|TEF1|BAS1|PAPA|GAPDH|VPS36|TRX|UREG|ACBP|WDR5|MKP1|CS|HACE1|SOD1|CYB5|PLD|ATG3|SDHA|ABP1|EIF4E|RAB2|BRE|FBA|GK|PGK1|TPS2
44237	cellular metabolic process	8.8251e-07	0.00029693	UBC7|UFC1|CAD|CHLREDRAFT_187711|AKT1|GAG-POL|ADA2|MCM7|LYS5|DXR|TPT1|PGI|CBP20|LUC7L3|SAP1|PGK-1|PGAP3|ELP2|VIP2|CCDC88C|ARF|ACS1|MCM2|POLA|MCM6|MRE11|MURC|FDH|CARB|FNR|FAD2|ARD1|AROB|DMC1|AROA|ADD1|ACHE|DNAA|MDH|SAMS|RPS6-2|MGG_01095|MIP|PPO|ADH1|UFM1|TEF1|BAS1|PAPA|GAPDH|TRX|UREG|ACBP|WDR5|MKP1|HACE1|SOD1|PLD|ATG3|SDHA|EIF4E|RAB2|BRE|FBA|GK|PGK1|TPS2
44238	primary metabolic process	1.0595e-06	0.00029693	UBC7|UFC1|CAD|AKT1|GAG-POL|ADA2|MCM7|LYS5|DXR|TPT1|PGI|CBP20|LUC7L3|SAP1|PGAP3|ELP2|VIP2|CCDC88C|ARF|ACS1|MCM2|POLA|MCM6|MRE11|MURC|FDH|CARB|FAD2|ARD1|AROB|DMC1|ADD1|ACHE|DNAA|MDH|RPS6-2|MGG_01095|MIP|ADH1|UFM1|PPO|TEF1|BAS1|PAPA|GAPDH|VPS36|TRX|UREG|ACBP|WDR5|MKP1|CS|HACE1|SOD1|CYB5|PLD|EIF4E|RAB2|BRE|FBA|GK|PGK1|TPS2
46164	alcohol catabolic process	2.5601e-06	0.00057397	FDH|ADH1|PGI|FBA|ARD1|GK|PGK1
44281	small molecule metabolic process	4.131e-06	0.00077181	ACHE|DNAA|SAMS|CAD|MCM7|PPO|ADH1|BAS1|DXR|PGI|GAPDH|TRX|UREG|VIP2|ACBP|WDR5|ACS1|MCM2|SOD1|CYB5|SDHA|FDH|RAB2|FAD2|FBA|GK|ARD1|AROB|PGK1|DMC1|AROA|ADD1
46365	monosaccharide catabolic process	6.4297e-06	0.0010297	ADH1|PGI|FBA|ARD1|GK|PGK1
6066	alcohol metabolic process	8.8065e-06	0.001234	FDH|ACHE|VIP2|ADH1|DXR|PGI|FBA|ARD1|GK|PGK1|CYB5|GAPDH
52251	induction by organism of defense response of other organism involved in symbiotic interaction	1.1374e-05	0.0012751	ADH1|HSP70|PGK1|SAP1
44416	induction by symbiont of host defense response	1.1374e-05	0.0012751	ADH1|HSP70|PGK1|SAP1
52510	positive regulation by organism of defense response of other organism involved in symbiotic interaction	1.3828e-05	0.0012918	ADH1|HSP70|PGK1|SAP1
52509	positive regulation by symbiont of host defense response	1.3828e-05	0.0012918	ADH1|HSP70|PGK1|SAP1
6007	glucose catabolic process	1.8645e-05	0.0016023	ADH1|PGI|FBA|GK|PGK1
9987	cellular process	2.001e-05	0.0016023	MAPK|ZIP1|UBC7|UFC1|HSP70|CAD|CHLREDRAFT_187711|HSP|AKT1|ADA2|GAG-POL|DHN1|MCM7|LYS5|TPT1|DXR|PGI|CBP20|LUC7L3|SAP1|PGK-1|PGAP3|ELP2|VIP2|CCDC88C|ARF|ACS1|GSK-3|POLA|MCM2|MCM6|MRE11|FDH|MURC|CARB|FNR|FAD2|ARD1|AROB|DMC1|AROA|ADD1|ACHE|DNAA|COPZ1|RCOM_1445820|MDH|SAMS|RPS6-2|MGG_01095|HSP90|MIP|PPO|ADH1|UFM1|TEF1|BAS1|PAPA|GAPDH|VPS36|TRX|UREG|ACBP|WDR5|CTR1|MKP1|HACE1|SOD1|PLD|ATG3|VITISV_002642|…
40007	growth	4.4071e-05	0.0032936	TOPA|ARGD|CDC5|DRG1|TATB|POLA|HSP90|ATPF|SIGA|ADA2|MURC|INFB|PYRB|BAS1|PGI|DIP2|HIR3|AROB|TPS2|VPS36|FFH
19320	hexose catabolic process	4.7242e-05	0.0033099	ADH1|PGI|FBA|GK|PGK1
44282	small molecule catabolic process	8.9359e-05	0.0058925	UREG|DNAA|MCM2|FDH|MCM7|ADH1|RAB2|PGI|FBA|GK|ARD1|DMC1|PGK1|ADD1
19751	polyol metabolic process	0.0001073	0.0066822	VIP2|ARD1|GK
31349	positive regulation of defense response	0.00012504	0.0073776	PPO|ADH1|HSP70|PGK1|SAP1
5996	monosaccharide metabolic process	0.00024047	0.013341	ADH1|DXR|PGI|FBA|ARD1|GK|PGK1|GAPDH
9056	catabolic process	0.00024992	0.013341	UREG|DNAA|UBC7|MDH|HACE1|MCM2|SOD1|PLD|CHLREDRAFT_187711|ATG3|FDH|MCM7|ADH1|RAB2|PGI|FBA|GK|ARD1|PGK1|CBP20|DMC1|SAP1|ADD1
6091	generation of precursor metabolites and energy	0.0006415	0.030584	SDHA|FNR|ADH1|MDH|PGI|FBA|GK|PGK1
52255	modulation by organism of defense response of other organism involved in symbiotic interaction	0.0006632	0.030584	ADH1|HSP70|PGK1|SAP1
52031	modulation by symbiont of host defense response	0.0006632	0.030584	ADH1|HSP70|PGK1|SAP1
71569	protein ufmylation	0.00068206	0.030584	UFM1|UFC1
6979	response to oxidative stress	0.00086385	0.036746	MSRA|MKP1|TPX1|TPS2|SOD1|HSP|MRE11
43650	dicarboxylic acid biosynthetic process	0.00095061	0.036746	AROB|AROA
9423	chorismate biosynthetic process	0.00095061	0.036746	AROB|AROA
19400	alditol metabolic process	0.00095061	0.036746	ARD1|GK
30447	filamentous growth	0.0010674	0.039884	ADA2|CDC5|BAS1|DIP2|DRG1|HIR3|HSP90|TPS2|VPS36
42710	biofilm formation	0.0011428	0.040241	ADH1|PAPA|PAP1|SAD1
6006	glucose metabolic process	0.0011487	0.040241	ADH1|PGI|FBA|GK|PGK1|GAPDH
51716	cellular response to stimulus	0.0013066	0.044384	MAPK|CCDC88C|RCOM_1445820|HSP70|POLA|HSP90|SOD1|ATG3|CHLREDRAFT_187711|HSP|VITISV_002642|MRE11|AKT1|DHN1|ABP1|FNR|BRE|TPS2|VPS36
42221	response to chemical stimulus	0.0014928	0.049217	MAPK|MKP1|RCOM_1445820|HSP70|TPX1|SOD1|SIGA|HSP|VITISV_002642|MRE11|AKT1|DHN1|ABP1|MSRA|FNR|ICP4|CHEB1|TPS2|VPS36
33554	cellular response to stress	0.0017912	0.057133	DHN1|CCDC88C|BRE|HSP70|POLA|HSP90|TPS2|SOD1|CHLREDRAFT_187711|ATG3|HSP|MRE11
19318	hexose metabolic process	0.002354	0.057133	ADH1|PGI|FBA|GK|PGK1|GAPDH
19695	choline metabolic process	0.0024455	0.057133	FDH|ACHE
50896	response to stimulus	0.0029357	0.057133	MAPK|RCOM_1445820|HSP70|HSP90|SIGA|CHLREDRAFT_187711|HSP|AKT1|DHN1|MSRA|ADH1|PPO|ICP4|VPS36|TRX|LUC7L3|SAP1|CCDC88C|MKP1|DEF1|TPX1|POLA|SOD1|ATG3|VITISV_002642|MRE11|ABP1|FNR|CHEB1|BRE|PGK1|TPS2
34599	cellular response to oxidative stress	0.0029883	0.057133	TPS2|SOD1|HSP|MRE11
6807	nitrogen compound metabolic process	0.0030081	0.057133	ACHE|DNAA|RPS6-2|CAD|MGG_01095|GAG-POL|MCM7|PPO|BAS1|TPT1|PAPA|CBP20|TRX|LUC7L3|SAP1|ELP2|UREG|VIP2|ACS1|MCM2|POLA|SOD1|MCM6|MRE11|MURC|FDH|RAB2|BRE|AROB|DMC1|ADD1
46148	pigment biosynthetic process	0.003377	0.057133	CARB|PPO|BAS1|ADD1
9628	response to abiotic stimulus	0.0034216	0.057133	DHN1|BRE|HSP70|HSP90|TPS2|SOD1|SIGA|TRX|VPS36
19637	organophosphate metabolic process	0.003496	0.057133	PGAP3|DXR|ARD1|GK|PLD
44248	cellular catabolic process	0.0035535	0.057133	UREG|DNAA|UBC7|MDH|HACE1|MCM2|SOD1|ATG3|CHLREDRAFT_187711|PLD|FDH|MCM7|RAB2|CBP20|DMC1|ADD1
48584	positive regulation of response to stimulus	0.0036256	0.057133	PPO|ADH1|BRE|HSP70|PGK1|SAP1
70887	cellular response to chemical stimulus	0.0038696	0.057133	AKT1|MAPK|ABP1|DHN1|FNR|RCOM_1445820|TPS2|SOD1|VPS36|VITISV_002642|HSP|MRE11
6139	nucleobase, nucleoside, nucleotide and nucleic acid metabolic process	0.0042345	0.057133	ELP2|UREG|VIP2|DNAA|RPS6-2|CAD|POLA|MCM2|MGG_01095|SOD1|MCM6|MRE11|GAG-POL|FDH|MCM7|RAB2|BAS1|TPT1|BRE|PAPA|CBP20|DMC1|LUC7L3|ADD1
42440	pigment metabolic process	0.0042549	0.057133	CARB|PPO|BAS1|ADD1
34605	cellular response to heat	0.0043044	0.057133	HSP70|HSP90|TPS2
16236	macroautophagy	0.0045859	0.057133	CHLREDRAFT_187711|ATG3
9415	response to water	0.0045859	0.057133	DHN1|SIGA
5975	carbohydrate metabolic process	0.004968	0.057133	VIP2|CS|MDH|MURC|ADH1|DXR|PGI|FBA|GK|ARD1|TPS2|PGK1|GAPDH
6268	DNA unwinding involved in replication	0.0052177	0.057133	MCM7|MCM2
40010	positive regulation of growth rate	0.0052177	0.057133	MKP1|GSK-3
52200	response to host defenses	0.0052584	0.057133	ADH1|HSP70|PGK1|SIGA|SAP1
34641	cellular nitrogen compound metabolic process	0.0054577	0.057133	ACHE|DNAA|RPS6-2|CAD|MGG_01095|GAG-POL|MCM7|PPO|BAS1|TPT1|PAPA|CBP20|TRX|LUC7L3|ELP2|UREG|VIP2|ACS1|MCM2|POLA|SOD1|MCM6|MRE11|FDH|RAB2|BRE|AROB|DMC1|ADD1
40009	regulation of growth rate	0.0058871	0.057133	MKP1|GSK-3
55086	nucleobase, nucleoside and nucleotide metabolic process	0.0059995	0.057133	FDH|UREG|DNAA|MCM7|RAB2|BAS1|CAD|MCM2|DMC1|ADD1
8380	RNA splicing	0.0060394	0.057133	TPT1|MGG_01095|CBP20|LUC7L3
19748	secondary metabolic process	0.0062414	0.057133	CARB|PPO|DXR|CAD
34656	nucleobase, nucleoside and nucleotide catabolic process	0.0064785	0.057133	UREG|DNAA|MCM7|RAB2|MCM2|DMC1|ADD1
34655	nucleobase, nucleoside, nucleotide and nucleic acid catabolic process	0.0064785	0.057133	UREG|DNAA|MCM7|RAB2|MCM2|DMC1|ADD1
42542	response to hydrogen peroxide	0.0065935	0.057133	SOD1|HSP
9058	biosynthetic process	0.0065942	0.057133	DNAA|CAD|GAG-POL|MCM7|PPO|TEF1|DXR|BAS1|TRX|GAPDH|ELP2|ACS1|MCM2|POLA|SOD1|CYB5|MCM6|MURC|CARB|EIF4E|FAD2|AROB|AROA|TPS2|ADD1
19752	carboxylic acid metabolic process	0.0067324	0.057133	SDHA|FDH|ACBP|PPO|DXR|ACS1|FAD2|CAD|AROB|AROA|GAPDH|TRX
43436	oxoacid metabolic process	0.0067324	0.057133	SDHA|FDH|ACBP|PPO|DXR|ACS1|FAD2|CAD|AROB|AROA|GAPDH|TRX
6082	organic acid metabolic process	0.0067992	0.057133	SDHA|FDH|ACBP|PPO|DXR|ACS1|FAD2|CAD|AROB|AROA|GAPDH|TRX
44249	cellular biosynthetic process	0.0068061	0.057133	ELP2|DNAA|ACS1|CAD|POLA|MCM2|SOD1|MCM6|GAG-POL|MURC|CARB|EIF4E|MCM7|PPO|TEF1|BAS1|DXR|FAD2|AROB|TPS2|AROA|GAPDH|TRX|ADD1
22011	myelination in the peripheral nervous system	0.0068294	0.057133	SOD1
19528	D-arabitol catabolic process to xylulose 5-phosphate	0.0068294	0.057133	ARD1
19527	pentitol catabolic process	0.0068294	0.057133	ARD1
19571	D-arabinose catabolic process	0.0068294	0.057133	ARD1
19568	arabinose catabolic process	0.0068294	0.057133	ARD1
50665	hydrogen peroxide biosynthetic process	0.0068294	0.057133	SOD1
19519	pentitol metabolic process	0.0068294	0.057133	ARD1
6408	snRNA export from nucleus	0.0068294	0.057133	CBP20
2093	auditory receptor cell morphogenesis	0.0068294	0.057133	SOD1
32287	myelin maintenance in the peripheral nervous system	0.0068294	0.057133	SOD1
32292	ensheathment of axons in the peripheral nervous system	0.0068294	0.057133	SOD1
30416	methylamine metabolic process	0.0068294	0.057133	FDH
9188	ribonucleoside diphosphate biosynthetic process	0.0068294	0.057133	DNAA
46031	ADP metabolic process	0.0068294	0.057133	DNAA
9180	purine ribonucleoside diphosphate biosynthetic process	0.0068294	0.057133	DNAA
6172	ADP biosynthetic process	0.0068294	0.057133	DNAA
9136	purine nucleoside diphosphate biosynthetic process	0.0068294	0.057133	DNAA
9133	nucleoside diphosphate biosynthetic process	0.0068294	0.057133	DNAA
32054	microtubule basal body duplication	0.0068294	0.057133	PHO1
51167	xylulose 5-phosphate metabolic process	0.0068294	0.057133	ARD1
51163	D-arabitol metabolic process	0.0068294	0.057133	ARD1
51161	arabitol metabolic process	0.0068294	0.057133	ARD1
51159	D-arabitol catabolic process	0.0068294	0.057133	ARD1
51157	arabitol catabolic process	0.0068294	0.057133	ARD1
18070	peptidyl-serine phosphopantetheinylation	0.0068294	0.057133	LYS5
51030	snRNA transport	0.0068294	0.057133	CBP20
32239	regulation of nucleobase, nucleoside, nucleotide and nucleic acid transport	0.0068294	0.057133	CBP20
32241	positive regulation of nucleobase, nucleoside, nucleotide and nucleic acid transport	0.0068294	0.057133	CBP20
43217	myelin maintenance	0.0068294	0.057133	SOD1
3015	heart process	0.0068294	0.057133	SOD1
45540	regulation of cholesterol biosynthetic process	0.0068294	0.057133	SOD1
45541	negative regulation of cholesterol biosynthetic process	0.0068294	0.057133	SOD1
6735	NADH regeneration	0.0068294	0.057133	FDH
18215	protein amino acid phosphopantetheinylation	0.0068294	0.057133	LYS5
6734	NADH metabolic process	0.0068294	0.057133	FDH
10555	response to mannitol stimulus	0.0068294	0.057133	DHN1
71454	cellular response to anoxia	0.0068294	0.057133	FNR
7566	embryo implantation	0.0068294	0.057133	SOD1
9809	lignin biosynthetic process	0.0068294	0.057133	CAD
46716	muscle cell homeostasis	0.0068294	0.057133	SOD1
90206	negative regulation of cholesterol metabolic process	0.0068294	0.057133	SOD1
90181	regulation of cholesterol metabolic process	0.0068294	0.057133	SOD1
46831	regulation of RNA export from nucleus	0.0068294	0.057133	CBP20
46833	positive regulation of RNA export from nucleus	0.0068294	0.057133	CBP20
60119	inner ear receptor cell development	0.0068294	0.057133	SOD1
60117	auditory receptor cell development	0.0068294	0.057133	SOD1
60113	inner ear receptor cell differentiation	0.0068294	0.057133	SOD1
60122	inner ear receptor stereocilium organization	0.0068294	0.057133	SOD1
60087	relaxation of vascular smooth muscle	0.0068294	0.057133	SOD1
60088	auditory receptor cell stereocilium organization	0.0068294	0.057133	SOD1
15946	methanol oxidation	0.0068294	0.057133	FDH
15945	methanol metabolic process	0.0068294	0.057133	FDH
14037	Schwann cell differentiation	0.0068294	0.057133	SOD1
15942	formate metabolic process	0.0068294	0.057133	FDH
14044	Schwann cell development	0.0068294	0.057133	SOD1
60047	heart contraction	0.0068294	0.057133	SOD1
42311	vasodilation	0.0068294	0.057133	SOD1
42426	choline catabolic process	0.0068294	0.057133	FDH
42490	mechanoreceptor differentiation	0.0068294	0.057133	SOD1
42491	auditory receptor cell differentiation	0.0068294	0.057133	SOD1
6072	glycerol-3-phosphate metabolic process	0.0068294	0.057133	GK
46372	D-arabinose metabolic process	0.0068294	0.057133	ARD1
1895	retina homeostasis	0.0068294	0.057133	SOD1
19323	pentose catabolic process	0.0068294	0.057133	ARD1
46475	glycerophospholipid catabolic process	0.0068294	0.057133	PLD
42183	formate catabolic process	0.0068294	0.057133	FDH
75136	response to host	0.0072299	0.059532	ADH1|HSP70|PGK1|SIGA|SAP1
9203	ribonucleoside triphosphate catabolic process	0.0073286	0.059532	UREG|DNAA|MCM7|RAB2|MCM2|DMC1
9207	purine ribonucleoside triphosphate catabolic process	0.0073286	0.059532	UREG|DNAA|MCM7|RAB2|MCM2|DMC1
9146	purine nucleoside triphosphate catabolic process	0.0073286	0.059532	UREG|DNAA|MCM7|RAB2|MCM2|DMC1
9143	nucleoside triphosphate catabolic process	0.0074678	0.060226	UREG|DNAA|MCM7|RAB2|MCM2|DMC1
44270	cellular nitrogen compound catabolic process	0.0078602	0.062938	UREG|DNAA|MCM7|RAB2|MCM2|DMC1|ADD1
9408	response to heat	0.0080202	0.063763	HSP70|HSP90|TPS2|SOD1
9154	purine ribonucleotide catabolic process	0.0081923	0.064221	UREG|DNAA|MCM7|RAB2|MCM2|DMC1
44275	cellular carbohydrate catabolic process	0.0081923	0.064221	ADH1|PGI|FBA|ARD1|GK|PGK1
44003	modification by symbiont of host morphology or physiology	0.0082635	0.064329	ADH1|HSP70|PGK1|SAP1
9261	ribonucleotide catabolic process	0.0083431	0.06449	UREG|DNAA|MCM7|RAB2|MCM2|DMC1
46112	nucleobase biosynthetic process	0.0083993	0.06449	BAS1|CAD|ADD1
71470	cellular response to osmotic stress	0.0089297	0.067913	DHN1|TPS2
6195	purine nucleotide catabolic process	0.0089662	0.067913	UREG|DNAA|MCM7|RAB2|MCM2|DMC1
42180	cellular ketone metabolic process	0.00923	0.069441	SDHA|FDH|ACBP|PPO|DXR|ACS1|FAD2|CAD|AROB|AROA|GAPDH|TRX
43687	post-translational protein modification	0.010394	0.077678	CCDC88C|ARF|WDR5|UBC7|MKP1|UFC1|HACE1|CAD|SOD1|MIP|ADA2|AKT1|UFM1|LYS5|TRX
9166	nucleotide catabolic process	0.011222	0.083308	UREG|DNAA|MCM7|RAB2|MCM2|DMC1
44262	cellular carbohydrate metabolic process	0.011506	0.084776	VIP2|ADH1|DXR|PGI|FBA|ARD1|GK|PGK1|TPS2|GAPDH
6090	pyruvate metabolic process	0.011581	0.084776	DXR|GAPDH
9205	purine ribonucleoside triphosphate metabolic process	0.012188	0.084776	UREG|DNAA|MCM7|RAB2|MCM2|DMC1
9199	ribonucleoside triphosphate metabolic process	0.012188	0.084776	UREG|DNAA|MCM7|RAB2|MCM2|DMC1
9144	purine nucleoside triphosphate metabolic process	0.012188	0.084776	UREG|DNAA|MCM7|RAB2|MCM2|DMC1
6200	ATP catabolic process	0.01219	0.084776	DNAA|MCM7|MCM2|DMC1
6970	response to osmotic stress	0.012532	0.084776	DHN1|TPS2
9141	nucleoside triphosphate metabolic process	0.013001	0.084776	UREG|DNAA|MCM7|RAB2|MCM2|DMC1
30174	regulation of DNA-dependent DNA replication initiation	0.013516	0.084776	MCM7|MCM2
2262	myeloid cell homeostasis	0.013613	0.084776	SOD1
90075	relaxation of muscle	0.013613	0.084776	SOD1
45939	negative regulation of steroid metabolic process	0.013613	0.084776	SOD1
35007	regulation of melanization defense response	0.013613	0.084776	PPO
35008	positive regulation of melanization defense response	0.013613	0.084776	PPO
43653	mitochondrial fragmentation involved in apoptosis	0.013613	0.084776	ATG3
9179	purine ribonucleoside diphosphate metabolic process	0.013613	0.084776	DNAA
9135	purine nucleoside diphosphate metabolic process	0.013613	0.084776	DNAA
751	cell cycle arrest in response to pheromone	0.013613	0.084776	MAPK
45471	response to ethanol	0.013613	0.084776	SOD1
51484	isopentenyl diphosphate biosynthetic process, mevalonate-independent pathway involved in terpenoid biosynthetic process	0.013613	0.084776	DXR
51483	terpenoid biosynthetic process, mevalonate-independent	0.013613	0.084776	DXR
34059	response to anoxia	0.013613	0.084776	FNR
7257	activation of JUN kinase activity	0.013613	0.084776	CCDC88C
60052	neurofilament cytoskeleton organization	0.013613	0.084776	SOD1
15758	glucose transport	0.013613	0.084776	AKT1
6071	glycerol metabolic process	0.013613	0.084776	GK
34340	response to type I interferon	0.013613	0.084776	ICP4
1963	synaptic transmission, dopaminergic	0.013613	0.084776	CRH
19405	alditol catabolic process	0.013613	0.084776	ARD1
90329	regulation of DNA-dependent DNA replication	0.014533	0.090006	MCM7|MCM2
51817	modification of morphology or physiology of other organism involved in symbiotic interaction	0.014892	0.091724	ADH1|HSP70|PGK1|SAP1
44011	single-species biofilm formation on inanimate substrate	0.015581	0.093404	PAPA|PAP1
9734	auxin mediated signaling pathway	0.015581	0.093404	RCOM_1445820|VITISV_002642
9733	response to auxin stimulus	0.015581	0.093404	RCOM_1445820|VITISV_002642
51703	intraspecies interaction between organisms	0.015581	0.093404	PAPA|PAP1
71365	cellular response to auxin stimulus	0.015581	0.093404	RCOM_1445820|VITISV_002642
165	MAPKKK cascade	0.016758	0.099924	MAPK|CCDC88C|MKP1|SOD1
9266	response to temperature stimulus	0.017148	0.10171	HSP70|HSP90|TPS2|SOD1
6084	acetyl-CoA metabolic process	0.017773	0.10431	MDH|ACS1
42439	ethanolamine and derivative metabolic process	0.017773	0.10431	FDH|ACHE
9112	nucleobase metabolic process	0.018047	0.10537	BAS1|CAD|ADD1
32508	DNA duplex unwinding	0.018914	0.10621	MCM7|MCM2
16114	terpenoid biosynthetic process	0.018914	0.10621	CARB|DXR
6915	apoptosis	0.019607	0.10621	SOD1|GAPDH|ATG3|LUC7L3
187	activation of MAPK activity	0.020086	0.10621	CCDC88C|SOD1
303	response to superoxide	0.020086	0.10621	SOD1|HSP
32392	DNA geometric change	0.020086	0.10621	MCM7|MCM2
16573	histone acetylation	0.020086	0.10621	ADA2|WDR5
71451	cellular response to superoxide	0.020086	0.10621	SOD1|HSP
71450	cellular response to oxygen radical	0.020086	0.10621	SOD1|HSP
52558	induction by organism of immune response of other organism involved in symbiotic interaction	0.02035	0.10621	SAP1
52559	induction by symbiont of host immune response	0.02035	0.10621	SAP1
6541	glutamine metabolic process	0.02035	0.10621	CAD
10950	positive regulation of endopeptidase activity	0.02035	0.10621	ELP2
9185	ribonucleoside diphosphate metabolic process	0.02035	0.10621	DNAA
43506	regulation of JUN kinase activity	0.02035	0.10621	CCDC88C
43507	positive regulation of JUN kinase activity	0.02035	0.10621	CCDC88C
71570	cement gland development	0.02035	0.10621	AG2
7270	nerve-nerve synaptic transmission	0.02035	0.10621	CRH
9240	isopentenyl diphosphate biosynthetic process	0.02035	0.10621	DXR
46174	polyol catabolic process	0.02035	0.10621	ARD1
19288	isopentenyl diphosphate biosynthetic process, mevalonate-independent pathway	0.02035	0.10621	DXR
46490	isopentenyl diphosphate metabolic process	0.02035	0.10621	DXR
6950	response to stress	0.020371	0.10621	CCDC88C|MKP1|DEF1|HSP70|TPX1|POLA|HSP90|SOD1|ATG3|CHLREDRAFT_187711|HSP|MRE11|DHN1|MSRA|FNR|PPO|ICP4|BRE|TPS2|LUC7L3
9150	purine ribonucleotide metabolic process	0.020639	0.10711	UREG|DNAA|MCM7|RAB2|MCM2|DMC1
43648	dicarboxylic acid metabolic process	0.021124	0.10913	SDHA|AROB|AROA
305	response to oxygen radical	0.021288	0.10947	SOD1|HSP
9259	ribonucleotide metabolic process	0.021511	0.11011	UREG|DNAA|MCM7|RAB2|MCM2|DMC1
44260	cellular macromolecule metabolic process	0.021697	0.11056	UBC7|RPS6-2|UFC1|CAD|MGG_01095|MIP|AKT1|ADA2|GAG-POL|MCM7|UFM1|LYS5|TEF1|TPT1|PAPA|CBP20|TRX|LUC7L3|SAP1|ELP2|VIP2|CCDC88C|ARF|WDR5|MKP1|HACE1|MCM2|POLA|SOD1|MCM6|MRE11|MURC|EIF4E|BRE
12501	programmed cell death	0.021815	0.11065	SOD1|GAPDH|ATG3|LUC7L3
44283	small molecule biosynthetic process	0.022067	0.11143	DNAA|BAS1|ACS1|FAD2|CAD|AROB|AROA|GAPDH|TRX|ADD1
44010	single-species biofilm formation	0.022518	0.1132	PAPA|PAP1
31347	regulation of defense response	0.022711	0.11329	PPO|ADH1|HSP70|PGK1|SAP1
71495	cellular response to endogenous stimulus	0.022738	0.11329	AKT1|ABP1|RCOM_1445820|VITISV_002642
80134	regulation of response to stress	0.022887	0.11352	CCDC88C|PPO|ADH1|BRE|HSP70|PGK1|SAP1
46034	ATP metabolic process	0.023209	0.11461	DNAA|MCM7|MCM2|DMC1
16485	protein processing	0.023778	0.11641	VPS36|SAP1
43405	regulation of MAP kinase activity	0.02378	0.11641	CCDC88C|MKP1|SOD1
6914	autophagy	0.025066	0.11887	CHLREDRAFT_187711|ATG3
6796	phosphate metabolic process	0.025342	0.11887	PGK-1|AKT1|DNAA|CCDC88C|MKP1|CAD|GK|PGK1|SOD1
6261	DNA-dependent DNA replication	0.025885	0.11887	MCM7|POLA|MCM2
6793	phosphorus metabolic process	0.026041	0.11887	PGK-1|AKT1|DNAA|CCDC88C|MKP1|CAD|GK|PGK1|SOD1
10033	response to organic substance	0.026451	0.11887	AKT1|MAPK|ABP1|DHN1|ICP4|RCOM_1445820|SOD1|VITISV_002642
6260	DNA replication	0.026571	0.11887	GAG-POL|MCM7|POLA|MCM2|MCM6
52555	positive regulation by organism of immune response of other organism involved in symbiotic interaction	0.027041	0.11887	SAP1
52556	positive regulation by symbiont of host immune response	0.027041	0.11887	SAP1
6583	melanin biosynthetic process from tyrosine	0.027041	0.11887	PPO
45	autophagic vacuole assembly	0.027041	0.11887	ATG3
52301	modulation by organism of defense-related calcium ion flux in other organism involved in symbiotic interaction	0.027041	0.11887	SAP1
6272	leading strand elongation	0.027041	0.11887	POLA
6368	RNA elongation from RNA polymerase II promoter	0.027041	0.11887	ELP2
52265	induction by organism of defense-related calcium ion flux in other organism involved in symbiotic interaction	0.027041	0.11887	SAP1
52391	induction by symbiont of defense-related host calcium ion flux	0.027041	0.11887	SAP1
52389	positive regulation by symbiont of defense-related host calcium ion flux	0.027041	0.11887	SAP1
45103	intermediate filament-based process	0.027041	0.11887	SOD1
45104	intermediate filament cytoskeleton organization	0.027041	0.11887	SOD1
6684	sphingomyelin metabolic process	0.027041	0.11887	PLD
9808	lignin metabolic process	0.027041	0.11887	CAD
1402	signal transduction involved in filamentous growth	0.027041	0.11887	CDC5
52065	positive regulation by organism of defense-related calcium ion flux in other organism involved in symbiotic interaction	0.027041	0.11887	SAP1
1776	leukocyte homeostasis	0.027041	0.11887	SOD1
15677	copper ion import	0.027041	0.11887	CTR1
42438	melanin biosynthetic process	0.027041	0.11887	PPO
52162	modulation by symbiont of defense-related host calcium ion flux	0.027041	0.11887	SAP1
46822	regulation of nucleocytoplasmic transport	0.027724	0.1214	CBP20|TRX
6302	double-strand break repair	0.028842	0.12544	BRE|POLA|SOD1
50657	nucleic acid transport	0.029094	0.12544	TST|CBP20
50658	RNA transport	0.029094	0.12544	TST|CBP20
51236	establishment of RNA localization	0.029094	0.12544	TST|CBP20
7052	mitotic spindle organization	0.030491	0.12996	KIP1|GSK-3
43406	positive regulation of MAP kinase activity	0.030491	0.12996	CCDC88C|SOD1
46417	chorismate metabolic process	0.030491	0.12996	AROB|AROA
50778	positive regulation of immune response	0.033362	0.13535	PPO|SAP1
6464	protein modification process	0.033527	0.13535	CCDC88C|ARF|WDR5|UBC7|MKP1|UFC1|HACE1|CAD|SOD1|MIP|ADA2|AKT1|UFM1|LYS5|TRX
7154	cell communication	0.033572	0.13535	DHN1|ACHE|CRH|SOD1|CHLREDRAFT_187711|ATG3
6582	melanin metabolic process	0.033687	0.13535	PPO
19682	glyceraldehyde-3-phosphate metabolic process	0.033687	0.13535	DXR
6465	signal peptide processing	0.033687	0.13535	SAP1
266	mitochondrial fission	0.033687	0.13535	ATG3
6207	'de novo' pyrimidine base biosynthetic process	0.033687	0.13535	CAD
19856	pyrimidine base biosynthetic process	0.033687	0.13535	CAD
43455	regulation of secondary metabolic process	0.033687	0.13535	PPO
6891	intra-Golgi vesicle-mediated transport	0.033687	0.13535	COPZ1
50810	regulation of steroid biosynthetic process	0.033687	0.13535	SOD1
35434	copper ion transmembrane transport	0.033687	0.13535	CTR1
46824	positive regulation of nucleocytoplasmic transport	0.033687	0.13535	CBP20
71420	cellular response to histamine	0.033687	0.13535	ABP1
6085	acetyl-CoA biosynthetic process	0.033687	0.13535	ACS1
46700	heterocycle catabolic process	0.033925	0.13582	UREG|DNAA|MCM7|RAB2|MCM2|DMC1|ADD1
32787	monocarboxylic acid metabolic process	0.034371	0.13712	FDH|ACBP|DXR|ACS1|FAD2|GAPDH
8299	isoprenoid biosynthetic process	0.034836	0.13799	CARB|DXR
9755	hormone-mediated signaling pathway	0.034836	0.13799	RCOM_1445820|VITISV_002642
43170	macromolecule metabolic process	0.035681	0.14084	UBC7|RPS6-2|UFC1|CAD|MGG_01095|MIP|AKT1|ADA2|GAG-POL|MCM7|LYS5|UFM1|TEF1|TPT1|PAPA|CBP20|VPS36|TRX|LUC7L3|SAP1|ELP2|VIP2|CCDC88C|ARF|WDR5|MKP1|HACE1|MCM2|POLA|SOD1|MCM6|MRE11|MURC|EIF4E|BRE
6397	mRNA processing	0.036123	0.14159	PAPA|MGG_01095|CBP20
19438	aromatic compound biosynthetic process	0.036123	0.14159	ACS1|CAD|AROB
6403	RNA localization	0.036335	0.14192	TST|CBP20
51604	protein maturation	0.037858	0.14736	VPS36|SAP1
8219	cell death	0.038832	0.14808	SOD1|GAPDH|ATG3|LUC7L3
16265	death	0.038832	0.14808	SOD1|GAPDH|ATG3|LUC7L3
90304	nucleic acid metabolic process	0.039018	0.14808	ELP2|VIP2|RPS6-2|MCM2|POLA|MGG_01095|SOD1|MCM6|MRE11|GAG-POL|MCM7|BRE|TPT1|PAPA|CBP20|LUC7L3
43984	histone H4-K16 acetylation	0.040288	0.14808	WDR5
6471	protein amino acid ADP-ribosylation	0.040288	0.14808	ARF
6303	double-strand break repair via nonhomologous end joining	0.040288	0.14808	POLA
6354	RNA elongation	0.040288	0.14808	ELP2
9132	nucleoside diphosphate metabolic process	0.040288	0.14808	DNAA
45986	negative regulation of smooth muscle contraction	0.040288	0.14808	SOD1
32053	microtubule basal body organization	0.040288	0.14808	PHO1
6827	high-affinity iron ion transport	0.040288	0.14808	CTR1
71577	zinc ion transmembrane transport	0.040288	0.14808	ZIP1
42631	cellular response to water deprivation	0.040288	0.14808	DHN1
6105	succinate metabolic process	0.040288	0.14808	SDHA
34776	response to histamine	0.040288	0.14808	ABP1
6020	inositol metabolic process	0.040288	0.14808	VIP2
46503	glycerolipid catabolic process	0.040288	0.14808	PLD
6275	regulation of DNA replication	0.040977	0.15011	MCM7|MCM2
6519	cellular amino acid and derivative metabolic process	0.041584	0.15184	FDH|ACHE|PPO|ACS1|CAD|AROB|SOD1|TRX
6721	terpenoid metabolic process	0.042571	0.15494	CARB|DXR
19226	transmission of nerve impulse	0.043311	0.15713	ACHE|CRH|SOD1
6259	DNA metabolic process	0.045754	0.16158	GAG-POL|VIP2|MCM7|BRE|POLA|MCM2|SOD1|MRE11|MCM6
51704	multi-organism process	0.045828	0.16158	MAPK|DEF1|HSP70|PAP1|HSP90|SOD1|SIGA|PLD|SAD1|HSP|ADA2|GAG-POL|ADH1|S8|TEF1|PAPA|PGK1|TPS2|SAP1
34614	cellular response to reactive oxygen species	0.045829	0.16158	SOD1|HSP
9117	nucleotide metabolic process	0.045899	0.16158	FDH|UREG|DNAA|MCM7|RAB2|MCM2|DMC1
6753	nucleoside phosphate metabolic process	0.045899	0.16158	FDH|UREG|DNAA|MCM7|RAB2|MCM2|DMC1
6570	tyrosine metabolic process	0.046845	0.16158	PPO
43981	histone H4-K5 acetylation	0.046845	0.16158	WDR5
43982	histone H4-K8 acetylation	0.046845	0.16158	WDR5
2119	nematode larval development	0.046845	0.16158	GSK-3
6467	protein thiol-disulfide exchange	0.046845	0.16158	TRX
90175	regulation of establishment of planar polarity	0.046845	0.16158	CCDC88C
7254	JNK cascade	0.046845	0.16158	CCDC88C
60071	Wnt receptor signaling pathway, planar cell polarity pathway	0.046845	0.16158	CCDC88C
42743	hydrogen peroxide metabolic process	0.046845	0.16158	SOD1
9395	phospholipid catabolic process	0.046845	0.16158	PLD
34308	monohydric alcohol metabolic process	0.046845	0.16158	FDH
16052	carbohydrate catabolic process	0.047351	0.1628	ADH1|PGI|FBA|ARD1|GK|PGK1
96	sulfur amino acid metabolic process	0.047491	0.1628	ACS1|TRX
32870	cellular response to hormone stimulus	0.04814	0.16453	AKT1|RCOM_1445820|VITISV_002642
6163	purine nucleotide metabolic process	0.048846	0.16643	UREG|DNAA|MCM7|RAB2|MCM2|DMC1
15931	nucleobase, nucleoside, nucleotide and nucleic acid transport	0.049175	0.16705	TST|CBP20
6575	cellular amino acid derivative metabolic process	0.050773	0.17195	FDH|ACHE|ACS1|CAD|SOD1
51701	interaction with host	0.052826	0.17644	GAG-POL|S8|ADH1|TEF1|HSP70|PGK1|SIGA|SAP1
10467	gene expression	0.053077	0.17644	ELP2|EIF4E|TEF1|TPT1|RPS6-2|PAPA|MGG_01095|CBP20|VPS36|LUC7L3|SAP1
2164	larval development	0.053356	0.17644	GSK-3
43248	proteasome assembly	0.053356	0.17644	ELP2
8645	hexose transport	0.053356	0.17644	AKT1
16120	carotene biosynthetic process	0.053356	0.17644	CARB
15749	monosaccharide transport	0.053356	0.17644	AKT1
34755	iron ion transmembrane transport	0.053356	0.17644	CTR1
34654	nucleobase, nucleoside, nucleotide and nucleic acid biosynthetic process	0.053696	0.17652	DNAA|BAS1|CAD|ADD1
34404	nucleobase, nucleoside and nucleotide biosynthetic process	0.053696	0.17652	DNAA|BAS1|CAD|ADD1
9113	purine base biosynthetic process	0.056121	0.18342	BAS1|ADD1
42787	protein ubiquitination involved in ubiquitin-dependent protein catabolic process	0.056121	0.18342	UBC7|HACE1
9719	response to endogenous stimulus	0.056832	0.18468	AKT1|ABP1|RCOM_1445820|VITISV_002642
44106	cellular amine metabolic process	0.056836	0.18468	FDH|ACHE|PPO|ACS1|CAD|AROB|TRX
7243	intracellular protein kinase cascade	0.057632	0.18672	MAPK|CCDC88C|MKP1|SOD1
41	transition metal ion transport	0.059716	0.19052	ZIP1|CTR1
9308	amine metabolic process	0.059796	0.19052	FDH|MURC|ACHE|PPO|ACS1|CAD|AROB|TRX
9061	anaerobic respiration	0.059824	0.19052	FNR
6825	copper ion transport	0.059824	0.19052	CTR1
71472	cellular response to salt stress	0.059824	0.19052	DHN1
19218	regulation of steroid metabolic process	0.059824	0.19052	SOD1
34220	ion transmembrane transport	0.065252	0.20515	ZIP1|CTR1
31668	cellular response to extracellular stimulus	0.065266	0.20515	DHN1|CHLREDRAFT_187711|ATG3
6725	cellular aromatic compound metabolic process	0.065399	0.20515	PPO|BAS1|ACS1|CAD|AROB|ADD1
23014	signal transmission via phosphorylation event	0.065956	0.20515	MAPK|CCDC88C|MKP1|SOD1
18107	peptidyl-threonine phosphorylation	0.066248	0.20515	CAD
7009	plasma membrane organization	0.066248	0.20515	SOD1
18210	peptidyl-threonine modification	0.066248	0.20515	CAD
8637	apoptotic mitochondrial changes	0.066248	0.20515	ATG3
7271	synaptic transmission, cholinergic	0.066248	0.20515	ACHE
9651	response to salt stress	0.066248	0.20515	DHN1
6473	protein amino acid acetylation	0.069034	0.21319	ADA2|WDR5
226	microtubule cytoskeleton organization	0.06993	0.21536	KIP1|GSK-3|PHO1
45768	positive regulation of anti-apoptosis	0.072628	0.21835	AKT1
70584	mitochondrion morphogenesis	0.072628	0.21835	ATG3
45089	positive regulation of innate immune response	0.072628	0.21835	PPO
6829	zinc ion transport	0.072628	0.21835	ZIP1
9414	response to water deprivation	0.072628	0.21835	DHN1
51881	regulation of mitochondrial membrane potential	0.072628	0.21835	SOD1
9699	phenylpropanoid biosynthetic process	0.072628	0.21835	CAD
6144	purine base metabolic process	0.072887	0.21835	BAS1|ADD1
43543	protein amino acid acylation	0.072887	0.21835	ADA2|WDR5
7051	spindle organization	0.072887	0.21835	KIP1|GSK-3
6732	coenzyme metabolic process	0.073042	0.21835	FDH|MDH|ACS1|SOD1
44267	cellular protein metabolic process	0.073515	0.21918	CCDC88C|ARF|WDR5|MKP1|UBC7|UFC1|HACE1|CAD|SOD1|MIP|AKT1|ADA2|EIF4E|UFM1|LYS5|TEF1|TRX|SAP1
6644	phospholipid metabolic process	0.075967	0.22589	PGAP3|DXR|PLD
19538	protein metabolic process	0.076682	0.22688	CCDC88C|ARF|WDR5|MKP1|UBC7|UFC1|HACE1|CAD|SOD1|MIP|AKT1|ADA2|EIF4E|LYS5|UFM1|TEF1|VPS36|TRX|SAP1
71214	cellular response to abiotic stimulus	0.078445	0.22688	DHN1|TPS2|VPS36
6535	cysteine biosynthetic process from serine	0.078965	0.22688	TRX
6270	DNA-dependent DNA replication initiation	0.078965	0.22688	POLA
6696	ergosterol biosynthetic process	0.078965	0.22688	CYB5
16129	phytosteroid biosynthetic process	0.078965	0.22688	CYB5
18871	1-aminocyclopropane-1-carboxylate metabolic process	0.078965	0.22688	ACS1
51402	neuron apoptosis	0.078965	0.22688	GAPDH
70997	neuron death	0.078965	0.22688	GAPDH
46246	terpene biosynthetic process	0.078965	0.22688	CARB
9692	ethylene metabolic process	0.078965	0.22688	ACS1
9693	ethylene biosynthetic process	0.078965	0.22688	ACS1
42218	1-aminocyclopropane-1-carboxylate biosynthetic process	0.078965	0.22688	ACS1
50790	regulation of catalytic activity	0.079135	0.22688	AKT1|RASAL1|ELP2|CCDC88C|LYS5|MKP1|MYT1|SOD1
71496	cellular response to external stimulus	0.080957	0.23151	DHN1|CHLREDRAFT_187711|ATG3
23052	signaling	0.081451	0.23233	MAPK|ACHE|CCDC88C|CDC5|RCOM_1445820|MKP1|CTR1|SOD1|VITISV_002642|AKT1|AG2|BRE|CRH
16310	phosphorylation	0.082115	0.23363	PGK-1|AKT1|CCDC88C|CAD|PGK1|SOD1
71248	cellular response to metal ion	0.084844	0.23624	ABP1|VPS36
45732	positive regulation of protein catabolic process	0.085259	0.23624	STP1
8204	ergosterol metabolic process	0.085259	0.23624	CYB5
7565	female pregnancy	0.085259	0.23624	SOD1
16128	phytosteroid metabolic process	0.085259	0.23624	CYB5
7422	peripheral nervous system development	0.085259	0.23624	SOD1
42552	myelination	0.085259	0.23624	SOD1
16117	carotenoid biosynthetic process	0.085259	0.23624	CARB
16119	carotene metabolic process	0.085259	0.23624	CARB
16109	tetraterpenoid biosynthetic process	0.085259	0.23624	CARB
10035	response to inorganic substance	0.085349	0.23624	ABP1|SOD1|VPS36|HSP
52173	response to defenses of other organism involved in symbiotic interaction	0.087981	0.24281	ADH1|HSP70|PGK1|SIGA|SAP1
46483	heterocycle metabolic process	0.088158	0.24281	UREG|DNAA|MCM7|RAB2|BAS1|CAD|MCM2|DMC1|ADD1
44093	positive regulation of molecular function	0.091293	0.24483	RASAL1|ELP2|CCDC88C|LYS5|SOD1|TRX
33158	regulation of protein import into nucleus, translocation	0.09151	0.24483	TRX
48009	insulin-like growth factor receptor signaling pathway	0.09151	0.24483	AKT1
7164	establishment of tissue polarity	0.09151	0.24483	CCDC88C
8366	axon ensheathment	0.09151	0.24483	SOD1
16126	sterol biosynthetic process	0.09151	0.24483	CYB5
7272	ensheathment of neurons	0.09151	0.24483	SOD1
31098	stress-activated protein kinase signaling cascade	0.09151	0.24483	CCDC88C
6094	gluconeogenesis	0.09151	0.24483	GAPDH
1736	establishment of planar polarity	0.09151	0.24483	CCDC88C
19228	regulation of action potential in neuron	0.09151	0.24483	SOD1
19344	cysteine biosynthetic process	0.09151	0.24483	TRX
32446	protein modification by small protein conjugation	0.09237	0.24654	UFM1|UBC7|HACE1|UFC1
71241	cellular response to inorganic substance	0.093121	0.24795	ABP1|VPS36
6396	RNA processing	0.09571	0.25416	TPT1|RPS6-2|PAPA|MGG_01095|CBP20|LUC7L3
9405	pathogenesis	0.096016	0.25416	ADA2|HSP90|TPS2|SIGA|PLD|HSP|SAP1
32386	regulation of intracellular transport	0.097344	0.25416	CBP20|TRX
35150	regulation of tube size	0.097719	0.25416	SOD1
45932	negative regulation of muscle contraction	0.097719	0.25416	SOD1
6273	lagging strand elongation	0.097719	0.25416	POLA
50880	regulation of blood vessel size	0.097719	0.25416	SOD1
45454	cell redox homeostasis	0.097719	0.25416	TRX
1541	ovarian follicle development	0.097719	0.25416	SOD1
9698	phenylpropanoid metabolic process	0.097719	0.25416	CAD
51052	regulation of DNA metabolic process	0.09949	0.25817	MCM7|BRE|MCM2
6790	sulfur metabolic process	0.10087	0.26116	ACS1|SOD1|TRX
6534	cysteine metabolic process	0.10389	0.2617	TRX
10823	negative regulation of mitochondrion organization	0.10389	0.2617	AKT1
6206	pyrimidine base metabolic process	0.10389	0.2617	CAD
749	response to pheromone involved in conjugation with cellular fusion	0.10389	0.2617	MAPK
35567	non-canonical Wnt receptor signaling pathway	0.10389	0.2617	CCDC88C
90201	negative regulation of release of cytochrome c from mitochondria	0.10389	0.2617	AKT1
40014	regulation of multicellular organism growth	0.10389	0.2617	SOD1
71285	cellular response to lithium ion	0.10389	0.2617	VPS36
22602	ovulation cycle process	0.10389	0.2617	SOD1
1508	regulation of action potential	0.10389	0.2617	SOD1
10226	response to lithium ion	0.10389	0.2617	VPS36
9252	peptidoglycan biosynthetic process	0.10389	0.2617	MURC
43412	macromolecule modification	0.10557	0.26535	CCDC88C|ARF|WDR5|UBC7|MKP1|UFC1|HACE1|CAD|SOD1|MIP|ADA2|AKT1|UFM1|LYS5|TRX
9267	cellular response to starvation	0.10595	0.2657	CHLREDRAFT_187711|ATG3
9725	response to hormone stimulus	0.10791	0.27002	AKT1|RCOM_1445820|VITISV_002642
45767	regulation of anti-apoptosis	0.11001	0.27163	AKT1
19674	NAD metabolic process	0.11001	0.27163	FDH
188	inactivation of MAPK activity	0.11001	0.27163	MKP1
51029	rRNA transport	0.11001	0.27163	TST
8543	fibroblast growth factor receptor signaling pathway	0.11001	0.27163	AG2
6826	iron ion transport	0.11001	0.27163	CTR1
65009	regulation of molecular function	0.11084	0.27307	AKT1|RASAL1|ELP2|CCDC88C|LYS5|MKP1|MYT1|SOD1|TRX
6281	DNA repair	0.11388	0.27995	BRE|POLA|SOD1|MRE11
6370	mRNA capping	0.11609	0.28169	CBP20
8585	female gonad development	0.11609	0.28169	SOD1
51605	protein maturation by peptide bond cleavage	0.11609	0.28169	SAP1
16116	carotenoid metabolic process	0.11609	0.28169	CARB
16108	tetraterpenoid metabolic process	0.11609	0.28169	CARB
9452	RNA capping	0.11609	0.28169	CBP20
9991	response to extracellular stimulus	0.1166	0.28231	DHN1|CHLREDRAFT_187711|ATG3
48583	regulation of response to stimulus	0.11862	0.28657	CCDC88C|PPO|ADH1|BRE|HSP70|PGK1|SAP1
42398	cellular amino acid derivative biosynthetic process	0.11922	0.28741	ACS1|CAD
23060	signal transmission	0.12087	0.29007	MAPK|ACHE|CCDC88C|CDC5|MKP1|CRH|BRE|SOD1
19566	arabinose metabolic process	0.12214	0.29007	ARD1
270	peptidoglycan metabolic process	0.12214	0.29007	MURC
51058	negative regulation of small GTPase mediated signal transduction	0.12214	0.29007	RASAL1
46102	inosine metabolic process	0.12214	0.29007	ADD1
46103	inosine biosynthetic process	0.12214	0.29007	ADD1
46580	negative regulation of Ras protein signal transduction	0.12214	0.29007	RASAL1
23046	signaling process	0.12294	0.29136	MAPK|ACHE|CCDC88C|CDC5|MKP1|CRH|BRE|SOD1
43085	positive regulation of catalytic activity	0.12608	0.29769	RASAL1|ELP2|CCDC88C|LYS5|SOD1
23033	signaling pathway	0.12614	0.29769	AKT1|MAPK|CCDC88C|AG2|CTR1|MKP1|RCOM_1445820|BRE|SOD1|VITISV_002642
10923	negative regulation of phosphatase activity	0.12814	0.29836	MYT1
32388	positive regulation of intracellular transport	0.12814	0.29836	CBP20
50954	sensory perception of mechanical stimulus	0.12814	0.29836	SOD1
7605	sensory perception of sound	0.12814	0.29836	SOD1
71418	cellular response to amine stimulus	0.12814	0.29836	ABP1
19236	response to pheromone	0.12814	0.29836	MAPK
42594	response to starvation	0.12829	0.29836	CHLREDRAFT_187711|ATG3
16071	mRNA metabolic process	0.12858	0.29843	PAPA|MGG_01095|CBP20
30448	hyphal growth	0.13011	0.30135	ADA2|TPS2|VPS36
42493	response to drug	0.13058	0.30181	ABP1|SOD1
6650	glycerophospholipid metabolic process	0.13288	0.3043	PGAP3|PLD
6388	tRNA splicing, via endonucleolytic cleavage and ligation	0.1341	0.3043	TPT1
394	RNA splicing, via endonucleolytic cleavage and ligation	0.1341	0.3043	TPT1
6154	adenosine catabolic process	0.1341	0.3043	ADD1
18209	peptidyl-serine modification	0.1341	0.3043	LYS5
9950	dorsal/ventral axis specification	0.1341	0.3043	CCDC88C
71417	cellular response to organic nitrogen	0.1341	0.3043	ABP1
6099	tricarboxylic acid cycle	0.1341	0.3043	MDH
46356	acetyl-CoA catabolic process	0.1341	0.3043	MDH
6720	isoprenoid metabolic process	0.13519	0.30616	CARB|DXR
7017	microtubule-based process	0.13628	0.30801	KIP1|GSK-3|PHO1
50877	neurological system process	0.13784	0.30837	ACHE|CRH|SOD1
84	S phase of mitotic cell cycle	0.14002	0.30837	POLA
6505	GPI anchor metabolic process	0.14002	0.30837	PGAP3
34968	histone lysine methylation	0.14002	0.30837	WDR5
6378	mRNA polyadenylation	0.14002	0.30837	PAPA
43450	alkene biosynthetic process	0.14002	0.30837	ACS1
7030	Golgi organization	0.14002	0.30837	HACE1
7569	cell aging	0.14002	0.30837	SOD1
51320	S phase	0.14002	0.30837	POLA
46085	adenosine metabolic process	0.14002	0.30837	ADD1
70936	protein K48-linked ubiquitination	0.14002	0.30837	HACE1
46328	regulation of JNK cascade	0.14002	0.30837	CCDC88C
31124	mRNA 3'-end processing	0.14002	0.30837	PAPA
6468	protein amino acid phosphorylation	0.14354	0.31513	AKT1|CCDC88C|CAD|SOD1
71103	DNA conformation change	0.14452	0.31513	MCM7|MCM2
6309	DNA fragmentation involved in apoptotic nuclear change	0.1459	0.31513	SOD1
43631	RNA polyadenylation	0.1459	0.31513	PAPA
9109	coenzyme catabolic process	0.1459	0.31513	MDH
43449	cellular alkene metabolic process	0.1459	0.31513	ACS1
43064	flagellum organization	0.1459	0.31513	PHO1
48678	response to axon injury	0.1459	0.31513	SOD1
71280	cellular response to copper ion	0.1459	0.31513	ABP1
46545	development of primary female sexual characteristics	0.1459	0.31513	SOD1
45333	cellular respiration	0.14892	0.32105	SDHA|FNR|MDH
7268	synaptic transmission	0.14923	0.32109	ACHE|CRH
43967	histone H4 acetylation	0.15174	0.32215	WDR5
21782	glial cell development	0.15174	0.32215	SOD1
8286	insulin receptor signaling pathway	0.15174	0.32215	AKT1
747	conjugation with cellular fusion	0.15174	0.32215	MAPK
726	non-recombinational repair	0.15174	0.32215	POLA
14075	response to amine stimulus	0.15174	0.32215	ABP1
46130	purine ribonucleoside catabolic process	0.15174	0.32215	ADD1
51174	regulation of phosphorus metabolic process	0.15491	0.32765	CCDC88C|MKP1|MYT1|SOD1
19220	regulation of phosphate metabolic process	0.15491	0.32765	CCDC88C|MKP1|MYT1|SOD1
6152	purine nucleoside catabolic process	0.15754	0.33009	ADD1
10243	response to organic nitrogen	0.15754	0.33009	ABP1
6749	glutathione metabolic process	0.15754	0.33009	SOD1
46660	female sex differentiation	0.15754	0.33009	SOD1
9896	positive regulation of catabolic process	0.15754	0.33009	STP1
44271	cellular nitrogen compound biosynthetic process	0.16005	0.33474	DNAA|BAS1|CAD|AROB|TRX|ADD1
6518	peptide metabolic process	0.16115	0.33578	SOD1|SAP1
302	response to reactive oxygen species	0.16115	0.33578	SOD1|HSP
42698	ovulation cycle	0.1633	0.339	SOD1
1738	morphogenesis of a polarized epithelium	0.1633	0.339	CCDC88C
30262	apoptotic nuclear change	0.16902	0.34638	SOD1
6271	DNA strand elongation involved in DNA replication	0.16902	0.34638	POLA
6921	cellular component disassembly involved in apoptosis	0.16902	0.34638	SOD1
3018	vascular process in circulatory system	0.16902	0.34638	SOD1
46084	adenine biosynthetic process	0.16902	0.34638	BAS1
42454	ribonucleoside catabolic process	0.16902	0.34638	ADD1
19430	removal of superoxide radicals	0.16902	0.34638	SOD1
45860	positive regulation of protein kinase activity	0.17081	0.34877	CCDC88C|SOD1
33674	positive regulation of kinase activity	0.17081	0.34877	CCDC88C|SOD1
45859	regulation of protein kinase activity	0.1719	0.35037	CCDC88C|MKP1|SOD1
16053	organic acid biosynthetic process	0.17323	0.3516	FAD2|AROB|AROA|TRX
46394	carboxylic acid biosynthetic process	0.17323	0.3516	FAD2|AROB|AROA|TRX
9073	aromatic amino acid family biosynthetic process	0.1747	0.3516	AROB
746	conjugation	0.1747	0.3516	MAPK
50848	regulation of calcium-mediated signaling	0.1747	0.3516	SAP1
22616	DNA strand elongation	0.1747	0.3516	POLA
19321	pentose metabolic process	0.1747	0.3516	ARD1
45927	positive regulation of growth	0.17567	0.35291	MKP1|GSK-3
9966	regulation of signal transduction	0.17617	0.35329	RASAL1|CCDC88C|MKP1|SOD1|SAP1
43549	regulation of kinase activity	0.17695	0.35423	CCDC88C|MKP1|SOD1
6520	cellular amino acid metabolic process	0.17731	0.35431	PPO|ACS1|CAD|AROB|TRX
80135	regulation of cellular response to stress	0.17811	0.35464	CCDC88C|BRE
51347	positive regulation of transferase activity	0.17811	0.35464	CCDC88C|SOD1
23051	regulation of signaling process	0.1796	0.35698	RASAL1|CCDC88C|MKP1|SOD1|SAP1
6623	protein targeting to vacuole	0.18035	0.35719	VPS36
9164	nucleoside catabolic process	0.18035	0.35719	ADD1
6629	lipid metabolic process	0.18119	0.35822	PGAP3|CARB|ACBP|DXR|FAD2|CYB5|PLD
51338	regulation of transferase activity	0.18375	0.36266	CCDC88C|MKP1|SOD1
43103	hypoxanthine salvage	0.18595	0.36316	ADD1
10001	glial cell differentiation	0.18595	0.36316	SOD1
16125	sterol metabolic process	0.18595	0.36316	CYB5
46101	hypoxanthine biosynthetic process	0.18595	0.36316	ADD1
6081	cellular aldehyde metabolic process	0.18595	0.36316	DXR
19319	hexose biosynthetic process	0.18595	0.36316	GAPDH
7169	transmembrane receptor protein tyrosine kinase signaling pathway	0.19039	0.37017	AKT1|AG2
9070	serine family amino acid biosynthetic process	0.19152	0.37017	TRX
7050	cell cycle arrest	0.19152	0.37017	MAPK
737	DNA catabolic process, endonucleolytic	0.19152	0.37017	SOD1
3012	muscle system process	0.19152	0.37017	SOD1
90199	regulation of release of cytochrome c from mitochondria	0.19152	0.37017	AKT1
34645	cellular macromolecule biosynthetic process	0.19372	0.37378	GAG-POL|MURC|ELP2|EIF4E|MCM7|TEF1|POLA|MCM2|MCM6
44255	cellular lipid metabolic process	0.19419	0.37404	PGAP3|CARB|ACBP|DXR|FAD2|PLD
51346	negative regulation of hydrolase activity	0.19533	0.37559	AKT1|MYT1
15980	energy derivation by oxidation of organic compounds	0.19582	0.37567	SDHA|FNR|MDH
97	sulfur amino acid biosynthetic process	0.19705	0.37567	TRX
45739	positive regulation of DNA repair	0.19705	0.37567	BRE
50821	protein stabilization	0.19705	0.37567	GAPDH
6694	steroid biosynthetic process	0.19705	0.37567	CYB5
9314	response to radiation	0.20105	0.3814	DHN1|BRE|TRX
6563	L-serine metabolic process	0.20254	0.3814	TRX
10821	regulation of mitochondrion organization	0.20254	0.3814	AKT1
9060	aerobic respiration	0.20254	0.3814	MDH
5992	trehalose biosynthetic process	0.20254	0.3814	TPS2
42472	inner ear morphogenesis	0.20254	0.3814	SOD1
15074	DNA integration	0.20278	0.3814	GAG-POL|VIP2
6184	GTP catabolic process	0.20278	0.3814	UREG|RAB2
40008	regulation of growth	0.20343	0.38198	MT1A|MKP1|GSK-3|SOD1
7010	cytoskeleton organization	0.20483	0.38398	KIP1|GSK-3|SOD1|PHO1
46039	GTP metabolic process	0.20527	0.38415	UREG|RAB2
7165	signal transduction	0.20687	0.38477	MAPK|CCDC88C|CDC5|MKP1|BRE|SOD1
6555	methionine metabolic process	0.208	0.38477	ACS1
45833	negative regulation of lipid metabolic process	0.208	0.38477	SOD1
32320	positive regulation of Ras GTPase activity	0.208	0.38477	RASAL1
9743	response to carbohydrate stimulus	0.208	0.38477	DHN1
51409	response to nitrosative stress	0.208	0.38477	MSRA
31023	microtubule organizing center organization	0.208	0.38477	PHO1
70647	protein modification by small protein conjugation or removal	0.20908	0.38612	UFM1|UBC7|HACE1|UFC1
31669	cellular response to nutrient levels	0.21275	0.39092	CHLREDRAFT_187711|ATG3
46486	glycerolipid metabolic process	0.21275	0.39092	PGAP3|PLD
6940	regulation of smooth muscle contraction	0.21342	0.39092	SOD1
42306	regulation of protein import into nucleus	0.21342	0.39092	TRX
46351	disaccharide biosynthetic process	0.21342	0.39092	TPS2
44403	symbiosis, encompassing mutualism through parasitism	0.21546	0.39402	GAG-POL|S8|ADH1|TEF1|HSP70|PGK1|SIGA|SAP1
44419	interspecies interaction between organisms	0.21637	0.39503	GAG-POL|S8|ADH1|TEF1|HSP70|PGK1|SIGA|SAP1
6801	superoxide metabolic process	0.2188	0.39688	SOD1
31572	G2/M transition DNA damage checkpoint	0.2188	0.39688	BRE
46083	adenine metabolic process	0.2188	0.39688	BAS1
9636	response to toxin	0.2188	0.39688	HSP70
2684	positive regulation of immune system process	0.22027	0.3989	PPO|SAP1
52552	modulation by organism of immune response of other organism involved in symbiotic interaction	0.22414	0.40137	SAP1
52553	modulation by symbiont of host immune response	0.22414	0.40137	SAP1
70302	regulation of stress-activated protein kinase signaling cascade	0.22414	0.40137	CCDC88C
51187	cofactor catabolic process	0.22414	0.40137	MDH
43154	negative regulation of caspase activity	0.22414	0.40137	AKT1
71453	cellular response to oxygen levels	0.22414	0.40137	FNR
46890	regulation of lipid biosynthetic process	0.22414	0.40137	SOD1
71310	cellular response to organic substance	0.22485	0.40137	AKT1|ABP1|RCOM_1445820|VITISV_002642
9605	response to external stimulus	0.22485	0.40137	DHN1|CHEB1|CHLREDRAFT_187711|ATG3
10921	regulation of phosphatase activity	0.22945	0.40699	MYT1
6405	RNA export from nucleus	0.22945	0.40699	CBP20
184	nuclear-transcribed mRNA catabolic process, nonsense-mediated decay	0.22945	0.40699	CBP20
42471	ear morphogenesis	0.22945	0.40699	SOD1
7626	locomotory behavior	0.23032	0.40788	CHEB1|SOD1
42391	regulation of membrane potential	0.23473	0.41484	SOD1
6974	response to DNA damage stimulus	0.23505	0.41484	BRE|POLA|SOD1|MRE11
52572	response to host immune response	0.23536	0.41484	SIGA|SAP1
43086	negative regulation of catalytic activity	0.23849	0.41864	AKT1|MKP1|MYT1
44265	cellular macromolecule catabolic process	0.23946	0.41864	UBC7|HACE1|CBP20|SOD1
6308	DNA catabolic process	0.23996	0.41864	SOD1
8643	carbohydrate transport	0.23996	0.41864	AKT1
46688	response to copper ion	0.23996	0.41864	ABP1
71467	cellular response to pH	0.23996	0.41864	VPS36
23034	intracellular signaling pathway	0.24013	0.41864	MAPK|CCDC88C|MKP1|BRE|SOD1
8652	cellular amino acid biosynthetic process	0.24293	0.4222	AROB|TRX
10038	response to metal ion	0.24293	0.4222	ABP1|VPS36
9059	macromolecule biosynthetic process	0.24357	0.42255	GAG-POL|MURC|ELP2|EIF4E|MCM7|TEF1|POLA|MCM2|MCM6
51336	regulation of hydrolase activity	0.24388	0.42255	AKT1|RASAL1|ELP2|MYT1
51054	positive regulation of DNA metabolic process	0.24516	0.42346	BRE
31576	G2/M transition checkpoint	0.24516	0.42346	BRE
6944	cellular membrane fusion	0.25033	0.42843	HACE1
6800	oxygen and reactive oxygen species metabolic process	0.25033	0.42843	SOD1
31647	regulation of protein stability	0.25033	0.42843	GAPDH
5991	trehalose metabolic process	0.25033	0.42843	TPS2
48193	Golgi vesicle transport	0.25033	0.42843	COPZ1
42063	gliogenesis	0.25033	0.42843	SOD1
35556	intracellular signal transduction	0.25427	0.43452	MAPK|CCDC88C|MKP1|SOD1
6879	cellular iron ion homeostasis	0.25546	0.43455	SOD1
9312	oligosaccharide biosynthetic process	0.25546	0.43455	TPS2
31123	RNA 3'-end processing	0.25546	0.43455	PAPA
55114	oxidation reduction	0.2604	0.43922	SDHA|ABP1|TRX
32318	regulation of Ras GTPase activity	0.26056	0.43922	RASAL1
43524	negative regulation of neuron apoptosis	0.26056	0.43922	SOD1
7033	vacuole organization	0.26056	0.43922	ATG3
956	nuclear-transcribed mRNA catabolic process	0.26056	0.43922	CBP20
48872	homeostasis of number of cells	0.26056	0.43922	SOD1
278	mitotic cell cycle	0.26224	0.44074	KIP1|GSK-3|POLA
30163	protein catabolic process	0.26224	0.44074	UBC7|HACE1|SAP1
45088	regulation of innate immune response	0.26562	0.4436	PPO
43407	negative regulation of MAP kinase activity	0.26562	0.4436	MKP1
9791	post-embryonic development	0.26562	0.4436	GSK-3
9268	response to pH	0.26562	0.4436	VPS36
42325	regulation of phosphorylation	0.26592	0.4436	CCDC88C|MKP1|SOD1
16051	carbohydrate biosynthetic process	0.26777	0.44602	MURC|TPS2|GAPDH
6665	sphingolipid metabolic process	0.27064	0.44814	PLD
48839	inner ear development	0.27064	0.44814	SOD1
16138	glycoside biosynthetic process	0.27064	0.44814	TPS2
1894	tissue homeostasis	0.27064	0.44814	SOD1
10975	regulation of neuron projection development	0.27564	0.4544	AKT1
6457	protein folding	0.27564	0.4544	TRX
16571	histone methylation	0.27564	0.4544	WDR5
6636	unsaturated fatty acid biosynthetic process	0.2806	0.45719	FAD2
9069	serine family amino acid metabolic process	0.2806	0.45719	TRX
9152	purine ribonucleotide biosynthetic process	0.2806	0.45719	DNAA
9260	ribonucleotide biosynthetic process	0.2806	0.45719	DNAA
19048	virus-host interaction	0.2806	0.45719	S8
6024	glycosaminoglycan biosynthetic process	0.2806	0.45719	MURC
1819	positive regulation of cytokine production	0.2806	0.45719	SOD1
42214	terpene metabolic process	0.2806	0.45719	CARB
18193	peptidyl-amino acid modification	0.28443	0.46186	MIP|LYS5|CAD
35303	regulation of dephosphorylation	0.28552	0.46186	MYT1
6414	translational elongation	0.28552	0.46186	TEF1
9064	glutamine family amino acid metabolic process	0.28552	0.46186	CAD
48871	multicellular organismal homeostasis	0.28552	0.46186	SOD1
48732	gland development	0.29041	0.46842	AG2
46496	nicotinamide nucleotide metabolic process	0.29041	0.46842	FDH
18065	protein-cofactor linkage	0.29527	0.47489	LYS5
43096	purine base salvage	0.29527	0.47489	ADD1
6402	mRNA catabolic process	0.3001	0.48127	CBP20
42274	ribosomal small subunit biogenesis	0.3001	0.48127	RPS6-2
77	DNA damage checkpoint	0.30489	0.48618	BRE
61025	membrane fusion	0.30489	0.48618	HACE1
43583	ear development	0.30489	0.48618	SOD1
46100	hypoxanthine metabolic process	0.30489	0.48618	ADD1
52548	regulation of endopeptidase activity	0.3061	0.48741	AKT1|ELP2
32868	response to insulin stimulus	0.30965	0.48959	AKT1
32869	cellular response to insulin stimulus	0.30965	0.48959	AKT1
51168	nuclear export	0.30965	0.48959	CBP20
6937	regulation of muscle contraction	0.30965	0.48959	SOD1
19362	pyridine nucleotide metabolic process	0.30965	0.48959	FDH
31667	response to nutrient levels	0.31113	0.49124	CHLREDRAFT_187711|ATG3
7600	sensory perception	0.31438	0.49566	SOD1
9072	aromatic amino acid family metabolic process	0.31616	0.49777	PPO|AROB
8610	lipid biosynthetic process	0.31822	0.50031	CARB|DXR|FAD2|CYB5
90257	regulation of muscle system process	0.31907	0.50095	SOD1
51186	cofactor metabolic process	0.31976	0.50133	FDH|MDH|ACS1|SOD1
16311	dephosphorylation	0.32117	0.50195	DNAA|MKP1
16570	histone modification	0.32368	0.50195	ADA2|WDR5
16569	covalent chromatin modification	0.32368	0.50195	ADA2|WDR5
16070	RNA metabolic process	0.3237	0.50195	ELP2|TPT1|RPS6-2|PAPA|MGG_01095|CBP20|LUC7L3
8406	gonad development	0.32374	0.50195	SOD1
43101	purine salvage	0.32374	0.50195	ADD1
55072	iron ion homeostasis	0.32374	0.50195	SOD1
71375	cellular response to peptide hormone stimulus	0.32374	0.50195	AKT1
30001	metal ion transport	0.32618	0.50504	ZIP1|CTR1
6282	regulation of DNA repair	0.32837	0.50563	BRE
7034	vacuolar transport	0.32837	0.50563	VPS36
5984	disaccharide metabolic process	0.32837	0.50563	TPS2
6023	aminoglycan biosynthetic process	0.32837	0.50563	MURC
33157	regulation of intracellular protein transport	0.33297	0.50853	TRX
377	RNA splicing, via transesterification reactions with bulged adenosine as nucleophile	0.33297	0.50853	MGG_01095
398	nuclear mRNA splicing, via spliceosome	0.33297	0.50853	MGG_01095
43434	response to peptide hormone stimulus	0.33297	0.50853	AKT1
6733	oxidoreduction coenzyme metabolic process	0.33297	0.50853	FDH
48562	embryonic organ morphogenesis	0.33297	0.50853	SOD1
52547	regulation of peptidase activity	0.33367	0.50891	AKT1|ELP2
43547	positive regulation of GTPase activity	0.34208	0.5189	RASAL1
31570	DNA integrity checkpoint	0.34208	0.5189	BRE
46364	monosaccharide biosynthetic process	0.34208	0.5189	GAPDH
42176	regulation of protein catabolic process	0.34208	0.5189	STP1
44092	negative regulation of molecular function	0.34414	0.52132	AKT1|MKP1|MYT1
9309	amine biosynthetic process	0.34611	0.5236	AROB|TRX
6631	fatty acid metabolic process	0.35106	0.53037	ACBP|FAD2
33559	unsaturated fatty acid metabolic process	0.35551	0.53421	FAD2
45137	development of primary sexual characteristics	0.35551	0.53421	SOD1
31344	regulation of cell projection organization	0.35551	0.53421	AKT1
70925	organelle assembly	0.35551	0.53421	ATG3
8202	steroid metabolic process	0.35992	0.54012	CYB5
375	RNA splicing, via transesterification reactions	0.36431	0.54525	MGG_01095
22411	cellular component disassembly	0.36431	0.54525	SOD1
7167	enzyme linked receptor protein signaling pathway	0.36584	0.54681	AKT1|AG2
45786	negative regulation of cell cycle	0.36866	0.54811	MAPK
30384	phosphoinositide metabolic process	0.36866	0.54811	PGAP3
42770	DNA damage response, signal transduction	0.36866	0.54811	BRE
46677	response to antibiotic	0.36866	0.54811	ABP1
35466	regulation of signaling pathway	0.37037	0.54991	RASAL1|CCDC88C|MKP1|GSK-3|SOD1|SAP1
30203	glycosaminoglycan metabolic process	0.37299	0.5519	MURC
90305	nucleic acid phosphodiester bond hydrolysis	0.37299	0.5519	SOD1
9894	regulation of catabolic process	0.37319	0.5519	RASAL1|STP1
6511	ubiquitin-dependent protein catabolic process	0.3805	0.55621	UBC7|HACE1
30260	entry into host cell	0.3805	0.55621	GAG-POL|HSP70
7267	cell-cell signaling	0.3805	0.55621	ACHE|CRH
51806	entry into cell of other organism involved in symbiotic interaction	0.3805	0.55621	GAG-POL|HSP70
70589	cellular component macromolecule biosynthetic process	0.38156	0.55621	MURC
45087	innate immune response	0.38156	0.55621	ICP4
18208	peptidyl-proline modification	0.38156	0.55621	MIP
46129	purine ribonucleoside biosynthetic process	0.38156	0.55621	ADD1
42451	purine nucleoside biosynthetic process	0.38156	0.55621	ADD1
44242	cellular lipid catabolic process	0.38156	0.55621	PLD
44038	cell wall macromolecule biosynthetic process	0.38156	0.55621	MURC
10646	regulation of cell communication	0.38261	0.55676	RASAL1|CCDC88C|MKP1|GSK-3|SOD1|SAP1
34637	cellular carbohydrate biosynthetic process	0.38292	0.55676	TPS2|GAPDH
22402	cell cycle process	0.3849	0.5589	MAPK|KIP1|GSK-3|POLA
48511	rhythmic process	0.38579	0.55948	SOD1
6401	RNA catabolic process	0.39	0.56267	CBP20
9163	nucleoside biosynthetic process	0.39	0.56267	ADD1
30178	negative regulation of Wnt receptor signaling pathway	0.39	0.56267	GSK-3
42455	ribonucleoside biosynthetic process	0.39	0.56267	ADD1
6366	transcription from RNA polymerase II promoter	0.39419	0.56724	ELP2
10212	response to ionizing radiation	0.39419	0.56724	BRE
33124	regulation of GTP catabolic process	0.39834	0.57029	RASAL1
43094	cellular metabolic compound salvage	0.39834	0.57029	ADD1
43087	regulation of GTPase activity	0.39834	0.57029	RASAL1
9273	peptidoglycan-based cell wall biogenesis	0.39834	0.57029	MURC
6479	protein amino acid methylation	0.40246	0.57327	WDR5
8213	protein amino acid alkylation	0.40246	0.57327	WDR5
43388	positive regulation of DNA binding	0.40246	0.57327	TRX
48608	reproductive structure development	0.40246	0.57327	SOD1
50776	regulation of immune response	0.4046	0.57558	PPO|SAP1
48518	positive regulation of biological process	0.40578	0.57652	MKP1|HSP70|GSK-3|SOD1|AKT1|FNR|STP1|ADH1|PPO|BRE|CBP20|PGK1|SAP1
44409	entry into host	0.40698	0.57677	GAG-POL|HSP70
51828	entry into other organism involved in symbiotic interaction	0.40698	0.57677	GAG-POL|HSP70
31505	fungal-type cell wall organization	0.41063	0.57974	ADA2
60070	canonical Wnt receptor signaling pathway	0.41063	0.57974	CCDC88C
46165	alcohol biosynthetic process	0.41063	0.57974	GAPDH
19941	modification-dependent protein catabolic process	0.41174	0.58058	UBC7|HACE1
6576	cellular biogenic amine metabolic process	0.41412	0.58178	FDH|ACHE
43632	modification-dependent macromolecule catabolic process	0.41412	0.58178	UBC7|HACE1
7049	cell cycle	0.41424	0.58178	MAPK|KIP1|GSK-3|POLA
48568	embryonic organ development	0.41467	0.58178	SOD1
51099	positive regulation of binding	0.41868	0.58449	TRX
51056	regulation of small GTPase mediated signal transduction	0.41868	0.58449	RASAL1
16137	glycoside metabolic process	0.41868	0.58449	TPS2
46578	regulation of Ras protein signal transduction	0.41868	0.58449	RASAL1
10952	positive regulation of peptidase activity	0.42267	0.58785	ELP2
6469	negative regulation of protein kinase activity	0.42267	0.58785	MKP1
46777	protein amino acid autophosphorylation	0.42267	0.58785	CAD
22415	viral reproductive process	0.42356	0.58836	GAG-POL|S8
33673	negative regulation of kinase activity	0.42663	0.59043	MKP1
10639	negative regulation of organelle organization	0.42663	0.59043	AKT1
51348	negative regulation of transferase activity	0.42663	0.59043	MKP1
43523	regulation of neuron apoptosis	0.43056	0.5944	SOD1
71482	cellular response to light stimulus	0.43056	0.5944	DHN1
44406	adhesion to host	0.43446	0.59832	SAP1
51825	adhesion to other organism involved in symbiotic interaction	0.43446	0.59832	SAP1
70882	cellular cell wall organization or biogenesis	0.43525	0.59867	ADA2|MURC
6508	proteolysis	0.43804	0.59998	UBC7|HACE1|SAP1
33121	regulation of purine nucleotide catabolic process	0.43834	0.59998	RASAL1
8654	phospholipid biosynthetic process	0.43834	0.59998	DXR
30811	regulation of nucleotide catabolic process	0.43834	0.59998	RASAL1
7568	aging	0.4422	0.60378	SOD1
9953	dorsal/ventral pattern formation	0.4422	0.60378	CCDC88C
51726	regulation of cell cycle	0.44343	0.60472	MAPK|BRE|PHO1
33036	macromolecule localization	0.4448	0.60586	TST|SEC61|CBP20|VPS36
10382	cellular cell wall macromolecule metabolic process	0.44602	0.60605	MURC
6022	aminoglycan metabolic process	0.44602	0.60605	MURC
6812	cation transport	0.44682	0.6064	ZIP1|CTR1
71478	cellular response to radiation	0.44982	0.60826	DHN1
7548	sex differentiation	0.44982	0.60826	SOD1
46128	purine ribonucleoside metabolic process	0.44982	0.60826	ADD1
51169	nuclear transport	0.4536	0.60982	CBP20
6913	nucleocytoplasmic transport	0.4536	0.60982	CBP20
42278	purine nucleoside metabolic process	0.4536	0.60982	ADD1
6730	one-carbon metabolic process	0.45369	0.60982	WDR5|SAMS
16044	cellular membrane organization	0.45369	0.60982	HACE1|SOD1
51345	positive regulation of hydrolase activity	0.45598	0.61215	RASAL1|ELP2
6996	organelle organization	0.45673	0.61244	ADA2|KIP1|WDR5|HACE1|GSK-3|SOD1|ATG3|PHO1
61024	membrane organization	0.45825	0.61374	HACE1|SOD1
50890	cognition	0.46107	0.61677	SOD1
16567	protein ubiquitination	0.46279	0.61803	UBC7|HACE1
51707	response to other organism	0.46432	0.61803	ADH1|DEF1|HSP70|PGK1|SIGA|SAP1
9119	ribonucleoside metabolic process	0.46476	0.61803	ADD1
9798	axis specification	0.46476	0.61803	CCDC88C
51329	interphase of mitotic cell cycle	0.46476	0.61803	POLA
16568	chromatin modification	0.46955	0.62366	ADA2|WDR5
55085	transmembrane transport	0.47179	0.6248	ZIP1|CTR1
51325	interphase	0.47208	0.6248	POLA
44272	sulfur compound biosynthetic process	0.47208	0.6248	TRX
60341	regulation of cellular localization	0.47403	0.62664	CBP20|TRX
10466	negative regulation of peptidase activity	0.47571	0.62774	AKT1
52126	movement in host environment	0.47849	0.62774	GAG-POL|HSP70
52192	movement in environment of other organism involved in symbiotic interaction	0.47849	0.62774	GAG-POL|HSP70
9057	macromolecule catabolic process	0.47918	0.62774	UBC7|HACE1|CBP20|SOD1|SAP1
60249	anatomical structure homeostasis	0.4793	0.62774	SOD1
16042	lipid catabolic process	0.4793	0.62774	PLD
9311	oligosaccharide metabolic process	0.4793	0.62774	TPS2
40011	locomotion	0.47934	0.62774	GAG-POL|CHEB1|HSP70|GSK-3
9116	nucleoside metabolic process	0.48288	0.62949	ADD1
7047	cellular cell wall organization	0.48288	0.62949	ADA2
22904	respiratory electron transport chain	0.48288	0.62949	SDHA
43066	negative regulation of apoptosis	0.48292	0.62949	AKT1|SOD1
43069	negative regulation of programmed cell death	0.48513	0.6309	AKT1|SOD1
51260	protein homooligomerization	0.48513	0.6309	DNAA|FBA
413	protein peptidyl-prolyl isomerization	0.48643	0.63185	MIP
75	cell cycle checkpoint	0.48995	0.63422	BRE
6446	regulation of translational initiation	0.48995	0.63422	CBP20
50832	defense response to fungus	0.48995	0.63422	DEF1
45229	external encapsulating structure organization	0.49345	0.63728	ADA2
9620	response to fungus	0.49345	0.63728	DEF1
3008	system process	0.49443	0.63782	ACHE|CRH|SOD1
7610	behavior	0.49609	0.6381	CHEB1|SOD1
45664	regulation of neuron differentiation	0.49693	0.6381	AKT1
9066	aspartate family amino acid metabolic process	0.49693	0.6381	ACS1
71555	cell wall organization	0.49693	0.6381	ADA2
16055	Wnt receptor signaling pathway	0.50038	0.6418	CCDC88C
48667	cell morphogenesis involved in neuron differentiation	0.50381	0.64546	SOD1
19725	cellular homeostasis	0.50475	0.64592	SOD1|TRX
9607	response to biotic stimulus	0.50722	0.64834	ADH1|DEF1|HSP70|PGK1|SIGA|SAP1
22900	electron transport chain	0.5106	0.65118	SDHA
30030	cell projection organization	0.51118	0.65118	SOD1|PHO1
51603	proteolysis involved in cellular protein catabolic process	0.51118	0.65118	UBC7|HACE1
22403	cell cycle phase	0.51318	0.65299	KIP1|GSK-3|POLA
46907	intracellular transport	0.51655	0.65653	COPZ1|CBP20|VPS36
43281	regulation of caspase activity	0.5173	0.65673	AKT1
44257	cellular protein catabolic process	0.51967	0.659	UBC7|HACE1
60548	negative regulation of cell death	0.52598	0.66624	AKT1|SOD1
9968	negative regulation of signal transduction	0.52718	0.66625	RASAL1
23057	negative regulation of signaling process	0.52718	0.66625	RASAL1
15674	di-, tri-valent inorganic cation transport	0.53685	0.67771	CTR1
6164	purine nucleotide biosynthetic process	0.54003	0.68096	DNAA
6811	ion transport	0.54659	0.68846	ZIP1|CTR1
1932	regulation of protein amino acid phosphorylation	0.54945	0.69128	CCDC88C
16032	viral reproduction	0.55064	0.692	GAG-POL|S8
6325	chromatin organization	0.55466	0.6955	ADA2|WDR5
19953	sexual reproduction	0.55466	0.6955	MAPK|SOD1
19216	regulation of lipid metabolic process	0.55562	0.69585	SOD1
6278	RNA-dependent DNA replication	0.55867	0.69585	GAG-POL
43623	cellular protein complex assembly	0.55867	0.69585	ELP2
9108	coenzyme biosynthetic process	0.55867	0.69585	ACS1
30069	lysogeny	0.55867	0.69585	GAG-POL
19047	provirus integration	0.55867	0.69585	GAG-POL
6935	chemotaxis	0.5617	0.69885	CHEB1
6643	membrane lipid metabolic process	0.56471	0.70165	PLD
65008	regulation of biological quality	0.56525	0.70165	ADH1|HSP70|PGK1|SOD1|GAPDH|TRX|SAP1
6412	translation	0.56657	0.70165	EIF4E|TEF1
35467	negative regulation of signaling pathway	0.56657	0.70165	RASAL1|GSK-3
50767	regulation of neurogenesis	0.5677	0.70165	AKT1
42330	taxis	0.5677	0.70165	CHEB1
35239	tube morphogenesis	0.57363	0.70553	SOD1
6470	protein amino acid dephosphorylation	0.57363	0.70553	MKP1
8217	regulation of blood pressure	0.57363	0.70553	SOD1
42546	cell wall biogenesis	0.57363	0.70553	MURC
10608	posttranscriptional regulation of gene expression	0.57439	0.70553	CBP20|GAPDH
7166	cell surface receptor linked signaling pathway	0.57462	0.70553	AKT1|CCDC88C|AG2|CTR1
10648	negative regulation of cell communication	0.57633	0.70636	RASAL1|GSK-3
19061	uncoating of virus	0.57656	0.70636	GAG-POL
15031	protein transport	0.57826	0.70768	SEC61|VPS36
43408	regulation of MAPKKK cascade	0.58236	0.71036	CCDC88C
34097	response to cytokine stimulus	0.58236	0.71036	ICP4
48285	organelle fission	0.58236	0.71036	ATG3
6461	protein complex assembly	0.58432	0.71121	ELP2|DNAA|FBA
70271	protein complex biogenesis	0.58432	0.71121	ELP2|DNAA|FBA
6633	fatty acid biosynthetic process	0.58808	0.71423	FAD2
70482	response to oxygen levels	0.58808	0.71423	FNR
45184	establishment of protein localization	0.58972	0.71467	SEC61|VPS36
71554	cell wall organization or biogenesis	0.58972	0.71467	ADA2|MURC
42402	cellular biogenic amine catabolic process	0.59091	0.71535	FDH
22414	reproductive process	0.59197	0.71586	GAG-POL|MAPK|S8|SOD1
51259	protein oligomerization	0.59536	0.71918	DNAA|FBA
48699	generation of neurons	0.59723	0.72066	AKT1|SOD1
7283	spermatogenesis	0.60205	0.72491	SOD1
48232	male gamete generation	0.60205	0.72491	SOD1
30111	regulation of Wnt receptor signaling pathway	0.60478	0.72743	GSK-3
2009	morphogenesis of an epithelium	0.6075	0.72952	CCDC88C
50789	regulation of biological process	0.60782	0.72952	MAPK|HSP70|MYT1|ADA2|AKT1|RASAL1|STP1|MCM7|MT1A|ADH1|PPO|CBP20|TRX|GAPDH|SAP1|VIP2|CCDC88C|CDC5|MKP1|HACE1|MCM2|GSK-3|SOD1|FNR|BRE|PGK1|PHO1
6605	protein targeting	0.6102	0.73159	VPS36
6413	translational initiation	0.61554	0.73642	EIF4E
8283	cell proliferation	0.61554	0.73642	POLA
6364	rRNA processing	0.61819	0.73644	RPS6-2
48666	neuron development	0.61819	0.73644	SOD1
16072	rRNA metabolic process	0.61819	0.73644	RPS6-2
1817	regulation of cytokine production	0.61819	0.73644	SOD1
51223	regulation of protein transport	0.62081	0.73878	TRX
9792	embryonic development ending in birth or egg hatching	0.62342	0.7411	GSK-3
42219	cellular amino acid derivative catabolic process	0.62601	0.74339	FDH
9165	nucleotide biosynthetic process	0.62859	0.74487	DNAA
51289	protein homotetramerization	0.62859	0.74487	FBA
30005	cellular di-, tri-valent inorganic cation homeostasis	0.63114	0.74596	SOD1
6140	regulation of nucleotide metabolic process	0.63114	0.74596	RASAL1
9887	organ morphogenesis	0.6315	0.74596	CCDC88C|SOD1
52564	response to immune response of other organism involved in symbiotic interaction	0.6367	0.75131	SIGA|SAP1
7423	sensory organ development	0.6387	0.75288	SOD1
279	M phase	0.64185	0.75579	KIP1|GSK-3
3013	circulatory system process	0.64611	0.75921	SOD1
8015	blood circulation	0.64611	0.75921	SOD1
70201	regulation of establishment of protein localization	0.64855	0.76048	TRX
9416	response to light stimulus	0.64855	0.76048	DHN1
44036	cell wall macromolecule metabolic process	0.65337	0.76404	MURC
51960	regulation of nervous system development	0.65337	0.76404	AKT1
34470	ncRNA processing	0.65363	0.76404	TPT1|RPS6-2
8033	tRNA processing	0.65575	0.76573	TPT1
271	polysaccharide biosynthetic process	0.65812	0.7677	MURC
60284	regulation of cell development	0.66048	0.76964	AKT1
65007	biological regulation	0.66283	0.77159	MAPK|HSP70|MYT1|ADA2|AKT1|RASAL1|STP1|MCM7|MT1A|ADH1|LYS5|PPO|CBP20|GAPDH|TRX|SAP1|ELP2|VIP2|CCDC88C|CDC5|MKP1|HACE1|MCM2|GSK-3|SOD1|FNR|BRE|PGK1|PHO1
32880	regulation of protein localization	0.66514	0.77266	TRX
44057	regulation of system process	0.66514	0.77266	SOD1
6351	transcription, DNA-dependent	0.66744	0.77302	ELP2
51262	protein tetramerization	0.66744	0.77302	FBA
51246	regulation of protein metabolic process	0.66751	0.77302	STP1|CCDC88C|CBP20
43414	macromolecule methylation	0.672	0.77742	WDR5
51241	negative regulation of multicellular organismal process	0.67426	0.77892	SOD1
22008	neurogenesis	0.67469	0.77892	AKT1|SOD1
3	reproduction	0.67684	0.78059	GAG-POL|MAPK|S8|SOD1
30003	cellular cation homeostasis	0.67873	0.78197	SOD1
32989	cellular component morphogenesis	0.68097	0.78294	SOD1|ATG3
2682	regulation of immune system process	0.68097	0.78294	PPO|SAP1
32774	RNA biosynthetic process	0.68314	0.78383	ELP2
51247	positive regulation of protein metabolic process	0.68314	0.78383	STP1
6886	intracellular protein transport	0.68533	0.78553	VPS36
31399	regulation of protein modification process	0.68749	0.78721	CCDC88C
6350	transcription	0.69179	0.79051	ELP2
7005	mitochondrion organization	0.69179	0.79051	ATG3
19222	regulation of metabolic process	0.69385	0.79207	VIP2|CCDC88C|MKP1|MCM2|SOD1|MYT1|ADA2|RASAL1|STP1|FNR|MCM7|PPO|BRE|CBP20|GAPDH
51101	regulation of DNA binding	0.69602	0.79292	TRX
19059	initiation of viral infection	0.69602	0.79292	GAG-POL
9310	amine catabolic process	0.69811	0.7945	FDH
35295	tube development	0.70226	0.79841	SOD1
51129	negative regulation of cellular component organization	0.70837	0.80438	AKT1
6417	regulation of translation	0.71038	0.80438	CBP20
55066	di-, tri-valent inorganic cation homeostasis	0.71038	0.80438	SOD1
31329	regulation of cellular catabolic process	0.71038	0.80438	RASAL1
32259	methylation	0.71436	0.80807	WDR5
6955	immune response	0.71633	0.80948	ICP4
30182	neuron differentiation	0.72023	0.81143	SOD1
904	cell morphogenesis involved in differentiation	0.72023	0.81143	SOD1
51240	positive regulation of multicellular organismal process	0.72023	0.81143	SOD1
65003	macromolecular complex assembly	0.72447	0.81539	ELP2|DNAA|FBA
9611	response to wounding	0.72597	0.81581	SOD1
51049	regulation of transport	0.72629	0.81581	CBP20|TRX
19058	viral infectious cycle	0.72974	0.81886	GAG-POL
32879	regulation of localization	0.73131	0.81931	HACE1|CBP20|TRX
6399	tRNA metabolic process	0.7316	0.81931	TPT1
32990	cell part morphogenesis	0.73346	0.81974	ATG3
48610	reproductive cellular process	0.73346	0.81974	MAPK
18130	heterocycle biosynthetic process	0.73529	0.82057	ADD1
51649	establishment of localization in cell	0.73692	0.82057	COPZ1|CBP20|VPS36
51098	regulation of binding	0.73712	0.82057	TRX
48729	tissue morphogenesis	0.73712	0.82057	CCDC88C
7186	G-protein coupled receptor protein signaling pathway	0.7443	0.82774	CTR1
31323	regulation of cellular metabolic process	0.75017	0.83344	VIP2|CCDC88C|MKP1|MCM2|SOD1|MYT1|ADA2|RASAL1|FNR|MCM7|STP1|BRE|CBP20
34660	ncRNA metabolic process	0.75258	0.83493	TPT1|RPS6-2
45926	negative regulation of growth	0.753	0.83493	MT1A
30334	regulation of cell migration	0.76141	0.84341	HACE1
51270	regulation of cellular component movement	0.76305	0.84357	HACE1
7276	gamete generation	0.76305	0.84357	SOD1
55080	cation homeostasis	0.76469	0.84455	SOD1
6810	transport	0.76626	0.84468	AKT1|TST|ZIP1|CTR1|COPZ1|SEC61|CBP20|VPS36
48598	embryonic morphogenesis	0.76631	0.84468	SOD1
43933	macromolecular complex subunit organization	0.77063	0.84831	ELP2|DNAA|FBA
42254	ribosome biogenesis	0.77112	0.84831	RPS6-2
6873	cellular ion homeostasis	0.7727	0.84921	SOD1
55082	cellular chemical homeostasis	0.77427	0.8501	SOD1
32268	regulation of cellular protein metabolic process	0.77553	0.85015	CCDC88C|CBP20
51050	positive regulation of transport	0.77583	0.85015	CBP20
22610	biological adhesion	0.77738	0.85101	SAP1
50794	regulation of cellular process	0.77838	0.85128	MAPK|VIP2|CCDC88C|CDC5|MKP1|HACE1|GSK-3|MCM2|SOD1|MYT1|AKT1|ADA2|RASAL1|STP1|FNR|MCM7|BRE|CBP20|TRX|PHO1|SAP1
2376	immune system process	0.78012	0.85152	ICP4|SOD1
8104	protein localization	0.78012	0.85152	SEC61|VPS36
3006	reproductive developmental process	0.78196	0.8527	SOD1
16043	cellular component organization	0.78881	0.85934	ADA2|ELP2|DNAA|KIP1|WDR5|MKP1|HACE1|FBA|GSK-3|SOD1|ATG3|PHO1
33043	regulation of organelle organization	0.79084	0.86071	AKT1
51234	establishment of localization	0.79161	0.86071	AKT1|TST|ZIP1|CTR1|COPZ1|SEC61|CBP20|VPS36
60429	epithelium development	0.79372	0.86134	CCDC88C
40012	regulation of locomotion	0.79372	0.86134	HACE1
34622	cellular macromolecular complex assembly	0.79515	0.86165	ELP2
51276	chromosome organization	0.79554	0.86165	ADA2|WDR5
44085	cellular component biogenesis	0.79952	0.86512	MURC|ELP2|DNAA|RPS6-2|FBA|ATG3
32504	multicellular organism reproduction	0.80213	0.86627	SOD1
48609	reproductive process in a multicellular organism	0.80213	0.86627	SOD1
10627	regulation of intracellular protein kinase cascade	0.80485	0.86837	CCDC88C
90066	regulation of anatomical structure size	0.80887	0.87035	SOD1
3002	regionalization	0.80887	0.87035	CCDC88C
42592	homeostatic process	0.80901	0.87035	SOD1|TRX
6310	DNA recombination	0.82044	0.88096	GAG-POL
51188	cofactor biosynthetic process	0.82044	0.88096	ACS1
50801	ion homeostasis	0.82415	0.88408	SOD1
34613	cellular protein localization	0.82536	0.88454	VPS36
22613	ribonucleoprotein complex biogenesis	0.83015	0.88882	RPS6-2
70727	cellular macromolecule localization	0.83132	0.88923	VPS36
9790	embryonic development	0.83361	0.89083	GSK-3|SOD1
51641	cellular localization	0.83975	0.89654	COPZ1|CBP20|VPS36
22607	cellular component assembly	0.84861	0.90513	ELP2|DNAA|FBA|ATG3
34621	cellular macromolecular complex subunit organization	0.85011	0.90549	ELP2
80090	regulation of primary metabolic process	0.85077	0.90549	ADA2|RASAL1|STP1|VIP2|MCM7|FNR|CCDC88C|BRE|MCM2|CBP20|SOD1
6357	regulation of transcription from RNA polymerase II promoter	0.85137	0.90549	ADA2|STP1
22603	regulation of anatomical structure morphogenesis	0.85523	0.90873	CCDC88C
42981	regulation of apoptosis	0.8569	0.90965	AKT1|SOD1
43067	regulation of programmed cell death	0.85845	0.91042	AKT1|SOD1
45944	positive regulation of transcription from RNA polymerase II promoter	0.86589	0.91718	STP1
45935	positive regulation of nucleobase, nucleoside, nucleotide and nucleic acid metabolic process	0.86645	0.91718	STP1|FNR|BRE
902	cell morphogenesis	0.86957	0.91961	SOD1
19219	regulation of nucleobase, nucleoside, nucleotide and nucleic acid metabolic process	0.87088	0.92013	ADA2|RASAL1|STP1|VIP2|MCM7|FNR|BRE|MCM2
7399	nervous system development	0.87378	0.92232	AKT1|SOD1
10941	regulation of cell death	0.87516	0.92291	AKT1|SOD1
51173	positive regulation of nitrogen compound metabolic process	0.87682	0.92379	STP1|FNR|BRE
51239	regulation of multicellular organismal process	0.88145	0.9278	AKT1|CCDC88C|SOD1
51171	regulation of nitrogen compound metabolic process	0.88252	0.92805	ADA2|RASAL1|STP1|VIP2|MCM7|FNR|BRE|MCM2
48878	chemical homeostasis	0.88652	0.93135	SOD1
7389	pattern specification process	0.88731	0.93135	CCDC88C
9893	positive regulation of metabolic process	0.89215	0.93555	STP1|FNR|PPO|BRE
9889	regulation of biosynthetic process	0.89512	0.93779	ADA2|STP1|VIP2|MCM7|FNR|MCM2|CBP20|SOD1
50793	regulation of developmental process	0.89998	0.942	AKT1|CCDC88C
16192	vesicle-mediated transport	0.90333	0.94444	COPZ1
45595	regulation of cell differentiation	0.904	0.94444	AKT1
9653	anatomical structure morphogenesis	0.9111	0.95097	CCDC88C|SOD1|ATG3
6952	defense response	0.91242	0.95146	PPO|ICP4|DEF1
10556	regulation of macromolecule biosynthetic process	0.91885	0.9564	ADA2|STP1|VIP2|MCM7|FNR|MCM2|CBP20
60255	regulation of macromolecule metabolic process	0.91928	0.9564	ADA2|STP1|VIP2|MCM7|FNR|CCDC88C|BRE|MCM2|CBP20|GAPDH
45893	positive regulation of transcription, DNA-dependent	0.91972	0.9564	STP1|FNR
51179	localization	0.92613	0.96218	AKT1|TST|ZIP1|CTR1|COPZ1|SEC61|CBP20|VPS36
48523	negative regulation of cellular process	0.93106	0.9664	AKT1|MAPK|RASAL1|FNR|GSK-3|SOD1
51254	positive regulation of RNA metabolic process	0.93236	0.96686	STP1|FNR
45941	positive regulation of transcription	0.93389	0.96756	STP1|FNR
43581	mycelium development	0.93902	0.97197	MYO1|ADK1
48519	negative regulation of biological process	0.9448	0.97682	AKT1|MAPK|RASAL1|FNR|MT1A|GSK-3|SOD1
31326	regulation of cellular biosynthetic process	0.94589	0.97682	ADA2|STP1|VIP2|MCM7|FNR|MCM2|CBP20
10628	positive regulation of gene expression	0.94632	0.97682	STP1|FNR
31325	positive regulation of cellular metabolic process	0.94971	0.97878	STP1|FNR|BRE
10604	positive regulation of macromolecule metabolic process	0.94997	0.97878	STP1|FNR|BRE
5976	polysaccharide metabolic process	0.95093	0.97888	MURC
10557	positive regulation of macromolecule biosynthetic process	0.95335	0.98046	STP1|FNR
45892	negative regulation of transcription, DNA-dependent	0.95735	0.98308	FNR
16481	negative regulation of transcription	0.95765	0.98308	FNR
51253	negative regulation of RNA metabolic process	0.96188	0.9858	FNR
9891	positive regulation of biosynthetic process	0.96293	0.9858	STP1|FNR
31328	positive regulation of cellular biosynthetic process	0.96293	0.9858	STP1|FNR
6355	regulation of transcription, DNA-dependent	0.96441	0.98641	ADA2|STP1|VIP2|FNR
51128	regulation of cellular component organization	0.96688	0.98721	AKT1
48731	system development	0.96696	0.98721	AKT1|CCDC88C|AG2|SOD1
48513	organ development	0.96845	0.98783	CCDC88C|AG2|SOD1
48468	cell development	0.96977	0.98829	SOD1
48869	cellular developmental process	0.97137	0.98879	AKT1|SOD1|ATG3
45934	negative regulation of nucleobase, nucleoside, nucleotide and nucleic acid metabolic process	0.97374	0.98879	FNR
10629	negative regulation of gene expression	0.97374	0.98879	FNR
9892	negative regulation of metabolic process	0.97379	0.98879	FNR|SOD1
51252	regulation of RNA metabolic process	0.97567	0.9898	ADA2|STP1|VIP2|FNR
51172	negative regulation of nitrogen compound metabolic process	0.97844	0.99171	FNR
10558	negative regulation of macromolecule biosynthetic process	0.97934	0.99172	FNR
45449	regulation of transcription	0.98027	0.99177	ADA2|STP1|VIP2|FNR
10468	regulation of gene expression	0.98117	0.99179	ADA2|STP1|VIP2|FNR|CBP20|GAPDH
31327	negative regulation of cellular biosynthetic process	0.98375	0.9923	FNR
9888	tissue development	0.98409	0.9923	CCDC88C
9890	negative regulation of biosynthetic process	0.98475	0.9923	FNR
30154	cell differentiation	0.98522	0.9923	AKT1|SOD1
32501	multicellular organismal process	0.99246	0.99703	AKT1|ACHE|CCDC88C|AG2|CRH|GSK-3|SOD1|MYO1|ADK1
7275	multicellular organismal development	0.99247	0.99703	AKT1|CCDC88C|AG2|GSK-3|SOD1|MYO1|ADK1
31324	negative regulation of cellular metabolic process	0.99325	0.99703	FNR
48856	anatomical structure development	0.99347	0.99703	AKT1|CCDC88C|AG2|SOD1|ATG3|MYO1|ADK1
10605	negative regulation of macromolecule metabolic process	0.99463	0.9973	FNR
32502	developmental process	0.99635	0.99813	AKT1|CCDC88C|AG2|GSK-3|SOD1|ATG3|MYO1|ADK1
48522	positive regulation of cellular process	0.99857	0.99946	STP1|FNR|BRE
8150	biological_process	1	1	CAO19.1637|CAO19.11017|SIGA|CHLREDRAFT_187711|HSP|GAG-POL|DHN1|LYS5|TPT1|PGI|MGG_01004|HIR3|MGCH7_CH7G736|LUC7L3|SAP1|TOPA|ARGD|VIP2|ARF|ACS1|POLA|ATPF|MRE11|PGA55|CARB|MGG_13029|CHEB1|FAD2|RPS11|AROB|AROA|CAO19.3929|ADK1|ADD1|MYO1|ACHE|DNAA|RCOM_1445820|COPZ1|MDH|TATB|PANDA_018390|MYT1|RASAL1|MGG_01600|STP1|PPO|TEF1|ICP4|BAS1|DIP2|TRX|UFSP2|WDR5|CTR1|HACE1|ATG3|SAD1|TST|EIF4E|RAB2|CAO19.1083|GK|…

## Sheet: Molecular_function
File created with BiNGO (c) on Jul 26, 2012 at 3:13:16 PM
Overrepresentation
Selected statistical test : Hypergeometric test
Selected correction : Benjamini & Hochberg False Discovery Rate (FDR) correction
Selected significance level : 0.05
Testing option : Use whole annotation as reference set
GO-ID	Description	p-value	corr p-value	Genes in test set
16772	transferase activity, transferring phosphorus-containing groups	3.8658e-06	0.0011907	MAPK|PGK-1|CPK2|CPK3|VIP2|MKP1|PAP1|CAD|POLA|AKT1|LYS5|TPT1|PAPA|GK|PGK1
3824	catalytic activity	2.756e-05	0.0042442	MAPK|UBC7|UFC1|CAD|AKT1|MSRA|LYS5|DXR|TPT1|PGI|PGM|SAP1|PGAP3|PGK-1|TOPA|VIP2|ACS1|TPX1|POLA|MURC|FDH|CARB|CHEB1|FAD2|AGL3|ARD1|AROB|DMC1|AROA|AGL1|ADD1|ACHE|DNAA|MDH|SAMS|MIP|ADH1|PPO|PAPA|GAPDH|TRX|CPK2|CPK3|UREG|UFSP2|CS|MKP1|HACE1|PAP1|SOD1|ATG3|PLD|ABP1|KIP1|RAB2|FBA|GK|PGK1|TPS2
166	nucleotide binding	9.1759e-05	0.0094095	PGK-1|FDH|DNAA|RAB2|SAMS|DXR|CAD|POLA|GK|PGK1|DMC1
5524	ATP binding	0.0001391	0.0094095	PGK-1|DNAA|SAMS|CAD|GK|PGK1|DMC1
1883	purine nucleoside binding	0.00019984	0.0094095	PGK-1|DNAA|RAB2|SAMS|CAD|GK|PGK1|DMC1
1882	nucleoside binding	0.00019984	0.0094095	PGK-1|DNAA|RAB2|SAMS|CAD|GK|PGK1|DMC1
32559	adenyl ribonucleotide binding	0.00022977	0.0094095	PGK-1|DNAA|SAMS|CAD|GK|PGK1|DMC1
5488	binding	0.00025699	0.0094095	RBCS|HSP70|CAD|SIGA|CHLREDRAFT_187711|GAG-POL|ADA2|DXR|TPT1|SDH4|CBP20|PGM|LUC7L3|PGK-1|TOPA|VIP2|CCDC88C|PAC1|POLC|MCM2|POLA|SMC|MRE11|FDH|DMC1|AROA|DNAA|RCOM_1445820|SAMS|TK1|MIP|CHLREDRAFT_116897|STP1|MT1A|ADH1|PPO|TEF1|PAPA|UREG|CR4|WDR5|MKP1|HACE1|CENPE|SOD1|VITISV_002642|CBP1|P70|TST|ABP1|EIF4E|RAB2|CRH|BRE|FBA|GK|PGK1|FFH|BARD1
16301	kinase activity	0.00027495	0.0094095	CPK2|PGK-1|AKT1|MAPK|CPK3|VIP2|MKP1|CAD|GK|PGK1
30554	adenyl nucleotide binding	0.00058472	0.017518	PGK-1|DNAA|SAMS|CAD|GK|PGK1|DMC1
4618	phosphoglycerate kinase activity	0.0006825	0.017518	PGK-1|PGK1
4652	polynucleotide adenylyltransferase activity	0.0006825	0.017518	PAPA|PAP1
32555	purine ribonucleotide binding	0.00083586	0.018311	PGK-1|DNAA|RAB2|SAMS|CAD|GK|PGK1|DMC1
32553	ribonucleotide binding	0.00087397	0.018311	PGK-1|DNAA|RAB2|SAMS|CAD|GK|PGK1|DMC1
16491	oxidoreductase activity	0.00089445	0.018311	MDH|CAD|TPX1|SOD1|ABP1|FDH|CARB|MSRA|ADH1|PPO|DXR|FAD2|ARD1|GAPDH|TRX
16774	phosphotransferase activity, carboxyl group as acceptor	0.00095123	0.018311	PGK-1|PGK1
17076	purine nucleotide binding	0.0015702	0.027654	PGK-1|DNAA|RAB2|SAMS|CAD|GK|PGK1|DMC1
4683	calmodulin-dependent protein kinase activity	0.0016161	0.027654	CPK2|CPK3
16740	transferase activity	0.002249	0.035982	CPK2|PGK-1|MAPK|CPK3|VIP2|MKP1|CS|SAMS|PAP1|CAD|POLA|AKT1|LYS5|TPT1|PAPA|GK|PGK1|AROA
16773	phosphotransferase activity, alcohol group as acceptor	0.0023365	0.035982	CPK2|AKT1|MAPK|CPK3|MKP1|TPT1|CAD|GK
16616	oxidoreductase activity, acting on the CH-OH group of donors, NAD or NADP as acceptor	0.0025	0.036667	ADH1|MDH|DXR|CAD|ARD1
4707	MAP kinase activity	0.003995	0.038983	MAPK|MKP1
16879	ligase activity, forming carbon-nitrogen bonds	0.0049017	0.038983	MURC|UBC7|HACE1|UFC1|CAD|ATG3
16614	oxidoreductase activity, acting on CH-OH group of donors	0.0051114	0.038983	ADH1|MDH|DXR|CAD|ARD1
48038	quinone binding	0.0058911	0.038983	ABP1|SDH4
4674	protein serine/threonine kinase activity	0.0064036	0.038983	CPK2|AKT1|MAPK|CPK3|MKP1
5515	protein binding	0.0065231	0.038983	RBCS|DNAA|SIGA|GAG-POL|ADH1|TEF1|TPT1|PGM|UREG|VIP2|CCDC88C|CR4|PAC1|WDR5|MKP1|HACE1|POLC|CENPE|MCM2|SMC|SOD1|MRE11|P70|ABP1|FDH|EIF4E|BRE|CRH|PGK1|AROA|FFH|BARD1
4702	receptor signaling protein serine/threonine kinase activity	0.0065981	0.038983	MAPK|MKP1
30604	1-deoxy-D-xylulose-5-phosphate reductoisomerase activity	0.0068348	0.038983	DXR
4370	glycerol kinase activity	0.0068348	0.038983	GK
8763	UDP-N-acetylmuramate-L-alanine ligase activity	0.0068348	0.038983	MURC
8113	peptide-methionine-(S)-S-oxide reductase activity	0.0068348	0.038983	MSRA
16166	phytoene dehydrogenase activity	0.0068348	0.038983	CARB
2134	UTP binding	0.0068348	0.038983	CAD
30060	L-malate dehydrogenase activity	0.0068348	0.038983	MDH
215	tRNA 2'-phosphotransferase activity	0.0068348	0.038983	TPT1
33744	L-methionine-(S)-S-oxide reductase activity	0.0068348	0.038983	MSRA
8863	formate dehydrogenase activity	0.0068348	0.038983	FDH
30346	protein phosphatase 2B binding	0.0068348	0.038983	SOD1
19776	Atg8 ligase activity	0.0068348	0.038983	ATG3
19777	Atg12 ligase activity	0.0068348	0.038983	ATG3
4151	dihydroorotase activity	0.0068348	0.038983	CAD
317	methionine-S-oxide reductase activity	0.0068348	0.038983	MSRA
80007	S-nitrosoglutathione reductase activity	0.0068348	0.038983	TRX
8984	protein-glutamate methylesterase activity	0.0068348	0.038983	CHEB1
16657	oxidoreductase activity, acting on NADH or NADPH, nitrogenous group as acceptor	0.0068348	0.038983	TRX
47002	L-arabinitol 2-dehydrogenase activity	0.0068348	0.038983	ARD1
45551	cinnamyl-alcohol dehydrogenase activity	0.0068348	0.038983	CAD
70335	aspartate binding	0.0068348	0.038983	CAD
50290	sphingomyelin phosphodiesterase D activity	0.0068348	0.038983	PLD
16720	delta12-fatty acid dehydrogenase activity	0.0068348	0.038983	FAD2
43008	ATP-dependent protein binding	0.0068348	0.038983	MKP1
3866	3-phosphoshikimate 1-carboxyvinyltransferase activity	0.0068348	0.038983	AROA
3856	3-dehydroquinate synthase activity	0.0068348	0.038983	AROB
48037	cofactor binding	0.0090412	0.05063	FDH|ABP1|CHLREDRAFT_116897|DXR|SDH4
4557	alpha-galactosidase activity	0.0097861	0.053823	AGL3|AGL1
4672	protein kinase activity	0.011755	0.056702	CPK2|AKT1|MAPK|CPK3|MKP1|CAD
16881	acid-amino acid ligase activity	0.013097	0.056702	MURC|UBC7|HACE1|UFC1|ATG3
8097	5S rRNA binding	0.013623	0.056702	TST
71568	UFM1 conjugating enzyme activity	0.013623	0.056702	UFC1
33857	diphosphoinositol-pentakisphosphate kinase activity	0.013623	0.056702	VIP2
4070	aspartate carbamoyltransferase activity	0.013623	0.056702	CAD
828	inositol hexakisphosphate kinase activity	0.013623	0.056702	VIP2
51219	phosphoprotein binding	0.013623	0.056702	P70
827	inositol 1,3,4,5,6-pentakisphosphate kinase activity	0.013623	0.056702	VIP2
826	inositol pyrophosphate synthase activity	0.013623	0.056702	VIP2
4086	carbamoyl-phosphate synthase activity	0.013623	0.056702	CAD
4088	carbamoyl-phosphate synthase (glutamine-hydrolyzing) activity	0.013623	0.056702	CAD
51723	protein methylesterase activity	0.013623	0.056702	CHEB1
15037	peptide disulfide oxidoreductase activity	0.013623	0.056702	TRX
15038	glutathione disulfide oxidoreductase activity	0.013623	0.056702	TRX
832	inositol hexakisphosphate 5-kinase activity	0.013623	0.056702	VIP2
8665	2'-phosphotransferase activity	0.013623	0.056702	TPT1
4347	glucose-6-phosphate isomerase activity	0.013623	0.056702	PGI
822	inositol hexakisphosphate binding	0.014543	0.059725	RCOM_1445820|VITISV_002642
16620	oxidoreductase activity, acting on the aldehyde or oxo group of donors, NAD or NADP as acceptor	0.016674	0.067573	FDH|GAPDH
4365	glyceraldehyde-3-phosphate dehydrogenase (phosphorylating) activity	0.020366	0.073795	GAPDH
4478	methionine adenosyltransferase activity	0.020366	0.073795	SAMS
8943	glyceraldehyde-3-phosphate dehydrogenase activity	0.020366	0.073795	GAPDH
16500	protein-hormone receptor activity	0.020366	0.073795	CTR1
3987	acetate-CoA ligase activity	0.020366	0.073795	ACS1
30955	potassium ion binding	0.020366	0.073795	SAMS
47038	D-arabinitol 2-dehydrogenase activity	0.020366	0.073795	ARD1
4805	trehalose-phosphatase activity	0.020366	0.073795	TPS2
61133	endopeptidase activator activity	0.020366	0.073795	ELP2
43178	alcohol binding	0.022536	0.079782	RCOM_1445820|VITISV_002642
16667	oxidoreductase activity, acting on sulfur group of donors	0.022536	0.079782	MSRA|TRX
15925	galactosidase activity	0.025085	0.085053	AGL3|AGL1
16903	oxidoreductase activity, acting on the aldehyde or oxo group of donors	0.026402	0.085053	FDH|GAPDH
5057	receptor signaling protein activity	0.026402	0.085053	MAPK|MKP1
32557	pyrimidine ribonucleotide binding	0.027062	0.085053	CAD
16615	malate dehydrogenase activity	0.027062	0.085053	MDH
51087	chaperone binding	0.027062	0.085053	SOD1
19103	pyrimidine nucleotide binding	0.027062	0.085053	CAD
8897	holo-[acyl-carrier-protein] synthase activity	0.027062	0.085053	LYS5
340	RNA 7-methylguanosine cap binding	0.027062	0.085053	CBP20
339	RNA cap binding	0.027062	0.085053	CBP20
16743	carboxyl- or carbamoyltransferase activity	0.027062	0.085053	CAD
19787	small conjugating protein ligase activity	0.031545	0.097045	UBC7|HACE1|UFC1|ATG3
8131	amine oxidase activity	0.033714	0.097045	ABP1
4503	monophenol monooxygenase activity	0.033714	0.097045	PPO
8379	thioredoxin peroxidase activity	0.033714	0.097045	TPX1
10011	auxin binding	0.033714	0.097045	ABP1
4108	citrate (Si)-synthase activity	0.033714	0.097045	CS
16884	carbon-nitrogen ligase activity, with glutamine as amido-N-donor	0.033714	0.097045	CAD
16671	oxidoreductase activity, acting on sulfur group of donors, disulfide as acceptor	0.033714	0.097045	MSRA
16716	oxidoreductase activity, acting on paired donors, with incorporation or reduction of molecular oxygen, another compound as one donor, and incorporation of one atom of oxygen	0.033714	0.097045	PPO
8270	zinc ion binding	0.036934	0.10533	ABP1|MT1A|FBA|SOD1|TK1
17137	Rab GTPase binding	0.04032	0.11188	HACE1
3688	DNA replication origin binding	0.04032	0.11188	DNAA
4630	phospholipase D activity	0.04032	0.11188	PLD
16874	ligase activity	0.044105	0.12033	MURC|UBC7|ACS1|HACE1|UFC1|CAD|ATG3
8047	enzyme activator activity	0.044278	0.12033	RASAL1|ELP2|LYS5
70566	adenylyltransferase activity	0.045867	0.12033	PAPA|PAP1
16987	sigma factor activity	0.046881	0.12033	SIGA
16986	transcription initiation factor activity	0.046881	0.12033	SIGA
16812	hydrolase activity, acting on carbon-nitrogen (but not peptide) bonds, in cyclic amides	0.046881	0.12033	CAD
15035	protein disulfide oxidoreductase activity	0.046881	0.12033	TRX
4332	fructose-bisphosphate aldolase activity	0.046881	0.12033	FBA
31420	alkali metal ion binding	0.046881	0.12033	SAMS
16779	nucleotidyltransferase activity	0.048165	0.1226	PAPA|PAP1|POLA
51920	peroxiredoxin activity	0.053398	0.13481	TPX1
4428	inositol or phosphatidylinositol kinase activity	0.059871	0.14992	VIP2
3777	microtubule motor activity	0.0663	0.16079	KIP1
16597	amino acid binding	0.0663	0.16079	CAD
46912	transferase activity, transferring acyl groups, acyl groups converted into alkyl on transfer	0.0663	0.16079	CS
16641	oxidoreductase activity, acting on the CH-NH2 group of donors, oxygen as acceptor	0.0663	0.16079	ABP1
16705	oxidoreductase activity, acting on paired donors, with incorporation or reduction of molecular oxygen	0.068794	0.16497	PPO|FAD2|TPX1
5083	small GTPase regulator activity	0.069095	0.16497	RASAL1|HACE1
15036	disulfide oxidoreductase activity	0.072685	0.17221	TRX
9055	electron carrier activity	0.076877	0.18075	CYB5|TRX
50897	cobalt ion binding	0.079027	0.18164	DXR
16847	1-aminocyclopropane-1-carboxylate synthase activity	0.079027	0.18164	ACS1
48039	ubiquinone binding	0.079027	0.18164	SDH4
16405	CoA-ligase activity	0.085326	0.18907	ACS1
16504	peptidase activator activity	0.085326	0.18907	ELP2
19203	carbohydrate phosphatase activity	0.085326	0.18907	TPS2
16832	aldehyde-lyase activity	0.085326	0.18907	FBA
3917	DNA topoisomerase type I activity	0.085326	0.18907	TOPA
16638	oxidoreductase activity, acting on the CH-NH2 group of donors	0.091582	0.20148	ABP1
16765	transferase activity, transferring alkyl or aryl (other than methyl) groups	0.095314	0.20631	SAMS|AROA
19003	GDP binding	0.097796	0.20631	RAB2
16776	phosphotransferase activity, phosphate group as acceptor	0.097796	0.20631	VIP2
4104	cholinesterase activity	0.097796	0.20631	ACHE
3990	acetylcholinesterase activity	0.097796	0.20631	ACHE
19843	rRNA binding	0.097796	0.20631	TST
16209	antioxidant activity	0.10172	0.21312	TPX1|SOD1
70402	NADPH binding	0.10397	0.21348	DXR
31593	polyubiquitin binding	0.10397	0.21348	BRE
35064	methylated histone residue binding	0.10397	0.21348	WDR5
5507	copper ion binding	0.10943	0.22321	ABP1|PPO|SOD1
150	recombinase activity	0.11619	0.23543	DMC1
287	magnesium ion binding	0.11966	0.24088	TOPA|SAMS|DXR
16878	acid-thiol ligase activity	0.12223	0.24447	ACS1
33549	MAP kinase phosphatase activity	0.12824	0.25319	MKP1
19903	protein phosphatase binding	0.12824	0.25319	SOD1
46872	metal ion binding	0.13393	0.25582	ABP1|TOPA|MT1A|PPO|SAMS|DXR|FBA|SDH4|SOD1|TK1
70403	NAD binding	0.1342	0.25582	FDH
16861	intramolecular oxidoreductase activity, interconverting aldoses and ketoses	0.1342	0.25582	PGI
80025	phosphatidylinositol-3,5-bisphosphate binding	0.1342	0.25582	CHLREDRAFT_187711
3916	DNA topoisomerase activity	0.1342	0.25582	TOPA
43169	cation binding	0.13456	0.25582	ABP1|TOPA|MT1A|PPO|SAMS|DXR|FBA|SDH4|SOD1|TK1
43167	ion binding	0.13645	0.25784	ABP1|TOPA|MT1A|PPO|SAMS|DXR|FBA|SDH4|SOD1|TK1
46914	transition metal ion binding	0.13786	0.25844	ABP1|MT1A|PPO|DXR|FBA|SDH4|SOD1|TK1
17016	Ras GTPase binding	0.14013	0.25844	HACE1
16838	carbon-oxygen lyase activity, acting on phosphates	0.14013	0.25844	AROB
31267	small GTPase binding	0.14013	0.25844	HACE1
51020	GTPase binding	0.14601	0.26769	HACE1
50662	coenzyme binding	0.15175	0.27036	FDH|DXR
5496	steroid binding	0.15186	0.27036	CBP1
3746	translation elongation factor activity	0.15186	0.27036	TEF1
5099	Ras GTPase activator activity	0.15186	0.27036	RASAL1
4000	adenosine deaminase activity	0.15186	0.27036	ADD1
16853	isomerase activity	0.15761	0.27749	MIP|TOPA|PGI|PGM
16846	carbon-sulfur lyase activity	0.15766	0.27749	ACS1
3774	motor activity	0.16343	0.28279	KIP1
16780	phosphotransferase activity, for other substituted phosphate groups	0.16343	0.28279	LYS5
31404	chloride ion binding	0.16343	0.28279	PPO
43176	amine binding	0.16915	0.29084	CAD
3676	nucleic acid binding	0.16997	0.29084	TOPA|DNAA|POLA|SIGA|ADA2|TST|EIF4E|STP1|TEF1|PAPA|CBP20|DMC1|LUC7L3
4022	alcohol dehydrogenase (NAD) activity	0.17484	0.29752	ADH1
16877	ligase activity, forming carbon-sulfur bonds	0.1861	0.31322	ACS1
3887	DNA-directed DNA polymerase activity	0.1861	0.31322	POLA
34061	DNA polymerase activity	0.19167	0.31911	POLA
43130	ubiquitin binding	0.19167	0.31911	BRE
8144	drug binding	0.19553	0.32206	MIP|ABP1
3924	GTPase activity	0.19553	0.32206	UREG|RAB2
43168	anion binding	0.19721	0.32309	PPO
42562	hormone binding	0.2027	0.32906	ABP1
30695	GTPase regulator activity	0.20299	0.32906	RASAL1|HACE1
60589	nucleoside-triphosphatase regulator activity	0.20548	0.33135	RASAL1|HACE1
16788	hydrolase activity, acting on ester bonds	0.21063	0.33225	PGAP3|ACHE|UFSP2|CHEB1|MKP1|TPS2|PLD
8135	translation factor activity, nucleic acid binding	0.21298	0.33225	EIF4E|TEF1
70001	aspartic-type peptidase activity	0.21359	0.33225	SAP1
32182	small conjugating protein binding	0.21359	0.33225	BRE
51287	NAD or NADH binding	0.21359	0.33225	FDH
4190	aspartic-type endopeptidase activity	0.21359	0.33225	SAP1
19902	phosphatase binding	0.21359	0.33225	SOD1
4601	peroxidase activity	0.21897	0.33554	TPX1
16684	oxidoreductase activity, acting on peroxide as acceptor	0.21897	0.33554	TPX1
4784	superoxide dismutase activity	0.21897	0.33554	SOD1
30165	PDZ domain binding	0.22432	0.34035	CCDC88C
16721	oxidoreductase activity, acting on superoxide radicals as acceptor	0.22432	0.34035	SOD1
16814	hydrolase activity, acting on carbon-nitrogen (but not peptide) bonds, in cyclic amidines	0.23491	0.35467	ADD1
42802	identical protein binding	0.24003	0.36064	GAG-POL|FDH|UREG|CR4|SMC|MRE11
50661	NADP or NADPH binding	0.24536	0.36552	DXR
3723	RNA binding	0.24566	0.36552	TST|PAPA|CBP20|LUC7L3
5261	cation channel activity	0.25566	0.37858	ABP1
16810	hydrolase activity, acting on carbon-nitrogen (but not peptide) bonds	0.27357	0.40316	CAD|ADD1
30234	enzyme regulator activity	0.27569	0.40435	RASAL1|ELP2|LYS5|HACE1
4091	carboxylesterase activity	0.28117	0.41043	ACHE|CHEB1
19239	deaminase activity	0.28575	0.4139	ADD1
8289	lipid binding	0.28623	0.4139	CHLREDRAFT_187711|CBP1
5096	GTPase activator activity	0.29064	0.41831	RASAL1
42393	histone binding	0.29551	0.42333	WDR5
5216	ion channel activity	0.30033	0.42825	ABP1
22838	substrate-specific channel activity	0.30513	0.4311	ABP1
4614	phosphoglucomutase activity	0.30513	0.4311	PGM
16787	hydrolase activity	0.30954	0.43533	PGAP3|ACHE|UREG|DNAA|UFSP2|MKP1|CAD|PLD|KIP1|CHEB1|RAB2|PAPA|AGL3|DMC1|TPS2|AGL1|ADD1|SAP1
4842	ubiquitin-protein ligase activity	0.314	0.43848	UBC7|HACE1
8138	protein tyrosine/serine/threonine phosphatase activity	0.31463	0.43848	MKP1
4620	phospholipase activity	0.31933	0.44104	PLD
31406	carboxylic acid binding	0.31933	0.44104	CAD
16829	lyase activity	0.32401	0.44551	ACS1|FBA|AROB
8201	heparin binding	0.33323	0.45414	ABP1
16868	intramolecular transferase activity, phosphotransferases	0.33323	0.45414	PGM
8081	phosphoric diester hydrolase activity	0.34686	0.46856	PLD
16830	carbon-carbon lyase activity	0.34686	0.46856	FBA
22803	passive transmembrane transporter activity	0.36021	0.47949	ABP1
15267	channel activity	0.36021	0.47949	ABP1
16860	intramolecular oxidoreductase activity	0.36021	0.47949	PGI
30170	pyridoxal phosphate binding	0.3646	0.47949	CHLREDRAFT_116897
5528	FK506 binding	0.3646	0.47949	MIP
70279	vitamin B6 binding	0.3646	0.47949	CHLREDRAFT_116897
42578	phosphoric ester hydrolase activity	0.36887	0.47949	MKP1|TPS2|PLD
5527	macrolide binding	0.36895	0.47949	MIP
19783	small conjugating protein-specific protease activity	0.36895	0.47949	UFSP2
35091	phosphoinositide binding	0.37328	0.48307	CHLREDRAFT_187711
19899	enzyme binding	0.38822	0.5003	HACE1|SOD1
3697	single-stranded DNA binding	0.39449	0.50627	DMC1
4871	signal transducer activity	0.39791	0.50643	MAPK|ABP1|CTR1|MKP1
60089	molecular transducer activity	0.39791	0.50643	MAPK|ABP1|CTR1|MKP1
16627	oxidoreductase activity, acting on the CH-CH group of donors	0.40278	0.51052	CARB
16298	lipase activity	0.40688	0.5136	PLD
3729	mRNA binding	0.41901	0.52461	LUC7L3
30145	manganese ion binding	0.41901	0.52461	DXR
5543	phospholipid binding	0.4348	0.54218	CHLREDRAFT_187711
16790	thiolester hydrolase activity	0.43869	0.54482	UFSP2
19842	vitamin binding	0.45017	0.55684	CHLREDRAFT_116897
8234	cysteine-type peptidase activity	0.45395	0.55926	UFSP2
5539	glycosaminoglycan binding	0.4577	0.56164	ABP1
3677	DNA binding	0.46252	0.56531	ADA2|TOPA|STP1|DNAA|POLA|DMC1|SIGA
42277	peptide binding	0.4688	0.57071	HSP70
16866	intramolecular transferase activity	0.47245	0.57289	PGM
3755	peptidyl-prolyl cis-trans isomerase activity	0.4868	0.58341	MIP
3743	translation initiation factor activity	0.4868	0.58341	EIF4E
5525	GTP binding	0.4868	0.58341	RAB2
16859	cis-trans isomerase activity	0.5042	0.60191	MIP
16791	phosphatase activity	0.51604	0.61367	MKP1|TPS2
4930	G-protein coupled receptor activity	0.53083	0.62883	CTR1
32403	protein complex binding	0.53405	0.63022	ABP1
19904	protein domain specific binding	0.53726	0.63159	CCDC88C
17111	nucleoside-triphosphatase activity	0.54956	0.64269	UREG|DNAA|KIP1|RAB2|DMC1
19001	guanyl nucleotide binding	0.55296	0.64269	RAB2
32561	guanyl ribonucleotide binding	0.55296	0.64269	RAB2
4553	hydrolase activity, hydrolyzing O-glycosyl compounds	0.55731	0.64494	AGL3|AGL1
16651	oxidoreductase activity, acting on NADH or NADPH	0.55909	0.64494	TRX
4497	monooxygenase activity	0.56213	0.64602	PPO
16462	pyrophosphatase activity	0.57175	0.6503	UREG|DNAA|KIP1|RAB2|DMC1
16817	hydrolase activity, acting on acid anhydrides	0.57297	0.6503	UREG|DNAA|KIP1|RAB2|DMC1
16818	hydrolase activity, acting on acid anhydrides, in phosphorus-containing anhydrides	0.57297	0.6503	UREG|DNAA|KIP1|RAB2|DMC1
70011	peptidase activity, acting on L-amino acid peptides	0.57429	0.6503	UFSP2|PAPA|SAP1
4175	endopeptidase activity	0.58278	0.65749	PAPA|SAP1
61135	endopeptidase regulator activity	0.58852	0.66155	ELP2
1871	pattern binding	0.59417	0.66259	ABP1
30247	polysaccharide binding	0.59417	0.66259	ABP1
8233	peptidase activity	0.5959	0.66259	UFSP2|PAPA|SAP1
16798	hydrolase activity, acting on glycosyl bonds	0.62519	0.69266	AGL3|AGL1
61134	peptidase regulator activity	0.6316	0.69725	ELP2
43565	sequence-specific DNA binding	0.64428	0.7087	ADA2|DNAA
3682	chromatin binding	0.65623	0.71928	POLA
4872	receptor activity	0.66096	0.72188	ABP1|CTR1
4721	phosphoprotein phosphatase activity	0.66329	0.72188	MKP1
8324	cation transmembrane transporter activity	0.67248	0.72931	ABP1
4252	serine-type endopeptidase activity	0.6944	0.75044	PAPA
16835	carbon-oxygen lyase activity	0.70275	0.75681	AROB
20037	heme binding	0.71485	0.76716	SDH4
3690	double-stranded DNA binding	0.72265	0.7722	DMC1
46906	tetrapyrrole binding	0.72457	0.7722	SDH4
42803	protein homodimerization activity	0.72778	0.77274	FDH|UREG|CR4
4888	transmembrane receptor activity	0.73395	0.77274	CTR1
16746	transferase activity, transferring acyl groups	0.73579	0.77274	CS
8236	serine-type peptidase activity	0.73762	0.77274	PAPA
17171	serine hydrolase activity	0.73762	0.77274	PAPA
16741	transferase activity, transferring one-carbon groups	0.74302	0.77576	CAD
15075	ion transmembrane transporter activity	0.75178	0.78226	ABP1
30246	carbohydrate binding	0.77477	0.80346	ABP1
30528	transcription regulator activity	0.79739	0.82415	STP1|SIGA
16887	ATPase activity	0.82897	0.85392	DNAA|DMC1
5506	iron ion binding	0.83529	0.85704	SDH4
43566	structure-specific DNA binding	0.83756	0.85704	DMC1
22891	substrate-specific transmembrane transporter activity	0.86729	0.88452	ABP1
3700	transcription factor activity	0.8788	0.89049	STP1
46983	protein dimerization activity	0.87893	0.89049	FDH|UREG|CR4
22892	substrate-specific transporter activity	0.9536	0.96298	ABP1
22857	transmembrane transporter activity	0.97128	0.97762	ABP1
5215	transporter activity	0.9911	0.99433	ABP1
3674	molecular_function	1	1	RBCS|CAO19.1637|CAO19.11017|SIGA|CHLREDRAFT_187711|GAG-POL|LYS5|TPT1|PGI|MGG_01004|SDH4|MGG_04909|MGCH7_CH7G736|PGM|LUC7L3|SAP1|TOPA|VIP2|USP1|ACS1|POLC|POLA|MRE11|PGA55|CARB|MGG_13029|CHEB1|FAD2|AROB|RPS11|AROA|CAO19.3929|ADD1|ACHE|DNAA|RCOM_1445820|MDH|PANDA_018390|TK1|RASAL1|MGG_01600|STP1|PPO|TEF1|QRI2|TRX|CPK2|CPK3|UFSP2|WDR5|CTR1|HACE1|ATG3|P70|TST|EIF4E|RAB2|CAO19.1083|GK|TPS2|FFH|MAPK|MGG…
