# Supplementary material for: Analysis and annotation of the hexaploid oat seed transcriptome
Source: BMC Genomics. 2013 Jul 11;14:471. doi: 10.1186/1471-2164-14-471 (PMC3720263; doi:10.1186/1471-2164-14-471)
Supplement: Additional file 8 — File containing the normalized raw digital expression counts of dnOST transcripts, normalized with the RPKM method (Reads Per Kilobase of transcript model per Million mapped reads) as described in [[40]]. It can be viewed as an Excel spreadsheet or with any word processor. [file 1471-2164-14-471-S8.txt]

SeqId	RPKM
Locus_1_Transcript_1/9_Confidence_0.093_Length_410	296.7155
Locus_1_Transcript_2/9_Confidence_0.326_Length_743	716.66793
Locus_1_Transcript_3/9_Confidence_0.326_Length_1259	776.26158
Locus_1_Transcript_4/9_Confidence_0.302_Length_1232	790.03385
Locus_1_Transcript_5/9_Confidence_0.302_Length_1263	750.80187
Locus_1_Transcript_6/9_Confidence_0.372_Length_1263	837.55486
Locus_1_Transcript_7/9_Confidence_0.326_Length_761	1160.6549
Locus_1_Transcript_8/9_Confidence_0.326_Length_761	854.37909
Locus_1_Transcript_9/9_Confidence_0.372_Length_1263	763.05071
Locus_2_Transcript_1/1_Confidence_1.000_Length_579	5.16735
Locus_3_Transcript_1/3_Confidence_0.750_Length_4155	4.89648
Locus_3_Transcript_2/3_Confidence_0.750_Length_4155	4.89473
Locus_3_Transcript_3/3_Confidence_0.750_Length_4155	4.89297
Locus_4_Transcript_1/8_Confidence_0.632_Length_959	256.32636
Locus_4_Transcript_2/8_Confidence_0.579_Length_959	258.71568
Locus_4_Transcript_3/8_Confidence_0.632_Length_822	285.71342
Locus_4_Transcript_4/8_Confidence_0.474_Length_1192	177.91464
Locus_4_Transcript_5/8_Confidence_0.632_Length_959	248.4888
Locus_4_Transcript_6/8_Confidence_0.632_Length_959	260.67887
Locus_4_Transcript_7/8_Confidence_0.632_Length_959	258.18303
Locus_4_Transcript_8/8_Confidence_0.632_Length_959	261.36371
Locus_5_Transcript_1/8_Confidence_0.333_Length_798	56.6044
Locus_5_Transcript_2/8_Confidence_0.292_Length_830	49.28757
Locus_5_Transcript_3/8_Confidence_0.292_Length_925	48.94322
Locus_5_Transcript_4/8_Confidence_0.583_Length_2013	70.45723
Locus_5_Transcript_5/8_Confidence_0.208_Length_685	64.72762
Locus_5_Transcript_6/8_Confidence_0.250_Length_988	47.94949
Locus_5_Transcript_7/8_Confidence_0.208_Length_830	50.32502
Locus_5_Transcript_8/8_Confidence_0.292_Length_988	57.13759
Locus_6_Transcript_1/1_Confidence_1.000_Length_5452	3123.06676
Locus_7_Transcript_1/10_Confidence_0.684_Length_2293	675.01176
Locus_7_Transcript_2/10_Confidence_0.211_Length_550	943.92618
Locus_7_Transcript_3/10_Confidence_0.500_Length_2231	806.42569
Locus_7_Transcript_4/10_Confidence_0.079_Length_329	412.41967
Locus_7_Transcript_5/10_Confidence_0.526_Length_2233	888.08811
Locus_7_Transcript_6/10_Confidence_0.500_Length_2233	888.12079
Locus_7_Transcript_7/10_Confidence_0.500_Length_2231	802.21281
Locus_7_Transcript_8/10_Confidence_0.500_Length_2231	804.82296
Locus_7_Transcript_9/10_Confidence_0.711_Length_2296	674.01536
Locus_7_Transcript_10/10_Confidence_0.684_Length_2293	675.01176
Locus_8_Transcript_1/1_Confidence_1.000_Length_1070	9.05684
Locus_9_Transcript_1/1_Confidence_1.000_Length_661	13.32503
Locus_10_Transcript_1/7_Confidence_0.684_Length_1599	301.74055
Locus_10_Transcript_2/7_Confidence_0.684_Length_1599	295.35142
Locus_10_Transcript_3/7_Confidence_0.684_Length_1599	290.90184
Locus_10_Transcript_4/7_Confidence_0.684_Length_1599	302.72631
Locus_10_Transcript_5/7_Confidence_0.684_Length_1599	294.425
Locus_10_Transcript_6/7_Confidence_0.684_Length_1599	280.24568
Locus_10_Transcript_7/7_Confidence_0.684_Length_1599	305.5284
Locus_11_Transcript_1/7_Confidence_0.625_Length_2008	45.23384
Locus_11_Transcript_2/7_Confidence_0.312_Length_820	39.8504
Locus_11_Transcript_3/7_Confidence_0.625_Length_2009	45.99227
Locus_11_Transcript_4/7_Confidence_0.625_Length_2012	46.6672
Locus_11_Transcript_5/7_Confidence_0.500_Length_2094	43.61307
Locus_11_Transcript_6/7_Confidence_0.625_Length_1985	45.48592
Locus_11_Transcript_7/7_Confidence_0.625_Length_2009	45.7707
Locus_12_Transcript_1/1_Confidence_1.000_Length_860	8.97738
Locus_13_Transcript_1/5_Confidence_0.667_Length_1480	96.30469
Locus_13_Transcript_2/5_Confidence_0.667_Length_1483	91.09082
Locus_13_Transcript_3/5_Confidence_0.667_Length_1480	95.06218
Locus_13_Transcript_4/5_Confidence_0.667_Length_1480	88.95808
Locus_13_Transcript_5/5_Confidence_0.667_Length_1480	100.22946
Locus_14_Transcript_1/8_Confidence_0.333_Length_204	228.00498
Locus_14_Transcript_2/8_Confidence_0.389_Length_347	241.0003
Locus_14_Transcript_3/8_Confidence_0.278_Length_576	294.65399
Locus_14_Transcript_4/8_Confidence_0.389_Length_356	772.94028
Locus_14_Transcript_5/8_Confidence_0.111_Length_294	13.25429
Locus_14_Transcript_6/8_Confidence_0.389_Length_342	28.31439
Locus_14_Transcript_7/8_Confidence_0.278_Length_274	282.97027
Locus_14_Transcript_8/8_Confidence_0.389_Length_302	498.92296
Locus_15_Transcript_1/3_Confidence_0.351_Length_136	0.75119
Locus_15_Transcript_2/3_Confidence_0.351_Length_136	29.02825
Locus_15_Transcript_3/3_Confidence_0.568_Length_192	5.24494
Locus_16_Transcript_1/2_Confidence_1.000_Length_1731	4.76369
Locus_16_Transcript_2/2_Confidence_1.000_Length_1731	4.72154
Locus_17_Transcript_1/1_Confidence_1.000_Length_871	2.29559
Locus_18_Transcript_1/10_Confidence_0.400_Length_950	1431.29321
Locus_18_Transcript_2/10_Confidence_0.225_Length_537	1483.18723
Locus_18_Transcript_3/10_Confidence_0.325_Length_1898	496.79338
Locus_18_Transcript_4/10_Confidence_0.325_Length_1832	489.1265
Locus_18_Transcript_5/10_Confidence_0.375_Length_1898	501.21098
Locus_18_Transcript_6/10_Confidence_0.375_Length_1832	495.43994
Locus_18_Transcript_7/10_Confidence_0.075_Length_1126	46.89458
Locus_18_Transcript_8/10_Confidence_0.375_Length_1832	496.22862
Locus_18_Transcript_9/10_Confidence_0.375_Length_1898	504.27139
Locus_18_Transcript_10/10_Confidence_0.375_Length_1832	500.18398
Locus_19_Transcript_1/3_Confidence_0.714_Length_1397	81.90532
Locus_19_Transcript_2/3_Confidence_0.714_Length_1397	80.86061
Locus_19_Transcript_3/3_Confidence_0.714_Length_1397	83.50372
Locus_20_Transcript_1/8_Confidence_0.667_Length_1849	118.72228
Locus_20_Transcript_2/8_Confidence_0.667_Length_1760	132.80264
Locus_20_Transcript_3/8_Confidence_0.571_Length_1760	130.95344
Locus_20_Transcript_4/8_Confidence_0.667_Length_1760	125.50534
Locus_20_Transcript_5/8_Confidence_0.667_Length_1737	118.68937
Locus_20_Transcript_6/8_Confidence_0.619_Length_1760	134.87574
Locus_20_Transcript_7/8_Confidence_0.619_Length_1760	116.07689
Locus_20_Transcript_8/8_Confidence_0.667_Length_1760	134.90062
Locus_21_Transcript_1/11_Confidence_1.000_Length_222	0.72316
Locus_21_Transcript_2/11_Confidence_0.586_Length_2710	13.97528
Locus_21_Transcript_3/11_Confidence_0.621_Length_2710	13.96989
Locus_21_Transcript_4/11_Confidence_0.655_Length_2710	13.88373
Locus_21_Transcript_5/11_Confidence_0.655_Length_2709	13.9966
Locus_21_Transcript_6/11_Confidence_0.655_Length_2710	13.36134
Locus_21_Transcript_7/11_Confidence_0.655_Length_2710	13.189
Locus_21_Transcript_8/11_Confidence_0.586_Length_2615	13.37793
Locus_21_Transcript_9/11_Confidence_0.655_Length_2710	13.54983
Locus_21_Transcript_10/11_Confidence_0.621_Length_2710	13.29133
Locus_21_Transcript_11/11_Confidence_0.655_Length_2710	14.02913
Locus_22_Transcript_1/4_Confidence_0.625_Length_1167	34.47929
Locus_22_Transcript_2/4_Confidence_0.625_Length_1166	34.30859
Locus_22_Transcript_3/4_Confidence_0.500_Length_1299	34.00914
Locus_22_Transcript_4/4_Confidence_0.625_Length_1166	34.78423
Locus_23_Transcript_1/9_Confidence_0.188_Length_178	71.62017
Locus_23_Transcript_2/9_Confidence_0.344_Length_939	129.76612
Locus_23_Transcript_3/9_Confidence_0.562_Length_1605	414.12769
Locus_23_Transcript_4/9_Confidence_0.156_Length_569	244.59434
Locus_23_Transcript_5/9_Confidence_0.156_Length_564	247.74606
Locus_23_Transcript_6/9_Confidence_0.188_Length_686	309.7312
Locus_23_Transcript_7/9_Confidence_0.219_Length_219	162.63991
Locus_23_Transcript_8/9_Confidence_0.188_Length_685	739.06243
Locus_23_Transcript_9/9_Confidence_0.406_Length_837	209.79967
Locus_24_Transcript_1/2_Confidence_1.000_Length_1300	7.56674
Locus_24_Transcript_2/2_Confidence_1.000_Length_1300	7.54429
Locus_25_Transcript_1/1_Confidence_1.000_Length_843	2.54497
Locus_26_Transcript_1/1_Confidence_1.000_Length_2349	12.26469
Locus_27_Transcript_1/6_Confidence_0.625_Length_1801	10.0971
Locus_27_Transcript_2/6_Confidence_0.625_Length_1798	9.71621
Locus_27_Transcript_3/6_Confidence_0.688_Length_1804	8.9396
Locus_27_Transcript_4/6_Confidence_0.688_Length_1804	10.46864
Locus_27_Transcript_5/6_Confidence_0.562_Length_1804	9.61108
Locus_27_Transcript_6/6_Confidence_0.688_Length_1804	10.52527
Locus_28_Transcript_1/7_Confidence_0.684_Length_2558	9.22575
Locus_28_Transcript_2/7_Confidence_0.632_Length_2558	9.23146
Locus_28_Transcript_3/7_Confidence_0.684_Length_2558	9.15729
Locus_28_Transcript_4/7_Confidence_0.684_Length_2558	9.42545
Locus_28_Transcript_5/7_Confidence_0.684_Length_2558	9.14588
Locus_28_Transcript_6/7_Confidence_0.684_Length_2513	8.68243
Locus_28_Transcript_7/7_Confidence_0.684_Length_2558	9.22575
Locus_29_Transcript_1/10_Confidence_0.267_Length_1863	1452.57086
Locus_29_Transcript_2/10_Confidence_0.267_Length_1823	1534.27918
Locus_29_Transcript_3/10_Confidence_0.100_Length_1865	1067.46059
Locus_29_Transcript_4/10_Confidence_0.100_Length_1865	1052.75642
Locus_29_Transcript_5/10_Confidence_0.267_Length_1863	1460.01309
Locus_29_Transcript_6/10_Confidence_0.267_Length_1823	1537.52154
Locus_29_Transcript_7/10_Confidence_0.133_Length_1020	1409.36696
Locus_29_Transcript_8/10_Confidence_0.100_Length_1865	1065.51203
Locus_29_Transcript_9/10_Confidence_0.100_Length_1865	1053.67201
Locus_29_Transcript_10/10_Confidence_0.267_Length_1823	1539.60706
Locus_30_Transcript_1/9_Confidence_0.579_Length_603	863.30858
Locus_30_Transcript_2/9_Confidence_0.579_Length_603	900.70272
Locus_30_Transcript_3/9_Confidence_0.474_Length_603	863.16336
Locus_30_Transcript_4/9_Confidence_0.579_Length_603	863.35699
Locus_30_Transcript_5/9_Confidence_0.421_Length_603	863.4538
Locus_30_Transcript_6/9_Confidence_0.579_Length_603	895.74104
Locus_30_Transcript_7/9_Confidence_0.526_Length_603	863.4296
Locus_30_Transcript_8/9_Confidence_0.579_Length_335	1428.92104
Locus_30_Transcript_9/9_Confidence_0.579_Length_603	881.77572
Locus_31_Transcript_1/1_Confidence_1.000_Length_427	1024.25438
Locus_32_Transcript_1/2_Confidence_1.000_Length_615	30.30458
Locus_32_Transcript_2/2_Confidence_1.000_Length_616	32.48248
Locus_33_Transcript_1/1_Confidence_1.000_Length_328	763.74741
Locus_34_Transcript_1/1_Confidence_1.000_Length_933	100.26949
Locus_35_Transcript_1/10_Confidence_0.577_Length_2059	713.31058
Locus_35_Transcript_2/10_Confidence_0.538_Length_2059	703.78049
Locus_35_Transcript_3/10_Confidence_0.385_Length_1797	687.90389
Locus_35_Transcript_4/10_Confidence_0.192_Length_816	164.67225
Locus_35_Transcript_5/10_Confidence_0.500_Length_2059	705.87506
Locus_35_Transcript_6/10_Confidence_0.423_Length_1932	724.50293
Locus_35_Transcript_7/10_Confidence_0.462_Length_2059	722.93282
Locus_35_Transcript_8/10_Confidence_0.538_Length_2059	701.87377
Locus_35_Transcript_9/10_Confidence_0.500_Length_2059	689.08311
Locus_35_Transcript_10/10_Confidence_0.462_Length_2059	729.38308
Locus_36_Transcript_1/2_Confidence_1.000_Length_1065	6.46822
Locus_36_Transcript_2/2_Confidence_1.000_Length_1065	5.24858
Locus_37_Transcript_1/1_Confidence_1.000_Length_586	57.48183
Locus_38_Transcript_1/3_Confidence_0.714_Length_818	16.0844
Locus_38_Transcript_2/3_Confidence_0.714_Length_819	15.66381
Locus_38_Transcript_3/3_Confidence_0.714_Length_812	15.92466
Locus_39_Transcript_1/1_Confidence_1.000_Length_624	2.26871
Locus_40_Transcript_1/4_Confidence_0.250_Length_210	37.59849
Locus_40_Transcript_2/4_Confidence_0.500_Length_358	614.82844
Locus_40_Transcript_3/4_Confidence_0.333_Length_365	817.09812
Locus_40_Transcript_4/4_Confidence_0.333_Length_351	580.35396
Locus_41_Transcript_1/6_Confidence_0.529_Length_820	31.68098
Locus_41_Transcript_2/6_Confidence_0.294_Length_752	25.52116
Locus_41_Transcript_3/6_Confidence_0.471_Length_833	31.8173
Locus_41_Transcript_4/6_Confidence_0.471_Length_867	34.30659
Locus_41_Transcript_5/6_Confidence_0.412_Length_752	29.34448
Locus_41_Transcript_6/6_Confidence_0.529_Length_833	34.76075
Locus_42_Transcript_1/1_Confidence_1.000_Length_309	6.09289
Locus_43_Transcript_1/3_Confidence_0.667_Length_1153	25.5817
Locus_43_Transcript_2/3_Confidence_0.667_Length_1202	23.20324
Locus_43_Transcript_3/3_Confidence_0.667_Length_1153	25.59436
Locus_44_Transcript_1/4_Confidence_0.222_Length_370	4.69394
Locus_44_Transcript_2/4_Confidence_0.667_Length_880	264.32825
Locus_44_Transcript_3/4_Confidence_0.667_Length_673	566.19706
Locus_44_Transcript_4/4_Confidence_0.667_Length_673	239.15206
Locus_45_Transcript_1/3_Confidence_0.600_Length_985	8.8753
Locus_45_Transcript_2/3_Confidence_0.400_Length_1000	5.66271
Locus_45_Transcript_3/3_Confidence_0.400_Length_1006	8.73355
Locus_46_Transcript_1/1_Confidence_1.000_Length_631	90.3663
Locus_47_Transcript_1/1_Confidence_1.000_Length_1414	369.46859
Locus_48_Transcript_1/4_Confidence_0.667_Length_847	16.5934
Locus_48_Transcript_2/4_Confidence_0.667_Length_847	16.11093
Locus_48_Transcript_3/4_Confidence_0.667_Length_917	13.65559
Locus_48_Transcript_4/4_Confidence_0.667_Length_847	16.62786
Locus_49_Transcript_1/2_Confidence_1.000_Length_508	11.57801
Locus_49_Transcript_2/2_Confidence_1.000_Length_508	6.06193
Locus_50_Transcript_1/7_Confidence_0.167_Length_502	4.09928
Locus_50_Transcript_2/7_Confidence_0.444_Length_1574	21.99391
Locus_50_Transcript_3/7_Confidence_0.556_Length_2048	18.12211
Locus_50_Transcript_4/7_Confidence_0.556_Length_2098	17.32849
Locus_50_Transcript_5/7_Confidence_0.556_Length_2098	18.26761
Locus_50_Transcript_6/7_Confidence_0.556_Length_2098	17.64848
Locus_50_Transcript_7/7_Confidence_0.556_Length_2098	19.05369
Locus_51_Transcript_1/5_Confidence_0.250_Length_216	4.25676
Locus_51_Transcript_2/5_Confidence_0.667_Length_503	47.12056
Locus_51_Transcript_3/5_Confidence_0.250_Length_558	21.0811
Locus_51_Transcript_4/5_Confidence_0.417_Length_580	40.28615
Locus_51_Transcript_5/5_Confidence_0.500_Length_414	54.18336
Locus_52_Transcript_1/2_Confidence_1.000_Length_191	0.22923
Locus_52_Transcript_2/2_Confidence_1.000_Length_214	219.83981
Locus_53_Transcript_1/8_Confidence_0.650_Length_1940	14.48176
Locus_53_Transcript_2/8_Confidence_0.650_Length_1940	14.48929
Locus_53_Transcript_3/8_Confidence_0.650_Length_1940	13.98525
Locus_53_Transcript_4/8_Confidence_0.650_Length_1940	14.39149
Locus_53_Transcript_5/8_Confidence_0.650_Length_1940	14.74507
Locus_53_Transcript_6/8_Confidence_0.650_Length_1934	13.7796
Locus_53_Transcript_7/8_Confidence_0.600_Length_2041	14.06546
Locus_53_Transcript_8/8_Confidence_0.650_Length_1940	14.54195
Locus_54_Transcript_1/5_Confidence_0.167_Length_414	1.48061
Locus_54_Transcript_2/5_Confidence_0.250_Length_470	2.17367
Locus_54_Transcript_3/5_Confidence_0.583_Length_1134	78.03096
Locus_54_Transcript_4/5_Confidence_0.583_Length_1134	88.08245
Locus_54_Transcript_5/5_Confidence_0.583_Length_1134	92.81862
Locus_55_Transcript_1/1_Confidence_1.000_Length_1195	3.18761
Locus_56_Transcript_1/7_Confidence_0.556_Length_1641	39.65713
Locus_56_Transcript_2/7_Confidence_0.111_Length_348	1.46785
Locus_56_Transcript_3/7_Confidence_0.500_Length_709	53.45867
Locus_56_Transcript_4/7_Confidence_0.444_Length_709	51.6575
Locus_56_Transcript_5/7_Confidence_0.500_Length_1153	37.13208
Locus_56_Transcript_6/7_Confidence_0.167_Length_760	40.72088
Locus_56_Transcript_7/7_Confidence_0.500_Length_1153	37.86624
Locus_57_Transcript_1/9_Confidence_0.636_Length_3015	37.76204
Locus_57_Transcript_2/9_Confidence_0.636_Length_3108	35.65066
Locus_57_Transcript_3/9_Confidence_0.636_Length_3075	36.61704
Locus_57_Transcript_4/9_Confidence_0.591_Length_3037	35.22024
Locus_57_Transcript_5/9_Confidence_0.636_Length_3109	33.69575
Locus_57_Transcript_6/9_Confidence_0.636_Length_3108	33.68781
Locus_57_Transcript_7/9_Confidence_0.636_Length_3108	34.01182
Locus_57_Transcript_8/9_Confidence_0.636_Length_3108	35.32196
Locus_57_Transcript_9/9_Confidence_0.636_Length_3108	36.75888
Locus_58_Transcript_1/3_Confidence_0.714_Length_223	61.45443
Locus_58_Transcript_2/3_Confidence_0.714_Length_223	61.38898
Locus_58_Transcript_3/3_Confidence_0.714_Length_223	61.45443
Locus_59_Transcript_1/6_Confidence_0.625_Length_1542	191.01711
Locus_59_Transcript_2/6_Confidence_0.625_Length_1542	190.78995
Locus_59_Transcript_3/6_Confidence_0.562_Length_1542	142.85111
Locus_59_Transcript_4/6_Confidence_0.688_Length_1542	209.03795
Locus_59_Transcript_5/6_Confidence_0.562_Length_1542	211.36627
Locus_59_Transcript_6/6_Confidence_0.625_Length_1542	211.12965
Locus_60_Transcript_1/4_Confidence_0.667_Length_974	33.4747
Locus_60_Transcript_2/4_Confidence_0.667_Length_1034	29.61266
Locus_60_Transcript_3/4_Confidence_0.667_Length_974	29.51887
Locus_60_Transcript_4/4_Confidence_0.667_Length_974	34.02911
Locus_61_Transcript_1/2_Confidence_1.000_Length_343	362.71643
Locus_61_Transcript_2/2_Confidence_1.000_Length_322	1146.08465
Locus_62_Transcript_1/1_Confidence_1.000_Length_226	352.3048
Locus_63_Transcript_1/2_Confidence_1.000_Length_855	40.28453
Locus_63_Transcript_2/2_Confidence_1.000_Length_855	39.20914
Locus_64_Transcript_1/2_Confidence_1.000_Length_252	2374.34581
Locus_64_Transcript_2/2_Confidence_1.000_Length_183	132.38825
Locus_65_Transcript_1/5_Confidence_0.429_Length_942	30.44417
Locus_65_Transcript_2/5_Confidence_0.714_Length_1699	32.63385
Locus_65_Transcript_3/5_Confidence_0.714_Length_1705	33.03689
Locus_65_Transcript_4/5_Confidence_0.500_Length_1701	29.81985
Locus_65_Transcript_5/5_Confidence_0.714_Length_1702	32.91504
Locus_66_Transcript_1/4_Confidence_0.417_Length_260	475.22289
Locus_66_Transcript_2/4_Confidence_0.500_Length_253	9.46054
Locus_66_Transcript_3/4_Confidence_0.333_Length_137	16.61868
Locus_66_Transcript_4/4_Confidence_0.500_Length_585	1009.77224
Locus_67_Transcript_1/6_Confidence_0.533_Length_1095	176.72138
Locus_67_Transcript_2/6_Confidence_0.533_Length_1080	184.41909
Locus_67_Transcript_3/6_Confidence_0.200_Length_190	5.76103
Locus_67_Transcript_4/6_Confidence_0.600_Length_986	166.35781
Locus_67_Transcript_5/6_Confidence_0.600_Length_980	147.40554
Locus_67_Transcript_6/6_Confidence_0.600_Length_983	255.51699
Locus_68_Transcript_1/4_Confidence_0.478_Length_532	2340.54168
Locus_68_Transcript_2/4_Confidence_0.348_Length_223	21.66285
Locus_68_Transcript_3/4_Confidence_0.391_Length_399	1242.0048
Locus_68_Transcript_4/4_Confidence_0.478_Length_532	2345.1505
Locus_69_Transcript_1/1_Confidence_1.000_Length_5250	3.67228
Locus_70_Transcript_1/5_Confidence_0.692_Length_1782	29.02542
Locus_70_Transcript_2/5_Confidence_0.615_Length_1782	29.2056
Locus_70_Transcript_3/5_Confidence_0.615_Length_1782	29.72157
Locus_70_Transcript_4/5_Confidence_0.615_Length_1782	29.75433
Locus_70_Transcript_5/5_Confidence_0.615_Length_1782	29.97546
Locus_71_Transcript_1/8_Confidence_0.650_Length_2179	177.38577
Locus_71_Transcript_2/8_Confidence_0.600_Length_2179	171.88014
Locus_71_Transcript_3/8_Confidence_0.600_Length_2179	177.80104
Locus_71_Transcript_4/8_Confidence_0.600_Length_2144	176.59203
Locus_71_Transcript_5/8_Confidence_0.600_Length_2179	177.13125
Locus_71_Transcript_6/8_Confidence_0.500_Length_2179	172.48295
Locus_71_Transcript_7/8_Confidence_0.450_Length_2145	159.52009
Locus_71_Transcript_8/8_Confidence_0.600_Length_2179	177.40587
Locus_72_Transcript_1/4_Confidence_0.308_Length_490	1204.1743
Locus_72_Transcript_2/4_Confidence_0.692_Length_513	1291.85041
Locus_72_Transcript_3/4_Confidence_0.538_Length_526	1048.92502
Locus_72_Transcript_4/4_Confidence_0.538_Length_490	1228.50858
Locus_73_Transcript_1/4_Confidence_0.692_Length_889	271.04272
Locus_73_Transcript_2/4_Confidence_0.615_Length_751	232.48375
Locus_73_Transcript_3/4_Confidence_0.692_Length_889	270.51738
Locus_73_Transcript_4/4_Confidence_0.769_Length_889	279.62875
Locus_74_Transcript_1/3_Confidence_0.667_Length_813	20.87765
Locus_74_Transcript_2/3_Confidence_0.667_Length_813	17.80793
Locus_74_Transcript_3/3_Confidence_0.667_Length_813	24.07303
Locus_75_Transcript_1/1_Confidence_1.000_Length_865	5.82097
Locus_76_Transcript_1/1_Confidence_1.000_Length_471	6.10433
Locus_77_Transcript_1/7_Confidence_0.611_Length_1649	18.41806
Locus_77_Transcript_2/7_Confidence_0.611_Length_1649	18.72783
Locus_77_Transcript_3/7_Confidence_0.611_Length_1649	18.92254
Locus_77_Transcript_4/7_Confidence_0.500_Length_1649	17.40909
Locus_77_Transcript_5/7_Confidence_0.667_Length_1649	19.30312
Locus_77_Transcript_6/7_Confidence_0.611_Length_1649	17.00197
Locus_77_Transcript_7/7_Confidence_0.611_Length_1649	18.94909
Locus_78_Transcript_1/16_Confidence_1.000_Length_250	9.10704
Locus_78_Transcript_2/16_Confidence_1.000_Length_232	47.08648
Locus_78_Transcript_3/16_Confidence_1.000_Length_232	46.99212
Locus_78_Transcript_4/16_Confidence_1.000_Length_250	9.04866
Locus_78_Transcript_5/16_Confidence_1.000_Length_230	109.39611
Locus_78_Transcript_6/16_Confidence_1.000_Length_230	108.63465
Locus_78_Transcript_7/16_Confidence_0.196_Length_980	837.18693
Locus_78_Transcript_8/16_Confidence_0.196_Length_1046	1014.49967
Locus_78_Transcript_9/16_Confidence_0.125_Length_620	145.69891
Locus_78_Transcript_10/16_Confidence_0.214_Length_1049	390.1449
Locus_78_Transcript_11/16_Confidence_0.036_Length_187	143.29252
Locus_78_Transcript_12/16_Confidence_0.036_Length_145	5.98882
Locus_78_Transcript_13/16_Confidence_0.232_Length_980	812.42822
Locus_78_Transcript_14/16_Confidence_0.232_Length_1046	1065.77613
Locus_78_Transcript_15/16_Confidence_0.089_Length_398	742.16149
Locus_78_Transcript_16/16_Confidence_0.232_Length_1046	1065.08547
Locus_79_Transcript_1/9_Confidence_0.520_Length_2074	98.16528
Locus_79_Transcript_2/9_Confidence_0.560_Length_2078	97.26695
Locus_79_Transcript_3/9_Confidence_0.520_Length_2077	98.16402
Locus_79_Transcript_4/9_Confidence_0.400_Length_1393	110.50203
Locus_79_Transcript_5/9_Confidence_0.440_Length_1393	108.34375
Locus_79_Transcript_6/9_Confidence_0.280_Length_902	84.25069
Locus_79_Transcript_7/9_Confidence_0.240_Length_902	69.18686
Locus_79_Transcript_8/9_Confidence_0.360_Length_1216	98.10553
Locus_79_Transcript_9/9_Confidence_0.520_Length_2077	97.99538
Locus_80_Transcript_1/2_Confidence_1.000_Length_830	1.86389
Locus_80_Transcript_2/2_Confidence_1.000_Length_411	1.91754
Locus_81_Transcript_1/2_Confidence_1.000_Length_824	10.60943
Locus_81_Transcript_2/2_Confidence_1.000_Length_824	10.78655
Locus_82_Transcript_1/3_Confidence_0.600_Length_514	76.89144
Locus_82_Transcript_2/3_Confidence_0.600_Length_349	75.02214
Locus_82_Transcript_3/3_Confidence_0.600_Length_514	76.89144
Locus_83_Transcript_1/3_Confidence_0.500_Length_935	54.07029
Locus_83_Transcript_2/3_Confidence_0.750_Length_1203	46.83498
Locus_83_Transcript_3/3_Confidence_0.750_Length_1203	47.75094
Locus_84_Transcript_1/7_Confidence_0.278_Length_602	90.40414
Locus_84_Transcript_2/7_Confidence_0.556_Length_1317	371.42557
Locus_84_Transcript_3/7_Confidence_0.556_Length_1237	423.83355
Locus_84_Transcript_4/7_Confidence_0.500_Length_1082	483.72628
Locus_84_Transcript_5/7_Confidence_0.556_Length_1246	343.3364
Locus_84_Transcript_6/7_Confidence_0.556_Length_1364	257.89871
Locus_84_Transcript_7/7_Confidence_0.556_Length_1240	490.66131
Locus_85_Transcript_1/4_Confidence_0.500_Length_545	23.99407
Locus_85_Transcript_2/4_Confidence_0.625_Length_672	21.80504
Locus_85_Transcript_3/4_Confidence_0.500_Length_672	25.24737
Locus_85_Transcript_4/4_Confidence_0.625_Length_746	27.13502
Locus_86_Transcript_1/8_Confidence_0.667_Length_2845	7.48968
Locus_86_Transcript_2/8_Confidence_0.667_Length_2845	7.52046
Locus_86_Transcript_3/8_Confidence_0.667_Length_2845	7.44864
Locus_86_Transcript_4/8_Confidence_0.667_Length_2755	7.68667
Locus_86_Transcript_5/8_Confidence_0.667_Length_2845	7.42299
Locus_86_Transcript_6/8_Confidence_0.667_Length_2857	7.37138
Locus_86_Transcript_7/8_Confidence_0.667_Length_2845	7.5974
Locus_86_Transcript_8/8_Confidence_0.667_Length_2845	7.56149
Locus_87_Transcript_1/6_Confidence_0.474_Length_1339	16.06606
Locus_87_Transcript_2/6_Confidence_0.526_Length_1339	15.07419
Locus_87_Transcript_3/6_Confidence_0.474_Length_1339	17.17782
Locus_87_Transcript_4/6_Confidence_0.526_Length_1339	15.05239
Locus_87_Transcript_5/6_Confidence_0.263_Length_891	4.0213
Locus_87_Transcript_6/6_Confidence_0.526_Length_1339	17.11242
Locus_88_Transcript_1/7_Confidence_0.714_Length_1387	12.77423
Locus_88_Transcript_2/7_Confidence_0.667_Length_1387	12.0587
Locus_88_Transcript_3/7_Confidence_0.524_Length_1387	12.40594
Locus_88_Transcript_4/7_Confidence_0.667_Length_1385	12.76106
Locus_88_Transcript_5/7_Confidence_0.524_Length_842	7.9733
Locus_88_Transcript_6/7_Confidence_0.619_Length_1425	10.41594
Locus_88_Transcript_7/7_Confidence_0.667_Length_1387	12.53221
Locus_89_Transcript_1/4_Confidence_0.444_Length_385	4.35943
Locus_89_Transcript_2/4_Confidence_0.444_Length_731	35.10892
Locus_89_Transcript_3/4_Confidence_0.667_Length_728	33.50946
Locus_89_Transcript_4/4_Confidence_0.444_Length_731	35.50822
Locus_90_Transcript_1/7_Confidence_0.556_Length_819	19.70896
Locus_90_Transcript_2/7_Confidence_0.556_Length_987	19.3264
Locus_90_Transcript_3/7_Confidence_0.111_Length_325	19.71395
Locus_90_Transcript_4/7_Confidence_0.611_Length_819	19.79806
Locus_90_Transcript_5/7_Confidence_0.500_Length_1033	18.63532
Locus_90_Transcript_6/7_Confidence_0.500_Length_1074	17.3328
Locus_90_Transcript_7/7_Confidence_0.556_Length_819	19.90498
Locus_91_Transcript_1/5_Confidence_0.500_Length_658	50.39354
Locus_91_Transcript_2/5_Confidence_0.714_Length_1113	57.15238
Locus_91_Transcript_3/5_Confidence_0.500_Length_652	48.71958
Locus_91_Transcript_4/5_Confidence_0.714_Length_1113	57.17205
Locus_91_Transcript_5/5_Confidence_0.714_Length_1113	57.27695
Locus_92_Transcript_1/3_Confidence_0.556_Length_231	35.44405
Locus_92_Transcript_2/3_Confidence_0.778_Length_380	857.70207
Locus_92_Transcript_3/3_Confidence_0.667_Length_217	14.99815
Locus_93_Transcript_1/6_Confidence_0.500_Length_1009	28.39367
Locus_93_Transcript_2/6_Confidence_0.286_Length_808	28.97246
Locus_93_Transcript_3/6_Confidence_0.429_Length_875	24.75246
Locus_93_Transcript_4/6_Confidence_0.429_Length_1318	22.98817
Locus_93_Transcript_5/6_Confidence_0.429_Length_1009	28.26349
Locus_93_Transcript_6/6_Confidence_0.429_Length_1038	27.19265
Locus_94_Transcript_1/4_Confidence_0.636_Length_1181	18.994
Locus_94_Transcript_2/4_Confidence_0.727_Length_1181	16.99203
Locus_94_Transcript_3/4_Confidence_0.545_Length_1181	13.33411
Locus_94_Transcript_4/4_Confidence_0.727_Length_1181	18.93221
Locus_95_Transcript_1/3_Confidence_0.600_Length_733	145.66733
Locus_95_Transcript_2/3_Confidence_0.600_Length_617	142.11411
Locus_95_Transcript_3/3_Confidence_0.600_Length_617	183.24867
Locus_96_Transcript_1/1_Confidence_1.000_Length_592	2.48996
Locus_97_Transcript_1/1_Confidence_1.000_Length_541	6.40706
Locus_98_Transcript_1/5_Confidence_0.692_Length_917	637.71434
Locus_98_Transcript_2/5_Confidence_0.462_Length_917	513.66813
Locus_98_Transcript_3/5_Confidence_0.615_Length_917	665.1608
Locus_98_Transcript_4/5_Confidence_0.692_Length_917	404.12899
Locus_98_Transcript_5/5_Confidence_0.692_Length_917	649.57942
Locus_99_Transcript_1/8_Confidence_0.682_Length_2231	10.15931
Locus_99_Transcript_2/8_Confidence_0.682_Length_2231	10.17894
Locus_99_Transcript_3/8_Confidence_0.682_Length_2231	9.95652
Locus_99_Transcript_4/8_Confidence_0.682_Length_2231	10.13969
Locus_99_Transcript_5/8_Confidence_0.682_Length_2231	9.8911
Locus_99_Transcript_6/8_Confidence_0.682_Length_2231	9.62943
Locus_99_Transcript_7/8_Confidence_0.682_Length_2402	9.92822
Locus_99_Transcript_8/8_Confidence_0.682_Length_2231	10.15931
Locus_100_Transcript_1/7_Confidence_0.667_Length_2715	4.924
Locus_100_Transcript_2/7_Confidence_0.667_Length_2715	4.85949
Locus_100_Transcript_3/7_Confidence_0.667_Length_2715	4.95625
Locus_100_Transcript_4/7_Confidence_0.667_Length_2715	4.881
Locus_100_Transcript_5/7_Confidence_0.667_Length_2715	4.97238
Locus_100_Transcript_6/7_Confidence_0.667_Length_2715	5.08527
Locus_100_Transcript_7/7_Confidence_0.667_Length_2715	4.93475
Locus_101_Transcript_1/1_Confidence_1.000_Length_2394	2.51169
Locus_102_Transcript_1/6_Confidence_0.600_Length_916	66.53612
Locus_102_Transcript_2/6_Confidence_0.667_Length_885	59.3679
Locus_102_Transcript_3/6_Confidence_0.667_Length_965	61.26711
Locus_102_Transcript_4/6_Confidence_0.600_Length_885	63.54014
Locus_102_Transcript_5/6_Confidence_0.667_Length_885	66.12924
Locus_102_Transcript_6/6_Confidence_0.667_Length_885	66.59099
Locus_103_Transcript_1/3_Confidence_0.600_Length_895	20.51399
Locus_103_Transcript_2/3_Confidence_0.500_Length_722	23.12497
Locus_103_Transcript_3/3_Confidence_0.600_Length_893	23.28927
Locus_104_Transcript_1/2_Confidence_1.000_Length_610	69.04924
Locus_104_Transcript_2/2_Confidence_1.000_Length_610	62.06297
Locus_105_Transcript_1/6_Confidence_0.696_Length_290	2169.21169
Locus_105_Transcript_2/6_Confidence_0.696_Length_290	2162.84542
Locus_105_Transcript_3/6_Confidence_0.652_Length_290	2169.06071
Locus_105_Transcript_4/6_Confidence_0.652_Length_290	2163.39901
Locus_105_Transcript_5/6_Confidence_0.652_Length_290	2163.27319
Locus_105_Transcript_6/6_Confidence_0.696_Length_290	2177.21356
Locus_106_Transcript_1/5_Confidence_0.667_Length_3262	13.00629
Locus_106_Transcript_2/5_Confidence_0.667_Length_3276	12.76805
Locus_106_Transcript_3/5_Confidence_0.667_Length_3262	12.46045
Locus_106_Transcript_4/5_Confidence_0.667_Length_3262	12.76469
Locus_106_Transcript_5/5_Confidence_0.667_Length_3262	13.02866
Locus_107_Transcript_1/4_Confidence_0.692_Length_1010	39.75947
Locus_107_Transcript_2/4_Confidence_0.692_Length_959	41.37929
Locus_107_Transcript_3/4_Confidence_0.385_Length_433	42.40189
Locus_107_Transcript_4/4_Confidence_0.692_Length_1010	42.12929
Locus_108_Transcript_1/1_Confidence_1.000_Length_122	3.22995
Locus_109_Transcript_1/5_Confidence_0.538_Length_742	65.71507
Locus_109_Transcript_2/5_Confidence_0.385_Length_428	38.39609
Locus_109_Transcript_3/5_Confidence_0.385_Length_428	38.53249
Locus_109_Transcript_4/5_Confidence_0.538_Length_1187	58.79647
Locus_109_Transcript_5/5_Confidence_0.538_Length_1187	56.01772
Locus_110_Transcript_1/1_Confidence_1.000_Length_765	13.12561
Locus_111_Transcript_1/3_Confidence_0.571_Length_1048	5.30586
Locus_111_Transcript_2/3_Confidence_0.429_Length_1048	5.23623
Locus_111_Transcript_3/3_Confidence_0.571_Length_1969	5.6555
Locus_112_Transcript_1/7_Confidence_0.684_Length_1600	40.7372
Locus_112_Transcript_2/7_Confidence_0.684_Length_1600	37.38956
Locus_112_Transcript_3/7_Confidence_0.684_Length_1600	36.79666
Locus_112_Transcript_4/7_Confidence_0.632_Length_1600	40.47267
Locus_112_Transcript_5/7_Confidence_0.684_Length_1600	36.61422
Locus_112_Transcript_6/7_Confidence_0.632_Length_1600	30.35678
Locus_112_Transcript_7/7_Confidence_0.684_Length_1600	40.71896
Locus_113_Transcript_1/4_Confidence_0.625_Length_1193	5.9088
Locus_113_Transcript_2/4_Confidence_0.625_Length_1376	5.61086
Locus_113_Transcript_3/4_Confidence_0.625_Length_1185	6.67534
Locus_113_Transcript_4/4_Confidence_0.625_Length_1185	6.01027
Locus_114_Transcript_1/2_Confidence_1.000_Length_456	32.62983
Locus_114_Transcript_2/2_Confidence_1.000_Length_435	35.79873
Locus_115_Transcript_1/1_Confidence_1.000_Length_621	10.43479
Locus_116_Transcript_1/6_Confidence_0.688_Length_2288	9.82967
Locus_116_Transcript_2/6_Confidence_0.688_Length_2288	9.73399
Locus_116_Transcript_3/6_Confidence_0.688_Length_2294	10.03936
Locus_116_Transcript_4/6_Confidence_0.688_Length_2265	9.10472
Locus_116_Transcript_5/6_Confidence_0.688_Length_2288	10.01466
Locus_116_Transcript_6/6_Confidence_0.688_Length_2288	10.02104
Locus_117_Transcript_1/1_Confidence_1.000_Length_571	159.21158
Locus_118_Transcript_1/2_Confidence_1.000_Length_260	860.40828
Locus_118_Transcript_2/2_Confidence_1.000_Length_280	883.70352
Locus_119_Transcript_1/1_Confidence_1.000_Length_1242	13.39014
Locus_120_Transcript_1/4_Confidence_0.500_Length_207	470.12969
Locus_120_Transcript_2/4_Confidence_0.500_Length_173	202.72164
Locus_120_Transcript_3/4_Confidence_0.250_Length_174	201.76626
Locus_120_Transcript_4/4_Confidence_0.500_Length_173	201.83584
Locus_122_Transcript_1/2_Confidence_1.000_Length_289	1440.16966
Locus_122_Transcript_2/2_Confidence_1.000_Length_265	154.70284
Locus_123_Transcript_1/1_Confidence_1.000_Length_504	78.33019
Locus_124_Transcript_1/6_Confidence_0.027_Length_133	14.53974
Locus_124_Transcript_2/6_Confidence_0.068_Length_183	297.31529
Locus_124_Transcript_3/6_Confidence_0.378_Length_224	1187.89685
Locus_124_Transcript_4/6_Confidence_0.378_Length_224	704.64592
Locus_124_Transcript_5/6_Confidence_0.243_Length_208	848.87292
Locus_124_Transcript_6/6_Confidence_0.378_Length_224	704.61334
Locus_125_Transcript_1/5_Confidence_0.667_Length_1465	7.33217
Locus_125_Transcript_2/5_Confidence_0.583_Length_1503	7.4381
Locus_125_Transcript_3/5_Confidence_0.667_Length_1465	7.24251
Locus_125_Transcript_4/5_Confidence_0.583_Length_1464	7.0082
Locus_125_Transcript_5/5_Confidence_0.667_Length_1465	7.73066
Locus_126_Transcript_1/3_Confidence_0.714_Length_1040	207.74863
Locus_126_Transcript_2/3_Confidence_0.714_Length_1003	194.41531
Locus_126_Transcript_3/3_Confidence_0.714_Length_1040	212.05685
Locus_127_Transcript_1/1_Confidence_1.000_Length_267	85.24454
Locus_128_Transcript_1/13_Confidence_1.000_Length_181	0.4838
Locus_128_Transcript_2/13_Confidence_1.000_Length_175	0.0834
Locus_128_Transcript_4/13_Confidence_0.522_Length_2709	20.87099
Locus_128_Transcript_5/13_Confidence_0.500_Length_2709	20.40228
Locus_128_Transcript_6/13_Confidence_0.196_Length_1277	18.90327
Locus_128_Transcript_7/13_Confidence_0.391_Length_2153	21.48858
Locus_128_Transcript_8/13_Confidence_0.478_Length_2709	19.56184
Locus_128_Transcript_9/13_Confidence_0.261_Length_1607	20.3162
Locus_128_Transcript_10/13_Confidence_0.413_Length_2153	22.49183
Locus_128_Transcript_11/13_Confidence_0.543_Length_2666	19.47225
Locus_128_Transcript_12/13_Confidence_0.109_Length_1277	21.09761
Locus_128_Transcript_13/13_Confidence_0.500_Length_2709	21.56058
Locus_129_Transcript_1/2_Confidence_1.000_Length_1047	4.6976
Locus_129_Transcript_2/2_Confidence_1.000_Length_1047	4.65578
Locus_130_Transcript_1/4_Confidence_0.800_Length_1338	7.04643
Locus_130_Transcript_2/4_Confidence_0.800_Length_1338	6.67011
Locus_130_Transcript_3/4_Confidence_0.800_Length_1338	7.33548
Locus_130_Transcript_4/4_Confidence_0.800_Length_1338	7.16641
Locus_131_Transcript_1/1_Confidence_1.000_Length_288	8.15879
Locus_132_Transcript_1/10_Confidence_0.536_Length_1818	10.94194
Locus_132_Transcript_2/10_Confidence_0.571_Length_1818	11.76881
Locus_132_Transcript_3/10_Confidence_0.571_Length_1818	11.88923
Locus_132_Transcript_4/10_Confidence_0.536_Length_1818	11.80092
Locus_132_Transcript_5/10_Confidence_0.500_Length_1513	12.2313
Locus_132_Transcript_6/10_Confidence_0.500_Length_1818	11.83303
Locus_132_Transcript_7/10_Confidence_0.571_Length_1810	11.83695
Locus_132_Transcript_8/10_Confidence_0.250_Length_1105	7.59448
Locus_132_Transcript_9/10_Confidence_0.500_Length_1789	10.4422
Locus_132_Transcript_10/10_Confidence_0.571_Length_1818	11.83303
Locus_133_Transcript_1/4_Confidence_0.700_Length_1626	241.96891
Locus_133_Transcript_2/4_Confidence_0.500_Length_1626	227.65255
Locus_133_Transcript_3/4_Confidence_0.700_Length_1626	236.46676
Locus_133_Transcript_4/4_Confidence_0.700_Length_1626	238.66582
Locus_134_Transcript_1/1_Confidence_1.000_Length_438	1103.29239
Locus_135_Transcript_1/4_Confidence_0.516_Length_265	8.81184
Locus_135_Transcript_2/4_Confidence_0.022_Length_133	87.56765
Locus_135_Transcript_3/4_Confidence_0.419_Length_139	132.61144
Locus_135_Transcript_4/4_Confidence_0.344_Length_123	10.44167
Locus_136_Transcript_1/11_Confidence_1.000_Length_187	1.24874
Locus_136_Transcript_2/11_Confidence_0.667_Length_3625	19.00319
Locus_136_Transcript_3/11_Confidence_0.667_Length_3625	18.82604
Locus_136_Transcript_4/11_Confidence_0.633_Length_3625	18.74552
Locus_136_Transcript_5/11_Confidence_0.667_Length_3625	18.3268
Locus_136_Transcript_6/11_Confidence_0.667_Length_3625	19.01124
Locus_136_Transcript_7/11_Confidence_0.667_Length_3625	18.40732
Locus_136_Transcript_8/11_Confidence_0.667_Length_3625	17.37262
Locus_136_Transcript_9/11_Confidence_0.667_Length_3628	17.69616
Locus_136_Transcript_10/11_Confidence_0.667_Length_3625	16.99014
Locus_136_Transcript_11/11_Confidence_0.667_Length_3625	19.28501
Locus_137_Transcript_1/5_Confidence_0.852_Length_132	5.74939
Locus_137_Transcript_2/5_Confidence_0.852_Length_132	5.74939
Locus_137_Transcript_3/5_Confidence_0.852_Length_129	5.65682
Locus_137_Transcript_4/5_Confidence_0.815_Length_127	6.09066
Locus_137_Transcript_5/5_Confidence_0.852_Length_132	5.74939
Locus_138_Transcript_1/7_Confidence_0.647_Length_1949	19.1924
Locus_138_Transcript_2/7_Confidence_0.588_Length_1949	18.67571
Locus_138_Transcript_3/7_Confidence_0.647_Length_1940	19.07831
Locus_138_Transcript_4/7_Confidence_0.588_Length_1949	18.65324
Locus_138_Transcript_5/7_Confidence_0.647_Length_1949	19.08007
Locus_138_Transcript_6/7_Confidence_0.647_Length_1747	20.44248
Locus_138_Transcript_7/7_Confidence_0.647_Length_1949	19.24481
Locus_139_Transcript_1/8_Confidence_0.381_Length_893	223.75675
Locus_139_Transcript_2/8_Confidence_0.619_Length_1503	204.74206
Locus_139_Transcript_3/8_Confidence_0.571_Length_1503	217.70533
Locus_139_Transcript_4/8_Confidence_0.571_Length_1503	204.94597
Locus_139_Transcript_5/8_Confidence_0.476_Length_1506	194.79828
Locus_139_Transcript_6/8_Confidence_0.333_Length_893	178.95964
Locus_139_Transcript_7/8_Confidence_0.571_Length_1664	197.65871
Locus_139_Transcript_8/8_Confidence_0.571_Length_1503	220.61843
Locus_140_Transcript_1/6_Confidence_0.375_Length_350	4.54518
Locus_140_Transcript_2/6_Confidence_0.500_Length_1316	7.04223
Locus_140_Transcript_3/6_Confidence_0.312_Length_350	3.37761
Locus_140_Transcript_4/6_Confidence_0.500_Length_1137	7.59895
Locus_140_Transcript_5/6_Confidence_0.500_Length_1345	5.94635
Locus_140_Transcript_6/6_Confidence_0.500_Length_1087	7.3443
Locus_141_Transcript_1/4_Confidence_0.500_Length_665	13.95815
Locus_141_Transcript_2/4_Confidence_0.600_Length_846	11.32548
Locus_141_Transcript_3/4_Confidence_0.700_Length_846	13.61991
Locus_141_Transcript_4/4_Confidence_0.600_Length_846	13.57678
Locus_142_Transcript_1/4_Confidence_0.600_Length_892	14.54552
Locus_142_Transcript_2/4_Confidence_0.600_Length_1087	11.56022
Locus_142_Transcript_3/4_Confidence_0.500_Length_928	11.65367
Locus_142_Transcript_4/4_Confidence_0.500_Length_890	14.88978
Locus_143_Transcript_1/1_Confidence_1.000_Length_652	3.68223
Locus_144_Transcript_1/4_Confidence_0.700_Length_1096	22.89063
Locus_144_Transcript_2/4_Confidence_0.500_Length_1299	20.04371
Locus_144_Transcript_3/4_Confidence_0.300_Length_842	18.54659
Locus_144_Transcript_4/4_Confidence_0.600_Length_1096	22.54441
Locus_145_Transcript_1/3_Confidence_0.500_Length_550	4.37838
Locus_145_Transcript_2/3_Confidence_0.500_Length_637	2.61191
Locus_145_Transcript_3/3_Confidence_0.667_Length_637	4.23862
Locus_146_Transcript_1/10_Confidence_0.263_Length_183	30.86401
Locus_146_Transcript_2/10_Confidence_0.053_Length_172	34.53492
Locus_146_Transcript_3/10_Confidence_0.316_Length_298	91.4122
Locus_146_Transcript_4/10_Confidence_0.316_Length_298	15.7945
Locus_146_Transcript_5/10_Confidence_0.526_Length_743	428.61594
Locus_146_Transcript_6/10_Confidence_0.316_Length_454	294.28709
Locus_146_Transcript_7/10_Confidence_0.368_Length_468	310.01068
Locus_146_Transcript_8/10_Confidence_0.263_Length_249	642.3679
Locus_146_Transcript_9/10_Confidence_0.263_Length_227	271.8969
Locus_146_Transcript_10/10_Confidence_0.658_Length_712	497.88726
Locus_147_Transcript_1/5_Confidence_0.500_Length_1038	84.6431
Locus_147_Transcript_2/5_Confidence_0.375_Length_850	96.03252
Locus_147_Transcript_3/5_Confidence_0.250_Length_507	39.98404
Locus_147_Transcript_4/5_Confidence_0.312_Length_1548	37.87244
Locus_147_Transcript_5/5_Confidence_0.500_Length_1041	87.42745
Locus_148_Transcript_1/31_Confidence_1.000_Length_177	2.59735
Locus_148_Transcript_2/31_Confidence_1.000_Length_688	5.29267
Locus_148_Transcript_3/31_Confidence_1.000_Length_688	5.31388
Locus_148_Transcript_4/31_Confidence_1.000_Length_177	2.59735
Locus_148_Transcript_5/31_Confidence_1.000_Length_360	3.93244
Locus_148_Transcript_6/31_Confidence_1.000_Length_344	16.2068
Locus_148_Transcript_7/31_Confidence_1.000_Length_183	13.55783
Locus_148_Transcript_8/31_Confidence_1.000_Length_213	155.2647
Locus_148_Transcript_9/31_Confidence_1.000_Length_166	5.18724
Locus_148_Transcript_10/31_Confidence_1.000_Length_268	57.83386
Locus_148_Transcript_11/31_Confidence_1.000_Length_177	8.328
Locus_148_Transcript_12/31_Confidence_1.000_Length_156	0.04678
Locus_148_Transcript_13/31_Confidence_1.000_Length_335	1.76442
Locus_148_Transcript_14/31_Confidence_1.000_Length_166	5.18724
Locus_148_Transcript_15/31_Confidence_1.000_Length_268	57.83386
Locus_148_Transcript_16/31_Confidence_1.000_Length_177	4.53505
Locus_148_Transcript_17/31_Confidence_1.000_Length_335	1.76442
Locus_148_Transcript_18/31_Confidence_1.000_Length_156	0.04678
Locus_148_Transcript_19/31_Confidence_1.000_Length_183	13.1192
Locus_148_Transcript_20/31_Confidence_1.000_Length_344	23.52532
Locus_148_Transcript_21/31_Confidence_1.000_Length_360	3.93244
Locus_148_Transcript_22/31_Confidence_0.125_Length_727	764.41016
Locus_148_Transcript_23/31_Confidence_0.080_Length_967	636.88032
Locus_148_Transcript_24/31_Confidence_0.161_Length_1776	912.91081
Locus_148_Transcript_25/31_Confidence_0.241_Length_1350	803.51966
Locus_148_Transcript_26/31_Confidence_0.071_Length_560	353.21558
Locus_148_Transcript_27/31_Confidence_0.143_Length_1098	460.77357
Locus_148_Transcript_28/31_Confidence_0.179_Length_1776	912.56156
Locus_148_Transcript_29/31_Confidence_0.152_Length_1101	576.32132
Locus_148_Transcript_30/31_Confidence_0.179_Length_1776	1016.38379
Locus_148_Transcript_31/31_Confidence_0.125_Length_727	806.15636
Locus_149_Transcript_1/4_Confidence_0.625_Length_766	97.45616
Locus_149_Transcript_2/4_Confidence_0.500_Length_752	70.91582
Locus_149_Transcript_3/4_Confidence_0.250_Length_490	51.25984
Locus_149_Transcript_4/4_Confidence_0.500_Length_762	74.73512
Locus_150_Transcript_1/2_Confidence_1.000_Length_480	22.53043
Locus_150_Transcript_2/2_Confidence_1.000_Length_480	22.65205
Locus_153_Transcript_1/4_Confidence_0.700_Length_533	47.26134
Locus_153_Transcript_2/4_Confidence_0.700_Length_875	39.54722
Locus_153_Transcript_3/4_Confidence_0.500_Length_875	42.89981
Locus_153_Transcript_4/4_Confidence_0.700_Length_875	40.96498
Locus_154_Transcript_1/4_Confidence_0.471_Length_387	87.79392
Locus_154_Transcript_2/4_Confidence_0.176_Length_229	73.96088
Locus_154_Transcript_3/4_Confidence_0.412_Length_387	137.49856
Locus_154_Transcript_4/4_Confidence_0.412_Length_402	290.14952
Locus_155_Transcript_1/5_Confidence_0.571_Length_1500	33.373
Locus_155_Transcript_2/5_Confidence_0.571_Length_1494	32.31524
Locus_155_Transcript_3/5_Confidence_0.571_Length_1466	31.29976
Locus_155_Transcript_4/5_Confidence_0.714_Length_1494	33.23351
Locus_155_Transcript_5/5_Confidence_0.571_Length_1494	32.54969
Locus_156_Transcript_1/5_Confidence_0.615_Length_1345	32.08644
Locus_156_Transcript_2/5_Confidence_0.615_Length_985	32.04887
Locus_156_Transcript_3/5_Confidence_0.462_Length_1345	31.17495
Locus_156_Transcript_4/5_Confidence_0.538_Length_985	29.27812
Locus_156_Transcript_5/5_Confidence_0.615_Length_1345	32.68324
Locus_157_Transcript_1/5_Confidence_0.643_Length_1918	61.10256
Locus_157_Transcript_2/5_Confidence_0.571_Length_2056	55.68808
Locus_157_Transcript_3/5_Confidence_0.571_Length_1918	58.99478
Locus_157_Transcript_4/5_Confidence_0.571_Length_1918	60.35685
Locus_157_Transcript_5/5_Confidence_0.571_Length_1918	59.60353
Locus_158_Transcript_1/2_Confidence_1.000_Length_583	3.22934
Locus_158_Transcript_2/2_Confidence_1.000_Length_583	3.47967
Locus_159_Transcript_1/3_Confidence_0.589_Length_171	18.52064
Locus_159_Transcript_2/3_Confidence_0.518_Length_157	73.85615
Locus_159_Transcript_3/3_Confidence_0.857_Length_185	17.11908
Locus_160_Transcript_1/6_Confidence_0.533_Length_1435	60.47355
Locus_160_Transcript_2/6_Confidence_0.533_Length_1472	60.61918
Locus_160_Transcript_3/6_Confidence_0.600_Length_1607	55.49947
Locus_160_Transcript_4/6_Confidence_0.600_Length_1604	54.20204
Locus_160_Transcript_5/6_Confidence_0.600_Length_1607	58.41476
Locus_160_Transcript_6/6_Confidence_0.600_Length_1607	59.84062
Locus_161_Transcript_1/3_Confidence_0.714_Length_636	17.69252
Locus_161_Transcript_2/3_Confidence_0.714_Length_634	16.12543
Locus_161_Transcript_3/3_Confidence_0.714_Length_634	16.70093
Locus_162_Transcript_1/4_Confidence_0.864_Length_726	531.07487
Locus_162_Transcript_2/4_Confidence_0.455_Length_426	554.98909
Locus_162_Transcript_3/4_Confidence_0.545_Length_588	453.74835
Locus_162_Transcript_4/4_Confidence_0.455_Length_426	565.01004
Locus_163_Transcript_1/5_Confidence_0.556_Length_219	74.70573
Locus_163_Transcript_2/5_Confidence_0.333_Length_211	47.72644
Locus_163_Transcript_3/5_Confidence_0.556_Length_218	93.86074
Locus_163_Transcript_4/5_Confidence_0.667_Length_252	131.23564
Locus_163_Transcript_5/5_Confidence_0.778_Length_201	472.54582
Locus_164_Transcript_1/1_Confidence_1.000_Length_1226	16.04693
Locus_165_Transcript_1/1_Confidence_1.000_Length_361	1.94056
Locus_166_Transcript_1/2_Confidence_1.000_Length_911	3.18806
Locus_166_Transcript_2/2_Confidence_1.000_Length_779	2.5667
Locus_167_Transcript_1/4_Confidence_0.700_Length_856	11.6791
Locus_167_Transcript_2/4_Confidence_0.700_Length_856	10.63906
Locus_167_Transcript_3/4_Confidence_0.700_Length_856	11.4404
Locus_167_Transcript_4/4_Confidence_0.700_Length_856	11.7473
Locus_168_Transcript_1/3_Confidence_0.500_Length_454	14.06419
Locus_168_Transcript_2/3_Confidence_0.667_Length_742	26.93708
Locus_168_Transcript_3/3_Confidence_0.667_Length_1051	25.73845
Locus_169_Transcript_1/3_Confidence_0.667_Length_513	6.1451
Locus_169_Transcript_2/3_Confidence_0.667_Length_513	6.00285
Locus_169_Transcript_3/3_Confidence_0.333_Length_368	7.21799
Locus_170_Transcript_1/1_Confidence_1.000_Length_548	8.48245
Locus_171_Transcript_1/2_Confidence_1.000_Length_723	80.98695
Locus_171_Transcript_2/2_Confidence_1.000_Length_716	96.84215
Locus_172_Transcript_1/9_Confidence_0.545_Length_2647	213.29521
Locus_172_Transcript_2/9_Confidence_0.545_Length_2582	220.72225
Locus_172_Transcript_3/9_Confidence_0.591_Length_2647	217.19335
Locus_172_Transcript_4/9_Confidence_0.591_Length_2660	225.54156
Locus_172_Transcript_5/9_Confidence_0.409_Length_2309	230.2459
Locus_172_Transcript_6/9_Confidence_0.591_Length_2647	215.20293
Locus_172_Transcript_7/9_Confidence_0.591_Length_2647	228.06625
Locus_172_Transcript_8/9_Confidence_0.591_Length_2647	210.27924
Locus_172_Transcript_9/9_Confidence_0.591_Length_2647	227.32191
Locus_173_Transcript_1/3_Confidence_0.103_Length_204	0.28617
Locus_173_Transcript_2/3_Confidence_0.862_Length_287	399.06337
Locus_173_Transcript_3/3_Confidence_0.862_Length_145	2.76794
Locus_174_Transcript_1/7_Confidence_0.588_Length_922	19.9924
Locus_174_Transcript_2/7_Confidence_0.471_Length_732	14.6943
Locus_174_Transcript_3/7_Confidence_0.529_Length_1237	17.03687
Locus_174_Transcript_4/7_Confidence_0.529_Length_1249	17.79631
Locus_174_Transcript_5/7_Confidence_0.412_Length_732	13.77715
Locus_174_Transcript_6/7_Confidence_0.471_Length_1434	16.02964
Locus_174_Transcript_7/7_Confidence_0.529_Length_1237	18.45268
Locus_175_Transcript_1/3_Confidence_0.667_Length_752	10.03379
Locus_175_Transcript_2/3_Confidence_0.667_Length_861	9.37377
Locus_175_Transcript_3/3_Confidence_0.667_Length_752	11.15944
Locus_176_Transcript_1/1_Confidence_1.000_Length_227	0.51435
Locus_177_Transcript_1/5_Confidence_0.692_Length_1787	15.22347
Locus_177_Transcript_2/5_Confidence_0.692_Length_1787	15.17447
Locus_177_Transcript_3/5_Confidence_0.692_Length_1787	14.97029
Locus_177_Transcript_4/5_Confidence_0.692_Length_1788	14.32524
Locus_177_Transcript_5/5_Confidence_0.692_Length_1787	15.28064
Locus_178_Transcript_1/1_Confidence_1.000_Length_286	2.09223
Locus_179_Transcript_1/1_Confidence_1.000_Length_565	2.50562
Locus_180_Transcript_1/1_Confidence_1.000_Length_307	23.91234
Locus_181_Transcript_1/2_Confidence_1.000_Length_361	27.81465
Locus_181_Transcript_2/2_Confidence_1.000_Length_483	28.40358
Locus_182_Transcript_1/4_Confidence_0.667_Length_1241	11.13706
Locus_182_Transcript_2/4_Confidence_0.667_Length_1181	9.28074
Locus_182_Transcript_3/4_Confidence_0.667_Length_1241	8.90259
Locus_182_Transcript_4/4_Confidence_0.667_Length_1241	11.14882
Locus_183_Transcript_1/2_Confidence_0.667_Length_247	23.69408
Locus_183_Transcript_2/2_Confidence_0.200_Length_348	685.90464
Locus_184_Transcript_1/1_Confidence_1.000_Length_1089	34.36233
Locus_185_Transcript_1/1_Confidence_1.000_Length_504	9.23746
Locus_186_Transcript_1/4_Confidence_0.400_Length_775	11.39321
Locus_186_Transcript_2/4_Confidence_0.500_Length_902	13.1222
Locus_186_Transcript_3/4_Confidence_0.300_Length_507	6.59204
Locus_186_Transcript_4/4_Confidence_0.500_Length_857	14.16886
Locus_187_Transcript_1/1_Confidence_1.000_Length_949	10.54995
Locus_188_Transcript_1/4_Confidence_0.700_Length_1978	8.20486
Locus_188_Transcript_2/4_Confidence_0.700_Length_1978	7.93185
Locus_188_Transcript_3/4_Confidence_0.700_Length_1981	7.74303
Locus_188_Transcript_4/4_Confidence_0.700_Length_1978	8.21961
Locus_189_Transcript_1/1_Confidence_1.000_Length_838	160.50586
Locus_190_Transcript_1/5_Confidence_0.600_Length_806	6.86273
Locus_190_Transcript_2/5_Confidence_0.600_Length_751	7.09325
Locus_190_Transcript_3/5_Confidence_0.600_Length_856	6.56416
Locus_190_Transcript_4/5_Confidence_0.300_Length_821	6.20404
Locus_190_Transcript_5/5_Confidence_0.600_Length_806	7.17055
Locus_191_Transcript_1/2_Confidence_1.000_Length_642	21.23265
Locus_191_Transcript_2/2_Confidence_1.000_Length_637	13.74688
Locus_192_Transcript_1/3_Confidence_0.750_Length_1248	5.67178
Locus_192_Transcript_2/3_Confidence_0.750_Length_1272	5.63361
Locus_192_Transcript_3/3_Confidence_0.750_Length_1248	5.68348
Locus_193_Transcript_1/1_Confidence_1.000_Length_1458	25.69572
Locus_194_Transcript_1/3_Confidence_0.500_Length_131	11.69797
Locus_194_Transcript_2/3_Confidence_0.750_Length_194	171.44903
Locus_194_Transcript_3/3_Confidence_0.625_Length_143	30.61806
Locus_195_Transcript_1/2_Confidence_1.000_Length_488	26.40787
Locus_195_Transcript_2/2_Confidence_1.000_Length_488	25.57047
Locus_196_Transcript_1/5_Confidence_0.667_Length_1560	34.57799
Locus_196_Transcript_2/5_Confidence_0.667_Length_1560	34.97093
Locus_196_Transcript_3/5_Confidence_0.667_Length_1560	31.79005
Locus_196_Transcript_4/5_Confidence_0.667_Length_1620	34.0721
Locus_196_Transcript_5/5_Confidence_0.667_Length_1560	34.71833
Locus_197_Transcript_1/9_Confidence_1.000_Length_133	15.47248
Locus_197_Transcript_2/9_Confidence_1.000_Length_132	27.08848
Locus_198_Transcript_1/2_Confidence_1.000_Length_341	249.64912
Locus_198_Transcript_2/2_Confidence_1.000_Length_254	172.77947
Locus_199_Transcript_1/10_Confidence_0.615_Length_1472	25.48108
Locus_199_Transcript_2/10_Confidence_0.538_Length_1652	23.16408
Locus_199_Transcript_3/10_Confidence_0.154_Length_541	14.59461
Locus_199_Transcript_4/10_Confidence_0.538_Length_1472	24.093
Locus_199_Transcript_5/10_Confidence_0.538_Length_1484	24.44892
Locus_199_Transcript_6/10_Confidence_0.538_Length_1405	24.32781
Locus_199_Transcript_7/10_Confidence_0.577_Length_1472	22.74459
Locus_199_Transcript_8/10_Confidence_0.500_Length_1452	24.14342
Locus_199_Transcript_9/10_Confidence_0.462_Length_1448	24.04885
Locus_199_Transcript_10/10_Confidence_0.538_Length_1472	24.30121
Locus_200_Transcript_1/6_Confidence_0.667_Length_2130	8.02361
Locus_200_Transcript_2/6_Confidence_0.667_Length_2130	8.03731
Locus_200_Transcript_3/6_Confidence_0.667_Length_2130	7.9962
Locus_200_Transcript_4/6_Confidence_0.667_Length_2130	7.31101
Locus_200_Transcript_5/6_Confidence_0.667_Length_2063	7.8951
Locus_200_Transcript_6/6_Confidence_0.667_Length_2130	8.05102
Locus_201_Transcript_1/1_Confidence_1.000_Length_320	7.75339
Locus_202_Transcript_1/8_Confidence_0.591_Length_1335	76.00128
Locus_202_Transcript_2/8_Confidence_0.636_Length_1335	76.23086
Locus_202_Transcript_3/8_Confidence_0.591_Length_1335	73.31194
Locus_202_Transcript_4/8_Confidence_0.591_Length_1335	82.58252
Locus_202_Transcript_5/8_Confidence_0.500_Length_1335	71.93447
Locus_202_Transcript_6/8_Confidence_0.591_Length_1335	73.97881
Locus_202_Transcript_7/8_Confidence_0.545_Length_1267	81.94636
Locus_202_Transcript_8/8_Confidence_0.591_Length_1335	75.22509
Locus_203_Transcript_1/8_Confidence_0.619_Length_1615	39.62685
Locus_203_Transcript_2/8_Confidence_0.619_Length_1507	38.4089
Locus_203_Transcript_3/8_Confidence_0.619_Length_1507	38.55417
Locus_203_Transcript_4/8_Confidence_0.619_Length_1507	39.76474
Locus_203_Transcript_5/8_Confidence_0.095_Length_404	13.07735
Locus_203_Transcript_6/8_Confidence_0.619_Length_1507	39.78411
Locus_203_Transcript_7/8_Confidence_0.476_Length_1302	39.61394
Locus_203_Transcript_8/8_Confidence_0.619_Length_1507	39.92938
Locus_204_Transcript_1/2_Confidence_1.000_Length_477	10.9842
Locus_204_Transcript_2/2_Confidence_1.000_Length_219	4.16513
Locus_205_Transcript_1/12_Confidence_1.000_Length_193	11.1161
Locus_205_Transcript_2/12_Confidence_1.000_Length_169	1.81353
Locus_205_Transcript_3/12_Confidence_0.500_Length_1977	119.62116
Locus_205_Transcript_4/12_Confidence_0.526_Length_1977	124.7444
Locus_205_Transcript_5/12_Confidence_0.526_Length_1977	121.12713
Locus_205_Transcript_6/12_Confidence_0.526_Length_1977	120.17482
Locus_205_Transcript_7/12_Confidence_0.474_Length_1977	123.51158
Locus_205_Transcript_8/12_Confidence_0.526_Length_2290	117.13926
Locus_205_Transcript_9/12_Confidence_0.553_Length_2166	128.0094
Locus_205_Transcript_10/12_Confidence_0.053_Length_597	59.69855
Locus_205_Transcript_11/12_Confidence_0.500_Length_2157	131.87247
Locus_205_Transcript_12/12_Confidence_0.526_Length_1977	124.60414
Locus_206_Transcript_1/2_Confidence_1.000_Length_1878	5.26898
Locus_206_Transcript_2/2_Confidence_1.000_Length_1878	5.26121
Locus_207_Transcript_1/5_Confidence_0.692_Length_1875	13.8785
Locus_207_Transcript_2/5_Confidence_0.692_Length_1875	13.52823
Locus_207_Transcript_3/5_Confidence_0.692_Length_1875	13.3025
Locus_207_Transcript_4/5_Confidence_0.692_Length_1875	13.06898
Locus_207_Transcript_5/5_Confidence_0.692_Length_1875	14.15093
Locus_208_Transcript_1/8_Confidence_0.333_Length_1269	13.84705
Locus_208_Transcript_2/8_Confidence_0.286_Length_1242	12.31493
Locus_208_Transcript_3/8_Confidence_0.476_Length_1661	12.35401
Locus_208_Transcript_4/8_Confidence_0.476_Length_1644	11.72718
Locus_208_Transcript_5/8_Confidence_0.333_Length_1269	13.31801
Locus_208_Transcript_6/8_Confidence_0.429_Length_1661	12.31008
Locus_208_Transcript_7/8_Confidence_0.286_Length_1269	12.21393
Locus_208_Transcript_8/8_Confidence_0.429_Length_1644	12.11779
Locus_209_Transcript_1/10_Confidence_0.690_Length_3563	8.14316
Locus_209_Transcript_2/10_Confidence_0.621_Length_3563	8.13497
Locus_209_Transcript_3/10_Confidence_0.621_Length_3563	8.04076
Locus_209_Transcript_4/10_Confidence_0.621_Length_3563	8.18003
Locus_209_Transcript_5/10_Confidence_0.138_Length_955	8.84846
Locus_209_Transcript_6/10_Confidence_0.655_Length_3563	7.95064
Locus_209_Transcript_7/10_Confidence_0.621_Length_3563	8.08991
Locus_209_Transcript_8/10_Confidence_0.621_Length_3563	8.05305
Locus_209_Transcript_9/10_Confidence_0.621_Length_3563	7.9916
Locus_209_Transcript_10/10_Confidence_0.621_Length_3563	8.13497
Locus_210_Transcript_2/3_Confidence_0.682_Length_182	0.24057
Locus_211_Transcript_1/3_Confidence_0.667_Length_1111	5.25458
Locus_211_Transcript_2/3_Confidence_0.667_Length_2079	4.87891
Locus_211_Transcript_3/3_Confidence_0.667_Length_1111	5.39909
Locus_212_Transcript_1/2_Confidence_1.000_Length_193	336.28094
Locus_212_Transcript_2/2_Confidence_1.000_Length_139	18.16451
Locus_213_Transcript_1/5_Confidence_0.667_Length_1068	116.81153
Locus_213_Transcript_2/5_Confidence_0.583_Length_1118	95.50461
Locus_213_Transcript_3/5_Confidence_0.583_Length_1067	84.57213
Locus_213_Transcript_4/5_Confidence_0.417_Length_820	97.97966
Locus_213_Transcript_5/5_Confidence_0.583_Length_1068	100.86405
Locus_214_Transcript_1/5_Confidence_0.667_Length_1698	5.24306
Locus_214_Transcript_2/5_Confidence_0.667_Length_1698	5.31182
Locus_214_Transcript_3/5_Confidence_0.667_Length_1698	5.66422
Locus_214_Transcript_4/5_Confidence_0.333_Length_1769	4.26535
Locus_214_Transcript_5/5_Confidence_0.667_Length_1698	5.27744
Locus_215_Transcript_1/6_Confidence_0.667_Length_1893	36.12031
Locus_215_Transcript_2/6_Confidence_0.667_Length_2411	32.81214
Locus_215_Transcript_3/6_Confidence_0.667_Length_2411	32.88781
Locus_215_Transcript_4/6_Confidence_0.667_Length_2411	32.80003
Locus_215_Transcript_5/6_Confidence_0.667_Length_2411	32.61843
Locus_215_Transcript_6/6_Confidence_0.667_Length_2411	32.83333
Locus_216_Transcript_1/4_Confidence_0.409_Length_179	188.26229
Locus_216_Transcript_2/4_Confidence_0.273_Length_168	2.34556
Locus_216_Transcript_3/4_Confidence_0.409_Length_179	188.26229
Locus_216_Transcript_4/4_Confidence_0.545_Length_149	28.99332
Locus_217_Transcript_1/1_Confidence_1.000_Length_1259	13.96863
Locus_218_Transcript_1/4_Confidence_0.625_Length_975	12.75344
Locus_218_Transcript_2/4_Confidence_0.500_Length_975	12.03494
Locus_218_Transcript_3/4_Confidence_0.250_Length_976	6.56458
Locus_218_Transcript_4/4_Confidence_0.500_Length_940	12.38989
Locus_219_Transcript_1/13_Confidence_1.000_Length_186	0.31386
Locus_219_Transcript_2/13_Confidence_1.000_Length_182	0.16038
Locus_219_Transcript_3/13_Confidence_1.000_Length_135	0.10811
Locus_219_Transcript_4/13_Confidence_0.657_Length_6826	12.44155
Locus_219_Transcript_5/13_Confidence_0.657_Length_6826	12.47148
Locus_219_Transcript_6/13_Confidence_0.657_Length_6826	12.46721
Locus_219_Transcript_7/13_Confidence_0.629_Length_6826	12.4052
Locus_219_Transcript_8/13_Confidence_0.657_Length_6826	12.45438
Locus_219_Transcript_9/13_Confidence_0.657_Length_6826	12.48217
Locus_219_Transcript_10/13_Confidence_0.657_Length_6826	12.50356
Locus_219_Transcript_11/13_Confidence_0.657_Length_6922	11.95695
Locus_219_Transcript_12/13_Confidence_0.629_Length_6826	12.06952
Locus_219_Transcript_13/13_Confidence_0.657_Length_6826	12.46721
Locus_220_Transcript_1/4_Confidence_0.625_Length_1229	20.63908
Locus_220_Transcript_2/4_Confidence_0.625_Length_1249	21.3953
Locus_220_Transcript_3/4_Confidence_0.625_Length_1252	19.12919
Locus_220_Transcript_4/4_Confidence_0.625_Length_1249	21.87438
Locus_221_Transcript_1/5_Confidence_0.545_Length_570	455.86386
Locus_221_Transcript_2/5_Confidence_0.545_Length_649	410.9203
Locus_221_Transcript_3/5_Confidence_0.636_Length_644	390.31511
Locus_221_Transcript_4/5_Confidence_0.545_Length_649	268.21247
Locus_221_Transcript_5/5_Confidence_0.636_Length_649	429.76511
Locus_222_Transcript_1/1_Confidence_1.000_Length_286	1032.38991
Locus_223_Transcript_1/1_Confidence_1.000_Length_149	39.96376
Locus_224_Transcript_1/1_Confidence_1.000_Length_231	53.51356
Locus_225_Transcript_1/1_Confidence_1.000_Length_1319	3.82846
Locus_226_Transcript_1/13_Confidence_1.000_Length_195	2.32017
Locus_226_Transcript_2/13_Confidence_1.000_Length_196	0.89355
Locus_226_Transcript_3/13_Confidence_1.000_Length_234	0.68607
Locus_226_Transcript_4/13_Confidence_0.575_Length_2989	18.55454
Locus_226_Transcript_5/13_Confidence_0.600_Length_2989	18.67172
Locus_226_Transcript_6/13_Confidence_0.600_Length_2989	18.30552
Locus_226_Transcript_7/13_Confidence_0.200_Length_1196	16.49825
Locus_226_Transcript_8/13_Confidence_0.600_Length_2989	18.0272
Locus_226_Transcript_9/13_Confidence_0.625_Length_2989	18.55942
Locus_226_Transcript_10/13_Confidence_0.550_Length_3147	17.9337
Locus_226_Transcript_11/13_Confidence_0.500_Length_2989	17.51939
Locus_226_Transcript_12/13_Confidence_0.475_Length_3080	16.80275
Locus_226_Transcript_13/13_Confidence_0.600_Length_2989	18.57895
Locus_227_Transcript_1/1_Confidence_1.000_Length_446	23.52808
Locus_228_Transcript_1/6_Confidence_0.643_Length_1610	7.4786
Locus_228_Transcript_2/6_Confidence_0.643_Length_1610	7.40608
Locus_228_Transcript_3/6_Confidence_0.500_Length_1308	8.2011
Locus_228_Transcript_4/6_Confidence_0.643_Length_1610	7.30637
Locus_228_Transcript_5/6_Confidence_0.500_Length_2145	5.48403
Locus_228_Transcript_6/6_Confidence_0.643_Length_1610	7.4786
Locus_229_Transcript_1/4_Confidence_0.923_Length_245	386.69754
Locus_229_Transcript_2/4_Confidence_0.615_Length_280	557.90495
Locus_229_Transcript_3/4_Confidence_0.436_Length_148	10.45289
Locus_229_Transcript_4/4_Confidence_0.923_Length_245	357.89553
Locus_230_Transcript_1/1_Confidence_1.000_Length_229	0.70105
Locus_231_Transcript_1/7_Confidence_0.647_Length_2142	13.22509
Locus_231_Transcript_2/7_Confidence_0.647_Length_2142	12.72088
Locus_231_Transcript_3/7_Confidence_0.647_Length_2142	13.17058
Locus_231_Transcript_4/7_Confidence_0.647_Length_2142	12.93892
Locus_231_Transcript_5/7_Confidence_0.647_Length_2142	13.1842
Locus_231_Transcript_6/7_Confidence_0.588_Length_2162	12.58971
Locus_231_Transcript_7/7_Confidence_0.647_Length_2142	13.2319
Locus_232_Transcript_1/1_Confidence_1.000_Length_1647	7.39921
Locus_233_Transcript_1/8_Confidence_0.650_Length_1995	328.61644
Locus_233_Transcript_2/8_Confidence_0.650_Length_2014	318.0668
Locus_233_Transcript_3/8_Confidence_0.650_Length_1963	339.1778
Locus_233_Transcript_4/8_Confidence_0.650_Length_2014	323.28434
Locus_233_Transcript_5/8_Confidence_0.650_Length_2014	325.80615
Locus_233_Transcript_6/8_Confidence_0.650_Length_2014	319.95816
Locus_233_Transcript_7/8_Confidence_0.650_Length_2014	322.46547
Locus_233_Transcript_8/8_Confidence_0.650_Length_2014	325.86412
Locus_234_Transcript_1/7_Confidence_0.647_Length_3384	6.67194
Locus_234_Transcript_2/7_Confidence_0.647_Length_3384	6.67626
Locus_234_Transcript_3/7_Confidence_0.647_Length_3384	6.67626
Locus_234_Transcript_4/7_Confidence_0.647_Length_3379	6.58247
Locus_234_Transcript_5/7_Confidence_0.647_Length_3356	6.59715
Locus_234_Transcript_6/7_Confidence_0.471_Length_3532	5.92958
Locus_234_Transcript_7/7_Confidence_0.647_Length_3384	6.68057
Locus_235_Transcript_1/14_Confidence_1.000_Length_145	0.10065
Locus_235_Transcript_2/14_Confidence_1.000_Length_313	0.97919
Locus_235_Transcript_3/14_Confidence_1.000_Length_321	0.59106
Locus_235_Transcript_4/14_Confidence_1.000_Length_322	4.03391
Locus_235_Transcript_5/14_Confidence_0.579_Length_2281	26.62988
Locus_235_Transcript_6/14_Confidence_0.553_Length_2278	29.02905
Locus_235_Transcript_7/14_Confidence_0.579_Length_2281	29.38756
Locus_235_Transcript_8/14_Confidence_0.579_Length_2315	25.74703
Locus_235_Transcript_9/14_Confidence_0.605_Length_2281	29.84185
Locus_235_Transcript_10/14_Confidence_0.579_Length_2281	29.04205
Locus_235_Transcript_11/14_Confidence_0.526_Length_2281	29.20201
Locus_235_Transcript_12/14_Confidence_0.579_Length_2281	29.31718
Locus_235_Transcript_13/14_Confidence_0.447_Length_2281	23.43071
Locus_235_Transcript_14/14_Confidence_0.579_Length_2281	29.41316
Locus_236_Transcript_1/5_Confidence_0.692_Length_1574	7.96491
Locus_236_Transcript_2/5_Confidence_0.692_Length_1574	7.60329
Locus_236_Transcript_3/5_Confidence_0.692_Length_1574	7.89073
Locus_236_Transcript_4/5_Confidence_0.692_Length_1574	7.60329
Locus_236_Transcript_5/5_Confidence_0.692_Length_1574	7.99273
Locus_237_Transcript_1/1_Confidence_1.000_Length_477	22.06019
Locus_238_Transcript_1/21_Confidence_1.000_Length_184	1.34841
Locus_238_Transcript_2/21_Confidence_1.000_Length_169	1.89989
Locus_238_Transcript_3/21_Confidence_1.000_Length_208	2.03483
Locus_238_Transcript_4/21_Confidence_1.000_Length_169	0.51815
Locus_238_Transcript_5/21_Confidence_1.000_Length_189	0.7722
Locus_238_Transcript_6/21_Confidence_1.000_Length_271	3.39284
Locus_238_Transcript_7/21_Confidence_1.000_Length_271	3.66212
Locus_238_Transcript_8/21_Confidence_1.000_Length_207	0.98707
Locus_238_Transcript_9/21_Confidence_1.000_Length_197	0.66676
Locus_238_Transcript_10/21_Confidence_1.000_Length_185	1.34113
Locus_238_Transcript_11/21_Confidence_1.000_Length_167	0.61175
Locus_238_Transcript_12/21_Confidence_0.583_Length_7126	37.13576
Locus_238_Transcript_13/21_Confidence_0.583_Length_7126	37.06408
Locus_238_Transcript_14/21_Confidence_0.317_Length_3678	47.18844
Locus_238_Transcript_15/21_Confidence_0.583_Length_7126	37.13781
Locus_238_Transcript_16/21_Confidence_0.583_Length_7126	36.95963
Locus_238_Transcript_17/21_Confidence_0.550_Length_7126	36.85927
Locus_238_Transcript_18/21_Confidence_0.167_Length_2436	54.90952
Locus_238_Transcript_19/21_Confidence_0.583_Length_7126	37.6273
Locus_238_Transcript_20/21_Confidence_0.583_Length_7126	37.47984
Locus_238_Transcript_21/21_Confidence_0.583_Length_7126	37.11118
Locus_239_Transcript_1/9_Confidence_0.478_Length_1982	62.13386
Locus_239_Transcript_2/9_Confidence_0.565_Length_3242	88.28342
Locus_239_Transcript_3/9_Confidence_0.565_Length_2988	92.97957
Locus_239_Transcript_4/9_Confidence_0.478_Length_1820	70.07818
Locus_239_Transcript_5/9_Confidence_0.565_Length_3242	86.12259
Locus_239_Transcript_6/9_Confidence_0.565_Length_3242	85.66792
Locus_239_Transcript_7/9_Confidence_0.565_Length_3284	87.00768
Locus_239_Transcript_8/9_Confidence_0.565_Length_3242	87.7072
Locus_239_Transcript_9/9_Confidence_0.565_Length_3242	89.39985
Locus_240_Transcript_1/5_Confidence_0.538_Length_610	11.24503
Locus_240_Transcript_2/5_Confidence_0.462_Length_884	7.51193
Locus_240_Transcript_3/5_Confidence_0.462_Length_884	10.3351
Locus_240_Transcript_4/5_Confidence_0.538_Length_884	9.62518
Locus_240_Transcript_5/5_Confidence_0.538_Length_884	10.54972
Locus_241_Transcript_1/3_Confidence_0.393_Length_414	7.72034
Locus_241_Transcript_2/3_Confidence_0.214_Length_432	29.32435
Locus_241_Transcript_3/3_Confidence_0.393_Length_414	7.79084
Locus_242_Transcript_1/6_Confidence_0.500_Length_1589	33.91019
Locus_242_Transcript_2/6_Confidence_0.571_Length_1528	29.60948
Locus_242_Transcript_3/6_Confidence_0.571_Length_1603	34.64285
Locus_242_Transcript_4/6_Confidence_0.571_Length_1764	30.64537
Locus_242_Transcript_5/6_Confidence_0.500_Length_1623	32.81314
Locus_242_Transcript_6/6_Confidence_0.571_Length_1603	35.98122
Locus_243_Transcript_1/10_Confidence_0.500_Length_130	3.48025
Locus_243_Transcript_2/10_Confidence_0.500_Length_130	5.05198
Locus_243_Transcript_3/10_Confidence_0.500_Length_130	3.92932
Locus_243_Transcript_4/10_Confidence_0.500_Length_130	3.48025
Locus_243_Transcript_5/10_Confidence_0.500_Length_130	5.05198
Locus_243_Transcript_6/10_Confidence_0.458_Length_156	17.02704
Locus_243_Transcript_7/10_Confidence_0.500_Length_130	3.48025
Locus_243_Transcript_8/10_Confidence_0.542_Length_130	4.26612
Locus_243_Transcript_10/10_Confidence_0.542_Length_130	4.37838
Locus_244_Transcript_1/8_Confidence_0.524_Length_1923	12.10525
Locus_244_Transcript_2/8_Confidence_0.381_Length_1923	8.40158
Locus_244_Transcript_3/8_Confidence_0.619_Length_1961	10.00263
Locus_244_Transcript_4/8_Confidence_0.476_Length_1961	11.49111
Locus_244_Transcript_5/8_Confidence_0.524_Length_1961	11.0148
Locus_244_Transcript_6/8_Confidence_0.524_Length_1923	9.72974
Locus_244_Transcript_7/8_Confidence_0.381_Length_1971	6.8197
Locus_244_Transcript_8/8_Confidence_0.524_Length_1961	12.61492
Locus_246_Transcript_1/7_Confidence_0.278_Length_359	2.76444
Locus_246_Transcript_2/7_Confidence_0.167_Length_141	0.05175
Locus_246_Transcript_3/7_Confidence_0.333_Length_576	7.96876
Locus_246_Transcript_4/7_Confidence_0.389_Length_730	5.23806
Locus_246_Transcript_5/7_Confidence_0.278_Length_433	7.78604
Locus_246_Transcript_6/7_Confidence_0.611_Length_1014	7.21095
Locus_246_Transcript_7/7_Confidence_0.389_Length_629	5.08143
Locus_247_Transcript_1/2_Confidence_1.000_Length_3583	5.51931
Locus_247_Transcript_2/2_Confidence_1.000_Length_3583	5.50302
Locus_248_Transcript_1/12_Confidence_1.000_Length_258	0.90509
Locus_248_Transcript_2/12_Confidence_1.000_Length_208	0.35083
Locus_248_Transcript_3/12_Confidence_0.425_Length_3343	63.96001
Locus_248_Transcript_4/12_Confidence_0.500_Length_3340	64.05023
Locus_248_Transcript_5/12_Confidence_0.625_Length_3902	56.18662
Locus_248_Transcript_6/12_Confidence_0.050_Length_814	8.24757
Locus_248_Transcript_7/12_Confidence_0.500_Length_3343	64.37257
Locus_248_Transcript_8/12_Confidence_0.500_Length_3343	60.96294
Locus_248_Transcript_9/12_Confidence_0.475_Length_3349	63.58612
Locus_248_Transcript_10/12_Confidence_0.425_Length_3343	62.63065
Locus_248_Transcript_11/12_Confidence_0.475_Length_3536	52.86418
Locus_248_Transcript_12/12_Confidence_0.500_Length_3343	64.30708
Locus_249_Transcript_1/1_Confidence_1.000_Length_420	1.7722
Locus_250_Transcript_1/6_Confidence_0.688_Length_1757	19.1549
Locus_250_Transcript_2/6_Confidence_0.688_Length_1826	20.52517
Locus_250_Transcript_3/6_Confidence_0.688_Length_1826	21.4683
Locus_250_Transcript_4/6_Confidence_0.688_Length_1826	20.8129
Locus_250_Transcript_5/6_Confidence_0.562_Length_1826	20.22944
Locus_250_Transcript_6/6_Confidence_0.688_Length_1826	21.05268
Locus_251_Transcript_1/4_Confidence_0.692_Length_831	70.38254
Locus_251_Transcript_2/4_Confidence_0.692_Length_831	67.44957
Locus_251_Transcript_3/4_Confidence_0.692_Length_831	63.96337
Locus_251_Transcript_4/4_Confidence_0.692_Length_831	67.32663
Locus_252_Transcript_1/2_Confidence_1.000_Length_365	806.18216
Locus_252_Transcript_2/2_Confidence_1.000_Length_189	106.64102
Locus_253_Transcript_1/3_Confidence_0.400_Length_408	85.34984
Locus_253_Transcript_2/3_Confidence_0.600_Length_567	132.87014
Locus_253_Transcript_3/3_Confidence_0.400_Length_366	96.18086
Locus_254_Transcript_1/5_Confidence_0.692_Length_2847	6.02854
Locus_254_Transcript_2/5_Confidence_0.692_Length_2847	5.98241
Locus_254_Transcript_3/5_Confidence_0.692_Length_2847	5.92089
Locus_254_Transcript_4/5_Confidence_0.692_Length_2847	6.03879
Locus_254_Transcript_5/5_Confidence_0.692_Length_2847	6.02854
Locus_255_Transcript_1/5_Confidence_0.615_Length_1185	4.16285
Locus_255_Transcript_2/5_Confidence_0.615_Length_1178	5.04245
Locus_255_Transcript_3/5_Confidence_0.615_Length_1175	4.93111
Locus_255_Transcript_4/5_Confidence_0.538_Length_1426	8.58687
Locus_255_Transcript_5/5_Confidence_0.615_Length_1178	5.00528
Locus_256_Transcript_1/4_Confidence_0.667_Length_859	26.23292
Locus_256_Transcript_2/4_Confidence_0.556_Length_661	32.457
Locus_256_Transcript_3/4_Confidence_0.667_Length_859	27.93194
Locus_256_Transcript_4/4_Confidence_0.667_Length_859	28.8664
Locus_257_Transcript_1/11_Confidence_1.000_Length_176	11.19473
Locus_257_Transcript_2/11_Confidence_0.633_Length_2546	248.24018
Locus_257_Transcript_3/11_Confidence_0.633_Length_2546	244.08995
Locus_257_Transcript_4/11_Confidence_0.633_Length_2546	244.93834
Locus_257_Transcript_5/11_Confidence_0.600_Length_2546	252.32163
Locus_257_Transcript_6/11_Confidence_0.600_Length_2546	247.45485
Locus_257_Transcript_7/11_Confidence_0.367_Length_1084	238.88573
Locus_257_Transcript_8/11_Confidence_0.633_Length_2552	249.79541
Locus_257_Transcript_9/11_Confidence_0.633_Length_2546	244.87528
Locus_257_Transcript_10/11_Confidence_0.400_Length_1084	258.39457
Locus_257_Transcript_11/11_Confidence_0.633_Length_2546	249.54143
Locus_258_Transcript_1/1_Confidence_1.000_Length_1351	3.81339
Locus_259_Transcript_1/4_Confidence_0.700_Length_1225	7.21986
Locus_259_Transcript_2/4_Confidence_0.700_Length_1225	7.30326
Locus_259_Transcript_3/4_Confidence_0.700_Length_1225	6.9101
Locus_259_Transcript_4/4_Confidence_0.700_Length_1225	7.64877
Locus_260_Transcript_1/2_Confidence_1.000_Length_679	17.84024
Locus_260_Transcript_2/2_Confidence_1.000_Length_579	19.81237
Locus_261_Transcript_1/1_Confidence_1.000_Length_191	187.66679
Locus_262_Transcript_1/5_Confidence_0.400_Length_436	56.06873
Locus_262_Transcript_2/5_Confidence_0.400_Length_872	72.75546
Locus_262_Transcript_3/5_Confidence_0.300_Length_415	48.76006
Locus_262_Transcript_4/5_Confidence_0.400_Length_774	81.18486
Locus_262_Transcript_5/5_Confidence_0.300_Length_138	1.2691
Locus_263_Transcript_1/3_Confidence_0.143_Length_278	1.46996
Locus_263_Transcript_2/3_Confidence_0.286_Length_404	159.85431
Locus_263_Transcript_3/3_Confidence_0.786_Length_446	396.05054
Locus_264_Transcript_1/3_Confidence_0.600_Length_846	18.21738
Locus_264_Transcript_2/3_Confidence_0.400_Length_975	15.34305
Locus_264_Transcript_3/3_Confidence_0.600_Length_923	17.85191
Locus_265_Transcript_1/10_Confidence_0.464_Length_128	17.78718
Locus_265_Transcript_2/10_Confidence_0.429_Length_128	17.78718
Locus_265_Transcript_3/10_Confidence_0.464_Length_128	17.44512
Locus_265_Transcript_4/10_Confidence_0.429_Length_128	17.78718
Locus_265_Transcript_5/10_Confidence_0.464_Length_151	95.6865
Locus_265_Transcript_6/10_Confidence_0.500_Length_344	3.86078
Locus_265_Transcript_7/10_Confidence_0.179_Length_1404	9.43868
Locus_265_Transcript_8/10_Confidence_0.500_Length_213	11.51124
Locus_265_Transcript_9/10_Confidence_0.179_Length_122	5.86177
Locus_265_Transcript_10/10_Confidence_0.464_Length_128	18.12924
Locus_266_Transcript_1/6_Confidence_0.600_Length_1472	7.4262
Locus_266_Transcript_2/6_Confidence_0.667_Length_1620	8.58559
Locus_266_Transcript_3/6_Confidence_0.600_Length_1472	7.66415
Locus_266_Transcript_4/6_Confidence_0.600_Length_1472	7.64432
Locus_266_Transcript_5/6_Confidence_0.333_Length_1487	6.0361
Locus_266_Transcript_6/6_Confidence_0.600_Length_1472	7.67407
Locus_267_Transcript_1/2_Confidence_1.000_Length_543	14.9709
Locus_267_Transcript_2/2_Confidence_1.000_Length_543	13.43887
Locus_268_Transcript_1/7_Confidence_0.632_Length_1296	8.45721
Locus_268_Transcript_2/7_Confidence_0.474_Length_961	7.71494
Locus_268_Transcript_3/7_Confidence_0.579_Length_1296	7.9955
Locus_268_Transcript_4/7_Confidence_0.579_Length_1299	6.99957
Locus_268_Transcript_5/7_Confidence_0.579_Length_1296	7.72523
Locus_268_Transcript_6/7_Confidence_0.421_Length_961	7.47195
Locus_268_Transcript_7/7_Confidence_0.579_Length_1296	7.83785
Locus_269_Transcript_1/1_Confidence_1.000_Length_372	9.29818
Locus_270_Transcript_1/9_Confidence_0.652_Length_2271	93.78851
Locus_270_Transcript_2/9_Confidence_0.652_Length_2271	95.33087
Locus_270_Transcript_3/9_Confidence_0.652_Length_2271	91.07652
Locus_270_Transcript_4/9_Confidence_0.652_Length_2271	95.5558
Locus_270_Transcript_5/9_Confidence_0.652_Length_2271	93.28082
Locus_270_Transcript_6/9_Confidence_0.652_Length_2270	92.98115
Locus_270_Transcript_7/9_Confidence_0.652_Length_2271	92.38111
Locus_270_Transcript_8/9_Confidence_0.565_Length_2307	90.9332
Locus_270_Transcript_9/9_Confidence_0.652_Length_2271	95.70361
Locus_271_Transcript_1/6_Confidence_0.643_Length_1423	20.02015
Locus_271_Transcript_2/6_Confidence_0.643_Length_1444	20.0221
Locus_271_Transcript_3/6_Confidence_0.643_Length_1444	20.18382
Locus_271_Transcript_4/6_Confidence_0.643_Length_1444	20.12317
Locus_271_Transcript_5/6_Confidence_0.643_Length_1444	19.34493
Locus_271_Transcript_6/6_Confidence_0.643_Length_1444	20.17371
Locus_272_Transcript_1/10_Confidence_0.618_Length_3540	20.13767
Locus_272_Transcript_2/10_Confidence_0.618_Length_3602	19.85588
Locus_272_Transcript_3/10_Confidence_0.412_Length_2383	24.54381
Locus_272_Transcript_4/10_Confidence_0.588_Length_3602	20.03416
Locus_272_Transcript_5/10_Confidence_0.588_Length_3602	20.15976
Locus_272_Transcript_6/10_Confidence_0.559_Length_3602	20.2408
Locus_272_Transcript_7/10_Confidence_0.588_Length_3602	20.26916
Locus_272_Transcript_8/10_Confidence_0.588_Length_3602	19.96325
Locus_272_Transcript_9/10_Confidence_0.588_Length_3540	19.98101
Locus_272_Transcript_10/10_Confidence_0.588_Length_3602	20.03618
Locus_273_Transcript_1/6_Confidence_0.444_Length_502	223.07655
Locus_273_Transcript_2/6_Confidence_0.444_Length_746	275.43899
Locus_273_Transcript_3/6_Confidence_0.444_Length_634	632.8397
Locus_273_Transcript_4/6_Confidence_0.444_Length_770	278.18839
Locus_273_Transcript_5/6_Confidence_0.167_Length_276	679.3367
Locus_273_Transcript_6/6_Confidence_0.389_Length_379	667.38562
Locus_274_Transcript_1/5_Confidence_0.667_Length_2442	23.33822
Locus_274_Transcript_2/5_Confidence_0.667_Length_2168	26.09931
Locus_274_Transcript_3/5_Confidence_0.667_Length_2442	22.94378
Locus_274_Transcript_4/5_Confidence_0.667_Length_2439	23.76785
Locus_274_Transcript_5/5_Confidence_0.667_Length_2442	23.36811
Locus_275_Transcript_1/10_Confidence_0.419_Length_1254	128.59316
Locus_275_Transcript_2/10_Confidence_0.484_Length_1310	122.19363
Locus_275_Transcript_3/10_Confidence_0.548_Length_1463	131.59089
Locus_275_Transcript_4/10_Confidence_0.452_Length_1254	116.45426
Locus_275_Transcript_5/10_Confidence_0.516_Length_1254	125.99779
Locus_275_Transcript_6/10_Confidence_0.419_Length_1247	138.99404
Locus_275_Transcript_7/10_Confidence_0.452_Length_1254	103.08169
Locus_275_Transcript_8/10_Confidence_0.323_Length_1389	87.86185
Locus_275_Transcript_9/10_Confidence_0.323_Length_1747	99.61843
Locus_275_Transcript_10/10_Confidence_0.484_Length_1254	131.23509
Locus_276_Transcript_1/2_Confidence_1.000_Length_893	141.12479
Locus_276_Transcript_2/2_Confidence_1.000_Length_893	149.23109
Locus_277_Transcript_1/4_Confidence_0.700_Length_1133	13.91189
Locus_277_Transcript_2/4_Confidence_0.700_Length_1133	14.04071
Locus_277_Transcript_3/4_Confidence_0.700_Length_1133	13.12613
Locus_277_Transcript_4/4_Confidence_0.700_Length_1133	14.27257
Locus_278_Transcript_1/1_Confidence_1.000_Length_491	3.0616
Locus_279_Transcript_1/8_Confidence_0.667_Length_1576	12.70546
Locus_279_Transcript_2/8_Confidence_0.667_Length_1570	13.59065
Locus_279_Transcript_3/8_Confidence_0.667_Length_1570	13.57206
Locus_279_Transcript_4/8_Confidence_0.667_Length_1570	13.59994
Locus_279_Transcript_5/8_Confidence_0.667_Length_1570	12.87486
Locus_279_Transcript_6/8_Confidence_0.667_Length_1576	11.69606
Locus_279_Transcript_7/8_Confidence_0.571_Length_1570	11.76865
Locus_279_Transcript_8/8_Confidence_0.667_Length_1570	13.59065
Locus_280_Transcript_1/10_Confidence_0.333_Length_359	862.30148
Locus_280_Transcript_2/10_Confidence_0.208_Length_300	233.90292
Locus_280_Transcript_3/10_Confidence_0.250_Length_418	160.43594
Locus_280_Transcript_4/10_Confidence_0.167_Length_300	233.85427
Locus_280_Transcript_5/10_Confidence_0.250_Length_450	114.64875
Locus_280_Transcript_6/10_Confidence_0.167_Length_316	10.53029
Locus_280_Transcript_7/10_Confidence_0.375_Length_869	486.66048
Locus_280_Transcript_8/10_Confidence_0.208_Length_300	251.51374
Locus_280_Transcript_9/10_Confidence_0.250_Length_303	403.88049
Locus_280_Transcript_10/10_Confidence_0.333_Length_359	881.24601
Locus_281_Transcript_1/3_Confidence_0.714_Length_1080	12.72974
Locus_281_Transcript_2/3_Confidence_0.714_Length_1080	10.78379
Locus_281_Transcript_3/3_Confidence_0.714_Length_1080	13.41893
Locus_282_Transcript_1/3_Confidence_0.667_Length_719	21.47579
Locus_282_Transcript_2/3_Confidence_0.667_Length_722	20.67906
Locus_282_Transcript_3/3_Confidence_0.667_Length_719	26.93608
Locus_283_Transcript_1/6_Confidence_0.125_Length_229	0.82851
Locus_283_Transcript_2/6_Confidence_0.375_Length_393	13.77761
Locus_283_Transcript_3/6_Confidence_0.438_Length_1002	8.66646
Locus_283_Transcript_4/6_Confidence_0.438_Length_1083	8.11261
Locus_283_Transcript_5/6_Confidence_0.438_Length_613	11.91615
Locus_283_Transcript_6/6_Confidence_0.438_Length_1002	8.78298
Locus_284_Transcript_1/2_Confidence_1.000_Length_253	39.86116
Locus_284_Transcript_2/2_Confidence_1.000_Length_276	133.51951
Locus_285_Transcript_1/5_Confidence_0.636_Length_1214	11.57711
Locus_285_Transcript_2/5_Confidence_0.636_Length_1208	11.53796
Locus_285_Transcript_3/5_Confidence_0.636_Length_1207	9.28638
Locus_285_Transcript_4/5_Confidence_0.455_Length_790	12.63634
Locus_285_Transcript_5/5_Confidence_0.636_Length_1214	11.57711
Locus_286_Transcript_1/1_Confidence_1.000_Length_1687	4.30831
Locus_287_Transcript_1/3_Confidence_0.320_Length_181	49.18625
Locus_287_Transcript_2/3_Confidence_0.880_Length_241	503.54426
Locus_287_Transcript_3/3_Confidence_0.840_Length_175	36.61162
Locus_288_Transcript_1/7_Confidence_0.292_Length_356	532.74419
Locus_288_Transcript_2/7_Confidence_0.188_Length_265	5.83784
Locus_288_Transcript_3/7_Confidence_0.333_Length_371	102.5163
Locus_288_Transcript_4/7_Confidence_0.333_Length_152	33.89406
Locus_288_Transcript_5/7_Confidence_0.292_Length_254	3.93595
Locus_288_Transcript_6/7_Confidence_0.333_Length_357	535.68752
Locus_288_Transcript_7/7_Confidence_0.292_Length_254	141.46427
Locus_289_Transcript_1/10_Confidence_0.654_Length_3019	11.05594
Locus_289_Transcript_2/10_Confidence_0.577_Length_3158	10.45377
Locus_289_Transcript_3/10_Confidence_0.577_Length_3158	10.64325
Locus_289_Transcript_4/10_Confidence_0.577_Length_3158	10.68946
Locus_289_Transcript_5/10_Confidence_0.577_Length_3158	10.39831
Locus_289_Transcript_6/10_Confidence_0.577_Length_3158	10.45839
Locus_289_Transcript_7/10_Confidence_0.115_Length_942	6.73955
Locus_289_Transcript_8/10_Confidence_0.577_Length_3158	10.41218
Locus_289_Transcript_9/10_Confidence_0.115_Length_795	8.37125
Locus_289_Transcript_10/10_Confidence_0.577_Length_3158	10.68946
Locus_290_Transcript_1/2_Confidence_1.000_Length_719	6.35342
Locus_290_Transcript_2/2_Confidence_1.000_Length_719	5.58208
Locus_291_Transcript_1/1_Confidence_1.000_Length_886	6.30896
Locus_292_Transcript_1/1_Confidence_1.000_Length_387	94.01643
Locus_293_Transcript_1/1_Confidence_1.000_Length_330	1.76904
Locus_294_Transcript_1/2_Confidence_1.000_Length_1050	30.06489
Locus_294_Transcript_2/2_Confidence_1.000_Length_1016	27.14942
Locus_295_Transcript_1/2_Confidence_1.000_Length_783	2.73998
Locus_295_Transcript_2/2_Confidence_1.000_Length_805	2.33876
Locus_296_Transcript_1/6_Confidence_0.600_Length_1880	22.66046
Locus_296_Transcript_2/6_Confidence_0.200_Length_649	13.58266
Locus_296_Transcript_3/6_Confidence_0.533_Length_2113	21.49476
Locus_296_Transcript_4/6_Confidence_0.533_Length_2113	21.46713
Locus_296_Transcript_5/6_Confidence_0.600_Length_2113	22.08186
Locus_296_Transcript_6/6_Confidence_0.533_Length_2113	21.41187
Locus_297_Transcript_1/1_Confidence_1.000_Length_1272	3.75192
Locus_298_Transcript_1/2_Confidence_1.000_Length_151	0.48327
Locus_298_Transcript_2/2_Confidence_1.000_Length_151	0.28996
Locus_299_Transcript_1/3_Confidence_0.714_Length_1099	15.48436
Locus_299_Transcript_2/3_Confidence_0.714_Length_1099	12.15111
Locus_299_Transcript_3/3_Confidence_0.714_Length_1099	20.76976
Locus_300_Transcript_1/9_Confidence_0.542_Length_1980	30.22116
Locus_300_Transcript_2/9_Confidence_0.167_Length_699	10.62755
Locus_300_Transcript_3/9_Confidence_0.542_Length_2165	27.88143
Locus_300_Transcript_4/9_Confidence_0.208_Length_1140	8.00143
Locus_300_Transcript_5/9_Confidence_0.542_Length_2165	28.1713
Locus_300_Transcript_6/9_Confidence_0.542_Length_2165	28.2859
Locus_300_Transcript_7/9_Confidence_0.208_Length_699	12.44404
Locus_300_Transcript_8/9_Confidence_0.500_Length_1984	30.37356
Locus_300_Transcript_9/9_Confidence_0.542_Length_2165	28.26568
Locus_301_Transcript_1/2_Confidence_1.000_Length_231	509.4845
Locus_301_Transcript_2/2_Confidence_1.000_Length_126	6.25483
Locus_302_Transcript_1/5_Confidence_0.667_Length_1569	193.80412
Locus_302_Transcript_2/5_Confidence_0.733_Length_1569	192.52046
Locus_302_Transcript_3/5_Confidence_0.667_Length_1569	192.76231
Locus_302_Transcript_4/5_Confidence_0.667_Length_1569	165.26603
Locus_302_Transcript_5/5_Confidence_0.667_Length_1569	194.79941
Locus_303_Transcript_1/1_Confidence_1.000_Length_2610	17.81269
Locus_304_Transcript_1/2_Confidence_1.000_Length_801	20.98089
Locus_304_Transcript_2/2_Confidence_1.000_Length_692	14.15171
Locus_305_Transcript_1/2_Confidence_1.000_Length_443	17.29609
Locus_305_Transcript_2/2_Confidence_1.000_Length_389	55.6396
Locus_306_Transcript_1/1_Confidence_1.000_Length_875	20.1489
Locus_307_Transcript_1/12_Confidence_1.000_Length_169	0.25908
Locus_307_Transcript_2/12_Confidence_1.000_Length_186	0.15693
Locus_307_Transcript_3/12_Confidence_0.618_Length_2484	17.39132
Locus_307_Transcript_4/12_Confidence_0.618_Length_2484	17.35607
Locus_307_Transcript_5/12_Confidence_0.618_Length_2484	17.40307
Locus_307_Transcript_6/12_Confidence_0.676_Length_2484	18.51941
Locus_307_Transcript_7/12_Confidence_0.559_Length_2484	17.10342
Locus_307_Transcript_8/12_Confidence_0.559_Length_2484	17.27381
Locus_307_Transcript_9/12_Confidence_0.588_Length_2484	17.52058
Locus_307_Transcript_10/12_Confidence_0.588_Length_2484	16.72152
Locus_307_Transcript_11/12_Confidence_0.618_Length_2484	16.99179
Locus_307_Transcript_12/12_Confidence_0.618_Length_2484	17.59696
Locus_308_Transcript_1/3_Confidence_0.500_Length_1069	3.31758
Locus_308_Transcript_2/3_Confidence_0.750_Length_1265	3.51886
Locus_308_Transcript_3/3_Confidence_0.750_Length_1265	3.42079
Locus_309_Transcript_1/15_Confidence_1.000_Length_238	10.67001
Locus_309_Transcript_2/15_Confidence_1.000_Length_249	0.76197
Locus_309_Transcript_3/15_Confidence_1.000_Length_352	4.18766
Locus_309_Transcript_4/15_Confidence_1.000_Length_235	0.43473
Locus_309_Transcript_5/15_Confidence_1.000_Length_501	2.97136
Locus_309_Transcript_6/15_Confidence_0.625_Length_2081	117.44416
Locus_309_Transcript_7/15_Confidence_0.625_Length_2081	125.67774
Locus_309_Transcript_8/15_Confidence_0.578_Length_2017	110.28082
Locus_309_Transcript_9/15_Confidence_0.500_Length_1626	113.71408
Locus_309_Transcript_10/15_Confidence_0.422_Length_1030	26.38365
Locus_309_Transcript_11/15_Confidence_0.625_Length_2081	130.35559
Locus_309_Transcript_12/15_Confidence_0.500_Length_1477	101.57432
Locus_309_Transcript_13/15_Confidence_0.328_Length_2127	125.16232
Locus_309_Transcript_14/15_Confidence_0.328_Length_2127	125.16232
Locus_309_Transcript_15/15_Confidence_0.625_Length_2081	127.43807
Locus_310_Transcript_1/7_Confidence_0.562_Length_1321	13.9041
Locus_310_Transcript_2/7_Confidence_0.500_Length_957	14.42685
Locus_310_Transcript_3/7_Confidence_0.375_Length_745	13.06658
Locus_310_Transcript_4/7_Confidence_0.375_Length_897	12.43064
Locus_310_Transcript_5/7_Confidence_0.500_Length_937	15.91856
Locus_310_Transcript_6/7_Confidence_0.125_Length_1256	3.71837
Locus_310_Transcript_7/7_Confidence_0.500_Length_957	16.30265
Locus_311_Transcript_1/7_Confidence_0.550_Length_2249	9.163
Locus_311_Transcript_2/7_Confidence_0.300_Length_1028	6.88559
Locus_311_Transcript_3/7_Confidence_0.400_Length_1122	9.89884
Locus_311_Transcript_4/7_Confidence_0.450_Length_2249	7.15129
Locus_311_Transcript_5/7_Confidence_0.300_Length_1122	5.5933
Locus_311_Transcript_6/7_Confidence_0.500_Length_2237	7.51586
Locus_311_Transcript_7/7_Confidence_0.450_Length_2249	9.18896
Locus_312_Transcript_1/1_Confidence_1.000_Length_498	22.21428
Locus_313_Transcript_1/1_Confidence_1.000_Length_540	1.89189
Locus_314_Transcript_1/2_Confidence_1.000_Length_432	2.06081
Locus_314_Transcript_2/2_Confidence_1.000_Length_432	2.12838
Locus_315_Transcript_1/4_Confidence_0.556_Length_884	30.1798
Locus_315_Transcript_2/4_Confidence_0.444_Length_880	7.8446
Locus_315_Transcript_3/4_Confidence_0.333_Length_956	44.73034
Locus_315_Transcript_4/4_Confidence_0.444_Length_970	40.68435
Locus_316_Transcript_1/1_Confidence_1.000_Length_224	1315.79513
Locus_317_Transcript_1/8_Confidence_0.636_Length_1598	13.98269
Locus_317_Transcript_2/8_Confidence_0.636_Length_1804	13.21119
Locus_317_Transcript_3/8_Confidence_0.591_Length_1631	14.31721
Locus_317_Transcript_4/8_Confidence_0.591_Length_1631	14.34406
Locus_317_Transcript_5/8_Confidence_0.591_Length_1631	14.35301
Locus_317_Transcript_6/8_Confidence_0.591_Length_1598	14.15622
Locus_317_Transcript_7/8_Confidence_0.591_Length_1631	13.97718
Locus_317_Transcript_8/8_Confidence_0.591_Length_1631	14.31721
Locus_318_Transcript_1/2_Confidence_1.000_Length_378	91.17769
Locus_318_Transcript_2/2_Confidence_1.000_Length_378	99.55608
Locus_319_Transcript_1/1_Confidence_1.000_Length_537	9.89281
Locus_320_Transcript_1/5_Confidence_0.545_Length_705	123.05014
Locus_320_Transcript_2/5_Confidence_0.455_Length_358	110.0303
Locus_320_Transcript_3/5_Confidence_0.545_Length_904	97.12518
Locus_320_Transcript_4/5_Confidence_0.364_Length_358	112.23172
Locus_320_Transcript_5/5_Confidence_0.545_Length_904	105.08441
Locus_321_Transcript_1/2_Confidence_0.375_Length_168	111.02327
Locus_322_Transcript_1/10_Confidence_0.146_Length_1532	54.32014
Locus_322_Transcript_2/10_Confidence_0.146_Length_1493	30.36715
Locus_322_Transcript_3/10_Confidence_0.104_Length_1057	298.19532
Locus_322_Transcript_4/10_Confidence_0.104_Length_1018	264.95378
Locus_322_Transcript_5/10_Confidence_0.042_Length_247	115.36831
Locus_322_Transcript_6/10_Confidence_0.042_Length_247	115.36831
Locus_322_Transcript_7/10_Confidence_0.271_Length_1388	4.98404
Locus_322_Transcript_8/10_Confidence_0.125_Length_777	937.13537
Locus_322_Transcript_9/10_Confidence_0.125_Length_816	943.22126
Locus_322_Transcript_10/10_Confidence_0.271_Length_1322	4.86303
Locus_323_Transcript_1/1_Confidence_1.000_Length_565	85.39783
Locus_324_Transcript_1/2_Confidence_1.000_Length_1226	23.2728
Locus_324_Transcript_2/2_Confidence_1.000_Length_1153	27.70824
Locus_325_Transcript_1/4_Confidence_0.625_Length_778	29.65819
Locus_325_Transcript_2/4_Confidence_0.500_Length_857	31.50528
Locus_325_Transcript_3/4_Confidence_0.625_Length_948	28.31169
Locus_325_Transcript_4/4_Confidence_0.625_Length_948	28.37327
Locus_326_Transcript_1/4_Confidence_0.625_Length_893	223.77309
Locus_326_Transcript_2/4_Confidence_0.625_Length_881	226.88735
Locus_326_Transcript_3/4_Confidence_0.625_Length_888	230.48962
Locus_326_Transcript_4/4_Confidence_0.625_Length_888	249.68613
Locus_327_Transcript_1/2_Confidence_1.000_Length_708	117.15883
Locus_327_Transcript_2/2_Confidence_1.000_Length_501	76.81833
Locus_328_Transcript_1/4_Confidence_0.700_Length_1309	18.77565
Locus_328_Transcript_2/4_Confidence_0.700_Length_1309	18.97634
Locus_328_Transcript_3/4_Confidence_0.300_Length_1343	14.74675
Locus_328_Transcript_4/4_Confidence_0.700_Length_1309	19.42231
Locus_329_Transcript_1/6_Confidence_0.154_Length_264	2.81941
Locus_329_Transcript_2/6_Confidence_0.154_Length_265	3.96533
Locus_329_Transcript_3/6_Confidence_0.462_Length_911	58.41047
Locus_329_Transcript_4/6_Confidence_0.538_Length_683	71.99009
Locus_329_Transcript_5/6_Confidence_0.538_Length_683	66.86168
Locus_329_Transcript_6/6_Confidence_0.538_Length_683	72.23583
Locus_330_Transcript_1/7_Confidence_0.632_Length_1675	134.57536
Locus_330_Transcript_2/7_Confidence_0.684_Length_1701	130.21891
Locus_330_Transcript_3/7_Confidence_0.684_Length_1701	121.18415
Locus_330_Transcript_4/7_Confidence_0.579_Length_1701	116.98852
Locus_330_Transcript_5/7_Confidence_0.632_Length_1701	131.71183
Locus_330_Transcript_6/7_Confidence_0.632_Length_1693	94.67099
Locus_330_Transcript_7/7_Confidence_0.684_Length_1701	132.13225
Locus_331_Transcript_1/1_Confidence_1.000_Length_132	0.11057
Locus_332_Transcript_1/2_Confidence_1.000_Length_430	26.94911
Locus_332_Transcript_2/2_Confidence_1.000_Length_430	27.69581
Locus_333_Transcript_1/4_Confidence_0.400_Length_172	599.05775
Locus_333_Transcript_2/4_Confidence_0.333_Length_172	599.05775
Locus_333_Transcript_3/4_Confidence_0.333_Length_172	599.05775
Locus_333_Transcript_4/4_Confidence_0.800_Length_159	247.5576
Locus_334_Transcript_1/3_Confidence_0.714_Length_667	48.09438
Locus_334_Transcript_2/3_Confidence_0.714_Length_689	44.20747
Locus_334_Transcript_3/3_Confidence_0.714_Length_667	65.38034
Locus_335_Transcript_1/3_Confidence_0.727_Length_913	15.88942
Locus_335_Transcript_2/3_Confidence_0.727_Length_913	16.13719
Locus_335_Transcript_3/3_Confidence_0.818_Length_913	16.14519
Locus_336_Transcript_1/7_Confidence_0.647_Length_3286	9.26487
Locus_336_Transcript_2/7_Confidence_0.647_Length_3286	9.46029
Locus_336_Transcript_3/7_Confidence_0.647_Length_2491	10.69842
Locus_336_Transcript_4/7_Confidence_0.647_Length_3289	9.19429
Locus_336_Transcript_5/7_Confidence_0.647_Length_3286	9.44697
Locus_336_Transcript_6/7_Confidence_0.647_Length_3299	8.67979
Locus_336_Transcript_7/7_Confidence_0.647_Length_3286	9.46473
Locus_337_Transcript_1/4_Confidence_0.667_Length_1645	6.29919
Locus_337_Transcript_2/4_Confidence_0.667_Length_1645	6.28145
Locus_337_Transcript_3/4_Confidence_0.667_Length_1609	6.3585
Locus_337_Transcript_4/4_Confidence_0.667_Length_1645	6.27258
Locus_338_Transcript_1/6_Confidence_0.667_Length_2118	73.77237
Locus_338_Transcript_2/6_Confidence_0.667_Length_1956	73.03273
Locus_338_Transcript_3/6_Confidence_0.667_Length_2118	73.38649
Locus_338_Transcript_4/6_Confidence_0.667_Length_2118	66.17876
Locus_338_Transcript_5/6_Confidence_0.667_Length_2118	63.73254
Locus_338_Transcript_6/6_Confidence_0.667_Length_2118	74.22716
Locus_339_Transcript_1/5_Confidence_0.583_Length_1089	22.66252
Locus_339_Transcript_2/5_Confidence_0.667_Length_1101	23.11807
Locus_339_Transcript_3/5_Confidence_0.667_Length_1125	22.35245
Locus_339_Transcript_4/5_Confidence_0.333_Length_734	23.14458
Locus_339_Transcript_5/5_Confidence_0.667_Length_1118	22.58379
Locus_340_Transcript_1/5_Confidence_0.636_Length_1241	14.97094
Locus_340_Transcript_2/5_Confidence_0.636_Length_1280	14.65162
Locus_340_Transcript_3/5_Confidence_0.636_Length_1280	15.59799
Locus_340_Transcript_4/5_Confidence_0.545_Length_1299	15.29119
Locus_340_Transcript_5/5_Confidence_0.636_Length_1280	15.03929
Locus_341_Transcript_1/5_Confidence_0.500_Length_1531	10.5718
Locus_341_Transcript_2/5_Confidence_0.429_Length_1531	10.06656
Locus_341_Transcript_3/5_Confidence_0.643_Length_1757	9.39471
Locus_341_Transcript_4/5_Confidence_0.643_Length_1875	9.68693
Locus_341_Transcript_5/5_Confidence_0.643_Length_1757	10.53271
Locus_342_Transcript_1/9_Confidence_0.619_Length_1369	25.98032
Locus_342_Transcript_2/9_Confidence_0.571_Length_1371	23.87725
Locus_342_Transcript_3/9_Confidence_0.619_Length_1369	27.08904
Locus_342_Transcript_4/9_Confidence_0.571_Length_1364	21.15362
Locus_342_Transcript_5/9_Confidence_0.571_Length_1364	26.37515
Locus_342_Transcript_6/9_Confidence_0.619_Length_1364	20.82193
Locus_342_Transcript_7/9_Confidence_0.333_Length_1228	16.13964
Locus_342_Transcript_8/9_Confidence_0.524_Length_1364	16.67038
Locus_342_Transcript_9/9_Confidence_0.619_Length_1364	26.47145
Locus_343_Transcript_1/4_Confidence_0.235_Length_1689	8.63233
Locus_343_Transcript_2/4_Confidence_0.824_Length_1637	184.70158
Locus_343_Transcript_3/4_Confidence_0.706_Length_1637	193.40307
Locus_343_Transcript_4/4_Confidence_0.824_Length_1637	180.87685
Locus_344_Transcript_1/2_Confidence_1.000_Length_1360	4.23888
Locus_344_Transcript_2/2_Confidence_1.000_Length_1360	4.31399
Locus_345_Transcript_1/1_Confidence_1.000_Length_601	31.54475
Locus_346_Transcript_1/1_Confidence_1.000_Length_220	3.98035
Locus_347_Transcript_1/3_Confidence_0.600_Length_484	5.14128
Locus_347_Transcript_2/3_Confidence_0.600_Length_639	10.18653
Locus_347_Transcript_3/3_Confidence_0.600_Length_381	6.18643
Locus_348_Transcript_1/5_Confidence_0.714_Length_949	6.33612
Locus_348_Transcript_2/5_Confidence_0.643_Length_949	6.5668
Locus_348_Transcript_3/5_Confidence_0.643_Length_949	6.07468
Locus_348_Transcript_4/5_Confidence_0.500_Length_835	5.95145
Locus_348_Transcript_5/5_Confidence_0.643_Length_949	6.68984
Locus_349_Transcript_1/1_Confidence_1.000_Length_1116	4.01482
Locus_350_Transcript_1/3_Confidence_0.714_Length_832	6.64826
Locus_350_Transcript_2/3_Confidence_0.714_Length_832	6.77106
Locus_350_Transcript_3/3_Confidence_0.714_Length_832	7.36747
Locus_351_Transcript_1/2_Confidence_1.000_Length_677	28.80118
Locus_351_Transcript_2/2_Confidence_1.000_Length_655	28.78814
Locus_352_Transcript_1/10_Confidence_0.654_Length_2203	119.02257
Locus_352_Transcript_2/10_Confidence_0.654_Length_2203	119.18819
Locus_352_Transcript_3/10_Confidence_0.654_Length_2200	117.70551
Locus_352_Transcript_4/10_Confidence_0.654_Length_2639	108.06868
Locus_352_Transcript_5/10_Confidence_0.538_Length_2203	114.10029
Locus_352_Transcript_6/10_Confidence_0.615_Length_2203	120.44692
Locus_352_Transcript_7/10_Confidence_0.654_Length_2203	110.35723
Locus_352_Transcript_8/10_Confidence_0.654_Length_2203	103.99735
Locus_352_Transcript_9/10_Confidence_0.577_Length_2162	109.10178
Locus_352_Transcript_10/10_Confidence_0.654_Length_2203	119.95006
Locus_353_Transcript_1/6_Confidence_0.600_Length_1014	14.13403
Locus_353_Transcript_2/6_Confidence_0.667_Length_1015	13.89004
Locus_353_Transcript_3/6_Confidence_0.600_Length_1014	13.7742
Locus_353_Transcript_4/6_Confidence_0.667_Length_1014	14.06206
Locus_353_Transcript_5/6_Confidence_0.600_Length_1089	12.93278
Locus_353_Transcript_6/6_Confidence_0.667_Length_1014	14.10524
Locus_354_Transcript_1/1_Confidence_1.000_Length_1045	3.81275
Locus_355_Transcript_1/4_Confidence_0.700_Length_1420	98.70888
Locus_355_Transcript_2/4_Confidence_0.700_Length_1420	93.97078
Locus_355_Transcript_3/4_Confidence_0.700_Length_1420	81.43175
Locus_355_Transcript_4/4_Confidence_0.700_Length_1420	99.22278
Locus_356_Transcript_1/3_Confidence_0.600_Length_628	5.04304
Locus_356_Transcript_2/3_Confidence_0.600_Length_822	5.14895
Locus_356_Transcript_3/3_Confidence_0.600_Length_871	5.79763
Locus_357_Transcript_1/4_Confidence_0.667_Length_1391	87.91389
Locus_357_Transcript_2/4_Confidence_0.556_Length_1294	87.66916
Locus_357_Transcript_3/4_Confidence_0.556_Length_1391	81.69203
Locus_357_Transcript_4/4_Confidence_0.556_Length_1391	86.18268
Locus_358_Transcript_1/1_Confidence_1.000_Length_1598	3.33356
Locus_359_Transcript_1/10_Confidence_0.640_Length_2799	36.13456
Locus_359_Transcript_2/10_Confidence_0.640_Length_2729	37.40904
Locus_359_Transcript_3/10_Confidence_0.640_Length_2729	36.68172
Locus_359_Transcript_4/10_Confidence_0.640_Length_2729	37.08817
Locus_359_Transcript_5/10_Confidence_0.640_Length_2729	36.96516
Locus_359_Transcript_6/10_Confidence_0.640_Length_2729	35.88487
Locus_359_Transcript_7/10_Confidence_0.600_Length_2877	34.49542
Locus_359_Transcript_8/10_Confidence_0.640_Length_2729	37.55879
Locus_359_Transcript_9/10_Confidence_0.640_Length_2729	36.28062
Locus_359_Transcript_10/10_Confidence_0.640_Length_2729	37.44648
Locus_360_Transcript_1/2_Confidence_1.000_Length_422	9.57987
Locus_360_Transcript_2/2_Confidence_1.000_Length_422	9.54529
Locus_361_Transcript_1/6_Confidence_0.529_Length_213	482.85541
Locus_361_Transcript_2/6_Confidence_0.471_Length_213	483.19801
Locus_361_Transcript_3/6_Confidence_0.412_Length_172	10.60655
Locus_361_Transcript_5/6_Confidence_0.529_Length_309	3085.41349
Locus_361_Transcript_6/6_Confidence_0.529_Length_213	781.46246
Locus_362_Transcript_1/8_Confidence_0.600_Length_2232	48.56369
Locus_362_Transcript_2/8_Confidence_0.650_Length_2457	45.25101
Locus_362_Transcript_3/8_Confidence_0.600_Length_2275	46.8503
Locus_362_Transcript_4/8_Confidence_0.600_Length_2275	48.26806
Locus_362_Transcript_5/8_Confidence_0.500_Length_2275	43.36042
Locus_362_Transcript_6/8_Confidence_0.600_Length_2275	43.99553
Locus_362_Transcript_7/8_Confidence_0.550_Length_2306	39.88518
Locus_362_Transcript_8/8_Confidence_0.600_Length_2275	48.13334
Locus_363_Transcript_1/5_Confidence_0.692_Length_1235	29.30739
Locus_363_Transcript_2/5_Confidence_0.692_Length_1235	29.50829
Locus_363_Transcript_3/5_Confidence_0.692_Length_1235	27.15661
Locus_363_Transcript_4/5_Confidence_0.692_Length_1235	27.45204
Locus_363_Transcript_5/5_Confidence_0.692_Length_1235	30.18189
Locus_364_Transcript_1/8_Confidence_0.357_Length_444	901.49645
Locus_364_Transcript_2/8_Confidence_0.357_Length_444	915.46651
Locus_364_Transcript_3/8_Confidence_0.357_Length_444	867.72176
Locus_364_Transcript_4/8_Confidence_0.357_Length_444	898.27511
Locus_364_Transcript_5/8_Confidence_0.357_Length_444	788.8813
Locus_364_Transcript_6/8_Confidence_0.357_Length_444	900.0337
Locus_364_Transcript_7/8_Confidence_0.143_Length_316	316.8785
Locus_364_Transcript_8/8_Confidence_0.357_Length_444	901.05269
Locus_365_Transcript_1/3_Confidence_0.357_Length_180	65.8379
Locus_365_Transcript_2/3_Confidence_0.286_Length_266	2.41415
Locus_365_Transcript_3/3_Confidence_0.429_Length_186	265.7631
Locus_366_Transcript_1/9_Confidence_0.250_Length_714	7.50171
Locus_366_Transcript_2/9_Confidence_0.250_Length_714	7.50171
Locus_366_Transcript_3/9_Confidence_0.250_Length_714	8.09449
Locus_366_Transcript_4/9_Confidence_0.500_Length_2335	25.63276
Locus_366_Transcript_5/9_Confidence_0.500_Length_2335	25.91402
Locus_366_Transcript_6/9_Confidence_0.500_Length_2335	24.06391
Locus_366_Transcript_7/9_Confidence_0.500_Length_2374	24.99035
Locus_366_Transcript_8/9_Confidence_0.500_Length_2335	23.65139
Locus_366_Transcript_9/9_Confidence_0.500_Length_2335	25.91402
Locus_367_Transcript_1/5_Confidence_0.692_Length_1410	7.12134
Locus_367_Transcript_2/5_Confidence_0.692_Length_1410	6.72801
Locus_367_Transcript_3/5_Confidence_0.538_Length_1410	5.9931
Locus_367_Transcript_4/5_Confidence_0.692_Length_1418	6.15485
Locus_367_Transcript_5/5_Confidence_0.692_Length_1410	7.2973
Locus_368_Transcript_1/8_Confidence_0.650_Length_3742	7.90184
Locus_368_Transcript_2/8_Confidence_0.650_Length_3742	7.87454
Locus_368_Transcript_3/8_Confidence_0.650_Length_3742	7.85894
Locus_368_Transcript_4/8_Confidence_0.100_Length_1297	6.04264
Locus_368_Transcript_5/8_Confidence_0.650_Length_3742	7.67953
Locus_368_Transcript_6/8_Confidence_0.550_Length_3742	7.59762
Locus_368_Transcript_7/8_Confidence_0.650_Length_3826	7.43844
Locus_368_Transcript_8/8_Confidence_0.650_Length_3742	7.87454
Locus_369_Transcript_1/1_Confidence_1.000_Length_876	4.42337
Locus_370_Transcript_1/5_Confidence_0.583_Length_1092	128.05699
Locus_370_Transcript_2/5_Confidence_0.500_Length_833	141.96892
Locus_370_Transcript_3/5_Confidence_0.417_Length_833	165.5866
Locus_370_Transcript_4/5_Confidence_0.583_Length_877	191.59375
Locus_370_Transcript_5/5_Confidence_0.583_Length_833	165.63916
Locus_371_Transcript_1/8_Confidence_0.600_Length_1816	18.08253
Locus_371_Transcript_2/8_Confidence_0.600_Length_1816	18.03431
Locus_371_Transcript_3/8_Confidence_0.600_Length_1773	18.8915
Locus_371_Transcript_4/8_Confidence_0.450_Length_1355	20.03393
Locus_371_Transcript_5/8_Confidence_0.600_Length_1816	17.95394
Locus_371_Transcript_6/8_Confidence_0.600_Length_1816	16.56359
Locus_371_Transcript_7/8_Confidence_0.450_Length_1814	15.98649
Locus_371_Transcript_8/8_Confidence_0.600_Length_1816	18.33166
Locus_372_Transcript_1/1_Confidence_1.000_Length_935	4.074
Locus_373_Transcript_1/1_Confidence_1.000_Length_303	3.17902
Locus_374_Transcript_1/2_Confidence_1.000_Length_365	27.78973
Locus_374_Transcript_2/2_Confidence_1.000_Length_531	42.73939
Locus_375_Transcript_1/2_Confidence_1.000_Length_439	3.95617
Locus_375_Transcript_2/2_Confidence_1.000_Length_405	2.30631
Locus_376_Transcript_1/3_Confidence_0.667_Length_748	7.49242
Locus_376_Transcript_2/3_Confidence_0.667_Length_826	7.35031
Locus_376_Transcript_3/3_Confidence_0.667_Length_748	8.79969
Locus_377_Transcript_1/1_Confidence_1.000_Length_499	2.06196
Locus_378_Transcript_1/3_Confidence_0.714_Length_438	3.69863
Locus_378_Transcript_2/3_Confidence_0.571_Length_435	2.88537
Locus_378_Transcript_3/3_Confidence_0.571_Length_429	2.78965
Locus_379_Transcript_1/1_Confidence_1.000_Length_894	5.97497
Locus_380_Transcript_1/3_Confidence_0.667_Length_291	291.39063
Locus_380_Transcript_2/3_Confidence_0.667_Length_291	308.54305
Locus_380_Transcript_3/3_Confidence_0.778_Length_291	303.37726
Locus_381_Transcript_1/7_Confidence_0.667_Length_2636	118.6504
Locus_381_Transcript_2/7_Confidence_0.667_Length_2563	133.46407
Locus_381_Transcript_3/7_Confidence_0.667_Length_2563	133.01992
Locus_381_Transcript_4/7_Confidence_0.667_Length_2563	126.14115
Locus_381_Transcript_5/7_Confidence_0.667_Length_2563	129.17623
Locus_381_Transcript_6/7_Confidence_0.667_Length_3028	127.62088
Locus_381_Transcript_7/7_Confidence_0.667_Length_2563	134.18726
Locus_382_Transcript_1/12_Confidence_1.000_Length_217	2.28671
Locus_382_Transcript_2/12_Confidence_1.000_Length_199	7.70067
Locus_382_Transcript_3/12_Confidence_0.342_Length_1356	95.26318
Locus_382_Transcript_4/12_Confidence_0.289_Length_1050	65.09195
Locus_382_Transcript_5/12_Confidence_0.211_Length_775	66.41017
Locus_382_Transcript_6/12_Confidence_0.421_Length_1356	75.33013
Locus_382_Transcript_7/12_Confidence_0.395_Length_1356	74.63054
Locus_382_Transcript_8/12_Confidence_0.158_Length_489	75.33086
Locus_382_Transcript_9/12_Confidence_0.395_Length_1356	97.57184
Locus_382_Transcript_10/12_Confidence_0.289_Length_1050	66.50971
Locus_382_Transcript_11/12_Confidence_0.342_Length_1808	79.10391
Locus_382_Transcript_12/12_Confidence_0.395_Length_1356	98.05618
Locus_383_Transcript_1/2_Confidence_1.000_Length_803	83.55095
Locus_383_Transcript_2/2_Confidence_1.000_Length_1454	102.12211
Locus_384_Transcript_1/12_Confidence_1.000_Length_194	0.22569
Locus_384_Transcript_2/12_Confidence_1.000_Length_184	0.31727
Locus_384_Transcript_3/12_Confidence_0.639_Length_3911	8.77318
Locus_384_Transcript_4/12_Confidence_0.639_Length_3911	8.79184
Locus_384_Transcript_5/12_Confidence_0.639_Length_3911	8.71348
Locus_384_Transcript_6/12_Confidence_0.639_Length_3911	8.85528
Locus_384_Transcript_7/12_Confidence_0.639_Length_3911	8.7284
Locus_384_Transcript_8/12_Confidence_0.639_Length_3911	8.76572
Locus_384_Transcript_9/12_Confidence_0.639_Length_3911	8.70228
Locus_384_Transcript_10/12_Confidence_0.639_Length_3911	8.72094
Locus_384_Transcript_11/12_Confidence_0.639_Length_4074	8.44366
Locus_384_Transcript_12/12_Confidence_0.639_Length_3911	8.78065
Locus_385_Transcript_1/2_Confidence_1.000_Length_1267	29.95523
Locus_385_Transcript_2/2_Confidence_1.000_Length_1251	40.8964
Locus_386_Transcript_1/1_Confidence_1.000_Length_305	11.43643
Locus_387_Transcript_1/2_Confidence_1.000_Length_1058	40.36278
Locus_387_Transcript_2/2_Confidence_1.000_Length_1058	27.2028
Locus_388_Transcript_1/2_Confidence_1.000_Length_518	29.13287
Locus_388_Transcript_2/2_Confidence_1.000_Length_290	21.58995
Locus_389_Transcript_1/1_Confidence_1.000_Length_660	4.03563
Locus_390_Transcript_1/8_Confidence_0.500_Length_1645	19.4299
Locus_390_Transcript_2/8_Confidence_0.450_Length_1681	19.30899
Locus_390_Transcript_3/8_Confidence_0.150_Length_722	13.88711
Locus_390_Transcript_4/8_Confidence_0.450_Length_1828	18.48278
Locus_390_Transcript_5/8_Confidence_0.500_Length_1828	18.00773
Locus_390_Transcript_6/8_Confidence_0.500_Length_1828	18.13149
Locus_390_Transcript_7/8_Confidence_0.100_Length_702	13.61748
Locus_390_Transcript_8/8_Confidence_0.500_Length_1828	18.38298
Locus_391_Transcript_1/3_Confidence_0.600_Length_415	22.17325
Locus_391_Transcript_2/3_Confidence_0.600_Length_520	24.05304
Locus_391_Transcript_3/3_Confidence_0.600_Length_482	20.62018
Locus_392_Transcript_1/3_Confidence_0.500_Length_840	201.85733
Locus_392_Transcript_2/3_Confidence_0.700_Length_987	206.11372
Locus_392_Transcript_3/3_Confidence_0.600_Length_1116	216.35591
Locus_393_Transcript_1/16_Confidence_1.000_Length_158	0.36948
Locus_393_Transcript_2/16_Confidence_1.000_Length_224	0.97732
Locus_393_Transcript_3/16_Confidence_1.000_Length_178	0.57395
Locus_393_Transcript_4/16_Confidence_1.000_Length_224	1.36824
Locus_393_Transcript_5/16_Confidence_1.000_Length_191	0.84053
Locus_393_Transcript_6/16_Confidence_1.000_Length_267	1.85849
Locus_393_Transcript_7/16_Confidence_0.548_Length_5269	15.92139
Locus_393_Transcript_8/16_Confidence_0.548_Length_5269	15.92139
Locus_393_Transcript_9/16_Confidence_0.548_Length_5269	15.89923
Locus_393_Transcript_10/16_Confidence_0.548_Length_5269	15.94632
Locus_393_Transcript_11/16_Confidence_0.548_Length_5269	15.7829
Locus_393_Transcript_12/16_Confidence_0.548_Length_5269	15.75797
Locus_393_Transcript_13/16_Confidence_0.548_Length_5269	15.91862
Locus_393_Transcript_14/16_Confidence_0.429_Length_4124	12.63403
Locus_393_Transcript_15/16_Confidence_0.548_Length_5272	15.9151
Locus_393_Transcript_16/16_Confidence_0.548_Length_5269	15.92693
Locus_394_Transcript_1/1_Confidence_1.000_Length_618	2.66859
Locus_395_Transcript_1/7_Confidence_0.524_Length_1616	5.54523
Locus_395_Transcript_2/7_Confidence_0.333_Length_1373	3.95426
Locus_395_Transcript_3/7_Confidence_0.571_Length_1616	6.22709
Locus_395_Transcript_4/7_Confidence_0.571_Length_1651	5.40557
Locus_395_Transcript_5/7_Confidence_0.476_Length_1616	5.70328
Locus_395_Transcript_6/7_Confidence_0.333_Length_1616	4.56082
Locus_395_Transcript_7/7_Confidence_0.571_Length_1616	6.10065
Locus_396_Transcript_1/1_Confidence_1.000_Length_441	33.29292
Locus_397_Transcript_1/2_Confidence_1.000_Length_341	385.94392
Locus_397_Transcript_2/2_Confidence_1.000_Length_341	385.96532
Locus_398_Transcript_1/4_Confidence_0.667_Length_600	183.40557
Locus_398_Transcript_2/4_Confidence_0.667_Length_637	133.75718
Locus_398_Transcript_3/4_Confidence_0.667_Length_637	158.84524
Locus_398_Transcript_4/4_Confidence_0.667_Length_637	176.48707
Locus_399_Transcript_1/1_Confidence_1.000_Length_474	96.37368
Locus_400_Transcript_1/6_Confidence_0.474_Length_1035	180.09887
Locus_400_Transcript_2/6_Confidence_0.474_Length_1064	229.00092
Locus_400_Transcript_3/6_Confidence_0.421_Length_1027	182.96551
Locus_400_Transcript_4/6_Confidence_0.421_Length_1033	183.03306
Locus_400_Transcript_5/6_Confidence_0.421_Length_1027	183.22131
Locus_400_Transcript_6/6_Confidence_0.474_Length_1063	261.27506
Locus_401_Transcript_1/2_Confidence_1.000_Length_1898	97.57164
Locus_401_Transcript_2/2_Confidence_1.000_Length_1895	100.0135
Locus_403_Transcript_1/1_Confidence_1.000_Length_885	5.32662
Locus_404_Transcript_1/1_Confidence_1.000_Length_213	28.16143
Locus_405_Transcript_1/1_Confidence_1.000_Length_735	69.01165
Locus_406_Transcript_1/2_Confidence_1.000_Length_672	12.68341
Locus_406_Transcript_2/2_Confidence_1.000_Length_702	12.26612
Locus_407_Transcript_1/1_Confidence_1.000_Length_383	226.54033
Locus_408_Transcript_1/1_Confidence_1.000_Length_224	8.7307
Locus_409_Transcript_1/5_Confidence_0.643_Length_501	92.02468
Locus_409_Transcript_2/5_Confidence_0.429_Length_501	64.4668
Locus_409_Transcript_3/5_Confidence_0.571_Length_501	91.52946
Locus_409_Transcript_4/5_Confidence_0.500_Length_501	99.67156
Locus_409_Transcript_5/5_Confidence_0.571_Length_501	75.95896
Locus_410_Transcript_1/1_Confidence_1.000_Length_451	11.29383
Locus_411_Transcript_1/1_Confidence_1.000_Length_292	0.69974
Locus_412_Transcript_1/6_Confidence_0.462_Length_1259	32.9335
Locus_412_Transcript_2/6_Confidence_0.538_Length_1259	34.79985
Locus_412_Transcript_3/6_Confidence_0.154_Length_530	11.23509
Locus_412_Transcript_4/6_Confidence_0.308_Length_1305	23.18362
Locus_412_Transcript_5/6_Confidence_0.154_Length_549	21.47986
Locus_412_Transcript_6/6_Confidence_0.538_Length_1259	34.26661
Locus_413_Transcript_1/6_Confidence_0.667_Length_1575	45.8039
Locus_413_Transcript_2/6_Confidence_0.667_Length_1575	49.83479
Locus_413_Transcript_3/6_Confidence_0.533_Length_1592	41.05192
Locus_413_Transcript_4/6_Confidence_0.667_Length_1575	50.9375
Locus_413_Transcript_5/6_Confidence_0.667_Length_1575	51.09503
Locus_413_Transcript_6/6_Confidence_0.667_Length_1575	51.13209
Locus_414_Transcript_1/4_Confidence_0.545_Length_205	34.24393
Locus_414_Transcript_2/4_Confidence_0.455_Length_530	60.52632
Locus_414_Transcript_3/4_Confidence_0.273_Length_233	49.67178
Locus_414_Transcript_4/4_Confidence_0.545_Length_226	93.28279
Locus_415_Transcript_1/1_Confidence_1.000_Length_386	21.89191
Locus_416_Transcript_1/7_Confidence_0.647_Length_1567	13.95196
Locus_416_Transcript_2/7_Confidence_0.471_Length_1567	14.33382
Locus_416_Transcript_3/7_Confidence_0.294_Length_553	6.80906
Locus_416_Transcript_4/7_Confidence_0.529_Length_1566	13.24326
Locus_416_Transcript_5/7_Confidence_0.529_Length_1567	14.35245
Locus_416_Transcript_6/7_Confidence_0.176_Length_637	5.84243
Locus_416_Transcript_7/7_Confidence_0.529_Length_1567	14.3152
Locus_417_Transcript_1/6_Confidence_0.643_Length_2659	18.30501
Locus_417_Transcript_2/6_Confidence_0.643_Length_2648	17.61494
Locus_417_Transcript_3/6_Confidence_0.643_Length_2648	17.71415
Locus_417_Transcript_4/6_Confidence_0.643_Length_2651	17.71062
Locus_417_Transcript_5/6_Confidence_0.643_Length_2633	15.13782
Locus_417_Transcript_6/6_Confidence_0.643_Length_2648	18.59049
Locus_418_Transcript_1/6_Confidence_0.647_Length_1008	136.6507
Locus_418_Transcript_2/6_Confidence_0.588_Length_1008	136.2453
Locus_418_Transcript_3/6_Confidence_0.471_Length_964	129.97377
Locus_418_Transcript_4/6_Confidence_0.588_Length_1008	134.10244
Locus_418_Transcript_5/6_Confidence_0.529_Length_1008	119.68158
Locus_418_Transcript_6/6_Confidence_0.529_Length_1008	137.2009
Locus_419_Transcript_1/1_Confidence_1.000_Length_838	3.30904
Locus_420_Transcript_1/3_Confidence_0.600_Length_769	3.7388
Locus_420_Transcript_2/3_Confidence_0.400_Length_752	3.74569
Locus_420_Transcript_3/3_Confidence_0.600_Length_896	3.92556
Locus_421_Transcript_1/16_Confidence_1.000_Length_313	1.25896
Locus_421_Transcript_2/16_Confidence_1.000_Length_322	1.90364
Locus_421_Transcript_3/16_Confidence_1.000_Length_218	1.47285
Locus_421_Transcript_4/16_Confidence_1.000_Length_174	0.16775
Locus_421_Transcript_5/16_Confidence_1.000_Length_399	1.31681
Locus_421_Transcript_6/16_Confidence_1.000_Length_281	0.98682
Locus_421_Transcript_7/16_Confidence_0.054_Length_3741	4.30699
Locus_421_Transcript_8/16_Confidence_0.189_Length_4166	4.49819
Locus_421_Transcript_9/16_Confidence_0.135_Length_4067	4.18424
Locus_421_Transcript_10/16_Confidence_0.162_Length_3724	4.48733
Locus_421_Transcript_11/16_Confidence_0.135_Length_4184	4.26955
Locus_421_Transcript_12/16_Confidence_0.189_Length_4107	4.41356
Locus_421_Transcript_13/16_Confidence_0.297_Length_4718	6.1744
Locus_421_Transcript_14/16_Confidence_0.189_Length_4226	5.6327
Locus_421_Transcript_15/16_Confidence_0.135_Length_5134	4.09354
Locus_421_Transcript_16/16_Confidence_0.189_Length_3196	4.62589
Locus_422_Transcript_1/5_Confidence_0.615_Length_1482	20.21777
Locus_422_Transcript_2/5_Confidence_0.692_Length_1482	19.88294
Locus_422_Transcript_3/5_Confidence_0.615_Length_1482	18.19894
Locus_422_Transcript_4/5_Confidence_0.692_Length_1481	17.53127
Locus_422_Transcript_5/5_Confidence_0.692_Length_1482	19.89279
Locus_423_Transcript_1/5_Confidence_0.636_Length_1259	177.43056
Locus_423_Transcript_2/5_Confidence_0.636_Length_1217	181.40726
Locus_423_Transcript_3/5_Confidence_0.636_Length_1219	171.39984
Locus_423_Transcript_4/5_Confidence_0.636_Length_1357	161.69148
Locus_423_Transcript_5/5_Confidence_0.636_Length_1217	183.70978
Locus_425_Transcript_1/8_Confidence_0.619_Length_2252	8.91101
Locus_425_Transcript_2/8_Confidence_0.619_Length_2177	9.52638
Locus_425_Transcript_3/8_Confidence_0.619_Length_2177	8.99677
Locus_425_Transcript_4/8_Confidence_0.524_Length_1771	9.25451
Locus_425_Transcript_5/8_Confidence_0.619_Length_2177	9.41242
Locus_425_Transcript_6/8_Confidence_0.619_Length_2177	9.44594
Locus_425_Transcript_7/8_Confidence_0.619_Length_2129	9.98795
Locus_425_Transcript_8/8_Confidence_0.619_Length_2177	9.77443
Locus_426_Transcript_1/2_Confidence_1.000_Length_491	350.62728
Locus_426_Transcript_2/2_Confidence_1.000_Length_491	340.72911
Locus_427_Transcript_1/5_Confidence_0.600_Length_1921	33.95279
Locus_427_Transcript_2/5_Confidence_0.600_Length_1910	34.66028
Locus_427_Transcript_3/5_Confidence_0.600_Length_1921	33.71727
Locus_427_Transcript_4/5_Confidence_0.500_Length_1891	33.75051
Locus_427_Transcript_5/5_Confidence_0.600_Length_1921	33.93759
Locus_428_Transcript_1/1_Confidence_1.000_Length_754	54.17813
Locus_429_Transcript_1/6_Confidence_0.583_Length_1365	146.33099
Locus_429_Transcript_2/6_Confidence_0.583_Length_1369	146.703
Locus_429_Transcript_3/6_Confidence_0.583_Length_1369	146.43648
Locus_429_Transcript_4/6_Confidence_0.583_Length_1415	133.79594
Locus_429_Transcript_5/6_Confidence_0.417_Length_1415	135.5081
Locus_429_Transcript_6/6_Confidence_0.583_Length_1415	141.37688
Locus_430_Transcript_1/2_Confidence_1.000_Length_806	5.99357
Locus_430_Transcript_2/2_Confidence_1.000_Length_806	6.04789
Locus_431_Transcript_1/6_Confidence_0.389_Length_431	185.93734
Locus_431_Transcript_2/6_Confidence_0.333_Length_431	185.93734
Locus_431_Transcript_3/6_Confidence_0.556_Length_1120	272.30672
Locus_431_Transcript_4/6_Confidence_0.222_Length_982	168.55137
Locus_431_Transcript_5/6_Confidence_0.444_Length_1243	247.26295
Locus_431_Transcript_6/6_Confidence_0.556_Length_1373	246.81151
Locus_432_Transcript_1/5_Confidence_0.636_Length_943	21.31153
Locus_432_Transcript_2/5_Confidence_0.636_Length_983	21.66178
Locus_432_Transcript_3/5_Confidence_0.545_Length_981	20.03969
Locus_432_Transcript_4/5_Confidence_0.545_Length_1067	21.21484
Locus_432_Transcript_5/5_Confidence_0.636_Length_983	23.90368
Locus_433_Transcript_1/5_Confidence_0.636_Length_1031	24.17807
Locus_433_Transcript_2/5_Confidence_0.636_Length_970	25.56313
Locus_433_Transcript_3/5_Confidence_0.636_Length_970	24.49487
Locus_433_Transcript_4/5_Confidence_0.636_Length_1209	21.13743
Locus_433_Transcript_5/5_Confidence_0.636_Length_970	28.1059
Locus_434_Transcript_1/5_Confidence_0.667_Length_3325	24.8262
Locus_434_Transcript_2/5_Confidence_0.667_Length_3325	24.84375
Locus_434_Transcript_3/5_Confidence_0.667_Length_3325	24.37848
Locus_434_Transcript_4/5_Confidence_0.667_Length_3321	23.5421
Locus_434_Transcript_5/5_Confidence_0.667_Length_3325	24.85253
Locus_435_Transcript_1/4_Confidence_0.667_Length_1722	112.88361
Locus_435_Transcript_2/4_Confidence_0.667_Length_1785	97.37915
Locus_435_Transcript_3/4_Confidence_0.667_Length_1779	94.52449
Locus_435_Transcript_4/4_Confidence_0.667_Length_1785	101.65533
Locus_436_Transcript_1/4_Confidence_0.667_Length_1108	86.23727
Locus_436_Transcript_2/4_Confidence_0.667_Length_1344	86.37315
Locus_436_Transcript_3/4_Confidence_0.667_Length_1344	83.49549
Locus_436_Transcript_4/4_Confidence_0.667_Length_1344	93.43155
Locus_437_Transcript_1/3_Confidence_0.667_Length_658	5.37871
Locus_437_Transcript_2/3_Confidence_0.667_Length_832	5.18354
Locus_437_Transcript_3/3_Confidence_0.667_Length_832	5.33265
Locus_438_Transcript_1/8_Confidence_0.650_Length_2534	20.99343
Locus_438_Transcript_2/8_Confidence_0.650_Length_2519	20.52747
Locus_438_Transcript_3/8_Confidence_0.650_Length_2533	20.61568
Locus_438_Transcript_4/8_Confidence_0.600_Length_2787	19.61134
Locus_438_Transcript_5/8_Confidence_0.650_Length_2531	22.02742
Locus_438_Transcript_6/8_Confidence_0.650_Length_2531	20.86839
Locus_438_Transcript_7/8_Confidence_0.550_Length_2531	20.65503
Locus_438_Transcript_8/8_Confidence_0.650_Length_2531	21.09904
Locus_439_Transcript_1/7_Confidence_0.333_Length_669	9.03164
Locus_439_Transcript_2/7_Confidence_0.444_Length_1677	10.32153
Locus_439_Transcript_3/7_Confidence_0.278_Length_487	8.39115
Locus_439_Transcript_4/7_Confidence_0.444_Length_1710	9.5249
Locus_439_Transcript_5/7_Confidence_0.389_Length_1677	10.06045
Locus_439_Transcript_6/7_Confidence_0.222_Length_484	7.56869
Locus_439_Transcript_7/7_Confidence_0.444_Length_1710	10.05406
Locus_440_Transcript_1/3_Confidence_0.667_Length_922	7.86716
Locus_440_Transcript_2/3_Confidence_0.667_Length_922	7.5664
Locus_440_Transcript_3/3_Confidence_0.667_Length_922	8.07294
Locus_441_Transcript_1/3_Confidence_0.500_Length_727	17.06385
Locus_441_Transcript_2/3_Confidence_0.500_Length_681	20.40245
Locus_441_Transcript_3/3_Confidence_0.667_Length_727	18.10775
Locus_442_Transcript_1/4_Confidence_0.600_Length_1359	8.21551
Locus_442_Transcript_2/4_Confidence_0.700_Length_1359	8.31216
Locus_442_Transcript_3/4_Confidence_0.500_Length_1399	8.14753
Locus_442_Transcript_4/4_Confidence_0.700_Length_1359	8.27994
Locus_443_Transcript_1/2_Confidence_1.000_Length_1222	4.96838
Locus_443_Transcript_2/2_Confidence_1.000_Length_1222	4.98032
Locus_444_Transcript_1/6_Confidence_0.476_Length_178	46.65355
Locus_444_Transcript_2/6_Confidence_0.667_Length_329	502.2497
Locus_444_Transcript_3/6_Confidence_0.429_Length_178	46.65355
Locus_444_Transcript_4/6_Confidence_0.524_Length_330	732.25129
Locus_444_Transcript_5/6_Confidence_0.429_Length_329	831.89266
Locus_444_Transcript_6/6_Confidence_0.714_Length_329	670.77528
Locus_445_Transcript_1/2_Confidence_1.000_Length_1333	4.85027
Locus_445_Transcript_2/2_Confidence_1.000_Length_1333	4.49991
Locus_446_Transcript_1/10_Confidence_0.483_Length_1605	13.32156
Locus_446_Transcript_2/10_Confidence_0.379_Length_875	14.8448
Locus_446_Transcript_3/10_Confidence_0.552_Length_1706	12.79809
Locus_446_Transcript_4/10_Confidence_0.552_Length_1844	14.11973
Locus_446_Transcript_5/10_Confidence_0.448_Length_1605	14.56733
Locus_446_Transcript_6/10_Confidence_0.517_Length_1430	14.91099
Locus_446_Transcript_7/10_Confidence_0.517_Length_1605	15.16748
Locus_446_Transcript_8/10_Confidence_0.517_Length_1605	15.88584
Locus_446_Transcript_9/10_Confidence_0.310_Length_875	12.54302
Locus_446_Transcript_10/10_Confidence_0.552_Length_1605	15.05836
Locus_447_Transcript_1/2_Confidence_1.000_Length_808	269.53062
Locus_447_Transcript_2/2_Confidence_1.000_Length_796	160.99906
Locus_448_Transcript_1/1_Confidence_1.000_Length_352	25.74787
Locus_449_Transcript_1/1_Confidence_1.000_Length_115	3.74383
Locus_450_Transcript_1/5_Confidence_0.692_Length_1386	6.38119
Locus_450_Transcript_2/5_Confidence_0.692_Length_1301	7.37022
Locus_450_Transcript_3/5_Confidence_0.692_Length_1369	7.23867
Locus_450_Transcript_4/5_Confidence_0.692_Length_1347	7.3569
Locus_450_Transcript_5/5_Confidence_0.692_Length_1353	7.57237
Locus_451_Transcript_1/5_Confidence_0.333_Length_445	4.62436
Locus_451_Transcript_2/5_Confidence_0.333_Length_445	4.00122
Locus_451_Transcript_3/5_Confidence_0.500_Length_854	10.7836
Locus_451_Transcript_4/5_Confidence_0.500_Length_954	8.82714
Locus_451_Transcript_5/5_Confidence_0.500_Length_954	10.75473
Locus_452_Transcript_1/6_Confidence_0.615_Length_1225	16.70338
Locus_452_Transcript_2/6_Confidence_0.615_Length_1230	15.27094
Locus_452_Transcript_3/6_Confidence_0.538_Length_1258	14.68742
Locus_452_Transcript_4/6_Confidence_0.615_Length_1327	15.61744
Locus_452_Transcript_5/6_Confidence_0.462_Length_1230	12.96903
Locus_452_Transcript_6/6_Confidence_0.615_Length_1230	16.41003
Locus_453_Transcript_1/1_Confidence_1.000_Length_473	12.09532
Locus_454_Transcript_1/6_Confidence_0.562_Length_219	128.08601
Locus_454_Transcript_2/6_Confidence_0.562_Length_219	128.08601
Locus_454_Transcript_3/6_Confidence_0.500_Length_219	128.08601
Locus_454_Transcript_4/6_Confidence_0.500_Length_219	126.55324
Locus_454_Transcript_5/6_Confidence_0.312_Length_250	449.8642
Locus_454_Transcript_6/6_Confidence_0.688_Length_239	116.02408
Locus_455_Transcript_1/1_Confidence_1.000_Length_675	160.69204
Locus_456_Transcript_1/3_Confidence_0.667_Length_1041	30.53512
Locus_456_Transcript_2/3_Confidence_0.667_Length_1205	14.43716
Locus_456_Transcript_3/3_Confidence_0.667_Length_1041	31.13797
Locus_457_Transcript_1/2_Confidence_1.000_Length_441	12.17872
Locus_457_Transcript_2/2_Confidence_1.000_Length_438	11.49575
Locus_458_Transcript_1/5_Confidence_0.667_Length_1207	21.48684
Locus_458_Transcript_2/5_Confidence_0.500_Length_1207	19.2378
Locus_458_Transcript_3/5_Confidence_0.667_Length_1207	21.55939
Locus_458_Transcript_4/5_Confidence_0.500_Length_1197	14.69215
Locus_458_Transcript_5/5_Confidence_0.667_Length_1207	21.58358
Locus_459_Transcript_1/1_Confidence_1.000_Length_1031	8.15373
Locus_460_Transcript_1/2_Confidence_1.000_Length_209	22.34581
Locus_460_Transcript_2/2_Confidence_1.000_Length_151	24.64652
Locus_461_Transcript_1/4_Confidence_0.667_Length_1659	34.9514
Locus_461_Transcript_2/4_Confidence_0.667_Length_1659	35.00419
Locus_461_Transcript_3/4_Confidence_0.667_Length_1659	35.04817
Locus_461_Transcript_4/4_Confidence_0.667_Length_1659	35.14494
Locus_462_Transcript_1/5_Confidence_0.600_Length_831	102.02175
Locus_462_Transcript_2/5_Confidence_0.500_Length_773	100.12316
Locus_462_Transcript_3/5_Confidence_0.600_Length_831	93.8551
Locus_462_Transcript_4/5_Confidence_0.600_Length_831	102.05688
Locus_462_Transcript_5/5_Confidence_0.600_Length_831	102.19738
Locus_463_Transcript_1/1_Confidence_1.000_Length_877	12.53938
Locus_464_Transcript_1/1_Confidence_1.000_Length_362	6.53129
Locus_465_Transcript_1/1_Confidence_1.000_Length_1025	3.3888
Locus_466_Transcript_1/1_Confidence_1.000_Length_980	16.73912
Locus_467_Transcript_1/6_Confidence_0.583_Length_1320	63.3207
Locus_467_Transcript_2/6_Confidence_0.500_Length_1356	62.64057
Locus_467_Transcript_3/6_Confidence_0.583_Length_1320	58.73224
Locus_467_Transcript_4/6_Confidence_0.583_Length_1548	48.85611
Locus_467_Transcript_5/6_Confidence_0.500_Length_1295	59.46035
Locus_467_Transcript_6/6_Confidence_0.583_Length_1320	63.16591
Locus_468_Transcript_1/1_Confidence_1.000_Length_765	1.77425
Locus_469_Transcript_1/2_Confidence_1.000_Length_489	5.58117
Locus_469_Transcript_2/2_Confidence_1.000_Length_426	5.72136
Locus_470_Transcript_1/2_Confidence_1.000_Length_1191	21.21181
Locus_470_Transcript_2/2_Confidence_1.000_Length_1191	21.68972
Locus_471_Transcript_1/3_Confidence_0.750_Length_990	25.59216
Locus_471_Transcript_2/3_Confidence_0.500_Length_809	28.95469
Locus_471_Transcript_3/3_Confidence_0.500_Length_809	28.197
Locus_472_Transcript_1/4_Confidence_0.500_Length_918	39.98414
Locus_472_Transcript_2/4_Confidence_0.625_Length_1055	38.54083
Locus_472_Transcript_3/4_Confidence_0.500_Length_1055	37.5863
Locus_472_Transcript_4/4_Confidence_0.500_Length_933	45.26988
Locus_473_Transcript_1/8_Confidence_0.429_Length_1032	26.43151
Locus_473_Transcript_2/8_Confidence_0.333_Length_1123	17.07686
Locus_473_Transcript_3/8_Confidence_0.429_Length_859	30.31057
Locus_473_Transcript_4/8_Confidence_0.381_Length_1160	29.00049
Locus_473_Transcript_5/8_Confidence_0.143_Length_484	11.51888
Locus_473_Transcript_6/8_Confidence_0.381_Length_1160	29.16405
Locus_473_Transcript_7/8_Confidence_0.429_Length_1123	23.44494
Locus_473_Transcript_8/8_Confidence_0.476_Length_1123	26.35607
Locus_474_Transcript_1/3_Confidence_0.600_Length_649	5.62196
Locus_474_Transcript_2/3_Confidence_0.600_Length_596	6.07292
Locus_474_Transcript_3/3_Confidence_0.600_Length_596	6.39126
Locus_475_Transcript_1/4_Confidence_0.500_Length_2096	6.66366
[truncated: 49,950 more rows]
