# Supplementary material for: Analysis and annotation of the hexaploid oat seed transcriptome
Source: BMC Genomics. 2013 Jul 11;14:471. doi: 10.1186/1471-2164-14-471 (PMC3720263; doi:10.1186/1471-2164-14-471)
Supplement: Additional file 9 — File containing the dnOST gene-derived SSR markers with the potential to be used in oat breeding programs. In total, 4,639 SSRs were found within 4,128 different transcripts. It is better viewed using a word processor. [file 1471-2164-14-471-S9.txt]

Specifications
==============

Definement of microsatellites (unit size / minimum number of repeats):
(1/10) (2/7) (3/5) (4/5) (5/5) (6/5) 

Maximal number of bases interrupting 2 SSRs in a compound microsatellite:  100


RESULTS OF MICROSATELLITE SEARCH
================================

Total number of sequences examined:              53339
Total size of examined sequences (bp):           55645028
Total number of identified SSRs:                 4639
Number of SSR containing sequences:              4128
Number of sequences containing more than 1 SSR:  435
Number of SSRs present in compound formation:    201


Distribution to different repeat type classes
---------------------------------------------

Unit size	Number of SSRs
1	1144
2	455
3	2841
4	126
5	18
6	55

Frequency of identified SSR motifs
----------------------------------

Repeats	5	6	7	8	9	10	11	12	13	14	15	16	17	18	19	20	21	22	23	24	25	26	27	28	29	30	31	32	33	34	35	36	37	38	39	40	41	total
A	-	-	-	-	-	295	101	56	20	20	10	1	1	1	5							1																511
C	-	-	-	-	-	23	8		5	6			2			1			1		2																	48
G	-	-	-	-	-	10	13	6	9	3	1	3	1	4		1	2		3																		1	57
T	-	-	-	-	-	307	126	39	22	19	2	2	2	2	6											1												528
AC	-	-	14	10	2	2				1																												29
AG	-	-	36	16	17	4	4		1			3	2			5		2											1	4								95
AT	-	-	14	1	1																																	16
CA	-	-	23	9	3	2						1																	1									39
CG	-	-	1																																			1
CT	-	-	24	26	8	1	1	1	2	3	3		1			1		3																				74
GA	-	-	27	20	11	4	6	11	1	4	1										3																	88
GC	-	-	1																																			1
GT	-	-	9	2		8			1																													20
TA	-	-	5	4	1																																	10
TC	-	-	15	19	5		8		2				5				1			1																		56
TG	-	-	15	3	1	4							1						1	1																		26
AAC			1																																			1
AAG	38	9	1		1	1							1																									51
AAT	2	8		1	1																																	12
ACA	23		15																																			38
ACC	18	2	3	1																																		24
ACG	10	1																																				11
ACT	7	1																																				8
AGA	26		2	1																																		29
AGC	66	9	6		1																																	82
AGG	20	21	4																																			45
AGT	17	1			1																																	19
ATA	5																																					5
ATC	26	2																																				28
ATG	22	2				1																																25
ATT			4																																			4
CAA	13	1																																				14
CAC	53	11	1																																			65
CAG	71	63	29	6	3	2	2																															176
CAT	23	4	3	1			1							1																								33
CCA	21	21	3	1	1																																	47
CCG	85	15	5	5	5																																	115
CCT	57	17	3	1	1		4																															83
CGA	31	7	4	1																																		43
CGC	126	22	4	2																																		154
CGG	58	19	3																																			80
CGT	3	12																																				15
CTA	12	1																																				13
CTC	46	33	15	4	1	1																																100
CTG	60	32	7	1	3																																	103
CTT	17	7	4																																			28
GAA	18	3	1	2		4	2			1																												31
GAC	36	5		4																																		45
GAG	55	20	15	1	2	1			1																													95
GAT	26	20																																				46
GCA	53	29	4	2		1																																89
GCC	110	19	4	6																																		139
GCG	78	46	5																																			129
GCT	53	7	4		1																																	65
GGA	54	34	20	1		1																																110
GGC	68	13	7																																			88
GGT	25	13	1		1																																	40
GTA	1																																					1
GTC	23	5																																				28
GTG	35	4	3																																			42
GTT	3		3								1																											7
TAC	6	1																																				7
TAG	3																																					3
TAT		1																																				1
TCA	52							9																														61
TCC	48	6	2	5					1																													62
TCG	13	1	1			1																																16
TCT	17	4	1		1																																	23
TGA	15	13	4			1									1																							34
TGC	60	21	9	4	3	1	3																															101
TGG	16	6	1	1																																		24
TGT	27	3	1		5																																	36
TTA	1	2																																				3
TTC	25	4			1																																	30
TTG	21	7	5											1																								34
AAAG	1																																					1
AACC	1																																					1
AAGG	1	1																																				2
ACAG		2																																				2
ACAT	1	1																																				2
ACCT	1																																					1
AGAT	8	1		1																																		10
AGCA	1																																					1
AGCC	2																																					2
AGCT	1																																					1
AGGA	2	1																																				3
ATAC	1																																					1
ATCA		2																																				2
ATCT						1																																1
ATGG	1																																					1
CATC	3	1		4																																		8
CATT	1																																					1
CCGG		1																																				1
CCGT	8																																					8
CCTC	1																																					1
CCTG		3																																				3
CGAT	3	1																																				4
CGCA	10																																					10
CGGA	1																																					1
CGTT	1																																					1
CTAT					1																																	1
CTCG	1																																					1
CTGG	1																																					1
CTTC	4																																					4
CTTT		1																																				1
GAAA	2			1																																		3
GAAG	1																																					1
GAGC	1																																					1
GATC	3																																					3
GCCA		1																																				1
GCGA	1																																					1
GGAA	1			1																																		2
GGAG	5																																					5
GGAT		4	1																																			5
GTCC	4																																					4
GTGC	1																																					1
GTTC		1																																				1
TACA	2																																					2
TAGA	1																																					1
TAGC	1																																					1
TATC				1																																		1
TCAG		2																																				2
TCCC		1																																				1
TCCT	4																																					4
TCGC	1																																					1
TCGG	1																																					1
TCTT							1																															1
TGAT	1																																					1
TGGA	2																																					2
TGGT	1																																					1
TGTC	1																																					1
TTCT	1																																					1
AACGG	1																																					1
ACCAC		1																																				1
CAGCA		2																																				2
CTCAC	2																																					2
CTCCT			1																																			1
CTTTT	1																																					1
GGGAG	3																																					3
TCATC	1																																					1
TCCCA	5																																					5
TGGGC	1																																					1
ACGCCG	6																																					6
AGGAAC	9																																					9
ATCTCC	1																																					1
CAATGC	1																																					1
CAGGTC	1																																					1
CCAGCA	3																																					3
CCGTCC	1																																					1
CGAAGA	3																																					3
CGCCAC	5																																					5
CTCTGG		1																																				1
GAAGAT	1																																					1
GAGGAA		1																																				1
GATGAA	7																																					7
GCAGCC	2																																					2
GGAGAA	2																																					2
GTAGCG		2																																				2
TCATCT		4																																				4
TCCAGC	1																																					1
TCTAGA	1																																					1
TCTGAT	1																																					1
TCTTTG		1																																				1
TGTCCA	1																																					1

Frequency of classified repeat types (considering sequence complementary)
-------------------------------------------------------------------------

Repeats	5	6	7	8	9	10	11	12	13	14	15	16	17	18	19	20	21	22	23	24	25	26	27	28	29	30	31	32	33	34	35	36	37	38	39	40	41	total
A/T	-	-	-	-	-	602	227	95	42	39	12	3	3	3	11							1				1												1039
C/G	-	-	-	-	-	33	21	6	14	9	1	3	3	4		2	2		4		2																1	105
AC/GT	-	-	61	24	6	16			1	1		1	1						1	1									1									114
AG/CT	-	-	102	81	41	9	19	12	6	7	4	3	8			6	1	5		1	3								1	4								313
AT/AT	-	-	19	5	2																																	26
CG/CG	-	-	2																																			2
AAC/GTT	87	11	25		5						1			1																								130
AAG/CTT	141	27	9	3	3	5	2			1			1																									192
AAT/ATT	8	11	4	1	1																																	25
ACC/GGT	168	57	12	3	2																																	242
ACG/CGT	116	31	5	5		1																																158
ACT/AGT	46	4			1																																	51
AGC/CTG	363	161	59	13	11	4	5																															616
AGG/CCT	280	131	59	12	4	3	4		2																													495
ATC/ATG	164	41	7	1		2	1	9						1	1																							227
CCG/CGG	525	134	28	13	5																																	705
AAAG/CTTT	4	1		1			1																															7
AACC/GGTT	2																																					2
AACG/CGTT	1	1																																				2
AAGC/CTTG	1																																					1
AAGG/CCTT	13	2		1																																		16
AATC/ATTG	1	2																																				3
AATG/ATTC	1																																					1
ACAG/CTGT	1	2																																				3
ACAT/ATGT	4	1																																				5
ACCG/CGGT	1																																					1
ACCT/AGGT	1																																					1
ACGC/CGTG	11																																					11
ACGG/CCGT	13																																					13
ACTG/AGTC		2																																				2
AGAT/ATCT	9	1		2	1	1																																14
AGCC/CTGG	3	1																																				4
AGCG/CGCT	4																																					4
AGCT/AGCT	2																																					2
AGGC/CCTG		3																																				3
AGGG/CCCT	6	1																																				7
ATCC/ATGG	6	5	1	4																																		16
ATCG/ATCG	6	1																																				7
CCGG/CCGG		1																																				1
AAAAG/CTTTT	1																																					1
AACGG/CCGTT	1																																					1
ACACC/GGTGT		1																																				1
ACAGC/CTGTG		2																																				2
ACCTC/AGGTG	2																																					2
AGAGG/CCTCT			1																																			1
AGATG/ATCTC	1																																					1
AGCCC/CTGGG	1																																					1
AGGGG/CCCCT	3																																					3
ATCCC/ATGGG	5																																					5
AAAGAC/CTTTGT		1																																				1
AACAGG/CCTGTT	9																																					9
AAGACG/CGTCTT	3																																					3
AAGAGG/CCTCTT		1																																				1
AAGATG/ATCTTC	8	4																																				12
AAGGAG/CCTTCT	2																																					2
AATCAG/ATTCTG	1																																					1
AATGCC/ATTGGC	1																																					1
ACATGG/ATGTCC	1																																					1
ACCAGC/CTGGTG	3																																					3
ACCGCC/CGGTGG	5																																					5
ACCGCT/AGCGGT		2																																				2
ACCTGG/AGGTCC	1																																					1
ACGCCG/CGGCGT	6																																					6
ACGGGG/CCCCGT	1																																					1
AGAGCC/CTCTGG		1																																				1
AGATCT/AGATCT	1																																					1
AGATGG/ATCTCC	1																																					1
AGCCGC/CGGCTG	2																																					2
AGCTCC/AGCTGG	1																																					1
