# Supplementary material for: Analysis and annotation of the hexaploid oat seed transcriptome
Source: BMC Genomics. 2013 Jul 11;14:471. doi: 10.1186/1471-2164-14-471 (PMC3720263; doi:10.1186/1471-2164-14-471)
Supplement: Additional file 10 — Primers targeting the SSRs described in Additional file 10. It can be viewed as an Excel spreadsheet or using a word processor. [file 1471-2164-14-471-S10.txt]

ID	SSR nr.	SSR type	SSR	size	start	end	FORWARD PRIMER1 (5'-3')	Tm(?C)	size	REVERSE PRIMER1 (5'-3')	Tm(?C)	size	PRODUCT1 size (bp)	start (bp)	end (bp)	FORWARD PRIMER2 (5'-3')	Tm(?C)	size	REVERSE PRIMER2 (5'-3')	Tm(?C)	size	PRODUCT2 size (bp)	start (bp)	end (bp)	FORWARD PRIMER3 (5'-3')	Tm(?C)	size	REVERSE PRIMER3 (5'-3')	Tm(?C)	size	PRODUCT3 size (bp)	start (bp)	end (bp)
Locus_8_Transcript_1/1_Confidence_1.000_Length_1070	1	p3	(GCG)5	15	723	737	GCCTGAGCATTTGGACACTT	60.263	20	TACAGGTACTGGGTGCGTGA	60.175	20	273	529	801	CCCTGTGGAGAAATCCAATG	60.309	20	TACAGGTACTGGGTGCGTGA	60.175	20	237	565	801	TTCCCTGTGGAGAAATCCAA	60.430	20	TACAGGTACTGGGTGCGTGA	60.175	20	239	563	801
Locus_11_Transcript_4/7_Confidence_0.625_Length_2012	1	p3	(CAT)5	15	970	984	CAGCATGATTACCGTTGGTG	59.988	20	TGCGGACTTCATAGTTGCTG	60.011	20	248	771	1018	CACAGCATGATTACCGTTGG	59.988	20	TGCGGACTTCATAGTTGCTG	60.011	20	250	769	1018	CCACAGCATGATTACCGTTG	59.988	20	TGCGGACTTCATAGTTGCTG	60.011	20	251	768	1018
Locus_12_Transcript_1/1_Confidence_1.000_Length_860	1	p3	(TCA)5	15	41	55	CATTACAGAGGATGACCGCC	60.483	20	TTGCTAGCTGAGGGGAATGT	59.836	20	149	14	162	CATTACAGAGGATGACCGCC	60.483	20	CCGCGAAGAAGTAGAGTGCT	59.780	20	210	14	223	CATTACAGAGGATGACCGCC	60.483	20	TTTGCTAGCTGAGGGGAATG	60.344	20	150	14	163
Locus_27_Transcript_1/6_Confidence_0.625_Length_1801	1	p3	(CCT)5	15	208	222	GATTCGTCGTCTGCTCTGG	59.515	19	GATGCCGTCGTTCTTCTTGT	60.263	20	114	172	285	GGATTCGTCGTCTGCTCTG	59.515	19	GATGCCGTCGTTCTTCTTGT	60.263	20	115	171	285	GATTCGTCGTCTGCTCTGG	59.515	19	GCGCAGGAAGTATGTGACCT	60.285	20	276	172	447
Locus_27_Transcript_2/6_Confidence_0.625_Length_1798	1	p3	(CCT)5	15	208	222	GATTCGTCGTCTGCTCTGG	59.515	19	GATGCCGTCGTTCTTCTTGT	60.263	20	114	172	285	GGATTCGTCGTCTGCTCTG	59.515	19	GATGCCGTCGTTCTTCTTGT	60.263	20	115	171	285	GATTCGTCGTCTGCTCTGG	59.515	19	GCGCAGGAAGTATGTGACCT	60.285	20	276	172	447
Locus_27_Transcript_3/6_Confidence_0.688_Length_1804	1	p3	(CCT)5	15	208	222	GATTCGTCGTCTGCTCTGG	59.515	19	GATGCCGTCGTTCTTCTTGT	60.263	20	114	172	285	GGATTCGTCGTCTGCTCTG	59.515	19	GATGCCGTCGTTCTTCTTGT	60.263	20	115	171	285	GATTCGTCGTCTGCTCTGG	59.515	19	GCGCAGGAAGTATGTGACCT	60.285	20	276	172	447
Locus_27_Transcript_4/6_Confidence_0.688_Length_1804	1	p3	(CCT)5	15	208	222	GATTCGTCGTCTGCTCTGG	59.515	19	GATGCCGTCGTTCTTCTTGT	60.263	20	114	172	285	GGATTCGTCGTCTGCTCTG	59.515	19	GATGCCGTCGTTCTTCTTGT	60.263	20	115	171	285	GATTCGTCGTCTGCTCTGG	59.515	19	GCGCAGGAAGTATGTGACCT	60.285	20	276	172	447
Locus_27_Transcript_5/6_Confidence_0.562_Length_1804	1	p3	(CCT)5	15	208	222	GATTCGTCGTCTGCTCTGG	59.515	19	GATGCCGTCGTTCTTCTTGT	60.263	20	114	172	285	GGATTCGTCGTCTGCTCTG	59.515	19	GATGCCGTCGTTCTTCTTGT	60.263	20	115	171	285	GATTCGTCGTCTGCTCTGG	59.515	19	GCGCAGGAAGTATGTGACCT	60.285	20	276	172	447
Locus_27_Transcript_6/6_Confidence_0.688_Length_1804	1	p3	(CCT)5	15	208	222	GATTCGTCGTCTGCTCTGG	59.515	19	GATGCCGTCGTTCTTCTTGT	60.263	20	114	172	285	GGATTCGTCGTCTGCTCTG	59.515	19	GATGCCGTCGTTCTTCTTGT	60.263	20	115	171	285	GATTCGTCGTCTGCTCTGG	59.515	19	GCGCAGGAAGTATGTGACCT	60.285	20	276	172	447
Locus_41_Transcript_1/6_Confidence_0.529_Length_820	1	p3	(GCG)5	15	228	242	CGTCGACTTCCAAAACCCTA	60.103	20	CGCTTGCTCTTGCTCTTCTT	60.037	20	174	108	281	CGTCGACTTCCAAAACCCTA	60.103	20	GACTCGCTTGCTCTTGCTCT	60.043	20	178	108	285	AACCCTATCACCTTCCCCTG	60.183	20	CGCTTGCTCTTGCTCTTCTT	60.037	20	161	121	281
Locus_44_Transcript_1/4_Confidence_0.222_Length_370	1	p3	(GGC)7	21	10	30
Locus_47_Transcript_1/1_Confidence_1.000_Length_1414	1	p1	(A)10	10	1125	1134	ACGGGATTGCTTTTCCTTTT	59.945	20	AGACGCACAAGAGATTGGGT	59.727	20	180	978	1157	ACTCGGTGGAGACGAATGAC	60.120	20	AGACGCACAAGAGATTGGGT	59.727	20	198	960	1157	TACCCACCGAGTAATGGAGC	59.955	20	TTATGCTCATGGCGATTGAC	59.652	20	275	1076	1350
Locus_65_Transcript_1/5_Confidence_0.429_Length_942	1	p3	(CTT)6	18	253	270	CAAATTCTGGCTTTGTTCCC	59.546	20	GGAGTCTCCAGCAGTCGAAG	60.135	20	246	202	447	CAAATTCTGGCTTTGTTCCC	59.546	20	AGGAGTCTCCAGCAGTCGAA	60.135	20	247	202	448	CAAATTCTGGCTTTGTTCCC	59.546	20	GAGTCTCCAGCAGTCGAAGC	60.292	20	245	202	446
Locus_65_Transcript_1/5_Confidence_0.429_Length_942	2	p3	(TTC)5	15	464	478	TCTTCTTTTTCTTCTCGCCG	59.702	20	GTCCACTGAAGAAACCCCAA	59.943	20	194	401	594	TCTTCTTTTTCTTCTCGCCG	59.702	20	GGGTGCTGGAGCTTTAATCA	60.214	20	254	401	654	TCTTCTTTTTCTTCTCGCCG	59.702	20	GCTGTCCACTGAAGAAACCC	59.703	20	197	401	597
Locus_65_Transcript_2/5_Confidence_0.714_Length_1699	1	p3	(CTT)7	21	250	270	TCAGCATTGCACTTGCTACC	60.019	20	GAAATTGGACACGGAGGATG	60.317	20	265	60	324	ATTACACCACAAATTCCGGC	59.691	20	GGAGTCTCCAGCAGTCGAAG	60.135	20	253	192	444	ATTACACCACAAATTCCGGC	59.691	20	AGGAGTCTCCAGCAGTCGAA	60.135	20	254	192	445
Locus_65_Transcript_2/5_Confidence_0.714_Length_1699	2	p3	(TTC)5	15	461	475	TCTTCTTTTTCTTCTCGCCG	59.702	20	GTCCACTGAAGAAACCCCAA	59.943	20	194	398	591	TCTTTTTCTTCTTCTCGCCG	59.702	20	GTCCACTGAAGAAACCCCAA	59.943	20	263	329	591	TTTTTCTTCTTCTCGCCGTC	59.569	20	GTCCACTGAAGAAACCCCAA	59.943	20	261	331	591
Locus_65_Transcript_3/5_Confidence_0.714_Length_1705	1	p3	(CTT)6	18	253	270	CAAATTCTGGCTTTGTTCCC	59.546	20	CGGCGAGAAGAAAAAGAAGA	59.702	20	219	202	420	TGCCATTCCATTCTGCTACA	60.220	20	GAGGAGCTTCCTCCTTCAGC	60.617	20	268	116	383	CATGCCATTCCATTCTGCTA	59.646	20	GAGGAGCTTCCTCCTTCAGC	60.617	20	270	114	383
Locus_65_Transcript_3/5_Confidence_0.714_Length_1705	2	p3	(TTC)5	15	464	478	TCTTCTTTTTCTTCTCGCCG	59.702	20	ACGAAGAGGCAGAGCCTACA	60.156	20	144	401	544	TCTTCTTTTTCTTCTCGCCG	59.702	20	CACGAAGAGGCAGAGCCTAC	60.156	20	145	401	545	TTATCCTTCTTGGCAGACGC	60.352	20	ACGAAGAGGCAGAGCCTACA	60.156	20	277	268	544
Locus_65_Transcript_4/5_Confidence_0.500_Length_1701	1	p3	(CTT)5	15	243	257	ATTACACCACAAATTCCGGC	59.691	20	GGAGCTTCCTCCTCCTTCAG	60.468	20	196	185	380	ATTACACCACAAATTCCGGC	59.691	20	AGGAGCTTCCTCCTCCTTCA	60.468	20	197	185	381	ATTACACCACAAATTCCGGC	59.691	20	GAGGAGCTTCCTCCTCCTTC	59.516	20	198	185	382
Locus_65_Transcript_5/5_Confidence_0.714_Length_1702	1	p3	(CTT)6	18	253	270	CAAATTCTGGCTTTGTTCCC	59.546	20	GGAGTCTCCAGCAGTCGAAG	60.135	20	246	202	447	CAAATTCTGGCTTTGTTCCC	59.546	20	AGGAGTCTCCAGCAGTCGAA	60.135	20	247	202	448	CAAATTCTGGCTTTGTTCCC	59.546	20	GAGTCTCCAGCAGTCGAAGC	60.292	20	245	202	446
Locus_65_Transcript_5/5_Confidence_0.714_Length_1702	2	p3	(TTC)5	15	464	478	TCTTCTTTTTCTTCTCGCCG	59.702	20	GTCCACTGAAGAAACCCCAA	59.943	20	194	401	594	TCTTCTTTTTCTTCTCGCCG	59.702	20	GGGTGCTGGAGCTTTAATCA	60.214	20	254	401	654	TCTTCTTTTTCTTCTCGCCG	59.702	20	GCTGTCCACTGAAGAAACCC	59.703	20	197	401	597
Locus_75_Transcript_1/1_Confidence_1.000_Length_865	1	p3	(GCA)5	15	289	303	GCAGCAATTACATCAGCAGC	59.602	20	GGCTGGGTTGTGAATGAAGT	59.973	20	175	207	381	CTATGCACAGATGCAGCCAC	60.445	20	GGCTGGGTTGTGAATGAAGT	59.973	20	220	162	381	CTATGCACAGATGCAGCCAC	60.445	20	GGGACAGGCTGGTGATAAAA	59.933	20	267	162	428
Locus_102_Transcript_3/6_Confidence_0.667_Length_965	1	p2	(TG)7	14	898	911	CTGCACACACGCCGTACTAT	59.812	20	AACAGATTTTCACAATAGCCACTC	58.763	24	225	714	938	AACGGGTACCCAATGCAGTA	60.249	20	AACAGATTTTCACAATAGCCACTC	58.763	24	202	737	938	GTAACGGGTACCCAATGCAG	60.249	20	AACAGATTTTCACAATAGCCACTC	58.763	24	204	735	938
Locus_133_Transcript_1/4_Confidence_0.700_Length_1626	1	p3	(GCC)6	18	1448	1465	CTTACTCTCAACCTTGGCGG	59.869	20	ACCACACCACATCCCAATCT	60.096	20	265	1269	1533	TACTCTCAACCTTGGCGGAC	60.255	20	ACCACACCACATCCCAATCT	60.096	20	263	1271	1533	TTACTCTCAACCTTGGCGGA	60.766	20	ACCACACCACATCCCAATCT	60.096	20	264	1270	1533
Locus_133_Transcript_2/4_Confidence_0.500_Length_1626	1	p3	(GCC)6	18	1448	1465	CTTACTCTCAACCTTGGCGG	59.869	20	ACCACACCACATCCCAATCT	60.096	20	265	1269	1533	TACTCTCAACCTTGGCGGAC	60.255	20	ACCACACCACATCCCAATCT	60.096	20	263	1271	1533	TTACTCTCAACCTTGGCGGA	60.766	20	ACCACACCACATCCCAATCT	60.096	20	264	1270	1533
Locus_133_Transcript_3/4_Confidence_0.700_Length_1626	1	p3	(GCC)6	18	1448	1465	CTTACTCTCAACCTTGGCGG	59.869	20	ACCACACCACATCCCAATCT	60.096	20	265	1269	1533	TACTCTCAACCTTGGCGGAC	60.255	20	ACCACACCACATCCCAATCT	60.096	20	263	1271	1533	TTACTCTCAACCTTGGCGGA	60.766	20	ACCACACCACATCCCAATCT	60.096	20	264	1270	1533
Locus_133_Transcript_4/4_Confidence_0.700_Length_1626	1	p3	(GCC)6	18	1448	1465	CTTACTCTCAACCTTGGCGG	59.869	20	ACCACACCACATCCCAATCT	60.096	20	265	1269	1533	TACTCTCAACCTTGGCGGAC	60.255	20	ACCACACCACATCCCAATCT	60.096	20	263	1271	1533	TTACTCTCAACCTTGGCGGA	60.766	20	ACCACACCACATCCCAATCT	60.096	20	264	1270	1533
Locus_142_Transcript_1/4_Confidence_0.600_Length_892	1	p3	(GAG)7	21	127	147	CTTCTACGAGGACGAGGTGG	59.861	20	CGCCCTCTGAAAAGAAATTG	59.817	20	176	5	180	CCTTCTACGAGGACGAGGTG	59.861	20	CGCCCTCTGAAAAGAAATTG	59.817	20	177	4	180	CTTCTACGAGGACGAGGTGG	59.861	20	TGAAAAGAAATTGTGTGGCG	59.706	20	169	5	173
Locus_142_Transcript_2/4_Confidence_0.600_Length_1087	1	p3	(GAG)6	18	128	145	CTTCTACGAGGACGAGGTGG	59.861	20	CGCCCTCTGAAAAGAAATTG	59.817	20	173	6	178	CCTTCTACGAGGACGAGGTG	59.861	20	CGCCCTCTGAAAAGAAATTG	59.817	20	174	5	178	CTTCTACGAGGACGAGGTGG	59.861	20	TGAAAAGAAATTGTGTGGCG	59.706	20	166	6	171
Locus_142_Transcript_4/4_Confidence_0.500_Length_890	1	p3	(GAG)6	18	128	145	CTTCTACGAGGACGAGGTGG	59.861	20	CGCCCTCTGAAAAGAAATTG	59.817	20	173	6	178	CCTTCTACGAGGACGAGGTG	59.861	20	CGCCCTCTGAAAAGAAATTG	59.817	20	174	5	178	CTTCTACGAGGACGAGGTGG	59.861	20	TGAAAAGAAATTGTGTGGCG	59.706	20	166	6	171
Locus_147_Transcript_1/5_Confidence_0.500_Length_1038	1	p3	(CAA)5	15	178	192	ATTTGCACCAATCCACCTTC	59.797	20	CTTATCAGGCAGATCCCAGG	59.647	20	267	84	350	ATTTGCACCAATCCACCTTC	59.797	20	CCTTATCAGGCAGATCCCAG	59.647	20	268	84	351	CCTTCCGTTCCCGAAGTAGT	60.488	20	CTCCCCCATTTTTGCCTTAT	60.143	20	267	99	365
Locus_147_Transcript_2/5_Confidence_0.375_Length_850	1	p3	(CAA)5	15	178	192	ATTTGCACCAATCCACCTTC	59.797	20	CTTATCAGGCAGATCCCAGG	59.647	20	267	84	350	ATTTGCACCAATCCACCTTC	59.797	20	CCTTATCAGGCAGATCCCAG	59.647	20	268	84	351	CCTTCCGTTCCCGAAGTAGT	60.488	20	CTCCCCCATTTTTGCCTTAT	60.143	20	267	99	365
Locus_147_Transcript_3/5_Confidence_0.250_Length_507	1	p3	(CAA)5	15	178	192	ATTTGCACCAATCCACCTTC	59.797	20	GGTGATGATCTCCTCATCGG	60.439	20	168	84	251	AACAGCACTCTCCGGATTTG	60.255	20	GGTGATGATCTCCTCATCGG	60.439	20	206	46	251	AGCACTCTCCGGATTTGTGT	59.727	20	GGTGATGATCTCCTCATCGG	60.439	20	203	49	251
Locus_147_Transcript_4/5_Confidence_0.312_Length_1548	1	p3	(CAA)5	15	178	192	CCTTCCGTTCCCGAAGTAGT	60.488	20	CTCCCCCATTTTTGCCTTAT	60.143	20	267	99	365	ACCTTCCGTTCCCGAAGTAG	60.488	20	CTCCCCCATTTTTGCCTTAT	60.143	20	268	98	365	ATTTGCACCAATCCACCTTC	59.797	20	GGTGATGATCTCCTCATCGG	60.439	20	168	84	251
Locus_147_Transcript_5/5_Confidence_0.500_Length_1041	1	p3	(CAA)5	15	178	192	ATTTGCACCAATCCACCTTC	59.797	20	CTTATCAGGCAGATCCCAGG	59.647	20	267	84	350	ATTTGCACCAATCCACCTTC	59.797	20	CCTTATCAGGCAGATCCCAG	59.647	20	268	84	351	CCTTCCGTTCCCGAAGTAGT	60.488	20	CTCCCCCATTTTTGCCTTAT	60.143	20	267	99	365
Locus_161_Transcript_1/3_Confidence_0.714_Length_636	1	p3	(ACC)5	15	181	195	ACATTGCCTCTTTCCTGGTG	60.111	20	GCTGAAGCAGTTCCAAGGTC	59.997	20	244	33	276	ACAGGTCCTCTAGCGAAGCA	60.156	20	GCTGAAGCAGTTCCAAGGTC	59.997	20	173	104	276	CCACCCATGTACAGGTCCTC	60.238	20	GCTGAAGCAGTTCCAAGGTC	59.997	20	183	94	276
Locus_161_Transcript_2/3_Confidence_0.714_Length_634	1	p3	(ACC)5	15	181	195	ACATTGCCTCTTTCCTGGTG	60.111	20	GCTGAAGCAGTTCCAAGGTC	59.997	20	244	33	276	ACAGGTCCTCTAGCGAAGCA	60.156	20	GCTGAAGCAGTTCCAAGGTC	59.997	20	173	104	276	CCACCCATGTACAGGTCCTC	60.238	20	GCTGAAGCAGTTCCAAGGTC	59.997	20	183	94	276
Locus_161_Transcript_3/3_Confidence_0.714_Length_634	1	p3	(ACC)5	15	181	195	ACATTGCCTCTTTCCTGGTG	60.111	20	GCTGAAGCAGTTCCAAGGTC	59.997	20	244	33	276	ACAGGTCCTCTAGCGAAGCA	60.156	20	GCTGAAGCAGTTCCAAGGTC	59.997	20	173	104	276	CCACCCATGTACAGGTCCTC	60.238	20	GCTGAAGCAGTTCCAAGGTC	59.997	20	183	94	276
Locus_177_Transcript_1/5_Confidence_0.692_Length_1787	1	p3	(TTG)7	21	1625	1645	ATGATCCAAGGAGCCATCAC	59.893	20	TCACACAGCAGACATCACCA	59.858	20	251	1479	1729	TGTGCAGAGATGATCCAAGG	59.787	20	TCACACAGCAGACATCACCA	59.858	20	260	1470	1729	AGAGATGATCCAAGGAGCCA	59.761	20	TCACACAGCAGACATCACCA	59.858	20	255	1475	1729
Locus_177_Transcript_2/5_Confidence_0.692_Length_1787	1	p3	(TTG)7	21	1625	1645	ATGATCCAAGGAGCCATCAC	59.893	20	TCACACAGCAGACATCACCA	59.858	20	251	1479	1729	TGTGCAGAGATGATCCAAGG	59.787	20	TCACACAGCAGACATCACCA	59.858	20	260	1470	1729	AGAGATGATCCAAGGAGCCA	59.761	20	TCACACAGCAGACATCACCA	59.858	20	255	1475	1729
Locus_177_Transcript_3/5_Confidence_0.692_Length_1787	1	p3	(TTG)7	21	1625	1645	ATGATCCAAGGAGCCATCAC	59.893	20	TCACACAGCAGACATCACCA	59.858	20	251	1479	1729	TGTGCAGAGATGATCCAAGG	59.787	20	TCACACAGCAGACATCACCA	59.858	20	260	1470	1729	AGAGATGATCCAAGGAGCCA	59.761	20	TCACACAGCAGACATCACCA	59.858	20	255	1475	1729
Locus_177_Transcript_4/5_Confidence_0.692_Length_1788	1	p3	(TTG)7	21	1626	1646	ATGATCCAAGGAGCCATCAC	59.893	20	TCACACAGCAGACATCACCA	59.858	20	251	1480	1730	TGTGCAGAGATGATCCAAGG	59.787	20	TCACACAGCAGACATCACCA	59.858	20	260	1471	1730	AGAGATGATCCAAGGAGCCA	59.761	20	TCACACAGCAGACATCACCA	59.858	20	255	1476	1730
Locus_177_Transcript_5/5_Confidence_0.692_Length_1787	1	p3	(TTG)7	21	1625	1645	ATGATCCAAGGAGCCATCAC	59.893	20	TCACACAGCAGACATCACCA	59.858	20	251	1479	1729	TGTGCAGAGATGATCCAAGG	59.787	20	TCACACAGCAGACATCACCA	59.858	20	260	1470	1729	AGAGATGATCCAAGGAGCCA	59.761	20	TCACACAGCAGACATCACCA	59.858	20	255	1475	1729
Locus_178_Transcript_1/1_Confidence_1.000_Length_286	1	p3	(TCA)5	15	267	281
Locus_207_Transcript_1/5_Confidence_0.692_Length_1875	1	p3	(CCG)6	18	3	20
Locus_207_Transcript_2/5_Confidence_0.692_Length_1875	1	p3	(CCG)6	18	3	20
Locus_207_Transcript_3/5_Confidence_0.692_Length_1875	1	p3	(CCG)6	18	3	20
Locus_207_Transcript_4/5_Confidence_0.692_Length_1875	1	p3	(CCG)6	18	3	20
Locus_207_Transcript_5/5_Confidence_0.692_Length_1875	1	p3	(CCG)6	18	3	20
Locus_209_Transcript_1/10_Confidence_0.690_Length_3563	1	p3	(CAG)6	18	2612	2629	AATCACAGCCACCAGTGACA	60.162	20	AGGTTCATGGAATCACCAGC	59.934	20	256	2531	2786	AATCACAGCCACCAGTGACA	60.162	20	CACCAGCTGGCAATGAAGTA	59.864	20	243	2531	2773	ACAGTTGCAATCACAGCCAC	59.758	20	AGGTTCATGGAATCACCAGC	59.934	20	264	2523	2786
Locus_209_Transcript_2/10_Confidence_0.621_Length_3563	1	p3	(CAG)6	18	2612	2629	AATCACAGCCACCAGTGACA	60.162	20	AGGTTCATGGAATCACCAGC	59.934	20	256	2531	2786	AATCACAGCCACCAGTGACA	60.162	20	CACCAGCTGGCAATGAAGTA	59.864	20	243	2531	2773	ACAGTTGCAATCACAGCCAC	59.758	20	AGGTTCATGGAATCACCAGC	59.934	20	264	2523	2786
Locus_209_Transcript_3/10_Confidence_0.621_Length_3563	1	p3	(CAG)6	18	2612	2629	AATCACAGCCACCAGTGACA	60.162	20	AGGTTCATGGAATCACCAGC	59.934	20	256	2531	2786	AATCACAGCCACCAGTGACA	60.162	20	CACCAGCTGGCAATGAAGTA	59.864	20	243	2531	2773	ACAGTTGCAATCACAGCCAC	59.758	20	AGGTTCATGGAATCACCAGC	59.934	20	264	2523	2786
Locus_209_Transcript_4/10_Confidence_0.621_Length_3563	1	p3	(CAG)6	18	2612	2629	AATCACAGCCACCAGTGACA	60.162	20	AGGTTCATGGAATCACCAGC	59.934	20	256	2531	2786	AATCACAGCCACCAGTGACA	60.162	20	CACCAGCTGGCAATGAAGTA	59.864	20	243	2531	2773	ACAGTTGCAATCACAGCCAC	59.758	20	AGGTTCATGGAATCACCAGC	59.934	20	264	2523	2786
Locus_209_Transcript_5/10_Confidence_0.138_Length_955	1	p3	(CAG)6	18	4	21
Locus_209_Transcript_6/10_Confidence_0.655_Length_3563	1	p3	(CAG)6	18	2612	2629	AATCACAGCCACCAGTGACA	60.162	20	AGGTTCATGGAATCACCAGC	59.934	20	256	2531	2786	AATCACAGCCACCAGTGACA	60.162	20	CACCAGCTGGCAATGAAGTA	59.864	20	243	2531	2773	ACAGTTGCAATCACAGCCAC	59.758	20	AGGTTCATGGAATCACCAGC	59.934	20	264	2523	2786
Locus_209_Transcript_7/10_Confidence_0.621_Length_3563	1	p3	(CAG)6	18	2612	2629	AATCACAGCCACCAGTGACA	60.162	20	AGGTTCATGGAATCACCAGC	59.934	20	256	2531	2786	AATCACAGCCACCAGTGACA	60.162	20	CACCAGCTGGCAATGAAGTA	59.864	20	243	2531	2773	ACAGTTGCAATCACAGCCAC	59.758	20	AGGTTCATGGAATCACCAGC	59.934	20	264	2523	2786
Locus_209_Transcript_8/10_Confidence_0.621_Length_3563	1	p3	(CAG)6	18	2612	2629	AATCACAGCCACCAGTGACA	60.162	20	AGGTTCATGGAATCACCAGC	59.934	20	256	2531	2786	AATCACAGCCACCAGTGACA	60.162	20	CACCAGCTGGCAATGAAGTA	59.864	20	243	2531	2773	ACAGTTGCAATCACAGCCAC	59.758	20	AGGTTCATGGAATCACCAGC	59.934	20	264	2523	2786
Locus_209_Transcript_9/10_Confidence_0.621_Length_3563	1	p3	(CAG)6	18	2612	2629	AATCACAGCCACCAGTGACA	60.162	20	AGGTTCATGGAATCACCAGC	59.934	20	256	2531	2786	AATCACAGCCACCAGTGACA	60.162	20	CACCAGCTGGCAATGAAGTA	59.864	20	243	2531	2773	ACAGTTGCAATCACAGCCAC	59.758	20	AGGTTCATGGAATCACCAGC	59.934	20	264	2523	2786
Locus_209_Transcript_10/10_Confidence_0.621_Length_3563	1	p3	(CAG)6	18	2612	2629	AATCACAGCCACCAGTGACA	60.162	20	AGGTTCATGGAATCACCAGC	59.934	20	256	2531	2786	AATCACAGCCACCAGTGACA	60.162	20	CACCAGCTGGCAATGAAGTA	59.864	20	243	2531	2773	ACAGTTGCAATCACAGCCAC	59.758	20	AGGTTCATGGAATCACCAGC	59.934	20	264	2523	2786
Locus_221_Transcript_2/5_Confidence_0.545_Length_649	1	p1	(T)13	13	1	13
Locus_221_Transcript_4/5_Confidence_0.545_Length_649	1	p1	(T)13	13	1	13
Locus_221_Transcript_5/5_Confidence_0.636_Length_649	1	p1	(T)13	13	1	13
Locus_225_Transcript_1/1_Confidence_1.000_Length_1319	1	p1	(C)10	10	2	11
Locus_226_Transcript_4/13_Confidence_0.575_Length_2989	1	p3	(GAC)5	15	2670	2684	CCAAACACCGAGACTAGGGA	60.103	20	TCCGATACAAAGTTGGCCTC	60.074	20	176	2549	2724	CCAAACACCGAGACTAGGGA	60.103	20	ATATCTTGGGGCGTCATCTG	59.917	20	273	2549	2821	CCAAACACCGAGACTAGGGA	60.103	20	CGATTGGTGGGATTTTTGTC	60.170	20	207	2549	2755
Locus_226_Transcript_4/13_Confidence_0.575_Length_2989	2	c	(TTG)6tatcacctattcttcgaaacatgatgattgtcctttgttgttgtttcttccccttgttgtttggctgctgaaagac(A)15	109	2830	2938	GAGGCCAACTTTGTATCGGA	60.074	20	GTACAGGTCCTGGTGATGGG	60.238	20	258	2705	2962	GACAAAAATCCCACCAATCG	60.170	20	GTACAGGTCCTGGTGATGGG	60.238	20	227	2736	2962	CAAAAATCCCACCAATCGAG	60.301	20	GTACAGGTCCTGGTGATGGG	60.238	20	225	2738	2962
Locus_226_Transcript_5/13_Confidence_0.600_Length_2989	1	p3	(GAC)5	15	2670	2684	CCAAACACCGAGACTAGGGA	60.103	20	TCCGATACAAAGTTGGCCTC	60.074	20	176	2549	2724	CCAAACACCGAGACTAGGGA	60.103	20	ATATCTTGGGGCGTCATCTG	59.917	20	273	2549	2821	CCAAACACCGAGACTAGGGA	60.103	20	CGATTGGTGGGATTTTTGTC	60.170	20	207	2549	2755
Locus_226_Transcript_5/13_Confidence_0.600_Length_2989	2	c	(TTG)6tatcacctattcttcgaaacatgatgattgtcctttgttgttgtttcttccccttgttgtttggctgctgaaagac(A)15	109	2830	2938	GAGGCCAACTTTGTATCGGA	60.074	20	GTACAGGTCCTGGTGATGGG	60.238	20	258	2705	2962	GACAAAAATCCCACCAATCG	60.170	20	GTACAGGTCCTGGTGATGGG	60.238	20	227	2736	2962	CAAAAATCCCACCAATCGAG	60.301	20	GTACAGGTCCTGGTGATGGG	60.238	20	225	2738	2962
Locus_226_Transcript_6/13_Confidence_0.600_Length_2989	1	p3	(GAC)5	15	2670	2684	GGACTTGATGGCGGAAGTTA	60.074	20	TCCGATACAAAGTTGGCCTC	60.074	20	225	2500	2724	GGACTTGATGGCGGAAGTTA	60.074	20	CGATTGGTGGGATTTTTGTC	60.170	20	256	2500	2755	GGACTTGATGGCGGAAGTTA	60.074	20	TCGATTGGTGGGATTTTTGT	60.170	20	257	2500	2756
Locus_226_Transcript_6/13_Confidence_0.600_Length_2989	2	c	(TTG)6tatcacctattcttcgaaacatgatgattgtcctttgttgttgtttcttccccttgttgtttggctgctgaaagac(A)15	109	2830	2938	GAGGCCAACTTTGTATCGGA	60.074	20	GTACAGGTCCTGGTGATGGG	60.238	20	258	2705	2962	GACAAAAATCCCACCAATCG	60.170	20	GTACAGGTCCTGGTGATGGG	60.238	20	227	2736	2962	CAAAAATCCCACCAATCGAG	60.301	20	GTACAGGTCCTGGTGATGGG	60.238	20	225	2738	2962
Locus_226_Transcript_9/13_Confidence_0.625_Length_2989	1	p3	(GAC)5	15	2670	2684	CCAAACACCGAGACTAGGGA	60.103	20	TCCGATACAAAGTTGGCCTC	60.074	20	176	2549	2724	CCAAACACCGAGACTAGGGA	60.103	20	ATATCTTGGGGCGTCATCTG	59.917	20	273	2549	2821	CCAAACACCGAGACTAGGGA	60.103	20	CGATTGGTGGGATTTTTGTC	60.170	20	207	2549	2755
Locus_226_Transcript_9/13_Confidence_0.625_Length_2989	2	c	(TTG)6tatcacctattcttcgaaacatgatgattgtcctttgttgttgtttcttccccttgttgtttggctgctgaaagac(A)15	109	2830	2938	GAGGCCAACTTTGTATCGGA	60.074	20	GTACAGGTCCTGGTGATGGG	60.238	20	258	2705	2962	GACAAAAATCCCACCAATCG	60.170	20	GTACAGGTCCTGGTGATGGG	60.238	20	227	2736	2962	CAAAAATCCCACCAATCGAG	60.301	20	GTACAGGTCCTGGTGATGGG	60.238	20	225	2738	2962
Locus_226_Transcript_10/13_Confidence_0.550_Length_3147	1	p1	(A)11	11	25	35
Locus_226_Transcript_10/13_Confidence_0.550_Length_3147	2	p3	(GAC)5	15	2828	2842	CCAAACACCGAGACTAGGGA	60.103	20	TCCGATACAAAGTTGGCCTC	60.074	20	176	2707	2882	CCAAACACCGAGACTAGGGA	60.103	20	ATATCTTGGGGCGTCATCTG	59.917	20	273	2707	2979	CCAAACACCGAGACTAGGGA	60.103	20	CGATTGGTGGGATTTTTGTC	60.170	20	207	2707	2913
Locus_226_Transcript_10/13_Confidence_0.550_Length_3147	3	c	(TTG)6tatcacctattcttcgaaacatgatgattgtcctttgttgttgtttcttccccttgttgtttggctgctgaaagac(A)15	109	2988	3096	GAGGCCAACTTTGTATCGGA	60.074	20	GTACAGGTCCTGGTGATGGG	60.238	20	258	2863	3120	GACAAAAATCCCACCAATCG	60.170	20	GTACAGGTCCTGGTGATGGG	60.238	20	227	2894	3120	CAAAAATCCCACCAATCGAG	60.301	20	GTACAGGTCCTGGTGATGGG	60.238	20	225	2896	3120
Locus_226_Transcript_11/13_Confidence_0.500_Length_2989	1	p3	(GAC)5	15	2670	2684	CCAAACACCGAGACTAGGGA	60.103	20	TCCGATACAAAGTTGGCCTC	60.074	20	176	2549	2724	CCAAACACCGAGACTAGGGA	60.103	20	ATATCTTGGGGCGTCATCTG	59.917	20	273	2549	2821	CCAAACACCGAGACTAGGGA	60.103	20	CGATTGGTGGGATTTTTGTC	60.170	20	207	2549	2755
Locus_226_Transcript_11/13_Confidence_0.500_Length_2989	2	c	(TTG)6tatcacctattcttcgaaacatgatgattgtcctttgttgttgtttcttccccttgttgtttggctgctgaaagac(A)15	109	2830	2938	GAGGCCAACTTTGTATCGGA	60.074	20	GTACAGGTCCTGGTGATGGG	60.238	20	258	2705	2962	GACAAAAATCCCACCAATCG	60.170	20	GTACAGGTCCTGGTGATGGG	60.238	20	227	2736	2962	CAAAAATCCCACCAATCGAG	60.301	20	GTACAGGTCCTGGTGATGGG	60.238	20	225	2738	2962
Locus_226_Transcript_13/13_Confidence_0.600_Length_2989	1	p3	(GAC)5	15	2670	2684	CCAAACACCGAGACTAGGGA	60.103	20	TCCGATACAAAGTTGGCCTC	60.074	20	176	2549	2724	CCAAACACCGAGACTAGGGA	60.103	20	ATATCTTGGGGCGTCATCTG	59.917	20	273	2549	2821	CCAAACACCGAGACTAGGGA	60.103	20	CGATTGGTGGGATTTTTGTC	60.170	20	207	2549	2755
Locus_226_Transcript_13/13_Confidence_0.600_Length_2989	2	c	(TTG)6tatcacctattcttcgaaacatgatgattgtcctttgttgttgtttcttccccttgttgtttggctgctgaaagac(A)15	109	2830	2938	GAGGCCAACTTTGTATCGGA	60.074	20	GTACAGGTCCTGGTGATGGG	60.238	20	258	2705	2962	GACAAAAATCCCACCAATCG	60.170	20	GTACAGGTCCTGGTGATGGG	60.238	20	227	2736	2962	CAAAAATCCCACCAATCGAG	60.301	20	GTACAGGTCCTGGTGATGGG	60.238	20	225	2738	2962
Locus_227_Transcript_1/1_Confidence_1.000_Length_446	1	p3	(CTG)5	15	33	47	CTCCCGGTGTCCTCAAACT	60.096	19	CACAAGAAACGAAAACAGCG	59.507	20	230	6	235	CTCCCGGTGTCCTCAAACT	60.096	19	AACAGCGTCTTCTTTCGTTGA	60.045	21	217	6	222	CTCCCGGTGTCCTCAAACT	60.096	19	CTGATCAGTGGTTCGTGGG	60.096	19	279	6	284
Locus_232_Transcript_1/1_Confidence_1.000_Length_1647	1	p3	(AGA)5	15	762	776	AAGCCGGAGAAGAAGGAGAA	60.455	20	GTGCGCCCTGTAGTTCATCT	60.285	20	225	709	933	GAGGACGAGGAGGAATACGA	59.239	20	GTGCGCCCTGTAGTTCATCT	60.285	20	252	682	933	GACGAGGACGAGGAGGAATA	59.239	20	GTGCGCCCTGTAGTTCATCT	60.285	20	255	679	933
Locus_234_Transcript_1/7_Confidence_0.647_Length_3384	1	p2	(TG)7	14	3281	3294	TCCTACATTCGGTGGACACA	59.960	20	CTCTAATGATGCATCTGACTGCT	58.642	23	214	3108	3321	TCCTACATTCGGTGGACACA	59.960	20	TCTAATGATGCATCTGACTGCT	57.602	22	213	3108	3320	TCGGTGGACACAAGAATCAA	60.088	20	CTCTAATGATGCATCTGACTGCT	58.642	23	206	3116	3321
Locus_234_Transcript_2/7_Confidence_0.647_Length_3384	1	p2	(TG)7	14	3281	3294	TCCTACATTCGGTGGACACA	59.960	20	CTCTAATGATGCATCTGACTGCT	58.642	23	214	3108	3321	TCCTACATTCGGTGGACACA	59.960	20	TCTAATGATGCATCTGACTGCT	57.602	22	213	3108	3320	TCGGTGGACACAAGAATCAA	60.088	20	CTCTAATGATGCATCTGACTGCT	58.642	23	206	3116	3321
Locus_234_Transcript_3/7_Confidence_0.647_Length_3384	1	p2	(TG)7	14	3281	3294	TCCTACATTCGGTGGACACA	59.960	20	CTCTAATGATGCATCTGACTGCT	58.642	23	214	3108	3321	TCCTACATTCGGTGGACACA	59.960	20	TCTAATGATGCATCTGACTGCT	57.602	22	213	3108	3320	TCGGTGGACACAAGAATCAA	60.088	20	CTCTAATGATGCATCTGACTGCT	58.642	23	206	3116	3321
Locus_234_Transcript_4/7_Confidence_0.647_Length_3379	1	p2	(TG)7	14	3276	3289	TCCTACATTCGGTGGACACA	59.960	20	CTCTAATGATGCATCTGACTGCT	58.642	23	214	3103	3316	TCCTACATTCGGTGGACACA	59.960	20	TCTAATGATGCATCTGACTGCT	57.602	22	213	3103	3315	TCGGTGGACACAAGAATCAA	60.088	20	CTCTAATGATGCATCTGACTGCT	58.642	23	206	3111	3316
Locus_234_Transcript_7/7_Confidence_0.647_Length_3384	1	p2	(TG)7	14	3281	3294	TCCTACATTCGGTGGACACA	59.960	20	CTCTAATGATGCATCTGACTGCT	58.642	23	214	3108	3321	TCCTACATTCGGTGGACACA	59.960	20	TCTAATGATGCATCTGACTGCT	57.602	22	213	3108	3320	TCGGTGGACACAAGAATCAA	60.088	20	CTCTAATGATGCATCTGACTGCT	58.642	23	206	3116	3321
Locus_235_Transcript_3/14_Confidence_1.000_Length_321	1	p3	(CAC)5	15	226	240	AGCAGCTCCAGTCCATCAGT	60.017	20	CAGGCGAGAGGTTGTAGAGG	60.005	20	231	79	309	AGCAGCTCCAGTCCATCAGT	60.017	20	GCAGGCGAGAGGTTGTAGAG	60.156	20	232	79	310	AGCAGCTCCAGTCCATCAGT	60.017	20	GAGCTGTCGCTGACGCTAAT	60.709	20	193	79	271
Locus_235_Transcript_5/14_Confidence_0.579_Length_2281	1	p3	(CAC)5	15	483	497	AGCAGCTCCAGTCCATCAG	59.089	19	CAGGCGAGAGGTTGTAGAGG	60.005	20	231	336	566	AGCAGCTCCAGTCCATCAG	59.089	19	GCAGGCGAGAGGTTGTAGAG	60.156	20	232	336	567	AGCAGCTCCAGTCCATCAG	59.089	19	CCTTCTCGTACTTGATCGCC	59.836	20	267	336	602
Locus_235_Transcript_5/14_Confidence_0.579_Length_2281	2	p2	(AT)7	14	2257	2270
Locus_235_Transcript_6/14_Confidence_0.553_Length_2278	1	p3	(CAC)5	15	480	494	AGCAGCTCCAGTCCATCAG	59.089	19	CCTTCTCGTACTTGATCGCC	59.836	20	264	336	599	AGCAGCTCCAGTCCATCAG	59.089	19	CCCTTCTCGTACTTGATCGC	59.836	20	265	336	600	GCAGCAGCTCCAGTCCAT	60.105	18	CGTGATGAACGAACCCTTCT	60.111	20	280	334	613
Locus_235_Transcript_6/14_Confidence_0.553_Length_2278	2	p2	(AT)7	14	2254	2267
Locus_235_Transcript_7/14_Confidence_0.579_Length_2281	1	p3	(CAC)5	15	483	497	AGCAGCTCCAGTCCATCAG	59.089	19	CAGGCGAGAGGTTGTAGAGG	60.005	20	231	336	566	AGCAGCTCCAGTCCATCAG	59.089	19	GCAGGCGAGAGGTTGTAGAG	60.156	20	232	336	567	AGCAGCTCCAGTCCATCAG	59.089	19	CCTTCTCGTACTTGATCGCC	59.836	20	267	336	602
Locus_235_Transcript_7/14_Confidence_0.579_Length_2281	2	p2	(AT)7	14	2257	2270
Locus_235_Transcript_8/14_Confidence_0.579_Length_2315	1	p3	(CAC)5	15	483	497	AGCAGCTCCAGTCCATCAG	59.089	19	CAGGCGAGAGGTTGTAGAGG	60.005	20	231	336	566	AGCAGCTCCAGTCCATCAG	59.089	19	GCAGGCGAGAGGTTGTAGAG	60.156	20	232	336	567	AGCAGCTCCAGTCCATCAG	59.089	19	CCTTCTCGTACTTGATCGCC	59.836	20	267	336	602
Locus_235_Transcript_9/14_Confidence_0.605_Length_2281	1	p3	(CAC)5	15	483	497	AGCAGCTCCAGTCCATCAG	59.089	19	CAGGCGAGAGGTTGTAGAGG	60.005	20	231	336	566	AGCAGCTCCAGTCCATCAG	59.089	19	GCAGGCGAGAGGTTGTAGAG	60.156	20	232	336	567	AGCAGCTCCAGTCCATCAG	59.089	19	CCTTCTCGTACTTGATCGCC	59.836	20	267	336	602
Locus_235_Transcript_9/14_Confidence_0.605_Length_2281	2	p2	(AT)7	14	2257	2270
Locus_235_Transcript_10/14_Confidence_0.579_Length_2281	1	p3	(CAC)5	15	483	497	AGCAGCTCCAGTCCATCAG	59.089	19	CAGGCGAGAGGTTGTAGAGG	60.005	20	231	336	566	AGCAGCTCCAGTCCATCAG	59.089	19	GCAGGCGAGAGGTTGTAGAG	60.156	20	232	336	567	AGCAGCTCCAGTCCATCAG	59.089	19	CCTTCTCGTACTTGATCGCC	59.836	20	267	336	602
Locus_235_Transcript_10/14_Confidence_0.579_Length_2281	2	p2	(AT)7	14	2257	2270
Locus_235_Transcript_11/14_Confidence_0.526_Length_2281	1	p3	(CAC)5	15	483	497	AGCAGCTCCAGTCCATCAG	59.089	19	CAGGCGAGAGGTTGTAGAGG	60.005	20	231	336	566	AGCAGCTCCAGTCCATCAG	59.089	19	GCAGGCGAGAGGTTGTAGAG	60.156	20	232	336	567	AGCAGCTCCAGTCCATCAG	59.089	19	CCTTCTCGTACTTGATCGCC	59.836	20	267	336	602
Locus_235_Transcript_11/14_Confidence_0.526_Length_2281	2	p2	(AT)7	14	2257	2270
Locus_235_Transcript_12/14_Confidence_0.579_Length_2281	1	p3	(CAC)5	15	483	497	AGCAGCTCCAGTCCATCAG	59.089	19	CAGGCGAGAGGTTGTAGAGG	60.005	20	231	336	566	AGCAGCTCCAGTCCATCAG	59.089	19	GCAGGCGAGAGGTTGTAGAG	60.156	20	232	336	567	AGCAGCTCCAGTCCATCAG	59.089	19	CCTTCTCGTACTTGATCGCC	59.836	20	267	336	602
Locus_235_Transcript_12/14_Confidence_0.579_Length_2281	2	p2	(AT)7	14	2257	2270
Locus_235_Transcript_13/14_Confidence_0.447_Length_2281	1	p3	(CAC)5	15	483	497	AGCAGCTCCAGTCCATCAG	59.089	19	CAGGCGAGAGGTTGTAGAGG	60.005	20	231	336	566	AGCAGCTCCAGTCCATCAG	59.089	19	GCAGGCGAGAGGTTGTAGAG	60.156	20	232	336	567	AGCAGCTCCAGTCCATCAG	59.089	19	CCTTCTCGTACTTGATCGCC	59.836	20	267	336	602
Locus_235_Transcript_13/14_Confidence_0.447_Length_2281	2	p2	(AT)7	14	2257	2270
Locus_235_Transcript_14/14_Confidence_0.579_Length_2281	1	p3	(CAC)5	15	483	497	AGCAGCTCCAGTCCATCAG	59.089	19	CAGGCGAGAGGTTGTAGAGG	60.005	20	231	336	566	AGCAGCTCCAGTCCATCAG	59.089	19	GCAGGCGAGAGGTTGTAGAG	60.156	20	232	336	567	AGCAGCTCCAGTCCATCAG	59.089	19	CCTTCTCGTACTTGATCGCC	59.836	20	267	336	602
Locus_235_Transcript_14/14_Confidence_0.579_Length_2281	2	p2	(AT)7	14	2257	2270
Locus_237_Transcript_1/1_Confidence_1.000_Length_477	1	p4	(GAAG)5	20	48	67	TCGGCTAGGGTTTGTCTGTC	60.255	20	CCAAGGCTGAAAGCTTTGTC	59.993	20	265	8	272	TCGGCTAGGGTTTGTCTGTC	60.255	20	CTTGGCCTTCTTCTCCCTCT	59.950	20	138	8	145	TCGGCTAGGGTTTGTCTGTC	60.255	20	CTCCTCCTTGGCCTTCTTCT	59.950	20	144	8	151
Locus_255_Transcript_1/5_Confidence_0.615_Length_1185	1	p3	(GCG)5	15	712	726	GTACGGGCTGTAGTCTTGGG	59.615	20	GTTAAACCAAGCGATGAGGC	59.713	20	225	659	883	GTACGGGCTGTAGTCTTGGG	59.615	20	CCGAGAAGAAGGCTGAGAAA	59.688	20	251	659	909	GTACGGGCTGTAGTCTTGGG	59.615	20	GAGGAGAAGGGAACAGAGCC	60.336	20	270	659	928
Locus_255_Transcript_2/5_Confidence_0.615_Length_1178	1	p3	(GCG)5	15	705	719	GTACGGGCTGTAGTCTTGGG	59.615	20	GTTAAACCAAGCGATGAGGC	59.713	20	225	652	876	GTACGGGCTGTAGTCTTGGG	59.615	20	CCGAGAAGAAGGCTGAGAAA	59.688	20	251	652	902	GTACGGGCTGTAGTCTTGGG	59.615	20	GAGGAGAAGGGAACAGAGCC	60.336	20	270	652	921
Locus_255_Transcript_3/5_Confidence_0.615_Length_1175	1	p3	(GCG)5	15	705	719	GTACGGGCTGTAGTCTTGGG	59.615	20	TGGAAGCAGAGGAGAAGGAA	60.065	20	278	652	929	GTACGGGCTGTAGTCTTGGG	59.615	20	AGGAGAAGGAAACAGAGCCC	59.817	20	269	652	920	GTACGGGCTGTAGTCTTGGG	59.615	20	CCGAGAAGAAGGCTGAGAAA	59.688	20	251	652	902
Locus_255_Transcript_5/5_Confidence_0.615_Length_1178	1	p3	(GCG)5	15	705	719	GTACGGGCTGTAGTCTTGGG	59.615	20	GTTAAACCAAGCGATGAGGC	59.713	20	225	652	876	GTACGGGCTGTAGTCTTGGG	59.615	20	CCGAGAAGAAGGCTGAGAAA	59.688	20	251	652	902	GTACGGGCTGTAGTCTTGGG	59.615	20	GAGGAGAAGGGAACAGAGCC	60.336	20	270	652	921
Locus_264_Transcript_3/3_Confidence_0.600_Length_923	1	p1	(A)10	10	902	911
Locus_273_Transcript_1/6_Confidence_0.444_Length_502	1	p3	(CAA)5	15	256	270	GCAGCAGCAACAACCATTTA	59.879	20	ACCCATTTGTTGAGCTTGGA	60.495	20	277	17	293	GCAGCAGCAACAACCATTTA	59.879	20	GACCCATTTGTTGAGCTTGG	60.495	20	278	17	294	TCCTCATGCAACAGTGCAAC	60.885	20	CCATTTGTGTCTGAGGCTGA	59.831	20	240	79	318
Locus_273_Transcript_2/6_Confidence_0.444_Length_746	1	p3	(CAA)5	15	256	270	GCAGCAGCAACAACCATTTA	59.879	20	ACCCATTTGTTGAGCTTGGA	60.495	20	277	17	293	GCAGCAGCAACAACCATTTA	59.879	20	GACCCATTTGTTGAGCTTGG	60.495	20	278	17	294	TCCTCATGCAACAGTGCAAC	60.885	20	CCATTTGTGTCTGAGGCTGA	59.831	20	240	79	318
Locus_273_Transcript_4/6_Confidence_0.444_Length_770	1	p3	(CAA)5	15	256	270	GCAGCAGCAACAACCATTTA	59.879	20	ACCCATTTGTTGAGCTTGGA	60.495	20	277	17	293	GCAGCAGCAACAACCATTTA	59.879	20	GACCCATTTGTTGAGCTTGG	60.495	20	278	17	294	TCCTCATGCAACAGTGCAAC	60.885	20	CCATTTGTGTCTGAGGCTGA	59.831	20	240	79	318
Locus_275_Transcript_2/10_Confidence_0.484_Length_1310	1	p4	(TACA)5	20	937	956	AGAGGATGGTGCGTGTTTTC	60.119	20	TACGCAACCGAGGTCTAGGA	60.786	20	266	727	992	GAAGAGGATGGTGCGTGTTT	60.119	20	TACGCAACCGAGGTCTAGGA	60.786	20	268	725	992	GTTTGAAGAGGATGGTGCGT	60.119	20	TACGCAACCGAGGTCTAGGA	60.786	20	272	721	992
Locus_275_Transcript_9/10_Confidence_0.323_Length_1747	1	p3	(CGG)5	15	72	86	AGAAGGGGCTTGACGCTG	61.507	18	GTGCCGGTAGTTCTCGTAGC	59.904	20	122	32	153	CAGAAGGGGCTTGACGCT	61.507	18	GTGCCGGTAGTTCTCGTAGC	59.904	20	123	31	153	AGAAGGGGCTTGACGCTG	61.507	18	CCTCCTTCAGTCCTCCCTTC	60.186	20	177	32	208
Locus_277_Transcript_1/4_Confidence_0.700_Length_1133	1	p1	(T)10	10	14	23
Locus_277_Transcript_2/4_Confidence_0.700_Length_1133	1	p1	(T)10	10	14	23
Locus_277_Transcript_3/4_Confidence_0.700_Length_1133	1	p1	(T)10	10	14	23
Locus_277_Transcript_4/4_Confidence_0.700_Length_1133	1	p1	(T)10	10	14	23
Locus_285_Transcript_1/5_Confidence_0.636_Length_1214	1	p1	(A)10	10	58	67	CAATGTTTTCTTTGCCTTGC	58.413	20	TGAGCCGTTGGTTGATACTG	59.716	20	244	2	245	GCAATGTTTTCTTTGCCTTG	58.413	20	TGAGCCGTTGGTTGATACTG	59.716	20	245	1	245	TGCAATGTTTTCTTTGCCTT	58.413	20	TGAGCCGTTGGTTGATACTG	59.716	20	246	0	245
Locus_285_Transcript_1/5_Confidence_0.636_Length_1214	2	p3	(CAC)6	18	507	524	AGAAGTAAGCGCCCTTTTCC	59.856	20	CACTTGCCTTTCCTGATGGT	60.111	20	133	419	551	CATTCAAGGCCGTAGTCTCG	60.786	20	CACTTGCCTTTCCTGATGGT	60.111	20	280	272	551	GCAGAAGTAAGCGCCCTTTT	60.868	20	CACTTGCCTTTCCTGATGGT	60.111	20	135	417	551
Locus_285_Transcript_2/5_Confidence_0.636_Length_1208	1	p1	(A)10	10	58	67	CAATGTTTTCTTTGCCTTGC	58.413	20	TGAGCCGTTGGTTGATACTG	59.716	20	244	2	245	GCAATGTTTTCTTTGCCTTG	58.413	20	TGAGCCGTTGGTTGATACTG	59.716	20	245	1	245	TGCAATGTTTTCTTTGCCTT	58.413	20	TGAGCCGTTGGTTGATACTG	59.716	20	246	0	245
Locus_285_Transcript_3/5_Confidence_0.636_Length_1207	1	p1	(A)10	10	58	67	CAATGTTTTCTTTGCCTTGC	58.413	20	TGAGCCGTTGGTTGATACTG	59.716	20	244	2	245	GCAATGTTTTCTTTGCCTTG	58.413	20	TGAGCCGTTGGTTGATACTG	59.716	20	245	1	245	TGCAATGTTTTCTTTGCCTT	58.413	20	TGAGCCGTTGGTTGATACTG	59.716	20	246	0	245
Locus_285_Transcript_3/5_Confidence_0.636_Length_1207	2	p3	(CAC)6	18	507	524	AGAAGTAAGCGCCCTTTTCC	59.856	20	CACTTGCCTTTCCTGATGGT	60.111	20	133	419	551	CATTCAAGGCCGTAGTCTCG	60.786	20	CACTTGCCTTTCCTGATGGT	60.111	20	280	272	551	GCAGAAGTAAGCGCCCTTTT	60.868	20	CACTTGCCTTTCCTGATGGT	60.111	20	135	417	551
Locus_285_Transcript_4/5_Confidence_0.455_Length_790	1	p3	(CAC)6	18	83	100	ACAATCCACATTTCCCAAGC	59.797	20	CACTTGCCTTTCCTGATGCT	60.397	20	118	10	127	CCTTTTCCCACAATCCACAT	59.647	20	CACTTGCCTTTCCTGATGCT	60.397	20	127	1	127	AATAATTCTCCCCCTCCCCT	59.979	20	GGATGGAGACATGGGGATTT	60.920	20	102	51	152
Locus_285_Transcript_5/5_Confidence_0.636_Length_1214	1	p1	(A)10	10	58	67	CAATGTTTTCTTTGCCTTGC	58.413	20	TGAGCCGTTGGTTGATACTG	59.716	20	244	2	245	GCAATGTTTTCTTTGCCTTG	58.413	20	TGAGCCGTTGGTTGATACTG	59.716	20	245	1	245	TGCAATGTTTTCTTTGCCTT	58.413	20	TGAGCCGTTGGTTGATACTG	59.716	20	246	0	245
Locus_285_Transcript_5/5_Confidence_0.636_Length_1214	2	p3	(CAC)6	18	507	524	AGAAGTAAGCGCCCTTTTCC	59.856	20	CACTTGCCTTTCCTGATGGT	60.111	20	133	419	551	CATTCAAGGCCGTAGTCTCG	60.786	20	CACTTGCCTTTCCTGATGGT	60.111	20	280	272	551	GCAGAAGTAAGCGCCCTTTT	60.868	20	CACTTGCCTTTCCTGATGGT	60.111	20	135	417	551
Locus_289_Transcript_7/10_Confidence_0.115_Length_942	1	p3	(ACA)5	15	124	138	TAACATGCTCCCAAACCTCC	59.933	20	CTTTTCTGCGTGCAATTTGA	59.992	20	200	98	297	TAACATGCTCCCAAACCTCC	59.933	20	TCGTCTCGATCAACTTGTGG	59.831	20	121	98	218	TAACATGCTCCCAAACCTCC	59.933	20	TGCAGAGATTGAACAGGTGG	59.831	20	230	98	327
Locus_295_Transcript_1/2_Confidence_1.000_Length_783	1	p2	(GT)8	16	584	599	CCTCCCCAAAGTGAGTCAAG	59.691	20	AGCATCATCATCTGGCACAA	60.233	20	179	451	629	CCTCCCCAAAGTGAGTCAAG	59.691	20	TGACAACAACAACACCAGCA	59.751	20	195	451	645	CCTCCCCAAAGTGAGTCAAG	59.691	20	CGATCCTAGCGGTTTTTCAC	59.708	20	216	451	666
Locus_295_Transcript_2/2_Confidence_1.000_Length_805	1	c	(GT)7ttgttgtgcttttgtgccagatgatgatgctgg(TGT)5	62	584	645	CCTCCCCAAAGTGAGTCAAG	59.691	20	TTGTCGCACTAACACGATCC	59.722	20	231	451	681	CCTCCCCAAAGTGAGTCAAG	59.691	20	ACGATCCTAGCGGTTTTTCA	59.708	20	218	451	668	CCTCCCCAAAGTGAGTCAAG	59.691	20	CACGATCCTAGCGGTTTTTC	59.708	20	219	451	669
Locus_296_Transcript_2/6_Confidence_0.200_Length_649	1	p3	(TGC)5	15	564	578	CTCATCCAGCAAGTCGTTGA	59.984	20	TACCAGTGGAGAGAGGAGGG	59.249	20	234	381	614	CTCATCCAGCAAGTCGTTGA	59.984	20	GAGAGGAGGGCTCACAAGAG	59.127	20	224	381	604	CTCATCCAGCAAGTCGTTGA	59.984	20	AGAGAGGAGGGCTCACAAGA	59.127	20	225	381	605
Locus_296_Transcript_5/6_Confidence_0.600_Length_2113	1	p3	(TGC)5	15	765	779	CTCATCCAGCAAGTCGTTGA	59.984	20	GCCTGGATTTACGTTTGGAA	59.938	20	280	582	861	GAGCTTCTCAGGCTCATTGC	60.249	20	GCCTGGATTTACGTTTGGAA	59.938	20	148	714	861	CCAGCAAGTCGTTGATGATG	60.263	20	GCCTGGATTTACGTTTGGAA	59.938	20	275	587	861
Locus_299_Transcript_1/3_Confidence_0.714_Length_1099	1	p3	(CAC)5	15	801	815	AGGACTGGCAGGTGAAAGTG	60.298	20	AGAGCAACGGAGTTGAGCAT	60.020	20	258	662	919	GAAGGTCATCAAAGCCAAGG	59.670	20	AGAGCAACGGAGTTGAGCAT	60.020	20	161	759	919	AGGACTGGCAGGTGAAAGTG	60.298	20	GAAAACCAAGAGCAACGGAG	59.853	20	266	662	927
Locus_299_Transcript_2/3_Confidence_0.714_Length_1099	1	p3	(CAC)5	15	801	815	AGGACTGGCAGGTGAAAGTG	60.298	20	AGAGCAACGGAGTTGAGCAT	60.020	20	258	662	919	GAAGGTCATCAAAGCCAAGG	59.670	20	AGAGCAACGGAGTTGAGCAT	60.020	20	161	759	919	AGGACTGGCAGGTGAAAGTG	60.298	20	GAAAACCAAGAGCAACGGAG	59.853	20	266	662	927
Locus_299_Transcript_3/3_Confidence_0.714_Length_1099	1	p3	(CAC)5	15	801	815	AGGACTGGCAGGTGAAAGTG	60.298	20	AGAGCAACGGAGTTGAGCAT	60.020	20	258	662	919	GAAGGTCATCAAAGCCAAGG	59.670	20	AGAGCAACGGAGTTGAGCAT	60.020	20	161	759	919	AGGACTGGCAGGTGAAAGTG	60.298	20	GAAAACCAAGAGCAACGGAG	59.853	20	266	662	927
Locus_306_Transcript_1/1_Confidence_1.000_Length_875	1	p3	(TTC)5	15	179	193	AAGGCCGAGTCTGCAAGTTA	60.015	20	ACACCCAAGAACCTACCACG	59.884	20	215	121	335	TAAGGCCGAGTCTGCAAGTT	60.015	20	ACACCCAAGAACCTACCACG	59.884	20	216	120	335	CGTCTCGAGTCAACCTCCTC	59.986	20	AGCTGCAGCATCTCCTCTTC	59.857	20	215	33	247
Locus_310_Transcript_6/7_Confidence_0.125_Length_1256	1	p1	(T)12	12	69	80	CAAAGACTTGCATTCAACTTCA	58.081	22	TAGGGAGGCCTGGTAATGTG	59.948	20	161	0	160	CAAAGACTTGCATTCAACTTCA	58.081	22	TTCAGTGTGGGATTGGATCA	59.893	20	138	0	137	CAAAGACTTGCATTCAACTTCA	58.081	22	CCCAGTTATCGCTTCTCCAG	59.830	20	211	0	210
Locus_311_Transcript_1/7_Confidence_0.550_Length_2249	1	p3	(AGT)5	15	85	99	CCAGGGAGTTCAGTTCCAGA	60.229	20	TAGGAACCTGTCGTCCAACC	59.966	20	148	1	148	CCAGGGAGTTCAGTTCCAGA	60.229	20	TCCAACCGTGTGATTGCTTA	60.111	20	135	1	135	CCAGGGAGTTCAGTTCCAGA	60.229	20	TGTTCTCTCGGTGATTCGTG	59.831	20	174	1	174
Locus_311_Transcript_2/7_Confidence_0.300_Length_1028	1	p3	(AGT)5	15	85	99	CCAGGGAGTTCAGTTCCAGA	60.229	20	TAGGAACCTGTCGTCCAACC	59.966	20	148	1	148	CCAGGGAGTTCAGTTCCAGA	60.229	20	TCCAACCGTGTGATTGCTTA	60.111	20	135	1	135	CCAGGGAGTTCAGTTCCAGA	60.229	20	TGTTCTCTCGGTGATTCGTG	59.831	20	174	1	174
Locus_311_Transcript_3/7_Confidence_0.400_Length_1122	1	p3	(AGT)5	15	85	99	CCAGGGAGTTCAGTTCCAGA	60.229	20	TAGGAACCTGTCGTCCAACC	59.966	20	148	1	148	CCAGGGAGTTCAGTTCCAGA	60.229	20	TCCAACCGTGTGATTGCTTA	60.111	20	135	1	135	CCAGGGAGTTCAGTTCCAGA	60.229	20	TGTTCTCTCGGTGATTCGTG	59.831	20	174	1	174
Locus_311_Transcript_4/7_Confidence_0.450_Length_2249	1	p3	(AGT)5	15	85	99	CCAGGGAGTTCAGTTCCAGA	60.229	20	TAGGAACCTGTCGTCCAACC	59.966	20	148	1	148	CCAGGGAGTTCAGTTCCAGA	60.229	20	TCCAACCGTGTGATTGCTTA	60.111	20	135	1	135	CCAGGGAGTTCAGTTCCAGA	60.229	20	TGTTCTCTCGGTGATTCGTG	59.831	20	174	1	174
Locus_311_Transcript_5/7_Confidence_0.300_Length_1122	1	p3	(AGT)5	15	85	99	CCAGGGAGTTCAGTTCCAGA	60.229	20	TAGGAACCTGTCGTCCAACC	59.966	20	148	1	148	CCAGGGAGTTCAGTTCCAGA	60.229	20	TCCAACCGTGTGATTGCTTA	60.111	20	135	1	135	CCAGGGAGTTCAGTTCCAGA	60.229	20	TGTTCTCTCGGTGATTCGTG	59.831	20	174	1	174
Locus_311_Transcript_6/7_Confidence_0.500_Length_2237	1	p3	(AGT)5	15	85	99	CCAGGGAGTTCAGTTCCAGA	60.229	20	TAGGAACCTGTCGTCCAACC	59.966	20	148	1	148	CCAGGGAGTTCAGTTCCAGA	60.229	20	TCCAACCGTGTGATTGCTTA	60.111	20	135	1	135	CCAGGGAGTTCAGTTCCAGA	60.229	20	TGTTCTCTCGGTGATTCGTG	59.831	20	174	1	174
Locus_311_Transcript_7/7_Confidence_0.450_Length_2249	1	p3	(AGT)5	15	85	99	CCAGGGAGTTCAGTTCCAGA	60.229	20	TAGGAACCTGTCGTCCAACC	59.966	20	148	1	148	CCAGGGAGTTCAGTTCCAGA	60.229	20	TCCAACCGTGTGATTGCTTA	60.111	20	135	1	135	CCAGGGAGTTCAGTTCCAGA	60.229	20	TGTTCTCTCGGTGATTCGTG	59.831	20	174	1	174
Locus_322_Transcript_3/10_Confidence_0.104_Length_1057	1	p1	(T)10	10	1	10
Locus_322_Transcript_4/10_Confidence_0.104_Length_1018	1	p1	(A)10	10	1009	1018
Locus_336_Transcript_1/7_Confidence_0.647_Length_3286	1	p2	(CA)7	14	148	161	ATACCATTTCCCAGTGCCAG	59.813	20	ACTTCGTCCTTTGCTCCAGA	59.989	20	271	27	297	ATACCATTTCCCAGTGCCAG	59.813	20	TGTGTAGAAGGCTGGTCGTG	59.897	20	247	27	273	ATACCATTTCCCAGTGCCAG	59.813	20	TCAACTTCGTCCTTTGCTCC	60.375	20	274	27	300
Locus_336_Transcript_2/7_Confidence_0.647_Length_3286	1	p2	(CA)7	14	148	161	ATACCATTTCCCAGTGCCAG	59.813	20	ACTTCGTCCTTTGCTCCAGA	59.989	20	271	27	297	ATACCATTTCCCAGTGCCAG	59.813	20	TGTGTAGAAGGCTGGTCGTG	59.897	20	247	27	273	ATACCATTTCCCAGTGCCAG	59.813	20	TCAACTTCGTCCTTTGCTCC	60.375	20	274	27	300
Locus_336_Transcript_3/7_Confidence_0.647_Length_2491	1	p2	(CA)7	14	148	161	ATACCATTTCCCAGTGCCAG	59.813	20	ACTTCGTCCTTTGCTCCAGA	59.989	20	271	27	297	ATACCATTTCCCAGTGCCAG	59.813	20	TGTGTAGAAGGCTGGTCGTG	59.897	20	247	27	273	ATACCATTTCCCAGTGCCAG	59.813	20	TCAACTTCGTCCTTTGCTCC	60.375	20	274	27	300
Locus_336_Transcript_4/7_Confidence_0.647_Length_3289	1	p2	(CA)7	14	148	161	ATACCATTTCCCAGTGCCAG	59.813	20	ACTTCGTCCTTTGCTCCAGA	59.989	20	271	27	297	ATACCATTTCCCAGTGCCAG	59.813	20	TGTGTAGAAGGCTGGTCGTG	59.897	20	247	27	273	ATACCATTTCCCAGTGCCAG	59.813	20	TCAACTTCGTCCTTTGCTCC	60.375	20	274	27	300
Locus_336_Transcript_5/7_Confidence_0.647_Length_3286	1	p2	(CA)7	14	148	161	ATACCATTTCCCAGTGCCAG	59.813	20	ACTTCGTCCTTTGCTCCAGA	59.989	20	271	27	297	ATACCATTTCCCAGTGCCAG	59.813	20	TGTGTAGAAGGCTGGTCGTG	59.897	20	247	27	273	ATACCATTTCCCAGTGCCAG	59.813	20	TCAACTTCGTCCTTTGCTCC	60.375	20	274	27	300
Locus_336_Transcript_7/7_Confidence_0.647_Length_3286	1	p2	(CA)7	14	148	161	ATACCATTTCCCAGTGCCAG	59.813	20	ACTTCGTCCTTTGCTCCAGA	59.989	20	271	27	297	ATACCATTTCCCAGTGCCAG	59.813	20	TGTGTAGAAGGCTGGTCGTG	59.897	20	247	27	273	ATACCATTTCCCAGTGCCAG	59.813	20	TCAACTTCGTCCTTTGCTCC	60.375	20	274	27	300
Locus_370_Transcript_1/5_Confidence_0.583_Length_1092	1	p4	(GTGC)5	20	922	941	GACGAGCTTCGTCTGGTAGG	60.012	20	GATAAATACGCACCCGCAAC	60.351	20	263	749	1011	CCTTCTTCTCCTCGAGCGTA	59.711	20	GATAAATACGCACCCGCAAC	60.351	20	240	772	1011	ACCAGCACCTCCACAGTCAT	60.596	20	GATAAATACGCACCCGCAAC	60.351	20	157	855	1011
Locus_375_Transcript_1/2_Confidence_1.000_Length_439	1	p1	(A)10	10	430	439
Locus_375_Transcript_2/2_Confidence_1.000_Length_405	1	p1	(A)10	10	396	405
Locus_377_Transcript_1/1_Confidence_1.000_Length_499	1	p3	(CGC)5	15	331	345	TACAGGTACTGGGTGCGTGA	60.175	20	TTGAGGTTCTTTTCCTCCCA	59.641	20	170	265	434	TTACAGGTACTGGGTGCGTG	59.634	20	TTGAGGTTCTTTTCCTCCCA	59.641	20	171	264	434	GGCGGAGAAGTCGTCTTACA	60.397	20	TTGAGGTTCTTTTCCTCCCA	59.641	20	186	249	434
Locus_378_Transcript_2/3_Confidence_0.571_Length_435	1	p3	(GGC)5	15	202	216	AGGTCCGAAAGGCTGAGAAT	60.212	20	CTTACAAGATGGCCACGGAT	59.955	20	253	161	413	AGGTCCGAAAGGCTGAGAAT	60.212	20	GTGCCTGAAGCCGTATGATT	60.103	20	231	161	391	AGGTCCGAAAGGCTGAGAAT	60.212	20	GCCTGCCTCCTTACAAGATG	59.836	20	262	161	422
Locus_400_Transcript_1/6_Confidence_0.474_Length_1035	1	p2	(TA)8	16	219	234	CCTTTTTGCAAAGGAGCAAG	59.990	20	CAGCCGCTTGTTGTAGTGAA	60.050	20	100	167	266	CCACACCAAAATGCAAACAC	59.864	20	CAGCCGCTTGTTGTAGTGAA	60.050	20	161	106	266	ACCACACCAAAATGCAAACA	59.864	20	CAGCCGCTTGTTGTAGTGAA	60.050	20	162	105	266
Locus_400_Transcript_1/6_Confidence_0.474_Length_1035	2	p3	(CTC)5	15	897	911	TCCGCTCGAACTTCTTCTTC	59.694	20	CATAGGCAGGCTGGAGGAG	60.908	19	131	844	974	CATCCGCTCGAACTTCTTCT	59.574	20	CATAGGCAGGCTGGAGGAG	60.908	19	133	842	974	TCCGCTCGAACTTCTTCTTC	59.694	20	GTTCATAGGCAGGCTGGAGG	62.071	20	134	844	977
Locus_400_Transcript_2/6_Confidence_0.474_Length_1064	1	p3	(TCC)5	15	878	892	CTCACCTTGTCCGGGAACT	60.096	19	GTAGGCTGGAGGAGCAGAAG	59.187	20	160	790	949	CATTGAACTTGACCACGGC	60.104	19	GTAGGCTGGAGGAGCAGAAG	59.187	20	180	770	949	GCATTGAACTTGACCACGG	60.104	19	GTAGGCTGGAGGAGCAGAAG	59.187	20	181	769	949
Locus_400_Transcript_3/6_Confidence_0.421_Length_1027	1	p3	(CTC)5	15	889	903	TCCGCTCGAACTTCTTCTTC	59.694	20	CATAGGCAGGCTGGAGGAG	60.908	19	131	836	966	CATCCGCTCGAACTTCTTCT	59.574	20	CATAGGCAGGCTGGAGGAG	60.908	19	133	834	966	TCCGCTCGAACTTCTTCTTC	59.694	20	GTTCATAGGCAGGCTGGAGG	62.071	20	134	836	969
Locus_400_Transcript_4/6_Confidence_0.421_Length_1033	1	p3	(CTC)7	21	889	909	CATCCGCTCGAACTTCTTCT	59.574	20	CATAGGCAGGCTGGAGGAG	60.908	19	139	834	972	CATCCGCTCGAACTTCTTCT	59.574	20	GTTCATAGGCAGGCTGGAGG	62.071	20	142	834	975	CATCCGCTCGAACTTCTTCT	59.574	20	CATAGGCAGGCTGGAGGA	59.893	18	139	834	972
Locus_400_Transcript_5/6_Confidence_0.421_Length_1027	1	p3	(CTC)5	15	889	903	TCCGCTCGAACTTCTTCTTC	59.694	20	CATAGGCAGGCTGGAGGAG	60.908	19	131	836	966	CATCCGCTCGAACTTCTTCT	59.574	20	CATAGGCAGGCTGGAGGAG	60.908	19	133	834	966	TCCGCTCGAACTTCTTCTTC	59.694	20	GTTCATAGGCAGGCTGGAGG	62.071	20	134	836	969
Locus_400_Transcript_6/6_Confidence_0.474_Length_1063	1	p3	(TCC)5	15	877	891	CTCACCTTGTCCGGGAACT	60.096	19	GTAGGCTGGAGGAGCAGAAG	59.187	20	160	789	948	CATTGAACTTGACCACGGC	60.104	19	GTAGGCTGGAGGAGCAGAAG	59.187	20	180	769	948	GCATTGAACTTGACCACGG	60.104	19	GTAGGCTGGAGGAGCAGAAG	59.187	20	181	768	948
Locus_412_Transcript_4/6_Confidence_0.308_Length_1305	1	p4	(GCGA)5	20	1145	1164	TCTTTTCAGTTGCGCTCTCA	59.864	20	TCTCCGTCTCTCCCCCTAAT	60.030	20	225	1024	1248	TCTTTTCAGTTGCGCTCTCA	59.864	20	TCTCCCCCACCAATACTCTG	59.920	20	169	1024	1192	TCTTTTCAGTTGCGCTCTCA	59.864	20	GATTCTGTTGTTCTCCCCCA	59.903	20	180	1024	1203
Locus_435_Transcript_1/4_Confidence_0.667_Length_1722	1	p3	(GAC)8	24	692	715	GTCATACGATCCGGTCATCC	60.166	20	GTTCGAGTTCTGGTGGAACC	59.555	20	265	636	900	GGTCATACGATCCGGTCATC	60.166	20	GTTCGAGTTCTGGTGGAACC	59.555	20	266	635	900	GTCATACGATCCGGTCATCC	60.166	20	CGTTCGAGTTCTGGTGGAAC	60.690	20	266	636	901
Locus_435_Transcript_2/4_Confidence_0.667_Length_1785	1	p3	(GAC)8	24	692	715	GTCATACGATCCGGTCATCC	60.166	20	GTTCGAGTTCTGGTGGAACC	59.555	20	265	636	900	GGTCATACGATCCGGTCATC	60.166	20	GTTCGAGTTCTGGTGGAACC	59.555	20	266	635	900	GTCATACGATCCGGTCATCC	60.166	20	CGTTCGAGTTCTGGTGGAAC	60.690	20	266	636	901
Locus_435_Transcript_4/4_Confidence_0.667_Length_1785	1	p3	(GAC)8	24	692	715	GTCATACGATCCGGTCATCC	60.166	20	GTTCGAGTTCTGGTGGAACC	59.555	20	265	636	900	GGTCATACGATCCGGTCATC	60.166	20	GTTCGAGTTCTGGTGGAACC	59.555	20	266	635	900	GTCATACGATCCGGTCATCC	60.166	20	CGTTCGAGTTCTGGTGGAAC	60.690	20	266	636	901
Locus_438_Transcript_1/8_Confidence_0.650_Length_2534	1	p1	(A)10	10	57	66	TTCTCCTCTGATTGGTTGCC	60.195	20	TCCAAATTCATCTTGCCCTC	60.014	20	243	11	253	TTCTCCTCTGATTGGTTGCC	60.195	20	TCTCCAAATTCATCTTGCCC	60.014	20	245	11	255	TTCTCCTCTGATTGGTTGCC	60.195	20	GTCGATCTAACCTGGCGGTA	60.096	20	199	11	209
Locus_438_Transcript_2/8_Confidence_0.650_Length_2519	1	p1	(A)14	14	54	67	TTCTCCTCTGATTGGTTGCC	60.195	20	TCCAAATTCATCTTGCCCTC	60.014	20	243	8	250	TTCTCCTCTGATTGGTTGCC	60.195	20	TCTCCAAATTCATCTTGCCC	60.014	20	245	8	252	TTCTCCTCTGATTGGTTGCC	60.195	20	GTCGATCTAACCTGGCGGTA	60.096	20	199	8	206
Locus_438_Transcript_3/8_Confidence_0.650_Length_2533	1	p1	(A)14	14	54	67	TTCTCCTCTGATTGGTTGCC	60.195	20	TCCAAATTCATCTTGCCCTC	60.014	20	243	8	250	TTCTCCTCTGATTGGTTGCC	60.195	20	TCTCCAAATTCATCTTGCCC	60.014	20	245	8	252	TTCTCCTCTGATTGGTTGCC	60.195	20	GTCGATCTAACCTGGCGGTA	60.096	20	199	8	206
Locus_438_Transcript_5/8_Confidence_0.650_Length_2531	1	p1	(A)14	14	54	67	TTCTCCTCTGATTGGTTGCC	60.195	20	TCCAAATTCATCTTGCCCTC	60.014	20	243	8	250	TTCTCCTCTGATTGGTTGCC	60.195	20	TCTCCAAATTCATCTTGCCC	60.014	20	245	8	252	TTCTCCTCTGATTGGTTGCC	60.195	20	GTCGATCTAACCTGGCGGTA	60.096	20	199	8	206
Locus_438_Transcript_6/8_Confidence_0.650_Length_2531	1	p1	(A)14	14	54	67	TTCTCCTCTGATTGGTTGCC	60.195	20	TCCAAATTCATCTTGCCCTC	60.014	20	243	8	250	TTCTCCTCTGATTGGTTGCC	60.195	20	TCTCCAAATTCATCTTGCCC	60.014	20	245	8	252	TTCTCCTCTGATTGGTTGCC	60.195	20	GTCGATCTAACCTGGCGGTA	60.096	20	199	8	206
Locus_438_Transcript_7/8_Confidence_0.550_Length_2531	1	p1	(A)14	14	54	67	TTCTCCTCTGATTGGTTGCC	60.195	20	TCCAAATTCATCTTGCCCTC	60.014	20	243	8	250	TTCTCCTCTGATTGGTTGCC	60.195	20	TCTCCAAATTCATCTTGCCC	60.014	20	245	8	252	TTCTCCTCTGATTGGTTGCC	60.195	20	GTCGATCTAACCTGGCGGTA	60.096	20	199	8	206
Locus_438_Transcript_8/8_Confidence_0.650_Length_2531	1	p1	(A)14	14	54	67	TTCTCCTCTGATTGGTTGCC	60.195	20	TCCAAATTCATCTTGCCCTC	60.014	20	243	8	250	TTCTCCTCTGATTGGTTGCC	60.195	20	TCTCCAAATTCATCTTGCCC	60.014	20	245	8	252	TTCTCCTCTGATTGGTTGCC	60.195	20	GTCGATCTAACCTGGCGGTA	60.096	20	199	8	206
Locus_452_Transcript_1/6_Confidence_0.615_Length_1225	1	p1	(A)10	10	1173	1182	TCTTCCTCCGTCTCTTCAGC	59.679	20	CTCGCTTTCCCCTTGATAGA	59.406	20	249	967	1215	TCTTCCTCCGTCTCTTCAGC	59.679	20	TCTCGCTTTCCCCTTGATAG	59.406	20	250	967	1216	TCTTCCTCCGTCTCTTCAGC	59.679	20	CTCTCGCTTTCCCCTTGATA	59.406	20	251	967	1217
Locus_452_Transcript_2/6_Confidence_0.615_Length_1230	1	p1	(A)11	11	1164	1174	CTCTTCCTCCCCCTCTTCAG	60.319	20	CTCGCTTTCCCCTTGATAGA	59.406	20	242	966	1207	CTCTTCCTCCCCCTCTTCAG	60.319	20	TCTCGCTTTCCCCTTGATAG	59.406	20	243	966	1208	CTCTTCCTCCCCCTCTTCAG	60.319	20	CTCTCGCTTTCCCCTTGATA	59.406	20	244	966	1209
Locus_452_Transcript_4/6_Confidence_0.615_Length_1327	1	p1	(A)11	11	1261	1271	CTCTTCCTCCCCCTCTTCAG	60.319	20	CTCGCTTTCCCCTTGATAGA	59.406	20	242	1063	1304	CTCTTCCTCCCCCTCTTCAG	60.319	20	TCTCGCTTTCCCCTTGATAG	59.406	20	243	1063	1305	CTCTTCCTCCCCCTCTTCAG	60.319	20	CTCTCGCTTTCCCCTTGATA	59.406	20	244	1063	1306
Locus_452_Transcript_5/6_Confidence_0.462_Length_1230	1	p1	(A)11	11	1164	1174	CTCTTCCTCCCCCTCTTCAG	60.319	20	CTCGCTTTCCCCTTGATAGA	59.406	20	242	966	1207	CTCTTCCTCCCCCTCTTCAG	60.319	20	TCTCGCTTTCCCCTTGATAG	59.406	20	243	966	1208	CTCTTCCTCCCCCTCTTCAG	60.319	20	CTCTCGCTTTCCCCTTGATA	59.406	20	244	966	1209
Locus_452_Transcript_6/6_Confidence_0.615_Length_1230	1	p1	(A)11	11	1164	1174	CTCTTCCTCCCCCTCTTCAG	60.319	20	CTCGCTTTCCCCTTGATAGA	59.406	20	242	966	1207	CTCTTCCTCCCCCTCTTCAG	60.319	20	TCTCGCTTTCCCCTTGATAG	59.406	20	243	966	1208	CTCTTCCTCCCCCTCTTCAG	60.319	20	CTCTCGCTTTCCCCTTGATA	59.406	20	244	966	1209
Locus_463_Transcript_1/1_Confidence_1.000_Length_877	1	p2	(AG)11	22	818	839
Locus_474_Transcript_1/3_Confidence_0.600_Length_649	1	p3	(CGG)5	15	589	603	GAGCTCAGTATCAGCCCCAG	59.973	20	TGTAGTGCCGAAAGAAAGCC	60.386	20	201	443	643	CCTCTAGCAACAACCCTTGC	59.875	20	TGTAGTGCCGAAAGAAAGCC	60.386	20	169	475	643	GCTTGGAGGAGAGGATGTTG	59.803	20	TGTAGTGCCGAAAGAAAGCC	60.386	20	260	384	643
Locus_485_Transcript_4/5_Confidence_0.455_Length_973	1	p1	(T)11	11	907	917	CCGTGGTCTGAAACCAGATT	59.966	20	CTCCTCTTCCAAATCGATGG	59.623	20	203	743	945	CTTTGTGGAGCATGGGAGAT	60.073	20	CTCCTCTTCCAAATCGATGG	59.623	20	137	809	945	AACTTTGTGGAGCATGGGAG	60.111	20	CTCCTCTTCCAAATCGATGG	59.623	20	139	807	945
Locus_490_Transcript_1/3_Confidence_0.600_Length_630	1	p1	(A)11	11	620	630
Locus_495_Transcript_3/4_Confidence_0.375_Length_1230	1	p1	(A)11	11	1220	1230
Locus_501_Transcript_1/5_Confidence_0.538_Length_886	1	p3	(CGC)6	18	250	267	GCTCCATTAGGCCAACAAGA	60.214	20	CACCGGGAGTAATCCTCGAC	61.805	20	137	157	293	TCAGTTGCAAGAAGCTCCAA	59.716	20	CACCGGGAGTAATCCTCGAC	61.805	20	277	17	293	TTCAGTTGCAAGAAGCTCCA	59.716	20	CACCGGGAGTAATCCTCGAC	61.805	20	278	16	293
Locus_501_Transcript_2/5_Confidence_0.231_Length_731	1	p1	(A)10	10	666	675	CACTTGGTGCTACTGGCAGA	60.049	20	GGTAGTAGTCCCTCGCTCCA	59.308	20	265	463	727	GATCGATCCTCAGCCTCAAG	59.910	20	GGTAGTAGTCCCTCGCTCCA	59.308	20	242	486	727	CGTATGAACTATGCATGGCG	60.118	20	GGTAGTAGTCCCTCGCTCCA	59.308	20	130	598	727
Locus_501_Transcript_4/5_Confidence_0.385_Length_874	1	p3	(CGC)6	18	250	267	GCTCCATTAGGCCAACAAGA	60.214	20	CACCGGGAGTAATCCTCGAC	61.805	20	137	157	293	TCAGTTGCAAGAAGCTCCAA	59.716	20	CACCGGGAGTAATCCTCGAC	61.805	20	277	17	293	TTCAGTTGCAAGAAGCTCCA	59.716	20	CACCGGGAGTAATCCTCGAC	61.805	20	278	16	293
Locus_501_Transcript_4/5_Confidence_0.385_Length_874	2	p1	(A)10	10	809	818	CACTTGGTGCTACTGGCAGA	60.049	20	GGTAGTAGTCCCTCGCTCCA	59.308	20	265	606	870	GATCGATCCTCAGCCTCAAG	59.910	20	GGTAGTAGTCCCTCGCTCCA	59.308	20	242	629	870	CGTATGAACTATGCATGGCG	60.118	20	GGTAGTAGTCCCTCGCTCCA	59.308	20	130	741	870
Locus_501_Transcript_5/5_Confidence_0.538_Length_886	1	p3	(CGC)6	18	250	267	GCTCCATTAGGCCAACAAGA	60.214	20	CACCGGGAGTAATCCTCGAC	61.805	20	137	157	293	TCAGTTGCAAGAAGCTCCAA	59.716	20	CACCGGGAGTAATCCTCGAC	61.805	20	277	17	293	TTCAGTTGCAAGAAGCTCCA	59.716	20	CACCGGGAGTAATCCTCGAC	61.805	20	278	16	293
Locus_505_Transcript_1/9_Confidence_0.417_Length_1030	1	p3	(GGC)6	18	1011	1028
Locus_505_Transcript_2/9_Confidence_0.625_Length_1823	1	p3	(GGC)6	18	1804	1821
Locus_505_Transcript_4/9_Confidence_0.542_Length_1823	1	p3	(GGC)6	18	1804	1821
Locus_505_Transcript_5/9_Confidence_0.542_Length_1823	1	p3	(GGC)6	18	1804	1821
Locus_505_Transcript_6/9_Confidence_0.542_Length_1823	1	p3	(GGC)6	18	1804	1821
Locus_505_Transcript_9/9_Confidence_0.542_Length_1823	1	p3	(GGC)6	18	1804	1821
Locus_509_Transcript_1/3_Confidence_0.600_Length_1047	1	p1	(A)13	13	1017	1029
Locus_517_Transcript_1/2_Confidence_1.000_Length_2179	1	p1	(T)10	10	180	189	CTTCCTTTTGTCGGCACTTC	59.853	20	CCCACCGCTGTTGACTTAAT	59.993	20	217	26	242	TCTTCCTTTTGTCGGCACTT	59.853	20	CCCACCGCTGTTGACTTAAT	59.993	20	218	25	242	TTCTTCCTTTTGTCGGCACT	59.853	20	CCCACCGCTGTTGACTTAAT	59.993	20	219	24	242
Locus_517_Transcript_1/2_Confidence_1.000_Length_2179	2	p1	(A)10	10	1991	2000	CCCACCGCTGTTGACTTAAT	59.993	20	CTTCCTTTTGTCGGCACTTC	59.853	20	217	1936	2152	CCCACCGCTGTTGACTTAAT	59.993	20	TCTTCCTTTTGTCGGCACTT	59.853	20	218	1936	2153	CCCACCGCTGTTGACTTAAT	59.993	20	TTCTTCCTTTTGTCGGCACT	59.853	20	219	1936	2154
Locus_517_Transcript_2/2_Confidence_1.000_Length_2179	1	p1	(T)10	10	180	189	CTTCCTTTTGTCGGCACTTC	59.853	20	CCCACCGCTGTTGACTTAAT	59.993	20	217	26	242	TCTTCCTTTTGTCGGCACTT	59.853	20	CCCACCGCTGTTGACTTAAT	59.993	20	218	25	242	TTCTTCCTTTTGTCGGCACT	59.853	20	CCCACCGCTGTTGACTTAAT	59.993	20	219	24	242
Locus_517_Transcript_2/2_Confidence_1.000_Length_2179	2	p1	(A)10	10	1991	2000	CCCACCGCTGTTGACTTAAT	59.993	20	CTTCCTTTTGTCGGCACTTC	59.853	20	217	1936	2152	CCCACCGCTGTTGACTTAAT	59.993	20	TCTTCCTTTTGTCGGCACTT	59.853	20	218	1936	2153	CCCACCGCTGTTGACTTAAT	59.993	20	TTCTTCCTTTTGTCGGCACT	59.853	20	219	1936	2154
Locus_533_Transcript_3/8_Confidence_0.450_Length_1504	1	p4	(CCTG)6	24	1207	1230	TGCAAACCGGCAATACTACA	60.133	20	TTCTTTCTTCGGCAACTCGT	59.993	20	246	1178	1423	TGCAAACCGGCAATACTACA	60.133	20	TTACCTTGTTCCCCTGATCG	59.926	20	178	1178	1355	TGCAAACCGGCAATACTACA	60.133	20	GCCGTTTTCGACAGCTTAAC	59.889	20	198	1178	1375
Locus_533_Transcript_7/8_Confidence_0.350_Length_1532	1	p4	(CCTG)6	24	1235	1258	TGCAAACCGGCAATACTACA	60.133	20	TTCTTTCTTCGGCAACTCGT	59.993	20	246	1206	1451	TGCAAACCGGCAATACTACA	60.133	20	TTACCTTGTTCCCCTGATCG	59.926	20	178	1206	1383	TGCAAACCGGCAATACTACA	60.133	20	GCCGTTTTCGACAGCTTAAC	59.889	20	198	1206	1403
Locus_533_Transcript_8/8_Confidence_0.450_Length_1532	1	p4	(CCTG)6	24	1235	1258	TGCAAACCGGCAATACTACA	60.133	20	TTCTTTCTTCGGCAACTCGT	59.993	20	246	1206	1451	TGCAAACCGGCAATACTACA	60.133	20	TTACCTTGTTCCCCTGATCG	59.926	20	178	1206	1383	TGCAAACCGGCAATACTACA	60.133	20	GCCGTTTTCGACAGCTTAAC	59.889	20	198	1206	1403
Locus_534_Transcript_1/6_Confidence_0.643_Length_1568	1	p3	(AGC)5	15	1395	1409	ATCTGCTGTTTCCTGACGCT	60.020	20	ACGTCCCCTGCTCTGATATG	60.096	20	165	1287	1451	GTTGCTGGGGTTTTAGGTGA	59.971	20	ACGTCCCCTGCTCTGATATG	60.096	20	241	1211	1451	GAGGTCCTGGTGGATGAAGA	60.048	20	ACGTCCCCTGCTCTGATATG	60.096	20	184	1268	1451
Locus_534_Transcript_2/6_Confidence_0.643_Length_1568	1	p3	(AGC)5	15	1395	1409	GAGGCTGACAACGAGTCTCC	59.993	20	ACGTCCCCTGCTCTGATATG	60.096	20	223	1229	1451	ATCTGCTGTTTCCTGACGCT	60.020	20	ACGTCCCCTGCTCTGATATG	60.096	20	165	1287	1451	GAGGTCCTGGTGGATGAAGA	60.048	20	ACGTCCCCTGCTCTGATATG	60.096	20	184	1268	1451
Locus_534_Transcript_3/6_Confidence_0.643_Length_1573	1	p3	(AGC)5	15	1395	1409	ATCTGCTGTTTCCTGACGCT	60.020	20	ACGTCCCCTGCTCTGATATG	60.096	20	165	1287	1451	GTTGCTGGGGTTTTAGGTGA	59.971	20	ACGTCCCCTGCTCTGATATG	60.096	20	241	1211	1451	GAGGTCCTGGTGGATGAAGA	60.048	20	ACGTCCCCTGCTCTGATATG	60.096	20	184	1268	1451
Locus_534_Transcript_4/6_Confidence_0.643_Length_1563	1	p3	(AGC)5	15	1390	1404	ATCTGCTGTTTCCTGACGCT	60.020	20	ACGTCCCCTGCTCTGATATG	60.096	20	165	1282	1446	GTTGCTGGGGTTTTAGGTGA	59.971	20	ACGTCCCCTGCTCTGATATG	60.096	20	241	1206	1446	GAGGTCCTGGTGGATGAAGA	60.048	20	ACGTCCCCTGCTCTGATATG	60.096	20	184	1263	1446
Locus_534_Transcript_5/6_Confidence_0.643_Length_1565	1	p3	(AGC)5	15	1392	1406	ATCTGCTGTTTCCTGACGCT	60.020	20	ACGTCCCCTGCTCTGATATG	60.096	20	165	1284	1448	GTTGCTGGGGTTTTAGGTGA	59.971	20	ACGTCCCCTGCTCTGATATG	60.096	20	241	1208	1448	GAGGTCCTGGTGGATGAAGA	60.048	20	ACGTCCCCTGCTCTGATATG	60.096	20	184	1265	1448
Locus_534_Transcript_6/6_Confidence_0.643_Length_1568	1	p3	(AGC)5	15	1395	1409	ATCTGCTGTTTCCTGACGCT	60.020	20	ACGTCCCCTGCTCTGATATG	60.096	20	165	1287	1451	GTTGCTGGGGTTTTAGGTGA	59.971	20	ACGTCCCCTGCTCTGATATG	60.096	20	241	1211	1451	GAGGTCCTGGTGGATGAAGA	60.048	20	ACGTCCCCTGCTCTGATATG	60.096	20	184	1268	1451
Locus_537_Transcript_1/5_Confidence_0.182_Length_317	1	p2	(TC)21	42	4	45
Locus_537_Transcript_2/5_Confidence_0.545_Length_1538	1	p2	(TC)8	16	1	16
Locus_537_Transcript_4/5_Confidence_0.545_Length_1537	1	p2	(TC)8	16	1	16
Locus_537_Transcript_5/5_Confidence_0.545_Length_1538	1	p2	(TC)8	16	1	16
Locus_541_Transcript_3/10_Confidence_0.538_Length_1803	1	p3	(CCG)5	15	1596	1610	CCATGACGACCTCCCTCTT	60.056	19	GTCCTCTGTCTCCTCCTCCC	60.198	20	219	1535	1753	CTCTTCCCCTCCACCATGT	59.905	19	GTCCTCTGTCTCCTCCTCCC	60.198	20	205	1549	1753	CCATGACGACCTCCCTCTT	60.056	19	CTGTCTCCTCCTCCCCAAAT	60.447	20	214	1535	1748
Locus_541_Transcript_4/10_Confidence_0.538_Length_1803	1	p3	(CCG)5	15	1596	1610	CCATGACGACCTCCCTCTT	60.056	19	GTCCTCTGTCTCCTCCTCCC	60.198	20	219	1535	1753	CTCTTCCCCTCCACCATGT	59.905	19	GTCCTCTGTCTCCTCCTCCC	60.198	20	205	1549	1753	CCATGACGACCTCCCTCTT	60.056	19	CTGTCTCCTCCTCCCCAAAT	60.447	20	214	1535	1748
Locus_541_Transcript_5/10_Confidence_0.577_Length_1803	1	p3	(CCG)5	15	1596	1610	CCATGACGACCTCCCTCTT	60.056	19	GTCCTCTGTCTCCTCCTCCC	60.198	20	219	1535	1753	CTCTTCCCCTCCACCATGT	59.905	19	GTCCTCTGTCTCCTCCTCCC	60.198	20	205	1549	1753	CCATGACGACCTCCCTCTT	60.056	19	CTGTCTCCTCCTCCCCAAAT	60.447	20	214	1535	1748
Locus_541_Transcript_6/10_Confidence_0.538_Length_1803	1	p3	(CCG)5	15	1596	1610	CCATGACGACCTCCCTCTT	60.056	19	GTCCTCTGTCTCCTCCTCCC	60.198	20	219	1535	1753	CTCTTCCCCTCCACCATGT	59.905	19	GTCCTCTGTCTCCTCCTCCC	60.198	20	205	1549	1753	CCATGACGACCTCCCTCTT	60.056	19	CTGTCTCCTCCTCCCCAAAT	60.447	20	214	1535	1748
Locus_541_Transcript_7/10_Confidence_0.577_Length_1682	1	p3	(CCG)5	15	1475	1489	CCATGACGACCTCCCTCTT	60.056	19	GTCCTCTGTCTCCTCCTCCC	60.198	20	219	1414	1632	CTCTTCCCCTCCACCATGT	59.905	19	GTCCTCTGTCTCCTCCTCCC	60.198	20	205	1428	1632	CCATGACGACCTCCCTCTT	60.056	19	CTGTCTCCTCCTCCCCAAAT	60.447	20	214	1414	1627
Locus_541_Transcript_9/10_Confidence_0.538_Length_1803	1	p3	(CCG)5	15	1596	1610	CCATGACGACCTCCCTCTT	60.056	19	GTCCTCTGTCTCCTCCTCCC	60.198	20	219	1535	1753	CTCTTCCCCTCCACCATGT	59.905	19	GTCCTCTGTCTCCTCCTCCC	60.198	20	205	1549	1753	CCATGACGACCTCCCTCTT	60.056	19	CTGTCTCCTCCTCCCCAAAT	60.447	20	214	1535	1748
Locus_541_Transcript_10/10_Confidence_0.577_Length_1803	1	p3	(CCG)5	15	1596	1610	CCATGACGACCTCCCTCTT	60.056	19	GTCCTCTGTCTCCTCCTCCC	60.198	20	219	1535	1753	CTCTTCCCCTCCACCATGT	59.905	19	GTCCTCTGTCTCCTCCTCCC	60.198	20	205	1549	1753	CCATGACGACCTCCCTCTT	60.056	19	CTGTCTCCTCCTCCCCAAAT	60.447	20	214	1535	1748
Locus_551_Transcript_2/2_Confidence_1.000_Length_157	1	p3	(GCA)6	18	110	127	CTCAGATCCCTGAGCAGCTT	59.703	20	AGCTGAGGCTGGATGAACTG	60.555	20	103	48	150	CTCAGATCCCTGAGCAGCTT	59.703	20	CAGCTGAGGCTGGATGAACT	60.555	20	104	48	151	CTCAGATCCCTGAGCAGCTT	59.703	20	GCTGAGGCTGGATGAACTG	59.515	19	102	48	149
Locus_560_Transcript_1/6_Confidence_0.667_Length_1968	1	p1	(T)11	11	1958	1968
Locus_560_Transcript_2/6_Confidence_0.667_Length_1968	1	p1	(T)11	11	1958	1968
Locus_560_Transcript_3/6_Confidence_0.667_Length_1968	1	p1	(T)11	11	1958	1968
Locus_560_Transcript_4/6_Confidence_0.667_Length_1968	1	p1	(T)11	11	1958	1968
Locus_560_Transcript_6/6_Confidence_0.667_Length_1968	1	p1	(T)11	11	1958	1968
Locus_580_Transcript_7/8_Confidence_0.619_Length_1575	1	p1	(A)10	10	1566	1575
Locus_586_Transcript_1/1_Confidence_1.000_Length_430	1	p1	(T)10	10	1	10
Locus_594_Transcript_1/6_Confidence_0.583_Length_939	1	p3	(CTC)6	18	58	75	CGCCTTCTTTCTTTCCCATT	60.553	20	TCACCCTCCGTACAACAACA	60.001	20	227	2	228	CGCCTTCTTTCTTTCCCATT	60.553	20	ATCACATACCCGATGGCATT	60.043	20	273	2	274	CGCCTTCTTTCTTTCCCATT	60.553	20	CGAAGGTATCACCCTCCGTA	59.948	20	235	2	236
Locus_594_Transcript_1/6_Confidence_0.583_Length_939	2	p3	(TGT)5	15	850	864	GGAAGCGGAGCTACACAGAC	60.020	20	TATCCTGCCAACCGAAGAAG	60.206	20	215	694	908	GGAAGCGGAGCTACACAGAC	60.020	20	TGCCAACCGAAGAAGAAAAC	60.227	20	210	694	903	GGAAGCGGAGCTACACAGAC	60.020	20	ACAATATCCTGCCAACCGAA	60.331	20	219	694	912
Locus_594_Transcript_2/6_Confidence_0.500_Length_1005	1	p3	(CTC)6	18	58	75	CGCCTTCTTTCTTTCCCATT	60.553	20	TCACCCTCCGTACAACAACA	60.001	20	227	2	228	CGCCTTCTTTCTTTCCCATT	60.553	20	ATCACATACCCGATGGCATT	60.043	20	273	2	274	CGCCTTCTTTCTTTCCCATT	60.553	20	CGAAGGTATCACCCTCCGTA	59.948	20	235	2	236
Locus_594_Transcript_3/6_Confidence_0.583_Length_951	1	p3	(CTC)6	18	58	75	CGCCTTCTTTCTTTCCCATT	60.553	20	TCACCCTCCGTACAACAACA	60.001	20	227	2	228	CGCCTTCTTTCTTTCCCATT	60.553	20	ATCACATACCCGATGGCATT	60.043	20	273	2	274	CGCCTTCTTTCTTTCCCATT	60.553	20	CGAAGGTATCACCCTCCGTA	59.948	20	235	2	236
Locus_594_Transcript_3/6_Confidence_0.583_Length_951	2	p3	(TGT)9	27	850	876	CCAAAAGGAAGCTGTTGAGC	59.993	20	TATCCTGCCAACCGAAGAAG	60.206	20	157	764	920	GCCAAAAGGAAGCTGTTGAG	59.993	20	TATCCTGCCAACCGAAGAAG	60.206	20	158	763	920	GGAAGCGGAGCTACACAGAC	60.020	20	TATCCTGCCAACCGAAGAAG	60.206	20	227	694	920
Locus_594_Transcript_4/6_Confidence_0.500_Length_999	1	p3	(TGT)9	27	898	924	CCAAAAGGAAGCTGTTGAGC	59.993	20	TATCCTGCCAACCGAAGAAG	60.206	20	157	812	968	GCCAAAAGGAAGCTGTTGAG	59.993	20	TATCCTGCCAACCGAAGAAG	60.206	20	158	811	968	GGAAGCGGAGCTACACAGAC	60.020	20	TATCCTGCCAACCGAAGAAG	60.206	20	227	742	968
Locus_594_Transcript_5/6_Confidence_0.583_Length_930	1	p3	(TGT)9	27	829	855	CCAAAAGGAAGCTGTTGAGC	59.993	20	TATCCTGCCAACCGAAGAAG	60.206	20	157	743	899	GCCAAAAGGAAGCTGTTGAG	59.993	20	TATCCTGCCAACCGAAGAAG	60.206	20	158	742	899	GGAAGCGGAGCTACACAGAC	60.020	20	TATCCTGCCAACCGAAGAAG	60.206	20	227	673	899
Locus_594_Transcript_6/6_Confidence_0.583_Length_951	1	p3	(CTC)6	18	58	75	CGCCTTCTTTCTTTCCCATT	60.553	20	TCACCCTCCGTACAACAACA	60.001	20	227	2	228	CGCCTTCTTTCTTTCCCATT	60.553	20	ATCACATACCCGATGGCATT	60.043	20	273	2	274	CGCCTTCTTTCTTTCCCATT	60.553	20	CGAAGGTATCACCCTCCGTA	59.948	20	235	2	236
Locus_594_Transcript_6/6_Confidence_0.583_Length_951	2	p3	(TGT)9	27	850	876	CCAAAAGGAAGCTGTTGAGC	59.993	20	TATCCTGCCAACCGAAGAAG	60.206	20	157	764	920	GCCAAAAGGAAGCTGTTGAG	59.993	20	TATCCTGCCAACCGAAGAAG	60.206	20	158	763	920	GGAAGCGGAGCTACACAGAC	60.020	20	TATCCTGCCAACCGAAGAAG	60.206	20	227	694	920
Locus_597_Transcript_2/10_Confidence_0.586_Length_2003	1	p3	(CAC)5	15	376	390	GGAGGGAGGACAGGAGAATC	60.012	20	GTCCATGGAGAGGAGGGTG	60.473	19	155	344	498	GGTGGGTTACATGGAGTGGT	59.555	20	GTCCATGGAGAGGAGGGTG	60.473	19	256	243	498	GGAGGGAGGACAGGAGAATC	60.012	20	CGTTCTCCATGGACAGGGT	60.939	19	108	344	451
Locus_597_Transcript_3/10_Confidence_0.621_Length_2003	1	p3	(CAC)5	15	376	390	GGAGGGAGGACAGGAGAATC	60.012	20	GTCCATGGAGAGGAGGGTG	60.473	19	155	344	498	GGTGGGTTACATGGAGTGGT	59.555	20	GTCCATGGAGAGGAGGGTG	60.473	19	256	243	498	GGAGGGAGGACAGGAGAATC	60.012	20	CGTTCTCCATGGACAGGGT	60.939	19	108	344	451
Locus_597_Transcript_4/10_Confidence_0.586_Length_2003	1	p3	(CAC)5	15	376	390	GGAGGGAGGACAGGAGAATC	60.012	20	GTCCATGGAGAGGAGGGTG	60.473	19	155	344	498	GGTGGGTTACATGGAGTGGT	59.555	20	GTCCATGGAGAGGAGGGTG	60.473	19	256	243	498	GGAGGGAGGACAGGAGAATC	60.012	20	CGTTCTCCATGGACAGGGT	60.939	19	108	344	451
Locus_597_Transcript_5/10_Confidence_0.207_Length_1066	1	p3	(CAC)5	15	376	390	GGAGGGAGGACAGGAGAATC	60.012	20	GTCCATGGAGAGGAGGGTG	60.473	19	155	344	498	GGTGGGTTACATGGAGTGGT	59.555	20	GTCCATGGAGAGGAGGGTG	60.473	19	256	243	498	GGAGGGAGGACAGGAGAATC	60.012	20	CGTTCTCCATGGACAGGGT	60.939	19	108	344	451
Locus_597_Transcript_6/10_Confidence_0.586_Length_2003	1	p3	(CAC)5	15	376	390	GGAGGGAGGACAGGAGAATC	60.012	20	GTCCATGGAGAGGAGGGTG	60.473	19	155	344	498	GGTGGGTTACATGGAGTGGT	59.555	20	GTCCATGGAGAGGAGGGTG	60.473	19	256	243	498	GGAGGGAGGACAGGAGAATC	60.012	20	CGTTCTCCATGGACAGGGT	60.939	19	108	344	451
Locus_597_Transcript_7/10_Confidence_0.586_Length_2003	1	p3	(CAC)5	15	376	390	GGAGGGAGGACAGGAGAATC	60.012	20	GTCCATGGAGAGGAGGGTG	60.473	19	155	344	498	GGTGGGTTACATGGAGTGGT	59.555	20	GTCCATGGAGAGGAGGGTG	60.473	19	256	243	498	GGAGGGAGGACAGGAGAATC	60.012	20	CGTTCTCCATGGACAGGGT	60.939	19	108	344	451
Locus_597_Transcript_8/10_Confidence_0.552_Length_2003	1	p3	(CAC)5	15	376	390	GGAGGGAGGACAGGAGAATC	60.012	20	GTCCATGGAGAGGAGGGTG	60.473	19	155	344	498	GGTGGGTTACATGGAGTGGT	59.555	20	GTCCATGGAGAGGAGGGTG	60.473	19	256	243	498	GGAGGGAGGACAGGAGAATC	60.012	20	CGTTCTCCATGGACAGGGT	60.939	19	108	344	451
Locus_597_Transcript_9/10_Confidence_0.621_Length_2264	1	p3	(CAC)5	15	376	390	GGAGGGAGGACAGGAGAATC	60.012	20	GTCCATGGAGAGGAGGGTG	60.473	19	155	344	498	GGTGGGTTACATGGAGTGGT	59.555	20	GTCCATGGAGAGGAGGGTG	60.473	19	256	243	498	GGAGGGAGGACAGGAGAATC	60.012	20	CGTTCTCCATGGACAGGGT	60.939	19	108	344	451
Locus_597_Transcript_10/10_Confidence_0.621_Length_2003	1	p3	(CAC)5	15	376	390	GGAGGGAGGACAGGAGAATC	60.012	20	GTCCATGGAGAGGAGGGTG	60.473	19	155	344	498	GGTGGGTTACATGGAGTGGT	59.555	20	GTCCATGGAGAGGAGGGTG	60.473	19	256	243	498	GGAGGGAGGACAGGAGAATC	60.012	20	CGTTCTCCATGGACAGGGT	60.939	19	108	344	451
Locus_600_Transcript_3/8_Confidence_0.545_Length_1701	1	p3	(CGC)5	15	1531	1545	CACCAGCTCCACCAGCTT	59.980	18	GCTGCCTTCGTGGTGAAAT	61.204	19	213	1458	1670	CACCAGCTCCACCAGCTT	59.980	18	GTGAAATTCCCGCAGCAG	60.353	18	201	1458	1658	CACCAGCTCCACCAGCTT	59.980	18	CTTCGTGGTGAAATTCCCG	61.420	19	208	1458	1665
Locus_600_Transcript_4/8_Confidence_0.591_Length_1701	1	p3	(CGC)5	15	1531	1545	CACCAGCTCCACCAGCTT	59.980	18	GCTGCCTTCGTGGTGAAAT	61.204	19	213	1458	1670	CACCAGCTCCACCAGCTT	59.980	18	GTGAAATTCCCGCAGCAG	60.353	18	201	1458	1658	CACCAGCTCCACCAGCTT	59.980	18	CTTCGTGGTGAAATTCCCG	61.420	19	208	1458	1665
Locus_600_Transcript_7/8_Confidence_0.545_Length_1859	1	p3	(CGC)5	15	1689	1703	CACCAGCTCCACCAGCTT	59.980	18	GCTGCCTTCGTGGTGAAAT	61.204	19	213	1616	1828	CACCAGCTCCACCAGCTT	59.980	18	GTGAAATTCCCGCAGCAG	60.353	18	201	1616	1816	CACCAGCTCCACCAGCTT	59.980	18	CTTCGTGGTGAAATTCCCG	61.420	19	208	1616	1823
Locus_600_Transcript_8/8_Confidence_0.545_Length_1701	1	p3	(CGC)5	15	1531	1545	CACCAGCTCCACCAGCTT	59.980	18	GCTGCCTTCGTGGTGAAAT	61.204	19	213	1458	1670	CACCAGCTCCACCAGCTT	59.980	18	GTGAAATTCCCGCAGCAG	60.353	18	201	1458	1658	CACCAGCTCCACCAGCTT	59.980	18	CTTCGTGGTGAAATTCCCG	61.420	19	208	1458	1665
Locus_601_Transcript_6/9_Confidence_0.522_Length_1776	1	p5	(CTCCT)7	35	103	137	GACTTCGGAGGTTGTTGTCC	59.555	20	AAGACCAGGGAGAGAGGAGC	59.952	20	132	56	187	GACTTCGGAGGTTGTTGTCC	59.555	20	CACAAAATTGAGGCGGAGAT	60.074	20	157	56	212	CCGTCCGGGAATTATTTAGG	60.500	20	AAGACCAGGGAGAGAGGAGC	59.952	20	114	74	187
Locus_605_Transcript_1/4_Confidence_0.571_Length_1743	1	p1	(A)10	10	99	108	CCATCTTTTTCGAATCGGAG	59.640	20	GCCATGAAAGGGATCTGAAA	60.014	20	148	12	159	CAACATCACAGCGGCAAATA	60.665	20	GCCATGAAAGGGATCTGAAA	60.014	20	107	53	159	CCATCTTTTTCGAATCGGAG	59.640	20	CTGAAAAGGCAAAGGGAATG	59.679	20	134	12	145
Locus_605_Transcript_2/4_Confidence_0.429_Length_1793	1	p3	(GAC)6	18	559	576	AACCTTTCCACCAGCATCAC	59.973	20	TGAAAATCACCAAGCATCCA	60.049	20	247	461	707	ACAGCATCAACCTTTCCACC	59.973	20	TGAAAATCACCAAGCATCCA	60.049	20	255	453	707	AACCTTTCCACCAGCATCAC	59.973	20	AAAATCACCAAGCATCCAGG	59.933	20	245	461	705
Locus_605_Transcript_4/4_Confidence_0.571_Length_1736	1	p1	(A)10	10	99	108	CCATCTTTTTCGAATCGGAG	59.640	20	GCCATGAAAGGGATCTGAAA	60.014	20	148	12	159	CAACATCACAGCGGCAAATA	60.665	20	GCCATGAAAGGGATCTGAAA	60.014	20	107	53	159	CCATCTTTTTCGAATCGGAG	59.640	20	CTGAAAAGGCAAAGGGAATG	59.679	20	134	12	145
Locus_633_Transcript_2/2_Confidence_0.500_Length_2501	1	p2	(CA)8	16	11	26
Locus_635_Transcript_2/6_Confidence_0.200_Length_403	1	p4	(CGAT)5	20	230	249	AGACGAAAACCAAAACCGTG	60.008	20	AGGTCCTGGAAGCTCATCCT	60.216	20	194	87	280	GACAGCCCAGAGAACAGGAG	59.986	20	AGGTCCTGGAAGCTCATCCT	60.216	20	175	106	280	AAAACCAAAACCGTGACAGC	60.015	20	AGGTCCTGGAAGCTCATCCT	60.216	20	189	92	280
Locus_642_Transcript_1/4_Confidence_0.700_Length_1263	1	p3	(GCG)5	15	117	131	CACGCGCTTCTAATTCCTTC	59.982	20	ATTGCCACTCGAAAATGTCC	59.939	20	263	36	298	CACGCGCTTCTAATTCCTTC	59.982	20	GCAAATTGCCACTCGAAAAT	60.081	20	267	36	302	CACGCGCTTCTAATTCCTTC	59.982	20	TTGCATCTCCTTCACCTCCT	59.803	20	202	36	237
Locus_642_Transcript_2/4_Confidence_0.700_Length_1263	1	p3	(GCG)5	15	117	131	CACGCGCTTCTAATTCCTTC	59.982	20	ATTGCCACTCGAAAATGTCC	59.939	20	263	36	298	CACGCGCTTCTAATTCCTTC	59.982	20	GCAAATTGCCACTCGAAAAT	60.081	20	267	36	302	CACGCGCTTCTAATTCCTTC	59.982	20	TTGCATCTCCTTCACCTCCT	59.803	20	202	36	237
Locus_642_Transcript_3/4_Confidence_0.500_Length_1248	1	p3	(GCG)5	15	117	131	CACGCGCTTCTAATTCCTTC	59.982	20	ATTGCCACTCGAAAATGTCC	59.939	20	263	36	298	CACGCGCTTCTAATTCCTTC	59.982	20	GCAAATTGCCACTCGAAAAT	60.081	20	267	36	302	CACGCGCTTCTAATTCCTTC	59.982	20	TTGCATCTCCTTCACCTCCT	59.803	20	202	36	237
Locus_642_Transcript_4/4_Confidence_0.700_Length_1263	1	p3	(GCG)5	15	117	131	CACGCGCTTCTAATTCCTTC	59.982	20	ATTGCCACTCGAAAATGTCC	59.939	20	263	36	298	CACGCGCTTCTAATTCCTTC	59.982	20	GCAAATTGCCACTCGAAAAT	60.081	20	267	36	302	CACGCGCTTCTAATTCCTTC	59.982	20	TTGCATCTCCTTCACCTCCT	59.803	20	202	36	237
Locus_643_Transcript_2/4_Confidence_0.667_Length_1401	1	p1	(A)11	11	1	11
Locus_656_Transcript_1/6_Confidence_0.647_Length_1678	1	p3	(GCC)8	24	141	164	CTTCGCACCCCAGAGAGAC	60.961	19	GTTTCGAAGTCTAGCGACGG	60.015	20	258	58	315	CTTCGCACCCCAGAGAGAC	60.961	19	GGTTTCGAAGTCTAGCGACG	60.015	20	259	58	316	CTTCGCACCCCAGAGAGA	60.063	18	GTTTCGAAGTCTAGCGACGG	60.015	20	258	58	315
Locus_656_Transcript_2/6_Confidence_0.529_Length_1678	1	p3	(GCC)8	24	141	164	CTTCGCACCCCAGAGAGAC	60.961	19	GTTTCGAAGTCTAGCGACGG	60.015	20	258	58	315	CTTCGCACCCCAGAGAGAC	60.961	19	GGTTTCGAAGTCTAGCGACG	60.015	20	259	58	316	CTTCGCACCCCAGAGAGA	60.063	18	GTTTCGAAGTCTAGCGACGG	60.015	20	258	58	315
Locus_656_Transcript_3/6_Confidence_0.647_Length_1678	1	p3	(GCC)8	24	141	164	CTTCGCACCCCAGAGAGAC	60.961	19	GTTTCGAAGTCTAGCGACGG	60.015	20	258	58	315	CTTCGCACCCCAGAGAGAC	60.961	19	GGTTTCGAAGTCTAGCGACG	60.015	20	259	58	316	CTTCGCACCCCAGAGAGA	60.063	18	GTTTCGAAGTCTAGCGACGG	60.015	20	258	58	315
Locus_656_Transcript_4/6_Confidence_0.588_Length_1940	1	p3	(GCC)8	24	141	164	CTTCGCACCCCAGAGAGAC	60.961	19	GTTTCGAAGTCTAGCGACGG	60.015	20	258	58	315	CTTCGCACCCCAGAGAGAC	60.961	19	GGTTTCGAAGTCTAGCGACG	60.015	20	259	58	316	CTTCGCACCCCAGAGAGA	60.063	18	GTTTCGAAGTCTAGCGACGG	60.015	20	258	58	315
Locus_656_Transcript_5/6_Confidence_0.471_Length_1496	1	p3	(GCC)8	24	141	164	CTTCGCACCCCAGAGAGAC	60.961	19	GTTTCGAAGTCTAGCGACGG	60.015	20	258	58	315	CTTCGCACCCCAGAGAGAC	60.961	19	GGTTTCGAAGTCTAGCGACG	60.015	20	259	58	316	CTTCGCACCCCAGAGAGA	60.063	18	GTTTCGAAGTCTAGCGACGG	60.015	20	258	58	315
Locus_656_Transcript_6/6_Confidence_0.647_Length_1678	1	p3	(GCC)8	24	141	164	CTTCGCACCCCAGAGAGAC	60.961	19	GTTTCGAAGTCTAGCGACGG	60.015	20	258	58	315	CTTCGCACCCCAGAGAGAC	60.961	19	GGTTTCGAAGTCTAGCGACG	60.015	20	259	58	316	CTTCGCACCCCAGAGAGA	60.063	18	GTTTCGAAGTCTAGCGACGG	60.015	20	258	58	315
Locus_658_Transcript_1/1_Confidence_1.000_Length_707	1	p1	(A)10	10	10	19
Locus_659_Transcript_1/1_Confidence_1.000_Length_890	1	p1	(T)14	14	41	54	GGCCACTAAATTGGTGTGGT	59.717	20	GTTTCCTGCGGTCTTCTCAG	59.989	20	186	16	201	GGCCACTAAATTGGTGTGGT	59.717	20	ATTTCTTTGGGGTTGCTCCT	59.940	20	125	16	140	GGCCACTAAATTGGTGTGGT	59.717	20	CTTTGGGGTTGCTCCTGTAA	60.103	20	121	16	136
Locus_665_Transcript_2/8_Confidence_0.375_Length_710	1	p1	(T)10	10	1	10
Locus_665_Transcript_4/8_Confidence_0.188_Length_448	1	p1	(T)10	10	1	10
Locus_667_Transcript_1/1_Confidence_1.000_Length_432	1	p3	(CCG)5	15	406	420
Locus_672_Transcript_1/3_Confidence_0.600_Length_1084	1	p1	(A)10	10	1075	1084
Locus_672_Transcript_3/3_Confidence_0.600_Length_976	1	p1	(A)10	10	967	976
Locus_673_Transcript_2/12_Confidence_1.000_Length_309	1	p3	(CAG)5	15	40	54	AGGACCCAAAACAGAACACG	60.005	20	TGGAGTTTGTTGCTGGAGAA	59.415	20	124	14	137	AGCACAAGGACCCAAAACAG	60.149	20	TGGAGTTTGTTGCTGGAGAA	59.415	20	130	8	137	AGGACCCAAAACAGAACACG	60.005	20	GGGTGAGAGCTTAGCTGGAG	59.187	20	139	14	152
Locus_673_Transcript_9/12_Confidence_0.406_Length_1710	1	p3	(CAG)5	15	13	27
Locus_679_Transcript_1/3_Confidence_0.308_Length_259	1	p1	(A)10	10	250	259
Locus_679_Transcript_2/3_Confidence_0.462_Length_673	1	p1	(A)11	11	663	673
Locus_680_Transcript_3/4_Confidence_0.200_Length_2348	1	p3	(GTC)5	15	1924	1938	ATCGAACGAAGCTGCAAGAT	59.985	20	GTAGGTCTGCTGCCAAAAGC	60.022	20	210	1804	2013	GTTCAAAGGGATCGAACGAA	60.051	20	GTAGGTCTGCTGCCAAAAGC	60.022	20	220	1794	2013	ATCGAACGAAGCTGCAAGAT	59.985	20	GGTAGGTCTGCTGCCAAAAG	59.875	20	211	1804	2014
Locus_686_Transcript_1/5_Confidence_0.615_Length_1222	1	p2	(GA)7	14	1	14
Locus_686_Transcript_2/5_Confidence_0.615_Length_1272	1	p2	(GA)7	14	1	14
Locus_686_Transcript_3/5_Confidence_0.538_Length_1222	1	p2	(GA)7	14	1	14
Locus_686_Transcript_4/5_Confidence_0.615_Length_1272	1	p2	(GA)7	14	1	14
Locus_686_Transcript_5/5_Confidence_0.615_Length_1272	1	p2	(GA)7	14	1	14
Locus_689_Transcript_3/7_Confidence_0.150_Length_447	1	p1	(A)14	14	1	14
Locus_695_Transcript_7/10_Confidence_0.577_Length_2838	1	p3	(AGG)6	18	336	353	GAGGAGCAGTCCTTCCTGTG	59.986	20	GATGGGCTGTAGCCGTAGAA	60.235	20	233	248	480	GAGGAGCAGTCCTTCCTGTG	59.986	20	ATGGGCTGTAGCCGTAGAAA	59.730	20	232	248	479	TGAGGAGAGGAGAGGAGCAG	59.810	20	GATGGGCTGTAGCCGTAGAA	60.235	20	244	237	480
Locus_701_Transcript_1/10_Confidence_0.615_Length_2560	1	p3	(AAT)6	18	2492	2509	AATAAGGCGACGTATCACCG	59.982	20	ATTTCGCAAACTGGCTTTGT	59.752	20	148	2399	2546	AATAAGGCGACGTATCACCG	59.982	20	TTCGCAAACTGGCTTTGTAA	59.486	20	146	2399	2544	AATAAGGCGACGTATCACCG	59.982	20	TTTCGCAAACTGGCTTTGTA	59.486	20	147	2399	2545
Locus_701_Transcript_2/10_Confidence_0.615_Length_2560	1	p3	(AAT)6	18	2492	2509	AATAAGGCGACGTATCACCG	59.982	20	ATTTCGCAAACTGGCTTTGT	59.752	20	148	2399	2546	AATAAGGCGACGTATCACCG	59.982	20	TTCGCAAACTGGCTTTGTAA	59.486	20	146	2399	2544	AATAAGGCGACGTATCACCG	59.982	20	TTTCGCAAACTGGCTTTGTA	59.486	20	147	2399	2545
Locus_701_Transcript_3/10_Confidence_0.615_Length_2560	1	p3	(AAT)6	18	2492	2509	AATAAGGCGACGTATCACCG	59.982	20	ATTTCGCAAACTGGCTTTGT	59.752	20	148	2399	2546	AATAAGGCGACGTATCACCG	59.982	20	TTCGCAAACTGGCTTTGTAA	59.486	20	146	2399	2544	AATAAGGCGACGTATCACCG	59.982	20	TTTCGCAAACTGGCTTTGTA	59.486	20	147	2399	2545
Locus_701_Transcript_4/10_Confidence_0.615_Length_2560	1	p3	(AAT)6	18	2492	2509	AATAAGGCGACGTATCACCG	59.982	20	ATTTCGCAAACTGGCTTTGT	59.752	20	148	2399	2546	AATAAGGCGACGTATCACCG	59.982	20	TTCGCAAACTGGCTTTGTAA	59.486	20	146	2399	2544	AATAAGGCGACGTATCACCG	59.982	20	TTTCGCAAACTGGCTTTGTA	59.486	20	147	2399	2545
Locus_701_Transcript_5/10_Confidence_0.577_Length_2560	1	p3	(AAT)6	18	2492	2509	AATAAGGCGACGTATCACCG	59.982	20	ATTTCGCAAACTGGCTTTGT	59.752	20	148	2399	2546	AATAAGGCGACGTATCACCG	59.982	20	TTCGCAAACTGGCTTTGTAA	59.486	20	146	2399	2544	AATAAGGCGACGTATCACCG	59.982	20	TTTCGCAAACTGGCTTTGTA	59.486	20	147	2399	2545
Locus_701_Transcript_6/10_Confidence_0.577_Length_2560	1	p3	(AAT)6	18	2492	2509	AATAAGGCGACGTATCACCG	59.982	20	ATTTCGCAAACTGGCTTTGT	59.752	20	148	2399	2546	AATAAGGCGACGTATCACCG	59.982	20	TTCGCAAACTGGCTTTGTAA	59.486	20	146	2399	2544	AATAAGGCGACGTATCACCG	59.982	20	TTTCGCAAACTGGCTTTGTA	59.486	20	147	2399	2545
Locus_701_Transcript_7/10_Confidence_0.538_Length_2560	1	p3	(AAT)6	18	2492	2509	AATAAGGCGACGTATCACCG	59.982	20	ATTTCGCAAACTGGCTTTGT	59.752	20	148	2399	2546	AATAAGGCGACGTATCACCG	59.982	20	TTCGCAAACTGGCTTTGTAA	59.486	20	146	2399	2544	AATAAGGCGACGTATCACCG	59.982	20	TTTCGCAAACTGGCTTTGTA	59.486	20	147	2399	2545
Locus_701_Transcript_10/10_Confidence_0.615_Length_2560	1	p3	(AAT)6	18	2492	2509	AATAAGGCGACGTATCACCG	59.982	20	ATTTCGCAAACTGGCTTTGT	59.752	20	148	2399	2546	AATAAGGCGACGTATCACCG	59.982	20	TTCGCAAACTGGCTTTGTAA	59.486	20	146	2399	2544	AATAAGGCGACGTATCACCG	59.982	20	TTTCGCAAACTGGCTTTGTA	59.486	20	147	2399	2545
Locus_724_Transcript_2/9_Confidence_0.583_Length_1733	1	p3	(GAC)5	15	1583	1597	CAGTGCTTGCTTGACTCCG	60.751	19	GAATGCCACTTTATCTCGCC	59.674	20	239	1491	1729	ATCAGTGCTTGCTTGACTCC	58.028	20	GAATGCCACTTTATCTCGCC	59.674	20	241	1489	1729	TGGCCAAGTCTGTTTTATCTGA	59.747	22	GAATGCCACTTTATCTCGCC	59.674	20	270	1460	1729
Locus_724_Transcript_3/9_Confidence_0.625_Length_1733	1	p3	(GAC)5	15	1583	1597	CAGTGCTTGCTTGACTCCG	60.751	19	GAATGCCACTTTATCTCGCC	59.674	20	239	1491	1729	ATCAGTGCTTGCTTGACTCC	58.028	20	GAATGCCACTTTATCTCGCC	59.674	20	241	1489	1729	TGGCCAAGTCTGTTTTATCTGA	59.747	22	GAATGCCACTTTATCTCGCC	59.674	20	270	1460	1729
Locus_724_Transcript_4/9_Confidence_0.667_Length_1733	1	p3	(GAC)5	15	1583	1597	CAGTGCTTGCTTGACTCCG	60.751	19	GAATGCCACTTTATCTCGCC	59.674	20	239	1491	1729	ATCAGTGCTTGCTTGACTCC	58.028	20	GAATGCCACTTTATCTCGCC	59.674	20	241	1489	1729	TGGCCAAGTCTGTTTTATCTGA	59.747	22	GAATGCCACTTTATCTCGCC	59.674	20	270	1460	1729
Locus_724_Transcript_5/9_Confidence_0.625_Length_1733	1	p3	(GAC)5	15	1583	1597	CAGTGCTTGCTTGACTCCG	60.751	19	GAATGCCACTTTATCTCGCC	59.674	20	239	1491	1729	ATCAGTGCTTGCTTGACTCC	58.028	20	GAATGCCACTTTATCTCGCC	59.674	20	241	1489	1729	TGGCCAAGTCTGTTTTATCTGA	59.747	22	GAATGCCACTTTATCTCGCC	59.674	20	270	1460	1729
Locus_724_Transcript_6/9_Confidence_0.625_Length_1733	1	p3	(GAC)5	15	1583	1597	CAGTGCTTGCTTGACTCCG	60.751	19	GAATGCCACTTTATCTCGCC	59.674	20	239	1491	1729	ATCAGTGCTTGCTTGACTCC	58.028	20	GAATGCCACTTTATCTCGCC	59.674	20	241	1489	1729	TGGCCAAGTCTGTTTTATCTGA	59.747	22	GAATGCCACTTTATCTCGCC	59.674	20	270	1460	1729
Locus_724_Transcript_7/9_Confidence_0.625_Length_1733	1	p3	(GAC)5	15	1583	1597	CAGTGCTTGCTTGACTCCG	60.751	19	GAATGCCACTTTATCTCGCC	59.674	20	239	1491	1729	ATCAGTGCTTGCTTGACTCC	58.028	20	GAATGCCACTTTATCTCGCC	59.674	20	241	1489	1729	TGGCCAAGTCTGTTTTATCTGA	59.747	22	GAATGCCACTTTATCTCGCC	59.674	20	270	1460	1729
Locus_724_Transcript_8/9_Confidence_0.458_Length_1733	1	p3	(GAC)5	15	1583	1597	CAGTGCTTGCTTGACTCCG	60.751	19	GAATGCCACTTTATCTCGCC	59.674	20	239	1491	1729	ATCAGTGCTTGCTTGACTCC	58.028	20	GAATGCCACTTTATCTCGCC	59.674	20	241	1489	1729	TGGCCAAGTCTGTTTTATCTGA	59.747	22	GAATGCCACTTTATCTCGCC	59.674	20	270	1460	1729
Locus_724_Transcript_9/9_Confidence_0.625_Length_1733	1	p3	(GAC)5	15	1583	1597	CAGTGCTTGCTTGACTCCG	60.751	19	GAATGCCACTTTATCTCGCC	59.674	20	239	1491	1729	ATCAGTGCTTGCTTGACTCC	58.028	20	GAATGCCACTTTATCTCGCC	59.674	20	241	1489	1729	TGGCCAAGTCTGTTTTATCTGA	59.747	22	GAATGCCACTTTATCTCGCC	59.674	20	270	1460	1729
Locus_727_Transcript_1/8_Confidence_0.696_Length_1499	1	p3	(TGC)5	15	1340	1354	GTCCAGCATGTGAAAGAGCA	59.992	20	GCAGTTGGTAGCGTCTCTCC	60.020	20	248	1247	1494	GTCCAGCATGTGAAAGAGCA	59.992	20	GGCAGTTGGTAGCGTCTCTC	60.020	20	249	1247	1495	CCTGCTCCAGGGTATGGTAA	59.948	20	GCAGTTGGTAGCGTCTCTCC	60.020	20	221	1274	1494
Locus_727_Transcript_2/8_Confidence_0.652_Length_1499	1	p3	(TGC)5	15	1340	1354	GTCCAGCATGTGAAAGAGCA	59.992	20	GCAGTTGGTAGCGTCTCTCC	60.020	20	248	1247	1494	GTCCAGCATGTGAAAGAGCA	59.992	20	GGCAGTTGGTAGCGTCTCTC	60.020	20	249	1247	1495	CCTGCTCCAGGGTATGGTAA	59.948	20	GCAGTTGGTAGCGTCTCTCC	60.020	20	221	1274	1494
Locus_727_Transcript_3/8_Confidence_0.652_Length_1432	1	p3	(TGC)5	15	1273	1287	GTCCAGCATGTGAAAGAGCA	59.992	20	GCAGTTGGTAGCGTCTCTCC	60.020	20	248	1180	1427	GTCCAGCATGTGAAAGAGCA	59.992	20	GGCAGTTGGTAGCGTCTCTC	60.020	20	249	1180	1428	CCTGCTCCAGGGTATGGTAA	59.948	20	GCAGTTGGTAGCGTCTCTCC	60.020	20	221	1207	1427
Locus_727_Transcript_4/8_Confidence_0.609_Length_1499	1	p3	(TGC)5	15	1340	1354	GTCCAGCATGTGAAAGAGCA	59.992	20	GCAGTTGGTAGCGTCTCTCC	60.020	20	248	1247	1494	GTCCAGCATGTGAAAGAGCA	59.992	20	GGCAGTTGGTAGCGTCTCTC	60.020	20	249	1247	1495	CCTGCTCCAGGGTATGGTAA	59.948	20	GCAGTTGGTAGCGTCTCTCC	60.020	20	221	1274	1494
Locus_727_Transcript_5/8_Confidence_0.652_Length_1499	1	p3	(TGC)5	15	1340	1354	GTCCAGCATGTGAAAGAGCA	59.992	20	GCAGTTGGTAGCGTCTCTCC	60.020	20	248	1247	1494	GTCCAGCATGTGAAAGAGCA	59.992	20	GGCAGTTGGTAGCGTCTCTC	60.020	20	249	1247	1495	CCTGCTCCAGGGTATGGTAA	59.948	20	GCAGTTGGTAGCGTCTCTCC	60.020	20	221	1274	1494
Locus_727_Transcript_7/8_Confidence_0.565_Length_1499	1	p3	(TGC)5	15	1340	1354	GTCCAGCATGTGAAAGAGCA	59.992	20	GCAGTTGGTAGCGTCTCTCC	60.020	20	248	1247	1494	GTCCAGCATGTGAAAGAGCA	59.992	20	GGCAGTTGGTAGCGTCTCTC	60.020	20	249	1247	1495	CCTGCTCCAGGGTATGGTAA	59.948	20	GCAGTTGGTAGCGTCTCTCC	60.020	20	221	1274	1494
Locus_727_Transcript_8/8_Confidence_0.652_Length_1499	1	p3	(TGC)5	15	1340	1354	GTCCAGCATGTGAAAGAGCA	59.992	20	GCAGTTGGTAGCGTCTCTCC	60.020	20	248	1247	1494	GTCCAGCATGTGAAAGAGCA	59.992	20	GGCAGTTGGTAGCGTCTCTC	60.020	20	249	1247	1495	CCTGCTCCAGGGTATGGTAA	59.948	20	GCAGTTGGTAGCGTCTCTCC	60.020	20	221	1274	1494
Locus_728_Transcript_1/1_Confidence_1.000_Length_411	1	p1	(T)10	10	198	207	TCTTCATGATGCTGTAGCGG	59.972	20	GAACAGAATTGGGGAGGTCA	59.903	20	153	112	264	TCTTCATGATGCTGTAGCGG	59.972	20	TGAACAGAATTGGGGAGGTC	59.903	20	154	112	265	TCTTCATGATGCTGTAGCGG	59.972	20	GACCTGAACAGAATTGGGGA	59.903	20	158	112	269
Locus_732_Transcript_2/9_Confidence_0.609_Length_3295	1	p6	(GATGAA)5	30	2875	2904	ATCTGTCGCCAAGAAAAGGA	59.813	20	ACAGTGGGCGCTACTGCTAT	59.927	20	194	2800	2993	GATCTGTCGCCAAGAAAAGG	59.813	20	ACAGTGGGCGCTACTGCTAT	59.927	20	195	2799	2993	CAAGATTGATCTGTCGCCAA	59.799	20	ACAGTGGGCGCTACTGCTAT	59.927	20	202	2792	2993
Locus_732_Transcript_3/9_Confidence_0.652_Length_3295	1	p6	(GATGAA)5	30	2875	2904	ATCTGTCGCCAAGAAAAGGA	59.813	20	ACAGTGGGCGCTACTGCTAT	59.927	20	194	2800	2993	GATCTGTCGCCAAGAAAAGG	59.813	20	ACAGTGGGCGCTACTGCTAT	59.927	20	195	2799	2993	CAAGATTGATCTGTCGCCAA	59.799	20	ACAGTGGGCGCTACTGCTAT	59.927	20	202	2792	2993
Locus_732_Transcript_4/9_Confidence_0.652_Length_3295	1	p6	(GATGAA)5	30	2875	2904	ATCTGTCGCCAAGAAAAGGA	59.813	20	ACAGTGGGCGCTACTGCTAT	59.927	20	194	2800	2993	GATCTGTCGCCAAGAAAAGG	59.813	20	ACAGTGGGCGCTACTGCTAT	59.927	20	195	2799	2993	CAAGATTGATCTGTCGCCAA	59.799	20	ACAGTGGGCGCTACTGCTAT	59.927	20	202	2792	2993
Locus_732_Transcript_5/9_Confidence_0.652_Length_3337	1	p6	(GATGAA)5	30	2917	2946	ATCTGTCGCCAAGAAAAGGA	59.813	20	ACAGTGGGCGCTACTGCTAT	59.927	20	194	2842	3035	GATCTGTCGCCAAGAAAAGG	59.813	20	ACAGTGGGCGCTACTGCTAT	59.927	20	195	2841	3035	CAAGATTGATCTGTCGCCAA	59.799	20	ACAGTGGGCGCTACTGCTAT	59.927	20	202	2834	3035
Locus_732_Transcript_6/9_Confidence_0.652_Length_3298	1	p6	(GATGAA)5	30	2878	2907	ATCTGTCGCCAAGAAAAGGA	59.813	20	ACAGTGGGCGCTACTGCTAT	59.927	20	194	2803	2996	GATCTGTCGCCAAGAAAAGG	59.813	20	ACAGTGGGCGCTACTGCTAT	59.927	20	195	2802	2996	CAAGATTGATCTGTCGCCAA	59.799	20	ACAGTGGGCGCTACTGCTAT	59.927	20	202	2795	2996
Locus_732_Transcript_7/9_Confidence_0.609_Length_3295	1	p6	(GATGAA)5	30	2875	2904	ATCTGTCGCCAAGAAAAGGA	59.813	20	ACAGTGGGCGCTACTGCTAT	59.927	20	194	2800	2993	GATCTGTCGCCAAGAAAAGG	59.813	20	ACAGTGGGCGCTACTGCTAT	59.927	20	195	2799	2993	CAAGATTGATCTGTCGCCAA	59.799	20	ACAGTGGGCGCTACTGCTAT	59.927	20	202	2792	2993
Locus_732_Transcript_9/9_Confidence_0.652_Length_3295	1	p6	(GATGAA)5	30	2875	2904	ATCTGTCGCCAAGAAAAGGA	59.813	20	ACAGTGGGCGCTACTGCTAT	59.927	20	194	2800	2993	GATCTGTCGCCAAGAAAAGG	59.813	20	ACAGTGGGCGCTACTGCTAT	59.927	20	195	2799	2993	CAAGATTGATCTGTCGCCAA	59.799	20	ACAGTGGGCGCTACTGCTAT	59.927	20	202	2792	2993
Locus_737_Transcript_1/5_Confidence_0.571_Length_1051	1	p3	(AAG)5	15	561	575	AGATTCTTCGGCTGGGATTT	60.039	20	GCTTGCCGGAGTAGAAGTTG	60.015	20	243	390	632	AGATTCTTCGGCTGGGATTT	60.039	20	CTCCACCCGTAGCAGTTCTC	59.867	20	271	390	660	CCAAGAGAAGAAGGAAGGGG	60.175	20	GCTTGCCGGAGTAGAAGTTG	60.015	20	149	484	632
Locus_737_Transcript_2/5_Confidence_0.714_Length_1111	1	p3	(AAG)5	15	621	635	AGATTCTTCGGCTGGGATTT	60.039	20	GCTTGCCGGAGTAGAAGTTG	60.015	20	243	450	692	AGATTCTTCGGCTGGGATTT	60.039	20	CTCCACCCGTAGCAGTTCTC	59.867	20	271	450	720	CCAAGAGAAGAAGGAAGGGG	60.175	20	GCTTGCCGGAGTAGAAGTTG	60.015	20	149	544	692
Locus_737_Transcript_4/5_Confidence_0.714_Length_1123	1	p3	(AAG)5	15	621	635	AGATTCTTCGGCTGGGATTT	60.039	20	GCTTGCCGGAGTAGAAGTTG	60.015	20	243	450	692	CCAAGAGAAGAAGGAAGGGG	60.175	20	GCTTGCCGGAGTAGAAGTTG	60.015	20	149	544	692	AGATTCTTCGGCTGGGATTT	60.039	20	CTCCAGCCGTAGCAGTTCTC	60.156	20	271	450	720
Locus_737_Transcript_5/5_Confidence_0.714_Length_1111	1	p3	(AAG)5	15	621	635	AGATTCTTCGGCTGGGATTT	60.039	20	GCTTGCCGGAGTAGAAGTTG	60.015	20	243	450	692	AGATTCTTCGGCTGGGATTT	60.039	20	CTCCACCCGTAGCAGTTCTC	59.867	20	271	450	720	CCAAGAGAAGAAGGAAGGGG	60.175	20	GCTTGCCGGAGTAGAAGTTG	60.015	20	149	544	692
Locus_751_Transcript_1/4_Confidence_0.667_Length_1071	1	p3	(GGA)5	15	808	822	GTTCTTGCGGAACGACCTC	60.796	19	GACTGGACTTCGAGGACACC	59.688	20	218	690	907	GTTCTTGCGGAACGACCTC	60.796	19	GGACTGGACTTCGAGGACAC	59.688	20	219	690	908	AGGGAGGAGGACTGGTGG	60.038	18	GACTGGACTTCGAGGACACC	59.688	20	124	784	907
Locus_751_Transcript_2/4_Confidence_0.556_Length_1165	1	p3	(GGA)5	15	902	916	GTTCTTGCGGAACGACCTC	60.796	19	GACTGGACTTCGAGGACACC	59.688	20	218	784	1001	GTTCTTGCGGAACGACCTC	60.796	19	GGACTGGACTTCGAGGACAC	59.688	20	219	784	1002	AGGGAGGAGGACTGGTGG	60.038	18	GACTGGACTTCGAGGACACC	59.688	20	124	878	1001
Locus_751_Transcript_3/4_Confidence_0.333_Length_1054	1	p3	(GGA)5	15	791	805	GTTCTTGCGGAACGACCTC	60.796	19	GACTGGACTTCGAGGACACC	59.688	20	218	673	890	GTTCTTGCGGAACGACCTC	60.796	19	GGACTGGACTTCGAGGACAC	59.688	20	219	673	891	AGGGAGGAGGACTGGTGG	60.038	18	GACTGGACTTCGAGGACACC	59.688	20	124	767	890
Locus_751_Transcript_4/4_Confidence_0.556_Length_1165	1	p3	(GGA)5	15	902	916	GTTCTTGCGGAACGACCTC	60.796	19	GACTGGACTTCGAGGACACC	59.688	20	218	784	1001	GTTCTTGCGGAACGACCTC	60.796	19	GGACTGGACTTCGAGGACAC	59.688	20	219	784	1002	AGGGAGGAGGACTGGTGG	60.038	18	GACTGGACTTCGAGGACACC	59.688	20	124	878	1001
Locus_764_Transcript_1/6_Confidence_0.667_Length_1057	1	p3	(GAG)5	15	642	656	GCTCCTCTTCAACCTGAACG	59.989	20	TCTTTTCCTCTCCAGCTCCA	60.065	20	269	481	749	CGCTCCTCTTCAACCTGAAC	59.989	20	TCTTTTCCTCTCCAGCTCCA	60.065	20	270	480	749	GCTCCTCTTCAACCTGAACG	59.989	20	TGCCTTTCTTTTCCTCTCCA	59.926	20	275	481	755
Locus_764_Transcript_2/6_Confidence_0.667_Length_1048	1	p3	(GAG)5	15	633	647	CTCCTCTTCAACCTGAACGG	59.837	20	TCTTTTCCTCTCCAGCTCCA	60.065	20	259	482	740	CCTCCTCTTCAACCTGAACG	59.837	20	TCTTTTCCTCTCCAGCTCCA	60.065	20	260	481	740	CTCCTCTTCAACCTGAACGG	59.837	20	TGCCTTTCTTTTCCTCTCCA	59.926	20	265	482	746
Locus_764_Transcript_3/6_Confidence_0.667_Length_1037	1	p3	(GAG)5	15	622	636	GCTCCTCTTCAACCTGAACG	59.989	20	TCTTTTCCTCTCCAGCTCCA	60.065	20	260	470	729	CGCTCCTCTTCAACCTGAAC	59.989	20	TCTTTTCCTCTCCAGCTCCA	60.065	20	261	469	729	GCTCCTCTTCAACCTGAACG	59.989	20	TGCCTTTCTTTTCCTCTCCA	59.926	20	266	470	735
Locus_764_Transcript_4/6_Confidence_0.533_Length_1048	1	p3	(AGG)5	15	310	324	TCCTCTGACCCGTATCTTGC	60.218	20	GTTCAGGTTGAAGAGGAGCG	59.989	20	252	248	499	TCCTCTGACCCGTATCTTGC	60.218	20	CGTTCAGGTTGAAGAGGAGC	59.989	20	253	248	500	CTTGCTAGCTAGGCGACAGG	60.305	20	GTTCAGGTTGAAGAGGAGCG	59.989	20	237	263	499
Locus_764_Transcript_4/6_Confidence_0.533_Length_1048	2	p3	(GAG)5	15	633	647	GCTCCTCTTCAACCTGAACG	59.989	20	TCTTTTCCTCTCCAGCTCCA	60.065	20	260	481	740	CGCTCCTCTTCAACCTGAAC	59.989	20	TCTTTTCCTCTCCAGCTCCA	60.065	20	261	480	740	GCTCCTCTTCAACCTGAACG	59.989	20	TGCCTTTCTTTTCCTCTCCA	59.926	20	266	481	746
Locus_764_Transcript_5/6_Confidence_0.667_Length_1051	1	p3	(GAG)5	15	633	647	GCTCCTCTTCAACCTGAACG	59.989	20	TCGCCAGCTCCACTACCTAC	60.419	20	264	481	744	CGCTCCTCTTCAACCTGAAC	59.989	20	TCGCCAGCTCCACTACCTAC	60.419	20	265	480	744	GCTCCTCTTCAACCTGAACG	59.989	20	CTCGCCAGCTCCACTACCTA	60.550	20	265	481	745
Locus_764_Transcript_6/6_Confidence_0.667_Length_1048	1	p3	(GAG)5	15	633	647	GCTCCTCTTCAACCTGAACG	59.989	20	TCTTTTCCTCTCCAGCTCCA	60.065	20	260	481	740	CGCTCCTCTTCAACCTGAAC	59.989	20	TCTTTTCCTCTCCAGCTCCA	60.065	20	261	480	740	GCTCCTCTTCAACCTGAACG	59.989	20	TGCCTTTCTTTTCCTCTCCA	59.926	20	266	481	746
Locus_766_Transcript_1/4_Confidence_0.667_Length_1851	1	p3	(GAG)7	21	1	21
Locus_766_Transcript_2/4_Confidence_0.667_Length_1852	1	p3	(GAG)7	21	1	21
Locus_766_Transcript_4/4_Confidence_0.667_Length_1851	1	p3	(GAG)7	21	1	21
Locus_767_Transcript_3/8_Confidence_0.545_Length_1644	1	p2	(GT)7	14	1262	1275	TGCTTACTGTGGGCTCTGTG	60.049	20	TTCACGAACAGCTCCTCTCC	60.533	20	180	1135	1314	ACTGTAGGATCCAGATGCCG	60.096	20	TTCACGAACAGCTCCTCTCC	60.533	20	279	1036	1314	GGGCTCTGTGGCAGCTAGTA	60.559	20	TTCTCGTGATCCCAGACCTC	60.199	20	221	1145	1365
Locus_769_Transcript_1/7_Confidence_0.588_Length_694	1	p1	(T)10	10	442	451	CTTCTCATGAACTCCTCGCC	59.950	20	GTTCGACAGCATCCTCTTGC	60.956	20	276	308	583	GATCATCTGCTTCCTGCCAC	60.779	20	ACTCCCTGTTCGACAGCATC	60.269	20	183	408	590	GATCATCTGCTTCCTGCCAC	60.779	20	GACTCCCTGTTCGACAGCAT	60.269	20	184	408	591
Locus_769_Transcript_2/7_Confidence_0.647_Length_694	1	p1	(T)10	10	442	451	CTTCTCATGAACTCCTCGCC	59.950	20	GTTCGACAGCATCCTCTTGC	60.956	20	276	308	583	GATCATCTGCTTCCTGCCAC	60.779	20	ACTCCCTGTTCGACAGCATC	60.269	20	183	408	590	GATCATCTGCTTCCTGCCAC	60.779	20	GACTCCCTGTTCGACAGCAT	60.269	20	184	408	591
Locus_769_Transcript_3/7_Confidence_0.588_Length_697	1	p1	(T)10	10	445	454	CTTCTCATGAACTCCTCGCC	59.950	20	TGTTGGACAGCATCCTCTTG	59.831	20	280	308	587	TTGTCTTCCTTCGGATCGTC	60.195	20	ACTCCCTGTTGGACAGCATC	60.120	20	197	397	593	TTGTCTTCCTTCGGATCGTC	60.195	20	GACTCCCTGTTGGACAGCAT	60.120	20	198	397	594
Locus_769_Transcript_4/7_Confidence_0.471_Length_700	1	p1	(T)12	12	445	456	ATGAACACTTCGCCCCTCTA	59.694	20	TGTTGGACAGCATCCTCTTG	59.831	20	277	314	590	GATCATCTGCTTCCTGCCAC	60.779	20	ACTCCCTGTTGGACAGCATC	60.120	20	188	409	596	GATCATCTGCTTCCTGCCAC	60.779	20	GACTCCCTGTTGGACAGCAT	60.120	20	189	409	597
Locus_769_Transcript_5/7_Confidence_0.588_Length_1292	1	p1	(T)10	10	442	451	CTTCTCATGAACTCCTCGCC	59.950	20	TGTTGGACAGCATCCTCTTG	59.831	20	277	308	584	CTTCTCATGAACTCCTCGCC	59.950	20	GTTGGACAGCATCCTCTTGC	60.812	20	276	308	583	GATCATCTGCTTCCTGCCAC	60.779	20	ACTCCCTGTTGGACAGCATC	60.120	20	183	408	590
Locus_769_Transcript_6/7_Confidence_0.588_Length_673	1	p1	(T)10	10	421	430	CTTCTCATGAACTCCTCGCC	59.950	20	TGTTGGACAGCATCCTCTTG	59.831	20	277	287	563	CTTCTCATGAACTCCTCGCC	59.950	20	GTTGGACAGCATCCTCTTGC	60.812	20	276	287	562	GATCATCTGCTTCCTGCCAC	60.779	20	ACTCCCTGTTGGACAGCATC	60.120	20	183	387	569
Locus_769_Transcript_7/7_Confidence_0.588_Length_694	1	p1	(T)10	10	442	451	CTTCTCATGAACTCCTCGCC	59.950	20	TGTTGGACAGCATCCTCTTG	59.831	20	277	308	584	CTTCTCATGAACTCCTCGCC	59.950	20	GTTGGACAGCATCCTCTTGC	60.812	20	276	308	583	GATCATCTGCTTCCTGCCAC	60.779	20	ACTCCCTGTTGGACAGCATC	60.120	20	183	408	590
Locus_774_Transcript_1/7_Confidence_0.235_Length_699	1	p3	(GTG)5	15	7	21
Locus_774_Transcript_1/7_Confidence_0.235_Length_699	2	p3	(GTG)5	15	185	199	TAGCTAGCCGCCATGAAACT	60.003	20	CGAAGTAGGACTCGCCGTAG	60.030	20	274	90	363	CTAGCTAGCCGCCATGAAAC	60.003	20	CGAAGTAGGACTCGCCGTAG	60.030	20	275	89	363	ATCGTTGCTCATGGGTTTCT	59.556	20	CGAAGTAGGACTCGCCGTAG	60.030	20	233	131	363
Locus_774_Transcript_2/7_Confidence_0.529_Length_1268	1	p3	(GTG)5	15	7	21
Locus_774_Transcript_2/7_Confidence_0.529_Length_1268	2	p3	(GTG)5	15	185	199	TAGCTAGCCGCCATGAAACT	60.003	20	CTTCCGAAGTAGGACTCCCC	60.067	20	278	90	367	TAGCTAGCCGCCATGAAACT	60.003	20	CCTTCCGAAGTAGGACTCCC	60.067	20	279	90	368	CTAGCTAGCCGCCATGAAAC	60.003	20	CTTCCGAAGTAGGACTCCCC	60.067	20	279	89	367
Locus_774_Transcript_5/7_Confidence_0.235_Length_915	1	p3	(GTG)5	15	7	21
Locus_774_Transcript_5/7_Confidence_0.235_Length_915	2	p3	(GTG)5	15	185	199	TAGCTAGCCGCCATGAAACT	60.003	20	CGAAGTAGGACTCGCCGTAG	60.030	20	274	90	363	CTAGCTAGCCGCCATGAAAC	60.003	20	CGAAGTAGGACTCGCCGTAG	60.030	20	275	89	363	ATCGTTGCTCATGGGTTTCT	59.556	20	CGAAGTAGGACTCGCCGTAG	60.030	20	233	131	363
Locus_781_Transcript_1/1_Confidence_1.000_Length_1149	1	p1	(A)10	10	1140	1149
Locus_782_Transcript_1/5_Confidence_0.636_Length_1402	1	p3	(CCG)5	15	68	82	TTACCACATCACACCAACCC	59.112	20	TTGAGGAGTGAGGAGGAGGA	59.913	20	278	8	285	TTACCACATCACACCAACCC	59.112	20	GAGGAGTGAGGAGGAGGAGG	60.336	20	276	8	283	TTACCACATCACACCAACCC	59.112	20	TGAGGAGTGAGGAGGAGGAG	59.503	20	277	8	284
Locus_782_Transcript_1/5_Confidence_0.636_Length_1402	2	p3	(CGG)5	15	347	361	CCTCCTCCTCCTCACTCCTC	60.336	20	CTCCTCCATGAGGACCTTGA	60.191	20	233	264	496	TCCTCCTCCTCACTCCTCAA	59.913	20	GAGGACCTTGAACGGGAACT	60.489	20	222	266	487	TCCTCCTCCTCACTCCTCAA	59.913	20	CCTCCATGAGGACCTTGAAC	59.505	20	229	266	494
Locus_782_Transcript_2/5_Confidence_0.636_Length_1390	1	p3	(CGC)5	15	48	62	CAAAACCCTTCCGCATCTC	60.588	19	GGACTGGAGCTTGAGGAGTG	59.986	20	267	17	283	CAAAACCCTTCCGCATCTC	60.588	19	GGGAGGTGAGACTGTGTCGT	60.161	20	100	17	116	ATCACACCAACCCCCAAAAC	61.805	20	TTGAGGAGTGAGGAGGAGGA	59.913	20	271	3	273
Locus_782_Transcript_2/5_Confidence_0.636_Length_1390	2	p3	(CGG)5	15	335	349	TCCTCCTCCTCACTCCTCAA	59.913	20	AGGACCTTGAAGGGGAACTG	60.480	20	221	254	474	CACTCCTCAAGCTCCAGTCC	59.986	20	CCATAAGGACCTTGAAGGGG	60.674	20	216	264	479	CCTCCTCCTCCTCACTCCTC	60.336	20	AGGACCTTGAAGGGGAACTG	60.480	20	223	252	474
Locus_782_Transcript_3/5_Confidence_0.636_Length_1390	1	p3	(CGC)5	15	48	62	CAAAACCCTTCCGCATCTC	60.588	19	GGGAGGTGAGACTGTGTCGT	60.161	20	100	17	116	CAAAACCCTTCCGCATCTC	60.588	19	GGATTGGAGCTTGAGGAGTG	59.803	20	267	17	283	ATCACACCAACCCCCAAAAC	61.805	20	TTGAGGAGTGAGGAGGAGGA	59.913	20	271	3	273
Locus_782_Transcript_3/5_Confidence_0.636_Length_1390	2	p3	(CGG)5	15	335	349	CCTCCTCCTCCTCACTCCTC	60.336	20	CTCCTCCATGAGGACCTTGA	60.191	20	233	252	484	TCCTCCTCCTCACTCCTCAA	59.913	20	GAGGACCTTGAACGGGAACT	60.489	20	222	254	475	TCCTCCTCCTCACTCCTCAA	59.913	20	CCTCCATGAGGACCTTGAAC	59.505	20	229	254	482
Locus_782_Transcript_4/5_Confidence_0.455_Length_1626	1	p3	(CGC)5	15	48	62	CAAAACCCTTCCGCATCTC	60.588	19	GGGAGGTGAGACTGTGTCGT	60.161	20	100	17	116	CAAAACCCTTCCGCATCTC	60.588	19	GGATTGGAGCTTGAGGAGTG	59.803	20	267	17	283	ATCACACCAACCCCCAAAAC	61.805	20	TTGAGGAGTGAGGAGGAGGA	59.913	20	271	3	273
Locus_782_Transcript_4/5_Confidence_0.455_Length_1626	2	p3	(CGG)5	15	335	349	CCTCCTCCTCCTCACTCCTC	60.336	20	CTCCTCCATGAGGACCTTGA	60.191	20	233	252	484	TCCTCCTCCTCACTCCTCAA	59.913	20	GAGGACCTTGAACGGGAACT	60.489	20	222	254	475	TCCTCCTCCTCACTCCTCAA	59.913	20	CCTCCATGAGGACCTTGAAC	59.505	20	229	254	482
Locus_782_Transcript_5/5_Confidence_0.636_Length_1390	1	p3	(CGC)5	15	48	62	CAAAACCCTTCCGCATCTC	60.588	19	GGGAGGTGAGACTGTGTCGT	60.161	20	100	17	116	CAAAACCCTTCCGCATCTC	60.588	19	GGATTGGAGCTTGAGGAGTG	59.803	20	267	17	283	ATCACACCAACCCCCAAAAC	61.805	20	TTGAGGAGTGAGGAGGAGGA	59.913	20	271	3	273
Locus_782_Transcript_5/5_Confidence_0.636_Length_1390	2	p3	(CGG)5	15	335	349	CCTCCTCCTCCTCACTCCTC	60.336	20	CTCCTCCATGAGGACCTTGA	60.191	20	233	252	484	TCCTCCTCCTCACTCCTCAA	59.913	20	GAGGACCTTGAACGGGAACT	60.489	20	222	254	475	TCCTCCTCCTCACTCCTCAA	59.913	20	CCTCCATGAGGACCTTGAAC	59.505	20	229	254	482
Locus_787_Transcript_1/5_Confidence_0.692_Length_1543	1	p3	(CTG)5	15	8	22
Locus_787_Transcript_2/5_Confidence_0.692_Length_1543	1	p3	(CTG)5	15	8	22
Locus_787_Transcript_3/5_Confidence_0.538_Length_1543	1	p3	(CTG)5	15	8	22
Locus_787_Transcript_5/5_Confidence_0.692_Length_1543	1	p3	(CTG)5	15	8	22
Locus_791_Transcript_1/8_Confidence_0.565_Length_1883	1	p2	(GA)11	22	1826	1847	TCTGGTTCTTGGGGTTTCAG	60.081	20	CCTCCCTCTCTCTCCTTCTATC	57.674	22	131	1752	1882	CTCTGGTTCTTGGGGTTTCA	60.081	20	CCTCCCTCTCTCTCCTTCTATC	57.674	22	132	1751	1882	TTCTTGGGGTTTCAGTTTGC	60.088	20	CCTCCCTCTCTCTCCTTCTATC	57.674	22	126	1757	1882
Locus_791_Transcript_4/8_Confidence_0.609_Length_1865	1	p2	(GA)11	22	1808	1829	TCTGGTTCTTGGGGTTTCAG	60.081	20	CCTCCCTCTCTCTCCTTCTATC	57.674	22	131	1734	1864	CTCTGGTTCTTGGGGTTTCA	60.081	20	CCTCCCTCTCTCTCCTTCTATC	57.674	22	132	1733	1864	TTCTTGGGGTTTCAGTTTGC	60.088	20	CCTCCCTCTCTCTCCTTCTATC	57.674	22	126	1739	1864
Locus_791_Transcript_5/8_Confidence_0.609_Length_1869	1	p2	(GA)11	22	1812	1833	TCTGGTTCTTGGGGTTTCAG	60.081	20	CCTCCCTCTCTCTCCTTCTATC	57.674	22	131	1738	1868	CTCTGGTTCTTGGGGTTTCA	60.081	20	CCTCCCTCTCTCTCCTTCTATC	57.674	22	132	1737	1868	TTCTTGGGGTTTCAGTTTGC	60.088	20	CCTCCCTCTCTCTCCTTCTATC	57.674	22	126	1743	1868
Locus_791_Transcript_7/8_Confidence_0.522_Length_2068	1	p2	(GA)11	22	2011	2032	TCTGGTTCTTGGGGTTTCAG	60.081	20	CCTCCCTCTCTCTCCTTCTATC	57.674	22	131	1937	2067	CTCTGGTTCTTGGGGTTTCA	60.081	20	CCTCCCTCTCTCTCCTTCTATC	57.674	22	132	1936	2067	TTCTTGGGGTTTCAGTTTGC	60.088	20	CCTCCCTCTCTCTCCTTCTATC	57.674	22	126	1942	2067
Locus_791_Transcript_8/8_Confidence_0.609_Length_1865	1	p2	(GA)11	22	1808	1829	TCTGGTTCTTGGGGTTTCAG	60.081	20	CCTCCCTCTCTCTCCTTCTATC	57.674	22	131	1734	1864	CTCTGGTTCTTGGGGTTTCA	60.081	20	CCTCCCTCTCTCTCCTTCTATC	57.674	22	132	1733	1864	TTCTTGGGGTTTCAGTTTGC	60.088	20	CCTCCCTCTCTCTCCTTCTATC	57.674	22	126	1739	1864
Locus_800_Transcript_1/8_Confidence_0.150_Length_349	1	p3	(CCT)5	15	17	31
Locus_800_Transcript_4/8_Confidence_0.500_Length_1258	1	p3	(CCT)5	15	17	31
Locus_800_Transcript_5/8_Confidence_0.500_Length_1258	1	p3	(CCT)5	15	17	31
Locus_800_Transcript_7/8_Confidence_0.500_Length_1291	1	p3	(CCT)5	15	17	31
Locus_800_Transcript_8/8_Confidence_0.500_Length_1258	1	p3	(CCT)5	15	17	31
Locus_808_Transcript_4/13_Confidence_0.500_Length_2211	1	p2	(TA)7	14	1	14
Locus_809_Transcript_8/9_Confidence_0.400_Length_2057	1	p3	(AGT)5	15	1889	1903	TGATACTGAAGAACGCGACG	60.011	20	GACTGGACACACGCAGCTTA	60.056	20	246	1696	1941	GTCCGGGATTGTGGTGATAC	60.057	20	GACTGGACACACGCAGCTTA	60.056	20	260	1682	1941	TGATACTGAAGAACGCGACG	60.011	20	CTGTTGCCACTTTGACTGGA	59.873	20	259	1696	1954
Locus_816_Transcript_1/3_Confidence_0.500_Length_827	1	p3	(GGT)7	21	692	712	TTACTGTTGCTCGGTGTTGG	59.758	20	TTGTGGCTGCATTCACTGAT	60.272	20	256	535	790	TTACTGTTGCTCGGTGTTGG	59.758	20	ATTTGTGGCTGCATTCACTG	59.722	20	258	535	792	TGCTCGGTGTTGGTTCAGTA	60.301	20	TTGTGGCTGCATTCACTGAT	60.272	20	249	542	790
Locus_816_Transcript_3/3_Confidence_0.500_Length_809	1	p3	(GGT)5	15	703	717	CTGTTGCTTGGGAGATGGTT	60.111	20	GCAGCTGCATTTAGTGATGC	59.602	20	258	538	795	ACTGTTGCTTGGGAGATGGT	59.579	20	GCAGCTGCATTTAGTGATGC	59.602	20	259	537	795	TGTTGCTTGGGAGATGGTTA	59.123	20	GCAGCTGCATTTAGTGATGC	59.602	20	257	539	795
Locus_833_Transcript_1/1_Confidence_1.000_Length_778	1	p1	(T)10	10	256	265	ACAGCGATCAGAGAACACCC	60.269	20	GGAAGGAAGATCCAGAAGGG	60.008	20	204	149	352	ACAGCGATCAGAGAACACCC	60.269	20	CTTTGTGCTGGTCATGTGCT	59.905	20	253	149	401	ACAGCGATCAGAGAACACCC	60.269	20	AAGCGAGAGAGCAGTGGAAG	59.891	20	161	149	309
Locus_857_Transcript_1/5_Confidence_0.667_Length_1435	1	p3	(CAG)5	15	1139	1153	TGCTGCTTATGGCAGCTATG	60.140	20	GAACAGCATGAGACGCTGAA	60.144	20	249	1107	1355	TGGTTATGCTGCTTATGGCA	60.237	20	GAACAGCATGAGACGCTGAA	60.144	20	255	1101	1355	TGCTGCTTATGGCAGCTATG	60.140	20	AGAACAGCATGAGACGCTGA	59.733	20	250	1107	1356
Locus_857_Transcript_2/5_Confidence_0.667_Length_1441	1	p3	(CAG)5	15	1145	1159	TGCTGCTTATGGCAGCTATG	60.140	20	GAACAGCATGAGACGCTGAA	60.144	20	249	1113	1361	TGGTTATGCTGCTTATGGCA	60.237	20	GAACAGCATGAGACGCTGAA	60.144	20	255	1107	1361	TGCTGCTTATGGCAGCTATG	60.140	20	AGAACAGCATGAGACGCTGA	59.733	20	250	1113	1362
Locus_857_Transcript_3/5_Confidence_0.667_Length_1435	1	p3	(CAG)5	15	1139	1153	TGCTGCTTATGGCAGCTATG	60.140	20	GAACAGCATGAGACGCTGAA	60.144	20	249	1107	1355	TGGTTATGCTGCTTATGGCA	60.237	20	GAACAGCATGAGACGCTGAA	60.144	20	255	1101	1355	TGCTGCTTATGGCAGCTATG	60.140	20	AGAACAGCATGAGACGCTGA	59.733	20	250	1107	1356
Locus_857_Transcript_4/5_Confidence_0.667_Length_1435	1	p3	(CAG)5	15	1139	1153	TGCTGCTTATGGCAGCTATG	60.140	20	GAACAGCATGAGACGCTGAA	60.144	20	249	1107	1355	TGGTTATGCTGCTTATGGCA	60.237	20	GAACAGCATGAGACGCTGAA	60.144	20	255	1101	1355	TGCTGCTTATGGCAGCTATG	60.140	20	AGAACAGCATGAGACGCTGA	59.733	20	250	1107	1356
Locus_857_Transcript_5/5_Confidence_0.667_Length_1435	1	p3	(CAG)5	15	1139	1153	TGCTGCTTATGGCAGCTATG	60.140	20	GAACAGCATGAGACGCTGAA	60.144	20	249	1107	1355	TGGTTATGCTGCTTATGGCA	60.237	20	GAACAGCATGAGACGCTGAA	60.144	20	255	1101	1355	TGCTGCTTATGGCAGCTATG	60.140	20	AGAACAGCATGAGACGCTGA	59.733	20	250	1107	1356
Locus_863_Transcript_2/2_Confidence_1.000_Length_669	1	p1	(T)11	11	1	11
Locus_865_Transcript_1/3_Confidence_0.600_Length_732	1	p1	(A)10	10	112	121	TCAAATCAATTCCCAGCACA	60.049	20	GGCGCCAAGTAAACATGAAT	59.967	20	190	83	272	TCAAATCAATTCCCAGCACA	60.049	20	GAGCTTAAAATGCTGCTGCC	60.124	20	150	83	232	CCATCAAATCAATTCCCAGC	60.274	20	GGCGCCAAGTAAACATGAAT	59.967	20	193	80	272
Locus_865_Transcript_3/3_Confidence_0.600_Length_731	1	p1	(A)11	11	108	118	CAATTCCAAGCACAGCTTCC	60.776	20	GGCGCCAAGTAAACATGAAT	59.967	20	187	85	271	CAATTCCAAGCACAGCTTCC	60.776	20	AACGTGCCAGGAGCTTAAAA	59.883	20	157	85	241	CAATTCCAAGCACAGCTTCC	60.776	20	GAGCTTAAAATGCTGCTGCC	60.124	20	147	85	231
Locus_879_Transcript_1/8_Confidence_0.667_Length_1162	1	p3	(GTG)5	15	1132	1146
Locus_879_Transcript_2/8_Confidence_0.524_Length_1162	1	p3	(GTG)5	15	1132	1146
Locus_879_Transcript_4/8_Confidence_0.524_Length_1162	1	p3	(GTG)5	15	1132	1146
Locus_879_Transcript_5/8_Confidence_0.476_Length_1162	1	p3	(GTG)5	15	1132	1146
Locus_879_Transcript_6/8_Confidence_0.571_Length_1288	1	p3	(GTG)6	18	1136	1153	ATGTGAATGGGTCCTGGTGT	60.096	20	CCCATGACCCTCTTTGGTTA	59.784	20	244	1037	1280	CCTGGTGTTGCCTTTCTGAT	60.111	20	CCCATGACCCTCTTTGGTTA	59.784	20	232	1049	1280	TTCTGAAGAGAAGCATGGCA	59.673	20	CCCATGACCCTCTTTGGTTA	59.784	20	172	1109	1280
Locus_879_Transcript_7/8_Confidence_0.476_Length_1162	1	p3	(GTG)5	15	1132	1146
Locus_879_Transcript_8/8_Confidence_0.571_Length_1162	1	p3	(GTG)5	15	1132	1146
Locus_896_Transcript_1/4_Confidence_0.583_Length_711	1	p1	(T)10	10	701	710
Locus_896_Transcript_3/4_Confidence_0.667_Length_856	1	p1	(T)10	10	846	855
Locus_896_Transcript_4/4_Confidence_0.667_Length_856	1	p1	(T)10	10	846	855
Locus_899_Transcript_4/10_Confidence_0.472_Length_1593	1	p3	(AAG)5	15	680	694	GATGACGAGGATGAGGAGGA	60.160	20	GCCTTGAACTCAAGCTGACC	59.997	20	275	598	872	GATGACGAGGATGAGGAGGA	60.160	20	GCTGACCCTCCACAGAGAAG	59.986	20	262	598	859	GATGACGAGGATGAGGAGGA	60.160	20	AGCTGACCCTCCACAGAGAA	59.986	20	263	598	860
Locus_899_Transcript_5/10_Confidence_0.528_Length_1788	1	p3	(AAG)5	15	680	694	AGGGCAAGGTTGAGGAAGTT	60.110	20	GCCTTGAACTCAAGCTGACC	59.997	20	238	635	872	AGGGCAAGGTTGAGGAAGTT	60.110	20	GCTGACCCTCCACAGAGAAG	59.986	20	225	635	859	AGGGCAAGGTTGAGGAAGTT	60.110	20	AGCTGACCCTCCACAGAGAA	59.986	20	226	635	860
Locus_899_Transcript_6/10_Confidence_0.528_Length_1788	1	p3	(AAG)5	15	680	694	GATGACGAGGATGAGGAGGA	60.160	20	GCCTTGAACTCAAGCTGACC	59.997	20	275	598	872	GATGACGAGGATGAGGAGGA	60.160	20	GCTGACCCTCCACAGAGAAG	59.986	20	262	598	859	GATGACGAGGATGAGGAGGA	60.160	20	AGCTGACCCTCCACAGAGAA	59.986	20	263	598	860
Locus_899_Transcript_7/10_Confidence_0.472_Length_1788	1	p3	(AAG)5	15	680	694	TGACGAGGAGAAGGAGGAAA	59.920	20	GCCTTGAACTCAAGCTGACC	59.997	20	219	654	872	TTGACGAGGAGAAGGAGGAA	59.920	20	GCCTTGAACTCAAGCTGACC	59.997	20	220	653	872	TGACGAGGAGAAGGAGGAAA	59.920	20	GCTGACCCTCCACAGAGAAG	59.986	20	206	654	859
Locus_899_Transcript_9/10_Confidence_0.472_Length_1788	1	p3	(AAG)5	15	680	694	GATGACGAGGATGAGGAGGA	60.160	20	GCCTTGAACTCAAGCTGACC	59.997	20	275	598	872	GATGACGAGGATGAGGAGGA	60.160	20	GCTGACCCTCCACAGAGAAG	59.986	20	262	598	859	GATGACGAGGATGAGGAGGA	60.160	20	AGCTGACCCTCCACAGAGAA	59.986	20	263	598	860
Locus_899_Transcript_10/10_Confidence_0.528_Length_1788	1	p3	(AAG)5	15	680	694	GATGACGAGGATGAGGAGGA	60.160	20	GCCTTGAACTCAAGCTGACC	59.997	20	275	598	872	GATGACGAGGATGAGGAGGA	60.160	20	GCTGACCCTCCACAGAGAAG	59.986	20	262	598	859	GATGACGAGGATGAGGAGGA	60.160	20	AGCTGACCCTCCACAGAGAA	59.986	20	263	598	860
Locus_902_Transcript_1/1_Confidence_1.000_Length_307	1	p3	(CGC)5	15	233	247	GTCGACGTCCTCCACCAG	60.252	18	CTTCTTCTTTCCCTTTGGGG	60.040	20	257	50	306	GACGGCTTCCGCTATGTG	60.376	18	CTTCTTCTTTCCCTTTGGGG	60.040	20	197	110	306	GACGTCCTCCACCAGCAG	60.415	18	CTTCTTCTTTCCCTTTGGGG	60.040	20	254	53	306
Locus_905_Transcript_1/5_Confidence_0.455_Length_1310	1	p2	(CT)8	16	1248	1263	GGCTGATCTAGAGGGAAGGG	60.169	20	AAGCGGGACACAGAGAAGAG	59.598	20	128	1159	1286	GGACTTTGGAGAGGGGAGAG	60.186	20	AAGCGGGACACAGAGAAGAG	59.598	20	102	1185	1286	CAGTGGGGATAGGAAGAGCA	60.210	20	AAGCGGGACACAGAGAAGAG	59.598	20	235	1052	1286
Locus_905_Transcript_2/5_Confidence_0.636_Length_1101	1	p2	(CT)8	16	1039	1054	GGCTGATCTAGAGGGAAGGG	60.169	20	AAGCGGGACACAGAGAAGAG	59.598	20	128	950	1077	GGACTTTGGAGAGGGGAGAG	60.186	20	AAGCGGGACACAGAGAAGAG	59.598	20	102	976	1077	CAGTGGGGATAGGAAGAGCA	60.210	20	AAGCGGGACACAGAGAAGAG	59.598	20	235	843	1077
Locus_905_Transcript_3/5_Confidence_0.545_Length_1097	1	p2	(CT)8	16	1035	1050	GGCTGATCTAGAGGGAAGGG	60.169	20	AAGCGGGACACAGAGAAGAG	59.598	20	128	946	1073	GGACTTTGGAGAGGGGAGAG	60.186	20	AAGCGGGACACAGAGAAGAG	59.598	20	102	972	1073	CAGTGGGGATAGGAAGAGCA	60.210	20	AAGCGGGACACAGAGAAGAG	59.598	20	235	839	1073
Locus_905_Transcript_4/5_Confidence_0.545_Length_1101	1	p2	(CT)8	16	1039	1054	GGCTGATCTAGAGGGAAGGG	60.169	20	AAGCGGGACACAGAGAAGAG	59.598	20	128	950	1077	GGACTTTGGAGAGGGGAGAG	60.186	20	AAGCGGGACACAGAGAAGAG	59.598	20	102	976	1077	CAGTGGGGATAGGAAGAGCA	60.210	20	AAGCGGGACACAGAGAAGAG	59.598	20	235	843	1077
Locus_905_Transcript_5/5_Confidence_0.545_Length_1101	1	p2	(CT)8	16	1039	1054	GGCTGATCTAGAGGGAAGGG	60.169	20	AAGCGGGACACAGAGAAGAG	59.598	20	128	950	1077	GGACTTTGGAGAGGGGAGAG	60.186	20	AAGCGGGACACAGAGAAGAG	59.598	20	102	976	1077	CAGTGGGGATAGGAAGAGCA	60.210	20	AAGCGGGACACAGAGAAGAG	59.598	20	235	843	1077
Locus_906_Transcript_11/12_Confidence_0.531_Length_2593	1	p2	(AC)8	16	129	144	AGCTTTCCCTACTTCGCACA	60.015	20	AATATCGACCTTTTTGGGGG	60.013	20	161	55	215	CAGCTTTCCCTACTTCGCAC	60.015	20	AATATCGACCTTTTTGGGGG	60.013	20	162	54	215	AGCTTTCCCTACTTCGCACA	60.015	20	CACTTCCTGATTCGCTGACA	59.984	20	205	55	259
Locus_908_Transcript_1/4_Confidence_0.667_Length_904	1	p3	(AAG)5	15	167	181	GATGGAGAGGAAGGAGGAGG	60.149	20	TCAACAAGCGATGGATCAAG	59.799	20	216	111	326	GGACGAAGACCAGATGGAGA	60.199	20	TCAACAAGCGATGGATCAAG	59.799	20	228	99	326	CGAAGACCAGATGGAGAGGA	60.340	20	TCAACAAGCGATGGATCAAG	59.799	20	225	102	326
Locus_908_Transcript_2/4_Confidence_0.583_Length_904	1	p3	(AAG)5	15	167	181	GATGGAGAGGAAGGAGGAGG	60.149	20	TCAACAAGCGATGGATCAAG	59.799	20	216	111	326	GGACGAAGACCAGATGGAGA	60.199	20	TCAACAAGCGATGGATCAAG	59.799	20	228	99	326	CGAAGACCAGATGGAGAGGA	60.340	20	TCAACAAGCGATGGATCAAG	59.799	20	225	102	326
Locus_908_Transcript_3/4_Confidence_0.583_Length_1159	1	p3	(AAG)5	15	167	181	GATGGAGAGGAAGGAGGAGG	60.149	20	CAGCCTCAACAAGTGATGGA	59.831	20	221	111	331	GGACGAAGACCAGATGGAGA	60.199	20	CAGCCTCAACAAGTGATGGA	59.831	20	233	99	331	CGAAGACCAGATGGAGAGGA	60.340	20	CAGCCTCAACAAGTGATGGA	59.831	20	230	102	331
Locus_908_Transcript_4/4_Confidence_0.583_Length_1159	1	p3	(AAG)5	15	167	181	GATGGAGAGGAAGGAGGAGG	60.149	20	TCAACAAGCGATGGATCAAG	59.799	20	216	111	326	GGACGAAGACCAGATGGAGA	60.199	20	TCAACAAGCGATGGATCAAG	59.799	20	228	99	326	CGAAGACCAGATGGAGAGGA	60.340	20	TCAACAAGCGATGGATCAAG	59.799	20	225	102	326
Locus_958_Transcript_6/7_Confidence_0.647_Length_2144	1	p3	(GAG)8	24	1249	1272	CTTCTTCCAGCTCAAGACGC	60.277	20	GATGGTTCCGACGACGTACT	59.997	20	175	1187	1361	CTTCTTCCAGCTCAAGACGC	60.277	20	TACTCGGAGAGCACGGAGAT	59.973	20	159	1187	1345	CTTCTTCCAGCTCAAGACGC	60.277	20	GACTATGGGGAGCAGGATGA	60.034	20	241	1187	1427
Locus_969_Transcript_6/7_Confidence_0.667_Length_2720	1	c	(T)10cag(A)10	23	1	23
Locus_971_Transcript_2/8_Confidence_0.450_Length_1425	1	p3	(CGG)6	18	132	149	GACCCGCTGATTCGTCTG	60.363	18	TTGAGAGAGCTTTTGGCGAT	60.096	20	278	40	317	GACCCGCTGATTCGTCTG	60.363	18	AGAATCTGGTAGGCATGGCA	60.624	20	206	40	245	GACCCGCTGATTCGTCTG	60.363	18	GTTGAGAGAGCTTTTGGCGA	60.657	20	279	40	318
Locus_971_Transcript_3/8_Confidence_0.500_Length_1474	1	p3	(CGG)6	18	132	149	GACCCGCTGATTCGTCTG	60.363	18	TTGAGAGAGCTTTTGGCGAT	60.096	20	278	40	317	GACCCGCTGATTCGTCTG	60.363	18	AGAATCTGGTAGGCATGGCA	60.624	20	206	40	245	GACCCGCTGATTCGTCTG	60.363	18	GTTGAGAGAGCTTTTGGCGA	60.657	20	279	40	318
Locus_971_Transcript_4/8_Confidence_0.350_Length_876	1	p3	(CGG)5	15	122	136	ATGACGCTGCAACTATCCCT	59.723	20	ACACCAGGTCTTGGGTTGAG	60.002	20	262	58	319	ATGACGCTGCAACTATCCCT	59.723	20	TTGAGAGAGCTTTTGGCGAT	60.096	20	247	58	304	ATGACGCTGCAACTATCCCT	59.723	20	CCAGGTCTTGGGTTGAGAGA	60.229	20	259	58	316
Locus_971_Transcript_5/8_Confidence_0.500_Length_1473	1	p3	(CGG)6	18	132	149	GACCCGCTGATTCGTCTG	60.363	18	TTGAGAGAGCTTTTGGCGAT	60.096	20	278	40	317	GACCCGCTGATTCGTCTG	60.363	18	AGAATCTGGTAGGCATGGCA	60.624	20	206	40	245	GACCCGCTGATTCGTCTG	60.363	18	GTTGAGAGAGCTTTTGGCGA	60.657	20	279	40	318
Locus_971_Transcript_6/8_Confidence_0.350_Length_889	1	p3	(CGG)6	18	132	149	GACCCGCTGATTCGTCTG	60.363	18	GGTTGAGAGAGTTTTTGGCG	59.853	20	280	40	319	GACCCGCTGATTCGTCTG	60.363	18	AGAATCTGGTAGGCATGGCA	60.624	20	206	40	245	GACCCGCTGATTCGTCTG	60.363	18	GTAGTTCCCGTAACCGGAGG	60.733	20	168	40	207
Locus_971_Transcript_7/8_Confidence_0.300_Length_846	1	p3	(CGG)6	18	132	149	GACCCGCTGATTCGTCTG	60.363	18	TTGAGAGAGCTTTTGGCGAT	60.096	20	278	40	317	GACCCGCTGATTCGTCTG	60.363	18	AGAATCTGGTAGGCATGGCA	60.624	20	206	40	245	GACCCGCTGATTCGTCTG	60.363	18	GTTGAGAGAGCTTTTGGCGA	60.657	20	279	40	318
Locus_971_Transcript_8/8_Confidence_0.350_Length_889	1	p3	(CGG)6	18	132	149	GACCCGCTGATTCGTCTG	60.363	18	TTGAGAGAGCTTTTGGCGAT	60.096	20	278	40	317	GACCCGCTGATTCGTCTG	60.363	18	AGAATCTGGTAGGCATGGCA	60.624	20	206	40	245	GACCCGCTGATTCGTCTG	60.363	18	GTTGAGAGAGCTTTTGGCGA	60.657	20	279	40	318
Locus_980_Transcript_1/8_Confidence_0.650_Length_1600	1	p3	(TTG)5	15	1475	1489	CAGCTGCCACCAGATGTATG	60.287	20	CCAGAAAAGCAACAACCGAT	60.110	20	218	1382	1599	CAGCTGCCACCAGATGTATG	60.287	20	CAACAAGTTTCCAGCAGGGT	60.149	20	173	1382	1554	GGGAAAACCTCATTGATTGC	59.368	20	GCAGGGTCCTTGAGACCATA	60.073	20	233	1309	1541
Locus_980_Transcript_2/8_Confidence_0.550_Length_1630	1	p3	(TTG)5	15	1505	1519	CAGCTGCCACCAGATGTATG	60.287	20	CCAGAAAAGCAACAACCGAT	60.110	20	218	1412	1629	CAGCTGCCACCAGATGTATG	60.287	20	CAACAAGTTTCCAGCAGGGT	60.149	20	173	1412	1584	GGGAAAACCTCATTGATTGC	59.368	20	GCAGGGTCCTTGAGACCATA	60.073	20	233	1339	1571
Locus_980_Transcript_3/8_Confidence_0.600_Length_1632	1	p3	(TTG)5	15	1506	1520	CAGCTGCCACCAGATGTATG	60.287	20	CCAGAAAAGCAACAACCGAT	60.110	20	220	1412	1631	CAGCTGCCACCAGATGTATG	60.287	20	CAACAAGTTTCCAGCAGGGT	60.149	20	175	1412	1586	CAGCTGCCACCAGATGTATG	60.287	20	GTTTCCAGCAGGGTCTTTGA	60.232	20	169	1412	1580
Locus_980_Transcript_4/8_Confidence_0.550_Length_1600	1	p3	(TTG)5	15	1475	1489	CAGCTGCCACCAGATGTATG	60.287	20	CCAGAAAAGCAACAACCGAT	60.110	20	218	1382	1599	CAGCTGCCACCAGATGTATG	60.287	20	CAACAAGTTTCCAGCAGGGT	60.149	20	173	1382	1554	GGGAAAACCTCATTGATTGC	59.368	20	GCAGGGTCCTTGAGACCATA	60.073	20	233	1309	1541
Locus_980_Transcript_5/8_Confidence_0.600_Length_1630	1	p3	(TTG)5	15	1505	1519	CAGCTGCCACCAGATGTATG	60.287	20	CCAGAAAAGCAACAACCGAT	60.110	20	218	1412	1629	CAGCTGCCACCAGATGTATG	60.287	20	CAACAAGTTTCCAGCAGGGT	60.149	20	173	1412	1584	GGGAAAACCTCATTGATTGC	59.368	20	GCAGGGTCCTTGAGACCATA	60.073	20	233	1339	1571
Locus_980_Transcript_6/8_Confidence_0.600_Length_1630	1	p3	(TTG)5	15	1505	1519	CAGCTGCCACCAGATGTATG	60.287	20	CCAGAAAAGCAACAACCGAT	60.110	20	218	1412	1629	CAGCTGCCACCAGATGTATG	60.287	20	CAACAAGTTTCCAGCAGGGT	60.149	20	173	1412	1584	GGGAAAACCTCATTGATTGC	59.368	20	GCAGGGTCCTTGAGACCATA	60.073	20	233	1339	1571
Locus_980_Transcript_8/8_Confidence_0.600_Length_1630	1	p3	(TTG)5	15	1505	1519	CAGCTGCCACCAGATGTATG	60.287	20	CCAGAAAAGCAACAACCGAT	60.110	20	218	1412	1629	CAGCTGCCACCAGATGTATG	60.287	20	CAACAAGTTTCCAGCAGGGT	60.149	20	173	1412	1584	GGGAAAACCTCATTGATTGC	59.368	20	GCAGGGTCCTTGAGACCATA	60.073	20	233	1339	1571
Locus_984_Transcript_1/1_Confidence_1.000_Length_528	1	p1	(T)16	16	1	16
Locus_985_Transcript_1/3_Confidence_0.714_Length_857	1	p1	(T)10	10	792	801	ACGGAAGAGGAGCTTGTGAA	59.989	20	CATGTTGTTGATCTTTGTTGGAA	59.890	23	222	607	828	TTCACGGAAGAGGAGCTTGT	59.989	20	CATGTTGTTGATCTTTGTTGGAA	59.890	23	225	604	828	CAACTTCACGGAAGAGGAGC	59.989	20	CATGTTGTTGATCTTTGTTGGAA	59.890	23	229	600	828
Locus_985_Transcript_2/3_Confidence_0.714_Length_857	1	p1	(T)10	10	792	801	ACGGAAGAGGAGCTTGTGAA	59.989	20	CATGTTGTTGATCTTTGTTGGAA	59.890	23	222	607	828	TTCACGGAAGAGGAGCTTGT	59.989	20	CATGTTGTTGATCTTTGTTGGAA	59.890	23	225	604	828	CAACTTCACGGAAGAGGAGC	59.989	20	CATGTTGTTGATCTTTGTTGGAA	59.890	23	229	600	828
Locus_985_Transcript_3/3_Confidence_0.714_Length_857	1	p1	(T)10	10	792	801	ACGGAAGAGGAGCTTGTGAA	59.989	20	CATGTTGTTGATCTTTGTTGGAA	59.890	23	222	607	828	TTCACGGAAGAGGAGCTTGT	59.989	20	CATGTTGTTGATCTTTGTTGGAA	59.890	23	225	604	828	CAACTTCACGGAAGAGGAGC	59.989	20	CATGTTGTTGATCTTTGTTGGAA	59.890	23	229	600	828
Locus_989_Transcript_2/3_Confidence_0.667_Length_591	1	p1	(A)12	12	580	591
Locus_989_Transcript_3/3_Confidence_0.667_Length_591	1	p1	(A)12	12	580	591
Locus_995_Transcript_1/5_Confidence_0.692_Length_1110	1	p1	(T)11	11	1	11
Locus_995_Transcript_2/5_Confidence_0.615_Length_1113	1	p1	(T)11	11	1	11
Locus_995_Transcript_3/5_Confidence_0.615_Length_1113	1	p1	(T)11	11	1	11
Locus_995_Transcript_4/5_Confidence_0.692_Length_1114	1	p1	(T)11	11	1	11
Locus_995_Transcript_5/5_Confidence_0.692_Length_1113	1	p1	(T)11	11	1	11
Locus_999_Transcript_2/5_Confidence_0.300_Length_505	1	p3	(CAG)5	15	224	238	CATTGCTATTGTCGGCAGAA	59.833	20	ACCTAGATGTCCATCGGTGC	59.957	20	216	65	280	CTCCAACTGCACCATTGCTA	59.864	20	CCTAGATGTCCATCGGTGCT	60.096	20	227	53	279	TATTGTCGGCAGAAAGGAGG	60.206	20	ACCTAGATGTCCATCGGTGC	59.957	20	210	71	280
Locus_999_Transcript_5/5_Confidence_0.500_Length_1210	1	p3	(CAG)5	15	929	943	CATTGCTATTGTCGGCAGAA	59.833	20	ACCTAGATGTCCATCGGTGC	59.957	20	216	770	985	CTCCAACTGCACCATTGCTA	59.864	20	CCTAGATGTCCATCGGTGCT	60.096	20	227	758	984	TATTGTCGGCAGAAAGGAGG	60.206	20	ACCTAGATGTCCATCGGTGC	59.957	20	210	776	985
Locus_1001_Transcript_4/5_Confidence_0.182_Length_1271	1	p3	(GCA)6	18	726	743	TGGTTCTGCTACGGCTTCTT	60.015	20	ACGACCTCGATCTTGTGCAT	60.688	20	275	558	832	CTGGTTCTGCTACGGCTTCT	59.639	20	ACGACCTCGATCTTGTGCAT	60.688	20	276	557	832	TGGTTCTGCTACGGCTTCTT	60.015	20	CGACCTCGATCTTGTGCAT	59.803	19	274	558	831
Locus_1002_Transcript_1/3_Confidence_0.600_Length_1039	1	p1	(T)10	10	1	10
Locus_1002_Transcript_2/3_Confidence_0.600_Length_1115	1	p3	(ATC)6	18	231	248	ACGTACGAACGCTAACCCAC	60.059	20	GTCTACGACTTCATCGGCGT	60.285	20	196	145	340	ACACGTACGAACGCTAACCC	60.059	20	GTCTACGACTTCATCGGCGT	60.285	20	198	143	340	GAGACCAGTTTTGACGCACA	59.880	20	GTCTACGACTTCATCGGCGT	60.285	20	235	106	340
Locus_1002_Transcript_3/3_Confidence_0.600_Length_1106	1	p1	(T)10	10	1	10
Locus_1041_Transcript_3/5_Confidence_0.600_Length_984	1	p1	(A)10	10	57	66	CACAGATATAATAGACACAGCAAAGGA	59.992	27	GCCTAAGAAGATGCTCGGTG	59.978	20	115	27	141	CACAGATATAATAGACACAGCAAAGGA	59.992	27	TGCCTAAGAAGATGCTCGGT	59.978	20	116	27	142	CACAGATATAATAGACACAGCAAAGGA	59.992	27	CTGCCTAAGAAGATGCTCGG	60.110	20	117	27	143
Locus_1047_Transcript_1/7_Confidence_0.647_Length_1279	1	p2	(AG)8	16	45	60	CCCTAGATATACATACGTAGACGGTG	59.343	26	TCTCCTGATGCTGATGTTGC	59.950	20	198	14	211	CCCTAGATATACATACGTAGACGGTG	59.343	26	ATCATCTCCAGGGAGACACG	60.072	20	115	14	128	CCCTAGATATACATACGTAGACGGTG	59.343	26	CTGCTTCTGCTGATGCTGTC	59.887	20	152	14	165
Locus_1047_Transcript_1/7_Confidence_0.647_Length_1279	2	p3	(CAC)5	15	659	673	TCAACATCTTCCCTTCCCAG	60.042	20	TTGTTGTTGGTGCTGCAGTT	60.347	20	257	446	702	CTCAACATCTTCCCTTCCCA	60.042	20	TTGTTGTTGGTGCTGCAGTT	60.347	20	258	445	702	TCAGTCTAGTGCTCTCGCCA	59.880	20	TTGTTGTTGGTGCTGCAGTT	60.347	20	203	500	702
Locus_1047_Transcript_2/7_Confidence_0.353_Length_740	1	p3	(CCA)9	27	228	254	CCAGGTCGTCACCAGAAGAT	60.112	20	TTCTCAGCGTTTTAGGGTCG	60.378	20	273	121	393	TCGTCACCAGAAGATCACCA	60.246	20	TTCTCAGCGTTTTAGGGTCG	60.378	20	268	126	393	CCAGAAGATCACCATCACCA	59.473	20	TTCTGGGCTAGCCTTCTCAG	59.711	20	275	132	406
Locus_1047_Transcript_4/7_Confidence_0.294_Length_859	1	p2	(AG)8	16	45	60	CCCTAGATATACATACGTAGACGGTG	59.343	26	TCTCCTGATGCTGATGTTGC	59.950	20	198	14	211	CCCTAGATATACATACGTAGACGGTG	59.343	26	ATCATCTCCAGGGAGACACG	60.072	20	115	14	128	CCCTAGATATACATACGTAGACGGTG	59.343	26	CTGCTTCTGCTGATGCTGTC	59.887	20	152	14	165
Locus_1047_Transcript_5/7_Confidence_0.529_Length_1167	1	p2	(AG)8	16	45	60	CCCTAGATATACATACGTAGACGGTG	59.343	26	TCTCCTGATGCTGATGTTGC	59.950	20	198	14	211	CCCTAGATATACATACGTAGACGGTG	59.343	26	ATCATCTCCAGGGAGACACG	60.072	20	115	14	128	CCCTAGATATACATACGTAGACGGTG	59.343	26	CTGCTTCTGCTGATGCTGTC	59.887	20	152	14	165
Locus_1047_Transcript_5/7_Confidence_0.529_Length_1167	2	p3	(CAC)5	15	659	673	GATCAGCCTAGTCCTGTCGC	59.981	20	TTGTTGTTGGTGCTGCAGTT	60.347	20	205	498	702	TCAACATCTTCCCTTCCCAG	60.042	20	TTGTTGTTGGTGCTGCAGTT	60.347	20	257	446	702	CTCAACATCTTCCCTTCCCA	60.042	20	TTGTTGTTGGTGCTGCAGTT	60.347	20	258	445	702
Locus_1047_Transcript_6/7_Confidence_0.529_Length_1193	1	p3	(CAC)5	15	685	699	TCAACATCTTCCCTTCCCAG	60.042	20	TTGTTGTTGGTGCTGCAGTT	60.347	20	257	472	728	CTCAACATCTTCCCTTCCCA	60.042	20	TTGTTGTTGGTGCTGCAGTT	60.347	20	258	471	728	TCAGTCTAGTGCTCTCGCCA	59.880	20	TTGTTGTTGGTGCTGCAGTT	60.347	20	203	526	728
Locus_1047_Transcript_7/7_Confidence_0.588_Length_1167	1	p2	(AG)8	16	45	60	CCCTAGATATACATACGTAGACGGTG	59.343	26	TCTCCTGATGCTGATGTTGC	59.950	20	198	14	211	CCCTAGATATACATACGTAGACGGTG	59.343	26	ATCATCTCCAGGGAGACACG	60.072	20	115	14	128	CCCTAGATATACATACGTAGACGGTG	59.343	26	CTGCTTCTGCTGATGCTGTC	59.887	20	152	14	165
Locus_1047_Transcript_7/7_Confidence_0.588_Length_1167	2	p3	(CAC)5	15	659	673	TCAACATCTTCCCTTCCCAG	60.042	20	TTGTTGTTGGTGCTGCAGTT	60.347	20	257	446	702	CTCAACATCTTCCCTTCCCA	60.042	20	TTGTTGTTGGTGCTGCAGTT	60.347	20	258	445	702	TCAGTCTAGTGCTCTCGCCA	59.880	20	TTGTTGTTGGTGCTGCAGTT	60.347	20	203	500	702
Locus_1048_Transcript_4/5_Confidence_0.765_Length_1915	1	p3	(CAT)5	15	1639	1653	TCTCACTGGCATCAGAATCG	59.942	20	ACCTTCACAAGCACCAAACC	60.012	20	215	1590	1804	TCTCACTGGCATCAGAATCG	59.942	20	GCAATGGATCTTCACGTCCT	60.081	20	270	1590	1859	TCTCACTGGCATCAGAATCG	59.942	20	CTTGGAATGGCAATGGATCT	59.894	20	279	1590	1868
Locus_1050_Transcript_2/6_Confidence_0.643_Length_1813	1	p1	(A)10	10	1804	1813
Locus_1055_Transcript_3/4_Confidence_0.538_Length_471	1	p3	(GCC)5	15	214	228	AGCCTCCGAAGAAAGAGGAG	60.088	20	GTACGGCATCTCCACGACTT	60.142	20	230	158	387	AGCCTCCGAAGAAAGAGGAG	60.088	20	TACGGCATCTCCACGACTTT	60.657	20	229	158	386	AGCCTCCGAAGAAAGAGGAG	60.088	20	GCATCTCCACGACTTTGGTC	60.667	20	225	158	382
Locus_1056_Transcript_1/5_Confidence_0.500_Length_1480	1	p3	(GAA)5	15	253	267	ACAACAAAGCTCCCCATGTC	59.973	20	CTCAGCACCCATCAGTCAGA	59.980	20	111	199	309	GACAACAAAGCTCCCCATGT	59.973	20	CTCAGCACCCATCAGTCAGA	59.980	20	112	198	309	CTGACAACAAAGCTCCCCAT	60.111	20	CTCAGCACCCATCAGTCAGA	59.980	20	114	196	309
Locus_1056_Transcript_1/5_Confidence_0.500_Length_1480	2	p3	(GCG)5	15	425	439	CAAGTCGCGAATCTGACTGA	60.136	20	TACACCGACCTCTCCACCTC	60.112	20	210	279	488	CAAGTCGCGAATCTGACTGA	60.136	20	TCTACACCGACCTCTCCACC	60.112	20	212	279	490	GGTCGCTGGTCTGTTTCTTC	59.851	20	TACACCGACCTCTCCACCTC	60.112	20	130	359	488
Locus_1056_Transcript_1/5_Confidence_0.500_Length_1480	3	p2	(AG)7	14	1429	1442	GTCTTCGATGTTCCGTCGAT	60.081	20	AGTCCAAAGGGTTCCCCTC	60.299	19	151	1325	1475	TTATGGAGGACAAGGATGGC	59.894	20	AGTCCAAAGGGTTCCCCTC	60.299	19	171	1305	1475	TGAGGATGAGGAAAGCATCC	60.158	20	AGTCCAAAGGGTTCCCCTC	60.299	19	260	1216	1475
Locus_1056_Transcript_2/5_Confidence_0.417_Length_1606	1	p3	(GAA)5	15	253	267	ACAACAAAGCTCCCCATGTC	59.973	20	CTCAGCACCCATCAGTCAGA	59.980	20	111	199	309	GACAACAAAGCTCCCCATGT	59.973	20	CTCAGCACCCATCAGTCAGA	59.980	20	112	198	309	CTGACAACAAAGCTCCCCAT	60.111	20	CTCAGCACCCATCAGTCAGA	59.980	20	114	196	309
Locus_1056_Transcript_2/5_Confidence_0.417_Length_1606	2	p3	(GCG)5	15	425	439	CAAGTCGCGAATCTGACTGA	60.136	20	TACACCGACCTCTCCACCTC	60.112	20	210	279	488	CAAGTCGCGAATCTGACTGA	60.136	20	TCTACACCGACCTCTCCACC	60.112	20	212	279	490	GGTCGCTGGTCTGTTTCTTC	59.851	20	TACACCGACCTCTCCACCTC	60.112	20	130	359	488
Locus_1056_Transcript_2/5_Confidence_0.417_Length_1606	3	p2	(AG)7	14	1555	1568	GTCTTCGATGTTCCGTCGAT	60.081	20	AGTCCAAAGGGTTCCCCTC	60.299	19	151	1451	1601	TTATGGAGGACAAGGATGGC	59.894	20	AGTCCAAAGGGTTCCCCTC	60.299	19	171	1431	1601	TGAGGATGAGGAAAGCATCC	60.158	20	AGTCCAAAGGGTTCCCCTC	60.299	19	260	1342	1601
Locus_1056_Transcript_3/5_Confidence_0.417_Length_1111	1	p3	(GAA)5	15	253	267	ACAACAAAGCTCCCCATGTC	59.973	20	CTCAGCACCCATCAGTCAGA	59.980	20	111	199	309	GACAACAAAGCTCCCCATGT	59.973	20	CTCAGCACCCATCAGTCAGA	59.980	20	112	198	309	CTGACAACAAAGCTCCCCAT	60.111	20	CTCAGCACCCATCAGTCAGA	59.980	20	114	196	309
Locus_1056_Transcript_3/5_Confidence_0.417_Length_1111	2	p3	(GCG)5	15	425	439	CAAGTCGCGAATCTGACTGA	60.136	20	TACACCGACCTCTCCACCTC	60.112	20	210	279	488	CAAGTCGCGAATCTGACTGA	60.136	20	TCTACACCGACCTCTCCACC	60.112	20	212	279	490	GGTCGCTGGTCTGTTTCTTC	59.851	20	TACACCGACCTCTCCACCTC	60.112	20	130	359	488
Locus_1056_Transcript_4/5_Confidence_0.417_Length_1480	1	p3	(GAA)5	15	253	267	ACAACAAAGCTCCCCATGTC	59.973	20	CTCAGCACCCATCAGTCAGA	59.980	20	111	199	309	GACAACAAAGCTCCCCATGT	59.973	20	CTCAGCACCCATCAGTCAGA	59.980	20	112	198	309	CTGACAACAAAGCTCCCCAT	60.111	20	CTCAGCACCCATCAGTCAGA	59.980	20	114	196	309
Locus_1056_Transcript_4/5_Confidence_0.417_Length_1480	2	p3	(GCG)5	15	425	439	CAAGTCGCGAATCTGACTGA	60.136	20	TACACCGACCTCTCCACCTC	60.112	20	210	279	488	CAAGTCGCGAATCTGACTGA	60.136	20	TCTACACCGACCTCTCCACC	60.112	20	212	279	490	GGTCGCTGGTCTGTTTCTTC	59.851	20	TACACCGACCTCTCCACCTC	60.112	20	130	359	488
Locus_1056_Transcript_4/5_Confidence_0.417_Length_1480	3	p2	(AG)7	14	1429	1442	GTCTTCGATGTTCCGTCGAT	60.081	20	AGTCCAAAGGGTTCCCCTC	60.299	19	151	1325	1475	TTATGGAGGACAAGGATGGC	59.894	20	AGTCCAAAGGGTTCCCCTC	60.299	19	171	1305	1475	TGAGGATGAGGAAAGCATCC	60.158	20	AGTCCAAAGGGTTCCCCTC	60.299	19	260	1216	1475
Locus_1056_Transcript_5/5_Confidence_0.417_Length_980	1	p3	(GAA)5	15	253	267	ACAACAAAGCTCCCCATGTC	59.973	20	CTCAGCACCCATCAGTCAGA	59.980	20	111	199	309	GACAACAAAGCTCCCCATGT	59.973	20	CTCAGCACCCATCAGTCAGA	59.980	20	112	198	309	CTGACAACAAAGCTCCCCAT	60.111	20	CTCAGCACCCATCAGTCAGA	59.980	20	114	196	309
Locus_1056_Transcript_5/5_Confidence_0.417_Length_980	2	p3	(GCG)5	15	425	439	CAAGTCGCGAATCTGACTGA	60.136	20	TACACCGACCTCTCCACCTC	60.112	20	210	279	488	CAAGTCGCGAATCTGACTGA	60.136	20	TCTACACCGACCTCTCCACC	60.112	20	212	279	490	GGTCGCTGGTCTGTTTCTTC	59.851	20	TACACCGACCTCTCCACCTC	60.112	20	130	359	488
Locus_1066_Transcript_8/10_Confidence_0.250_Length_209	1	p3	(GCG)6	18	32	49	AGCAGGTCGTGCTCCAGG	62.634	18	CCGTGGTTGTTCGAGTACC	58.995	19	119	6	124	AGCAGGTCGTGCTCCAGG	62.634	18	GTTCGAGTACCGGGGCTT	60.073	18	111	6	116	AGCAGGTCGTGCTCCAGG	62.634	18	CCGACTTCCATGTCGAGG	60.197	18	182	6	187
Locus_1068_Transcript_1/6_Confidence_0.500_Length_1425	1	p3	(CCG)5	15	50	64	ACCAAAACCCTCCTCCTACG	60.353	20	TTCTCGTTAATCGCCTCCAT	59.668	20	247	1	247	ACCAAAACCCTCCTCCTACG	60.353	20	CTTCTCGTTAATCGCCTCCA	60.344	20	248	1	248	ACCAAAACCCTCCTCCTACG	60.353	20	CTCCTGGTAGAAGCGGAAGA	59.569	20	170	1	170
Locus_1068_Transcript_2/6_Confidence_0.357_Length_677	1	p3	(CCG)6	18	74	91	CCTACCAAAACCCTCCTCCT	59.434	20	TTCTCGTTAATCGCCTCCAT	59.668	20	253	22	274	CCTACCAAAACCCTCCTCCT	59.434	20	CTTCTCGTTAATCGCCTCCA	60.344	20	254	22	275	CCTACCAAAACCCTCCTCCT	59.434	20	CTCCTGGTAGAAGCGGAAGA	59.569	20	176	22	197
Locus_1068_Transcript_3/6_Confidence_0.286_Length_672	1	p3	(CCG)6	18	74	91	CCTACCAAAACCCTCCTCCT	59.434	20	TTCTCGTTAATCGCCTCCAT	59.668	20	253	22	274	CCTACCAAAACCCTCCTCCT	59.434	20	CTTCTCGTTAATCGCCTCCA	60.344	20	254	22	275	CCTACCAAAACCCTCCTCCT	59.434	20	CTCCTGGTAGAAGCGGAAGA	59.569	20	176	22	197
Locus_1068_Transcript_4/6_Confidence_0.500_Length_1455	1	p3	(CCG)6	18	74	91	CCTACCAAAACCCTCCTCCT	59.434	20	TTCTCGTTAATCGCCTCCAT	59.668	20	253	22	274	CCTACCAAAACCCTCCTCCT	59.434	20	CTTCTCGTTAATCGCCTCCA	60.344	20	254	22	275	CCTACCAAAACCCTCCTCCT	59.434	20	CTCCTGGTAGAAGCGGAAGA	59.569	20	176	22	197
Locus_1068_Transcript_5/6_Confidence_0.500_Length_1570	1	p3	(CCG)6	18	74	91	CCTACCAAAACCCTCCTCCT	59.434	20	TTCTCGTTAATCGCCTCCAT	59.668	20	253	22	274	CCTACCAAAACCCTCCTCCT	59.434	20	CTTCTCGTTAATCGCCTCCA	60.344	20	254	22	275	CCTACCAAAACCCTCCTCCT	59.434	20	CTCCTGGTAGAAGCGGAAGA	59.569	20	176	22	197
Locus_1068_Transcript_6/6_Confidence_0.500_Length_1452	1	p3	(CCG)6	18	74	91	CCTACCAAAACCCTCCTCCT	59.434	20	TTCTCGTTAATCGCCTCCAT	59.668	20	253	22	274	CCTACCAAAACCCTCCTCCT	59.434	20	CTTCTCGTTAATCGCCTCCA	60.344	20	254	22	275	CCTACCAAAACCCTCCTCCT	59.434	20	CTCCTGGTAGAAGCGGAAGA	59.569	20	176	22	197
Locus_1070_Transcript_6/9_Confidence_0.333_Length_857	1	p1	(T)10	10	1	10
Locus_1077_Transcript_3/4_Confidence_0.538_Length_1362	1	p3	(GTG)5	15	1263	1277	GCACCAAGTGAGAGAGAGGG	59.986	20	GCTACTCATCCTTTGCCGAA	60.352	20	204	1157	1360	CCACCATACACAGCACCAAG	60.025	20	GCTACTCATCCTTTGCCGAA	60.352	20	216	1145	1360	CTAGCCAGATCCACCACCAT	59.950	20	GCTACTCATCCTTTGCCGAA	60.352	20	229	1132	1360
Locus_1077_Transcript_4/4_Confidence_0.692_Length_1362	1	p3	(GTG)5	15	1263	1277	GCACCAAGTGAGAGAGAGGG	59.986	20	GCTACTCATCCTTTGCCGAA	60.352	20	204	1157	1360	CCACCATACACAGCACCAAG	60.025	20	GCTACTCATCCTTTGCCGAA	60.352	20	216	1145	1360	CTAGCCAGATCCACCACCAT	59.950	20	GCTACTCATCCTTTGCCGAA	60.352	20	229	1132	1360
Locus_1079_Transcript_1/2_Confidence_1.000_Length_511	1	p1	(T)10	10	479	488
Locus_1099_Transcript_1/10_Confidence_0.654_Length_3575	1	p3	(ATC)5	15	2472	2486	GCTTGTCCCTGGAGTTTGAG	59.844	20	GGCCTGAAGATCAACTCAGC	59.957	20	274	2386	2659	GAGCTTGTCCCTGGAGTTTG	59.844	20	GGCCTGAAGATCAACTCAGC	59.957	20	276	2384	2659	TCCCTGGAGTTTGAGATGCT	59.803	20	GGCCTGAAGATCAACTCAGC	59.957	20	269	2391	2659
Locus_1099_Transcript_2/10_Confidence_0.654_Length_3574	1	p3	(ATC)5	15	2471	2485	GCTTGTCCCTGGAGTTTGAG	59.844	20	GGCCTGAAGATCAACTCAGC	59.957	20	274	2385	2658	GAGCTTGTCCCTGGAGTTTG	59.844	20	GGCCTGAAGATCAACTCAGC	59.957	20	276	2383	2658	TCCCTGGAGTTTGAGATGCT	59.803	20	GGCCTGAAGATCAACTCAGC	59.957	20	269	2390	2658
Locus_1099_Transcript_3/10_Confidence_0.654_Length_3574	1	p3	(ATC)5	15	2471	2485	GCTTGTCCCTGGAGTTTGAG	59.844	20	GGCCTGAAGATCAACTCAGC	59.957	20	274	2385	2658	GAGCTTGTCCCTGGAGTTTG	59.844	20	GGCCTGAAGATCAACTCAGC	59.957	20	276	2383	2658	TCCCTGGAGTTTGAGATGCT	59.803	20	GGCCTGAAGATCAACTCAGC	59.957	20	269	2390	2658
Locus_1099_Transcript_4/10_Confidence_0.654_Length_3574	1	p3	(ATC)5	15	2471	2485	GCTTGTCCCTGGAGTTTGAG	59.844	20	GGCCTGAAGATCAACTCAGC	59.957	20	274	2385	2658	GAGCTTGTCCCTGGAGTTTG	59.844	20	GGCCTGAAGATCAACTCAGC	59.957	20	276	2383	2658	TCCCTGGAGTTTGAGATGCT	59.803	20	GGCCTGAAGATCAACTCAGC	59.957	20	269	2390	2658
Locus_1099_Transcript_5/10_Confidence_0.654_Length_3574	1	p3	(ATC)5	15	2471	2485	GCTTGTCCCTGGAGTTTGAG	59.844	20	GGCCTGAAGATCAACTCAGC	59.957	20	274	2385	2658	GAGCTTGTCCCTGGAGTTTG	59.844	20	GGCCTGAAGATCAACTCAGC	59.957	20	276	2383	2658	TCCCTGGAGTTTGAGATGCT	59.803	20	GGCCTGAAGATCAACTCAGC	59.957	20	269	2390	2658
Locus_1099_Transcript_6/10_Confidence_0.577_Length_3567	1	p3	(ATC)5	15	2464	2478	GCTTGTCCCTGGAGTTTGAG	59.844	20	GGCCTGAAGATCAACTCAGC	59.957	20	274	2378	2651	GAGCTTGTCCCTGGAGTTTG	59.844	20	GGCCTGAAGATCAACTCAGC	59.957	20	276	2376	2651	TCCCTGGAGTTTGAGATGCT	59.803	20	GGCCTGAAGATCAACTCAGC	59.957	20	269	2383	2651
Locus_1099_Transcript_7/10_Confidence_0.654_Length_3558	1	p3	(ATC)5	15	2471	2485	GCTTGTCCCTGGAGTTTGAG	59.844	20	GGCCTGAAGATCAACTCAGC	59.957	20	274	2385	2658	GAGCTTGTCCCTGGAGTTTG	59.844	20	GGCCTGAAGATCAACTCAGC	59.957	20	276	2383	2658	TCCCTGGAGTTTGAGATGCT	59.803	20	GGCCTGAAGATCAACTCAGC	59.957	20	269	2390	2658
Locus_1099_Transcript_8/10_Confidence_0.654_Length_3574	1	p3	(ATC)5	15	2471	2485	GCTTGTCCCTGGAGTTTGAG	59.844	20	GGCCTGAAGATCAACTCAGC	59.957	20	274	2385	2658	GAGCTTGTCCCTGGAGTTTG	59.844	20	GGCCTGAAGATCAACTCAGC	59.957	20	276	2383	2658	TCCCTGGAGTTTGAGATGCT	59.803	20	GGCCTGAAGATCAACTCAGC	59.957	20	269	2390	2658
Locus_1099_Transcript_10/10_Confidence_0.654_Length_3574	1	p3	(ATC)5	15	2471	2485	GCTTGTCCCTGGAGTTTGAG	59.844	20	GGCCTGAAGATCAACTCAGC	59.957	20	274	2385	2658	GAGCTTGTCCCTGGAGTTTG	59.844	20	GGCCTGAAGATCAACTCAGC	59.957	20	276	2383	2658	TCCCTGGAGTTTGAGATGCT	59.803	20	GGCCTGAAGATCAACTCAGC	59.957	20	269	2390	2658
Locus_1106_Transcript_2/6_Confidence_0.600_Length_1270	1	p3	(CCG)5	15	70	84
Locus_1106_Transcript_3/6_Confidence_0.533_Length_1235	1	p3	(CCG)5	15	70	84
Locus_1106_Transcript_4/6_Confidence_0.600_Length_1235	1	p3	(CCG)5	15	70	84
Locus_1106_Transcript_5/6_Confidence_0.400_Length_1235	1	p3	(CCG)5	15	70	84
Locus_1106_Transcript_6/6_Confidence_0.600_Length_1235	1	p3	(CCG)5	15	70	84
Locus_1122_Transcript_1/9_Confidence_0.542_Length_1747	1	p3	(GGA)5	15	326	340	GTGGTCGAGGACGAGGAC	59.147	18	AGTACACGGCGAAATTGACC	60.000	20	145	305	449	GTGGTCGAGGACGAGGAC	59.147	18	GTTGATCAAGGGATCGAGGA	60.011	20	243	305	547	GTGGTCGAGGACGAGGAC	59.147	18	CTACGAAAACATGCCACACG	60.172	20	274	305	578
Locus_1122_Transcript_2/9_Confidence_0.667_Length_1834	1	p3	(GGA)5	15	326	340	GTGGTCGAGGACGAGGAC	59.147	18	AGTACACGGCGAAATTGACC	60.000	20	145	305	449	GTGGTCGAGGACGAGGAC	59.147	18	TTGATCAGGGGATCAAGGAG	60.003	20	242	305	546	GTGGTCGAGGACGAGGAC	59.147	18	GTTGATCAGGGGATCAAGGA	59.862	20	243	305	547
Locus_1122_Transcript_3/9_Confidence_0.625_Length_1834	1	p3	(GGA)5	15	326	340	GTGGTCGAGGACGAGGAC	59.147	18	AGTACACGGCGAAATTGACC	60.000	20	145	305	449	GTGGTCGAGGACGAGGAC	59.147	18	TTGATCAGGGGATCAAGGAG	60.003	20	242	305	546	GTGGTCGAGGACGAGGAC	59.147	18	GTTGATCAGGGGATCAAGGA	59.862	20	243	305	547
Locus_1122_Transcript_4/9_Confidence_0.625_Length_1834	1	p3	(GGA)5	15	326	340	GTGGTCGAGGACGAGGAC	59.147	18	AGTACACGGCGAAATTGACC	60.000	20	145	305	449	GTGGTCGAGGACGAGGAC	59.147	18	GTTGATCAAGGGATCGAGGA	60.011	20	243	305	547	GTGGTCGAGGACGAGGAC	59.147	18	CTACGAAAACATGCCACACG	60.172	20	274	305	578
Locus_1122_Transcript_6/9_Confidence_0.583_Length_1834	1	p3	(GGA)5	15	326	340	GTGGTCGAGGACGAGGAC	59.147	18	AGTACACGGCGAAATTGACC	60.000	20	145	305	449	GTGGTCGAGGACGAGGAC	59.147	18	GTTGATCAAGGGATCGAGGA	60.011	20	243	305	547	GTGGTCGAGGACGAGGAC	59.147	18	CTACGAAAACATGCCACACG	60.172	20	274	305	578
Locus_1122_Transcript_7/9_Confidence_0.583_Length_1834	1	p3	(GGA)5	15	326	340	GTGGTCGAGGACGAGGAC	59.147	18	AGTACACGGCGAAATTGACC	60.000	20	145	305	449	GTGGTCGAGGACGAGGAC	59.147	18	GTTGATCAAGGGATCGAGGA	60.011	20	243	305	547	GTGGTCGAGGACGAGGAC	59.147	18	CTACGAAAACATGCCACACG	60.172	20	274	305	578
Locus_1122_Transcript_8/9_Confidence_0.625_Length_1834	1	p3	(GGA)5	15	326	340	GTGGTCGAGGACGAGGAC	59.147	18	AGTACACGGCGAAATTGACC	60.000	20	145	305	449	GTGGTCGAGGACGAGGAC	59.147	18	GTTGATCAAGGGATCGAGGA	60.011	20	243	305	547	GTGGTCGAGGACGAGGAC	59.147	18	CTACGAAAACATGCCACACG	60.172	20	274	305	578
Locus_1122_Transcript_9/9_Confidence_0.625_Length_1834	1	p3	(GGA)5	15	326	340	GTGGTCGAGGACGAGGAC	59.147	18	AGTACACGGCGAAATTGACC	60.000	20	145	305	449	GTGGTCGAGGACGAGGAC	59.147	18	GTTGATCAAGGGATCGAGGA	60.011	20	243	305	547	GTGGTCGAGGACGAGGAC	59.147	18	CTACGAAAACATGCCACACG	60.172	20	274	305	578
Locus_1126_Transcript_4/5_Confidence_0.200_Length_1000	1	p2	(TG)7	14	759	772	CTCGCCTGCCACTACTAAGG	60.030	20	ACATCAGCAGCAACGACAAG	60.056	20	230	629	858	CCTCGCCTGCCACTACTAAG	60.030	20	ACATCAGCAGCAACGACAAG	60.056	20	231	628	858	CTACTAAGGTGGCTACGCGG	59.920	20	ACATCAGCAGCAACGACAAG	60.056	20	219	640	858
Locus_1135_Transcript_1/4_Confidence_0.600_Length_1507	1	p3	(GGT)6	18	1424	1441	ATGGAGTAGAGCGGCATGAG	60.384	20	CTACCCGAGAGGAGGAGGAG	60.341	20	146	1333	1478	ATGGAGTAGAGCGGCATGAG	60.384	20	GAGAGGAGGAGGAGCAGGAG	60.626	20	140	1333	1472	GATGATGTCAGCAATCTCGG	59.197	20	CTACCCGAGAGGAGGAGGAG	60.341	20	246	1233	1478
Locus_1135_Transcript_2/4_Confidence_0.700_Length_1507	1	p3	(GGT)6	18	1424	1441	ATGGAGTAGAGCGGCATGAG	60.384	20	CTACCCGAGAGGAGGAGGAG	60.341	20	146	1333	1478	TCAATGATGTCGGCAATCTC	59.610	20	CTACCCGAGAGGAGGAGGAG	60.341	20	248	1231	1478	AGCTCAATGATGTCGGCAAT	60.634	20	CTACCCGAGAGGAGGAGGAG	60.341	20	251	1228	1478
Locus_1135_Transcript_3/4_Confidence_0.600_Length_1507	1	p3	(GGT)6	18	1424	1441	ATGGAGTAGAGCGGCATGAG	60.384	20	CTACCCGAGAGGAGGAGGAG	60.341	20	146	1333	1478	TCAATGATGTCGGCAATCTC	59.610	20	CTACCCGAGAGGAGGAGGAG	60.341	20	248	1231	1478	AGCTCAATGATGTCGGCAAT	60.634	20	CTACCCGAGAGGAGGAGGAG	60.341	20	251	1228	1478
Locus_1135_Transcript_4/4_Confidence_0.700_Length_1507	1	p3	(GGT)6	18	1424	1441	ATGGAGTAGAGCGGCATGAG	60.384	20	CTACCCGAGAGGAGGAGGAG	60.341	20	146	1333	1478	TCAATGATGTCGGCAATCTC	59.610	20	CTACCCGAGAGGAGGAGGAG	60.341	20	248	1231	1478	AGCTCAATGATGTCGGCAAT	60.634	20	CTACCCGAGAGGAGGAGGAG	60.341	20	251	1228	1478
Locus_1143_Transcript_1/2_Confidence_1.000_Length_940	1	p3	(TGG)6	18	860	877	CCTGCTTTCTCTTGCCAAAC	59.993	20	AATGGAATGTGCCTCCACAG	60.924	20	200	711	910	TGGTACAGATGCTGGAGTCG	59.855	20	AATGGAATGTGCCTCCACAG	60.924	20	135	776	910	ATGCTGGAGTCGGATGTGAT	60.507	20	AATGGAATGTGCCTCCACAG	60.924	20	127	784	910
Locus_1143_Transcript_2/2_Confidence_1.000_Length_940	1	p3	(TGG)6	18	860	877	CCTGCTTTCTCTTGCCAAAC	59.993	20	AATGGAATGTGCCTCCACAG	60.924	20	200	711	910	TGGTACAGATGCTGGAGTCG	59.855	20	AATGGAATGTGCCTCCACAG	60.924	20	135	776	910	ATGCTGGAGTCGGATGTGAT	60.507	20	AATGGAATGTGCCTCCACAG	60.924	20	127	784	910
Locus_1147_Transcript_1/6_Confidence_0.500_Length_1019	1	p1	(A)10	10	1010	1019
Locus_1147_Transcript_2/6_Confidence_0.429_Length_729	1	p3	(AGT)5	15	1	15
Locus_1147_Transcript_2/6_Confidence_0.429_Length_729	2	p2	(AG)7	14	172	185	TCTTCTTCCCGTACCACACC	59.966	20	CGTTGATCATGTCCACCTTG	59.960	20	172	125	296	CCTCTTCTTCCCGTACCACA	60.103	20	CGTTGATCATGTCCACCTTG	59.960	20	174	123	296	CACCTCTTCTTCCCGTACCA	60.103	20	CGTTGATCATGTCCACCTTG	59.960	20	176	121	296
Locus_1147_Transcript_3/6_Confidence_0.357_Length_1088	1	p3	(AGT)5	15	1	15
Locus_1147_Transcript_3/6_Confidence_0.357_Length_1088	2	p2	(AG)7	14	172	185	TCTTCTTCCCGTACCACACC	59.966	20	CGTTGATCATGTCCACCTTG	59.960	20	172	125	296	CCTCTTCTTCCCGTACCACA	60.103	20	CGTTGATCATGTCCACCTTG	59.960	20	174	123	296	CACCTCTTCTTCCCGTACCA	60.103	20	CGTTGATCATGTCCACCTTG	59.960	20	176	121	296
Locus_1147_Transcript_4/6_Confidence_0.500_Length_1066	1	p3	(AGT)5	15	1	15
Locus_1147_Transcript_4/6_Confidence_0.500_Length_1066	2	p2	(AG)7	14	172	185	TCTTCTTCCCGTACCACACC	59.966	20	CGTTGATCATGTCCACCTTG	59.960	20	172	125	296	CCTCTTCTTCCCGTACCACA	60.103	20	CGTTGATCATGTCCACCTTG	59.960	20	174	123	296	CACCTCTTCTTCCCGTACCA	60.103	20	CGTTGATCATGTCCACCTTG	59.960	20	176	121	296
Locus_1147_Transcript_4/6_Confidence_0.500_Length_1066	3	p1	(A)10	10	1057	1066
Locus_1147_Transcript_5/6_Confidence_0.357_Length_729	1	p3	(AGT)5	15	1	15
Locus_1147_Transcript_5/6_Confidence_0.357_Length_729	2	p2	(AG)7	14	172	185	TCTTCTTCCCGTACCACACC	59.966	20	CGTTGATCATGTCCACCTTG	59.960	20	172	125	296	CCTCTTCTTCCCGTACCACA	60.103	20	CGTTGATCATGTCCACCTTG	59.960	20	174	123	296	CACCTCTTCTTCCCGTACCA	60.103	20	CGTTGATCATGTCCACCTTG	59.960	20	176	121	296
Locus_1147_Transcript_6/6_Confidence_0.500_Length_1058	1	p3	(AGT)5	15	1	15
Locus_1147_Transcript_6/6_Confidence_0.500_Length_1058	2	p2	(AG)7	14	172	185	TCTTCTTCCCGTACCACACC	59.966	20	CGTTGATCATGTCCACCTTG	59.960	20	172	125	296	CCTCTTCTTCCCGTACCACA	60.103	20	CGTTGATCATGTCCACCTTG	59.960	20	174	123	296	CACCTCTTCTTCCCGTACCA	60.103	20	CGTTGATCATGTCCACCTTG	59.960	20	176	121	296
Locus_1147_Transcript_6/6_Confidence_0.500_Length_1058	3	p1	(A)10	10	1049	1058
Locus_1159_Transcript_1/3_Confidence_0.667_Length_1220	1	p3	(GTG)5	15	356	370	GTTCATGTTCAAGAGGCGCT	60.406	20	AGACTGAGCAAGGCGATCAT	59.981	20	126	304	429	GTTCATGTTCAAGAGGCGCT	60.406	20	ATGAGACTGAGCAAGGCGAT	59.981	20	129	304	432	GTTCATGTTCAAGAGGCGCT	60.406	20	TGACGTTGACGAAGTGGAAG	59.873	20	157	304	460
Locus_1159_Transcript_1/3_Confidence_0.667_Length_1220	2	p3	(GTG)5	15	539	553	ATGATCGCCTTGCTCAGTCT	59.981	20	CAGCAGGACAAGGAAGAAGG	59.982	20	203	410	612	CTTCCACTTCGTCAACGTCA	59.873	20	CAGCAGGACAAGGAAGAAGG	59.982	20	172	441	612	CTTCCACTTCGTCAACGTCA	59.873	20	AGCAGGAGAGGGTAGAAGGC	59.979	20	261	441	701
Locus_1159_Transcript_1/3_Confidence_0.667_Length_1220	3	p3	(GTG)5	15	749	763	CCTTCTTCCTTGTCCTGCTG	59.982	20	GGAGGAGAACGAATTGGTGA	60.050	20	252	593	844	GCCTTCTACCCTCTCCTGCT	59.979	20	GGAGGAGAACGAATTGGTGA	60.050	20	163	682	844	TTCTTCCTTGTCCTGCTGCT	60.134	20	GGAGGAGAACGAATTGGTGA	60.050	20	250	595	844
Locus_1159_Transcript_2/3_Confidence_0.667_Length_1174	1	p3	(GTG)5	15	310	324	CACACCCGTACATACACCGA	60.301	20	GACGAAGTGGAAGAACTGGC	59.851	20	280	128	407	GTTCATGTTCAAGAGGCGCT	60.406	20	GACGAAGTGGAAGAACTGGC	59.851	20	150	258	407	GTTCATGTTCAAGAGGCGCT	60.406	20	AAGCACTACTTCCACCACCG	60.171	20	204	258	461
Locus_1159_Transcript_2/3_Confidence_0.667_Length_1174	2	p3	(GTG)5	15	493	507	GCCAGTTCTTCCACTTCGTC	59.851	20	AGCAGGAGAGGGTAGAAGGC	59.979	20	268	388	655	CAGCCTCATTGCCAGTTCTT	60.397	20	CAGCAGGACAAGGAAGAAGG	59.982	20	189	378	566	CAGCCTCATTGCCAGTTCTT	60.397	20	AGCAGGAGAGGGTAGAAGGC	59.979	20	278	378	655
Locus_1159_Transcript_2/3_Confidence_0.667_Length_1174	3	p3	(GTG)5	15	703	717	CCTTCTTCCTTGTCCTGCTG	59.982	20	GGAGGAGAACGAATTGGTGA	60.050	20	252	547	798	GCCTTCTACCCTCTCCTGCT	59.979	20	GGAGGAGAACGAATTGGTGA	60.050	20	163	636	798	TTCTTCCTTGTCCTGCTGCT	60.134	20	GGAGGAGAACGAATTGGTGA	60.050	20	250	549	798
Locus_1159_Transcript_3/3_Confidence_0.667_Length_1174	1	p3	(GTG)5	15	310	324	CACACCCGTACATACACCGA	60.301	20	AGACTGAGCAAGGCGATCAT	59.981	20	256	128	383	CACACCCGTACATACACCGA	60.301	20	ATGAGACTGAGCAAGGCGAT	59.981	20	259	128	386	GTTCATGTTCAAGAGGCGCT	60.406	20	AGACTGAGCAAGGCGATCAT	59.981	20	126	258	383
Locus_1159_Transcript_3/3_Confidence_0.667_Length_1174	2	p3	(GTG)5	15	493	507	ATGATCGCCTTGCTCAGTCT	59.981	20	CAGCAGGACAAGGAAGAAGG	59.982	20	203	364	566	CTTCCACTTCGTCAACGTCA	59.873	20	CAGCAGGACAAGGAAGAAGG	59.982	20	172	395	566	CTTCCACTTCGTCAACGTCA	59.873	20	AGCAGGAGAGGGTAGAAGGC	59.979	20	261	395	655
Locus_1159_Transcript_3/3_Confidence_0.667_Length_1174	3	p3	(GTG)5	15	703	717	CCTTCTTCCTTGTCCTGCTG	59.982	20	GGAGGAGAACGAATTGGTGA	60.050	20	252	547	798	GCCTTCTACCCTCTCCTGCT	59.979	20	GGAGGAGAACGAATTGGTGA	60.050	20	163	636	798	TTCTTCCTTGTCCTGCTGCT	60.134	20	GGAGGAGAACGAATTGGTGA	60.050	20	250	549	798
Locus_1174_Transcript_1/1_Confidence_1.000_Length_698	1	p3	(GCG)5	15	33	47	CAAACCCTACCCAAACCCAC	61.377	20	ACCTTCTTGGGGTACTTGGC	60.361	20	207	10	216	CACCCAAACCCTACCCAAAC	61.377	20	ACCTTCTTGGGGTACTTGGC	60.361	20	211	6	216	ACACCACCCAAACCCTACC	59.540	19	ACCTTCTTGGGGTACTTGGC	60.361	20	215	2	216
Locus_1178_Transcript_1/1_Confidence_1.000_Length_1151	1	p1	(A)10	10	1116	1125	ATCGACCAAGTGGTTTCGTC	59.973	20	AGCTACTTCAGGTTTGCATGG	59.392	21	265	885	1149	GATCGACCAAGTGGTTTCGT	59.973	20	AGCTACTTCAGGTTTGCATGG	59.392	21	266	884	1149	ATCGACCAAGTGGTTTCGTC	59.973	20	GCTACTTCAGGTTTGCATGG	58.379	20	264	885	1148
Locus_1183_Transcript_1/2_Confidence_1.000_Length_1704	1	p3	(GGT)6	18	179	196	GAGTGCACCTGAGTCGATGA	59.988	20	TTCTTGATCCCATTTGCTCC	60.014	20	144	126	269	GAGTGCACCTGAGTCGATGA	59.988	20	TCCTTCTTGATCCCATTTGC	60.014	20	147	126	272	GAGTGCACCTGAGTCGATGA	59.988	20	CCCCAAATTGCGAGAATAGA	60.031	20	233	126	358
Locus_1183_Transcript_2/2_Confidence_1.000_Length_1704	1	p3	(GGT)6	18	179	196	GAGTGCACCTGAGTCGATGA	59.988	20	TTCTTGATCCCATTTGCTCC	60.014	20	144	126	269	GAGTGCACCTGAGTCGATGA	59.988	20	TCCTTCTTGATCCCATTTGC	60.014	20	147	126	272	GAGTGCACCTGAGTCGATGA	59.988	20	CCCCAAATTGCGAGAATAGA	60.031	20	233	126	358
Locus_1186_Transcript_2/5_Confidence_0.600_Length_1378	1	p2	(AG)8	16	17	32
Locus_1186_Transcript_3/5_Confidence_0.500_Length_1384	1	p2	(AG)8	16	17	32
Locus_1186_Transcript_4/5_Confidence_0.500_Length_1413	1	p2	(AG)8	16	17	32
Locus_1186_Transcript_5/5_Confidence_0.600_Length_1384	1	p2	(AG)8	16	17	32
Locus_1191_Transcript_4/7_Confidence_0.588_Length_2427	1	p1	(T)13	13	1	13
Locus_1196_Transcript_1/1_Confidence_1.000_Length_1295	1	p3	(CCG)5	15	569	583	TGCTCTGGATGTCGTCGTAG	60.008	20	CGGAGTCTGAGATCGTGGA	59.920	19	189	439	627	TGCTCTGGATGTCGTCGTAG	60.008	20	GGAGTCTGAGATCGTGGACA	58.750	20	188	439	626	TGCTCTGGATGTCGTCGTAG	60.008	20	GGAGTCTGAGATCGTGGACAA	60.253	21	188	439	626
Locus_1208_Transcript_1/3_Confidence_0.750_Length_964	1	p3	(GCG)5	15	872	886	CATGATGTCCTCCACAGTCG	60.113	20	ACTCCATTTCCTTTTTCCCC	59.261	20	254	658	911	CTATGGGCATGATGTCCTCC	60.303	20	ACTCCATTTCCTTTTTCCCC	59.261	20	261	651	911	CATGATGTCCTCCACAGTCG	60.113	20	CCATCTCCACTCCATTTCCT	58.940	20	262	658	919
Locus_1208_Transcript_2/3_Confidence_0.625_Length_964	1	p3	(GCG)5	15	872	886	CATGATGTCCTCCACAGTCG	60.113	20	ACTCCATTTCCTTTTTCCCC	59.261	20	254	658	911	CTATGGGCATGATGTCCTCC	60.303	20	ACTCCATTTCCTTTTTCCCC	59.261	20	261	651	911	CATGATGTCCTCCACAGTCG	60.113	20	CCATCTCCACTCCATTTCCT	58.940	20	262	658	919
Locus_1208_Transcript_3/3_Confidence_0.750_Length_964	1	p3	(GCG)5	15	872	886	CATGATGTCCTCCACAGTCG	60.113	20	ACTCCATTTCCTTTTTCCCC	59.261	20	254	658	911	CTATGGGCATGATGTCCTCC	60.303	20	ACTCCATTTCCTTTTTCCCC	59.261	20	261	651	911	CATGATGTCCTCCACAGTCG	60.113	20	CCATCTCCACTCCATTTCCT	58.940	20	262	658	919
Locus_1216_Transcript_3/5_Confidence_0.615_Length_2316	1	p3	(TGC)5	15	1198	1212	TTTGCTGCTGTTGATTTTGC	59.999	20	CCCCGCAGATTTACAACACT	59.993	20	244	1147	1390	CTGTTGCATTTGCTGCTGTT	60.058	20	CCCCGCAGATTTACAACACT	59.993	20	252	1139	1390	GGCCTGAAGATGTAGCTTGC	59.985	20	TGCAATCCAGTTCACCAAAA	60.088	20	201	1102	1302
Locus_1216_Transcript_4/5_Confidence_0.538_Length_2204	1	p3	(TGC)5	15	1198	1212	TTTGCTGCTGTTGATTTTGC	59.999	20	CCCCGCAGATTTACAACACT	59.993	20	244	1147	1390	CTGTTGCATTTGCTGCTGTT	60.058	20	CCCCGCAGATTTACAACACT	59.993	20	252	1139	1390	GGCCTGAAGATGTAGCTTGC	59.985	20	TGCAATCCAGTTCACCAAAA	60.088	20	201	1102	1302
Locus_1216_Transcript_5/5_Confidence_0.538_Length_2204	1	p3	(TGC)5	15	1198	1212	TTTGCTGCTGTTGATTTTGC	59.999	20	CCCCGCAGATTTACAACACT	59.993	20	244	1147	1390	CTGTTGCATTTGCTGCTGTT	60.058	20	CCCCGCAGATTTACAACACT	59.993	20	252	1139	1390	GGCCTGAAGATGTAGCTTGC	59.985	20	TGCAATCCAGTTCACCAAAA	60.088	20	201	1102	1302
Locus_1227_Transcript_1/3_Confidence_0.667_Length_999	1	p2	(GA)25	50	184	233	CGCAGGAGAAGAATTAGGCA	60.481	20	CGAGTTTGAGGTGGATGGAC	60.510	20	264	140	403	CAGCTGACCGAGCTGAGAC	59.862	19	ACAGGAACATGAGGGAGTCG	60.112	20	267	158	424	CAGCTGACCGAGCTGAGAC	59.862	19	GGGTACAGGAACATGAGGGA	59.779	20	271	158	428
Locus_1227_Transcript_2/3_Confidence_0.667_Length_1115	1	p2	(GA)25	50	184	233	CGCAGGAGAAGAATTAGGCA	60.481	20	CGAGTTTGAGGTGGATGGAC	60.510	20	264	140	403	CAGCTGACCGAGCTGAGAC	59.862	19	ACAGGAACATGAGGGAGTCG	60.112	20	267	158	424	CAGCTGACCGAGCTGAGAC	59.862	19	GGGTACAGGAACATGAGGGA	59.779	20	271	158	428
Locus_1227_Transcript_3/3_Confidence_0.667_Length_999	1	p2	(GA)25	50	184	233	CGCAGGAGAAGAATTAGGCA	60.481	20	CGAGTTTGAGGTGGATGGAC	60.510	20	264	140	403	CAGCTGACCGAGCTGAGAC	59.862	19	ACAGGAACATGAGGGAGTCG	60.112	20	267	158	424	CAGCTGACCGAGCTGAGAC	59.862	19	GGGTACAGGAACATGAGGGA	59.779	20	271	158	428
Locus_1233_Transcript_4/5_Confidence_0.300_Length_1533	1	p3	(TAG)5	15	19	33
Locus_1255_Transcript_1/8_Confidence_0.632_Length_2059	1	p3	(TCC)6	18	71	88	ACTCCCGCATTTATTCCCTC	60.286	20	GATGATGAGGCGAGGAAGAG	59.910	20	178	17	194	ACTCCCGCATTTATTCCCTC	60.286	20	TTCCACAGCACCAGTATCCA	60.112	20	275	17	291	ACTCCCGCATTTATTCCCTC	60.286	20	CTGGTTCCACAGCACCAGTA	59.745	20	279	17	295
Locus_1255_Transcript_2/8_Confidence_0.632_Length_2034	1	c	(TCC)5tcgcctatttaaaggaggggcgatatgctctccaggaggccgctcgccgccgcgctacgcctcgcccccctctcgcctcccctcctcctcttcctgg(CCT)5	127	30	156	TCGTCCTCATCCTCATCCTC	60.160	20	TTCCACAGCACCAGTATCCA	60.112	20	247	7	253	TCGTCCTCATCCTCATCCTC	60.160	20	GTGTTGACCAGATTGTCCCC	60.223	20	278	7	284	TCGTCCTCATCCTCATCCTC	60.160	20	GGTGTTGACCAGATTGTCCC	60.223	20	279	7	285
Locus_1255_Transcript_3/8_Confidence_0.632_Length_2021	1	c	(TCC)5tcgcctatttaaaggaggggcgatatgctctccaggaggccgctcgccgccgcgctacgcctcgcccccctctcgcctcccctcctcctcttcctgg(CCT)5	127	30	156	TCGTCCTCATCCTCATCCTC	60.160	20	TTCCACAGCACCAGTATCCA	60.112	20	247	7	253	TCGTCCTCATCCTCATCCTC	60.160	20	GTGTTGACCAGATTGTCCCC	60.223	20	278	7	284	TCGTCCTCATCCTCATCCTC	60.160	20	GGTGTTGACCAGATTGTCCC	60.223	20	279	7	285
Locus_1255_Transcript_4/8_Confidence_0.632_Length_2021	1	c	(TCC)5tcgcctatttaaaggaggggcgatatgctctccaggaggccgctcgccgccgcgctacgcctcgcccccctctcgcctcccctcctcctcttcctgg(CCT)5	127	30	156	TCGTCCTCATCCTCATCCTC	60.160	20	TTCCACAGCACCAGTATCCA	60.112	20	247	7	253	TCGTCCTCATCCTCATCCTC	60.160	20	GTGTTGACCAGATTGTCCCC	60.223	20	278	7	284	TCGTCCTCATCCTCATCCTC	60.160	20	GGTGTTGACCAGATTGTCCC	60.223	20	279	7	285
Locus_1255_Transcript_5/8_Confidence_0.632_Length_2021	1	c	(TCC)5tcgcctatttaaaggaggggcgatatgctctccaggaggccgctcgccgccgcgctacgcctcgcccccctctcgcctcccctcctcctcttcctgg(CCT)5	127	30	156	TCGTCCTCATCCTCATCCTC	60.160	20	TTCCACAGCACCAGTATCCA	60.112	20	247	7	253	TCGTCCTCATCCTCATCCTC	60.160	20	GTGTTGACCAGATTGTCCCC	60.223	20	278	7	284	TCGTCCTCATCCTCATCCTC	60.160	20	GGTGTTGACCAGATTGTCCC	60.223	20	279	7	285
Locus_1255_Transcript_6/8_Confidence_0.632_Length_2021	1	c	(TCC)5tcgcctatttaaaggaggggcgatatgctctccaggaggccgctcgccgccgcgctacgcctcgcccccctctcgcctcccctcctcctcttcctgg(CCT)5	127	30	156	TCGTCCTCATCCTCATCCTC	60.160	20	TTCCACAGCACCAGTATCCA	60.112	20	247	7	253	TCGTCCTCATCCTCATCCTC	60.160	20	GTGTTGACCAGATTGTCCCC	60.223	20	278	7	284	TCGTCCTCATCCTCATCCTC	60.160	20	GGTGTTGACCAGATTGTCCC	60.223	20	279	7	285
Locus_1255_Transcript_8/8_Confidence_0.632_Length_2021	1	c	(TCC)5tcgcctatttaaaggaggggcgatatgctctccaggaggccgctcgccgccgcgctacgcctcgcccccctctcgcctcccctcctcctcttcctgg(CCT)5	127	30	156	TCGTCCTCATCCTCATCCTC	60.160	20	TTCCACAGCACCAGTATCCA	60.112	20	247	7	253	TCGTCCTCATCCTCATCCTC	60.160	20	GTGTTGACCAGATTGTCCCC	60.223	20	278	7	284	TCGTCCTCATCCTCATCCTC	60.160	20	GGTGTTGACCAGATTGTCCC	60.223	20	279	7	285
Locus_1261_Transcript_2/2_Confidence_1.000_Length_813	1	p3	(CAG)5	15	268	282	CTCCTCGCTCTGTGCTTCTT	59.891	20	GCGAACCCGCAGTTCTTAT	60.228	19	254	51	304	CTCCTCGCTCTGTGCTTCTT	59.891	20	GCGAACCCGCAGTTCTTA	59.948	18	254	51	304	CTCGCTCTGTGCTTCTTGC	60.024	19	GCGAACCCGCAGTTCTTAT	60.228	19	251	54	304
Locus_1284_Transcript_1/6_Confidence_0.667_Length_1874	1	p1	(A)10	10	533	542	CCAAAGCCATCTCTTTTTGC	59.823	20	AGGCAGAGTCGTCTCGGATA	59.973	20	248	400	647	AACACACCTCCTTGCTTGCT	59.914	20	GATCTTCCCCGGACAAATCT	60.272	20	246	360	605	CCAAAGCCATCTCTTTTTGC	59.823	20	GACTGAGATGGGAGTGGAGC	59.799	20	275	400	674
Locus_1284_Transcript_1/6_Confidence_0.667_Length_1874	2	p3	(CTA)5	15	1445	1459	GCTTCTCGCCACCAATTAAC	59.713	20	GCTTAGATTCCCTTCGGGAC	60.039	20	243	1408	1650	CCAATTAACACCCAGCGTTC	60.365	20	GCTTAGATTCCCTTCGGGAC	60.039	20	232	1419	1650	GCTTCTCGCCACCAATTAAC	59.713	20	TGTCTAAAATGCCATCTGCG	59.833	20	124	1408	1531
Locus_1284_Transcript_2/6_Confidence_0.667_Length_1865	1	p1	(A)10	10	524	533	AACACACCTCCTTGCTTGCT	59.914	20	AGGCAGAGTCGTCTCGGATA	59.973	20	279	360	638	CCAAAGCCATCTCTTTTTGC	59.823	20	AGGCAGAGTCGTCTCGGATA	59.973	20	239	400	638	CCAAAGCCATCTCTTTTTGC	59.823	20	GACTGAGATGGGAGTGGAGC	59.799	20	266	400	665
Locus_1284_Transcript_2/6_Confidence_0.667_Length_1865	2	p3	(CTA)5	15	1436	1450	GCTTCTCGCCACCAATTAAC	59.713	20	GCTTAGATTCCCTTCGGGAC	60.039	20	243	1399	1641	CCAATTAACACCCAGCGTTC	60.365	20	GCTTAGATTCCCTTCGGGAC	60.039	20	232	1410	1641	GCTTCTCGCCACCAATTAAC	59.713	20	TGTCTAAAATGCCATCTGCG	59.833	20	124	1399	1522
Locus_1284_Transcript_3/6_Confidence_0.667_Length_1874	1	p1	(A)10	10	533	542	CCAAAGCCATCTCTTTTTGC	59.823	20	AGGCAGAGTCGTCTCGGATA	59.973	20	248	400	647	AACACACCTCCTTGCTTGCT	59.914	20	GATCTTCCCCGGACAAATCT	60.272	20	246	360	605	CCAAAGCCATCTCTTTTTGC	59.823	20	GACTGAGATGGGAGTGGAGC	59.799	20	275	400	674
Locus_1284_Transcript_3/6_Confidence_0.667_Length_1874	2	p3	(CTA)5	15	1445	1459	GCTTCTCGCCACCAATTAAC	59.713	20	GCTTAGATTCCCTTCGGGAC	60.039	20	243	1408	1650	CCAATTAACACCCAGCGTTC	60.365	20	GCTTAGATTCCCTTCGGGAC	60.039	20	232	1419	1650	GCTTCTCGCCACCAATTAAC	59.713	20	TGTCTAAAATGCCATCTGCG	59.833	20	124	1408	1531
Locus_1284_Transcript_4/6_Confidence_0.400_Length_1874	1	p1	(A)10	10	533	542	CCAAAGCCATCTCTTTTTGC	59.823	20	AGGCAGAGTCGTCTCGGATA	59.973	20	248	400	647	AACACACCTCCTTGCTTGCT	59.914	20	GATCTTCCCCGGACAAATCT	60.272	20	246	360	605	CCAAAGCCATCTCTTTTTGC	59.823	20	GACTGAGATGGGAGTGGAGC	59.799	20	275	400	674
Locus_1284_Transcript_4/6_Confidence_0.400_Length_1874	2	p3	(CTA)5	15	1447	1461	CGTACGAGATCGACTGGGAT	60.096	20	GCTTAGATTCCCTTCGGGAC	60.039	20	268	1383	1650	CGTACGAGATCGACTGGGAT	60.096	20	TGTCTAAAATGCCATCTGCG	59.833	20	149	1383	1531	CGTACGAGATCGACTGGGAT	60.096	20	AACCCTAGCACGACAAAACG	60.168	20	242	1383	1624
Locus_1284_Transcript_5/6_Confidence_0.533_Length_1829	1	p3	(CTA)5	15	1400	1414	GCTTCTCGCCACCAATTAAC	59.713	20	GCTTAGATTCCCTTCGGGAC	60.039	20	243	1363	1605	CCAATTAACACCCAGCGTTC	60.365	20	GCTTAGATTCCCTTCGGGAC	60.039	20	232	1374	1605	GCTTCTCGCCACCAATTAAC	59.713	20	TGTCTAAAATGCCATCTGCG	59.833	20	124	1363	1486
Locus_1284_Transcript_6/6_Confidence_0.667_Length_1874	1	p1	(A)10	10	533	542	CCAAAGCCATCTCTTTTTGC	59.823	20	AGGCAGAGTCGTCTCGGATA	59.973	20	248	400	647	AACACACCTCCTTGCTTGCT	59.914	20	GATCTTCCCCGGACAAATCT	60.272	20	246	360	605	CCAAAGCCATCTCTTTTTGC	59.823	20	GACTGAGATGGGAGTGGAGC	59.799	20	275	400	674
Locus_1284_Transcript_6/6_Confidence_0.667_Length_1874	2	p3	(CTA)5	15	1445	1459	GCTTCTCGCCACCAATTAAC	59.713	20	GCTTAGATTCCCTTCGGGAC	60.039	20	243	1408	1650	CCAATTAACACCCAGCGTTC	60.365	20	GCTTAGATTCCCTTCGGGAC	60.039	20	232	1419	1650	GCTTCTCGCCACCAATTAAC	59.713	20	TGTCTAAAATGCCATCTGCG	59.833	20	124	1408	1531
Locus_1294_Transcript_1/8_Confidence_0.611_Length_2110	1	p3	(CTG)6	18	125	142	CCGTCGTTTCGTCATATCCT	59.955	20	CTATCGAAAGCTCGGTGGAG	59.971	20	202	43	244	TCGACGGTAGAAGAGGAACG	60.388	20	CTATCGAAAGCTCGGTGGAG	59.971	20	244	1	244	CCGTCGTTTCGTCATATCCT	59.955	20	CAATCTCTTCAATGACGGGG	60.452	20	138	43	180
Locus_1294_Transcript_2/8_Confidence_0.556_Length_2110	1	p3	(CTG)6	18	125	142	CCGTCGTTTCGTCATATCCT	59.955	20	CTATCGAAAGCTCGGTGGAG	59.971	20	202	43	244	TCGACGGTAGAAGAGGAACG	60.388	20	CTATCGAAAGCTCGGTGGAG	59.971	20	244	1	244	CCGTCGTTTCGTCATATCCT	59.955	20	CAATCTCTTCAATGACGGGG	60.452	20	138	43	180
Locus_1294_Transcript_3/8_Confidence_0.611_Length_2110	1	p3	(CTG)6	18	125	142	CCGTCGTTTCGTCATATCCT	59.955	20	CTATCGAAAGCTCGGTGGAG	59.971	20	202	43	244	TCGACGGTAGAAGAGGAACG	60.388	20	CTATCGAAAGCTCGGTGGAG	59.971	20	244	1	244	CCGTCGTTTCGTCATATCCT	59.955	20	CAATCTCTTCAATGACGGGG	60.452	20	138	43	180
Locus_1294_Transcript_4/8_Confidence_0.611_Length_2110	1	p3	(CTG)6	18	125	142	CCGTCGTTTCGTCATATCCT	59.955	20	CTATCGAAAGCTCGGTGGAG	59.971	20	202	43	244	TCGACGGTAGAAGAGGAACG	60.388	20	CTATCGAAAGCTCGGTGGAG	59.971	20	244	1	244	CCGTCGTTTCGTCATATCCT	59.955	20	CAATCTCTTCAATGACGGGG	60.452	20	138	43	180
Locus_1294_Transcript_5/8_Confidence_0.611_Length_2072	1	p3	(CGC)6	18	291	308	TTGTCATCATCTTCCCTCCC	59.862	20	TGGTTTGGTTGCTTCTAGGG	60.103	20	247	122	368	AAGAGAAGAGATTGCGCTCG	59.859	20	TGGTTTGGTTGCTTCTAGGG	60.103	20	216	153	368	TGATAGATGGGGATGAAGGC	59.854	20	TGGTTTGGTTGCTTCTAGGG	60.103	20	153	216	368
Locus_1294_Transcript_6/8_Confidence_0.500_Length_2111	1	p3	(CTG)6	18	125	142	CCGTCGTTTCGTCATATCCT	59.955	20	CTATCGAAAGCTCGGTGGAG	59.971	20	202	43	244	TCGACGGTAGAAGAGGAACG	60.388	20	CTATCGAAAGCTCGGTGGAG	59.971	20	244	1	244	CCGTCGTTTCGTCATATCCT	59.955	20	CAATCTCTTCAATGACGGGG	60.452	20	138	43	180
Locus_1294_Transcript_7/8_Confidence_0.333_Length_2052	1	p3	(CGC)5	15	262	276	GGAGAAATTCCGCCTCTACC	60.039	20	TCTAGGGATAGGGATGGCCT	59.881	20	173	160	332	CTGCTGCTGGTGCTATCTTG	59.764	20	TCTAGGGATAGGGATGGCCT	59.881	20	255	78	332	CGAGCTTTTGATAGATGGGG	59.662	20	TCTAGGGATAGGGATGGCCT	59.881	20	154	179	332
Locus_1294_Transcript_8/8_Confidence_0.611_Length_2110	1	p3	(CTG)6	18	125	142	CCGTCGTTTCGTCATATCCT	59.955	20	CTATCGAAAGCTCGGTGGAG	59.971	20	202	43	244	TCGACGGTAGAAGAGGAACG	60.388	20	CTATCGAAAGCTCGGTGGAG	59.971	20	244	1	244	CCGTCGTTTCGTCATATCCT	59.955	20	CAATCTCTTCAATGACGGGG	60.452	20	138	43	180
Locus_1300_Transcript_1/1_Confidence_1.000_Length_967	1	p3	(CGC)5	15	156	170	AGAAGGAGGAGAAGCCCAAG	59.950	20	TAGAGTCGGCGATGACTTCC	60.362	20	243	44	286	AGGCGAAGAAGGAGGAGAAG	60.088	20	TAGAGTCGGCGATGACTTCC	60.362	20	249	38	286	AAGAAGGAGGAGAAGCCCAA	60.319	20	ACTACAACCTTGTGCGCCTT	59.803	20	263	43	305
Locus_1303_Transcript_1/6_Confidence_0.667_Length_1838	1	p1	(A)10	10	49	58	TCTCTCCGAGCAAGTGAAGG	60.668	20	GACCGGATGTTGAGCGTC	60.214	18	194	26	219	TCTCTCCGAGCAAGTGAAGG	60.668	20	CACGACCTCCTTGAACGC	60.402	18	264	26	289	GGGGACCTCCTTTTCTTCTC	59.115	20	GACCGGATGTTGAGCGTC	60.214	18	212	8	219
Locus_1334_Transcript_1/2_Confidence_1.000_Length_381	1	p1	(T)11	11	1	11
Locus_1334_Transcript_2/2_Confidence_1.000_Length_515	1	p1	(T)11	11	1	11
Locus_1334_Transcript_2/2_Confidence_1.000_Length_515	2	p3	(GCA)10	30	378	407	CGCCCTGCTAAAGTTCAGTC	60.015	20	CCCTGGATAGAGTTTTGCCA	60.066	20	160	339	498	ATCTGCCGCTGCAATATACC	60.088	20	CCCTGGATAGAGTTTTGCCA	60.066	20	243	256	498	AGGCTCCAAAAAGTCCACCT	60.110	20	CCCTGGATAGAGTTTTGCCA	60.066	20	193	306	498
Locus_1335_Transcript_1/4_Confidence_0.556_Length_948	1	p3	(GGC)5	15	80	94	AACCCTAACTCCACCGATCC	60.190	20	GATGTCACCGCAGATCTTGA	59.794	20	278	2	279	CCTAACTCCACCGATCCCTC	60.842	20	GATGTCACCGCAGATCTTGA	59.794	20	275	5	279	TAACTCCACCGATCCCTCTC	59.090	20	GATGTCACCGCAGATCTTGA	59.794	20	273	7	279
Locus_1339_Transcript_1/3_Confidence_0.417_Length_837	1	p3	(CGC)5	15	124	138	AGAAGGAGGAGAAGCCCAAG	59.950	20	GCGGCCTTCTTACCCTTAAC	60.095	20	280	12	291	AGAAGGAGGAGAAGCCCAAG	59.950	20	TCCACTCCTTCGAATCTCGT	59.803	20	223	12	234	AAGAAGGAGGAGAAGCCCAA	60.319	20	TCCACTCCTTCGAATCTCGT	59.803	20	224	11	234
Locus_1357_Transcript_4/5_Confidence_0.455_Length_1800	1	p3	(TGT)5	15	1651	1665	CTAGCGGTGCACAATAGCAA	60.037	20	TCGACTCGAACCCAGGATAG	60.210	20	279	1453	1731	CGATCGGAGAATCATGTGTG	60.072	20	TCGACTCGAACCCAGGATAG	60.210	20	198	1534	1731	ACCAGATGTGGCAGGCTAAG	60.277	20	TTTGGAAATCCAAGCACACA	60.088	20	241	1555	1795
Locus_1359_Transcript_1/1_Confidence_1.000_Length_1445	1	p1	(A)10	10	23	32	CCCATCCTCATCCTCAAAAA	59.864	20	TTTGGTTGCATTACAGAGCG	59.872	20	193	0	192	CCCATCCTCATCCTCAAAAA	59.864	20	GGTTGCATTACAGAGCGACA	59.871	20	190	0	189	CCCATCCTCATCCTCAAAAA	59.864	20	TGGTTGCATTACAGAGCGAC	59.871	20	191	0	190
Locus_1359_Transcript_1/1_Confidence_1.000_Length_1445	2	p1	(T)12	12	1434	1445
Locus_1361_Transcript_1/1_Confidence_1.000_Length_454	1	p1	(T)10	10	1	10
Locus_1366_Transcript_1/1_Confidence_1.000_Length_1825	1	p4	(AGGA)5	20	1609	1628	GCTGGTCTGGTCAGGAAGAG	59.986	20	GGGTAATCAAGCAAGCAAGC	59.851	20	203	1531	1733	GCTGGTCTGGTCAGGAAGAG	59.986	20	TCATCAGTGGGATGGAATGA	59.850	20	164	1531	1694	GCTGGTCTGGTCAGGAAGAG	59.986	20	CCGCACAAATAAGAGAGGGA	60.206	20	247	1531	1777
Locus_1379_Transcript_5/6_Confidence_0.667_Length_1999	1	p1	(A)10	10	1990	1999
Locus_1386_Transcript_1/2_Confidence_1.000_Length_743	1	p1	(A)14	14	730	743
Locus_1386_Transcript_2/2_Confidence_1.000_Length_743	1	p1	(A)14	14	730	743
Locus_1392_Transcript_1/6_Confidence_0.231_Length_495	1	p3	(CGC)7	21	123	143	CTTCCTTCGCCGATCAAG	59.471	18	ACCTCAAGCCCCTCTTCAGT	60.252	20	280	49	328	GAGACCTCCCTCCTTCCTTC	59.226	20	CCATTGTCGACCTGGGAG	60.038	18	253	37	289	GAGACCTCCCTCCTTCCTTC	59.226	20	TCTTCAGTTACAGGGGCGG	61.180	19	280	37	316
Locus_1392_Transcript_2/6_Confidence_0.615_Length_1152	1	p3	(CGC)7	21	123	143	CTTCCTTCGCCGATCAAG	59.471	18	ACCTCAAGCCCCTCTTCAGT	60.252	20	280	49	328	GAGACCTCCCTCCTTCCTTC	59.226	20	TCTTCAGTTACAGGGGCGG	61.180	19	280	37	316	CTTCCTTCGCCGATCAAG	59.471	18	CCTCAAGCCCCTCTTCAGTT	60.756	20	279	49	327
Locus_1399_Transcript_3/4_Confidence_0.615_Length_1236	1	p3	(GGT)5	15	800	814	CTCCTGGTGCAGGCTTCTAC	60.012	20	GGTCTTGCTGGAAGAACTCG	59.989	20	261	761	1021	CTCCTGGTGCAGGCTTCTAC	60.012	20	GGACACGAGAAGGATTGGAA	60.050	20	108	761	868	CTCCTGGTGCAGGCTTCTAC	60.012	20	ATGGGACACGAGAAGGATTG	59.927	20	111	761	871
Locus_1400_Transcript_4/5_Confidence_0.545_Length_2189	1	p1	(A)12	12	2173	2184
Locus_1415_Transcript_1/3_Confidence_0.600_Length_781	1	p1	(T)12	12	716	727	AACTCTGCTCAAAACGCCAT	59.882	20	TCACTCCAATCAAAATCGACC	59.925	21	204	561	764	CTGAGCATTGCAAACATCGT	59.871	20	TCACTCCAATCAAAATCGACC	59.925	21	279	486	764	AACTCTGCTCAAAACGCCAT	59.882	20	TCATCGTGTCACTCCAATCAA	60.104	21	212	561	772
Locus_1442_Transcript_1/7_Confidence_0.312_Length_852	1	p1	(A)10	10	58	67	CGCCTGAGATCTAAGCACTCC	61.423	21	ACTTGCGTGTCATGTTCTGC	59.912	20	179	34	212	CGCCTGAGATCTAAGCACTCC	61.423	21	ACTGTCCCGTTCTCATCGTC	60.120	20	259	34	292	CGCCTGAGATCTAAGCACTCC	61.423	21	CGTGTCATGTTCTGCCTTTG	60.301	20	174	34	207
Locus_1442_Transcript_2/7_Confidence_0.375_Length_812	1	p1	(T)11	11	1	11
Locus_1442_Transcript_4/7_Confidence_0.312_Length_652	1	p1	(A)10	10	58	67	CGCCTGAGATCTAAGCACTCC	61.423	21	ACTTGCGTGTCATGTTCTGC	59.912	20	179	34	212	CGCCTGAGATCTAAGCACTCC	61.423	21	ACTGTCCCGTTCTCATCGTC	60.120	20	259	34	292	CGCCTGAGATCTAAGCACTCC	61.423	21	CGTGTCATGTTCTGCCTTTG	60.301	20	174	34	207
Locus_1442_Transcript_5/7_Confidence_0.188_Length_564	1	p1	(T)11	11	1	11
Locus_1442_Transcript_6/7_Confidence_0.188_Length_332	1	p1	(A)10	10	58	67	CGCCTGAGATCTAAGCACTCC	61.423	21	ACTTGCGTGTCATGTTCTGC	59.912	20	179	34	212	CGCCTGAGATCTAAGCACTCC	61.423	21	ACTGTCCCGTTCTCATCGTC	60.120	20	259	34	292	CGCCTGAGATCTAAGCACTCC	61.423	21	CGTGTCATGTTCTGCCTTTG	60.301	20	174	34	207
Locus_1442_Transcript_7/7_Confidence_0.375_Length_803	1	p1	(T)11	11	1	11
Locus_1464_Transcript_1/4_Confidence_0.692_Length_1320	1	p1	(A)10	10	9	18
Locus_1464_Transcript_2/4_Confidence_0.769_Length_1320	1	p1	(A)10	10	9	18
Locus_1464_Transcript_3/4_Confidence_0.692_Length_1320	1	p1	(A)10	10	9	18
Locus_1464_Transcript_4/4_Confidence_0.692_Length_1320	1	p1	(A)10	10	9	18
Locus_1465_Transcript_1/4_Confidence_0.300_Length_805	1	p1	(A)12	12	794	805
Locus_1465_Transcript_2/4_Confidence_0.600_Length_1021	1	p1	(A)12	12	1010	1021
Locus_1465_Transcript_3/4_Confidence_0.600_Length_1021	1	p1	(A)12	12	1010	1021
Locus_1465_Transcript_4/4_Confidence_0.700_Length_1021	1	p1	(A)12	12	1010	1021
Locus_1470_Transcript_1/7_Confidence_0.562_Length_2893	1	p1	(A)10	10	90	99	CACCACAAGCTCCTGTTCAC	59.310	20	TTGGGGTTTCCACTTTCTTG	59.942	20	184	8	191	CACCACAAGCTCCTGTTCAC	59.310	20	TGTGGGGATATTGCATCCTT	60.155	20	211	8	218	CACCACAAGCTCCTGTTCAC	59.310	20	TTGTGGGGATATTGCATCCT	60.155	20	212	8	219
Locus_1470_Transcript_2/7_Confidence_0.438_Length_2211	1	p1	(A)10	10	90	99	CACCACAAGCTCCTGTTCAC	59.310	20	TTGGGGTTTCCACTTTCTTG	59.942	20	184	8	191	CACCACAAGCTCCTGTTCAC	59.310	20	TGTGGGGATATTGCATCCTT	60.155	20	211	8	218	CACCACAAGCTCCTGTTCAC	59.310	20	TTGTGGGGATATTGCATCCT	60.155	20	212	8	219
Locus_1470_Transcript_3/7_Confidence_0.562_Length_2893	1	p1	(A)10	10	90	99	CACCACAAGCTCCTGTTCAC	59.310	20	TTGGGGTTTCCACTTTCTTG	59.942	20	184	8	191	CACCACAAGCTCCTGTTCAC	59.310	20	TGTGGGGATATTGCATCCTT	60.155	20	211	8	218	CACCACAAGCTCCTGTTCAC	59.310	20	TTGTGGGGATATTGCATCCT	60.155	20	212	8	219
Locus_1470_Transcript_4/7_Confidence_0.562_Length_2893	1	p1	(A)10	10	90	99	CACCACAAGCTCCTGTTCAC	59.310	20	TTGGGGTTTCCACTTTCTTG	59.942	20	184	8	191	CACCACAAGCTCCTGTTCAC	59.310	20	TGTGGGGATATTGCATCCTT	60.155	20	211	8	218	CACCACAAGCTCCTGTTCAC	59.310	20	TTGTGGGGATATTGCATCCT	60.155	20	212	8	219
Locus_1470_Transcript_5/7_Confidence_0.375_Length_1824	1	p1	(A)10	10	90	99	CACCACAAGCTCCTGTTCAC	59.310	20	TTGGGGTTTCCACTTTCTTG	59.942	20	184	8	191	CACCACAAGCTCCTGTTCAC	59.310	20	TGTGGGGATATTGCATCCTT	60.155	20	211	8	218	CACCACAAGCTCCTGTTCAC	59.310	20	TTGTGGGGATATTGCATCCT	60.155	20	212	8	219
Locus_1470_Transcript_7/7_Confidence_0.562_Length_2893	1	p1	(A)10	10	90	99	CACCACAAGCTCCTGTTCAC	59.310	20	TTGGGGTTTCCACTTTCTTG	59.942	20	184	8	191	CACCACAAGCTCCTGTTCAC	59.310	20	TGTGGGGATATTGCATCCTT	60.155	20	211	8	218	CACCACAAGCTCCTGTTCAC	59.310	20	TTGTGGGGATATTGCATCCT	60.155	20	212	8	219
Locus_1475_Transcript_1/4_Confidence_0.667_Length_943	1	p1	(T)11	11	1	11
Locus_1475_Transcript_3/4_Confidence_0.444_Length_620	1	p1	(T)11	11	1	11
Locus_1475_Transcript_4/4_Confidence_0.556_Length_943	1	p1	(T)11	11	1	11
Locus_1483_Transcript_1/4_Confidence_0.667_Length_960	1	p1	(T)11	11	1	11
Locus_1492_Transcript_1/4_Confidence_0.750_Length_1462	1	p1	(T)10	10	10	19
Locus_1492_Transcript_2/4_Confidence_0.750_Length_1462	1	p1	(T)10	10	10	19
Locus_1492_Transcript_3/4_Confidence_0.750_Length_1529	1	p1	(T)10	10	10	19
Locus_1492_Transcript_4/4_Confidence_0.750_Length_1462	1	p1	(T)10	10	10	19
Locus_1518_Transcript_1/2_Confidence_1.000_Length_791	1	p3	(CTG)6	18	629	646	ACGAACTCCTCGTCGAACTC	59.455	20	GAGAGATCGAAGCTTCCCGT	60.873	20	270	419	688	GACGAACTCCTCGTCGAACT	59.455	20	GAGAGATCGAAGCTTCCCGT	60.873	20	271	418	688	ACGAACTCCTCGTCGAACTC	59.455	20	AGAGAGATCGAAGCTTCCCG	60.999	20	271	419	689
Locus_1518_Transcript_2/2_Confidence_1.000_Length_696	1	p3	(CTG)6	18	534	551	ACGAACTCCTCGTCGAACTC	59.455	20	GAGAGATCGAAGCTTCCCGT	60.873	20	270	324	593	GACGAACTCCTCGTCGAACT	59.455	20	GAGAGATCGAAGCTTCCCGT	60.873	20	271	323	593	ACGAACTCCTCGTCGAACTC	59.455	20	AGAGAGATCGAAGCTTCCCG	60.999	20	271	324	594
Locus_1525_Transcript_5/6_Confidence_0.571_Length_1032	1	p3	(ACG)5	15	304	318	AACTCCGGCTCAATCACAAC	60.119	20	TTGAGTCTTGTCTGGGGGAC	60.088	20	167	185	351	CAAGGCTACGCTCACACAGA	60.199	20	GATCGCCATGGATTGAGTCT	60.042	20	160	204	363	AGAACTCAGAATCAGGGCCA	59.803	20	TTGAGTCTTGTCTGGGGGAC	60.088	20	222	130	351
Locus_1537_Transcript_1/2_Confidence_1.000_Length_1193	1	p2	(GT)7	14	1171	1184
Locus_1537_Transcript_2/2_Confidence_1.000_Length_1193	1	p2	(GT)7	14	1171	1184
Locus_1549_Transcript_9/10_Confidence_0.593_Length_3469	1	p3	(CTA)6	18	265	282	CCCTCCGTCCCAAAATAAGT	60.180	20	AATCACCCCAGCAGATTGAC	59.934	20	226	86	311	CATTTATTTTGGGACGGACG	60.181	20	AATCACCCCAGCAGATTGAC	59.934	20	127	185	311	CATTTATTTTGGGACGGACG	60.181	20	GACCATCCAGCAGTCGTACA	59.707	20	280	185	464
Locus_1554_Transcript_1/4_Confidence_0.625_Length_655	1	p2	(GA)8	16	89	104	GAGTATATTGGCCCGTCCCT	60.173	20	GTCGACGTCGTAGGAGAAGC	60.020	20	250	12	261	CTGCTGGAGTATATTGGCCC	59.551	20	GTCGACGTCGTAGGAGAAGC	60.020	20	256	6	261	GAGTATATTGGCCCGTCCCT	60.173	20	TCGACCTTGATCTTCTTGCC	60.340	20	207	12	218
Locus_1554_Transcript_2/4_Confidence_0.625_Length_629	1	p2	(GA)8	16	89	104	GAGTATATTGGCCCGTCCCT	60.173	20	TAAGAGAAGCTGCCCGAGAG	59.853	20	240	12	251	GAGTATATTGGCCCGTCCCT	60.173	20	GTAAGAGAAGCTGCCCGAGA	59.717	20	241	12	252	GAGTATATTGGCCCGTCCCT	60.173	20	TCGACCTTGATCTTCTTGCC	60.340	20	207	12	218
Locus_1554_Transcript_3/4_Confidence_0.500_Length_638	1	p2	(GA)8	16	89	104	GAGTATATTGGCCCGTCCCT	60.173	20	GTCGACGTCGTAGGAGAAGC	60.020	20	250	12	261	CTGCTGGAGTATATTGGCCC	59.551	20	GTCGACGTCGTAGGAGAAGC	60.020	20	256	6	261	GAGTATATTGGCCCGTCCCT	60.173	20	TCGACCTTGATCTTCTTGCC	60.340	20	207	12	218
Locus_1554_Transcript_4/4_Confidence_0.625_Length_629	1	p2	(GA)8	16	89	104	GAGTATATTGGCCCGTCCCT	60.173	20	GTCGACGTCGTAGGAGAAGC	60.020	20	250	12	261	CTGCTGGAGTATATTGGCCC	59.551	20	GTCGACGTCGTAGGAGAAGC	60.020	20	256	6	261	GAGTATATTGGCCCGTCCCT	60.173	20	TCGACCTTGATCTTCTTGCC	60.340	20	207	12	218
Locus_1555_Transcript_1/2_Confidence_1.000_Length_456	1	p1	(A)12	12	445	456
Locus_1556_Transcript_1/4_Confidence_0.667_Length_1415	1	p1	(A)10	10	1406	1415
Locus_1556_Transcript_2/4_Confidence_0.667_Length_1307	1	p1	(A)10	10	1298	1307
Locus_1556_Transcript_3/4_Confidence_0.667_Length_1421	1	p1	(A)10	10	1412	1421
Locus_1556_Transcript_4/4_Confidence_0.667_Length_1421	1	p1	(A)10	10	1412	1421
Locus_1562_Transcript_2/5_Confidence_0.417_Length_641	1	p1	(A)10	10	93	102	GGCAGAAACCATATTTCCCA	59.762	20	CCATCGTGCTATTGTCATGG	59.948	20	239	4	242	GGCAGAAACCATATTTCCCA	59.762	20	ATTTCTCGTTGCCAATTGCT	59.713	20	143	4	146	GGCAGAAACCATATTTCCCA	59.762	20	CCCATCTTTGTTATCAGCGG	60.460	20	207	4	210
Locus_1565_Transcript_1/1_Confidence_1.000_Length_1524	1	p3	(TGG)5	15	1088	1102	ACTGGGTCTGAACTTGGTGG	60.002	20	CCTCCTCCTCGTCTACCTCC	60.208	20	209	1025	1233	ACTGGGTCTGAACTTGGTGG	60.002	20	ATGTGGTCTTCTTTCCTGCG	60.255	20	268	1025	1292	ACTGGGTCTGAACTTGGTGG	60.002	20	TTCTTTCCTGCGCTAGCAGT	60.292	20	260	1025	1284
Locus_1578_Transcript_1/1_Confidence_1.000_Length_2757	1	p2	(AT)7	14	809	822	GGAGGCTTCAGAAAAAGATTTG	59.372	22	GCCCCATGTATTCCAATGTC	60.021	20	230	770	999	GGAGGCTTCAGAAAAAGATTTG	59.372	22	CAATGTCACCATCCCGTTTT	60.615	20	217	770	986	AGGAGGCTTCAGAAAAAGATTTG	60.236	23	GCCCCATGTATTCCAATGTC	60.021	20	231	769	999
Locus_1581_Transcript_1/1_Confidence_1.000_Length_1099	1	c	(C)11tt(CCG)5	28	9	36
Locus_1590_Transcript_1/6_Confidence_0.643_Length_1397	1	p3	(CTG)6	18	651	668	GACATCTTCGAAATGAAATCCC	59.783	22	CTGAATCCGCCATTGCTAGT	60.235	20	141	618	758	GACATCTTCGAAATGAAATCCC	59.783	22	ATGAAGATCGCCACTCACCT	59.685	20	236	618	853	TCGAAATGAAATCCCTACTTGG	60.305	22	CTGAATCCGCCATTGCTAGT	60.235	20	134	625	758
Locus_1590_Transcript_2/6_Confidence_0.643_Length_1403	1	p3	(CTG)5	15	660	674	CGCACCGAAATGAAATCTCT	60.214	20	CTGAATCCGCCATTGCTAGT	60.235	20	135	630	764	CGCACCGAAATGAAATCTCT	60.214	20	ATGAAGATCGCCACTCACCT	59.685	20	230	630	859	CGCACCGAAATGAAATCTCT	60.214	20	GCTTCCTCCAGTCCTTCTCC	60.336	20	199	630	828
Locus_1590_Transcript_4/6_Confidence_0.643_Length_1578	1	p3	(CTG)5	15	835	849	CGCACCGAAATGAAATCTCT	60.214	20	CTGAATCCGCCATTGCTAGT	60.235	20	135	805	939	CGCACCGAAATGAAATCTCT	60.214	20	ATGAAGATCGCCACTCACCT	59.685	20	230	805	1034	CGCACCGAAATGAAATCTCT	60.214	20	GCTTCCTCCAGTCCTTCTCC	60.336	20	199	805	1003
Locus_1590_Transcript_5/6_Confidence_0.643_Length_1196	1	p3	(CTG)5	15	660	674	CGCACCGAAATGAAATCTCT	60.214	20	CTGAATCCGCCATTGCTAGT	60.235	20	135	630	764	CGCACCGAAATGAAATCTCT	60.214	20	ATGAAGATCGCCACTCACCT	59.685	20	230	630	859	CGCACCGAAATGAAATCTCT	60.214	20	GCTTCCTCCAGTCCTTCTCC	60.336	20	199	630	828
Locus_1590_Transcript_6/6_Confidence_0.643_Length_1403	1	p3	(CTG)5	15	660	674	CGCACCGAAATGAAATCTCT	60.214	20	CTGAATCCGCCATTGCTAGT	60.235	20	135	630	764	CGCACCGAAATGAAATCTCT	60.214	20	ATGAAGATCGCCACTCACCT	59.685	20	230	630	859	CGCACCGAAATGAAATCTCT	60.214	20	GCTTCCTCCAGTCCTTCTCC	60.336	20	199	630	828
Locus_1592_Transcript_1/9_Confidence_0.652_Length_2580	1	c	(TGT)5tgcagga(GT)10	42	2467	2508	TAATGTAGACCGGACCGAGG	59.948	20	TGAAAGAACAAACCGTCTTCTG	59.397	22	231	2330	2560	GGTAATGTAGACCGGACCGA	59.813	20	TGAAAGAACAAACCGTCTTCTG	59.397	22	233	2328	2560	CCGCAGCTCTACCCACTCTA	60.550	20	TGAAAGAACAAACCGTCTTCTG	59.397	22	170	2391	2560
Locus_1592_Transcript_2/9_Confidence_0.652_Length_2580	1	c	(TGT)5tgcagga(GT)10	42	2467	2508	TAATGTAGACCGGACCGAGG	59.948	20	TGAAAGAACAAACCGTCTTCTG	59.397	22	231	2330	2560	GGTAATGTAGACCGGACCGA	59.813	20	TGAAAGAACAAACCGTCTTCTG	59.397	22	233	2328	2560	CCGCAGCTCTACCCACTCTA	60.550	20	TGAAAGAACAAACCGTCTTCTG	59.397	22	170	2391	2560
Locus_1592_Transcript_3/9_Confidence_0.652_Length_2580	1	c	(TGT)5tgcagga(GT)10	42	2467	2508	TAATGTAGACCGGACCGAGG	59.948	20	TGAAAGAACAAACCGTCTTCTG	59.397	22	231	2330	2560	GGTAATGTAGACCGGACCGA	59.813	20	TGAAAGAACAAACCGTCTTCTG	59.397	22	233	2328	2560	CCGCAGCTCTACCCACTCTA	60.550	20	TGAAAGAACAAACCGTCTTCTG	59.397	22	170	2391	2560
Locus_1592_Transcript_4/9_Confidence_0.652_Length_2580	1	c	(TGT)5tgcagga(GT)10	42	2467	2508	TAATGTAGACCGGACCGAGG	59.948	20	TGAAAGAACAAACCGTCTTCTG	59.397	22	231	2330	2560	GGTAATGTAGACCGGACCGA	59.813	20	TGAAAGAACAAACCGTCTTCTG	59.397	22	233	2328	2560	CCGCAGCTCTACCCACTCTA	60.550	20	TGAAAGAACAAACCGTCTTCTG	59.397	22	170	2391	2560
Locus_1592_Transcript_6/9_Confidence_0.652_Length_2580	1	c	(TGT)5tgcagga(GT)10	42	2467	2508	TAATGTAGACCGGACCGAGG	59.948	20	TGAAAGAACAAACCGTCTTCTG	59.397	22	231	2330	2560	GGTAATGTAGACCGGACCGA	59.813	20	TGAAAGAACAAACCGTCTTCTG	59.397	22	233	2328	2560	CCGCAGCTCTACCCACTCTA	60.550	20	TGAAAGAACAAACCGTCTTCTG	59.397	22	170	2391	2560
Locus_1592_Transcript_7/9_Confidence_0.565_Length_2533	1	c	(TGT)5tgcagga(GT)10	42	2420	2461	TAATGTAGACCGGACCGAGG	59.948	20	TGAAAGAACAAACCGTCTTCTG	59.397	22	231	2283	2513	GGTAATGTAGACCGGACCGA	59.813	20	TGAAAGAACAAACCGTCTTCTG	59.397	22	233	2281	2513	CCGCAGCTCTACCCACTCTA	60.550	20	TGAAAGAACAAACCGTCTTCTG	59.397	22	170	2344	2513
Locus_1592_Transcript_8/9_Confidence_0.652_Length_2577	1	c	(TGT)5tgcagga(GT)10	42	2464	2505	TAATGTAGACCGGACCGAGG	59.948	20	TGAAAGAACAAACCGTCTTCTG	59.397	22	231	2327	2557	GGTAATGTAGACCGGACCGA	59.813	20	TGAAAGAACAAACCGTCTTCTG	59.397	22	233	2325	2557	CCGCAGCTCTACCCACTCTA	60.550	20	TGAAAGAACAAACCGTCTTCTG	59.397	22	170	2388	2557
Locus_1592_Transcript_9/9_Confidence_0.652_Length_2580	1	c	(TGT)5tgcagga(GT)10	42	2467	2508	TAATGTAGACCGGACCGAGG	59.948	20	TGAAAGAACAAACCGTCTTCTG	59.397	22	231	2330	2560	GGTAATGTAGACCGGACCGA	59.813	20	TGAAAGAACAAACCGTCTTCTG	59.397	22	233	2328	2560	CCGCAGCTCTACCCACTCTA	60.550	20	TGAAAGAACAAACCGTCTTCTG	59.397	22	170	2391	2560
Locus_1598_Transcript_1/4_Confidence_0.571_Length_1154	1	p1	(T)10	10	1109	1118	GGAGCTCCGACAAGAACATC	59.810	20	AACATCGGCTGTTGCCAT	60.080	18	183	962	1144	GTGGGCTGATTCCTCTTCAA	60.195	20	AACATCGGCTGTTGCCAT	60.080	18	100	1045	1144	GAGAGGCCGTACAGGATGAA	60.218	20	AACATCGGCTGTTGCCAT	60.080	18	250	895	1144
Locus_1598_Transcript_2/4_Confidence_0.571_Length_1135	1	p1	(T)10	10	1070	1079	GAGAGGCCGTACAGGATGAA	60.218	20	TTCAGACTTTCAGTTTGCGG	59.047	20	248	886	1133	AGCTCTGACAGGAACATCGC	60.564	20	TTCAGACTTTCAGTTTGCGG	59.047	20	179	955	1133	AGGTGATGAGGGAGGAGAGG	60.605	20	TTCAGACTTTCAGTTTGCGG	59.047	20	262	872	1133
Locus_1598_Transcript_4/4_Confidence_0.571_Length_1145	1	p1	(T)10	10	1100	1109	GGAGCTCCGACAAGAACATC	59.810	20	AACATCGGCTGTTGCCAT	60.080	18	183	953	1135	GTGGGCTGATTCCTCTTCAA	60.195	20	AACATCGGCTGTTGCCAT	60.080	18	100	1036	1135	GAGAGGCCGTACAGGATGAA	60.218	20	AACATCGGCTGTTGCCAT	60.080	18	250	886	1135
Locus_1607_Transcript_1/5_Confidence_0.636_Length_1533	1	p3	(GAG)6	18	1418	1435	GAACTCCTGCTTGATCTCCG	59.950	20	ACGACTCCGCCTATCCTCTC	60.756	20	138	1363	1500	GAACTCCTGCTTGATCTCCG	59.950	20	CGACTCCGCCTATCCTCTC	59.918	19	137	1363	1499	GAACTCCTGCTTGATCTCCG	59.950	20	ACTCCGCCTATCCTCTCCC	60.569	19	135	1363	1497
Locus_1607_Transcript_2/5_Confidence_0.636_Length_1533	1	p3	(GAG)6	18	1418	1435	GAACTCCTGCTTGATCTCCG	59.950	20	ACGACTCCGCCTATCCTCTC	60.756	20	138	1363	1500	GAACTCCTGCTTGATCTCCG	59.950	20	CGACTCCGCCTATCCTCTC	59.918	19	137	1363	1499	GAACTCCTGCTTGATCTCCG	59.950	20	ACTCCGCCTATCCTCTCCC	60.569	19	135	1363	1497
Locus_1607_Transcript_3/5_Confidence_0.636_Length_1553	1	p3	(GAG)6	18	1438	1455	GAACTCCTGCTTGATCTCCG	59.950	20	ACGACTCCGCCTATCCTCTC	60.756	20	138	1383	1520	GAACTCCTGCTTGATCTCCG	59.950	20	CGACTCCGCCTATCCTCTC	59.918	19	137	1383	1519	GAACTCCTGCTTGATCTCCG	59.950	20	ACTCCGCCTATCCTCTCCC	60.569	19	135	1383	1517
Locus_1607_Transcript_4/5_Confidence_0.364_Length_1533	1	p3	(GAG)6	18	1418	1435	GAACTCCTGCTTGATCTCCG	59.950	20	ACGACTCCGCCTATCCTCTC	60.756	20	138	1363	1500	GAACTCCTGCTTGATCTCCG	59.950	20	CGACTCCGCCTATCCTCTC	59.918	19	137	1363	1499	GAACTCCTGCTTGATCTCCG	59.950	20	ACTCCGCCTATCCTCTCCC	60.569	19	135	1363	1497
Locus_1607_Transcript_5/5_Confidence_0.636_Length_1533	1	p3	(GAG)6	18	1418	1435	GAACTCCTGCTTGATCTCCG	59.950	20	ACGACTCCGCCTATCCTCTC	60.756	20	138	1363	1500	GAACTCCTGCTTGATCTCCG	59.950	20	CGACTCCGCCTATCCTCTC	59.918	19	137	1363	1499	GAACTCCTGCTTGATCTCCG	59.950	20	ACTCCGCCTATCCTCTCCC	60.569	19	135	1363	1497
Locus_1610_Transcript_1/2_Confidence_1.000_Length_1582	1	p3	(CGC)5	15	58	72	CTACCTCCCTGCCCCTGG	62.946	18	ATATTACCCGCGTCATCTCG	59.945	20	146	3	148	CCTACCTCCCTGCCCCTG	62.946	18	ATATTACCCGCGTCATCTCG	59.945	20	147	2	148	CTACCTCCCTGCCCCTGG	62.946	18	TCTTCCATATTACCCGCGTC	59.923	20	152	3	154
Locus_1610_Transcript_2/2_Confidence_1.000_Length_1595	1	p3	(CGC)5	15	58	72	CTACCTCCCTGCCCCTGG	62.946	18	ATATTACCCGCGTCATCTCG	59.945	20	146	3	148	CCTACCTCCCTGCCCCTG	62.946	18	ATATTACCCGCGTCATCTCG	59.945	20	147	2	148	CTACCTCCCTGCCCCTGG	62.946	18	TCTTCCATATTACCCGCGTC	59.923	20	152	3	154
Locus_1612_Transcript_4/4_Confidence_0.545_Length_979	1	p3	(TCA)5	15	469	483	TTCTTTCGAGCTCTGCCATT	60.096	20	TTGAGGAGCGTGAACACAAG	60.025	20	234	436	669	TTCTTTCGAGCTCTGCCATT	60.096	20	CTTGAGGAGCGTGAACACAA	60.025	20	235	436	670	AATTCTTTCGAGCTCTGCCA	60.096	20	TTGAGGAGCGTGAACACAAG	60.025	20	236	434	669
Locus_1625_Transcript_1/6_Confidence_0.357_Length_1184	1	p3	(CAC)5	15	392	406	CGCTCTCTTCCTTCTCAACG	60.269	20	GTAGGCAAGCAGGTAGGCAG	60.037	20	250	298	547	ATGGCCAAAGCTCGATACTG	60.235	20	CAAGTGAAGGGCAAGGACAT	60.111	20	252	224	475	CATGGCCAAAGCTCGATACT	60.235	20	CAAGTGAAGGGCAAGGACAT	60.111	20	253	223	475
Locus_1625_Transcript_1/6_Confidence_0.357_Length_1184	2	p3	(GTG)6	18	715	732	CAAGTGAAGGGCAAGGACAT	60.111	20	GCCCACCACTTAGTCGAAAA	60.110	20	219	647	865	CAAGTGAAGGGCAAGGACAT	60.111	20	ATGGCCAAAGCTCGATACTG	60.235	20	251	647	897	CAAGTGAAGGGCAAGGACAT	60.111	20	CATGGCCAAAGCTCGATACT	60.235	20	252	647	898
Locus_1625_Transcript_2/6_Confidence_0.571_Length_1123	1	p3	(CAC)5	15	392	406	CGCTCTCTTCCTTCTCAACG	60.269	20	GTAGGCAAGCAGGTAGGCAG	60.037	20	250	298	547	ATGGCCAAAGCTCGATACTG	60.235	20	CAAGTGAAGGGCAAGGACAT	60.111	20	252	224	475	CATGGCCAAAGCTCGATACT	60.235	20	CAAGTGAAGGGCAAGGACAT	60.111	20	253	223	475
Locus_1625_Transcript_2/6_Confidence_0.571_Length_1123	2	p3	(GGT)5	15	717	731	CAAGTGAAGGGCAAGGACAT	60.111	20	ATGGCCAAAGCTCGATACTG	60.235	20	252	647	898	CAAGTGAAGGGCAAGGACAT	60.111	20	CATGGCCAAAGCTCGATACT	60.235	20	253	647	899	CAAGTGAAGGGCAAGGACAT	60.111	20	CGCTCTCTTCCTTCTCAACG	60.269	20	178	647	824
Locus_1625_Transcript_3/6_Confidence_0.357_Length_689	1	p3	(CAC)5	15	392	406	ATGGCCAAAGCTCGATACTG	60.235	20	CAAGTGAAGGGCAAGGACAT	60.111	20	252	224	475	CATGGCCAAAGCTCGATACT	60.235	20	CAAGTGAAGGGCAAGGACAT	60.111	20	253	223	475	CGCTCTCTTCCTTCTCAACG	60.269	20	CAAGTGAAGGGCAAGGACAT	60.111	20	178	298	475
Locus_1625_Transcript_4/6_Confidence_0.357_Length_1184	1	p3	(CAC)5	15	392	406	CGCTCTCTTCCTTCTCAACG	60.269	20	GTAGGCAAGCAGGTAGGCAG	60.037	20	250	298	547	ATGGCCAAAGCTCGATACTG	60.235	20	CAAGTGAAGGGCAAGGACAT	60.111	20	252	224	475	CATGGCCAAAGCTCGATACT	60.235	20	CAAGTGAAGGGCAAGGACAT	60.111	20	253	223	475
Locus_1625_Transcript_4/6_Confidence_0.357_Length_1184	2	p3	(GTG)6	18	715	732	CAAGTGAAGGGCAAGGACAT	60.111	20	GCCCACCACTTAGTCGAAAA	60.110	20	219	647	865	CAAGTGAAGGGCAAGGACAT	60.111	20	ATGGCCAAAGCTCGATACTG	60.235	20	251	647	897	CAAGTGAAGGGCAAGGACAT	60.111	20	CATGGCCAAAGCTCGATACT	60.235	20	252	647	898
Locus_1625_Transcript_5/6_Confidence_0.143_Length_750	1	p3	(CAC)6	18	453	470	GCCCACCACTTAGTCGAAAA	60.110	20	CAAGTGAAGGGCAAGGACAT	60.111	20	219	318	536	ATGGCCAAAGCTCGATACTG	60.235	20	CAAGTGAAGGGCAAGGACAT	60.111	20	251	286	536	CATGGCCAAAGCTCGATACT	60.235	20	CAAGTGAAGGGCAAGGACAT	60.111	20	252	285	536
Locus_1625_Transcript_6/6_Confidence_0.571_Length_1123	1	p3	(CAC)5	15	392	406	CGCTCTCTTCCTTCTCAACG	60.269	20	GTAGGCAAGCAGGTAGGCAG	60.037	20	250	298	547	ATGGCCAAAGCTCGATACTG	60.235	20	CAAGTGAAGGGCAAGGACAT	60.111	20	252	224	475	CATGGCCAAAGCTCGATACT	60.235	20	CAAGTGAAGGGCAAGGACAT	60.111	20	253	223	475
Locus_1625_Transcript_6/6_Confidence_0.571_Length_1123	2	p3	(GGT)5	15	717	731	CAAGTGAAGGGCAAGGACAT	60.111	20	ATGGCCAAAGCTCGATACTG	60.235	20	252	647	898	CAAGTGAAGGGCAAGGACAT	60.111	20	CATGGCCAAAGCTCGATACT	60.235	20	253	647	899	CAAGTGAAGGGCAAGGACAT	60.111	20	CGCTCTCTTCCTTCTCAACG	60.269	20	178	647	824
Locus_1632_Transcript_2/11_Confidence_0.676_Length_2785	1	p3	(TCA)12	36	1944	1979	ATCACTTTGTCGCCCGTTAC	60.000	20	AACAGAAAAAGGGCTGGGTT	59.976	20	256	1820	2075	ATCACTTTGTCGCCCGTTAC	60.000	20	AAACAGAAAAAGGGCTGGGT	59.976	20	257	1820	2076	ATCACTTTGTCGCCCGTTAC	60.000	20	AGAAAAAGGGCTGGGTTGAT	59.940	20	253	1820	2072
Locus_1632_Transcript_2/11_Confidence_0.676_Length_2785	2	p3	(TCA)5	15	2166	2180	ACCCAGCCCTTTTTCTGTTT	59.976	20	GACAGGACAAAAACCCCAGA	59.943	20	239	2057	2295	ACCCAGCCCTTTTTCTGTTT	59.976	20	TCAGACAGGACAAAAACCCC	59.943	20	242	2057	2298	AACCCAGCCCTTTTTCTGTT	59.976	20	GACAGGACAAAAACCCCAGA	59.943	20	240	2056	2295
Locus_1632_Transcript_3/11_Confidence_0.649_Length_2785	1	p3	(TCA)12	36	1944	1979	ATCACTTTGTCGCCCGTTAC	60.000	20	AACAGAAAAAGGGCTGGGTT	59.976	20	256	1820	2075	ATCACTTTGTCGCCCGTTAC	60.000	20	AAACAGAAAAAGGGCTGGGT	59.976	20	257	1820	2076	ATCACTTTGTCGCCCGTTAC	60.000	20	AGAAAAAGGGCTGGGTTGAT	59.940	20	253	1820	2072
Locus_1632_Transcript_3/11_Confidence_0.649_Length_2785	2	p3	(TCA)5	15	2166	2180	ACCCAGCCCTTTTTCTGTTT	59.976	20	GACAGGACAAAAACCCCAGA	59.943	20	239	2057	2295	ACCCAGCCCTTTTTCTGTTT	59.976	20	TCAGACAGGACAAAAACCCC	59.943	20	242	2057	2298	AACCCAGCCCTTTTTCTGTT	59.976	20	GACAGGACAAAAACCCCAGA	59.943	20	240	2056	2295
Locus_1632_Transcript_4/11_Confidence_0.676_Length_2785	1	p3	(TCA)12	36	1944	1979	ATCACTTTGTCGCCCGTTAC	60.000	20	AACAGAAAAAGGGCTGGGTT	59.976	20	256	1820	2075	ATCACTTTGTCGCCCGTTAC	60.000	20	AAACAGAAAAAGGGCTGGGT	59.976	20	257	1820	2076	ATCACTTTGTCGCCCGTTAC	60.000	20	AGAAAAAGGGCTGGGTTGAT	59.940	20	253	1820	2072
Locus_1632_Transcript_4/11_Confidence_0.676_Length_2785	2	p3	(TCA)5	15	2166	2180	ACCCAGCCCTTTTTCTGTTT	59.976	20	GACAGGACAAAAACCCCAGA	59.943	20	239	2057	2295	ACCCAGCCCTTTTTCTGTTT	59.976	20	TCAGACAGGACAAAAACCCC	59.943	20	242	2057	2298	AACCCAGCCCTTTTTCTGTT	59.976	20	GACAGGACAAAAACCCCAGA	59.943	20	240	2056	2295
Locus_1632_Transcript_5/11_Confidence_0.649_Length_2782	1	p3	(TCA)12	36	1944	1979	ATCACTTTGTCGCCCGTTAC	60.000	20	AACAGAAAAAGGGCTGGGTT	59.976	20	256	1820	2075	ATCACTTTGTCGCCCGTTAC	60.000	20	AAACAGAAAAAGGGCTGGGT	59.976	20	257	1820	2076	ATCACTTTGTCGCCCGTTAC	60.000	20	AGAAAAAGGGCTGGGTTGAT	59.940	20	253	1820	2072
Locus_1632_Transcript_6/11_Confidence_0.676_Length_2785	1	p3	(TCA)12	36	1944	1979	ATCACTTTGTCGCCCGTTAC	60.000	20	AACAGAAAAAGGGCTGGGTT	59.976	20	256	1820	2075	ATCACTTTGTCGCCCGTTAC	60.000	20	AAACAGAAAAAGGGCTGGGT	59.976	20	257	1820	2076	ATCACTTTGTCGCCCGTTAC	60.000	20	AGAAAAAGGGCTGGGTTGAT	59.940	20	253	1820	2072
Locus_1632_Transcript_6/11_Confidence_0.676_Length_2785	2	p3	(TCA)5	15	2166	2180	ACCCAGCCCTTTTTCTGTTT	59.976	20	GACAGGACAAAAACCCCAGA	59.943	20	239	2057	2295	ACCCAGCCCTTTTTCTGTTT	59.976	20	TCAGACAGGACAAAAACCCC	59.943	20	242	2057	2298	AACCCAGCCCTTTTTCTGTT	59.976	20	GACAGGACAAAAACCCCAGA	59.943	20	240	2056	2295
Locus_1632_Transcript_8/11_Confidence_0.676_Length_2785	1	p3	(TCA)12	36	1944	1979	ATCACTTTGTCGCCCGTTAC	60.000	20	AACAGAAAAAGGGCTGGGTT	59.976	20	256	1820	2075	ATCACTTTGTCGCCCGTTAC	60.000	20	AAACAGAAAAAGGGCTGGGT	59.976	20	257	1820	2076	ATCACTTTGTCGCCCGTTAC	60.000	20	AGAAAAAGGGCTGGGTTGAT	59.940	20	253	1820	2072
Locus_1632_Transcript_8/11_Confidence_0.676_Length_2785	2	p3	(TCA)5	15	2166	2180	ACCCAGCCCTTTTTCTGTTT	59.976	20	GACAGGACAAAAACCCCAGA	59.943	20	239	2057	2295	ACCCAGCCCTTTTTCTGTTT	59.976	20	TCAGACAGGACAAAAACCCC	59.943	20	242	2057	2298	AACCCAGCCCTTTTTCTGTT	59.976	20	GACAGGACAAAAACCCCAGA	59.943	20	240	2056	2295
Locus_1632_Transcript_9/11_Confidence_0.649_Length_2817	1	p3	(TCA)12	36	1976	2011	ATCACTTTGTCGCCCGTTAC	60.000	20	AACAGAAAAAGGGCTGGGTT	59.976	20	256	1852	2107	ATCACTTTGTCGCCCGTTAC	60.000	20	AAACAGAAAAAGGGCTGGGT	59.976	20	257	1852	2108	ATCACTTTGTCGCCCGTTAC	60.000	20	AGAAAAAGGGCTGGGTTGAT	59.940	20	253	1852	2104
Locus_1632_Transcript_9/11_Confidence_0.649_Length_2817	2	p3	(TCA)5	15	2198	2212	ACCCAGCCCTTTTTCTGTTT	59.976	20	GACAGGACAAAAACCCCAGA	59.943	20	239	2089	2327	ACCCAGCCCTTTTTCTGTTT	59.976	20	TCAGACAGGACAAAAACCCC	59.943	20	242	2089	2330	AACCCAGCCCTTTTTCTGTT	59.976	20	GACAGGACAAAAACCCCAGA	59.943	20	240	2088	2327
Locus_1632_Transcript_10/11_Confidence_0.649_Length_2779	1	p3	(TCA)12	36	1944	1979	ATCACTTTGTCGCCCGTTAC	60.000	20	AACAGAAAAAGGGCTGGGTT	59.976	20	256	1820	2075	ATCACTTTGTCGCCCGTTAC	60.000	20	AAACAGAAAAAGGGCTGGGT	59.976	20	257	1820	2076	ATCACTTTGTCGCCCGTTAC	60.000	20	AGAAAAAGGGCTGGGTTGAT	59.940	20	253	1820	2072
Locus_1632_Transcript_11/11_Confidence_0.676_Length_2785	1	p3	(TCA)12	36	1944	1979	ATCACTTTGTCGCCCGTTAC	60.000	20	AACAGAAAAAGGGCTGGGTT	59.976	20	256	1820	2075	ATCACTTTGTCGCCCGTTAC	60.000	20	AAACAGAAAAAGGGCTGGGT	59.976	20	257	1820	2076	ATCACTTTGTCGCCCGTTAC	60.000	20	AGAAAAAGGGCTGGGTTGAT	59.940	20	253	1820	2072
Locus_1632_Transcript_11/11_Confidence_0.676_Length_2785	2	p3	(TCA)5	15	2166	2180	ACCCAGCCCTTTTTCTGTTT	59.976	20	GACAGGACAAAAACCCCAGA	59.943	20	239	2057	2295	ACCCAGCCCTTTTTCTGTTT	59.976	20	TCAGACAGGACAAAAACCCC	59.943	20	242	2057	2298	AACCCAGCCCTTTTTCTGTT	59.976	20	GACAGGACAAAAACCCCAGA	59.943	20	240	2056	2295
Locus_1633_Transcript_1/1_Confidence_1.000_Length_1116	1	p1	(T)10	10	1	10
Locus_1635_Transcript_1/4_Confidence_0.700_Length_1057	1	p3	(CCG)5	15	134	148	CTACCCCCAACAACCCCTT	60.973	19	ATATCCAATTCCATCCGCAA	60.117	20	232	88	319	TACCCCCAACAACCCCTT	60.019	18	ATATCCAATTCCATCCGCAA	60.117	20	231	89	319	CCCCAACAACCCCTTCTC	60.294	18	ATATCCAATTCCATCCGCAA	60.117	20	228	92	319
Locus_1635_Transcript_2/4_Confidence_0.700_Length_1057	1	p3	(CCG)5	15	134	148	CTACCCCCAACAACCCCTT	60.973	19	ATATCCAATTCCATCCGCAA	60.117	20	232	88	319	TACCCCCAACAACCCCTT	60.019	18	ATATCCAATTCCATCCGCAA	60.117	20	231	89	319	CCCCAACAACCCCTTCTC	60.294	18	ATATCCAATTCCATCCGCAA	60.117	20	228	92	319
Locus_1635_Transcript_3/4_Confidence_0.700_Length_1057	1	p3	(CCG)5	15	134	148	CTACCCCCAACAACCCCTT	60.973	19	ATATCCAATTCCATCCGCAA	60.117	20	232	88	319	TACCCCCAACAACCCCTT	60.019	18	ATATCCAATTCCATCCGCAA	60.117	20	231	89	319	CCCCAACAACCCCTTCTC	60.294	18	ATATCCAATTCCATCCGCAA	60.117	20	228	92	319
Locus_1635_Transcript_4/4_Confidence_0.700_Length_1057	1	p3	(CCG)5	15	134	148	CTACCCCCAACAACCCCTT	60.973	19	ATATCCAATTCCATCCGCAA	60.117	20	232	88	319	TACCCCCAACAACCCCTT	60.019	18	ATATCCAATTCCATCCGCAA	60.117	20	231	89	319	CCCCAACAACCCCTTCTC	60.294	18	ATATCCAATTCCATCCGCAA	60.117	20	228	92	319
Locus_1642_Transcript_1/10_Confidence_0.600_Length_2209	1	p2	(CT)8	16	1	16
Locus_1642_Transcript_1/10_Confidence_0.600_Length_2209	2	p3	(CAG)10	30	1695	1724	CCTGGCCAGTACAAGAGAGC	60.012	20	CTCGTAGAAGGTCTGCGGTC	60.012	20	275	1515	1789	ATGTCGAAGGAGCCAGAGAA	59.950	20	CTCGTAGAAGGTCTGCGGTC	60.012	20	180	1610	1789	CCTGGCCAGTACAAGAGAGC	60.012	20	CTCGGCTCGTAGAAGGTCTG	60.149	20	280	1515	1794
Locus_1642_Transcript_2/10_Confidence_0.567_Length_2200	1	p2	(CT)8	16	1	16
Locus_1642_Transcript_2/10_Confidence_0.567_Length_2200	2	p3	(CAG)5	15	1701	1715	CCTGGCCAGTACAAGAGAGC	60.012	20	CTCGTAGAAGGTCTGCGGTC	60.012	20	266	1515	1780	CCTGGCCAGTACAAGAGAGC	60.012	20	CTCGGCTCGTAGAAGGTCTG	60.149	20	271	1515	1785	ATGTCCAAGGAGCCTGAGAA	59.803	20	CTCGTAGAAGGTCTGCGGTC	60.012	20	171	1610	1780
Locus_1642_Transcript_3/10_Confidence_0.567_Length_2200	1	p2	(CT)8	16	1	16
Locus_1642_Transcript_3/10_Confidence_0.567_Length_2200	2	p3	(CAG)5	15	1701	1715	CCTGGCCAGTACAAGAGAGC	60.012	20	CTCGTAGAAGGTCTGCGGTC	60.012	20	266	1515	1780	CCTGGCCAGTACAAGAGAGC	60.012	20	CTCGGCTCGTAGAAGGTCTG	60.149	20	271	1515	1785	ATGTCCAAGGAGCCTGAGAA	59.803	20	CTCGTAGAAGGTCTGCGGTC	60.012	20	171	1610	1780
Locus_1642_Transcript_4/10_Confidence_0.533_Length_2200	1	p2	(CT)8	16	1	16
Locus_1642_Transcript_4/10_Confidence_0.533_Length_2200	2	p3	(CAG)5	15	1701	1715	CCTGGCCAGTACAAGAGAGC	60.012	20	CTCGTAGAAGGTCTGCGGTC	60.012	20	266	1515	1780	CCTGGCCAGTACAAGAGAGC	60.012	20	CTCGGCTCGTAGAAGGTCTG	60.149	20	271	1515	1785	ATGTCCAAGGAGCCTGAGAA	59.803	20	CTCGTAGAAGGTCTGCGGTC	60.012	20	171	1610	1780
Locus_1642_Transcript_5/10_Confidence_0.567_Length_2174	1	p3	(CAG)5	15	1675	1689	CCTGGCCAGTACAAGAGAGC	60.012	20	CTCGTAGAAGGTCTGCGGTC	60.012	20	266	1489	1754	CCTGGCCAGTACAAGAGAGC	60.012	20	CTCGGCTCGTAGAAGGTCTG	60.149	20	271	1489	1759	ATGTCCAAGGAGCCTGAGAA	59.803	20	CTCGTAGAAGGTCTGCGGTC	60.012	20	171	1584	1754
Locus_1642_Transcript_6/10_Confidence_0.533_Length_2200	1	p2	(CT)8	16	1	16
Locus_1642_Transcript_6/10_Confidence_0.533_Length_2200	2	p3	(CAG)5	15	1701	1715	CCTGGCCAGTACAAGAGAGC	60.012	20	CTCGTAGAAGGTCTGCGGTC	60.012	20	266	1515	1780	AGCTCCTGGCCAGTACAAGA	60.012	20	CTCGTAGAAGGTCTGCGGTC	60.012	20	270	1511	1780	CCTGGCCAGTACAAGAGAGC	60.012	20	CTCGGCTCGTAGAAGGTCTG	60.149	20	271	1515	1785
Locus_1642_Transcript_7/10_Confidence_0.133_Length_950	1	p2	(CT)8	16	1	16
Locus_1642_Transcript_8/10_Confidence_0.567_Length_1922	1	p2	(CT)8	16	1	16
Locus_1642_Transcript_8/10_Confidence_0.567_Length_1922	2	p3	(CAG)10	30	1695	1724	CCTGGCCAGTACAAGAGAGC	60.012	20	CTCGTAGAAGGTCTGCGGTC	60.012	20	275	1515	1789	ATGTCGAAGGAGCCAGAGAA	59.950	20	CTCGTAGAAGGTCTGCGGTC	60.012	20	180	1610	1789	CCTGGCCAGTACAAGAGAGC	60.012	20	CTCGGCTCGTAGAAGGTCTG	60.149	20	280	1515	1794
Locus_1642_Transcript_9/10_Confidence_0.500_Length_2200	1	p2	(CT)8	16	1	16
Locus_1642_Transcript_9/10_Confidence_0.500_Length_2200	2	p3	(CAG)5	15	1701	1715	CCTGGCCAGTACAAGAGAGC	60.012	20	CTCGTAGAAGGTCTGCGGTC	60.012	20	266	1515	1780	CCTGGCCAGTACAAGAGAGC	60.012	20	CTCGGCTCGTAGAAGGTCTG	60.149	20	271	1515	1785	ATGTCCAAGGAGCCTGAGAA	59.803	20	CTCGTAGAAGGTCTGCGGTC	60.012	20	171	1610	1780
Locus_1642_Transcript_10/10_Confidence_0.567_Length_2200	1	p2	(CT)8	16	1	16
Locus_1642_Transcript_10/10_Confidence_0.567_Length_2200	2	p3	(CAG)5	15	1701	1715	CCTGGCCAGTACAAGAGAGC	60.012	20	CTCGTAGAAGGTCTGCGGTC	60.012	20	266	1515	1780	CCTGGCCAGTACAAGAGAGC	60.012	20	CTCGGCTCGTAGAAGGTCTG	60.149	20	271	1515	1785	ATGTCCAAGGAGCCTGAGAA	59.803	20	CTCGTAGAAGGTCTGCGGTC	60.012	20	171	1610	1780
Locus_1648_Transcript_1/7_Confidence_0.625_Length_1689	1	p3	(GAG)5	15	1508	1522	GAGAAGTCGAACTTCACCGC	59.997	20	ACACTTCACTCGGACGCTCT	60.057	20	196	1427	1622	GAGAAGTCGAACTTCACCGC	59.997	20	ACACACACTTCACTCGGACG	59.782	20	200	1427	1626	GAGAAGTCGAACTTCACCGC	59.997	20	TCCTCTCTCCTGCTGCAGTT	60.284	20	146	1427	1572
Locus_1648_Transcript_6/7_Confidence_0.125_Length_1653	1	p3	(GAG)5	15	1472	1486	GAGAAGTCGAACTTCACCGC	59.997	20	ACACTTCACTCGGACGCTCT	60.057	20	196	1391	1586	GAGAAGTCGAACTTCACCGC	59.997	20	ACACACACTTCACTCGGACG	59.782	20	200	1391	1590	GAGAAGTCGAACTTCACCGC	59.997	20	TCCTCTCTCCTGCTGCAGTT	60.284	20	146	1391	1536
Locus_1657_Transcript_1/1_Confidence_1.000_Length_727	1	p5	(CTTTT)5	25	669	693	TGGGATATCAGCAGATCACG	59.629	20	CCACAGAAACCTTGGTCACA	59.565	20	263	454	716	AATGGGGGAGTAGATGGGAT	59.471	20	CCACAGAAACCTTGGTCACA	59.565	20	277	440	716	CTTTGGGTGCTGAACCAGAC	60.690	20	CCACAGAAACCTTGGTCACA	59.565	20	100	617	716
Locus_1659_Transcript_1/1_Confidence_1.000_Length_933	1	p1	(A)12	12	757	768	GACCGGATTGCGTTTTTAGA	60.074	20	TGTCCGTCTTGCTTGTATGC	59.871	20	254	602	855	GACCACCGATTAATGGCAAC	60.199	20	TGTCCGTCTTGCTTGTATGC	59.871	20	151	705	855	TTCTTCTCCAGTGGTCAGGG	60.229	20	TGTCCGTCTTGCTTGTATGC	59.871	20	273	583	855
Locus_1663_Transcript_2/3_Confidence_0.571_Length_1003	1	p3	(GGA)5	15	284	298	ATAGCCAGACCCATCGTTTG	59.955	20	CCAATCACTCGCTCACTCAA	59.984	20	276	152	427	CAGATAGCCAGACCCATCGT	60.096	20	CCAATCACTCGCTCACTCAA	59.984	20	279	149	427	ATAGCCAGACCCATCGTTTG	59.955	20	AGGTCGGCCTTTCTTTTGAT	60.074	20	203	152	354
Locus_1683_Transcript_1/4_Confidence_0.700_Length_1430	1	p2	(AG)9	18	1181	1198	GTAGCAGCCAAGTAGTCGGG	59.898	20	AAAAGAACCACCAGCGTGAC	60.156	20	169	1139	1307	CTGATGCTGCTGCTGAGAAC	59.887	20	AAAAGAACCACCAGCGTGAC	60.156	20	195	1113	1307	CACTGCTCCTTCTGATGCTG	59.726	20	AAAAGAACCACCAGCGTGAC	60.156	20	206	1102	1307
Locus_1683_Transcript_2/4_Confidence_0.700_Length_1451	1	p2	(AG)9	18	1202	1219	GTAGCAGCCAAGTAGTCGGG	59.898	20	AAAAGAACCACCAGCGTGAC	60.156	20	169	1160	1328	CTGATGCTGCTGCTGAGAAC	59.887	20	AAAAGAACCACCAGCGTGAC	60.156	20	195	1134	1328	CACTGCTCCTTCTGATGCTG	59.726	20	AAAAGAACCACCAGCGTGAC	60.156	20	206	1123	1328
Locus_1683_Transcript_3/4_Confidence_0.700_Length_1451	1	p2	(AG)9	18	1202	1219	GTAGCAGCCAAGTAGTCGGG	59.898	20	AAAAGAACCACCAGCGTGAC	60.156	20	169	1160	1328	CTGATGCTGCTGCTGAGAAC	59.887	20	AAAAGAACCACCAGCGTGAC	60.156	20	195	1134	1328	CACTGCTCCTTCTGATGCTG	59.726	20	AAAAGAACCACCAGCGTGAC	60.156	20	206	1123	1328
Locus_1683_Transcript_4/4_Confidence_0.700_Length_1451	1	p2	(AG)9	18	1202	1219	GTAGCAGCCAAGTAGTCGGG	59.898	20	AAAAGAACCACCAGCGTGAC	60.156	20	169	1160	1328	CTGATGCTGCTGCTGAGAAC	59.887	20	AAAAGAACCACCAGCGTGAC	60.156	20	195	1134	1328	CACTGCTCCTTCTGATGCTG	59.726	20	AAAAGAACCACCAGCGTGAC	60.156	20	206	1123	1328
Locus_1684_Transcript_1/1_Confidence_1.000_Length_592	1	p1	(A)10	10	569	578
Locus_1690_Transcript_1/2_Confidence_1.000_Length_1043	1	p1	(T)14	14	1022	1035
Locus_1692_Transcript_1/1_Confidence_1.000_Length_591	1	p3	(CGC)5	15	1	15
Locus_1701_Transcript_1/1_Confidence_1.000_Length_725	1	c	(CCT)5ccagtcctcctctcgcccttatccccgtccctttcccctccgaggctcccacccgcagccagcgacgagccagactttcccccaag(CTC)5	116	63	178	AAATCCGTCAATCAACTGCC	59.939	20	CAGATTCCTCCGACATGGAT	59.886	20	215	12	226	AAATCCGTCAATCAACTGCC	59.939	20	TTCGCCAAACTTGGGTAGAG	60.241	20	241	12	252	AAATCCGTCAATCAACTGCC	59.939	20	ATTCGCCAAACTTGGGTAGA	59.569	20	242	12	253
Locus_1710_Transcript_2/4_Confidence_0.625_Length_1051	1	p3	(CCG)5	15	139	153	AAGTCCAAGCAGACCACACC	60.159	20	CTGCAGCTTGTCCTTTAGGG	60.008	20	155	54	208	AAGTCCAAGCAGACCACACC	60.159	20	CCCTGCAGCTTGTCCTTTAG	60.008	20	157	54	210	GACCTCTCCGACCTCAACAG	59.835	20	CCCTGCAGCTTGTCCTTTAG	60.008	20	101	110	210
Locus_1710_Transcript_3/4_Confidence_0.625_Length_1221	1	p3	(TGA)5	15	691	705	CCCCCACAAGTACCTGAAGA	59.959	20	CATCCTCGTCTTCTTCCTCG	59.943	20	247	511	757	ATCCCTCATGCTGTTTCCTG	60.073	20	TTGCACTCTGTTGGCTGTTC	60.032	20	242	622	863	CATCCCTCATGCTGTTTCCT	60.073	20	TTGCACTCTGTTGGCTGTTC	60.032	20	243	621	863
Locus_1714_Transcript_1/2_Confidence_1.000_Length_464	1	p3	(TCC)5	15	238	252	GCCTCTTGGCTCTTCTTCCT	60.096	20	GAGAGACAGACGGATGGAGC	59.952	20	148	164	311	GACGGTCAGGACTCAGGAAG	59.835	20	GAGAGACAGACGGATGGAGC	59.952	20	276	36	311	TCTTCCTTCCTCCCTAAGCC	59.783	20	GAGAGACAGACGGATGGAGC	59.952	20	135	177	311
Locus_1714_Transcript_2/2_Confidence_1.000_Length_415	1	p3	(TCC)5	15	189	203	AGAAGGAGGTGGTGTTGGTG	60.002	20	GAGAGACAGACGGATGGAGC	59.952	20	196	67	262	CTTGGCTCTTCTTCCTCCCT	59.950	20	GAGAGACAGACGGATGGAGC	59.952	20	140	123	262	GCCTCTTGGCTCTTCTTCCT	60.096	20	GAGAGACAGACGGATGGAGC	59.952	20	144	119	262
Locus_1716_Transcript_7/8_Confidence_0.619_Length_1915	1	p3	(ATA)5	15	119	133	CAGAAAGGGTATGCAACGGT	59.993	20	GGCATCAGGGAAGATTTCAA	60.014	20	266	88	353	ACCAGAAAGGGTATGCAACG	59.993	20	GGCATCAGGGAAGATTTCAA	60.014	20	268	86	353	CAGAAAGGGTATGCAACGGT	59.993	20	CACTGGCATCAGGGAAGATT	60.073	20	270	88	357
Locus_1723_Transcript_1/8_Confidence_0.652_Length_2006	1	p3	(TGT)5	15	1751	1765	ATCTGTCTTCCGCACAGCTT	60.020	20	AGGATCTTCGTACAGCGTGG	60.277	20	271	1571	1841	ATCTGTCTTCCGCACAGCTT	60.020	20	CGAGGATCTTCGTACAGCGT	60.419	20	273	1571	1843	ATCTGTCTTCCGCACAGCTT	60.020	20	ATCTTCGTACAGCGTGGAGC	60.428	20	268	1571	1838
Locus_1723_Transcript_2/8_Confidence_0.652_Length_2006	1	p3	(TGT)5	15	1751	1765	ATCTGTCTTCCGCACAGCTT	60.020	20	AGGATCTTCGTACAGCGTGG	60.277	20	271	1571	1841	ATCTGTCTTCCGCACAGCTT	60.020	20	CGAGGATCTTCGTACAGCGT	60.419	20	273	1571	1843	ATCTGTCTTCCGCACAGCTT	60.020	20	ATCTTCGTACAGCGTGGAGC	60.428	20	268	1571	1838
Locus_1723_Transcript_3/8_Confidence_0.609_Length_1871	1	p3	(TGT)7	21	1751	1771	ACTCTCGTCGCCCTCAAGTA	60.012	20	CTCCTCGTCCAACTCTGGTC	59.835	20	181	1638	1818	TACTCTCGTCGCCCTCAAGT	60.012	20	CTCCTCGTCCAACTCTGGTC	59.835	20	182	1637	1818	ACTACTCTCGTCGCCCTCAA	60.012	20	CTCCTCGTCCAACTCTGGTC	59.835	20	184	1635	1818
Locus_1723_Transcript_4/8_Confidence_0.609_Length_2006	1	p3	(TGT)5	15	1751	1765	ATCTGTCTTCCGCACAGCTT	60.020	20	AGGATCTTCGTACAGCGTGG	60.277	20	271	1571	1841	ATCTGTCTTCCGCACAGCTT	60.020	20	CGAGGATCTTCGTACAGCGT	60.419	20	273	1571	1843	ATCTGTCTTCCGCACAGCTT	60.020	20	ATCTTCGTACAGCGTGGAGC	60.428	20	268	1571	1838
Locus_1723_Transcript_5/8_Confidence_0.522_Length_2006	1	p3	(TGT)5	15	1751	1765	ATCTGTCTTCCGCACAGCTT	60.020	20	AGGATCTTCGTACAGCGTGG	60.277	20	271	1571	1841	ATCTGTCTTCCGCACAGCTT	60.020	20	CGAGGATCTTCGTACAGCGT	60.419	20	273	1571	1843	ATCTGTCTTCCGCACAGCTT	60.020	20	ATCTTCGTACAGCGTGGAGC	60.428	20	268	1571	1838
Locus_1723_Transcript_6/8_Confidence_0.565_Length_1862	1	p3	(TGC)6	18	1754	1771	TTGCTGCTACTCACGTCACC	60.056	20	CTCCTCGTCCAACTCTGGTC	59.835	20	180	1630	1809	TCTCAGGTCTCTCTTCCCCA	59.913	20	CTCCTCGTCCAACTCTGGTC	59.835	20	245	1565	1809	TTGCTGCTACTCACGTCACC	60.056	20	AGGATCTTCGTACAGCGTGG	60.277	20	209	1630	1838
Locus_1723_Transcript_7/8_Confidence_0.652_Length_2006	1	p3	(TGT)5	15	1751	1765	ATCTGTCTTCCGCACAGCTT	60.020	20	AGGATCTTCGTACAGCGTGG	60.277	20	271	1571	1841	ATCTGTCTTCCGCACAGCTT	60.020	20	CGAGGATCTTCGTACAGCGT	60.419	20	273	1571	1843	ATCTGTCTTCCGCACAGCTT	60.020	20	ATCTTCGTACAGCGTGGAGC	60.428	20	268	1571	1838
Locus_1723_Transcript_8/8_Confidence_0.652_Length_2006	1	p3	(TGT)5	15	1751	1765	ATCTGTCTTCCGCACAGCTT	60.020	20	AGGATCTTCGTACAGCGTGG	60.277	20	271	1571	1841	ATCTGTCTTCCGCACAGCTT	60.020	20	CGAGGATCTTCGTACAGCGT	60.419	20	273	1571	1843	ATCTGTCTTCCGCACAGCTT	60.020	20	ATCTTCGTACAGCGTGGAGC	60.428	20	268	1571	1838
Locus_1728_Transcript_1/1_Confidence_1.000_Length_1503	1	p3	(CCG)8	24	81	104	CTCACTCCGGCTTAAACCCT	60.621	20	ACAAACATGGTGGCCTTCTC	59.973	20	218	23	240	CTCACTCCGGCTTAAACCCT	60.621	20	AACATGGTGGCCTTCTCATC	59.934	20	215	23	237	CTCACTCCGGCTTAAACCCT	60.621	20	CATGGTGGCCTTCTCATCTT	60.073	20	213	23	235
Locus_1729_Transcript_1/5_Confidence_0.438_Length_1422	1	p2	(CT)8	16	210	225	GCAAGAAGCAGAGGTGGAAC	59.997	20	CATCTCCTTTCGCGACAAAT	60.214	20	184	106	289	GCAAGAAGCAGAGGTGGAAC	59.997	20	CAACACCTTCACACGCATCT	59.751	20	199	106	304	GAGAGGAGGAGGCTTAGGGA	59.912	20	CATCTCCTTTCGCGACAAAT	60.214	20	210	80	289
Locus_1729_Transcript_5/5_Confidence_0.312_Length_916	1	p2	(CT)8	16	210	225	GCAAGAAGCAGAGGTGGAAC	59.997	20	CATCTCCTTTCGCGACAAAT	60.214	20	184	106	289	GCAAGAAGCAGAGGTGGAAC	59.997	20	CAACACCTTCACACGCATCT	59.751	20	199	106	304	GAGAGGAGGAGGCTTAGGGA	59.912	20	CATCTCCTTTCGCGACAAAT	60.214	20	210	80	289
Locus_1730_Transcript_1/2_Confidence_1.000_Length_1388	1	c	(TGT)6(TGC)7	39	101	139	GCAACAGATGTTGATGGTGC	60.128	20	CAGCCACAGGCTACTGTGAA	60.049	20	274	74	347	GCAACAGATGTTGATGGTGC	60.128	20	AAGTTGGAGAATGGTGGCAG	60.111	20	256	74	329	GCAACAGATGTTGATGGTGC	60.128	20	AGAACAGCAGATGGGACAGC	60.418	20	218	74	291
Locus_1730_Transcript_1/2_Confidence_1.000_Length_1388	2	p3	(CTG)5	15	448	462	TTCACAGTAGCCTGTGGCTG	60.049	20	CTCCTCGCAGGTTAGTCTGG	60.005	20	180	328	507	GCAACTGCTGCTGGTTGTAA	60.058	20	CTCCTCGCAGGTTAGTCTGG	60.005	20	155	353	507	GCTGCTGCTGATGTTGTTGT	60.064	20	CTCCTCGCAGGTTAGTCTGG	60.005	20	119	389	507
Locus_1730_Transcript_2/2_Confidence_1.000_Length_1367	1	p3	(CTG)5	15	427	441	TTCACAGTAGCCTGTGGCTG	60.049	20	CTCCTCGCAGGTTAGTCTGG	60.005	20	180	307	486	GCAACTGCTGCTGGTTGTAA	60.058	20	CTCCTCGCAGGTTAGTCTGG	60.005	20	155	332	486	GCTGCTGCTGATGTTGTTGT	60.064	20	CTCCTCGCAGGTTAGTCTGG	60.005	20	119	368	486
Locus_1733_Transcript_1/1_Confidence_1.000_Length_848	1	p1	(T)10	10	1	10
Locus_1744_Transcript_1/4_Confidence_0.714_Length_823	1	p3	(GCT)5	15	705	719	GGAGAACTTGGGTATTGGCA	59.933	20	CTTCCACTCCAGTGTCAGCA	60.022	20	250	567	816	GGAGGTCGTGATGGACTGAT	59.928	20	CTTCCACTCCAGTGTCAGCA	60.022	20	168	649	816	GTATTGGCAGTGAGCTGGGT	60.142	20	CTTCCACTCCAGTGTCAGCA	60.022	20	239	578	816
Locus_1744_Transcript_2/4_Confidence_0.714_Length_823	1	p3	(GCT)5	15	705	719	GGAGAACTTGGGTATTGGCA	59.933	20	CTTCCACTCCAGTGTCAGCA	60.022	20	250	567	816	GGAGGTCGTGATGGACTGAT	59.928	20	CTTCCACTCCAGTGTCAGCA	60.022	20	168	649	816	GTATTGGCAGTGAGCTGGGT	60.142	20	CTTCCACTCCAGTGTCAGCA	60.022	20	239	578	816
Locus_1744_Transcript_4/4_Confidence_0.714_Length_823	1	p3	(GCT)5	15	705	719	GGAGAACTTGGGTATTGGCA	59.933	20	CTTCCACTCCAGTGTCAGCA	60.022	20	250	567	816	GGAGGTCGTGATGGACTGAT	59.928	20	CTTCCACTCCAGTGTCAGCA	60.022	20	168	649	816	GTATTGGCAGTGAGCTGGGT	60.142	20	CTTCCACTCCAGTGTCAGCA	60.022	20	239	578	816
Locus_1748_Transcript_2/5_Confidence_0.714_Length_1719	1	p1	(T)12	12	1708	1719
Locus_1750_Transcript_1/4_Confidence_0.667_Length_1445	1	p3	(GCT)5	15	356	370	GCCCAGAGGTTAAGACTCCC	60.074	20	GGCTCAACCAGCTCTGAATC	59.957	20	230	169	398	GGCCCAGAGGTTAAGACTCC	60.074	20	GGCTCAACCAGCTCTGAATC	59.957	20	231	168	398	GCCCAGAGGTTAAGACTCCC	60.074	20	ATCAGGAACACCACCAGCTC	60.120	20	252	169	420
Locus_1750_Transcript_2/4_Confidence_0.667_Length_1445	1	p3	(GCT)5	15	356	370	GCCCAGAGGTTAAGACTCCC	60.074	20	GGCTCAACCAGCTCTGAATC	59.957	20	230	169	398	GGCCCAGAGGTTAAGACTCC	60.074	20	GGCTCAACCAGCTCTGAATC	59.957	20	231	168	398	GCCCAGAGGTTAAGACTCCC	60.074	20	ATCAGGAACACCACCAGCTC	60.120	20	252	169	420
Locus_1750_Transcript_4/4_Confidence_0.667_Length_1445	1	p3	(GCT)5	15	356	370	GCCCAGAGGTTAAGACTCCC	60.074	20	GGCTCAACCAGCTCTGAATC	59.957	20	230	169	398	GGCCCAGAGGTTAAGACTCC	60.074	20	GGCTCAACCAGCTCTGAATC	59.957	20	231	168	398	GCCCAGAGGTTAAGACTCCC	60.074	20	ATCAGGAACACCACCAGCTC	60.120	20	252	169	420
Locus_1775_Transcript_1/7_Confidence_0.200_Length_722	1	p3	(CAG)7	21	106	126	ACAGAGTCCGGAATCAGCAG	60.408	20	TATTCATGTCAGCACGCCAT	60.104	20	262	30	291	ACAGAGTCCGGAATCAGCAG	60.408	20	CTCAGGACTCGTTCCGTGAT	60.261	20	206	30	235	ACAGAGTCCGGAATCAGCAG	60.408	20	TCGGATTGATCTGTTGCTGT	59.245	20	186	30	215
Locus_1775_Transcript_4/7_Confidence_0.133_Length_346	1	p3	(CAG)7	21	106	126	ACAGAGTCCGGAATCAGCAG	60.408	20	AACAAGTCCCGCTCTCTGAA	59.989	20	236	30	265	ACAGAGTCCGGAATCAGCAG	60.408	20	TCACTCTCCCGAACAAGTCC	60.238	20	247	30	276	ACAGAGTCCGGAATCAGCAG	60.408	20	CCGCCAAAGGTAACTCACTC	59.734	20	261	30	290
Locus_1775_Transcript_6/7_Confidence_0.133_Length_1554	1	p1	(T)10	10	1	10
Locus_1800_Transcript_1/6_Confidence_0.632_Length_1345	1	p3	(CCT)5	15	1281	1295
Locus_1800_Transcript_2/6_Confidence_0.737_Length_1345	1	p3	(CCT)5	15	1281	1295
Locus_1800_Transcript_3/6_Confidence_0.737_Length_1345	1	p3	(CCT)5	15	1281	1295
Locus_1800_Transcript_4/6_Confidence_0.737_Length_1345	1	p3	(CCT)5	15	1281	1295
Locus_1800_Transcript_5/6_Confidence_0.737_Length_1345	1	p3	(CCT)5	15	1281	1295
Locus_1800_Transcript_6/6_Confidence_0.737_Length_1345	1	p3	(CCT)5	15	1281	1295
Locus_1802_Transcript_1/3_Confidence_0.600_Length_645	1	p3	(AGC)5	15	245	259	CTCCAAGATCCGAGAGATGC	59.910	20	GCAGCACTGGAAATAGCTCA	59.178	20	247	119	365	CTCCAAGATCCGAGAGATGC	59.910	20	TGCAGCACTGGAAATAGCTC	59.178	20	248	119	366	CTCCAAGATCCGAGAGATGC	59.910	20	CAGCACTGGAAATAGCTCAGG	60.023	21	246	119	364
Locus_1802_Transcript_2/3_Confidence_0.600_Length_760	1	p3	(AGC)6	18	387	404	CTCCAAGATCCGAGAGATGC	59.910	20	AGGAACGTCTTCCTCCCTGT	60.111	20	219	273	491	GAACAAGAAGGAGCTCTCGC	59.313	20	AGGAACGTCTTCCTCCCTGT	60.111	20	192	300	491	TGGACTTCTCCAAGATCCGA	60.737	20	AGGAACGTCTTCCTCCCTGT	60.111	20	226	266	491
Locus_1802_Transcript_3/3_Confidence_0.600_Length_799	1	p3	(AGC)5	15	399	413	CTCCAAGATCCGAGAGATGC	59.910	20	GCAGCACTGGAAATAGCTCA	59.178	20	247	273	519	CTCCAAGATCCGAGAGATGC	59.910	20	TGCAGCACTGGAAATAGCTC	59.178	20	248	273	520	CTCCAAGATCCGAGAGATGC	59.910	20	CAGCACTGGAAATAGCTCAGG	60.023	21	246	273	518
Locus_1809_Transcript_7/12_Confidence_0.625_Length_1770	1	p1	(A)18	18	1752	1769
Locus_1809_Transcript_8/12_Confidence_0.344_Length_954	1	p1	(T)18	18	2	19
Locus_1811_Transcript_4/5_Confidence_0.667_Length_1957	1	p1	(A)10	10	1915	1924	GACCATCAGTGTCGCCTGTA	59.707	20	TTCCTCCATGGCTGAACAAT	60.461	20	208	1744	1951	TGAGCTCTTCTCTGCTGCAT	59.014	20	TTCCTCCATGGCTGAACAAT	60.461	20	277	1675	1951	GACCATCAGTGTCGCCTGTA	59.707	20	CTTCCTCCATGGCTGAACAA	61.176	20	209	1744	1952
Locus_1816_Transcript_1/5_Confidence_0.667_Length_910	1	c	(TCA)5tcctcgtcatcatcatcctcaactaccggctcatctccctcagcatcatcatcatctttgtcatcctcg(TCA)5	99	796	894
Locus_1816_Transcript_3/5_Confidence_0.500_Length_820	1	c	(TCA)5tcctcgtcatcatcatcctcaactaccggctcatctccctcagcatcatcatcatctttgtcatcctcg(TCA)5	99	706	804
Locus_1816_Transcript_4/5_Confidence_0.667_Length_910	1	c	(TCA)5tcctcgtcatcatcatcctcaactaccggctcatctccctcagcatcatcatcatctttgtcatcctcg(TCA)5	99	796	894
Locus_1816_Transcript_5/5_Confidence_0.667_Length_910	1	c	(TCA)5tcctcgtcatcatcatcctcaactaccggctcatctccctcagcatcatcatcatctttgtcatcctcg(TCA)5	99	796	894
Locus_1818_Transcript_1/6_Confidence_0.643_Length_1267	1	p2	(GA)8	16	1200	1215	CGCCTTAACCTTAACCACGA	60.124	20	CTGGGCGGTCTAAGTGTACC	59.615	20	101	1142	1242	TCGCCTTAACCTTAACCACG	60.124	20	CTGGGCGGTCTAAGTGTACC	59.615	20	102	1141	1242	CAACGGCCTTTAAGCAAAGA	60.368	20	CTGGGCGGTCTAAGTGTACC	59.615	20	129	1114	1242
Locus_1818_Transcript_5/6_Confidence_0.500_Length_1267	1	p2	(GA)8	16	1200	1215	CGCCTTAACCTTAACCACGA	60.124	20	CTGGGCGGTCTAAGTGTACC	59.615	20	101	1142	1242	TCGCCTTAACCTTAACCACG	60.124	20	CTGGGCGGTCTAAGTGTACC	59.615	20	102	1141	1242	CAACGGCCTTTAAGCAAAGA	60.368	20	CTGGGCGGTCTAAGTGTACC	59.615	20	129	1114	1242
Locus_1820_Transcript_1/1_Confidence_1.000_Length_827	1	c	(GCC)5cactcccaccagagcagacgccaaggagaggagggtggtggaggaggaggagaagggaac(CCG)8	99	45	143	CCACTCTCTCTCGCTTCGTT	59.745	20	AGCCTACAGAGGAAGGGCTC	59.979	20	272	7	278	CATCCCACTCTCTCTCGCTT	59.555	20	AGCCTACAGAGGAAGGGCTC	59.979	20	276	3	278	CCACTCTCTCTCGCTTCGTT	59.745	20	GAAGCCTACAGAGGAAGGGC	60.349	20	274	7	280
Locus_1821_Transcript_1/2_Confidence_1.000_Length_1014	1	p3	(AGG)6	18	38	55	GGAGCTGCTGCTAGGGTTT	59.588	19	ATCTGCCAGAACCTGGACCT	61.052	20	248	0	247	GGAGCTGCTGCTAGGGTTTC	61.420	20	ATCTGCCAGAACCTGGACCT	61.052	20	248	0	247	GGAGCTGCTGCTAGGGTTT	59.588	19	ATCTGCCAGAACCTGGACC	60.064	19	248	0	247
Locus_1821_Transcript_2/2_Confidence_1.000_Length_1014	1	p3	(AGG)6	18	38	55	GGAGCTGCTGCTAGGGTTT	59.588	19	ATCTGCCAGAACCTGGACCT	61.052	20	248	0	247	GGAGCTGCTGCTAGGGTTTC	61.420	20	ATCTGCCAGAACCTGGACCT	61.052	20	248	0	247	GGAGCTGCTGCTAGGGTTT	59.588	19	ATCTGCCAGAACCTGGACC	60.064	19	248	0	247
Locus_1836_Transcript_1/2_Confidence_1.000_Length_1201	1	p1	(T)10	10	1	10
Locus_1844_Transcript_1/3_Confidence_0.714_Length_671	1	p1	(A)11	11	56	66	GGCAACAAACAGGTATCACAAA	59.904	22	ATACCGGAGGGGGTTAGATG	60.032	20	186	30	215	GGCAACAAACAGGTATCACAAA	59.904	22	GTGTAAATACCGGAGGGGGT	59.940	20	192	30	221	GGCAACAAACAGGTATCACAAA	59.904	22	GATCGGCGTTGAAGAGATTC	59.780	20	232	30	261
Locus_1844_Transcript_2/3_Confidence_0.429_Length_672	1	p1	(A)11	11	56	66	GGCAACAAACAGGTATCACAAA	59.904	22	ATACCGGAGGGGGTTAGATG	60.032	20	186	30	215	GGCAACAAACAGGTATCACAAA	59.904	22	GTGTAAATACCGGAGGGGGT	59.940	20	192	30	221	GGCAACAAACAGGTATCACAAA	59.904	22	AAATACCGGAGGGGGTTAGA	59.661	20	188	30	217
Locus_1844_Transcript_3/3_Confidence_0.714_Length_671	1	p1	(A)11	11	56	66	GGCAACAAACAGGTATCACAAA	59.904	22	ATACCGGAGGGGGTTAGATG	60.032	20	186	30	215	GGCAACAAACAGGTATCACAAA	59.904	22	GTGTAAATACCGGAGGGGGT	59.940	20	192	30	221	GGCAACAAACAGGTATCACAAA	59.904	22	GATCGGCGTTGAAGAGATTC	59.780	20	232	30	261
Locus_1848_Transcript_9/10_Confidence_0.536_Length_2672	1	c	(CT)7ccctcttattcccctcccggagcgcgagcgcggaccccgagaggaggaacaggaggagg(GA)8	89	43	131	CGTCCTCTTTCTCCACCCTC	61.160	20	GGAGACCCTAACCCTAGCGA	60.590	20	164	18	181	CTCCCGTCCTCTTTCTCCAC	61.160	20	GGAGACCCTAACCCTAGCGA	60.590	20	168	14	181	TCCCGTCCTCTTTCTCCAC	60.183	19	GGAGACCCTAACCCTAGCGA	60.590	20	167	15	181
Locus_1852_Transcript_1/4_Confidence_0.750_Length_3317	1	p2	(TC)17	34	2367	2400	ACAGCAGAGCTTGATGCAAA	59.746	20	GGCTCAATCCAATTGTCACC	60.326	20	210	2294	2503	ACAGCAGAGCTTGATGCAAA	59.746	20	GGTGGCTCAATCCAATTGTC	60.326	20	213	2294	2506	CAGCAGAGCTTGATGCAAAA	60.280	20	GGCTCAATCCAATTGTCACC	60.326	20	209	2295	2503
Locus_1863_Transcript_1/5_Confidence_0.308_Length_273	1	p6	(CGCCAC)5	30	58	87	AGCGTATCATCTCCCTGCC	60.196	19	CTTAGAGAGCTTGTTGGGCG	60.147	20	217	30	246	GCCAGCGTATCATCTCCCT	60.196	19	CTTAGAGAGCTTGTTGGGCG	60.147	20	220	27	246	AGCGTATCATCTCCCTGCC	60.196	19	TTGTTCTTCCCACGAAGCTC	60.375	20	120	30	149
Locus_1863_Transcript_2/5_Confidence_0.385_Length_675	1	p6	(CGCCAC)5	30	58	87	AGCGTATCATCTCCCTGCC	60.196	19	CCACCTTGATCTTGGAGAGC	59.803	20	227	30	256	GCCAGCGTATCATCTCCCT	60.196	19	CCACCTTGATCTTGGAGAGC	59.803	20	230	27	256	AGCGTATCATCTCCCTGCC	60.196	19	TTGTTCTTCCCACGAAGCTC	60.375	20	120	30	149
Locus_1863_Transcript_3/5_Confidence_0.231_Length_725	1	p6	(CGCCAC)5	30	58	87	AGCGTATCATCTCCCTGCC	60.196	19	CTTAGAGAGCTTGTTGGGCG	60.147	20	217	30	246	GCCAGCGTATCATCTCCCT	60.196	19	CTTAGAGAGCTTGTTGGGCG	60.147	20	220	27	246	AGCGTATCATCTCCCTGCC	60.196	19	TTGTTCTTCCCACGAAGCTC	60.375	20	120	30	149
Locus_1863_Transcript_4/5_Confidence_0.308_Length_761	1	p6	(CGCCAC)5	30	58	87	AGCGTATCATCTCCCTGCC	60.196	19	CTTAGAGAGCTTGTTGGGCG	60.147	20	217	30	246	GCCAGCGTATCATCTCCCT	60.196	19	CTTAGAGAGCTTGTTGGGCG	60.147	20	220	27	246	AGCGTATCATCTCCCTGCC	60.196	19	TTCTGCGATATCACGGTCAG	59.823	20	270	30	299
Locus_1863_Transcript_5/5_Confidence_0.385_Length_693	1	p6	(CGCCAC)5	30	58	87	AGCGTATCATCTCCCTGCC	60.196	19	CCACCTTGATCTTGGAGAGC	59.803	20	227	30	256	GCCAGCGTATCATCTCCCT	60.196	19	CCACCTTGATCTTGGAGAGC	59.803	20	230	27	256	AGCGTATCATCTCCCTGCC	60.196	19	TTGTTCTTCCCACGAAGCTC	60.375	20	120	30	149
Locus_1867_Transcript_1/5_Confidence_0.714_Length_912	1	p1	(A)10	10	903	912
Locus_1869_Transcript_1/9_Confidence_0.500_Length_1508	1	p2	(AC)7	14	6	19
Locus_1869_Transcript_2/9_Confidence_0.583_Length_1614	1	p2	(AC)7	14	6	19
Locus_1869_Transcript_3/9_Confidence_0.458_Length_1620	1	p2	(AC)7	14	6	19
Locus_1869_Transcript_4/9_Confidence_0.125_Length_440	1	p2	(AC)7	14	6	19
Locus_1869_Transcript_5/9_Confidence_0.458_Length_1508	1	p2	(AC)7	14	6	19
Locus_1869_Transcript_6/9_Confidence_0.458_Length_1620	1	p2	(AC)7	14	6	19
Locus_1869_Transcript_7/9_Confidence_0.208_Length_638	1	p2	(AC)7	14	6	19
Locus_1869_Transcript_9/9_Confidence_0.500_Length_1620	1	p2	(AC)7	14	6	19
Locus_1873_Transcript_1/5_Confidence_0.636_Length_1123	1	p1	(T)10	10	1086	1095
Locus_1873_Transcript_2/5_Confidence_0.636_Length_1123	1	p1	(T)10	10	1086	1095
Locus_1873_Transcript_3/5_Confidence_0.636_Length_1115	1	p1	(A)17	17	1099	1115
Locus_1873_Transcript_4/5_Confidence_0.636_Length_1119	1	p1	(T)10	10	1082	1091
Locus_1873_Transcript_5/5_Confidence_0.636_Length_1123	1	p1	(T)10	10	1086	1095
Locus_1884_Transcript_1/4_Confidence_0.625_Length_1735	1	p3	(CGG)5	15	57	71	TGATGCTACTGCTCGTCGTC	60.168	20	CTTGCTCTTCAACTCCTGGG	59.982	20	206	11	216	TGATGCTACTGCTCGTCGTC	60.168	20	CCTTGCTCTTCAACTCCTGG	59.982	20	207	11	217	TGATGCTACTGCTCGTCGTC	60.168	20	CATCTCCCCAGCAACAGATT	60.073	20	248	11	258
Locus_1887_Transcript_1/6_Confidence_0.643_Length_1408	1	p1	(T)10	10	1	10
Locus_1887_Transcript_2/6_Confidence_0.643_Length_1408	1	p1	(T)10	10	1	10
Locus_1887_Transcript_3/6_Confidence_0.500_Length_1410	1	p1	(T)10	10	1	10
Locus_1887_Transcript_4/6_Confidence_0.571_Length_1408	1	p1	(T)10	10	1	10
Locus_1887_Transcript_5/6_Confidence_0.643_Length_1333	1	p1	(T)10	10	1	10
Locus_1887_Transcript_6/6_Confidence_0.643_Length_1408	1	p1	(T)10	10	1	10
Locus_1891_Transcript_1/1_Confidence_1.000_Length_810	1	p1	(T)13	13	1	13
Locus_1902_Transcript_1/6_Confidence_0.667_Length_1287	1	p3	(GAG)5	15	412	426	AGGGGCTTCTTCAACAACCT	60.110	20	CCTCTTGATCACCTCACCGT	60.112	20	255	204	458	TCGAGGAGAAGAAGCAGGAG	59.820	20	CCTCTTGATCACCTCACCGT	60.112	20	212	247	458	GAGGTGAAGAAGGAGGAGCC	60.336	20	CGGTATCATGGTGTGTCTGC	59.992	20	280	312	591
Locus_1902_Transcript_2/6_Confidence_0.667_Length_1284	1	p3	(GAG)5	15	412	426	GAGCCTCTTCACCAAACTGC	59.997	20	CGGTATCATGGTGTGTCTGC	59.992	20	236	356	591	GAGCCTCTTCACCAAACTGC	59.997	20	GCGGTATCATGGTGTGTCTG	59.992	20	237	356	592	CGAGAGCCTCTTCACCAAAC	59.989	20	CGGTATCATGGTGTGTCTGC	59.992	20	239	353	591
Locus_1902_Transcript_3/6_Confidence_0.667_Length_1284	1	p3	(GAG)5	15	412	426	AGGGGCTTCTTCAACAACCT	60.110	20	CCTCTTGATCACCTCACCGT	60.112	20	255	204	458	TCGAGGAGAAGAAGCAGGAG	59.820	20	CCTCTTGATCACCTCACCGT	60.112	20	212	247	458	GTCGAGGAGAAGAAGCAGGA	59.679	20	CCTCTTGATCACCTCACCGT	60.112	20	213	246	458
Locus_1902_Transcript_4/6_Confidence_0.533_Length_1280	1	p3	(GAG)5	15	412	426	AGGGGCTTCTTCAACAACCT	60.110	20	CCTCTTGATCACCTCACCGT	60.112	20	255	204	458	TCGAGGAGAAGAAGCAGGAG	59.820	20	CCTCTTGATCACCTCACCGT	60.112	20	212	247	458	GAGGTGAAGAAGGAGGAGCC	60.336	20	CGGTATCATGGTGTGTCTGC	59.992	20	280	312	591
Locus_1902_Transcript_6/6_Confidence_0.667_Length_1284	1	p3	(GAG)5	15	412	426	AGGGGCTTCTTCAACAACCT	60.110	20	CCTCTTGATCACCTCACCGT	60.112	20	255	204	458	TCGAGGAGAAGAAGCAGGAG	59.820	20	CCTCTTGATCACCTCACCGT	60.112	20	212	247	458	GAGGTGAAGAAGGAGGAGCC	60.336	20	CGGTATCATGGTGTGTCTGC	59.992	20	280	312	591
Locus_1911_Transcript_1/3_Confidence_0.667_Length_486	1	p2	(GA)9	18	449	466
Locus_1911_Transcript_2/3_Confidence_0.667_Length_941	1	p2	(GA)9	18	904	921
Locus_1911_Transcript_3/3_Confidence_0.667_Length_576	1	p2	(GA)9	18	539	556
Locus_1930_Transcript_8/9_Confidence_0.538_Length_2012	1	p1	(A)10	10	2003	2012
Locus_1942_Transcript_1/5_Confidence_0.692_Length_2017	1	p3	(CCT)5	15	219	233	AAATTACCGATTCGGCCCT	60.648	19	CTTGGCTCGCTTGCTCTG	61.001	18	272	66	337	CGTCGCGAAATTACCGATT	60.976	19	CTTGGCTCGCTTGCTCTG	61.001	18	279	59	337	CACCCTCCCCTGTTCCTT	59.889	18	CTTGGCTCGCTTGCTCTG	61.001	18	236	102	337
Locus_1942_Transcript_2/5_Confidence_0.692_Length_2017	1	p3	(CCT)5	15	219	233	AAATTACCGATTCGGCCCT	60.648	19	CTTGGCTCGCTTGCTCTG	61.001	18	272	66	337	CGTCGCGAAATTACCGATT	60.976	19	CTTGGCTCGCTTGCTCTG	61.001	18	279	59	337	CACCCTCCCCTGTTCCTT	59.889	18	CTTGGCTCGCTTGCTCTG	61.001	18	236	102	337
Locus_1942_Transcript_3/5_Confidence_0.692_Length_2017	1	p3	(CCT)5	15	219	233	AAATTACCGATTCGGCCCT	60.648	19	CTTGGCTCGCTTGCTCTG	61.001	18	272	66	337	CGTCGCGAAATTACCGATT	60.976	19	CTTGGCTCGCTTGCTCTG	61.001	18	279	59	337	CACCCTCCCCTGTTCCTT	59.889	18	CTTGGCTCGCTTGCTCTG	61.001	18	236	102	337
Locus_1942_Transcript_4/5_Confidence_0.692_Length_2017	1	p3	(CCT)5	15	219	233	AAATTACCGATTCGGCCCT	60.648	19	CTTGGCTCGCTTGCTCTG	61.001	18	272	66	337	CGTCGCGAAATTACCGATT	60.976	19	CTTGGCTCGCTTGCTCTG	61.001	18	279	59	337	CACCCTCCCCTGTTCCTT	59.889	18	CTTGGCTCGCTTGCTCTG	61.001	18	236	102	337
Locus_1942_Transcript_5/5_Confidence_0.692_Length_2017	1	p3	(CCT)5	15	219	233	AAATTACCGATTCGGCCCT	60.648	19	CTTGGCTCGCTTGCTCTG	61.001	18	272	66	337	CGTCGCGAAATTACCGATT	60.976	19	CTTGGCTCGCTTGCTCTG	61.001	18	279	59	337	CACCCTCCCCTGTTCCTT	59.889	18	CTTGGCTCGCTTGCTCTG	61.001	18	236	102	337
Locus_1968_Transcript_1/7_Confidence_0.636_Length_2520	1	p3	(GCC)5	15	16	30
Locus_1968_Transcript_2/7_Confidence_0.636_Length_2511	1	p3	(GCC)5	15	16	30
Locus_1968_Transcript_3/7_Confidence_0.636_Length_2510	1	p3	(GCC)5	15	16	30
Locus_1968_Transcript_4/7_Confidence_0.545_Length_2511	1	p3	(GCC)5	15	16	30
Locus_1968_Transcript_5/7_Confidence_0.636_Length_2511	1	p3	(GCC)5	15	16	30
Locus_1968_Transcript_6/7_Confidence_0.182_Length_1269	1	p3	(GCC)5	15	16	30
Locus_1968_Transcript_7/7_Confidence_0.636_Length_2511	1	p3	(GCC)5	15	16	30
Locus_1970_Transcript_1/5_Confidence_0.615_Length_951	1	p2	(AG)16	32	139	170	CATGTGCTTGTGAATGGGTC	59.967	20	AAGGTAATGATGGCACGGAG	59.955	20	178	87	264	CTCTGCATCCTTGTGCATGT	59.862	20	AAGGTAATGATGGCACGGAG	59.955	20	193	72	264	CATGTGCTTGTGAATGGGTC	59.967	20	AAAAGGTAATGATGGCACGG	59.823	20	180	87	266
Locus_1970_Transcript_2/5_Confidence_0.462_Length_943	1	p2	(AG)7	14	132	145	GGATCCTTGAACGTGCTTGT	60.119	20	CACGGAGCAATCATGGTAGA	59.673	20	157	76	232	GGATCCTTGAACGTGCTTGT	60.119	20	GCAATCATGGTAGACTGGGG	60.340	20	151	76	226	GGATCCTTGAACGTGCTTGT	60.119	20	ATTAACCAACGCAAACGGAA	60.356	20	249	76	324
Locus_1970_Transcript_3/5_Confidence_0.231_Length_338	1	p2	(AG)16	32	139	170	CATGTGCTTGTGAATGGGTC	59.967	20	CACGGAGCAATCATGGTAGA	59.673	20	165	87	251	CATGTGCTTGTGAATGGGTC	59.967	20	GCAATCATGGTAGACTGGGG	60.340	20	159	87	245	CTCTGCATCCTTGTGCATGT	59.862	20	GCAATCATGGTAGACTGGGG	60.340	20	174	72	245
Locus_1970_Transcript_4/5_Confidence_0.615_Length_932	1	p2	(AG)7	14	132	145	GGATCCTTGAACGTGCTTGT	60.119	20	GGAGACGGGGTTACAACTGA	59.966	20	278	76	353	GGATCCTTGAACGTGCTTGT	60.119	20	CACGGAGCAATCATGGTAGA	59.673	20	157	76	232	GGATCCTTGAACGTGCTTGT	60.119	20	GCAATCATGGTAGACTGGGG	60.340	20	151	76	226
Locus_1970_Transcript_5/5_Confidence_0.615_Length_932	1	p2	(AG)7	14	132	145	GGATCCTTGAACGTGCTTGT	60.119	20	GGAGACGGGGTTACAACTGA	59.966	20	278	76	353	GGATCCTTGAACGTGCTTGT	60.119	20	CACGGAGCAATCATGGTAGA	59.673	20	157	76	232	GGATCCTTGAACGTGCTTGT	60.119	20	GCAATCATGGTAGACTGGGG	60.340	20	151	76	226
Locus_1987_Transcript_1/3_Confidence_0.714_Length_1794	1	p3	(TGC)5	15	1676	1690	TCAATGATGACGAAGAAGCG	59.948	20	TGTTAAAATTCCTGCGAGGG	60.067	20	192	1538	1729	GATGACGAAGAAGCGGAGAG	60.096	20	TGTTAAAATTCCTGCGAGGG	60.067	20	187	1543	1729	TATCAGCCAAGATCATCCCC	59.854	20	TGTTAAAATTCCTGCGAGGG	60.067	20	212	1518	1729
Locus_1987_Transcript_2/3_Confidence_0.714_Length_1794	1	p3	(TGC)5	15	1676	1690	TCAATGATGACGAAGAAGCG	59.948	20	TGTTAAAATTCCTGCGAGGG	60.067	20	192	1538	1729	GATGACGAAGAAGCGGAGAG	60.096	20	TGTTAAAATTCCTGCGAGGG	60.067	20	187	1543	1729	TATCAGCCAAGATCATCCCC	59.854	20	TGTTAAAATTCCTGCGAGGG	60.067	20	212	1518	1729
Locus_1987_Transcript_3/3_Confidence_0.714_Length_1794	1	p3	(TGC)5	15	1676	1690	TCAATGATGACGAAGAAGCG	59.948	20	TGTTAAAATTCCTGCGAGGG	60.067	20	192	1538	1729	GATGACGAAGAAGCGGAGAG	60.096	20	TGTTAAAATTCCTGCGAGGG	60.067	20	187	1543	1729	TATCAGCCAAGATCATCCCC	59.854	20	TGTTAAAATTCCTGCGAGGG	60.067	20	212	1518	1729
Locus_1992_Transcript_1/3_Confidence_0.714_Length_863	1	p3	(AGA)7	21	624	644	ATTCAGCCAAGTTTTGGTGG	59.971	20	CTTGCGCAATTTAGCACGTA	60.038	20	222	510	731	TCCACATGAAATTCAGCCAA	60.049	20	CTTGCGCAATTTAGCACGTA	60.038	20	232	500	731	TTCCACATGAAATTCAGCCA	60.049	20	CTTGCGCAATTTAGCACGTA	60.038	20	233	499	731
Locus_1992_Transcript_2/3_Confidence_0.714_Length_863	1	p6	(TCCAGC)5	30	318	347	CAAAGAGTCAGCGACCACAA	60.025	20	TTGGCTGAATTTCATGTGGA	60.049	20	279	247	525	CAAAGAGTCAGCGACCACAA	60.025	20	CACTGTTGCAGCGTCTTGTT	60.096	20	173	247	419	GGAGAGAGACGAAGACGACG	60.135	20	CCACCAAAACTTGGCTGAAT	59.971	20	259	277	535
Locus_1992_Transcript_2/3_Confidence_0.714_Length_863	2	p3	(AGA)5	15	630	644	ATTCAGCCAAGTTTTGGTGG	59.971	20	CTTGCGCAATTTAGCACGTA	60.038	20	216	516	731	TCCACATGAAATTCAGCCAA	60.049	20	CTTGCGCAATTTAGCACGTA	60.038	20	226	506	731	TTCCACATGAAATTCAGCCA	60.049	20	CTTGCGCAATTTAGCACGTA	60.038	20	227	505	731
Locus_1992_Transcript_3/3_Confidence_0.714_Length_857	1	p3	(AGA)5	15	624	638	ATTCAGCCAAGTTTTGGTGG	59.971	20	CTTGCGCAATTTAGCACGTA	60.038	20	216	510	725	TCCACATGAAATTCAGCCAA	60.049	20	CTTGCGCAATTTAGCACGTA	60.038	20	226	500	725	TTCCACATGAAATTCAGCCA	60.049	20	CTTGCGCAATTTAGCACGTA	60.038	20	227	499	725
Locus_2003_Transcript_5/6_Confidence_0.429_Length_979	1	p1	(T)11	11	969	979
Locus_2004_Transcript_3/9_Confidence_0.583_Length_2634	1	p3	(CAG)5	15	2401	2415	CCATCAGGCTGTTCTTCTCC	59.803	20	CTCCACTCCAGTCCTGCTTC	59.986	20	194	2333	2526	CCATCAGGCTGTTCTTCTCC	59.803	20	TCTCCACTCCAGTCCTGCTT	59.986	20	195	2333	2527	TCAGGCTGTTCTTCTCCACC	60.386	20	CTCCACTCCAGTCCTGCTTC	59.986	20	191	2336	2526
Locus_2004_Transcript_3/9_Confidence_0.583_Length_2634	2	p2	(TC)7	14	2546	2559	TTCAGATCGGAAGCAGGACT	59.950	20	CCACTCGCATTCCTTAGCTC	59.978	20	130	2498	2627	GTTCAGATCGGAAGCAGGAC	59.810	20	CCACTCGCATTCCTTAGCTC	59.978	20	131	2497	2627	CCATCAGGCTGTTCTTCTCC	59.803	20	TGCATTTCACTTTACCACGC	59.735	20	262	2333	2594
Locus_2007_Transcript_1/1_Confidence_1.000_Length_1552	1	p3	(GCA)6	18	844	861	GCATTACAAACCCAATTCCG	60.188	20	ACGATGCCTAGAATTGCCAC	60.103	20	275	788	1062	TTGATCCGGCTAGCTTTCAT	59.807	20	ACGATGCCTAGAATTGCCAC	60.103	20	254	809	1062	GGAAGGCATTACAAACCCAA	59.801	20	ACGATGCCTAGAATTGCCAC	60.103	20	280	783	1062
Locus_2019_Transcript_1/4_Confidence_0.700_Length_1012	1	p2	(GA)14	28	985	1012
Locus_2019_Transcript_2/4_Confidence_0.600_Length_1012	1	p2	(GA)14	28	985	1012
Locus_2019_Transcript_3/4_Confidence_0.600_Length_1012	1	p2	(GA)14	28	985	1012
Locus_2019_Transcript_4/4_Confidence_0.700_Length_1012	1	p2	(GA)14	28	985	1012
Locus_2028_Transcript_1/4_Confidence_0.667_Length_1002	1	p3	(CGA)5	15	165	179	CTGCCTCTCCTGCTAGTGCT	59.914	20	TCGTGCGTCTTCATGATCTC	59.950	20	278	103	380	CTGCCTCTCCTGCTAGTGCT	59.914	20	CCCGAGCTGGACGTAGATAA	60.227	20	216	103	318	AGCCATGGAGCAAGTAGCAT	59.866	20	CCCGAGCTGGACGTAGATAA	60.227	20	259	60	318
Locus_2028_Transcript_3/4_Confidence_0.667_Length_1002	1	p3	(CGA)5	15	165	179	CTGCCTCTCCTGCTAGTGCT	59.914	20	TCGTGCGTCTTCATGATCTC	59.950	20	278	103	380	CTGCCTCTCCTGCTAGTGCT	59.914	20	CCCGAGCTGGACGTAGATAA	60.227	20	216	103	318	AGCCATGGAGCAAGTAGCAT	59.866	20	CCCGAGCTGGACGTAGATAA	60.227	20	259	60	318
Locus_2028_Transcript_4/4_Confidence_0.667_Length_1002	1	p3	(CGA)5	15	165	179	CTGCCTCTCCTGCTAGTGCT	59.914	20	TCGTGCGTCTTCATGATCTC	59.950	20	278	103	380	CTGCCTCTCCTGCTAGTGCT	59.914	20	CCCGAGCTGGACGTAGATAA	60.227	20	216	103	318	AGCCATGGAGCAAGTAGCAT	59.866	20	CCCGAGCTGGACGTAGATAA	60.227	20	259	60	318
Locus_2036_Transcript_3/4_Confidence_0.667_Length_1462	1	p3	(GGC)7	21	1223	1243	CCACACAAAGGGAATCGTCT	59.966	20	GGAGATCTGAGGAGCCAGTG	59.945	20	248	1063	1310	GTCCACACAAAGGGAATCGT	59.827	20	GGAGATCTGAGGAGCCAGTG	59.945	20	250	1061	1310	CCACACAAAGGGAATCGTCT	59.966	20	AGGAGCCAGTGATGATGGAG	60.223	20	239	1063	1301
Locus_2045_Transcript_1/1_Confidence_1.000_Length_576	1	p1	(A)11	11	545	555
Locus_2052_Transcript_1/3_Confidence_0.667_Length_821	1	p3	(GTG)5	15	70	84	GCGAGGAAGAGAGAGGAGGT	60.096	20	GGTTACAACAGCAACTGGCA	59.764	20	105	44	148	GCGAGGAAGAGAGAGGAGGT	60.096	20	TCGGTTACAACAGCAACTGG	59.758	20	107	44	150	GCGAGGAAGAGAGAGGAGGT	60.096	20	CCTCATCGGTTACAACAGCA	59.716	20	112	44	155
Locus_2058_Transcript_1/5_Confidence_0.667_Length_1633	1	p3	(CGA)5	15	232	246	TGCCTATATACCCACGCCTC	59.945	20	GGTTCTTCTGCTCGTCCTTG	59.989	20	268	64	331	TATATACCCACGCCTCTCCG	59.938	20	GGTTCTTCTGCTCGTCCTTG	59.989	20	264	68	331	AACCCTAGCCTCTCCGATGT	60.096	20	GGTTCTTCTGCTCGTCCTTG	59.989	20	224	108	331
Locus_2058_Transcript_2/5_Confidence_0.583_Length_1633	1	p3	(CGA)5	15	232	246	TGCCTATATACCCACGCCTC	59.945	20	GGTTCTTCTGCTCGTCCTTG	59.989	20	268	64	331	TATATACCCACGCCTCTCCG	59.938	20	GGTTCTTCTGCTCGTCCTTG	59.989	20	264	68	331	AACCCTAGCCTCTCCGATGT	60.096	20	GGTTCTTCTGCTCGTCCTTG	59.989	20	224	108	331
Locus_2058_Transcript_3/5_Confidence_0.417_Length_940	1	p3	(CGA)5	15	232	246	TGCCTATATACCCACGCCTC	59.945	20	GGTTCTTCTGCTCGTCCTTG	59.989	20	268	64	331	TATATACCCACGCCTCTCCG	59.938	20	GGTTCTTCTGCTCGTCCTTG	59.989	20	264	68	331	AACCCTAGCCTCTCCGATGT	60.096	20	GGTTCTTCTGCTCGTCCTTG	59.989	20	224	108	331
Locus_2058_Transcript_4/5_Confidence_0.583_Length_1680	1	p3	(CGA)5	15	232	246	TGCCTATATACCCACGCCTC	59.945	20	GGTTCTTCTGCTCGTCCTTG	59.989	20	268	64	331	TATATACCCACGCCTCTCCG	59.938	20	GGTTCTTCTGCTCGTCCTTG	59.989	20	264	68	331	AACCCTAGCCTCTCCGATGT	60.096	20	GGTTCTTCTGCTCGTCCTTG	59.989	20	224	108	331
Locus_2058_Transcript_5/5_Confidence_0.583_Length_1633	1	p3	(CGA)5	15	232	246	TGCCTATATACCCACGCCTC	59.945	20	GGTTCTTCTGCTCGTCCTTG	59.989	20	268	64	331	TATATACCCACGCCTCTCCG	59.938	20	GGTTCTTCTGCTCGTCCTTG	59.989	20	264	68	331	AACCCTAGCCTCTCCGATGT	60.096	20	GGTTCTTCTGCTCGTCCTTG	59.989	20	224	108	331
Locus_2067_Transcript_3/4_Confidence_0.444_Length_2152	1	p1	(A)10	10	2143	2152
Locus_2067_Transcript_4/4_Confidence_0.556_Length_2151	1	p1	(A)10	10	2142	2151
Locus_2079_Transcript_1/7_Confidence_0.647_Length_2440	1	p3	(AGC)5	15	386	400	CAGCTCTTTTGCCAAGCTCT	59.898	20	CAGTACGACTCCTGCCAACA	59.897	20	206	273	478	CAAGCTCTCCAAACACAGCA	60.175	20	CAGTACGACTCCTGCCAACA	59.897	20	194	285	478	CAGCTCTTTTGCCAAGCTCT	59.898	20	TCCTGCCAACAGAATGATGA	60.201	20	197	273	469
Locus_2079_Transcript_2/7_Confidence_0.647_Length_2440	1	p3	(AGC)5	15	386	400	CAGCTCTTTTGCCAAGCTCT	59.898	20	CAGTACGACTCCTGCCAACA	59.897	20	206	273	478	CAAGCTCTCCAAACACAGCA	60.175	20	CAGTACGACTCCTGCCAACA	59.897	20	194	285	478	CAGCTCTTTTGCCAAGCTCT	59.898	20	TCCTGCCAACAGAATGATGA	60.201	20	197	273	469
Locus_2079_Transcript_4/7_Confidence_0.647_Length_2351	1	p3	(AGC)5	15	386	400	CAGCTCTTTTGCCAAGCTCT	59.898	20	CAGTACGACTCCTGCCAACA	59.897	20	206	273	478	CAAGCTCTCCAAACACAGCA	60.175	20	CAGTACGACTCCTGCCAACA	59.897	20	194	285	478	CAGCTCTTTTGCCAAGCTCT	59.898	20	TCCTGCCAACAGAATGATGA	60.201	20	197	273	469
Locus_2079_Transcript_5/7_Confidence_0.647_Length_2440	1	p3	(AGC)5	15	386	400	CAGCTCTTTTGCCAAGCTCT	59.898	20	CAGTACGACTCCTGCCAACA	59.897	20	206	273	478	CAAGCTCTCCAAACACAGCA	60.175	20	CAGTACGACTCCTGCCAACA	59.897	20	194	285	478	CAGCTCTTTTGCCAAGCTCT	59.898	20	TCCTGCCAACAGAATGATGA	60.201	20	197	273	469
Locus_2079_Transcript_6/7_Confidence_0.647_Length_2427	1	p3	(AGC)5	15	373	387	CAGCTCTCTTGCCAAGCTCT	60.035	20	CAGTACGACTCCTGCCAACA	59.897	20	206	260	465	CAGCTCTCTTGCCAAGCTCT	60.035	20	TCCTGCCAACAGAATGATGA	60.201	20	197	260	456	CAGCTCTCTTGCCAAGCTCT	60.035	20	GGATGAGATGGCTGCCTTAG	59.797	20	278	260	537
Locus_2079_Transcript_7/7_Confidence_0.647_Length_2440	1	p3	(AGC)5	15	386	400	CAGCTCTTTTGCCAAGCTCT	59.898	20	CAGTACGACTCCTGCCAACA	59.897	20	206	273	478	CAAGCTCTCCAAACACAGCA	60.175	20	CAGTACGACTCCTGCCAACA	59.897	20	194	285	478	CAGCTCTTTTGCCAAGCTCT	59.898	20	TCCTGCCAACAGAATGATGA	60.201	20	197	273	469
Locus_2087_Transcript_1/2_Confidence_1.000_Length_924	1	p3	(GTG)6	18	266	283	GTAAACGGGGAAGCAGAGTG	59.734	20	ACAAGATCGTCTGCGAGGAG	60.555	20	235	155	389	AATTATACGGGACGACGGAA	59.297	20	ATCTACCCGCAGTACCCTCC	60.349	20	203	242	444	GTACGCGGAGAACCTGTACG	60.710	20	ATCTACCCGCAGTACCCTCC	60.349	20	246	199	444
Locus_2087_Transcript_2/2_Confidence_1.000_Length_536	1	p3	(GTG)5	15	251	265	GTAAACGGGGAAGCAGAGTG	59.734	20	ACAAGATCGTCTGCGAGGAG	60.555	20	217	155	371	AATTATACGGGACGACCGAA	59.297	20	ACAAGATCGTCTGCGAGGAG	60.555	20	145	227	371	TAAACGGGGAAGCAGAGTGA	60.766	20	ACAAGATCGTCTGCGAGGAG	60.555	20	216	156	371
Locus_2087_Transcript_2/2_Confidence_1.000_Length_536	2	p1	(G)41	41	494	534
Locus_2095_Transcript_1/13_Confidence_1.000_Length_244	1	p3	(GGA)5	15	144	158	CACAGCCGCTAGGGTTTAGA	60.399	20	TGATTCATCACGGCAGAAAA	60.197	20	104	78	181	GCCGCTAGGGTTTAGAGTGA	59.476	20	TGATTCATCACGGCAGAAAA	60.197	20	100	82	181	CACAGCCGCTAGGGTTTAGA	60.399	20	GTGATTCATCACGGCAGAAA	59.654	20	105	78	182
Locus_2095_Transcript_4/13_Confidence_0.657_Length_3885	1	c	(GGA)6(CGA)5	33	3770	3802	TGCCGCTAGGGTTTAGAGTG	60.399	20	GATCTCATCCATCGCATTCA	59.565	20	147	3707	3853	TGCCGCTAGGGTTTAGAGTG	60.399	20	TGATCTCATCCATCGCATTC	59.565	20	148	3707	3854	GCCGCTAGGGTTTAGAGTGA	59.476	20	GATCTCATCCATCGCATTCA	59.565	20	146	3708	3853
Locus_2095_Transcript_5/13_Confidence_0.657_Length_3885	1	c	(GGA)6(CGA)5	33	3770	3802	TGCCGCTAGGGTTTAGAGTG	60.399	20	GATCTCATCCATCGCATTCA	59.565	20	147	3707	3853	TGCCGCTAGGGTTTAGAGTG	60.399	20	TGATCTCATCCATCGCATTC	59.565	20	148	3707	3854	GCCGCTAGGGTTTAGAGTGA	59.476	20	GATCTCATCCATCGCATTCA	59.565	20	146	3708	3853
Locus_2095_Transcript_6/13_Confidence_0.657_Length_3885	1	c	(GGA)6(CGA)5	33	3770	3802	TGCCGCTAGGGTTTAGAGTG	60.399	20	GATCTCATCCATCGCATTCA	59.565	20	147	3707	3853	TGCCGCTAGGGTTTAGAGTG	60.399	20	TGATCTCATCCATCGCATTC	59.565	20	148	3707	3854	GCCGCTAGGGTTTAGAGTGA	59.476	20	GATCTCATCCATCGCATTCA	59.565	20	146	3708	3853
Locus_2095_Transcript_7/13_Confidence_0.657_Length_3885	1	c	(GGA)6(CGA)5	33	3770	3802	TGCCGCTAGGGTTTAGAGTG	60.399	20	GATCTCATCCATCGCATTCA	59.565	20	147	3707	3853	TGCCGCTAGGGTTTAGAGTG	60.399	20	TGATCTCATCCATCGCATTC	59.565	20	148	3707	3854	GCCGCTAGGGTTTAGAGTGA	59.476	20	GATCTCATCCATCGCATTCA	59.565	20	146	3708	3853
Locus_2095_Transcript_8/13_Confidence_0.657_Length_3885	1	c	(GGA)6(CGA)5	33	3770	3802	TGCCGCTAGGGTTTAGAGTG	60.399	20	GATCTCATCCATCGCATTCA	59.565	20	147	3707	3853	TGCCGCTAGGGTTTAGAGTG	60.399	20	TGATCTCATCCATCGCATTC	59.565	20	148	3707	3854	GCCGCTAGGGTTTAGAGTGA	59.476	20	GATCTCATCCATCGCATTCA	59.565	20	146	3708	3853
Locus_2095_Transcript_9/13_Confidence_0.657_Length_3879	1	c	(GGA)6(CGA)5	33	3764	3796	TGCCGCTAGGGTTTAGAGTG	60.399	20	GATCTCATCCATCGCATTCA	59.565	20	147	3701	3847	TGCCGCTAGGGTTTAGAGTG	60.399	20	TGATCTCATCCATCGCATTC	59.565	20	148	3701	3848	GCCGCTAGGGTTTAGAGTGA	59.476	20	GATCTCATCCATCGCATTCA	59.565	20	146	3702	3847
Locus_2095_Transcript_10/13_Confidence_0.657_Length_3885	1	c	(GGA)6(CGA)5	33	3770	3802	TGCCGCTAGGGTTTAGAGTG	60.399	20	GATCTCATCCATCGCATTCA	59.565	20	147	3707	3853	TGCCGCTAGGGTTTAGAGTG	60.399	20	TGATCTCATCCATCGCATTC	59.565	20	148	3707	3854	GCCGCTAGGGTTTAGAGTGA	59.476	20	GATCTCATCCATCGCATTCA	59.565	20	146	3708	3853
Locus_2095_Transcript_11/13_Confidence_0.600_Length_3885	1	c	(GGA)6(CGA)5	33	3770	3802	TGCCGCTAGGGTTTAGAGTG	60.399	20	GATCTCATCCATCGCATTCA	59.565	20	147	3707	3853	TGCCGCTAGGGTTTAGAGTG	60.399	20	TGATCTCATCCATCGCATTC	59.565	20	148	3707	3854	GCCGCTAGGGTTTAGAGTGA	59.476	20	GATCTCATCCATCGCATTCA	59.565	20	146	3708	3853
Locus_2095_Transcript_12/13_Confidence_0.657_Length_4007	1	c	(GGA)6(CGA)5	33	3892	3924	TGCCGCTAGGGTTTAGAGTG	60.399	20	GATCTCATCCATCGCATTCA	59.565	20	147	3829	3975	TGCCGCTAGGGTTTAGAGTG	60.399	20	TGATCTCATCCATCGCATTC	59.565	20	148	3829	3976	GCCGCTAGGGTTTAGAGTGA	59.476	20	GATCTCATCCATCGCATTCA	59.565	20	146	3830	3975
Locus_2095_Transcript_13/13_Confidence_0.657_Length_3885	1	c	(GGA)6(CGA)5	33	3770	3802	TGCCGCTAGGGTTTAGAGTG	60.399	20	GATCTCATCCATCGCATTCA	59.565	20	147	3707	3853	TGCCGCTAGGGTTTAGAGTG	60.399	20	TGATCTCATCCATCGCATTC	59.565	20	148	3707	3854	GCCGCTAGGGTTTAGAGTGA	59.476	20	GATCTCATCCATCGCATTCA	59.565	20	146	3708	3853
Locus_2107_Transcript_1/1_Confidence_1.000_Length_1234	1	p3	(GCC)5	15	557	571	TCACAAAGTAGGTCCCGCTC	60.255	20	GAAGACGTTTTCCTTGACCG	59.711	20	263	428	690	CCATCACAAAGTAGGTCCCG	60.366	20	GAAGACGTTTTCCTTGACCG	59.711	20	266	425	690	CATCACAAAGTAGGTCCCGC	60.517	20	GAAGACGTTTTCCTTGACCG	59.711	20	265	426	690
Locus_2118_Transcript_5/7_Confidence_0.667_Length_1517	1	p1	(T)10	10	1436	1445	CCCCACCTTACACACCTCTG	60.413	20	CGAATCATGATCTCCTTGAACA	60.074	22	238	1274	1511	CACACCTCTGTCCAAAACCA	59.565	20	CGAATCATGATCTCCTTGAACA	60.074	22	228	1284	1511	CGGGGATGTTTATCCTGTCA	60.713	20	CGAATCATGATCTCCTTGAACA	60.074	22	112	1400	1511
Locus_2118_Transcript_6/7_Confidence_0.500_Length_1517	1	p1	(T)10	10	1436	1445	CCCCACCTTACACACCTCTG	60.413	20	CGAATCATGATCTCCTTGAACA	60.074	22	238	1274	1511	CACACCTCTGTCCAAAACCA	59.565	20	CGAATCATGATCTCCTTGAACA	60.074	22	228	1284	1511	CGGGGATGTTTATCCTGTCA	60.713	20	CGAATCATGATCTCCTTGAACA	60.074	22	112	1400	1511
Locus_2123_Transcript_1/2_Confidence_1.000_Length_1528	1	p3	(AGC)5	15	1241	1255	GATCAGCGATTCGGAAAGAG	59.917	20	CACCGCTCCTCTTTTAGTGC	60.015	20	276	1093	1368	GATCAGCGATTCGGAAAGAG	59.917	20	CCATCTGCTCTCCTCTCCTG	60.088	20	255	1093	1347	GATCAGCGATTCGGAAAGAG	59.917	20	GTGCTCCATCTGCTCTCCTC	60.104	20	260	1093	1352
Locus_2123_Transcript_2/2_Confidence_1.000_Length_1375	1	p3	(AGC)5	15	1088	1102	GCACGTAGTAGTTGCCGGTT	60.197	20	CGTCACCGCTCCTCTTTTAG	60.008	20	252	967	1218	GCACGTAGTAGTTGCCGGTT	60.197	20	CACCGCTCCTCTTTTAGTGC	60.015	20	249	967	1215	GCACGTAGTAGTTGCCGGTT	60.197	20	CCATCTGCTCTCCTCTCCTG	60.088	20	228	967	1194
Locus_2127_Transcript_2/10_Confidence_0.519_Length_2018	1	p1	(A)10	10	57	66	GACAGCCAACCAAGTTATCCA	59.985	21	CGTTGACAGGCAGAAGATGA	59.984	20	103	18	120	GACAGCCAACCAAGTTATCCA	59.985	21	GGACAAGTCCCAGCACAGTT	60.159	20	203	18	220	GACAGCCAACCAAGTTATCCA	59.985	21	ACCAGCTGAAAGAGGTGGTG	60.298	20	270	18	287
Locus_2127_Transcript_3/10_Confidence_0.556_Length_2199	1	p1	(A)10	10	57	66	GACAGCCAACCAAGTTATCCA	59.985	21	CGTTGACAGGCAGAAGATGA	59.984	20	103	18	120	GACAGCCAACCAAGTTATCCA	59.985	21	GGACAAGTCCCAGCACAGTT	60.159	20	203	18	220	GACAGCCAACCAAGTTATCCA	59.985	21	ACCAGCTGAAAGAGGTGGTG	60.298	20	270	18	287
Locus_2127_Transcript_4/10_Confidence_0.556_Length_2199	1	p1	(A)10	10	57	66	GACAGCCAACCAAGTTATCCA	59.985	21	CGTTGACAGGCAGAAGATGA	59.984	20	103	18	120	GACAGCCAACCAAGTTATCCA	59.985	21	GGACAAGTCCCAGCACAGTT	60.159	20	203	18	220	GACAGCCAACCAAGTTATCCA	59.985	21	ACCAGCTGAAAGAGGTGGTG	60.298	20	270	18	287
Locus_2127_Transcript_5/10_Confidence_0.185_Length_731	1	p1	(A)10	10	57	66	GACAGCCAACCAAGTTATCCA	59.985	21	CGTTGACAGGCAGAAGATGA	59.984	20	103	18	120	GACAGCCAACCAAGTTATCCA	59.985	21	GGACAAGTCCCAGCACAGTT	60.159	20	203	18	220	GACAGCCAACCAAGTTATCCA	59.985	21	ACCAGCTGAAAGAGGTGGTG	60.298	20	270	18	287
Locus_2127_Transcript_7/10_Confidence_0.556_Length_2199	1	p1	(A)10	10	57	66	GACAGCCAACCAAGTTATCCA	59.985	21	CGTTGACAGGCAGAAGATGA	59.984	20	103	18	120	GACAGCCAACCAAGTTATCCA	59.985	21	GGACAAGTCCCAGCACAGTT	60.159	20	203	18	220	GACAGCCAACCAAGTTATCCA	59.985	21	ACCAGCTGAAAGAGGTGGTG	60.298	20	270	18	287
Locus_2127_Transcript_9/10_Confidence_0.407_Length_2199	1	p1	(A)10	10	57	66	GACAGCCAACCAAGTTATCCA	59.985	21	CGTTGACAGGCAGAAGATGA	59.984	20	103	18	120	GACAGCCAACCAAGTTATCCA	59.985	21	GGACAAGTCCCAGCACAGTT	60.159	20	203	18	220	GACAGCCAACCAAGTTATCCA	59.985	21	ACCAGCTGAAAGAGGTGGTG	60.298	20	270	18	287
Locus_2127_Transcript_10/10_Confidence_0.556_Length_2199	1	p1	(A)10	10	57	66	GACAGCCAACCAAGTTATCCA	59.985	21	CGTTGACAGGCAGAAGATGA	59.984	20	103	18	120	GACAGCCAACCAAGTTATCCA	59.985	21	GGACAAGTCCCAGCACAGTT	60.159	20	203	18	220	GACAGCCAACCAAGTTATCCA	59.985	21	ACCAGCTGAAAGAGGTGGTG	60.298	20	270	18	287
Locus_2134_Transcript_2/6_Confidence_0.667_Length_1172	1	p1	(T)10	10	1106	1115	TACAACAAGCAGCACAAGCC	60.058	20	ATCAACGAAGCAGGAAGACA	58.443	20	194	945	1138	TACAACAAGCAGCACAAGCC	60.058	20	CATCAACGAAGCAGGAAGAC	58.443	20	195	945	1139	TACAACAAGCAGCACAAGCC	60.058	20	ACATCAACGAAGCAGGAAGA	58.443	20	196	945	1140
Locus_2134_Transcript_3/6_Confidence_0.667_Length_1172	1	p1	(T)10	10	1106	1115	TACAACAAGCAGCACAAGCC	60.058	20	ATCAACGAAGCAGGAAGACA	58.443	20	194	945	1138	TACAACAAGCAGCACAAGCC	60.058	20	CATCAACGAAGCAGGAAGAC	58.443	20	195	945	1139	TACAACAAGCAGCACAAGCC	60.058	20	ACATCAACGAAGCAGGAAGA	58.443	20	196	945	1140
Locus_2134_Transcript_4/6_Confidence_0.667_Length_1172	1	p1	(T)10	10	1106	1115	TACAACAAGCAGCACAAGCC	60.058	20	ATCAACGAAGCAGGAAGACA	58.443	20	194	945	1138	TACAACAAGCAGCACAAGCC	60.058	20	CATCAACGAAGCAGGAAGAC	58.443	20	195	945	1139	TACAACAAGCAGCACAAGCC	60.058	20	ACATCAACGAAGCAGGAAGA	58.443	20	196	945	1140
Locus_2134_Transcript_5/6_Confidence_0.533_Length_1172	1	p1	(T)10	10	1106	1115	TACAACAAGCAGCACAAGCC	60.058	20	ATCAACGAAGCAGGAAGACA	58.443	20	194	945	1138	TACAACAAGCAGCACAAGCC	60.058	20	CATCAACGAAGCAGGAAGAC	58.443	20	195	945	1139	TACAACAAGCAGCACAAGCC	60.058	20	ACATCAACGAAGCAGGAAGA	58.443	20	196	945	1140
Locus_2134_Transcript_6/6_Confidence_0.667_Length_1172	1	p1	(T)10	10	1106	1115	TACAACAAGCAGCACAAGCC	60.058	20	ATCAACGAAGCAGGAAGACA	58.443	20	194	945	1138	TACAACAAGCAGCACAAGCC	60.058	20	CATCAACGAAGCAGGAAGAC	58.443	20	195	945	1139	TACAACAAGCAGCACAAGCC	60.058	20	ACATCAACGAAGCAGGAAGA	58.443	20	196	945	1140
Locus_2142_Transcript_1/3_Confidence_0.750_Length_733	1	p2	(CT)7	14	286	299	GATCCATCCACCGTACGTCT	59.810	20	CTGTCCAGGAAAGAAGCAGG	59.982	20	211	220	430	CCATCCACCGTACGTCTTCT	59.989	20	AAAGAAGCAGGCAGGGAACT	60.382	20	199	223	421	GAATAACCAAAGGCGCACAC	60.511	20	CTGTCCAGGAAAGAAGCAGG	59.982	20	231	200	430
Locus_2169_Transcript_1/9_Confidence_0.704_Length_2917	1	p1	(A)10	10	2022	2031	TATTCAGCAATGGGCATTCA	60.035	20	ATATTTGCCGCCGTTATCAG	59.950	20	177	1990	2166	TGAAGTTCACGCAGTCCATC	59.837	20	ATATTTGCCGCCGTTATCAG	59.950	20	256	1911	2166	TATTCAGCAATGGGCATTCA	60.035	20	GCAAACAGTGGCAAACCTCT	60.299	20	267	1990	2256
Locus_2169_Transcript_2/9_Confidence_0.704_Length_2917	1	p1	(A)10	10	2022	2031	TATTCAGCAATGGGCATTCA	60.035	20	ATATTTGCCGCCGTTATCAG	59.950	20	177	1990	2166	TATTCAGCAATGGGCATTCA	60.035	20	GCAAACAGTGGCAAACCTCT	60.299	20	267	1990	2256	TATTCAGCAATGGGCATTCA	60.035	20	AATATTTGCCGCCGTTATCA	60.303	20	178	1990	2167
Locus_2169_Transcript_3/9_Confidence_0.704_Length_2917	1	p1	(A)10	10	2022	2031	TATTCAGCAATGGGCATTCA	60.035	20	ATATTTGCCGCCGTTATCAG	59.950	20	177	1990	2166	TGAAGTTCACGCAGTCCATC	59.837	20	ATATTTGCCGCCGTTATCAG	59.950	20	256	1911	2166	TATTCAGCAATGGGCATTCA	60.035	20	GCAAACAGTGGCAAACCTCT	60.299	20	267	1990	2256
Locus_2169_Transcript_4/9_Confidence_0.704_Length_2917	1	p1	(A)10	10	2022	2031	TATTCAGCAATGGGCATTCA	60.035	20	ATATTTGCCGCCGTTATCAG	59.950	20	177	1990	2166	TGAAGTTCACGCAGTCCATC	59.837	20	ATATTTGCCGCCGTTATCAG	59.950	20	256	1911	2166	TATTCAGCAATGGGCATTCA	60.035	20	GCAAACAGTGGCAAACCTCT	60.299	20	267	1990	2256
Locus_2169_Transcript_5/9_Confidence_0.704_Length_3185	1	p1	(A)10	10	2290	2299	TATTCAGCAATGGGCATTCA	60.035	20	ATATTTGCCGCCGTTATCAG	59.950	20	177	2258	2434	TGAAGTTCACGCAGTCCATC	59.837	20	ATATTTGCCGCCGTTATCAG	59.950	20	256	2179	2434	TATTCAGCAATGGGCATTCA	60.035	20	GCAAACAGTGGCAAACCTCT	60.299	20	267	2258	2524
Locus_2169_Transcript_6/9_Confidence_0.704_Length_2917	1	p1	(A)10	10	2022	2031	TATTCAGCAATGGGCATTCA	60.035	20	ATATTTGCCGCCGTTATCAG	59.950	20	177	1990	2166	TGAAGTTCACGCAGTCCATC	59.837	20	ATATTTGCCGCCGTTATCAG	59.950	20	256	1911	2166	TATTCAGCAATGGGCATTCA	60.035	20	GCAAACAGTGGCAAACCTCT	60.299	20	267	1990	2256
Locus_2169_Transcript_7/9_Confidence_0.704_Length_2917	1	p1	(A)10	10	2022	2031	TATTCAGCAATGGGCATTCA	60.035	20	ATATTTGCCGCCGTTATCAG	59.950	20	177	1990	2166	TGAAGTTCACGCAGTCCATC	59.837	20	ATATTTGCCGCCGTTATCAG	59.950	20	256	1911	2166	TATTCAGCAATGGGCATTCA	60.035	20	GCAAACAGTGGCAAACCTCT	60.299	20	267	1990	2256
Locus_2169_Transcript_8/9_Confidence_0.704_Length_2917	1	p1	(A)10	10	2022	2031	TATTCAGCAATGGGCATTCA	60.035	20	ATATTTGCCGCCGTTATCAG	59.950	20	177	1990	2166	TGAAGTTCACGCAGTCCATC	59.837	20	ATATTTGCCGCCGTTATCAG	59.950	20	256	1911	2166	TATTCAGCAATGGGCATTCA	60.035	20	GCAAACAGTGGCAAACCTCT	60.299	20	267	1990	2256
Locus_2169_Transcript_9/9_Confidence_0.704_Length_2917	1	p1	(A)10	10	2022	2031	TATTCAGCAATGGGCATTCA	60.035	20	ATATTTGCCGCCGTTATCAG	59.950	20	177	1990	2166	TGAAGTTCACGCAGTCCATC	59.837	20	ATATTTGCCGCCGTTATCAG	59.950	20	256	1911	2166	TATTCAGCAATGGGCATTCA	60.035	20	GCAAACAGTGGCAAACCTCT	60.299	20	267	1990	2256
Locus_2178_Transcript_8/17_Confidence_0.617_Length_4575	1	p3	(TGC)5	15	433	447	CGGAGAAGATGCTCTGGAAG	60.088	20	TTCCTTTTCGCTCTCCTTGA	60.066	20	262	318	579	CGGAGAAGATGCTCTGGAAG	60.088	20	CATGGTCGATCCCAACTTCT	59.927	20	191	318	508	AGGAAACAAGTGCTGCTGCT	60.201	20	TGGTCGATCCCAACTTCTTC	60.050	20	232	275	506
Locus_2178_Transcript_9/17_Confidence_0.617_Length_4566	1	p3	(TGC)5	15	433	447	CGGAGAAGATGCTCTGGAAG	60.088	20	TTCCTTTTCGCTCTCCTTGA	60.066	20	253	318	570	AGGAAACAAGTGCTGCTGCT	60.201	20	CATCGTCGATCCCAACTTCT	60.073	20	234	275	508	CGGAGAAGATGCTCTGGAAG	60.088	20	AGCAGCAGCACTTGTTTCCT	60.201	20	268	318	585
Locus_2178_Transcript_10/17_Confidence_0.574_Length_4566	1	p3	(TGC)5	15	433	447	CGGAGAAGATGCTCTGGAAG	60.088	20	TTCCTTTTCGCTCTCCTTGA	60.066	20	253	318	570	AGGAAACAAGTGCTGCTGCT	60.201	20	CATCGTCGATCCCAACTTCT	60.073	20	234	275	508	CGGAGAAGATGCTCTGGAAG	60.088	20	AGCAGCAGCACTTGTTTCCT	60.201	20	268	318	585
Locus_2178_Transcript_11/17_Confidence_0.574_Length_4569	1	p3	(TGC)5	15	433	447	CGGAGAAGATGCTCTGGAAG	60.088	20	TTCCTTTTCGCTCTCCTTGA	60.066	20	253	318	570	AGGAAACAAGTGCTGCTGCT	60.201	20	CATCGTCGATCCCAACTTCT	60.073	20	234	275	508	CGGAGAAGATGCTCTGGAAG	60.088	20	AGCAGCAGCACTTGTTTCCT	60.201	20	268	318	585
Locus_2178_Transcript_12/17_Confidence_0.617_Length_4566	1	p3	(TGC)5	15	433	447	CGGAGAAGATGCTCTGGAAG	60.088	20	TTCCTTTTCGCTCTCCTTGA	60.066	20	253	318	570	AGGAAACAAGTGCTGCTGCT	60.201	20	CATCGTCGATCCCAACTTCT	60.073	20	234	275	508	CGGAGAAGATGCTCTGGAAG	60.088	20	AGCAGCAGCACTTGTTTCCT	60.201	20	268	318	585
Locus_2178_Transcript_13/17_Confidence_0.574_Length_4566	1	p3	(TGC)5	15	433	447	CGGAGAAGATGCTCTGGAAG	60.088	20	TTCCTTTTCGCTCTCCTTGA	60.066	20	253	318	570	AGGAAACAAGTGCTGCTGCT	60.201	20	CATCGTCGATCCCAACTTCT	60.073	20	234	275	508	CGGAGAAGATGCTCTGGAAG	60.088	20	AGCAGCAGCACTTGTTTCCT	60.201	20	268	318	585
Locus_2178_Transcript_14/17_Confidence_0.191_Length_1820	1	p3	(TGC)5	15	433	447	CGGAGAAGATGCTCTGGAAG	60.088	20	TTCCTTTTCGCTCTCCTTGA	60.066	20	253	318	570	AGGAAACAAGTGCTGCTGCT	60.201	20	CATCGTCGATCCCAACTTCT	60.073	20	234	275	508	CGGAGAAGATGCTCTGGAAG	60.088	20	AGCAGCAGCACTTGTTTCCT	60.201	20	268	318	585
Locus_2178_Transcript_16/17_Confidence_0.617_Length_4711	1	p3	(TGC)5	15	433	447	CGGAGAAGATGCTCTGGAAG	60.088	20	TTCCTTTTCGCTCTCCTTGA	60.066	20	253	318	570	AGGAAACAAGTGCTGCTGCT	60.201	20	CATCGTCGATCCCAACTTCT	60.073	20	234	275	508	CGGAGAAGATGCTCTGGAAG	60.088	20	AGCAGCAGCACTTGTTTCCT	60.201	20	268	318	585
Locus_2178_Transcript_17/17_Confidence_0.617_Length_4566	1	p3	(TGC)5	15	433	447	CGGAGAAGATGCTCTGGAAG	60.088	20	TTCCTTTTCGCTCTCCTTGA	60.066	20	253	318	570	AGGAAACAAGTGCTGCTGCT	60.201	20	CATCGTCGATCCCAACTTCT	60.073	20	234	275	508	CGGAGAAGATGCTCTGGAAG	60.088	20	AGCAGCAGCACTTGTTTCCT	60.201	20	268	318	585
Locus_2184_Transcript_1/1_Confidence_1.000_Length_225	1	p1	(T)10	10	159	168	CCTGACATCCATCAGCGTTA	59.673	20	CCTGACTTTTGTCTCACGGG	60.680	20	159	59	217	CCTGACATCCATCAGCGTTA	59.673	20	CCCTGACTTTTGTCTCACGG	60.680	20	160	59	218	CCTGACATCCATCAGCGTTA	59.673	20	TGACTTTTGTCTCACGGGAA	59.262	20	157	59	215
Locus_2213_Transcript_6/7_Confidence_0.150_Length_1219	1	p2	(TG)10	20	1199	1218
Locus_2214_Transcript_1/1_Confidence_1.000_Length_1322	1	p2	(TC)7	14	1132	1145	GCAAAGAACAGTCTACCGGC	59.882	20	AGGAAAGCTGGACAGCTCAA	60.134	20	224	1018	1241	ACCGTTGGCAAAGAACAGTC	60.156	20	AGGAAAGCTGGACAGCTCAA	60.134	20	231	1011	1241	GCAAAGAACAGTCTACCGGC	59.882	20	TTCTCCTTCCTCCCTTCACA	59.773	20	203	1018	1220
Locus_2214_Transcript_1/1_Confidence_1.000_Length_1322	2	p2	(AG)20	40	1262	1301
Locus_2216_Transcript_1/1_Confidence_1.000_Length_631	1	p3	(GCC)5	15	137	151	ATACTACAGCCAAGCCGACG	60.292	20	TTCCAAAGATCACCCGTCTC	60.050	20	180	95	274	ATACTACAGCCAAGCCGACG	60.292	20	TCAAACAAACGACACGGAAA	60.127	20	213	95	307	GACGCCACCCAGAATTACAC	60.384	20	TTCCAAAGATCACCCGTCTC	60.050	20	200	75	274
Locus_2217_Transcript_1/4_Confidence_0.667_Length_1615	1	p3	(CGC)5	15	1581	1595
Locus_2217_Transcript_2/4_Confidence_0.667_Length_1693	1	p3	(CGC)5	15	1659	1673
Locus_2217_Transcript_3/4_Confidence_0.667_Length_1693	1	p3	(CGC)5	15	1659	1673
Locus_2217_Transcript_4/4_Confidence_0.667_Length_1693	1	p3	(CGC)5	15	1659	1673
Locus_2220_Transcript_2/7_Confidence_0.583_Length_4336	1	p3	(TTG)5	15	4041	4055	GCCTAACTAGGGTGGCATGA	60.096	20	ACAACAACACGGCCCTACTC	60.035	20	207	3934	4140	TATCTATCACAGCACCGCCA	60.243	20	CAGTAACTTCCAAGAGCCGC	60.015	20	269	3971	4239	GCCTAACTAGGGTGGCATGA	60.096	20	CCCTACTCGACGCTGCTAAG	60.168	20	195	3934	4128
Locus_2220_Transcript_3/7_Confidence_0.583_Length_4336	1	p3	(TTG)5	15	4041	4055	CAGGATCGAAGCTCCTCAAG	60.088	20	ACAACAACACGGCCCTACTC	60.035	20	249	3892	4140	CAGGATCGAAGCTCCTCAAG	60.088	20	CCCTACTCGACGCTGCTAAG	60.168	20	237	3892	4128	TATCTATCACAGCACCGCCA	60.243	20	CAGTAACTTCCAAGAGCCGC	60.015	20	269	3971	4239
Locus_2220_Transcript_4/7_Confidence_0.583_Length_4336	1	p3	(TTG)5	15	4041	4055	GCCTAACTAGGGTGGCATGA	60.096	20	ACAACAACACGGCCCTACTC	60.035	20	207	3934	4140	TATCTATCACAGCACCGCCA	60.243	20	CAGTAACTTCCAAGAGCCGC	60.015	20	269	3971	4239	GCCTAACTAGGGTGGCATGA	60.096	20	CCCTACTCGACGCTGCTAAG	60.168	20	195	3934	4128
Locus_2220_Transcript_7/7_Confidence_0.583_Length_4336	1	p3	(TTG)5	15	4041	4055	GCCTAACTAGGGTGGCATGA	60.096	20	ACAACAACACGGCCCTACTC	60.035	20	207	3934	4140	TATCTATCACAGCACCGCCA	60.243	20	CAGTAACTTCCAAGAGCCGC	60.015	20	269	3971	4239	GCCTAACTAGGGTGGCATGA	60.096	20	CCCTACTCGACGCTGCTAAG	60.168	20	195	3934	4128
Locus_2223_Transcript_1/8_Confidence_0.667_Length_4884	1	p3	(GCC)5	15	45	59	AAAACGAGAGGAGGACACCC	60.489	20	CCATTTTTCAGGCAAATCGT	59.938	20	261	13	273	AAAACGAGAGGAGGACACCC	60.489	20	TGTATCCTGCAGACCACCAG	59.701	20	215	13	227	AAAACGAGAGGAGGACACCC	60.489	20	CTGTATCCTGCAGACCACCA	59.701	20	216	13	228
Locus_2223_Transcript_2/8_Confidence_0.619_Length_4884	1	p3	(GCC)5	15	45	59	AAAACGAGAGGAGGACACCC	60.489	20	CCATTTTTCAGGCAAATCGT	59.938	20	261	13	273	AAAACGAGAGGAGGACACCC	60.489	20	TGTATCCTGCAGACCACCAG	59.701	20	215	13	227	AAAACGAGAGGAGGACACCC	60.489	20	CTGTATCCTGCAGACCACCA	59.701	20	216	13	228
Locus_2223_Transcript_3/8_Confidence_0.619_Length_4884	1	p3	(GCC)5	15	45	59	AAAACGAGAGGAGGACACCC	60.489	20	CCATTTTTCAGGCAAATCGT	59.938	20	261	13	273	AAAACGAGAGGAGGACACCC	60.489	20	TGTATCCTGCAGACCACCAG	59.701	20	215	13	227	AAAACGAGAGGAGGACACCC	60.489	20	CTGTATCCTGCAGACCACCA	59.701	20	216	13	228
Locus_2223_Transcript_4/8_Confidence_0.619_Length_4829	1	p3	(GCC)5	15	45	59	AAAACGAGAGGAGGACACCC	60.489	20	CCATTTTTCAGGCAAATCGT	59.938	20	261	13	273	AAAACGAGAGGAGGACACCC	60.489	20	TGTATCCTGCAGACCACCAG	59.701	20	215	13	227	AAAACGAGAGGAGGACACCC	60.489	20	CTGTATCCTGCAGACCACCA	59.701	20	216	13	228
Locus_2223_Transcript_5/8_Confidence_0.524_Length_4884	1	p3	(GCC)5	15	45	59	AAAACGAGAGGAGGACACCC	60.489	20	CCATTTTTCAGGCAAATCGT	59.938	20	261	13	273	AAAACGAGAGGAGGACACCC	60.489	20	TGTATCCTGCAGACCACCAG	59.701	20	215	13	227	AAAACGAGAGGAGGACACCC	60.489	20	CTGTATCCTGCAGACCACCA	59.701	20	216	13	228
Locus_2223_Transcript_6/8_Confidence_0.619_Length_4884	1	p3	(GCC)5	15	45	59	AAAACGAGAGGAGGACACCC	60.489	20	CCATTTTTCAGGCAAATCGT	59.938	20	261	13	273	AAAACGAGAGGAGGACACCC	60.489	20	TGTATCCTGCAGACCACCAG	59.701	20	215	13	227	AAAACGAGAGGAGGACACCC	60.489	20	CTGTATCCTGCAGACCACCA	59.701	20	216	13	228
Locus_2223_Transcript_7/8_Confidence_0.619_Length_4884	1	p3	(GCC)5	15	45	59	AAAACGAGAGGAGGACACCC	60.489	20	CCATTTTTCAGGCAAATCGT	59.938	20	261	13	273	AAAACGAGAGGAGGACACCC	60.489	20	TGTATCCTGCAGACCACCAG	59.701	20	215	13	227	AAAACGAGAGGAGGACACCC	60.489	20	CTGTATCCTGCAGACCACCA	59.701	20	216	13	228
Locus_2223_Transcript_8/8_Confidence_0.619_Length_4884	1	p3	(GCC)5	15	45	59	AAAACGAGAGGAGGACACCC	60.489	20	CCATTTTTCAGGCAAATCGT	59.938	20	261	13	273	AAAACGAGAGGAGGACACCC	60.489	20	TGTATCCTGCAGACCACCAG	59.701	20	215	13	227	AAAACGAGAGGAGGACACCC	60.489	20	CTGTATCCTGCAGACCACCA	59.701	20	216	13	228
Locus_2231_Transcript_1/3_Confidence_0.571_Length_326	1	p3	(CTG)5	15	165	179	GATCTCGAAGCACACCACCT	60.269	20	GAGGAAGAAGATGACGAGCG	60.096	20	189	35	223	GATCTCGAAGCACACCACCT	60.269	20	CGAGGAAGAAGATGACGAGC	60.096	20	190	35	224	GATCTCGAAGCACACCACCT	60.269	20	GCGAGGAAGAAGATGACGAG	60.096	20	191	35	225
Locus_2231_Transcript_2/3_Confidence_0.714_Length_538	1	p3	(CTG)5	15	392	406	GATCTCGAAGCACACCACCT	60.269	20	GAGGAAGAAGATGACGAGCG	60.096	20	189	262	450	GATCTCGAAGCACACCACCT	60.269	20	CGAGGAAGAAGATGACGAGC	60.096	20	190	262	451	GATCTCGAAGCACACCACCT	60.269	20	GCGAGGAAGAAGATGACGAG	60.096	20	191	262	452
Locus_2231_Transcript_3/3_Confidence_0.571_Length_311	1	p3	(CTG)5	15	165	179	GATCTCGAAGCACACCACCT	60.269	20	GAGGAAGAAGATGACGAGCG	60.096	20	189	35	223	GATCTCGAAGCACACCACCT	60.269	20	CGAGGAAGAAGATGACGAGC	60.096	20	190	35	224	GATCTCGAAGCACACCACCT	60.269	20	GCGAGGAAGAAGATGACGAG	60.096	20	191	35	225
Locus_2251_Transcript_4/6_Confidence_0.143_Length_466	1	p3	(CGG)5	15	437	451
Locus_2282_Transcript_5/7_Confidence_0.125_Length_700	1	p1	(T)10	10	1	10
Locus_2296_Transcript_3/7_Confidence_0.545_Length_1214	1	p3	(CCT)5	15	53	67
Locus_2296_Transcript_4/7_Confidence_0.591_Length_1214	1	p3	(CCT)5	15	53	67
Locus_2296_Transcript_6/7_Confidence_0.545_Length_2096	1	p3	(CCT)5	15	53	67
Locus_2296_Transcript_7/7_Confidence_0.545_Length_1214	1	p3	(CCT)5	15	53	67
Locus_2306_Transcript_1/2_Confidence_1.000_Length_1070	1	p3	(GAG)7	21	689	709	AATTGAGGAACAAGATGCCG	60.074	20	CACGATTAACAGAGGGAGGG	59.545	20	276	660	935	TGCCGATAACATAGCTGCTG	59.999	20	GGATGTGGCTGACCTCTCTT	59.258	20	241	621	861	AATTGAGGAACAAGATGCCG	60.074	20	TTAACAGAGGGAGGGACAGC	59.284	20	271	660	930
Locus_2306_Transcript_2/2_Confidence_1.000_Length_1061	1	p3	(GAG)5	15	689	703	AATTGAGGAACAAGATGCCG	60.074	20	CACGATTAACAGAGGGAGGG	59.545	20	267	660	926	TGCCGATAACATAGCTGCTG	59.999	20	GGATGTGGCTGACCTCTCTT	59.258	20	232	621	852	AATTGAGGAACAAGATGCCG	60.074	20	TTAACAGAGGGAGGGACAGC	59.284	20	262	660	921
Locus_2323_Transcript_1/9_Confidence_0.429_Length_1399	1	p3	(TGC)9	27	104	130	CAACAGGAGCCATAGCATCA	59.823	20	GAGTTGTAGGTGCCCGTCAG	60.711	20	218	68	285	AGTTCGCCGCTACAAATCAC	60.278	20	GAGTTGTAGGTGCCCGTCAG	60.711	20	241	45	285	GCCGCTACAAATCACAATCA	59.694	20	GAGTTGTAGGTGCCCGTCAG	60.711	20	236	50	285
Locus_2324_Transcript_2/3_Confidence_0.600_Length_740	1	p1	(T)12	12	1	12
Locus_2333_Transcript_1/7_Confidence_0.588_Length_2514	1	p2	(CA)7	14	80	93	ATCTCTCAGTGGGCAAATGG	60.073	20	TTTCACCACCAGCTTGCTAA	59.464	20	278	36	313	ATCTCTCAGTGGGCAAATGG	60.073	20	CCTGATGCCGTTTTCTTTTG	60.608	20	200	36	235	GTCTGGATCTCTCAGTGGGC	59.799	20	CCTGATGCCGTTTTCTTTTG	60.608	20	206	30	235
Locus_2333_Transcript_2/7_Confidence_0.353_Length_1447	1	p2	(CA)7	14	80	93	ATCTCTCAGTGGGCAAATGG	60.073	20	TTTCACCACCAGCTTGCTAA	59.464	20	278	36	313	ATCTCTCAGTGGGCAAATGG	60.073	20	CCTGATGCCGTTTTCTTTTG	60.608	20	200	36	235	GTCTGGATCTCTCAGTGGGC	59.799	20	CCTGATGCCGTTTTCTTTTG	60.608	20	206	30	235
Locus_2333_Transcript_3/7_Confidence_0.529_Length_2508	1	p2	(CA)7	14	80	93	ATCTCTCAGTGGGCAAATGG	60.073	20	TTTCACCACCAGCTTGCTAA	59.464	20	278	36	313	ATCTCTCAGTGGGCAAATGG	60.073	20	CCTGATGCCGTTTTCTTTTG	60.608	20	200	36	235	GTCTGGATCTCTCAGTGGGC	59.799	20	CCTGATGCCGTTTTCTTTTG	60.608	20	206	30	235
Locus_2333_Transcript_4/7_Confidence_0.529_Length_2505	1	p2	(CA)7	14	80	93	ATCTCTCAGTGGGCAAATGG	60.073	20	TTTCACCACCAGCTTGCTAA	59.464	20	278	36	313	ATCTCTCAGTGGGCAAATGG	60.073	20	CCTGATGCCGTTTTCTTTTG	60.608	20	200	36	235	GTCTGGATCTCTCAGTGGGC	59.799	20	CCTGATGCCGTTTTCTTTTG	60.608	20	206	30	235
Locus_2333_Transcript_6/7_Confidence_0.294_Length_1453	1	p2	(CA)7	14	80	93	ATCTCTCAGTGGGCAAATGG	60.073	20	TTTCACCACCAGCTTGCTAA	59.464	20	278	36	313	ATCTCTCAGTGGGCAAATGG	60.073	20	CCTGATGCCGTTTTCTTTTG	60.608	20	200	36	235	GTCTGGATCTCTCAGTGGGC	59.799	20	CCTGATGCCGTTTTCTTTTG	60.608	20	206	30	235
Locus_2333_Transcript_7/7_Confidence_0.529_Length_2508	1	p2	(CA)7	14	80	93	ATCTCTCAGTGGGCAAATGG	60.073	20	TTTCACCACCAGCTTGCTAA	59.464	20	278	36	313	ATCTCTCAGTGGGCAAATGG	60.073	20	CCTGATGCCGTTTTCTTTTG	60.608	20	200	36	235	GTCTGGATCTCTCAGTGGGC	59.799	20	CCTGATGCCGTTTTCTTTTG	60.608	20	206	30	235
Locus_2335_Transcript_1/1_Confidence_1.000_Length_791	1	p3	(CAG)6	18	426	443	AAGCAAAAATGACACCTGGC	60.118	20	CATCAGCTCCACCTAGCCTC	59.973	20	224	348	571	CAGGGAAAAGACCAAGCAAA	60.220	20	CATCAGCTCCACCTAGCCTC	59.973	20	237	335	571	GACAGGGAAAAGACCAAGCA	60.232	20	CATCAGCTCCACCTAGCCTC	59.973	20	239	333	571
Locus_2346_Transcript_1/6_Confidence_0.688_Length_5546	1	p1	(T)10	10	1	10
Locus_2346_Transcript_2/6_Confidence_0.688_Length_5546	1	p1	(T)10	10	1	10
Locus_2346_Transcript_3/6_Confidence_0.688_Length_5546	1	p1	(T)10	10	1	10
Locus_2346_Transcript_4/6_Confidence_0.688_Length_5546	1	p1	(T)10	10	1	10
Locus_2346_Transcript_5/6_Confidence_0.688_Length_5546	1	p1	(T)10	10	1	10
Locus_2346_Transcript_6/6_Confidence_0.688_Length_5546	1	p1	(T)10	10	1	10
Locus_2350_Transcript_1/7_Confidence_0.667_Length_1711	1	p3	(ATG)5	15	929	943	CAGATGGAGCCCAAAAGGTA	60.066	20	AGCATCCATAATGACTGCCC	59.923	20	266	883	1148	TACAGATGGAGCCCAAAAGG	60.066	20	AGCATCCATAATGACTGCCC	59.923	20	268	881	1148	AAAAGGTAGGGCAGAAGCGT	60.262	20	AGCATCCATAATGACTGCCC	59.923	20	254	895	1148
Locus_2350_Transcript_2/7_Confidence_0.667_Length_1711	1	p3	(ATG)5	15	929	943	CAGATGGAGCCCAAAAGGTA	60.066	20	AGCATCCATAATGACTGCCC	59.923	20	266	883	1148	TACAGATGGAGCCCAAAAGG	60.066	20	AGCATCCATAATGACTGCCC	59.923	20	268	881	1148	AAAAGGTAGGGCAGAAGCGT	60.262	20	AGCATCCATAATGACTGCCC	59.923	20	254	895	1148
Locus_2350_Transcript_3/7_Confidence_0.667_Length_1711	1	p3	(ATG)5	15	929	943	CAGATGGAGCCCAAAAGGTA	60.066	20	AGCATCCATAATGACTGCCC	59.923	20	266	883	1148	TACAGATGGAGCCCAAAAGG	60.066	20	AGCATCCATAATGACTGCCC	59.923	20	268	881	1148	AAAAGGTAGGGCAGAAGCGT	60.262	20	AGCATCCATAATGACTGCCC	59.923	20	254	895	1148
Locus_2350_Transcript_4/7_Confidence_0.667_Length_1711	1	p3	(ATG)5	15	929	943	CAGATGGAGCCCAAAAGGTA	60.066	20	AGCATCCATAATGACTGCCC	59.923	20	266	883	1148	TACAGATGGAGCCCAAAAGG	60.066	20	AGCATCCATAATGACTGCCC	59.923	20	268	881	1148	AAAAGGTAGGGCAGAAGCGT	60.262	20	AGCATCCATAATGACTGCCC	59.923	20	254	895	1148
Locus_2350_Transcript_5/7_Confidence_0.667_Length_1711	1	p3	(ATG)5	15	929	943	CAGATGGAGCCCAAAAGGTA	60.066	20	AGCATCCATAATGACTGCCC	59.923	20	266	883	1148	TACAGATGGAGCCCAAAAGG	60.066	20	AGCATCCATAATGACTGCCC	59.923	20	268	881	1148	CCAGCCTTTCAAGCAGTTTC	59.993	20	GGAAGACCTAGGCGGATCTT	59.674	20	222	755	976
Locus_2350_Transcript_6/7_Confidence_0.667_Length_1711	1	p3	(ATG)5	15	929	943	CAGATGGAGCCCAAAAGGTA	60.066	20	AGCATCCATAATGACTGCCC	59.923	20	266	883	1148	TACAGATGGAGCCCAAAAGG	60.066	20	AGCATCCATAATGACTGCCC	59.923	20	268	881	1148	AAAAGGTAGGGCAGAAGCGT	60.262	20	AGCATCCATAATGACTGCCC	59.923	20	254	895	1148
Locus_2350_Transcript_7/7_Confidence_0.667_Length_1711	1	p3	(ATG)5	15	929	943	CAGATGGAGCCCAAAAGGTA	60.066	20	AGCATCCATAATGACTGCCC	59.923	20	266	883	1148	TACAGATGGAGCCCAAAAGG	60.066	20	AGCATCCATAATGACTGCCC	59.923	20	268	881	1148	AAAAGGTAGGGCAGAAGCGT	60.262	20	AGCATCCATAATGACTGCCC	59.923	20	254	895	1148
Locus_2354_Transcript_2/8_Confidence_0.458_Length_1222	1	p3	(GCG)5	15	1135	1149	TGTACGCCATCCCTAGCTTC	60.235	20	CTACTCTGCCCCCATCCTTT	60.455	20	250	925	1174	TCTTGTACGCCATCCCTAGC	60.235	20	CTACTCTGCCCCCATCCTTT	60.455	20	253	922	1174	TTCTTCTTCCCTCCTCCTCC	59.749	20	CTACTCTGCCCCCATCCTTT	60.455	20	209	966	1174
Locus_2354_Transcript_3/8_Confidence_0.542_Length_1219	1	p3	(GCG)5	15	1132	1146	GTCCTTCTTGTACGCCATCC	59.556	20	CTACTCTGCCCCCATCCTTT	60.455	20	255	917	1171	TCGTCTCCTTCTTCACCTCC	59.380	20	CTACTCTGCCCCCATCCTTT	60.455	20	229	943	1171	GTCCTTCTTGTACGCCATCC	59.556	20	GGCAGGTCAGACAATCCTTG	60.656	20	279	917	1195
Locus_2354_Transcript_4/8_Confidence_0.500_Length_1222	1	p3	(GCG)5	15	1135	1149	TGTACGCCATCCCTAGCTTC	60.235	20	CTACTCTGCCCCCATCCTTT	60.455	20	250	925	1174	TCTTGTACGCCATCCCTAGC	60.235	20	CTACTCTGCCCCCATCCTTT	60.455	20	253	922	1174	TTCTTCTTCCCTCCTCCTCC	59.749	20	CTACTCTGCCCCCATCCTTT	60.455	20	209	966	1174
Locus_2354_Transcript_6/8_Confidence_0.625_Length_1538	1	p3	(GCG)5	15	1451	1465	TGTACGCCATCCCTAGCTTC	60.235	20	CTACTCTGCCCCCATCCTTT	60.455	20	250	1241	1490	TCTTGTACGCCATCCCTAGC	60.235	20	CTACTCTGCCCCCATCCTTT	60.455	20	253	1238	1490	TTCTTCTTCCCTCCTCCTCC	59.749	20	CTACTCTGCCCCCATCCTTT	60.455	20	209	1282	1490
Locus_2354_Transcript_8/8_Confidence_0.500_Length_1222	1	p3	(GCG)5	15	1135	1149	TGTACGCCATCCCTAGCTTC	60.235	20	CTACTCTGCCCCCATCCTTT	60.455	20	250	925	1174	TCTTGTACGCCATCCCTAGC	60.235	20	CTACTCTGCCCCCATCCTTT	60.455	20	253	922	1174	TTCTTCTTCCCTCCTCCTCC	59.749	20	CTACTCTGCCCCCATCCTTT	60.455	20	209	966	1174
Locus_2357_Transcript_1/3_Confidence_0.417_Length_853	1	p2	(GA)7	14	551	564	TGCCCAAAGGTTTGGAATAA	60.294	20	CGAATAAGACCAACGCGAAT	60.096	20	123	524	646	TGCCCAAAGGTTTGGAATAA	60.294	20	TAATGGGGCGATCGAATAAG	59.886	20	135	524	658	TGCCCAAAGGTTTGGAATAA	60.294	20	CTAATGGGGCGATCGAATAA	59.886	20	136	524	659
Locus_2357_Transcript_3/3_Confidence_0.833_Length_1114	1	p2	(GA)7	14	812	825	TGCCCAAAGGTTTGGAATAA	60.294	20	CGAATAAGACCAACGCGAAT	60.096	20	123	785	907	TGCCCAAAGGTTTGGAATAA	60.294	20	TAATGGGGCGATCGAATAAG	59.886	20	135	785	919	TGCCCAAAGGTTTGGAATAA	60.294	20	CTAATGGGGCGATCGAATAA	59.886	20	136	785	920
Locus_2363_Transcript_1/1_Confidence_1.000_Length_747	1	p1	(T)12	12	61	72	GCATCCGACACCATCATAAA	59.355	20	TCGCATGCATCCAAGAATAA	60.179	20	134	3	136	GCATCCGACACCATCATAAA	59.355	20	CGCATGCATCCAAGAATAAA	59.662	20	133	3	135	GCATCCGACACCATCATAAA	59.355	20	GTCGCATGCATCCAAGAATA	59.652	20	135	3	137
Locus_2363_Transcript_1/1_Confidence_1.000_Length_747	2	p3	(CTG)5	15	505	519	GTCTTCTCCTTGCTGCTGCT	59.898	20	CAGCTCATGCACTACAAGGC	59.621	20	264	417	680	CTTGGAACCCTTGTCCCTCT	60.480	20	CAGCTCATGCACTACAAGGC	59.621	20	229	452	680	CTTGGAACCCTTGTCCCTCT	60.480	20	GCAGCTCATGCACTACAAGG	59.621	20	230	452	681
Locus_2364_Transcript_1/1_Confidence_1.000_Length_1287	1	p3	(TGC)6	18	419	436	GGATCGCCATCCCTGTATAA	59.745	20	ACTCCTTGCATACCTCCCCT	59.957	20	105	356	460	GGATCGCCATCCCTGTATAA	59.745	20	GCTCCTTTCCTTGGAAAACC	60.053	20	135	356	490	GGATCGCCATCCCTGTATAA	59.745	20	CATGCTCCTCCATGTTGATG	60.072	20	166	356	521
Locus_2364_Transcript_1/1_Confidence_1.000_Length_1287	2	p1	(A)10	10	1278	1287
Locus_2382_Transcript_1/4_Confidence_0.667_Length_1013	1	p3	(GGA)5	15	911	925	GTGGCTGGCTATGTAGGAGG	59.717	20	CAGGCCAATACTCTCCCGT	60.081	19	105	856	960	GTGGCTGGCTATGTAGGAGG	59.717	20	CCTCGCAGGCCAATACTCT	60.368	19	110	856	965	AATGGATTGTGGCTGGCTAT	59.415	20	CAGGCCAATACTCTCCCGT	60.081	19	113	848	960
Locus_2382_Transcript_2/4_Confidence_0.667_Length_1014	1	p3	(GGA)5	15	912	926	GTGGCTGGCTATGTAGGAGG	59.717	20	CAGGCCAATACTCTCCCGT	60.081	19	105	857	961	GTGGCTGGCTATGTAGGAGG	59.717	20	CCTCGCAGGCCAATACTCT	60.368	19	110	857	966	AATGGATTGTGGCTGGCTAT	59.415	20	CAGGCCAATACTCTCCCGT	60.081	19	113	849	961
Locus_2382_Transcript_3/4_Confidence_0.667_Length_999	1	p3	(GGA)5	15	897	911	GTGGCTGGCTATGTAGGAGG	59.717	20	CAGGCCAATACTCTCCCGT	60.081	19	105	842	946	GTGGCTGGCTATGTAGGAGG	59.717	20	CCTCGCAGGCCAATACTCT	60.368	19	110	842	951	AATGGATTGTGGCTGGCTAT	59.415	20	CAGGCCAATACTCTCCCGT	60.081	19	113	834	946
Locus_2382_Transcript_4/4_Confidence_0.667_Length_1013	1	p3	(GGA)5	15	911	925	GTGGCTGGCTATGTAGGAGG	59.717	20	CAGGCCAATACTCTCCCGT	60.081	19	105	856	960	GTGGCTGGCTATGTAGGAGG	59.717	20	CCTCGCAGGCCAATACTCT	60.368	19	110	856	965	AATGGATTGTGGCTGGCTAT	59.415	20	CAGGCCAATACTCTCCCGT	60.081	19	113	848	960
Locus_2403_Transcript_1/7_Confidence_0.368_Length_744	1	p1	(T)11	11	679	689	CTTGGGCAACCTGTGTTTTT	60.008	20	AGAGAAATTCAGCACAGTAGCAA	58.351	23	156	576	731	GTCTTGGGCAACCTGTGTTT	60.012	20	AGAGAAATTCAGCACAGTAGCAA	58.351	23	158	574	731	CTTGGGCAACCTGTGTTTTT	60.008	20	GAGAAATTCAGCACAGTAGCAA	57.332	22	155	576	730
Locus_2403_Transcript_3/7_Confidence_0.526_Length_1246	1	p1	(T)11	11	1181	1191	CTTGGGCAACCTGTGTTTTT	60.008	20	AGAGAAATTCAGCACAGTAGCAA	58.351	23	156	1078	1233	GTCTTGGGCAACCTGTGTTT	60.012	20	AGAGAAATTCAGCACAGTAGCAA	58.351	23	158	1076	1233	CTTGGGCAACCTGTGTTTTT	60.008	20	GAGAAATTCAGCACAGTAGCAA	57.332	22	155	1078	1232
Locus_2403_Transcript_4/7_Confidence_0.526_Length_1246	1	p1	(T)11	11	1181	1191	CTTGGGCAACCTGTGTTTTT	60.008	20	AGAGAAATTCAGCACAGTAGCAA	58.351	23	156	1078	1233	GTCTTGGGCAACCTGTGTTT	60.012	20	AGAGAAATTCAGCACAGTAGCAA	58.351	23	158	1076	1233	CTTGGGCAACCTGTGTTTTT	60.008	20	GAGAAATTCAGCACAGTAGCAA	57.332	22	155	1078	1232
Locus_2403_Transcript_7/7_Confidence_0.526_Length_1246	1	p1	(T)11	11	1181	1191	CTTGGGCAACCTGTGTTTTT	60.008	20	AGAGAAATTCAGCACAGTAGCAA	58.351	23	156	1078	1233	GTCTTGGGCAACCTGTGTTT	60.012	20	AGAGAAATTCAGCACAGTAGCAA	58.351	23	158	1076	1233	CTTGGGCAACCTGTGTTTTT	60.008	20	GAGAAATTCAGCACAGTAGCAA	57.332	22	155	1078	1232
Locus_2405_Transcript_1/4_Confidence_0.700_Length_2433	1	p3	(CAG)6	18	1	18
Locus_2405_Transcript_2/4_Confidence_0.700_Length_2433	1	p3	(CAG)6	18	1	18
Locus_2405_Transcript_3/4_Confidence_0.700_Length_2433	1	p3	(CAG)6	18	1	18
Locus_2405_Transcript_4/4_Confidence_0.700_Length_2433	1	p3	(CAG)6	18	1	18
Locus_2407_Transcript_1/6_Confidence_0.667_Length_2409	1	p3	(TGG)5	15	2289	2303	ACGTGGATCTGGAAATCAGC	60.081	20	GGAACTGGAGAAAGGGAAGG	60.045	20	200	2196	2395	AAGAAGTACCAGGCGACCCT	60.132	20	GGAACTGGAGAAAGGGAAGG	60.045	20	253	2143	2395	ACGTGGATCTGGAAATCAGC	60.081	20	TGTTCTTTTCGTCCGGGTAG	60.103	20	163	2196	2358
Locus_2407_Transcript_2/6_Confidence_0.600_Length_2409	1	p3	(TGG)5	15	2289	2303	ACGTGGATCTGGAAATCAGC	60.081	20	GGAACTGGAGAAAGGGAAGG	60.045	20	200	2196	2395	ACACTCGATCCAATGCACAA	60.120	20	GGAACTGGAGAAAGGGAAGG	60.045	20	154	2242	2395	AAGAAGTACCAGGCGACCCT	60.132	20	GGAACTGGAGAAAGGGAAGG	60.045	20	253	2143	2395
Locus_2407_Transcript_3/6_Confidence_0.600_Length_2409	1	p3	(TGG)5	15	2289	2303	ACGTGGATCTGGAAATCAGC	60.081	20	GGAACTGGAGAAAGGGAAGG	60.045	20	200	2196	2395	ACACTCGATCCAATGCACAA	60.120	20	GGAACTGGAGAAAGGGAAGG	60.045	20	154	2242	2395	AAGAAGTACCAGGCGACCCT	60.132	20	GGAACTGGAGAAAGGGAAGG	60.045	20	253	2143	2395
Locus_2407_Transcript_4/6_Confidence_0.600_Length_2409	1	p3	(TGG)5	15	2289	2303	ACGTGGATCTGGAAATCAGC	60.081	20	GGAACTGGAGAAAGGGAAGG	60.045	20	200	2196	2395	ACACTCGATCCAATGCACAA	60.120	20	GGAACTGGAGAAAGGGAAGG	60.045	20	154	2242	2395	AAGAAGTACCAGGCGACCCT	60.132	20	GGAACTGGAGAAAGGGAAGG	60.045	20	253	2143	2395
Locus_2407_Transcript_5/6_Confidence_0.600_Length_2409	1	p3	(TGG)5	15	2289	2303	ACGTGGATCTGGAAATCAGC	60.081	20	GGAACTGGAGAAAGGGAAGG	60.045	20	200	2196	2395	AGCTCCTGACGAGGCAGATA	60.119	20	GGAACTGGAGAAAGGGAAGG	60.045	20	278	2118	2395	AAGAAGTACCAGGCGACCCT	60.132	20	GGAACTGGAGAAAGGGAAGG	60.045	20	253	2143	2395
Locus_2407_Transcript_6/6_Confidence_0.600_Length_2409	1	p3	(TGG)5	15	2289	2303	ACGTGGATCTGGAAATCAGC	60.081	20	GGAACTGGAGAAAGGGAAGG	60.045	20	200	2196	2395	ACACTCGATCCAATGCACAA	60.120	20	GGAACTGGAGAAAGGGAAGG	60.045	20	154	2242	2395	AAGAAGTACCAGGCGACCCT	60.132	20	GGAACTGGAGAAAGGGAAGG	60.045	20	253	2143	2395
Locus_2417_Transcript_1/1_Confidence_1.000_Length_331	1	p1	(T)10	10	1	10
Locus_2419_Transcript_1/1_Confidence_1.000_Length_437	1	p4	(AGAT)8	32	152	183	ATGAGCAAACCGGATACAGG	59.955	20	AAGTAAGCAGCTCTGCGAGG	59.920	20	245	86	330	TAGCACAAATGAGCAAACCG	59.872	20	AAGTAAGCAGCTCTGCGAGG	59.920	20	253	78	330	ATGAGCAAACCGGATACAGG	59.955	20	GTAAGCAGCTCTGCGAGGTT	59.786	20	243	86	328
Locus_2425_Transcript_1/1_Confidence_1.000_Length_1347	1	p2	(CT)7	14	53	66	AGAGAGGCAGGCCACCAC	61.427	18	CAAACGAGAGAGACGAAGCC	60.134	20	182	1	182	AGAGAGGCAGGCCACCAC	61.427	18	AACGAGAGAGACGAAGCCTG	59.745	20	180	1	180	AGAGAGGCAGGCCACCAC	61.427	18	GCAAACGAGAGAGACGAAGC	60.285	20	183	1	183
Locus_2426_Transcript_3/4_Confidence_0.625_Length_1901	1	p1	(A)10	10	1768	1777	CAGCAAGAACAGGGAGGAAG	59.982	20	AAAGCTTCACTGCAGATGCC	60.547	20	154	1656	1809	ACGATGAGGGAGAGGAAGGT	60.073	20	AAAGCTTCACTGCAGATGCC	60.547	20	119	1691	1809	CTCACTGCAGCAAGAACAGG	59.770	20	AAAGCTTCACTGCAGATGCC	60.547	20	161	1649	1809
Locus_2431_Transcript_2/2_Confidence_1.000_Length_687	1	p2	(CT)7	14	673	686
Locus_2440_Transcript_1/1_Confidence_1.000_Length_724	1	p1	(T)10	10	1	10
Locus_2445_Transcript_1/5_Confidence_0.692_Length_1023	1	p3	(TCA)5	15	727	741	CCCTGACCATGTCCTCACTT	59.962	20	AAGACAGCTCTGGGCATGAT	59.834	20	267	514	780	CCCTGACCATGTCCTCACTT	59.962	20	ATGATGTCGACGGACCTTCT	59.535	20	252	514	765	GGATCATCCTTATTGGCAGC	59.491	20	TGAGGATTCAGGGGAAGATG	60.003	20	252	615	866
Locus_2445_Transcript_1/5_Confidence_0.692_Length_1023	2	p3	(GAG)5	15	964	978	CATCTTCCCCTGAATCCTCA	60.003	20	TTCTTCCGGCAAGACCAC	59.762	18	172	847	1018	GGTATCCAGAAGCCTCCTCC	60.037	20	TTCTTCCGGCAAGACCAC	59.762	18	232	787	1018	GAAGCCTCCTCCTCTTCGAT	59.919	20	TTCTTCCGGCAAGACCAC	59.762	18	224	795	1018
Locus_2445_Transcript_2/5_Confidence_0.615_Length_1074	1	p3	(GAG)5	15	1015	1029	CATCTTCCCCTGAATCCTCA	60.003	20	TTCTTCCGGCAAGACCAC	59.762	18	172	898	1069	GGTATCCAGAAGCCTCCTCC	60.037	20	TTCTTCCGGCAAGACCAC	59.762	18	232	838	1069	GAAGCCTCCTCCTCTTCGAT	59.919	20	TTCTTCCGGCAAGACCAC	59.762	18	224	846	1069
Locus_2445_Transcript_3/5_Confidence_0.615_Length_1074	1	p3	(TCA)5	15	778	792	CCCTGACCATGTCCTCACTT	59.962	20	AAGACAGCTCTGGGCATGAT	59.834	20	267	565	831	CCCTGACCATGTCCTCACTT	59.962	20	ATGATGTCGACGGACCTTCT	59.535	20	252	565	816	GGATCATCCTTATTGGCAGC	59.491	20	TGAGGATTCAGGGGAAGATG	60.003	20	252	666	917
Locus_2445_Transcript_3/5_Confidence_0.615_Length_1074	2	p3	(GAG)5	15	1015	1029	CATCTTCCCCTGAATCCTCA	60.003	20	TTCTTCCGGCAAGACCAC	59.762	18	172	898	1069	GGTATCCAGAAGCCTCCTCC	60.037	20	TTCTTCCGGCAAGACCAC	59.762	18	232	838	1069	GAAGCCTCCTCCTCTTCGAT	59.919	20	TTCTTCCGGCAAGACCAC	59.762	18	224	846	1069
Locus_2445_Transcript_4/5_Confidence_0.538_Length_1077	1	p3	(TCA)5	15	778	792	CCCTGACCATGTCCTCACTT	59.962	20	AAGACAGCTCTGGGCATGAT	59.834	20	267	565	831	CCCTGACCATGTCCTCACTT	59.962	20	ATGATGTCGACGGACCTTCT	59.535	20	252	565	816	GGATCATCCTTATTGGCAGC	59.491	20	TGAGGATTCAGGGGAAGATG	60.003	20	255	666	920
Locus_2445_Transcript_4/5_Confidence_0.538_Length_1077	2	p3	(GAG)5	15	1018	1032	CATCTTCCCCTGAATCCTCA	60.003	20	TTCTTCCGGCAAGACCAC	59.762	18	172	901	1072	GCCGCTTCTTCTACATCCTG	59.978	20	TTCTTCCGGCAAGACCAC	59.762	18	149	924	1072	ATCCTGTTGCTGTTGTTCCC	59.973	20	TTCTTCCGGCAAGACCAC	59.762	18	135	938	1072
Locus_2445_Transcript_5/5_Confidence_0.692_Length_1074	1	p3	(TCA)5	15	778	792	CCCTGACCATGTCCTCACTT	59.962	20	AAGACAGCTCTGGGCATGAT	59.834	20	267	565	831	CCCTGACCATGTCCTCACTT	59.962	20	ATGATGTCGACGGACCTTCT	59.535	20	252	565	816	GGATCATCCTTATTGGCAGC	59.491	20	TGAGGATTCAGGGGAAGATG	60.003	20	252	666	917
Locus_2445_Transcript_5/5_Confidence_0.692_Length_1074	2	p3	(GAG)5	15	1015	1029	CATCTTCCCCTGAATCCTCA	60.003	20	TTCTTCCGGCAAGACCAC	59.762	18	172	898	1069	GGTATCCAGAAGCCTCCTCC	60.037	20	TTCTTCCGGCAAGACCAC	59.762	18	232	838	1069	GAAGCCTCCTCCTCTTCGAT	59.919	20	TTCTTCCGGCAAGACCAC	59.762	18	224	846	1069
Locus_2449_Transcript_3/8_Confidence_0.600_Length_1627	1	p2	(GA)7	14	1464	1477	AGCAGCGCAACTAACCTTGT	60.081	20	GCGAAACAAAATCATGGACA	59.523	20	188	1334	1521	AGCAGCGCAACTAACCTTGT	60.081	20	GCAGCAGGCAAAGTGATTCT	60.547	20	222	1334	1555	AGCAGCGCAACTAACCTTGT	60.081	20	AGCAGCAGGCAAAGTGATTC	60.547	20	223	1334	1556
Locus_2461_Transcript_4/14_Confidence_1.000_Length_253	1	p3	(GCC)5	15	154	168	CAGTTCGTCAAGCACTACGC	59.664	20	GTCTTATTCTCCTCGCAGGC	59.034	20	125	127	251	GCAGTTCGTCAAGCACTACG	59.664	20	GTCTTATTCTCCTCGCAGGC	59.034	20	126	126	251	GCAGTTCGTCAAGCACTACG	59.664	20	CTTATTCTCCTCGCAGGCGT	61.780	20	124	126	249
Locus_2461_Transcript_6/14_Confidence_0.216_Length_1822	1	p2	(AG)9	18	49	66	CAGCTTCTCGGTTGCTTCTT	59.757	20	TCATATCAATCGGCCTCCTC	59.998	20	236	19	254	CAGCTTCTCGGTTGCTTCTT	59.757	20	GGATATCTAGCTTGCTGCGG	59.967	20	169	19	187	TCAGCTTCTCGGTTGCTTCT	60.277	20	TCATATCAATCGGCCTCCTC	59.998	20	237	18	254
Locus_2461_Transcript_7/14_Confidence_0.459_Length_3086	1	p3	(CGC)5	15	157	171	GTGGGTCGTCCTCCCCTAC	61.727	19	TTTATGGTTACCACCTCGCC	59.823	20	261	121	381	GTGGGTCGTCCTCCCCTAC	61.727	19	CGCCTACCCAGATCGTCTTA	60.227	20	188	121	308	TGGGTCGTCCTCCCCTAC	60.890	18	TTTATGGTTACCACCTCGCC	59.823	20	260	122	381
Locus_2461_Transcript_7/14_Confidence_0.459_Length_3086	2	p2	(AG)34	68	1266	1333	GGCAACAGGAGGAACAACAT	59.973	20	ATTGGGTTTTGGTGGAACTG	59.688	20	243	1118	1360	GGCAACAGGAGGAACAACAT	59.973	20	CAGAGGATTGGGTTTTGGTG	60.345	20	249	1118	1366	GGAGCCTACCCTTTCTACGG	60.089	20	ATTGGGTTTTGGTGGAACTG	59.688	20	144	1217	1360
Locus_2461_Transcript_8/14_Confidence_0.108_Length_506	1	p2	(AG)33	66	441	506
Locus_2461_Transcript_9/14_Confidence_0.459_Length_3086	1	p3	(CGC)5	15	157	171	GTGGGTCGTCCTCCCCTAC	61.727	19	TTTATGGTTACCACCTCGCC	59.823	20	261	121	381	TGGGTCGTCCTCCCCTAC	60.890	18	TTTATGGTTACCACCTCGCC	59.823	20	260	122	381	GTGGGTCGTCCTCCCCTA	60.890	18	TTTATGGTTACCACCTCGCC	59.823	20	261	121	381
Locus_2461_Transcript_9/14_Confidence_0.459_Length_3086	2	p2	(AG)34	68	1266	1333	GGCAACAGGAGGAACAACAT	59.973	20	ATTGGGTTTTGGTGGAACTG	59.688	20	243	1118	1360	GGCAACAGGAGGAACAACAT	59.973	20	CAGAGGATTGGGTTTTGGTG	60.345	20	249	1118	1366	GGAGCCTACCCTTTCTACGG	60.089	20	ATTGGGTTTTGGTGGAACTG	59.688	20	144	1217	1360
Locus_2461_Transcript_10/14_Confidence_0.297_Length_1112	1	p3	(CGC)5	15	157	171	GTGGGTCGTCCTCCCCTAC	61.727	19	TTTATGGTTACCACCTCGCC	59.823	20	261	121	381	TGGGTCGTCCTCCCCTAC	60.890	18	TTTATGGTTACCACCTCGCC	59.823	20	260	122	381	GTGGGTCGTCCTCCCCTA	60.890	18	TTTATGGTTACCACCTCGCC	59.823	20	261	121	381
Locus_2461_Transcript_11/14_Confidence_0.297_Length_1112	1	p3	(CGC)5	15	157	171	GTGGGTCGTCCTCCCCTAC	61.727	19	TTTATGGTTACCACCTCGCC	59.823	20	261	121	381	TGGGTCGTCCTCCCCTAC	60.890	18	TTTATGGTTACCACCTCGCC	59.823	20	260	122	381	GTGGGTCGTCCTCCCCTA	60.890	18	TTTATGGTTACCACCTCGCC	59.823	20	261	121	381
Locus_2461_Transcript_12/14_Confidence_0.297_Length_1112	1	p3	(CGC)5	15	157	171	GTGGGTCGTCCTCCCCTAC	61.727	19	TTTATGGTTACCACCTCGCC	59.823	20	261	121	381	TGGGTCGTCCTCCCCTAC	60.890	18	TTTATGGTTACCACCTCGCC	59.823	20	260	122	381	GTGGGTCGTCCTCCCCTA	60.890	18	TTTATGGTTACCACCTCGCC	59.823	20	261	121	381
Locus_2461_Transcript_13/14_Confidence_0.459_Length_3086	1	p3	(CGC)5	15	157	171	GTGGGTCGTCCTCCCCTAC	61.727	19	TTTATGGTTACCACCTCGCC	59.823	20	261	121	381	TGGGTCGTCCTCCCCTAC	60.890	18	TTTATGGTTACCACCTCGCC	59.823	20	260	122	381	GTGGGTCGTCCTCCCCTA	60.890	18	TTTATGGTTACCACCTCGCC	59.823	20	261	121	381
Locus_2461_Transcript_13/14_Confidence_0.459_Length_3086	2	p2	(AG)34	68	1266	1333	GGCAACAGGAGGAACAACAT	59.973	20	ATTGGGTTTTGGTGGAACTG	59.688	20	243	1118	1360	GGCAACAGGAGGAACAACAT	59.973	20	CAGAGGATTGGGTTTTGGTG	60.345	20	249	1118	1366	GGAGCCTACCCTTTCTACGG	60.089	20	ATTGGGTTTTGGTGGAACTG	59.688	20	144	1217	1360
Locus_2461_Transcript_14/14_Confidence_0.459_Length_3086	1	p3	(CGC)5	15	157	171	GTGGGTCGTCCTCCCCTAC	61.727	19	TTTATGGTTACCACCTCGCC	59.823	20	261	121	381	TGGGTCGTCCTCCCCTAC	60.890	18	TTTATGGTTACCACCTCGCC	59.823	20	260	122	381	GTGGGTCGTCCTCCCCTA	60.890	18	TTTATGGTTACCACCTCGCC	59.823	20	261	121	381
Locus_2461_Transcript_14/14_Confidence_0.459_Length_3086	2	p2	(AG)34	68	1266	1333	GGCAACAGGAGGAACAACAT	59.973	20	ATTGGGTTTTGGTGGAACTG	59.688	20	243	1118	1360	GGCAACAGGAGGAACAACAT	59.973	20	CAGAGGATTGGGTTTTGGTG	60.345	20	249	1118	1366	GGAGCCTACCCTTTCTACGG	60.089	20	ATTGGGTTTTGGTGGAACTG	59.688	20	144	1217	1360
Locus_2469_Transcript_1/6_Confidence_0.500_Length_1417	1	p1	(T)11	11	1	11
Locus_2469_Transcript_2/6_Confidence_0.611_Length_1417	1	p1	(T)11	11	1	11
Locus_2469_Transcript_3/6_Confidence_0.333_Length_907	1	p1	(T)11	11	1	11
Locus_2469_Transcript_4/6_Confidence_0.278_Length_907	1	p1	(T)11	11	1	11
Locus_2469_Transcript_6/6_Confidence_0.500_Length_1417	1	p1	(T)11	11	1	11
Locus_2471_Transcript_2/11_Confidence_0.677_Length_4729	1	p3	(GGT)5	15	1034	1048	CTGTTTGCGAAGGACCTGTT	60.291	20	TCTGGACAGCCAGAACTCCT	59.986	20	254	877	1130	GCATGGTAGTGGCAAAATCA	59.548	20	TCTGGACAGCCAGAACTCCT	59.986	20	141	990	1130	TGCATGGTAGTGGCAAAATC	59.548	20	TCTGGACAGCCAGAACTCCT	59.986	20	142	989	1130
Locus_2471_Transcript_3/11_Confidence_0.677_Length_4728	1	p3	(GGT)5	15	1034	1048	CTGTTTGCGAAGGACCTGTT	60.291	20	TCTGGACAGCCAGAACTCCT	59.986	20	254	877	1130	GCATGGTAGTGGCAAAATCA	59.548	20	TCTGGACAGCCAGAACTCCT	59.986	20	141	990	1130	TGCATGGTAGTGGCAAAATC	59.548	20	TCTGGACAGCCAGAACTCCT	59.986	20	142	989	1130
Locus_2471_Transcript_4/11_Confidence_0.677_Length_4728	1	p3	(GGT)5	15	1034	1048	CTGTTTGCGAAGGACCTGTT	60.291	20	TCTGGACAGCCAGAACTCCT	59.986	20	254	877	1130	GCATGGTAGTGGCAAAATCA	59.548	20	TCTGGACAGCCAGAACTCCT	59.986	20	141	990	1130	TGCATGGTAGTGGCAAAATC	59.548	20	TCTGGACAGCCAGAACTCCT	59.986	20	142	989	1130
Locus_2471_Transcript_5/11_Confidence_0.677_Length_4728	1	p3	(GGT)5	15	1034	1048	CTGTTTGCGAAGGACCTGTT	60.291	20	TCTGGACAGCCAGAACTCCT	59.986	20	254	877	1130	GCATGGTAGTGGCAAAATCA	59.548	20	TCTGGACAGCCAGAACTCCT	59.986	20	141	990	1130	TGCATGGTAGTGGCAAAATC	59.548	20	TCTGGACAGCCAGAACTCCT	59.986	20	142	989	1130
Locus_2471_Transcript_6/11_Confidence_0.677_Length_4728	1	p3	(GGT)5	15	1034	1048	CTGTTTGCGAAGGACCTGTT	60.291	20	TCTGGACAGCCAGAACTCCT	59.986	20	254	877	1130	GCATGGTAGTGGCAAAATCA	59.548	20	TCTGGACAGCCAGAACTCCT	59.986	20	141	990	1130	TGCATGGTAGTGGCAAAATC	59.548	20	TCTGGACAGCCAGAACTCCT	59.986	20	142	989	1130
Locus_2471_Transcript_7/11_Confidence_0.677_Length_4728	1	p3	(GGT)5	15	1034	1048	CTGTTTGCGAAGGACCTGTT	60.291	20	TCTGGACAGCCAGAACTCCT	59.986	20	254	877	1130	GCATGGTAGTGGCAAAATCA	59.548	20	TCTGGACAGCCAGAACTCCT	59.986	20	141	990	1130	TGCATGGTAGTGGCAAAATC	59.548	20	TCTGGACAGCCAGAACTCCT	59.986	20	142	989	1130
Locus_2471_Transcript_8/11_Confidence_0.677_Length_4728	1	p3	(GGT)5	15	1034	1048	CTGTTTGCGAAGGACCTGTT	60.291	20	TCTGGACAGCCAGAACTCCT	59.986	20	254	877	1130	GCATGGTAGTGGCAAAATCA	59.548	20	TCTGGACAGCCAGAACTCCT	59.986	20	141	990	1130	TGCATGGTAGTGGCAAAATC	59.548	20	TCTGGACAGCCAGAACTCCT	59.986	20	142	989	1130
Locus_2471_Transcript_9/11_Confidence_0.677_Length_4728	1	p3	(GGT)5	15	1034	1048	CTGTTTGCGAAGGACCTGTT	60.291	20	TCTGGACAGCCAGAACTCCT	59.986	20	254	877	1130	GCATGGTAGTGGCAAAATCA	59.548	20	TCTGGACAGCCAGAACTCCT	59.986	20	141	990	1130	TGCATGGTAGTGGCAAAATC	59.548	20	TCTGGACAGCCAGAACTCCT	59.986	20	142	989	1130
Locus_2471_Transcript_10/11_Confidence_0.677_Length_4704	1	p3	(GGT)5	15	1034	1048	CTGTTTGCGAAGGACCTGTT	60.291	20	TCTGGACAGCCAGAACTCCT	59.986	20	254	877	1130	GCATGGTAGTGGCAAAATCA	59.548	20	TCTGGACAGCCAGAACTCCT	59.986	20	141	990	1130	TGCATGGTAGTGGCAAAATC	59.548	20	TCTGGACAGCCAGAACTCCT	59.986	20	142	989	1130
Locus_2471_Transcript_11/11_Confidence_0.677_Length_4728	1	p3	(GGT)5	15	1034	1048	CTGTTTGCGAAGGACCTGTT	60.291	20	TCTGGACAGCCAGAACTCCT	59.986	20	254	877	1130	GCATGGTAGTGGCAAAATCA	59.548	20	TCTGGACAGCCAGAACTCCT	59.986	20	141	990	1130	TGCATGGTAGTGGCAAAATC	59.548	20	TCTGGACAGCCAGAACTCCT	59.986	20	142	989	1130
Locus_2472_Transcript_1/7_Confidence_0.647_Length_1832	1	p2	(GA)12	24	1678	1701	CCCCTCCCTATCGCTATCTC	60.017	20	AGGTGACGTCGAACAAAACC	60.012	20	189	1616	1804	CCCCTCCCTATCGCTATCTC	60.017	20	GGCAATAATAAGGCGAGCAG	59.838	20	132	1616	1747	CCCCTCCCTATCGCTATCTC	60.017	20	AAACCCGGCAATAATAAGGC	60.168	20	138	1616	1753
Locus_2472_Transcript_2/7_Confidence_0.647_Length_1784	1	p2	(GA)12	24	1630	1653	CCCCTCCCTATCGCTATCTC	60.017	20	AGGTGACGTCGAACAAAACC	60.012	20	189	1568	1756	CCCCTCCCTATCGCTATCTC	60.017	20	GGCAATAATAAGGCGAGCAG	59.838	20	132	1568	1699	CCCCTCCCTATCGCTATCTC	60.017	20	AAACCCGGCAATAATAAGGC	60.168	20	138	1568	1705
Locus_2472_Transcript_3/7_Confidence_0.529_Length_1832	1	p2	(GA)12	24	1678	1701	CCCCTCCCTATCGCTATCTC	60.017	20	AGGTGACGTCGAACAAAACC	60.012	20	189	1616	1804	CCCCTCCCTATCGCTATCTC	60.017	20	GGCAATAATAAGGCGAGCAG	59.838	20	132	1616	1747	CCCCTCCCTATCGCTATCTC	60.017	20	AAACCCGGCAATAATAAGGC	60.168	20	138	1616	1753
Locus_2472_Transcript_4/7_Confidence_0.647_Length_1832	1	p2	(GA)12	24	1678	1701	CCCCTCCCTATCGCTATCTC	60.017	20	AGGTGACGTCGAACAAAACC	60.012	20	189	1616	1804	CCCCTCCCTATCGCTATCTC	60.017	20	GGCAATAATAAGGCGAGCAG	59.838	20	132	1616	1747	CCCCTCCCTATCGCTATCTC	60.017	20	AAACCCGGCAATAATAAGGC	60.168	20	138	1616	1753
Locus_2472_Transcript_5/7_Confidence_0.647_Length_1832	1	p2	(GA)12	24	1678	1701	CCCCTCCCTATCGCTATCTC	60.017	20	AGGTGACGTCGAACAAAACC	60.012	20	189	1616	1804	CCCCTCCCTATCGCTATCTC	60.017	20	GGCAATAATAAGGCGAGCAG	59.838	20	132	1616	1747	CCCCTCCCTATCGCTATCTC	60.017	20	AAACCCGGCAATAATAAGGC	60.168	20	138	1616	1753
Locus_2472_Transcript_6/7_Confidence_0.588_Length_1741	1	p2	(GA)12	24	1587	1610	CCCCTCCCTATCGCTATCTC	60.017	20	AGGTGACGTCGAACAAAACC	60.012	20	189	1525	1713	CCCCTCCCTATCGCTATCTC	60.017	20	GGCAATAATAAGGCGAGCAG	59.838	20	132	1525	1656	CCCCTCCCTATCGCTATCTC	60.017	20	AAACCCGGCAATAATAAGGC	60.168	20	138	1525	1662
Locus_2472_Transcript_7/7_Confidence_0.647_Length_1832	1	p2	(GA)12	24	1678	1701	CCCCTCCCTATCGCTATCTC	60.017	20	AGGTGACGTCGAACAAAACC	60.012	20	189	1616	1804	CCCCTCCCTATCGCTATCTC	60.017	20	GGCAATAATAAGGCGAGCAG	59.838	20	132	1616	1747	CCCCTCCCTATCGCTATCTC	60.017	20	AAACCCGGCAATAATAAGGC	60.168	20	138	1616	1753
Locus_2473_Transcript_1/3_Confidence_0.714_Length_1778	1	p2	(GA)9	18	280	297	GAATTGATCGTGGTGTCGTG	59.967	20	GACGAGACGAGTTGGAAAGC	59.997	20	210	142	351	TAGCCTCGGTTGGTAGCAGT	59.898	20	GACGAGACGAGTTGGAAAGC	59.997	20	145	207	351	TTAAGGAAAAAGGTTGGGGG	60.150	20	GACGAGACGAGTTGGAAAGC	59.997	20	230	122	351
Locus_2473_Transcript_1/3_Confidence_0.714_Length_1778	2	p6	(CCGTCC)5	30	417	446	GCTTTCCAACTCGTCTCGTC	59.997	20	CATGTTGGCCTGGAAGAACT	60.111	20	231	332	562	GAGAGAGAGAGGTGGGGCTT	59.952	20	CATGTTGGCCTGGAAGAACT	60.111	20	276	287	562	GCTTTCCAACTCGTCTCGTC	59.997	20	GAAGAACTTGGAGAAGCGGA	59.550	20	219	332	550
Locus_2473_Transcript_2/3_Confidence_0.714_Length_1758	1	p2	(GA)9	18	280	297	GAATTGATCGTGGTGTCGTG	59.967	20	GACGAGACGAGTTGGAAAGC	59.997	20	210	142	351	TAGCCTCGGTTGGTAGCAGT	59.898	20	GACGAGACGAGTTGGAAAGC	59.997	20	145	207	351	TTAAGGAAAAAGGTTGGGGG	60.150	20	GACGAGACGAGTTGGAAAGC	59.997	20	230	122	351
Locus_2473_Transcript_3/3_Confidence_0.714_Length_1758	1	p2	(GA)9	18	280	297	GAATTGATCGTGGTGTCGTG	59.967	20	GACGAGACGAGTTGGAAAGC	59.997	20	210	142	351	TAGCCTCGGTTGGTAGCAGT	59.898	20	GACGAGACGAGTTGGAAAGC	59.997	20	145	207	351	TTAAGGAAAAAGGTTGGGGG	60.150	20	GACGAGACGAGTTGGAAAGC	59.997	20	230	122	351
Locus_2491_Transcript_1/3_Confidence_0.667_Length_820	1	p1	(A)13	13	57	69	AAAGTTTGGACAGGAGCACAA	59.766	21	TTAAACCATCCATCCACCGT	60.051	20	210	2	211	GAAAGTTTGGACAGGAGCACA	60.284	21	TTAAACCATCCATCCACCGT	60.051	20	211	1	211	AAAGTTTGGACAGGAGCACAA	59.766	21	GGTTTCTGCAGGAAGAGCTG	60.134	20	254	2	255
Locus_2491_Transcript_2/3_Confidence_0.444_Length_649	1	p1	(A)13	13	57	69	AAAGTTTGGACAGGAGCACAA	59.766	21	TTAAACCATCCATCCACCGT	60.051	20	210	2	211	GAAAGTTTGGACAGGAGCACA	60.284	21	TTAAACCATCCATCCACCGT	60.051	20	211	1	211	AAAGTTTGGACAGGAGCACAA	59.766	21	GGTTTCTGCAGGAAGAGCTG	60.134	20	254	2	255
Locus_2491_Transcript_3/3_Confidence_0.556_Length_820	1	p1	(A)13	13	57	69	AAAGTTTGGACAGGAGCACAA	59.766	21	TTAAACCATCCATCCACCGT	60.051	20	210	2	211	GAAAGTTTGGACAGGAGCACA	60.284	21	TTAAACCATCCATCCACCGT	60.051	20	211	1	211	AAAGTTTGGACAGGAGCACAA	59.766	21	GGTTTCTGCAGGAAGAGCTG	60.134	20	254	2	255
Locus_2492_Transcript_1/4_Confidence_0.700_Length_996	1	p2	(AG)7	14	71	84	TCTTCCTCGCACAGAGACAG	59.283	20	CAGAGAAAATCCCTCCCTCC	60.008	20	102	8	109	GTCTTCCTCGCACAGAGACA	59.129	20	CAGAGAAAATCCCTCCCTCC	60.008	20	103	7	109	TCTTCCTCGCACAGAGACAG	59.283	20	TTGAAGATGTTCATGGCTGC	59.805	20	137	8	144
Locus_2492_Transcript_2/4_Confidence_0.600_Length_996	1	p2	(AG)7	14	71	84	TCTTCCTCGCACAGAGACAG	59.283	20	CAGAGAAAATCCCTCCCTCC	60.008	20	102	8	109	GTCTTCCTCGCACAGAGACA	59.129	20	CAGAGAAAATCCCTCCCTCC	60.008	20	103	7	109	TCTTCCTCGCACAGAGACAG	59.283	20	TTGAAGATGTTCATGGCTGC	59.805	20	137	8	144
Locus_2492_Transcript_3/4_Confidence_0.500_Length_1012	1	p2	(AG)7	14	71	84	TCTTCCTCGCACAGAGACAG	59.283	20	CAGAGAAAATCCCTCCCTCC	60.008	20	102	8	109	GTCTTCCTCGCACAGAGACA	59.129	20	CAGAGAAAATCCCTCCCTCC	60.008	20	103	7	109	TCTTCCTCGCACAGAGACAG	59.283	20	TTGAAGATGTTCATGGCTGC	59.805	20	137	8	144
Locus_2492_Transcript_4/4_Confidence_0.600_Length_996	1	p2	(AG)7	14	71	84	TCTTCCTCGCACAGAGACAG	59.283	20	CAGAGAAAATCCCTCCCTCC	60.008	20	102	8	109	GTCTTCCTCGCACAGAGACA	59.129	20	CAGAGAAAATCCCTCCCTCC	60.008	20	103	7	109	TCTTCCTCGCACAGAGACAG	59.283	20	TTGAAGATGTTCATGGCTGC	59.805	20	137	8	144
Locus_2518_Transcript_1/1_Confidence_1.000_Length_376	1	p3	(GAG)6	18	101	118	CGAGTTCGAGGCAGAGTTTC	60.134	20	ACGCCTCTGTACTTGCTGCT	60.223	20	180	72	251	GTTCGAGGCAGAGTTTCAGC	60.142	20	ACGCCTCTGTACTTGCTGCT	60.223	20	177	75	251	TTCTCGGAGGAGAGGAAGGT	60.328	20	GCCACCATGGAAGTCTCATT	59.934	20	140	10	149
Locus_2521_Transcript_1/4_Confidence_0.727_Length_1491	1	p3	(CTG)9	27	584	610	GGAATACCCAATTTGGAGGG	60.370	20	TATGCTCGACCAGCTCACTG	60.160	20	277	424	700	GGGAATACCCAATTTGGAGG	60.370	20	TATGCTCGACCAGCTCACTG	60.160	20	278	423	700	GGAATACCCAATTTGGAGGG	60.370	20	GCTGTGCGAAGCCAATAAGT	60.416	20	235	424	658
Locus_2521_Transcript_3/4_Confidence_0.636_Length_1505	1	p3	(CTG)9	27	598	624	GGAATACCCAATTTGGAGGG	60.370	20	GCTGTGCGAAGCCAATAAGT	60.416	20	235	438	672	GGGAATACCCAATTTGGAGG	60.370	20	GCTGTGCGAAGCCAATAAGT	60.416	20	236	437	672	GGAATACCCAATTTGGAGGG	60.370	20	CTGTGCGAAGCCAATAAGTG	59.488	20	234	438	671
Locus_2521_Transcript_4/4_Confidence_0.727_Length_1505	1	p3	(CTG)9	27	598	624	GGAATACCCAATTTGGAGGG	60.370	20	TATGCTCGACCAGCTCACTG	60.160	20	277	438	714	GGGAATACCCAATTTGGAGG	60.370	20	TATGCTCGACCAGCTCACTG	60.160	20	278	437	714	GGAATACCCAATTTGGAGGG	60.370	20	GCTGTGCGAAGCCAATAAGT	60.416	20	235	438	672
Locus_2550_Transcript_1/4_Confidence_0.667_Length_837	1	p1	(T)12	12	10	21
Locus_2550_Transcript_2/4_Confidence_0.667_Length_837	1	p1	(T)12	12	10	21
Locus_2550_Transcript_3/4_Confidence_0.667_Length_873	1	p1	(T)12	12	43	54	GGGGTTCGGTGCCTACTACT	60.382	20	CCAAGATGCCGAACTAGAGC	59.978	20	202	17	218	GGGGTTCGGTGCCTACTACT	60.382	20	ATGGTTGTCATTGCCTCCTC	59.934	20	231	17	247	GGGGTTCGGTGCCTACTACT	60.382	20	CGATCTGGGTGATGATGATG	59.875	20	151	17	167
Locus_2550_Transcript_4/4_Confidence_0.667_Length_837	1	p1	(T)12	12	10	21
Locus_2551_Transcript_13/14_Confidence_0.667_Length_6386	1	p1	(A)12	12	6375	6386
Locus_2568_Transcript_2/7_Confidence_0.125_Length_730	1	p4	(GTTC)6	24	19	42
Locus_2580_Transcript_1/3_Confidence_0.714_Length_903	1	p3	(GAC)5	15	693	707	CGCCGAGGACCTTGTAGTAG	59.891	20	CTGGTGACAAGACAGAGCGA	60.178	20	200	609	808	CTACGCCGAGGACCTTGTAG	59.891	20	CTGGTGACAAGACAGAGCGA	60.178	20	203	606	808	ACGCCGAGGACCTTGTAGTA	59.757	20	CTGGTGACAAGACAGAGCGA	60.178	20	201	608	808
Locus_2580_Transcript_2/3_Confidence_0.429_Length_897	1	p3	(GAC)5	15	687	701	CGCCGAGGACCTTGTAGTAG	59.891	20	CTGGTGACAAGACAGAGCGA	60.178	20	200	603	802	CTACGCCGAGGACCTTGTAG	59.891	20	CTGGTGACAAGACAGAGCGA	60.178	20	203	600	802	ACGCCGAGGACCTTGTAGTA	59.757	20	CTGGTGACAAGACAGAGCGA	60.178	20	201	602	802
Locus_2580_Transcript_3/3_Confidence_0.714_Length_903	1	p3	(GAC)5	15	693	707	CGCCGAGGACCTTGTAGTAG	59.891	20	CTGGTGACAAGACAGAGCGA	60.178	20	200	609	808	CTACGCCGAGGACCTTGTAG	59.891	20	CTGGTGACAAGACAGAGCGA	60.178	20	203	606	808	ACGCCGAGGACCTTGTAGTA	59.757	20	CTGGTGACAAGACAGAGCGA	60.178	20	201	608	808
Locus_2589_Transcript_1/3_Confidence_0.667_Length_1206	1	p1	(T)10	10	927	936	CTAGCCTCGCTCAGCACTTT	59.920	20	ACTTGCACTTGCACATGGAG	59.905	20	260	742	1001	AATCGTCCACAGGAAGTGCT	59.727	20	CCAATCAAGCCAACCAAGTT	59.971	20	265	810	1074	AGCAATCGTCCACAGGAAGT	59.727	20	CCAATCAAGCCAACCAAGTT	59.971	20	268	807	1074
Locus_2605_Transcript_1/1_Confidence_1.000_Length_525	1	p1	(T)10	10	516	525
Locus_2628_Transcript_3/7_Confidence_0.471_Length_983	1	p1	(A)10	10	974	983
Locus_2628_Transcript_5/7_Confidence_0.471_Length_983	1	p1	(A)10	10	974	983
Locus_2628_Transcript_6/7_Confidence_0.294_Length_965	1	p1	(A)10	10	956	965
Locus_2628_Transcript_7/7_Confidence_0.471_Length_983	1	p1	(A)10	10	974	983
Locus_2629_Transcript_1/1_Confidence_1.000_Length_1655	1	p2	(CT)9	18	1475	1492	CGACCTCATTGCTTGCACTA	60.011	20	TCCTCGCTCAATTAAGGCAC	60.352	20	214	1329	1542	TGAAACCCTCTCGACCTCAT	59.655	20	TCCTCGCTCAATTAAGGCAC	60.352	20	225	1318	1542	CTGAAACCCTCTCGACCTCA	60.377	20	TCCTCGCTCAATTAAGGCAC	60.352	20	226	1317	1542
Locus_2636_Transcript_1/4_Confidence_0.667_Length_1690	1	p2	(AG)20	40	164	203	CGCGACCCGTATAGAGAGAG	59.993	20	CTCATCTCCTCCCCCATCTC	60.961	20	112	121	232	AACCCGAGCACAAATCAAAC	59.978	20	CTCATCTCCTCCCCCATCTC	60.961	20	191	42	232	AGGGACAAGGGAGGACTAGC	59.699	20	CAATCTTGTCACTATCGGCG	59.297	20	276	139	414
Locus_2636_Transcript_2/4_Confidence_0.667_Length_1689	1	p2	(AG)20	40	164	203	CGCGACCCGTATAGAGAGAG	59.993	20	CTCATCTCCTCCCCCATCTC	60.961	20	112	121	232	AACCCGAGCACAAATCAAAC	59.978	20	CTCATCTCCTCCCCCATCTC	60.961	20	191	42	232	AGGGACAAGGGAGGACTAGC	59.699	20	CAATCTTGTCACTATCGGCG	59.297	20	276	139	414
Locus_2636_Transcript_3/4_Confidence_0.667_Length_1687	1	p2	(AG)20	40	164	203	CGCGACCCGTATAGAGAGAG	59.993	20	CTCATCTCCTCCCCCATCTC	60.961	20	112	121	232	AACCCGAGCACAAATCAAAC	59.978	20	CTCATCTCCTCCCCCATCTC	60.961	20	191	42	232	AGGGACAAGGGAGGACTAGC	59.699	20	CAATCTTGTCACTATCGGCG	59.297	20	276	139	414
Locus_2636_Transcript_4/4_Confidence_0.667_Length_1689	1	p2	(AG)20	40	164	203	CGCGACCCGTATAGAGAGAG	59.993	20	CTCATCTCCTCCCCCATCTC	60.961	20	112	121	232	AACCCGAGCACAAATCAAAC	59.978	20	CTCATCTCCTCCCCCATCTC	60.961	20	191	42	232	AGGGACAAGGGAGGACTAGC	59.699	20	CAATCTTGTCACTATCGGCG	59.297	20	276	139	414
Locus_2652_Transcript_1/4_Confidence_0.667_Length_1212	1	p3	(CGC)5	15	130	144	AGTGGAGACAACCCAAGCAG	60.298	20	ATTGCATCCGGCAGTTTATC	59.929	20	230	37	266	AGTGGAGACAACCCAAGCAG	60.298	20	GAGGCCATTGCTAGCTGACT	59.603	20	152	37	188	AGTGGAGACAACCCAAGCAG	60.298	20	AGCATCTCTCAGCCCAGATG	60.520	20	189	37	225
Locus_2652_Transcript_2/4_Confidence_0.667_Length_1212	1	p3	(CGC)5	15	130	144	AGTGGAGACAACCCAAGCAG	60.298	20	ATTGCATCCGGCAGTTTATC	59.929	20	230	37	266	AGTGGAGACAACCCAAGCAG	60.298	20	GAGGCCATTGCTAGCTGACT	59.603	20	152	37	188	AGTGGAGACAACCCAAGCAG	60.298	20	AGCATCTCTCAGCCCAGATG	60.520	20	189	37	225
Locus_2652_Transcript_4/4_Confidence_0.667_Length_1212	1	p3	(CGC)5	15	130	144	AGTGGAGACAACCCAAGCAG	60.298	20	ATTGCATCCGGCAGTTTATC	59.929	20	230	37	266	AGTGGAGACAACCCAAGCAG	60.298	20	GAGGCCATTGCTAGCTGACT	59.603	20	152	37	188	AGTGGAGACAACCCAAGCAG	60.298	20	AGCATCTCTCAGCCCAGATG	60.520	20	189	37	225
Locus_2659_Transcript_4/5_Confidence_0.444_Length_1044	1	p3	(GGC)6	18	66	83	ATCCAATCCAAAAGCAGCC	60.029	19	CTTGCCGCAATAGACTACCG	60.782	20	193	28	220	GACCAACCCAAACCCAAAG	60.195	19	CTTGCCGCAATAGACTACCG	60.782	20	216	5	220	ATCCAATCCAAAAGCAGCC	60.029	19	TTGCCGCAATAGACTACCG	59.841	19	192	28	219
Locus_2663_Transcript_1/2_Confidence_1.000_Length_864	1	p3	(CCA)7	21	134	154	CGATGGTGTGTGATTCTTGG	59.960	20	TTTCCCAAGTTACCCTGCTG	60.103	20	188	56	243	CCGATGGTGTGTGATTCTTG	59.960	20	TTTCCCAAGTTACCCTGCTG	60.103	20	189	55	243	CGATGGTGTGTGATTCTTGG	59.960	20	CTGCTGTTCCTGTCGGGTAT	60.134	20	171	56	226
Locus_2664_Transcript_5/7_Confidence_0.632_Length_1606	1	p4	(AGGA)6	24	225	248	AGCATAATTTGGGGAAAGCC	60.280	20	GACGCATATGTCGTGGACTG	60.144	20	276	200	475	AGCATAATTTGGGGAAAGCC	60.280	20	CTTGACGGAGAACAAAGCCT	59.473	20	232	200	431	CATAATTTGGGGAAAGCCAC	59.273	20	GACGCATATGTCGTGGACTG	60.144	20	274	202	475
Locus_2679_Transcript_3/5_Confidence_0.545_Length_1209	1	p3	(GCG)5	15	294	308	AGGAAGCTCCTCCTCATTGC	60.873	20	GTGTAGGCGAGAGCAGATCC	59.981	20	274	172	445	GAGGAAGCTCCTCCTCATTG	58.966	20	GTGTAGGCGAGAGCAGATCC	59.981	20	275	171	445	GGAAGCTCCTCCTCATTGC	59.902	19	GTGTAGGCGAGAGCAGATCC	59.981	20	273	173	445
Locus_2684_Transcript_1/2_Confidence_1.000_Length_216	1	p3	(GCG)5	15	92	106	CAAGCGTCAGAGGAGCAGAT	60.700	20	GCTTGATCTCCTCGGAAGAA	59.508	20	100	36	135	GAGATATCGCAAGCGTCAGA	59.131	20	GCTTGATCTCCTCGGAAGAA	59.508	20	109	27	135	GATATCGCAAGCGTCAGAGG	60.905	20	GCTTGATCTCCTCGGAAGAA	59.508	20	107	29	135
Locus_2684_Transcript_2/2_Confidence_1.000_Length_158	1	p3	(GCG)5	15	34	48	GGAGCTGAGCAGGTCGTG	60.736	18	CGTGGTTGTTCGAGTAGCG	60.456	19	122	1	122	GGAGCTGAGCAGGTCGTG	60.736	18	GTGGTTGTTCGAGTAGCGG	59.303	19	121	1	121	GGAGCTGAGCAGGTCGTG	60.736	18	CCGTGGTTGTTCGAGTAGC	59.303	19	123	1	123
Locus_2685_Transcript_1/4_Confidence_0.667_Length_3172	1	p3	(CGC)5	15	29	43	GCGTCCAGGATGTCCCAC	62.602	18	GCTCGGCGTTTGAGAAATAG	59.982	20	230	8	237	GCGTCCAGGATGTCCCAC	62.602	18	CAGCAAGTTTCTCCTCAGGC	60.134	20	277	8	284	GCGTCCAGGATGTCCCAC	62.602	18	ATCAGATAGAGGTGGCAGCG	60.384	20	249	8	256
Locus_2685_Transcript_2/4_Confidence_0.667_Length_3172	1	p3	(CGC)5	15	29	43	GCGTCCAGGATGTCCCAC	62.602	18	GCTCGGCGTTTGAGAAATAG	59.982	20	230	8	237	GCGTCCAGGATGTCCCAC	62.602	18	CAGCAAGTTTCTCCTCAGGC	60.134	20	277	8	284	GCGTCCAGGATGTCCCAC	62.602	18	ATCAGATAGAGGTGGCAGCG	60.384	20	249	8	256
Locus_2685_Transcript_3/4_Confidence_0.444_Length_2987	1	p3	(CGC)5	15	29	43	GCGTCCAGGATGTCCCAC	62.602	18	GCTCGGCGTTTGAGAAATAG	59.982	20	230	8	237	GCGTCCAGGATGTCCCAC	62.602	18	CAGCAAGTTTCTCCTCAGGC	60.134	20	277	8	284	GCGTCCAGGATGTCCCAC	62.602	18	ATCAGATAGAGGTGGCAGCG	60.384	20	249	8	256
Locus_2685_Transcript_4/4_Confidence_0.667_Length_3172	1	p3	(CGC)5	15	29	43	GCGTCCAGGATGTCCCAC	62.602	18	GCTCGGCGTTTGAGAAATAG	59.982	20	230	8	237	GCGTCCAGGATGTCCCAC	62.602	18	CAGCAAGTTTCTCCTCAGGC	60.134	20	277	8	284	GCGTCCAGGATGTCCCAC	62.602	18	ATCAGATAGAGGTGGCAGCG	60.384	20	249	8	256
Locus_2692_Transcript_1/5_Confidence_0.692_Length_1460	1	p3	(AGC)7	21	1063	1083	GGAGGACAAGGAGGACATGA	60.048	20	CGGAACGTGGAACCAGTAGT	60.028	20	212	939	1150	GGAGGACAAGGAGGACATGA	60.048	20	ACGGAACGTGGAACCAGTAG	60.028	20	213	939	1151	GGAGGACAAGGAGGACATGA	60.048	20	CTTGGCACAATCTTTTCCGT	60.110	20	188	939	1126
Locus_2692_Transcript_3/5_Confidence_0.385_Length_703	1	p3	(AGC)7	21	376	396	GGAGGACAAGGAGGACATGA	60.048	20	CGGAACGTGGAACCAGTAGT	60.028	20	212	252	463	GGAGGACAAGGAGGACATGA	60.048	20	ACGGAACGTGGAACCAGTAG	60.028	20	213	252	464	GGAGGACAAGGAGGACATGA	60.048	20	CTTGGCACAATCTTTTCCGT	60.110	20	188	252	439
Locus_2692_Transcript_4/5_Confidence_0.385_Length_773	1	p3	(AGC)7	21	376	396	GGAGGACAAGGAGGACATGA	60.048	20	CGGAACGTGGAACCAGTAGT	60.028	20	212	252	463	GGAGGACAAGGAGGACATGA	60.048	20	ACGGAACGTGGAACCAGTAG	60.028	20	213	252	464	GGAGGACAAGGAGGACATGA	60.048	20	CTTGGCACAATCTTTTCCGT	60.110	20	188	252	439
Locus_2693_Transcript_1/5_Confidence_0.600_Length_947	1	p3	(TGC)6	18	635	652	CCACGCCACTTTCTTGTTTT	60.147	20	AACCATCTGGAGAATGCCAC	59.934	20	232	609	840	CCACGCCACTTTCTTGTTTT	60.147	20	ATCTGGAGAATGCCACCATC	59.893	20	228	609	836	CCACGCCACTTTCTTGTTTT	60.147	20	ACGCTGCTATTTCTGCCATT	59.873	20	156	609	764
Locus_2693_Transcript_2/5_Confidence_0.600_Length_914	1	p3	(TGC)6	18	602	619	CCACGCCACTTTCTTGTTTT	60.147	20	AACCATCTGGAGAATGCCAC	59.934	20	232	576	807	CCACGCCACTTTCTTGTTTT	60.147	20	ATCTGGAGAATGCCACCATC	59.893	20	228	576	803	CCACGCCACTTTCTTGTTTT	60.147	20	ACGCTGCTATTTCTGCCATT	59.873	20	156	576	731
Locus_2693_Transcript_3/5_Confidence_0.600_Length_965	1	p3	(TGC)6	18	638	655	CCACGCCACTTTCTTGTTTT	60.147	20	TGCTGCTATTTCTGCCATTG	59.976	20	155	612	766	CTCCACGCCACTTTCTTGTT	60.291	20	TGCTGCTATTTCTGCCATTG	59.976	20	157	610	766	AGGGCTACTGTTGTTGCCAG	60.312	20	TGCTGCTATTTCTGCCATTG	59.976	20	262	505	766
Locus_2693_Transcript_4/5_Confidence_0.500_Length_950	1	p3	(TGC)6	18	638	655	CCACGCCACTTTCTTGTTTT	60.147	20	TGCTGCTATTTCTGCCATTG	59.976	20	155	612	766	CTCCACGCCACTTTCTTGTT	60.291	20	TGCTGCTATTTCTGCCATTG	59.976	20	157	610	766	AGGGCTACTGTTGTTGCCAG	60.312	20	TGCTGCTATTTCTGCCATTG	59.976	20	262	505	766
Locus_2693_Transcript_5/5_Confidence_0.600_Length_950	1	p3	(TGC)6	18	638	655	CCACGCCACTTTCTTGTTTT	60.147	20	AACCATCTGGAGAATGCCAC	59.934	20	232	612	843	CCACGCCACTTTCTTGTTTT	60.147	20	ATCTGGAGAATGCCACCATC	59.893	20	228	612	839	CCACGCCACTTTCTTGTTTT	60.147	20	ACGCTGCTATTTCTGCCATT	59.873	20	156	612	767
Locus_2694_Transcript_1/1_Confidence_1.000_Length_507	1	p3	(CTG)5	15	253	267	CAACGGCTCTCAGTTCTTCC	59.989	20	CGCTGAGAAAACAGGGAAAG	59.986	20	266	72	337	CCAACGGCTCTCAGTTCTTC	59.989	20	CGCTGAGAAAACAGGGAAAG	59.986	20	267	71	337	CAACGGCTCTCAGTTCTTCC	59.989	20	AAGCACAGATCCAACAGCCT	59.874	20	235	72	306
Locus_2694_Transcript_1/1_Confidence_1.000_Length_507	2	p1	(T)10	10	442	451	TTCTCAGCGTTTCCCTGTCT	59.989	20	TCCAGTACCTTCCCGTCATC	59.927	20	175	329	503	TTCTCAGCGTTTCCCTGTCT	59.989	20	GATCCAGTACCTTCCCGTCA	59.927	20	177	329	505	CTTTCCCTGTTTTCTCAGCG	59.986	20	TCCAGTACCTTCCCGTCATC	59.927	20	186	318	503
Locus_2698_Transcript_1/4_Confidence_0.615_Length_989	1	p3	(TGC)7	21	355	375	CTTCAGCGCTTCAATTCCTC	60.096	20	GGCAATCCTCATTACATGGC	60.304	20	209	219	427	TCTTCAGCGCTTCAATTCCT	60.096	20	GGCAATCCTCATTACATGGC	60.304	20	210	218	427	CCGTTTAAACTTGCAGAGCC	59.883	20	GGCAATCCTCATTACATGGC	60.304	20	156	272	427
Locus_2698_Transcript_2/4_Confidence_0.615_Length_1022	1	p3	(TGC)7	21	355	375	CTTCAGCGCTTCAATTCCTC	60.096	20	GGCAATCCTCATTACATGGC	60.304	20	209	219	427	TCTTCAGCGCTTCAATTCCT	60.096	20	GGCAATCCTCATTACATGGC	60.304	20	210	218	427	CCGTTTAAACTTGCAGAGCC	59.883	20	GGCAATCCTCATTACATGGC	60.304	20	156	272	427
Locus_2698_Transcript_3/4_Confidence_0.308_Length_601	1	p3	(TGC)9	27	357	383	AAAGATACTCTGAGCCCGCA	59.978	20	CCTCAACATACGGCAATCCT	59.955	20	221	316	536	CAAAGATACTCTGAGCCCGC	59.978	20	CCTCAACATACGGCAATCCT	59.955	20	222	315	536	AAAGATACTCTGAGCCCGCA	59.978	20	TCAACATACGGCAATCCTGA	60.073	20	219	316	534
Locus_2698_Transcript_4/4_Confidence_0.615_Length_989	1	p3	(TGC)7	21	355	375	CTTCAGCGCTTCAATTCCTC	60.096	20	GGCAATCCTCATTACATGGC	60.304	20	209	219	427	TCTTCAGCGCTTCAATTCCT	60.096	20	GGCAATCCTCATTACATGGC	60.304	20	210	218	427	CCGTTTAAACTTGCAGAGCC	59.883	20	GGCAATCCTCATTACATGGC	60.304	20	156	272	427
Locus_2709_Transcript_1/2_Confidence_1.000_Length_494	1	p3	(GCC)5	15	117	131	GAACCAGGGGAAGAAAACCT	59.415	20	AATGCATGTCACGCAGTAGG	59.746	20	247	64	310	AGAACCAGGGGAAGAAAACC	59.415	20	AATGCATGTCACGCAGTAGG	59.746	20	248	63	310	GAACCAGGGGAAGAAAACCT	59.415	20	ACCTCAGAATGCATGTCACG	59.707	20	254	64	317
Locus_2709_Transcript_2/2_Confidence_1.000_Length_494	1	p3	(GCC)5	15	117	131	GAACCAGGGGAAGAAAACCT	59.415	20	GTAGGATGCCCACCTCAGAA	60.073	20	265	64	328	AGAACCAGGGGAAGAAAACC	59.415	20	GTAGGATGCCCACCTCAGAA	60.073	20	266	63	328	GAACCAGGGGAAGAAAACCT	59.415	20	TGACGGTGACTGCTTGTAGG	59.897	20	280	64	343
Locus_2715_Transcript_5/6_Confidence_0.538_Length_1485	1	p3	(CTG)5	15	1104	1118	AGAAAGCTACAAGGGCGTCA	60.015	20	GTGCAAAGCAGTCTGAACCA	60.032	20	266	944	1209	GAGACATGATCCGTGGAGGT	59.928	20	GTGCAAAGCAGTCTGAACCA	60.032	20	162	1048	1209	GAAAGCTACAAGGGCGTCAC	59.882	20	GTGCAAAGCAGTCTGAACCA	60.032	20	265	945	1209
Locus_2716_Transcript_3/8_Confidence_0.565_Length_1474	1	p2	(GA)7	14	1411	1424	CTCATAGGCTCCATATCCGC	59.651	20	CTCCTCACTCTCCTGTTCCG	59.978	20	155	1311	1465	GCTCATAGGCTCCATATCCG	59.651	20	CTCCTCACTCTCCTGTTCCG	59.978	20	156	1310	1465	CGCTCATAGGCTCCATATCC	59.651	20	CTCCTCACTCTCCTGTTCCG	59.978	20	157	1309	1465
Locus_2716_Transcript_4/8_Confidence_0.565_Length_1474	1	p2	(GA)7	14	1411	1424	TAGTGCCTTGACCTCCTGCT	60.012	20	CTCCTCACTCTCCTGTTCCG	59.978	20	246	1220	1465	CTCATAGGCTCCATATCCGC	59.651	20	CTCCTCACTCTCCTGTTCCG	59.978	20	155	1311	1465	GCTCATAGGCTCCATATCCG	59.651	20	CTCCTCACTCTCCTGTTCCG	59.978	20	156	1310	1465
Locus_2716_Transcript_6/8_Confidence_0.565_Length_1474	1	p2	(GA)7	14	1411	1424	CTCATAGGCTCCATATCCGC	59.651	20	CTCCTCACTCTCCTGTTCCG	59.978	20	155	1311	1465	GCTCATAGGCTCCATATCCG	59.651	20	CTCCTCACTCTCCTGTTCCG	59.978	20	156	1310	1465	CGCTCATAGGCTCCATATCC	59.651	20	CTCCTCACTCTCCTGTTCCG	59.978	20	157	1309	1465
Locus_2716_Transcript_8/8_Confidence_0.609_Length_1474	1	p2	(GA)7	14	1411	1424	CTCATAGGCTCCATATCCGC	59.651	20	CTCCTCACTCTCCTGTTCCG	59.978	20	155	1311	1465	GCTCATAGGCTCCATATCCG	59.651	20	CTCCTCACTCTCCTGTTCCG	59.978	20	156	1310	1465	CGCTCATAGGCTCCATATCC	59.651	20	CTCCTCACTCTCCTGTTCCG	59.978	20	157	1309	1465
Locus_2729_Transcript_3/5_Confidence_0.583_Length_1878	1	p2	(AT)7	14	1832	1845	CAAGCAACGGAAGCCATTAT	60.096	20	CCAACGTTTCAGATATTGATACACA	60.173	25	121	1757	1877	GTCAACACTGGCTTGCATGT	59.758	20	CCAACGTTTCAGATATTGATACACA	60.173	25	235	1643	1877	TGCCAGTTCGTTTGTTGTTC	59.740	20	CCAACGTTTCAGATATTGATACACA	60.173	25	149	1729	1877
Locus_2740_Transcript_2/4_Confidence_0.625_Length_3002	1	p3	(CAT)8	24	279	302	AAGATGCAAAATCGACAGGG	60.074	20	TTGCTGCTGAAGAAATGGTG	59.988	20	126	243	368	CCACAGGAGACGAGTAAGCC	59.867	20	TTGCTGCTGAAGAAATGGTG	59.988	20	266	103	368	AAGATGCAAAATCGACAGGG	60.074	20	TTTGCTTTGCTGCTGAAGAA	59.872	20	132	243	374
Locus_2741_Transcript_1/7_Confidence_0.588_Length_1332	1	p3	(TGC)5	15	1101	1115	ATTCCACCTGAAGAAGCCAA	59.670	20	TCAGCAGTCAAAGGCAACAC	60.032	20	129	1043	1171	TCCACCTGAAGAAGCCAAAG	60.366	20	TCAGCAGTCAAAGGCAACAC	60.032	20	127	1045	1171	ACCTGAAGAAGCCAAAGCTG	59.615	20	TCAGCAGTCAAAGGCAACAC	60.032	20	124	1048	1171
Locus_2741_Transcript_3/7_Confidence_0.529_Length_1292	1	p3	(TGC)5	15	1061	1075	ATTCCACCTGAAGAAGCCAA	59.670	20	TCAGCAGTCAAAGGCAACAC	60.032	20	129	1003	1131	TCCACCTGAAGAAGCCAAAG	60.366	20	TCAGCAGTCAAAGGCAACAC	60.032	20	127	1005	1131	ACCTGAAGAAGCCAAAGCTG	59.615	20	TCAGCAGTCAAAGGCAACAC	60.032	20	124	1008	1131
Locus_2741_Transcript_4/7_Confidence_0.529_Length_1332	1	p3	(TGC)5	15	1101	1115	ATTCCACCTGAAGAAGCCAA	59.670	20	TCAGCAGTCAAAGGCAACAC	60.032	20	129	1043	1171	TCCACCTGAAGAAGCCAAAG	60.366	20	TCAGCAGTCAAAGGCAACAC	60.032	20	127	1045	1171	ACCTGAAGAAGCCAAAGCTG	59.615	20	TCAGCAGTCAAAGGCAACAC	60.032	20	124	1048	1171
Locus_2741_Transcript_5/7_Confidence_0.529_Length_1308	1	p3	(TGC)5	15	1077	1091	ATTCCACCTGAAGAAGCCAA	59.670	20	TCAGCAGTCAAAGGCAACAC	60.032	20	129	1019	1147	TCCACCTGAAGAAGCCAAAG	60.366	20	TCAGCAGTCAAAGGCAACAC	60.032	20	127	1021	1147	ACCTGAAGAAGCCAAAGCTG	59.615	20	TCAGCAGTCAAAGGCAACAC	60.032	20	124	1024	1147
Locus_2741_Transcript_7/7_Confidence_0.529_Length_1332	1	p3	(TGC)5	15	1101	1115	ATTCCACCTGAAGAAGCCAA	59.670	20	TCAGCAGTCAAAGGCAACAC	60.032	20	129	1043	1171	TCCACCTGAAGAAGCCAAAG	60.366	20	TCAGCAGTCAAAGGCAACAC	60.032	20	127	1045	1171	ACCTGAAGAAGCCAAAGCTG	59.615	20	TCAGCAGTCAAAGGCAACAC	60.032	20	124	1048	1171
Locus_2745_Transcript_2/8_Confidence_0.524_Length_1172	1	p3	(TCG)5	15	223	237	TACGTCGTTGAACATCTGCC	59.722	20	GACGAGGAGGACGATGTGAT	60.080	20	198	161	358	GTTGAACATCTGCCCTGTCA	59.682	20	GACGAGGAGGACGATGTGAT	60.080	20	192	167	358	AACATCTGCCCTGTCATGTG	59.551	20	GACGAGGAGGACGATGTGAT	60.080	20	188	171	358
Locus_2745_Transcript_2/8_Confidence_0.524_Length_1172	2	p3	(GCC)5	15	393	407	ATCACATCGTCCTCCTCGTC	60.080	20	GGCGTTCAAGGAGAAAATGA	60.192	20	132	339	470	ATCACATCGTCCTCCTCGTC	60.080	20	AGGCGTTCAAGGAGAAAATG	59.312	20	133	339	471	ATCACATCGTCCTCCTCGTC	60.080	20	CAGGCGTTCAAGGAGAAAAT	59.312	20	134	339	472
Locus_2745_Transcript_4/8_Confidence_0.190_Length_821	1	p3	(TCG)5	15	223	237	TACGTCGTTGAACATCTGCC	59.722	20	GAGGACGATGTGATGACGC	60.231	19	192	161	352	GTTGAACATCTGCCCTGTCA	59.682	20	GAGGACGATGTGATGACGC	60.231	19	186	167	352	AACATCTGCCCTGTCATGTG	59.551	20	GAGGACGATGTGATGACGC	60.231	19	182	171	352
Locus_2754_Transcript_1/3_Confidence_0.714_Length_1353	1	p1	(T)10	10	1	10
Locus_2754_Transcript_2/3_Confidence_0.571_Length_1382	1	p1	(T)10	10	1	10
Locus_2754_Transcript_3/3_Confidence_0.571_Length_1353	1	p1	(T)10	10	1	10
Locus_2769_Transcript_1/3_Confidence_0.714_Length_1296	1	p3	(GCC)6	18	1180	1197
Locus_2769_Transcript_2/3_Confidence_0.714_Length_1296	1	p3	(GCC)6	18	1180	1197
Locus_2769_Transcript_3/3_Confidence_0.714_Length_1296	1	p3	(GCC)6	18	1180	1197
Locus_2770_Transcript_1/8_Confidence_0.609_Length_3102	1	p1	(T)10	10	2969	2978	GGGAGGTGAACTGGACTGAA	60.088	20	TGGACAAGCAACGAACATCT	59.293	20	108	2940	3047	TGAAGGGAGGTGAACTGGAC	60.088	20	TGGACAAGCAACGAACATCT	59.293	20	112	2936	3047	GTCAACCAACGATGCCTTCT	60.119	20	TGGACAAGCAACGAACATCT	59.293	20	148	2900	3047
Locus_2770_Transcript_2/8_Confidence_0.609_Length_3093	1	p1	(T)10	10	2960	2969	ATCCAACATCGACAGCATGA	60.080	20	TGGACAAGCAACGAACATCT	59.293	20	271	2768	3038	GGGAGGTGAACTGGACTGAA	60.088	20	TGGACAAGCAACGAACATCT	59.293	20	108	2931	3038	TGAAGGGAGGTGAACTGGAC	60.088	20	TGGACAAGCAACGAACATCT	59.293	20	112	2927	3038
Locus_2770_Transcript_3/8_Confidence_0.609_Length_3093	1	p1	(T)10	10	2960	2969	ATCCAACATCGACAGCATGA	60.080	20	TGGACAAGCAACGAACATCT	59.293	20	271	2768	3038	GGGAGGTGAACTGGACTGAA	60.088	20	TGGACAAGCAACGAACATCT	59.293	20	108	2931	3038	TGAAGGGAGGTGAACTGGAC	60.088	20	TGGACAAGCAACGAACATCT	59.293	20	112	2927	3038
Locus_2770_Transcript_4/8_Confidence_0.609_Length_3093	1	p1	(T)10	10	2960	2969	ATCCAACATCGACAGCATGA	60.080	20	TGGACAAGCAACGAACATCT	59.293	20	271	2768	3038	GGGAGGTGAACTGGACTGAA	60.088	20	TGGACAAGCAACGAACATCT	59.293	20	108	2931	3038	TGAAGGGAGGTGAACTGGAC	60.088	20	TGGACAAGCAACGAACATCT	59.293	20	112	2927	3038
Locus_2770_Transcript_5/8_Confidence_0.609_Length_3093	1	p1	(T)10	10	2960	2969	ATCCAACATCGACAGCATGA	60.080	20	TGGACAAGCAACGAACATCT	59.293	20	271	2768	3038	GGGAGGTGAACTGGACTGAA	60.088	20	TGGACAAGCAACGAACATCT	59.293	20	108	2931	3038	TGAAGGGAGGTGAACTGGAC	60.088	20	TGGACAAGCAACGAACATCT	59.293	20	112	2927	3038
Locus_2770_Transcript_6/8_Confidence_0.652_Length_3203	1	p1	(T)10	10	3070	3079	ATCCAACATCGACAGCATGA	60.080	20	TGGACAAGCAACGAACATCT	59.293	20	271	2878	3148	GGGAGGTGAACTGGACTGAA	60.088	20	TGGACAAGCAACGAACATCT	59.293	20	108	3041	3148	TGAAGGGAGGTGAACTGGAC	60.088	20	TGGACAAGCAACGAACATCT	59.293	20	112	3037	3148
Locus_2770_Transcript_8/8_Confidence_0.609_Length_3093	1	p1	(T)10	10	2960	2969	ATCCAACATCGACAGCATGA	60.080	20	TGGACAAGCAACGAACATCT	59.293	20	271	2768	3038	GGGAGGTGAACTGGACTGAA	60.088	20	TGGACAAGCAACGAACATCT	59.293	20	108	2931	3038	TGAAGGGAGGTGAACTGGAC	60.088	20	TGGACAAGCAACGAACATCT	59.293	20	112	2927	3038
Locus_2788_Transcript_1/10_Confidence_0.500_Length_2451	1	p3	(CGC)5	15	111	125	TCTCTCTCCTCTCGTCTCCG	59.810	20	TCCGCTACTTCTTCAGGCTC	59.717	20	269	29	297	TCTCTCTCCTCTCGTCTCCG	59.810	20	TCCGCAGGTCTTCCATACTT	59.694	20	196	29	224	TCTCTCTCCTCTCGTCTCCG	59.810	20	TTCCGCAGGTCTTCCATACT	59.694	20	197	29	225
Locus_2788_Transcript_2/10_Confidence_0.575_Length_2578	1	p3	(CGC)5	15	111	125	TCTCTCTCCTCTCGTCTCCG	59.810	20	TCCGCTACTTCTTCAGGCTC	59.717	20	269	29	297	TCTCTCTCCTCTCGTCTCCG	59.810	20	TCCGCAGGTCTTCCATACTT	59.694	20	196	29	224	TCTCTCTCCTCTCGTCTCCG	59.810	20	TTCCGCAGGTCTTCCATACT	59.694	20	197	29	225
Locus_2788_Transcript_3/10_Confidence_0.500_Length_2451	1	p3	(CGC)5	15	111	125	TCTCTCTCCTCTCGTCTCCG	59.810	20	TCCGCTACTTCTTCAGGCTC	59.717	20	269	29	297	TCTCTCTCCTCTCGTCTCCG	59.810	20	TCCGCAGGTCTTCCATACTT	59.694	20	196	29	224	TCTCTCTCCTCTCGTCTCCG	59.810	20	TTCCGCAGGTCTTCCATACT	59.694	20	197	29	225
Locus_2788_Transcript_4/10_Confidence_0.425_Length_2451	1	p3	(CGC)5	15	111	125	TCTCTCTCCTCTCGTCTCCG	59.810	20	TCCGCTACTTCTTCAGGCTC	59.717	20	269	29	297	TCTCTCTCCTCTCGTCTCCG	59.810	20	TCCGCAGGTCTTCCATACTT	59.694	20	196	29	224	TCTCTCTCCTCTCGTCTCCG	59.810	20	TTCCGCAGGTCTTCCATACT	59.694	20	197	29	225
Locus_2788_Transcript_5/10_Confidence_0.075_Length_582	1	p2	(TC)7	14	13	26
Locus_2788_Transcript_6/10_Confidence_0.475_Length_2451	1	p3	(CGC)5	15	111	125	TCTCTCTCCTCTCGTCTCCG	59.810	20	TCCGCTACTTCTTCAGGCTC	59.717	20	269	29	297	TCTCTCTCCTCTCGTCTCCG	59.810	20	TCCGCAGGTCTTCCATACTT	59.694	20	196	29	224	TCTCTCTCCTCTCGTCTCCG	59.810	20	TTCCGCAGGTCTTCCATACT	59.694	20	197	29	225
Locus_2788_Transcript_7/10_Confidence_0.500_Length_2451	1	p3	(CGC)5	15	111	125	TCTCTCTCCTCTCGTCTCCG	59.810	20	TCCGCTACTTCTTCAGGCTC	59.717	20	269	29	297	TCTCTCTCCTCTCGTCTCCG	59.810	20	TCCGCAGGTCTTCCATACTT	59.694	20	196	29	224	TCTCTCTCCTCTCGTCTCCG	59.810	20	TTCCGCAGGTCTTCCATACT	59.694	20	197	29	225
Locus_2788_Transcript_8/10_Confidence_0.450_Length_2451	1	p3	(CGC)5	15	111	125	TCTCTCTCCTCTCGTCTCCG	59.810	20	TCCGCTACTTCTTCAGGCTC	59.717	20	269	29	297	TCTCTCTCCTCTCGTCTCCG	59.810	20	TCCGCAGGTCTTCCATACTT	59.694	20	196	29	224	TCTCTCTCCTCTCGTCTCCG	59.810	20	TTCCGCAGGTCTTCCATACT	59.694	20	197	29	225
Locus_2788_Transcript_9/10_Confidence_0.525_Length_2578	1	p3	(CGC)5	15	111	125	TCTCTCTCCTCTCGTCTCCG	59.810	20	TCCGCTACTTCTTCAGGCTC	59.717	20	269	29	297	TCTCTCTCCTCTCGTCTCCG	59.810	20	TCCGCAGGTCTTCCATACTT	59.694	20	196	29	224	TCTCTCTCCTCTCGTCTCCG	59.810	20	TTCCGCAGGTCTTCCATACT	59.694	20	197	29	225
Locus_2788_Transcript_10/10_Confidence_0.500_Length_2451	1	p3	(CGC)5	15	111	125	TCTCTCTCCTCTCGTCTCCG	59.810	20	TCCGCTACTTCTTCAGGCTC	59.717	20	269	29	297	TCTCTCTCCTCTCGTCTCCG	59.810	20	TCCGCAGGTCTTCCATACTT	59.694	20	196	29	224	TCTCTCTCCTCTCGTCTCCG	59.810	20	TTCCGCAGGTCTTCCATACT	59.694	20	197	29	225
Locus_2799_Transcript_4/8_Confidence_0.619_Length_2105	1	p3	(CTG)5	15	278	292	AGCTTGTCCCCCATCTTCTT	60.074	20	ACTTCACATCCCGATTCGAC	59.934	20	245	182	426	AGCTTGTCCCCCATCTTCTT	60.074	20	AGCTACAGGAGGACGCTTTG	59.639	20	190	182	371	AGCTTGTCCCCCATCTTCTT	60.074	20	TACAGGAGGACGCTTTGGAG	60.388	20	187	182	368
Locus_2820_Transcript_8/10_Confidence_0.613_Length_3009	1	p1	(A)11	11	788	798	CGACGAGTACAGAATGCGAA	60.011	20	TGTAAGATTCTCCTGCCGCT	59.978	20	247	645	891	GCGGCAGAAATTTGAAGAAG	59.960	20	TGTAAGATTCTCCTGCCGCT	59.978	20	187	705	891	CGGAAGATTTGAGGAAGCAG	59.948	20	TGTAAGATTCTCCTGCCGCT	59.978	20	206	686	891
Locus_2829_Transcript_6/7_Confidence_0.500_Length_1963	1	p1	(A)10	10	1909	1918	CCCTCCCCATCACAACTAGA	59.920	20	TTAATAGTCAGTGCTTGAGAATTACAT	57.019	27	196	1756	1951	ACCGTTGCCCTGTTCTGTAG	60.171	20	TTAATAGTCAGTGCTTGAGAATTACAT	57.019	27	251	1701	1951	TGCCCTGTTCTGTAGCGACT	60.996	20	TTAATAGTCAGTGCTTGAGAATTACAT	57.019	27	246	1706	1951
Locus_2833_Transcript_1/1_Confidence_1.000_Length_883	1	p3	(GGA)6	18	383	400	CAAGATATTGGCGTCGTGAA	59.688	20	GCGCTGCGTGTAGATGTAGT	59.130	20	255	236	490	CAAGATATTGGCGTCGTGAA	59.688	20	CTCCTCTGCATGCAATCCTC	60.914	20	212	236	447	CAAGATATTGGCGTCGTGAA	59.688	20	TCCTCTGCATGCAATCCTC	59.891	19	211	236	446
Locus_2840_Transcript_11/14_Confidence_0.186_Length_1203	1	p1	(A)11	11	74	84	AGTCAACACTTTTGCCCCC	59.958	19	AAGCTGCCAGAAGTTACCCA	59.875	20	132	49	180	AGTCAACACTTTTGCCCCC	59.958	19	CAAGCTGCCAGAAGTTACCC	59.875	20	133	49	181	AGTCAACACTTTTGCCCCC	59.958	19	CCAAGCTGCCAGAAGTTACC	59.875	20	134	49	182
Locus_2840_Transcript_13/14_Confidence_0.116_Length_751	1	p1	(A)11	11	74	84	AGTCAACACTTTTGCCCCC	59.958	19	AAGCTGCCAGAAGTTACCCA	59.875	20	132	49	180	AGTCAACACTTTTGCCCCC	59.958	19	CAAGCTGCCAGAAGTTACCC	59.875	20	133	49	181	AGTCAACACTTTTGCCCCC	59.958	19	CCAAGCTGCCAGAAGTTACC	59.875	20	134	49	182
Locus_2852_Transcript_4/10_Confidence_0.607_Length_2258	1	p3	(AAG)5	15	362	376	GAAGGCAACAAGATGTTCGG	60.636	20	ATGAAGATCTTGCGGTCGAT	59.658	20	236	184	419	GGAGGAGGAGGAGCAGACTAA	59.965	21	ATGAAGATCTTGCGGTCGAT	59.658	20	257	163	419	GGAGGAGCAGACTAAGAAGGC	59.613	21	ATGAAGATCTTGCGGTCGAT	59.658	20	251	169	419
Locus_2852_Transcript_5/10_Confidence_0.679_Length_2258	1	p3	(AAG)5	15	362	376	GAAGGCAACAAGATGTTCGG	60.636	20	ATGGTTCCGACTGTCCACAT	60.246	20	254	184	437	GAAGGCAACAAGATGTTCGG	60.636	20	TTCCGACTGTCCACATGAAG	59.676	20	250	184	433	GAAGGCAACAAGATGTTCGG	60.636	20	ATGAAGATCTTGCGGTCGAT	59.658	20	236	184	419
Locus_2857_Transcript_1/4_Confidence_0.600_Length_1018	1	p1	(A)10	10	984	993	GCTCCATGGATTTGATTGCT	60.043	20	GGCAAGACCAACCTCTCTGG	62.145	20	197	821	1017	GCTCCATGGATTTGATTGCT	60.043	20	GCAAGACCAACCTCTCTGGC	62.296	20	196	821	1016	TCTCTCTGGGGTCCTTTGTG	60.229	20	GGCAAGACCAACCTCTCTGG	62.145	20	168	850	1017
Locus_2857_Transcript_2/4_Confidence_0.700_Length_1018	1	p1	(A)10	10	984	993	GCTCCATGGATTTGATTGCT	60.043	20	GGCAAGACCAACCTCTCTGG	62.145	20	197	821	1017	GCTCCATGGATTTGATTGCT	60.043	20	GCAAGACCAACCTCTCTGGC	62.296	20	196	821	1016	TCTCTCTGGGGTCCTTTGTG	60.229	20	GGCAAGACCAACCTCTCTGG	62.145	20	168	850	1017
Locus_2857_Transcript_3/4_Confidence_0.600_Length_1018	1	p1	(A)10	10	984	993	GCTCCATGGATTTGATTGCT	60.043	20	GGCAAGACCAACCTCTCTGG	62.145	20	197	821	1017	GCTCCATGGATTTGATTGCT	60.043	20	GCAAGACCAACCTCTCTGGC	62.296	20	196	821	1016	TCTCTCTGGGGTCCTTTGTG	60.229	20	GGCAAGACCAACCTCTCTGG	62.145	20	168	850	1017
Locus_2857_Transcript_4/4_Confidence_0.700_Length_1018	1	p1	(A)10	10	984	993	GCTCCATGGATTTGATTGCT	60.043	20	GGCAAGACCAACCTCTCTGG	62.145	20	197	821	1017	GCTCCATGGATTTGATTGCT	60.043	20	GCAAGACCAACCTCTCTGGC	62.296	20	196	821	1016	TCTCTCTGGGGTCCTTTGTG	60.229	20	GGCAAGACCAACCTCTCTGG	62.145	20	168	850	1017
Locus_2860_Transcript_3/6_Confidence_0.538_Length_1421	1	p3	(TCT)5	15	1269	1283	CTTGTTGGTGGGGTTCTTGT	59.861	20	CCGTACCAAAACAAACAGCA	59.627	20	260	1115	1374	CTTGTTGGTGGGGTTCTTGT	59.861	20	CCCGTACCAAAACAAACAGC	60.399	20	261	1115	1375	AACTTGTTCTCGGCCTCCTT	60.247	20	CCGTACCAAAACAAACAGCA	59.627	20	280	1095	1374
Locus_2878_Transcript_1/5_Confidence_0.667_Length_1968	1	p2	(AC)8	16	87	102	ACCACAAAGACCAGGCATTC	59.973	20	GTTTGGGTCTGTCGGTGTCT	60.009	20	125	23	147	ACCACAAAGACCAGGCATTC	59.973	20	AGTTTGGGTCTGTCGGTGTC	60.009	20	126	23	148	ACCACAAAGACCAGGCATTC	59.973	20	GAGTTTGGGTCTGTCGGTGT	60.009	20	127	23	149
Locus_2878_Transcript_2/5_Confidence_0.542_Length_1968	1	p2	(AC)8	16	87	102	ACCACAAAGACCAGGCATTC	59.973	20	GTTTGGGTCTGTCGGTGTCT	60.009	20	125	23	147	ACCACAAAGACCAGGCATTC	59.973	20	AGTTTGGGTCTGTCGGTGTC	60.009	20	126	23	148	ACCACAAAGACCAGGCATTC	59.973	20	GAGTTTGGGTCTGTCGGTGT	60.009	20	127	23	149
Locus_2878_Transcript_3/5_Confidence_0.625_Length_1968	1	p2	(AC)8	16	87	102	ACCACAAAGACCAGGCATTC	59.973	20	GTTTGGGTCTGTCGGTGTCT	60.009	20	125	23	147	ACCACAAAGACCAGGCATTC	59.973	20	AGTTTGGGTCTGTCGGTGTC	60.009	20	126	23	148	ACCACAAAGACCAGGCATTC	59.973	20	GAGTTTGGGTCTGTCGGTGT	60.009	20	127	23	149
Locus_2878_Transcript_4/5_Confidence_0.583_Length_1968	1	p2	(AC)8	16	87	102	ACCACAAAGACCAGGCATTC	59.973	20	GTTTGGGTCTGTCGGTGTCT	60.009	20	125	23	147	ACCACAAAGACCAGGCATTC	59.973	20	AGTTTGGGTCTGTCGGTGTC	60.009	20	126	23	148	ACCACAAAGACCAGGCATTC	59.973	20	GAGTTTGGGTCTGTCGGTGT	60.009	20	127	23	149
Locus_2878_Transcript_5/5_Confidence_0.583_Length_1968	1	p2	(AC)8	16	87	102	ACCACAAAGACCAGGCATTC	59.973	20	GTTTGGGTCTGTCGGTGTCT	60.009	20	125	23	147	ACCACAAAGACCAGGCATTC	59.973	20	AGTTTGGGTCTGTCGGTGTC	60.009	20	126	23	148	ACCACAAAGACCAGGCATTC	59.973	20	GAGTTTGGGTCTGTCGGTGT	60.009	20	127	23	149
Locus_2882_Transcript_2/5_Confidence_0.526_Length_497	1	p1	(G)10	10	158	167	GTGCAACACTCATGGAATGG	59.967	20	CGCAATTGCAGCAAAAGATA	59.980	20	213	116	328	GTGCAACACTCATGGAATGG	59.967	20	CTAACCATCCGCCTAACCAA	59.953	20	167	116	282	TATGGACGACTTGGAGCACA	60.263	20	TCACCAGATCCATCCTCCTC	60.008	20	188	27	214
Locus_2882_Transcript_4/5_Confidence_0.211_Length_1153	1	p1	(G)10	10	158	167	GTGCAACACTCATGGAATGG	59.967	20	CTAACCATCCGCCTAACCAA	59.953	20	167	116	282	GTGCAACACTCATGGAATGG	59.967	20	CTTGATGCGAGATCAACCCT	60.218	20	207	116	322	TATGGACGACTTGGAGCACA	60.263	20	TCACCAGATCCATCCTCCTC	60.008	20	188	27	214
Locus_2884_Transcript_4/6_Confidence_0.667_Length_1768	1	p1	(C)10	10	295	304	GAGGGCCCCATAAAGAAGTC	59.903	20	GAAGGCTTCCACATTTCCAA	60.051	20	252	244	495	GAGGGCCCCATAAAGAAGTC	59.903	20	TCAGCGCTTATTGGGAGATT	59.807	20	181	244	424	GAGGGCCCCATAAAGAAGTC	59.903	20	GTCAGATCCCTGGTCTCTCG	59.792	20	149	244	392
Locus_2885_Transcript_1/6_Confidence_0.462_Length_570	1	p3	(AAG)6	18	296	313	CGGGCCAATTTCTATTGCTA	60.054	20	TTCAGAGCTTCCACCTTCGT	59.989	20	189	187	375	CGGGCCAATTTCTATTGCTA	60.054	20	AGGTGATCATAATCGGGCTG	59.917	20	266	187	452	CGGGCCAATTTCTATTGCTA	60.054	20	CATCTTGCCAGCTTCACTCA	60.136	20	228	187	414
Locus_2885_Transcript_5/6_Confidence_0.385_Length_570	1	p3	(AAG)6	18	296	313	CGGGCCAATTTCTATTGCTA	60.054	20	AGGTGATCATAATCGGCCTG	59.917	20	266	187	452	CGGGCCAATTTCTATTGCTA	60.054	20	CATCTTGCCAGCTTCACTCA	60.136	20	228	187	414	CGGGCCAATTTCTATTGCTA	60.054	20	GGTGATCATAATCGGCCTGT	59.780	20	265	187	451
Locus_2885_Transcript_6/6_Confidence_0.385_Length_869	1	p3	(AAG)6	18	296	313	CGGGCCAATTTCTATTGCTA	60.054	20	TTCAGAGCTTCCACCTTCGT	59.989	20	189	187	375	CGGGCCAATTTCTATTGCTA	60.054	20	AGGTGATCATAATCGGGCTG	59.917	20	266	187	452	CGGGCCAATTTCTATTGCTA	60.054	20	CATCTTGCCAGCTTCACTCA	60.136	20	228	187	414
Locus_2910_Transcript_1/3_Confidence_0.667_Length_1701	1	p1	(T)10	10	1449	1458	TTGTCACCACTCGTTTCTGC	59.880	20	CGTTGTAGGTGACGGTCCTT	60.028	20	145	1419	1563	TCACCACTCGTTTCTGCATC	59.837	20	CGTTGTAGGTGACGGTCCTT	60.028	20	142	1422	1563	TTCATCCGTCTGAACGAACA	60.240	20	CGTTGTAGGTGACGGTCCTT	60.028	20	215	1349	1563
Locus_2915_Transcript_1/9_Confidence_0.609_Length_1449	1	c	(AG)16gtgtacaacaaagcagcatcctctg(GCC)7	78	1	78
Locus_2915_Transcript_2/9_Confidence_0.652_Length_1468	1	p3	(GCC)5	15	74	88	CTCGGATCACTTCTACCCCA	60.065	20	TGCTTGACCTGGATCATCAC	59.637	20	263	0	262	CTCGGATCACTTCTACCCCA	60.065	20	GTGCTTGACCTGGATCATCA	59.637	20	264	0	263	CTCGGATCACTTCTACCCCA	60.065	20	GCTTGACCTGGATCATCACC	60.484	20	262	0	261
Locus_2915_Transcript_3/9_Confidence_0.652_Length_1471	1	p3	(GCC)5	15	65	79	CCACCCGAGAGAGAGGTGTA	60.252	20	ACTCGAGGAGCGAGACGTAG	59.769	20	280	24	303	CCACCCGAGAGAGAGGTGTA	60.252	20	TGCTTGACCTGGATCATCAC	59.637	20	242	24	265	CCACCCGAGAGAGAGGTGTA	60.252	20	GTGCTTGACCTGGATCATCA	59.637	20	243	24	266
Locus_2915_Transcript_4/9_Confidence_0.609_Length_1471	1	p3	(GCC)5	15	65	79	CCACCCGAGAGAGAGGTGTA	60.252	20	ACTCGAGGAGCGAGACGTAG	59.769	20	280	24	303	CCACCCGAGAGAGAGGTGTA	60.252	20	TGCTTGACCTGGATCATCAC	59.637	20	242	24	265	CCACCCGAGAGAGAGGTGTA	60.252	20	GTGCTTGACCTGGATCATCA	59.637	20	243	24	266
Locus_2915_Transcript_5/9_Confidence_0.609_Length_1471	1	p3	(GCC)5	15	65	79	CCACCCGAGAGAGAGGTGTA	60.252	20	ACTCGAGGAGCGAGACGTAG	59.769	20	280	24	303	CCACCCGAGAGAGAGGTGTA	60.252	20	TGCTTGACCTGGATCATCAC	59.637	20	242	24	265	CCACCCGAGAGAGAGGTGTA	60.252	20	GTGCTTGACCTGGATCATCA	59.637	20	243	24	266
Locus_2915_Transcript_6/9_Confidence_0.652_Length_1471	1	p3	(GCC)5	15	65	79	CCACCCGAGAGAGAGGTGTA	60.252	20	ACTCGAGGAGCGAGACGTAG	59.769	20	280	24	303	CCACCCGAGAGAGAGGTGTA	60.252	20	TGCTTGACCTGGATCATCAC	59.637	20	242	24	265	CCACCCGAGAGAGAGGTGTA	60.252	20	GTGCTTGACCTGGATCATCA	59.637	20	243	24	266
Locus_2915_Transcript_7/9_Confidence_0.652_Length_1472	1	p3	(GCC)5	15	65	79	CCACCCGAGAGAGAGGTGTA	60.252	20	ACTCGAGGAGCGAGACGTAG	59.769	20	280	24	303	CCACCCGAGAGAGAGGTGTA	60.252	20	TGCTTGACCTGGATCATCAC	59.637	20	242	24	265	CCACCCGAGAGAGAGGTGTA	60.252	20	GTGCTTGACCTGGATCATCA	59.637	20	243	24	266
Locus_2915_Transcript_8/9_Confidence_0.609_Length_1469	1	p3	(GCC)5	15	65	79	CCACCCGAGAGAGAGGTGTA	60.252	20	ACTCGAGGAGCGAGACGTAG	59.769	20	280	24	303	CCACCCGAGAGAGAGGTGTA	60.252	20	TGCTTGACCTGGATCATCAC	59.637	20	242	24	265	CCACCCGAGAGAGAGGTGTA	60.252	20	GTGCTTGACCTGGATCATCA	59.637	20	243	24	266
Locus_2915_Transcript_8/9_Confidence_0.609_Length_1469	2	p1	(A)10	10	1460	1469
Locus_2915_Transcript_9/9_Confidence_0.652_Length_1471	1	p3	(GCC)5	15	65	79	CCACCCGAGAGAGAGGTGTA	60.252	20	ACTCGAGGAGCGAGACGTAG	59.769	20	280	24	303	CCACCCGAGAGAGAGGTGTA	60.252	20	TGCTTGACCTGGATCATCAC	59.637	20	242	24	265	CCACCCGAGAGAGAGGTGTA	60.252	20	GTGCTTGACCTGGATCATCA	59.637	20	243	24	266
Locus_2918_Transcript_1/1_Confidence_1.000_Length_454	1	p1	(T)10	10	1	10
Locus_2922_Transcript_1/1_Confidence_1.000_Length_371	1	p4	(CATC)5	20	74	93	GACGGAAATCGGATCCATAG	59.344	20	CCGAGGCGATACTACCATGT	59.978	20	146	27	172	TAGAAGGAGACGGAAATCGG	59.264	20	CCGAGGCGATACTACCATGT	59.978	20	154	19	172	GACGGAAATCGGATCCATAG	59.344	20	GCTACATCAAGAGCCCCAAC	59.700	20	215	27	241
Locus_2933_Transcript_1/1_Confidence_1.000_Length_541	1	p1	(A)10	10	532	541
Locus_2935_Transcript_2/5_Confidence_0.455_Length_1142	1	p1	(A)10	10	1077	1086	GCCATTGGGTACCTGAAGAA	59.933	20	CAACAGTACTCTCTGCACTGCC	60.118	22	216	922	1137	GCCATTGGGTACCTGAAGAA	59.933	20	GGCAACAGTACTCTCTGCACTG	60.118	22	218	922	1139	GAAGCTCTCCGAGATGGATG	59.910	20	CAACAGTACTCTCTGCACTGCC	60.118	22	199	939	1137
Locus_2938_Transcript_1/4_Confidence_0.417_Length_888	1	p3	(CCT)6	18	794	811	GAAGAAGCCCATGATGAAGC	59.780	20	GAGAGTGCGAGGGAGATCAT	59.364	20	196	659	854	ATGAAGCAGAGGCTGGAATG	60.362	20	GAGAGTGCGAGGGAGATCAT	59.364	20	183	672	854	AAGCCCATGATGAAGCAGAG	60.362	20	GAGAGTGCGAGGGAGATCAT	59.364	20	192	663	854
Locus_2940_Transcript_2/5_Confidence_0.667_Length_1316	1	p1	(T)11	11	1	11
Locus_2943_Transcript_1/10_Confidence_0.519_Length_2302	1	p3	(CTG)5	15	406	420	CAAACCTGAACTCAGACGCA	60.025	20	GGAAGAGGGCTTCTTTGGAC	60.190	20	200	311	510	CAAACCTGAACTCAGACGCA	60.025	20	ATGGCGACGGTATGTTCAAT	60.221	20	159	311	469	AGCCGTCGTTGTTCTTCTGT	59.914	20	GGAAGAGGGCTTCTTTGGAC	60.190	20	257	254	510
Locus_2943_Transcript_2/10_Confidence_0.556_Length_2302	1	p3	(CTG)5	15	406	420	CAAACCTGAACTCAGACGCA	60.025	20	GGAAGAGGGCTTCTTTGGAC	60.190	20	200	311	510	CAAACCTGAACTCAGACGCA	60.025	20	ATGGCGACGGTATGTTCAAT	60.221	20	159	311	469	AGCCGTCGTTGTTCTTCTGT	59.914	20	GGAAGAGGGCTTCTTTGGAC	60.190	20	257	254	510
Locus_2943_Transcript_3/10_Confidence_0.296_Length_997	1	p3	(CTG)5	15	406	420	CAAACCTGAACTCAGACGCA	60.025	20	GGAAGAGGGCTTCTTTGGAC	60.190	20	200	311	510	CAAACCTGAACTCAGACGCA	60.025	20	ATGGCGACGGTATGTTCAAT	60.221	20	159	311	469	AGCCGTCGTTGTTCTTCTGT	59.914	20	GGAAGAGGGCTTCTTTGGAC	60.190	20	257	254	510
Locus_2943_Transcript_4/10_Confidence_0.296_Length_997	1	p3	(CTG)5	15	406	420	CAAACCTGAACTCAGACGCA	60.025	20	GGAAGAGGGCTTCTTTGGAC	60.190	20	200	311	510	CAAACCTGAACTCAGACGCA	60.025	20	ATGGCGACGGTATGTTCAAT	60.221	20	159	311	469	AGCCGTCGTTGTTCTTCTGT	59.914	20	GGAAGAGGGCTTCTTTGGAC	60.190	20	257	254	510
Locus_2943_Transcript_5/10_Confidence_0.481_Length_2302	1	p3	(CTG)5	15	406	420	CAAACCTGAACTCAGACGCA	60.025	20	GGAAGAGGGCTTCTTTGGAC	60.190	20	200	311	510	CAAACCTGAACTCAGACGCA	60.025	20	ATGGCGACGGTATGTTCAAT	60.221	20	159	311	469	AGCCGTCGTTGTTCTTCTGT	59.914	20	GGAAGAGGGCTTCTTTGGAC	60.190	20	257	254	510
Locus_2943_Transcript_6/10_Confidence_0.481_Length_2254	1	p3	(CTG)5	15	358	372	CAAACCTGAACTCAGACGCA	60.025	20	GGAAGAGGGCTTCTTTGGAC	60.190	20	200	263	462	CAAACCTGAACTCAGACGCA	60.025	20	ATGGCGACGGTATGTTCAAT	60.221	20	159	263	421	AGCCGTCGTTGTTCTTCTGT	59.914	20	GGAAGAGGGCTTCTTTGGAC	60.190	20	257	206	462
Locus_2943_Transcript_7/10_Confidence_0.481_Length_2302	1	p3	(CTG)5	15	406	420	CAAACCTGAACTCAGACGCA	60.025	20	GGAAGAGGGCTTCTTTGGAC	60.190	20	200	311	510	CAAACCTGAACTCAGACGCA	60.025	20	ATGGCGACGGTATGTTCAAT	60.221	20	159	311	469	AGCCGTCGTTGTTCTTCTGT	59.914	20	GGAAGAGGGCTTCTTTGGAC	60.190	20	257	254	510
Locus_2943_Transcript_10/10_Confidence_0.481_Length_2302	1	p3	(CTG)5	15	406	420	CAAACCTGAACTCAGACGCA	60.025	20	GGAAGAGGGCTTCTTTGGAC	60.190	20	200	311	510	CAAACCTGAACTCAGACGCA	60.025	20	ATGGCGACGGTATGTTCAAT	60.221	20	159	311	469	AGCCGTCGTTGTTCTTCTGT	59.914	20	GGAAGAGGGCTTCTTTGGAC	60.190	20	257	254	510
Locus_2961_Transcript_2/6_Confidence_0.133_Length_267	1	c	(GGAT)6ctccgcgcaacccagcccagtcgggcgactacggaggggagaagcggctgccggaagtcgccgagg(GAA)10	120	112	231	TCCTCCTTCCTCTGTCCCTT	60.186	20	AGACTCGTCCACATCATCCC	59.928	20	214	42	255	CTCCTCCTTCCTCTGTCCCT	59.801	20	AGACTCGTCCACATCATCCC	59.928	20	215	41	255	GGACCTCCATTTGAGTTTGC	59.532	20	AGACTCGTCCACATCATCCC	59.928	20	238	18	255
Locus_2961_Transcript_4/6_Confidence_0.533_Length_1054	1	c	(GGAT)6ctccgcgcaacccagcccagtcgggcgactacggaggggagaagcggctgccggaagtcgccgagg(GAA)10	120	899	1018	TCCTCCTTCCTCTGTCCCTT	60.186	20	AGACTCGTCCACATCATCCC	59.928	20	214	829	1042	CTCCTCCTTCCTCTGTCCCT	59.801	20	AGACTCGTCCACATCATCCC	59.928	20	215	828	1042	GGACCTCCATTTGAGTTTGC	59.532	20	AGACTCGTCCACATCATCCC	59.928	20	238	805	1042
Locus_2961_Transcript_5/6_Confidence_0.467_Length_1305	1	p3	(GCA)6	18	56	73
Locus_2961_Transcript_5/6_Confidence_0.467_Length_1305	2	c	(GGAT)6ctccgcgcaacccagcccagtcgggcgactacggaggggagaagcggctgccggaagtcgccgagg(GAA)10	120	1150	1269	TCCTCCTTCCTCTGTCCCTT	60.186	20	AGACTCGTCCACATCATCCC	59.928	20	214	1080	1293	CTCCTCCTTCCTCTGTCCCT	59.801	20	AGACTCGTCCACATCATCCC	59.928	20	215	1079	1293	GGACCTCCATTTGAGTTTGC	59.532	20	AGACTCGTCCACATCATCCC	59.928	20	238	1056	1293
Locus_2961_Transcript_6/6_Confidence_0.533_Length_1261	1	c	(GGAT)6ctccgcgcaacccagcccagtcgggcgactacggaggggagaagcggctgccggaagtcgccgagg(GAA)10	120	1106	1225	TCCTCCTTCCTCTGTCCCTT	60.186	20	AGACTCGTCCACATCATCCC	59.928	20	214	1036	1249	CTCCTCCTTCCTCTGTCCCT	59.801	20	AGACTCGTCCACATCATCCC	59.928	20	215	1035	1249	GGACCTCCATTTGAGTTTGC	59.532	20	AGACTCGTCCACATCATCCC	59.928	20	238	1012	1249
Locus_2976_Transcript_1/2_Confidence_1.000_Length_1830	1	p1	(A)10	10	1821	1830
Locus_2976_Transcript_2/2_Confidence_1.000_Length_1704	1	p1	(A)10	10	1695	1704
Locus_2980_Transcript_2/9_Confidence_0.455_Length_1591	1	p3	(AGG)5	15	823	837	ATATCACAGAGGCGCAGCTT	60.007	20	TACCTCAGCCTGCTCCAACT	60.012	20	274	607	880	CACCTAGGGCTTCAGCTTTG	60.008	20	TACCTCAGCCTGCTCCAACT	60.012	20	120	761	880	CACCTAGGGCTTCAGCTTTG	60.008	20	GCTTCAATACCTCAGCCTGC	59.985	20	127	761	887
Locus_2980_Transcript_3/9_Confidence_0.455_Length_1591	1	p3	(AGG)5	15	823	837	ATATCACAGAGGCGCAGCTT	60.007	20	TACCTCAGCCTGCTCCAACT	60.012	20	274	607	880	CACCTAGGGCTTCAGCTTTG	60.008	20	TACCTCAGCCTGCTCCAACT	60.012	20	120	761	880	CACCTAGGGCTTCAGCTTTG	60.008	20	GCTTCAATACCTCAGCCTGC	59.985	20	127	761	887
Locus_2980_Transcript_4/9_Confidence_0.409_Length_1591	1	p3	(AGG)5	15	823	837	CACCTAGGGCTTCAGCTTTG	60.008	20	TACCTCAGCCTGCTCCAACT	60.012	20	120	761	880	CACCTAGGGCTTCAGCTTTG	60.008	20	GCTTCAATACCTCAGCCTGC	59.985	20	127	761	887	CACCTAGGGCTTCAGCTTTG	60.008	20	GCTACCCTCTTGCTTGATGC	59.985	20	163	761	923
Locus_2980_Transcript_7/9_Confidence_0.455_Length_1604	1	p3	(AGG)5	15	836	850	ATATCACAGAGGCGCAGCTT	60.007	20	TACCTCAGCCTGCTCCAACT	60.012	20	274	620	893	CACCTAGGGCTTCAGCTTTG	60.008	20	TACCTCAGCCTGCTCCAACT	60.012	20	120	774	893	CACCTAGGGCTTCAGCTTTG	60.008	20	GCTTCAATACCTCAGCCTGC	59.985	20	127	774	900
Locus_2980_Transcript_9/9_Confidence_0.455_Length_1591	1	p3	(AGG)5	15	823	837	ATATCACAGAGGCGCAGCTT	60.007	20	TACCTCAGCCTGCTCCAACT	60.012	20	274	607	880	CACCTAGGGCTTCAGCTTTG	60.008	20	TACCTCAGCCTGCTCCAACT	60.012	20	120	761	880	CACCTAGGGCTTCAGCTTTG	60.008	20	GCTTCAATACCTCAGCCTGC	59.985	20	127	761	887
Locus_2982_Transcript_1/5_Confidence_0.385_Length_1364	1	p3	(ATG)5	15	704	718	TGATAAAGGGCCAACACACA	59.964	20	CAAGTGCAGACAGCAAAGGA	60.175	20	174	638	811	GTGAAGGGATGCTGGTTGAT	59.934	20	CAAGTGCAGACAGCAAAGGA	60.175	20	190	622	811	TGATAAAGGGCCAACACACA	59.964	20	AGCATGCAGAATCATGGACA	60.233	20	270	638	907
Locus_2982_Transcript_4/5_Confidence_0.385_Length_1364	1	p3	(ATG)5	15	704	718	TGATAAAGGGCCAACACACA	59.964	20	GCAGAATCATGGGCAAAAGT	60.081	20	265	638	902	TGATAAAGGGCCAACACACA	59.964	20	CAAGTGCAGACAGCAAAGGA	60.175	20	174	638	811	GTGAAGGGATGCTGGTTGAT	59.934	20	CAAGTGCAGACAGCAAAGGA	60.175	20	190	622	811
Locus_2990_Transcript_1/6_Confidence_0.688_Length_2291	1	p1	(T)10	10	2225	2234	TCACTGGCTGCAGACAAAAC	60.032	20	GCAGAAAGGTGGTCCTGAAA	60.232	20	222	2061	2282	AGACTGCCACAGGACTTGCT	60.057	20	GCAGAAAGGTGGTCCTGAAA	60.232	20	255	2028	2282	ATTTGGCGATCTCATTCACC	59.900	20	GCAGAAAGGTGGTCCTGAAA	60.232	20	112	2171	2282
Locus_2990_Transcript_2/6_Confidence_0.688_Length_2291	1	p1	(T)10	10	2225	2234	TCACTGGCTGCAGACAAAAC	60.032	20	GCAGAAAGGTGGTCCTGAAA	60.232	20	222	2061	2282	AGACTGCCACAGGACTTGCT	60.057	20	GCAGAAAGGTGGTCCTGAAA	60.232	20	255	2028	2282	ATTTGGCGATCTCATTCACC	59.900	20	GCAGAAAGGTGGTCCTGAAA	60.232	20	112	2171	2282
Locus_2990_Transcript_3/6_Confidence_0.688_Length_2291	1	p1	(T)10	10	2225	2234	TCACTGGCTGCAGACAAAAC	60.032	20	GCAGAAAGGTGGTCCTGAAA	60.232	20	222	2061	2282	AGACTGCCACAGGACTTGCT	60.057	20	GCAGAAAGGTGGTCCTGAAA	60.232	20	255	2028	2282	ATTTGGCGATCTCATTCACC	59.900	20	GCAGAAAGGTGGTCCTGAAA	60.232	20	112	2171	2282
Locus_2990_Transcript_4/6_Confidence_0.688_Length_2291	1	p1	(T)10	10	2225	2234	TCACTGGCTGCAGACAAAAC	60.032	20	GCAGAAAGGTGGTCCTGAAA	60.232	20	222	2061	2282	AGACTGCCACAGGACTTGCT	60.057	20	GCAGAAAGGTGGTCCTGAAA	60.232	20	255	2028	2282	ATTTGGCGATCTCATTCACC	59.900	20	GCAGAAAGGTGGTCCTGAAA	60.232	20	112	2171	2282
Locus_2990_Transcript_6/6_Confidence_0.688_Length_2291	1	p1	(T)10	10	2225	2234	TCACTGGCTGCAGACAAAAC	60.032	20	GCAGAAAGGTGGTCCTGAAA	60.232	20	222	2061	2282	AGACTGCCACAGGACTTGCT	60.057	20	GCAGAAAGGTGGTCCTGAAA	60.232	20	255	2028	2282	ATTTGGCGATCTCATTCACC	59.900	20	GCAGAAAGGTGGTCCTGAAA	60.232	20	112	2171	2282
Locus_2992_Transcript_1/6_Confidence_0.615_Length_1233	1	p3	(CCT)5	15	58	72	GCATCGTGATCTGTTTCCAA	59.654	20	TAATCCACTCATCCATCGCC	60.833	20	186	16	201	GCATCGTGATCTGTTTCCAA	59.654	20	GGCCTGGTTAATCCACTCAT	58.864	20	194	16	209	GCATCGTGATCTGTTTCCAA	59.654	20	CCTGGTTAATCCACTCATCCA	59.799	21	192	16	207
Locus_2992_Transcript_2/6_Confidence_0.615_Length_1083	1	p1	(T)11	11	1017	1027	GCAATGTTTCAGCAGTCGAA	59.995	20	TGCCTCTACAGAGTCAGCACA	59.785	21	180	902	1081	ATTCAACTTCAGCCAATGCC	60.081	20	TGCCTCTACAGAGTCAGCACA	59.785	21	239	843	1081	GGCATTCAACTTCAGCCAAT	60.081	20	TGCCTCTACAGAGTCAGCACA	59.785	21	242	840	1081
Locus_2994_Transcript_1/1_Confidence_1.000_Length_478	1	p1	(T)10	10	1	10
Locus_2998_Transcript_1/10_Confidence_0.615_Length_2130	1	p3	(GAT)6	18	105	122	ACTTCCAAGAACCGTCCCTT	59.972	20	GTGCACCATATTGTCGATGC	59.963	20	147	20	166	ACTTCCAAGAACCGTCCCTT	59.972	20	CACAATATCCACCACCCCTC	60.050	20	183	20	202	ACTTCCAAGAACCGTCCCTT	59.972	20	AGACCCCACAATATCCACCA	60.050	20	189	20	208
Locus_2998_Transcript_2/10_Confidence_0.577_Length_2130	1	p3	(GAT)6	18	105	122	ACTTCCAAGAACCGTCCCTT	59.972	20	GTGCACCATATTGTCGATGC	59.963	20	147	20	166	ACTTCCAAGAACCGTCCCTT	59.972	20	CACAATATCCACCACCCCTC	60.050	20	183	20	202	ACTTCCAAGAACCGTCCCTT	59.972	20	AGACCCCACAATATCCACCA	60.050	20	189	20	208
Locus_2998_Transcript_3/10_Confidence_0.385_Length_1463	1	p3	(GAT)6	18	105	122	ACTTCCAAGAACCGTCCCTT	59.972	20	GTGCACCATATTGTCGATGC	59.963	20	147	20	166	ACTTCCAAGAACCGTCCCTT	59.972	20	CACAATATCCACCACCCCTC	60.050	20	183	20	202	ACTTCCAAGAACCGTCCCTT	59.972	20	AGACCCCACAATATCCACCA	60.050	20	189	20	208
Locus_2998_Transcript_4/10_Confidence_0.538_Length_2130	1	p3	(GAT)6	18	105	122	ACTTCCAAGAACCGTCCCTT	59.972	20	GTGCACCATATTGTCGATGC	59.963	20	147	20	166	ACTTCCAAGAACCGTCCCTT	59.972	20	CACAATATCCACCACCCCTC	60.050	20	183	20	202	ACTTCCAAGAACCGTCCCTT	59.972	20	AGACCCCACAATATCCACCA	60.050	20	189	20	208
Locus_2998_Transcript_5/10_Confidence_0.577_Length_2130	1	p3	(GAT)6	18	105	122	ACTTCCAAGAACCGTCCCTT	59.972	20	GTGCACCATATTGTCGATGC	59.963	20	147	20	166	ACTTCCAAGAACCGTCCCTT	59.972	20	CACAATATCCACCACCCCTC	60.050	20	183	20	202	ACTTCCAAGAACCGTCCCTT	59.972	20	AGACCCCACAATATCCACCA	60.050	20	189	20	208
Locus_2998_Transcript_6/10_Confidence_0.577_Length_2166	1	p3	(GAT)6	18	105	122	ACTTCCAAGAACCGTCCCTT	59.972	20	GTGCACCATATTGTCGATGC	59.963	20	147	20	166	ACTTCCAAGAACCGTCCCTT	59.972	20	CACAATATCCACCACCCCTC	60.050	20	183	20	202	ACTTCCAAGAACCGTCCCTT	59.972	20	AGACCCCACAATATCCACCA	60.050	20	189	20	208
Locus_2998_Transcript_7/10_Confidence_0.538_Length_2136	1	p3	(GAT)6	18	105	122	ACTTCCAAGAACCGTCCCTT	59.972	20	GTGCACCATATTGTCGATGC	59.963	20	147	20	166	ACTTCCAAGAACCGTCCCTT	59.972	20	CACAATATCCACCACCCCTC	60.050	20	183	20	202	ACTTCCAAGAACCGTCCCTT	59.972	20	AGACCCCACAATATCCACCA	60.050	20	189	20	208
Locus_2998_Transcript_8/10_Confidence_0.577_Length_2126	1	p3	(TGA)6	18	49	66	GAGGAGGATGGCCATATCATAA	60.137	22	CCACCATATTGTCGATGCTG	59.948	20	142	19	160	GAGGAGGATGGCCATATCATAA	60.137	22	TTGTCGATGCTGAAATCGTC	59.805	20	134	19	152	GAGGAGGATGGCCATATCATAA	60.137	22	TGGGGATGGGTTTAGTCTTG	59.784	20	231	19	249
Locus_2998_Transcript_9/10_Confidence_0.346_Length_1463	1	p3	(GAT)6	18	105	122	ACTTCCAAGAACCGTCCCTT	59.972	20	GTGCACCATATTGTCGATGC	59.963	20	147	20	166	ACTTCCAAGAACCGTCCCTT	59.972	20	CACAATATCCACCACCCCTC	60.050	20	183	20	202	ACTTCCAAGAACCGTCCCTT	59.972	20	AGACCCCACAATATCCACCA	60.050	20	189	20	208
Locus_2998_Transcript_10/10_Confidence_0.577_Length_2130	1	p3	(GAT)6	18	105	122	ACTTCCAAGAACCGTCCCTT	59.972	20	GTGCACCATATTGTCGATGC	59.963	20	147	20	166	ACTTCCAAGAACCGTCCCTT	59.972	20	CACAATATCCACCACCCCTC	60.050	20	183	20	202	ACTTCCAAGAACCGTCCCTT	59.972	20	AGACCCCACAATATCCACCA	60.050	20	189	20	208
Locus_3012_Transcript_1/1_Confidence_1.000_Length_286	1	p3	(TAC)5	15	82	96	GGAGGGTTTGGGAAAAAGAA	60.271	20	TTGCCACCCAAATAATGGAT	60.016	20	151	49	199	GGAGGGTTTGGGAAAAAGAA	60.271	20	TCAGTACATTGCTTGCCACC	59.722	20	163	49	211	GGAGGGTTTGGGAAAAAGAA	60.271	20	TTGCTTGCCACCCAAATAAT	60.323	20	155	49	203
Locus_3017_Transcript_6/7_Confidence_0.562_Length_1358	1	p3	(TGA)5	15	988	1002	CGCAGAAGTGAGAACATGGA	59.984	20	AAGGTAAACGCCATGTCCAG	59.993	20	249	826	1074	CGCAGAAGTGAGAACATGGA	59.984	20	CCAACCACCTTAAAAGCCAA	59.968	20	228	826	1053	CGCAGAAGTGAGAACATGGA	59.984	20	TCCAGAACAAACTCCCAAGG	60.081	20	265	826	1090
Locus_3024_Transcript_1/1_Confidence_1.000_Length_1040	1	p3	(TGA)5	15	459	473	GCTAATTCAGCGGCAGAAAC	59.988	20	CTTCGTTGCTCCACATAGCA	60.011	20	266	290	555	TCATCTGGTGACTCTTCCCC	60.048	20	CTTCGTTGCTCCACATAGCA	60.011	20	232	324	555	CTTCTCGGCATTTCTCCTTG	59.948	20	CTTCGTTGCTCCACATAGCA	60.011	20	197	359	555
Locus_3062_Transcript_1/3_Confidence_0.364_Length_1143	1	p3	(CCG)7	21	80	100	TAAACCTCGCTCGTCTCCAT	59.836	20	CGCATATGTAGATCGCGTTG	60.259	20	208	52	259	CAGCTAAACCTCGCTCGTCT	59.780	20	CGCATATGTAGATCGCGTTG	60.259	20	212	48	259	ATCGCTAACCCTCGTAACCC	60.340	20	CGCATATGTAGATCGCGTTG	60.259	20	236	24	259
Locus_3062_Transcript_2/3_Confidence_0.818_Length_1401	1	p3	(CCG)7	21	80	100	TAAACCTCGCTCGTCTCCAT	59.836	20	CGCATATGTAGATCGCGTTG	60.259	20	208	52	259	CAGCTAAACCTCGCTCGTCT	59.780	20	CGCATATGTAGATCGCGTTG	60.259	20	212	48	259	ATCGCTAACCCTCGTAACCC	60.340	20	CGCATATGTAGATCGCGTTG	60.259	20	236	24	259
Locus_3062_Transcript_3/3_Confidence_0.818_Length_1401	1	p3	(CCG)7	21	80	100	TAAACCTCGCTCGTCTCCAT	59.836	20	CGCATATGTAGATCGCGTTG	60.259	20	208	52	259	CAGCTAAACCTCGCTCGTCT	59.780	20	CGCATATGTAGATCGCGTTG	60.259	20	212	48	259	ATCGCTAACCCTCGTAACCC	60.340	20	CGCATATGTAGATCGCGTTG	60.259	20	236	24	259
Locus_3065_Transcript_1/1_Confidence_1.000_Length_1443	1	p3	(CAC)5	15	1012	1026	GCCATAACATCGTCGTCCTT	59.962	20	GTGTGGCTGCTGTGTCTGAT	59.905	20	196	927	1122	ATAACATCGTCGTCCTTCCG	59.955	20	GTGTGGCTGCTGTGTCTGAT	59.905	20	193	930	1122	TCATAGAGGGTGTTGAGCCC	60.073	20	GTGTGGCTGCTGTGTCTGAT	59.905	20	278	845	1122
Locus_3073_Transcript_1/10_Confidence_0.679_Length_2367	1	p3	(GGA)6	18	2197	2214	TCTACTCCCTCGACGTGCTT	60.012	20	GTTCGTTATTCCCAGAGGCA	60.074	20	246	2108	2353	TTCTACTCCCTCGACGTGCT	60.012	20	GTTCGTTATTCCCAGAGGCA	60.074	20	247	2107	2353	CTACTCCCTCGACGTGCTTC	60.012	20	AGGCAGGAGGAGATATGCAA	59.797	20	230	2109	2338
Locus_3073_Transcript_2/10_Confidence_0.679_Length_2367	1	p3	(GGA)6	18	2197	2214	TCTACTCCCTCGACGTGCTT	60.012	20	GTTCGTTATTCCCAGAGGCA	60.074	20	246	2108	2353	TTCTACTCCCTCGACGTGCT	60.012	20	GTTCGTTATTCCCAGAGGCA	60.074	20	247	2107	2353	CTACTCCCTCGACGTGCTTC	60.012	20	AGGCAGGAGGAGATATGCAA	59.797	20	230	2109	2338
Locus_3073_Transcript_3/10_Confidence_0.679_Length_2367	1	p3	(GGA)6	18	2197	2214	TCTACTCCCTCGACGTGCTT	60.012	20	GTTCGTTATTCCCAGAGGCA	60.074	20	246	2108	2353	TTCTACTCCCTCGACGTGCT	60.012	20	GTTCGTTATTCCCAGAGGCA	60.074	20	247	2107	2353	CTACTCCCTCGACGTGCTTC	60.012	20	AGGCAGGAGGAGATATGCAA	59.797	20	230	2109	2338
Locus_3073_Transcript_4/10_Confidence_0.679_Length_2367	1	p3	(GGA)6	18	2197	2214	TCTACTCCCTCGACGTGCTT	60.012	20	GTTCGTTATTCCCAGAGGCA	60.074	20	246	2108	2353	TTCTACTCCCTCGACGTGCT	60.012	20	GTTCGTTATTCCCAGAGGCA	60.074	20	247	2107	2353	CTACTCCCTCGACGTGCTTC	60.012	20	AGGCAGGAGGAGATATGCAA	59.797	20	230	2109	2338
Locus_3073_Transcript_5/10_Confidence_0.679_Length_2367	1	p3	(GGA)6	18	2197	2214	TCTACTCCCTCGACGTGCTT	60.012	20	GTTCGTTATTCCCAGAGGCA	60.074	20	246	2108	2353	TTCTACTCCCTCGACGTGCT	60.012	20	GTTCGTTATTCCCAGAGGCA	60.074	20	247	2107	2353	CTACTCCCTCGACGTGCTTC	60.012	20	AGGCAGGAGGAGATATGCAA	59.797	20	230	2109	2338
Locus_3073_Transcript_6/10_Confidence_0.679_Length_2367	1	p3	(GGA)6	18	2197	2214	TCTACTCCCTCGACGTGCTT	60.012	20	GTTCGTTATTCCCAGAGGCA	60.074	20	246	2108	2353	TTCTACTCCCTCGACGTGCT	60.012	20	GTTCGTTATTCCCAGAGGCA	60.074	20	247	2107	2353	CTACTCCCTCGACGTGCTTC	60.012	20	AGGCAGGAGGAGATATGCAA	59.797	20	230	2109	2338
Locus_3073_Transcript_7/10_Confidence_0.679_Length_2367	1	p3	(GGA)6	18	2197	2214	TCTACTCCCTCGACGTGCTT	60.012	20	GTTCGTTATTCCCAGAGGCA	60.074	20	246	2108	2353	TTCTACTCCCTCGACGTGCT	60.012	20	GTTCGTTATTCCCAGAGGCA	60.074	20	247	2107	2353	CTACTCCCTCGACGTGCTTC	60.012	20	AGGCAGGAGGAGATATGCAA	59.797	20	230	2109	2338
Locus_3073_Transcript_8/10_Confidence_0.679_Length_2367	1	p3	(GGA)6	18	2197	2214	TCTACTCCCTCGACGTGCTT	60.012	20	GTTCGTTATTCCCAGAGGCA	60.074	20	246	2108	2353	TTCTACTCCCTCGACGTGCT	60.012	20	GTTCGTTATTCCCAGAGGCA	60.074	20	247	2107	2353	CTACTCCCTCGACGTGCTTC	60.012	20	AGGCAGGAGGAGATATGCAA	59.797	20	230	2109	2338
Locus_3073_Transcript_9/10_Confidence_0.679_Length_2367	1	p3	(GGA)6	18	2197	2214	TCTACTCCCTCGACGTGCTT	60.012	20	GTTCGTTATTCCCAGAGGCA	60.074	20	246	2108	2353	TTCTACTCCCTCGACGTGCT	60.012	20	GTTCGTTATTCCCAGAGGCA	60.074	20	247	2107	2353	CTACTCCCTCGACGTGCTTC	60.012	20	AGGCAGGAGGAGATATGCAA	59.797	20	230	2109	2338
Locus_3073_Transcript_10/10_Confidence_0.679_Length_2367	1	p3	(GGA)6	18	2197	2214	TCTACTCCCTCGACGTGCTT	60.012	20	GTTCGTTATTCCCAGAGGCA	60.074	20	246	2108	2353	TTCTACTCCCTCGACGTGCT	60.012	20	GTTCGTTATTCCCAGAGGCA	60.074	20	247	2107	2353	CTACTCCCTCGACGTGCTTC	60.012	20	AGGCAGGAGGAGATATGCAA	59.797	20	230	2109	2338
Locus_3085_Transcript_1/1_Confidence_1.000_Length_882	1	p3	(AGC)6	18	202	219	GCTGGTGCAATCTTGGTTTT	60.118	20	TATCCAGGCAAGACCACCTC	60.073	20	231	31	261	GTGCAATCTTGGTTTTGGGT	59.836	20	TATCCAGGCAAGACCACCTC	60.073	20	227	35	261	ACAGACCAGCAACTCCAACC	60.159	20	GAAAAGGGGTAAGATTCCGC	59.909	20	169	167	335
Locus_3099_Transcript_2/5_Confidence_0.429_Length_1110	1	c	(CCA)5cccgtccccggacctcctccggct(CGG)5cagcagcagcatcgccgcgcgcctcgaccacctcctcactccgacgggcgcgtccgcgttccgcccgcct(CAG)6	142	57	198	CACCTCAACTCCACCATGC	60.105	19	GTTGAGGAAGAAGGCCGAC	59.794	19	198	24	221	ACCTCAACTCCACCATGCAG	61.134	20	GTTGAGGAAGAAGGCCGAC	59.794	19	197	25	221	CCTCAACTCCACCATGCAG	60.253	19	GTTGAGGAAGAAGGCCGAC	59.794	19	196	26	221
Locus_3099_Transcript_3/5_Confidence_0.571_Length_1280	1	c	(CCA)5cccgtccccggacctcctccggct(CGG)5cagcagcagcatcgccgcgcgcctcgaccacctcctcactccgacgggcgcgtccgcgttccgcccgcct(CAG)6	142	236	377	AGCCTCACAAGCCACCTCTA	60.012	20	GTTGAGGAAGAAGGCCGAC	59.794	19	270	131	400	GCCTCACAAGCCACCTCTAC	59.874	20	GTTGAGGAAGAAGGCCGAC	59.794	19	269	132	400	CTCACAAGCCACCTCTACGG	60.843	20	GTTGAGGAAGAAGGCCGAC	59.794	19	267	134	400
Locus_3099_Transcript_5/5_Confidence_0.429_Length_1101	1	c	(CCA)5cccgtccccggacctcctccggct(CGG)5cagcagcagcatcgccgcgcgcctcgaccacctcctcactccgacgggcgcgtccgcgttccgcccgcct(CAG)6	142	57	198	CACCTCAACTCCACCATGC	60.105	19	GTTGAGGAAGAAGGCCGAC	59.794	19	198	24	221	ACCTCAACTCCACCATGCAG	61.134	20	GTTGAGGAAGAAGGCCGAC	59.794	19	197	25	221	CCTCAACTCCACCATGCAG	60.253	19	GTTGAGGAAGAAGGCCGAC	59.794	19	196	26	221
Locus_3107_Transcript_1/10_Confidence_0.667_Length_3309	1	p1	(T)10	10	3105	3114	GAATGCTAACCACGGGAAGA	60.074	20	ACAAACTTCTCGGGGATGTG	59.966	20	222	3000	3221	TCCAAGATCCAATGGGGTTA	60.126	20	ACAAACTTCTCGGGGATGTG	59.966	20	141	3081	3221	CACGTTCCAGTGTGAATGCT	59.751	20	ACAAACTTCTCGGGGATGTG	59.966	20	235	2987	3221
Locus_3107_Transcript_2/10_Confidence_0.667_Length_3309	1	p1	(T)10	10	3105	3114	GAATGCTAACCACGGGAAGA	60.074	20	ACAAACTTCTCGGGGATGTG	59.966	20	222	3000	3221	TCCAAGATCCAATGGGGTTA	60.126	20	ACAAACTTCTCGGGGATGTG	59.966	20	141	3081	3221	CACGTTCCAGTGTGAATGCT	59.751	20	ACAAACTTCTCGGGGATGTG	59.966	20	235	2987	3221
Locus_3107_Transcript_3/10_Confidence_0.630_Length_3309	1	p1	(T)10	10	3105	3114	GAATGCTAACCACGGGAAGA	60.074	20	ACAAACTTCTCGGGGATGTG	59.966	20	222	3000	3221	TCCAAGATCCAATGGGGTTA	60.126	20	ACAAACTTCTCGGGGATGTG	59.966	20	141	3081	3221	CACGTTCCAGTGTGAATGCT	59.751	20	ACAAACTTCTCGGGGATGTG	59.966	20	235	2987	3221
Locus_3107_Transcript_4/10_Confidence_0.630_Length_3309	1	p1	(T)10	10	3105	3114	GAATGCTAACCACGGGAAGA	60.074	20	ACAAACTTCTCGGGGATGTG	59.966	20	222	3000	3221	TCCAAGATCCAATGGGGTTA	60.126	20	ACAAACTTCTCGGGGATGTG	59.966	20	141	3081	3221	CACGTTCCAGTGTGAATGCT	59.751	20	ACAAACTTCTCGGGGATGTG	59.966	20	235	2987	3221
Locus_3107_Transcript_5/10_Confidence_0.667_Length_3309	1	p1	(T)10	10	3105	3114	GAATGCTAACCACGGGAAGA	60.074	20	ACAAACTTCTCGGGGATGTG	59.966	20	222	3000	3221	TCCAAGATCCAATGGGGTTA	60.126	20	ACAAACTTCTCGGGGATGTG	59.966	20	141	3081	3221	CACGTTCCAGTGTGAATGCT	59.751	20	ACAAACTTCTCGGGGATGTG	59.966	20	235	2987	3221
Locus_3107_Transcript_6/10_Confidence_0.667_Length_3309	1	p1	(T)10	10	3105	3114	GAATGCTAACCACGGGAAGA	60.074	20	ACAAACTTCTCGGGGATGTG	59.966	20	222	3000	3221	TCCAAGATCCAATGGGGTTA	60.126	20	ACAAACTTCTCGGGGATGTG	59.966	20	141	3081	3221	CACGTTCCAGTGTGAATGCT	59.751	20	ACAAACTTCTCGGGGATGTG	59.966	20	235	2987	3221
Locus_3107_Transcript_7/10_Confidence_0.667_Length_3309	1	p1	(T)10	10	3105	3114	GAATGCTAACCACGGGAAGA	60.074	20	ACAAACTTCTCGGGGATGTG	59.966	20	222	3000	3221	TCCAAGATCCAATGGGGTTA	60.126	20	ACAAACTTCTCGGGGATGTG	59.966	20	141	3081	3221	CACGTTCCAGTGTGAATGCT	59.751	20	ACAAACTTCTCGGGGATGTG	59.966	20	235	2987	3221
Locus_3107_Transcript_8/10_Confidence_0.667_Length_3312	1	p1	(T)10	10	3108	3117	GAATGCTAACCACGGGAAGA	60.074	20	ACAAACTTCTCGGGGATGTG	59.966	20	222	3003	3224	TCCAAGATCCAATGGGGTTA	60.126	20	ACAAACTTCTCGGGGATGTG	59.966	20	141	3084	3224	CACGTTCCAGTGTGAATGCT	59.751	20	ACAAACTTCTCGGGGATGTG	59.966	20	235	2990	3224
Locus_3107_Transcript_10/10_Confidence_0.667_Length_3309	1	p1	(T)10	10	3105	3114	GAATGCTAACCACGGGAAGA	60.074	20	ACAAACTTCTCGGGGATGTG	59.966	20	222	3000	3221	TCCAAGATCCAATGGGGTTA	60.126	20	ACAAACTTCTCGGGGATGTG	59.966	20	141	3081	3221	CACGTTCCAGTGTGAATGCT	59.751	20	ACAAACTTCTCGGGGATGTG	59.966	20	235	2987	3221
Locus_3108_Transcript_2/6_Confidence_0.706_Length_1332	1	p4	(GGAG)5	20	1224	1243	AATTGTCTCCACTCGCTGCT	60.020	20	AGCAGAGCAGCTAACCAAGC	59.927	20	181	1108	1288	GAGGGATTGTGTCCAGCAGT	60.120	20	AGAGCAGCTAACCAAGCAGC	59.927	20	260	1026	1285	GAGGGATTGTGTCCAGCAGT	60.120	20	AGCAGAGCAGCTAACCAAGC	59.927	20	263	1026	1288
Locus_3108_Transcript_3/6_Confidence_0.647_Length_1331	1	p4	(GGAG)5	20	1223	1242	AATTGTCTCCACTCGCTGCT	60.020	20	AGCAGAGCAGCTAACCAAGC	59.927	20	181	1107	1287	GAGGGATTGTGTCCAGCAGT	60.120	20	AGAGCAGCTAACCAAGCAGC	59.927	20	260	1025	1284	GAGGGATTGTGTCCAGCAGT	60.120	20	AGCAGAGCAGCTAACCAAGC	59.927	20	263	1025	1287
Locus_3108_Transcript_4/6_Confidence_0.647_Length_1332	1	p4	(GGAG)5	20	1224	1243	AATTGTCTCCACTCGCTGCT	60.020	20	AGCAGAGCAGCTAACCAAGC	59.927	20	181	1108	1288	GAGGGATTGTGTCCAGCAGT	60.120	20	AGAGCAGCTAACCAAGCAGC	59.927	20	260	1026	1285	GAGGGATTGTGTCCAGCAGT	60.120	20	AGCAGAGCAGCTAACCAAGC	59.927	20	263	1026	1288
Locus_3108_Transcript_5/6_Confidence_0.588_Length_1409	1	p1	(T)11	11	1	11
Locus_3108_Transcript_5/6_Confidence_0.588_Length_1409	2	p4	(GGAG)5	20	1301	1320	AATTGTCTCCACTCGCTGCT	60.020	20	AGCAGAGCAGCTAACCAAGC	59.927	20	181	1185	1365	GAGGGATTGTGTCCAGCAGT	60.120	20	AGAGCAGCTAACCAAGCAGC	59.927	20	260	1103	1362	GAGGGATTGTGTCCAGCAGT	60.120	20	AGCAGAGCAGCTAACCAAGC	59.927	20	263	1103	1365
Locus_3108_Transcript_6/6_Confidence_0.647_Length_1332	1	p4	(GGAG)5	20	1224	1243	AATTGTCTCCACTCGCTGCT	60.020	20	AGCAGAGCAGCTAACCAAGC	59.927	20	181	1108	1288	GAGGGATTGTGTCCAGCAGT	60.120	20	AGAGCAGCTAACCAAGCAGC	59.927	20	260	1026	1285	GAGGGATTGTGTCCAGCAGT	60.120	20	AGCAGAGCAGCTAACCAAGC	59.927	20	263	1026	1288
Locus_3113_Transcript_1/7_Confidence_0.684_Length_2363	1	p3	(AGG)6	18	2284	2301	AACAAAATAAATCGCGTCCG	59.964	20	TGCTTCTTCTGCTCCCAAAT	59.955	20	205	2158	2362	AAGCTCTAGCTCCTCCCAGG	60.110	20	TGCTTCTTCTGCTCCCAAAT	59.955	20	277	2086	2362	GGGGAGGAAGATCAGGAGAG	60.149	20	TGCTTCTTCTGCTCCCAAAT	59.955	20	151	2212	2362
Locus_3113_Transcript_2/7_Confidence_0.684_Length_2363	1	p3	(AGG)6	18	2284	2301	AACAAAATAAATCGCGTCCG	59.964	20	TGCTTCTTCTGCTCCCAAAT	59.955	20	205	2158	2362	AAGCTCTAGCTCCTCCCAGG	60.110	20	TGCTTCTTCTGCTCCCAAAT	59.955	20	277	2086	2362	GGGGAGGAAGATCAGGAGAG	60.149	20	TGCTTCTTCTGCTCCCAAAT	59.955	20	151	2212	2362
Locus_3113_Transcript_4/7_Confidence_0.684_Length_2363	1	p3	(AGG)6	18	2284	2301	AACAAAATAAATCGCGTCCG	59.964	20	TGCTTCTTCTGCTCCCAAAT	59.955	20	205	2158	2362	AAGCTCTAGCTCCTCCCAGG	60.110	20	TGCTTCTTCTGCTCCCAAAT	59.955	20	277	2086	2362	GGGGAGGAAGATCAGGAGAG	60.149	20	TGCTTCTTCTGCTCCCAAAT	59.955	20	151	2212	2362
Locus_3113_Transcript_5/7_Confidence_0.684_Length_2363	1	p3	(AGG)6	18	2284	2301	AACAAAATAAATCGCGTCCG	59.964	20	TGCTTCTTCTGCTCCCAAAT	59.955	20	205	2158	2362	AAGCTCTAGCTCCTCCCAGG	60.110	20	TGCTTCTTCTGCTCCCAAAT	59.955	20	277	2086	2362	GGGGAGGAAGATCAGGAGAG	60.149	20	TGCTTCTTCTGCTCCCAAAT	59.955	20	151	2212	2362
Locus_3113_Transcript_6/7_Confidence_0.684_Length_2363	1	p3	(AGG)6	18	2284	2301	AACAAAATAAATCGCGTCCG	59.964	20	TGCTTCTTCTGCTCCCAAAT	59.955	20	205	2158	2362	AAGCTCTAGCTCCTCCCAGG	60.110	20	TGCTTCTTCTGCTCCCAAAT	59.955	20	277	2086	2362	GGGGAGGAAGATCAGGAGAG	60.149	20	TGCTTCTTCTGCTCCCAAAT	59.955	20	151	2212	2362
Locus_3113_Transcript_7/7_Confidence_0.684_Length_2363	1	p3	(AGG)6	18	2284	2301	AACAAAATAAATCGCGTCCG	59.964	20	TGCTTCTTCTGCTCCCAAAT	59.955	20	205	2158	2362	AAGCTCTAGCTCCTCCCAGG	60.110	20	TGCTTCTTCTGCTCCCAAAT	59.955	20	277	2086	2362	GGGGAGGAAGATCAGGAGAG	60.149	20	TGCTTCTTCTGCTCCCAAAT	59.955	20	151	2212	2362
Locus_3133_Transcript_1/6_Confidence_0.400_Length_1088	1	p3	(AAG)5	15	763	777	GTCTCGGTTCACTGGTGGAT	59.969	20	TGCTGCTGCTACTCAGCAAT	59.918	20	258	545	802	GTCTCGGTTCACTGGTGGAT	59.969	20	ACTGCTGCTGCTGCTACTCA	60.104	20	263	545	807	GTCTCGGTTCACTGGTGGAT	59.969	20	CACTGCTGCTGCTGCTACTC	60.104	20	264	545	808
Locus_3133_Transcript_2/6_Confidence_0.400_Length_994	1	p1	(T)14	14	968	981
Locus_3133_Transcript_6/6_Confidence_0.400_Length_1088	1	p3	(AAG)5	15	763	777	GTCTCGGTTCACTGGTGGAT	59.969	20	TGCTGCTGCTACTCAGCAAT	59.918	20	258	545	802	GTCTCGGTTCACTGGTGGAT	59.969	20	ACTGCTGCTGCTGCTACTCA	60.104	20	263	545	807	GTCTCGGTTCACTGGTGGAT	59.969	20	CACTGCTGCTGCTGCTACTC	60.104	20	264	545	808
Locus_3144_Transcript_2/4_Confidence_0.571_Length_819	1	c	(CAG)11aggcggcgggccgtttagctctagcgaggctggtggatggcgcggcgtg(CGC)5	97	133	229	CAGAAGCAGCAGAGAGAGGC	60.577	20	TCAGAACCTTCAGCCTCAGC	60.678	20	262	81	342	CAGAAGCAGCAGAGAGAGGC	60.577	20	CGTGCTCAGAACCTTCAGC	59.717	19	267	81	347	CACAGAAGCAGCAGAGAGAGG	60.473	21	GTGCTCAGAACCTTCAGCCT	59.604	20	268	79	346
Locus_3144_Transcript_3/4_Confidence_0.429_Length_873	1	p3	(CGC)5	15	241	255	ACAGAAGCAGAGACGGGCTA	60.156	20	TGAGAACACTCAGCCTCAGC	59.288	20	242	127	368	ACAGAAGCAGAGACGGGCTA	60.156	20	GCTGAGAACACTCAGCCTCA	59.288	20	244	127	370	ACAGAAGCAGAGACGGGCTA	60.156	20	TGCTGAGAACACTCAGCCTC	59.288	20	245	127	371
Locus_3144_Transcript_4/4_Confidence_0.571_Length_838	1	c	(CAG)11aggcggcgggccgtttagctctagcgaggctggtggatggcgcggcgtg(CGC)5	97	133	229	CAGAAGCAGCAGAGAGAGGC	60.577	20	TCAGAACCTTCAGCCTCAGC	60.678	20	262	81	342	CAGAAGCAGCAGAGAGAGGC	60.577	20	CGTGCTCAGAACCTTCAGC	59.717	19	267	81	347	CACAGAAGCAGCAGAGAGAGG	60.473	21	GTGCTCAGAACCTTCAGCCT	59.604	20	268	79	346
Locus_3152_Transcript_1/4_Confidence_0.667_Length_1298	1	p1	(T)10	10	1276	1285
Locus_3152_Transcript_2/4_Confidence_0.667_Length_1293	1	p1	(T)10	10	1271	1280
Locus_3152_Transcript_3/4_Confidence_0.667_Length_1298	1	p1	(T)10	10	1276	1285
Locus_3152_Transcript_4/4_Confidence_0.667_Length_1298	1	p1	(T)10	10	1276	1285
Locus_3156_Transcript_1/4_Confidence_0.667_Length_1589	1	p2	(TC)8	16	1	16
Locus_3156_Transcript_2/4_Confidence_0.667_Length_1622	1	p2	(TC)8	16	1	16
Locus_3156_Transcript_3/4_Confidence_0.444_Length_1604	1	p2	(TC)8	16	1	16
Locus_3156_Transcript_3/4_Confidence_0.444_Length_1604	2	p3	(TGC)5	15	965	979	GAGTGCAGGTCCACCATCTT	60.120	20	ATCGGGCAAGAGATGCTTTA	59.807	20	158	871	1028	AAACCAGAGACGTTTGTGCC	60.156	20	ATCGGGCAAGAGATGCTTTA	59.807	20	262	767	1028	GAGTGCAGGTCCACCATCTT	60.120	20	AGCTTGAGGGACAGCTCTTG	59.745	20	136	871	1006
Locus_3156_Transcript_4/4_Confidence_0.667_Length_1595	1	p2	(TC)8	16	1	16
Locus_3162_Transcript_1/10_Confidence_0.613_Length_2813	1	p3	(GCA)5	15	1413	1427	GTTTTGCTCTCAGGAGCAGG	60.134	20	TGCGATAAGGACACCATGAA	60.073	20	170	1382	1551	GTTTTGCTCTCAGGAGCAGG	60.134	20	CCAGAGTACCGGAATGGAAA	59.926	20	251	1382	1632	GTTTTGCTCTCAGGAGCAGG	60.134	20	CAAAGACCCAGAGTACCGGA	60.103	20	258	1382	1639
Locus_3162_Transcript_2/10_Confidence_0.548_Length_2813	1	p3	(GCA)5	15	1413	1427	GTTTTGCTCTCAGGAGCAGG	60.134	20	TGCGATAAGGACACCATGAA	60.073	20	170	1382	1551	GTTTTGCTCTCAGGAGCAGG	60.134	20	CCAGAGTACCGGAATGGAAA	59.926	20	251	1382	1632	GTTTTGCTCTCAGGAGCAGG	60.134	20	CAAAGACCCAGAGTACCGGA	60.103	20	258	1382	1639
Locus_3162_Transcript_3/10_Confidence_0.613_Length_2858	1	p3	(GCA)5	15	1413	1427	GTTTTGCTCTCAGGAGCAGG	60.134	20	TGCGATAAGGACACCATGAA	60.073	20	170	1382	1551	GTTTTGCTCTCAGGAGCAGG	60.134	20	CCAGAGTACCGGAATGGAAA	59.926	20	251	1382	1632	GTTTTGCTCTCAGGAGCAGG	60.134	20	CAAAGACCCAGAGTACCGGA	60.103	20	258	1382	1639
Locus_3162_Transcript_4/10_Confidence_0.581_Length_2859	1	p3	(GCA)5	15	1414	1428	GTTTTGCTCTCAGGAGCAGG	60.134	20	TGCGATAAGGACACCATGAA	60.073	20	170	1383	1552	GTTTTGCTCTCAGGAGCAGG	60.134	20	CCAGAGTACCGGAATGGAAA	59.926	20	251	1383	1633	GTTTTGCTCTCAGGAGCAGG	60.134	20	CAAAGACCCAGAGTACCGGA	60.103	20	258	1383	1640
Locus_3162_Transcript_5/10_Confidence_0.613_Length_2858	1	p3	(GCA)5	15	1413	1427	GTTTTGCTCTCAGGAGCAGG	60.134	20	TGCGATAAGGACACCATGAA	60.073	20	170	1382	1551	GTTTTGCTCTCAGGAGCAGG	60.134	20	CCAGAGTACCGGAATGGAAA	59.926	20	251	1382	1632	GTTTTGCTCTCAGGAGCAGG	60.134	20	CAAAGACCCAGAGTACCGGA	60.103	20	258	1382	1639
Locus_3162_Transcript_6/10_Confidence_0.581_Length_2858	1	p3	(GCA)5	15	1413	1427	GTTTTGCTCTCAGGAGCAGG	60.134	20	TGCGATAAGGACACCATGAA	60.073	20	170	1382	1551	GTTTTGCTCTCAGGAGCAGG	60.134	20	CCAGAGTACCGGAATGGAAA	59.926	20	251	1382	1632	GTTTTGCTCTCAGGAGCAGG	60.134	20	CAAAGACCCAGAGTACCGGA	60.103	20	258	1382	1639
Locus_3162_Transcript_8/10_Confidence_0.581_Length_2858	1	p3	(GCA)5	15	1413	1427	GTTTTGCTCTCAGGAGCAGG	60.134	20	TGCGATAAGGACACCATGAA	60.073	20	170	1382	1551	GTTTTGCTCTCAGGAGCAGG	60.134	20	CCAGAGTACCGGAATGGAAA	59.926	20	251	1382	1632	GTTTTGCTCTCAGGAGCAGG	60.134	20	CAAAGACCCAGAGTACCGGA	60.103	20	258	1382	1639
Locus_3162_Transcript_9/10_Confidence_0.613_Length_2858	1	p3	(GCA)5	15	1413	1427	GTTTTGCTCTCAGGAGCAGG	60.134	20	TGCGATAAGGACACCATGAA	60.073	20	170	1382	1551	GTTTTGCTCTCAGGAGCAGG	60.134	20	CCAGAGTACCGGAATGGAAA	59.926	20	251	1382	1632	GTTTTGCTCTCAGGAGCAGG	60.134	20	CAAAGACCCAGAGTACCGGA	60.103	20	258	1382	1639
Locus_3162_Transcript_10/10_Confidence_0.613_Length_2858	1	p3	(GCA)5	15	1413	1427	GTTTTGCTCTCAGGAGCAGG	60.134	20	TGCGATAAGGACACCATGAA	60.073	20	170	1382	1551	GTTTTGCTCTCAGGAGCAGG	60.134	20	CCAGAGTACCGGAATGGAAA	59.926	20	251	1382	1632	GTTTTGCTCTCAGGAGCAGG	60.134	20	CAAAGACCCAGAGTACCGGA	60.103	20	258	1382	1639
Locus_3173_Transcript_1/3_Confidence_0.667_Length_1991	1	p3	(ACT)5	15	1881	1895	CCGGTAGGATCAGTCAGGAA	60.065	20	GCTAAGTCCGATGGATGGAG	59.653	20	263	1723	1985	TTCCACCAGGCTTACTACCG	60.125	20	GCTAAGTCCGATGGATGGAG	59.653	20	280	1706	1985	AGTCAGGAAACGTCGCTGAT	59.874	20	GCTAAGTCCGATGGATGGAG	59.653	20	252	1734	1985
Locus_3173_Transcript_3/3_Confidence_0.667_Length_1991	1	p3	(ACT)5	15	1881	1895	CCGGTAGGATCAGTCAGGAA	60.065	20	GCTAAGTCCGATGGATGGAG	59.653	20	263	1723	1985	TTCCACCAGGCTTACTACCG	60.125	20	GCTAAGTCCGATGGATGGAG	59.653	20	280	1706	1985	AGTCAGGAAACGTCGCTGAT	59.874	20	GCTAAGTCCGATGGATGGAG	59.653	20	252	1734	1985
Locus_3174_Transcript_2/4_Confidence_0.625_Length_1083	1	p2	(GT)7	14	997	1010	GTTTGTGGACGCTTGGTTTT	60.015	20	GAGATATGATTCATGTTCCATGTG	58.329	24	138	912	1049	ATCCGCGAATAAGTTTGTGG	59.960	20	GAGATATGATTCATGTTCCATGTG	58.329	24	150	900	1049	GTTTGTGGACGCTTGGTTTT	60.015	20	TGAGATATGATTCATGTTCCATGTG	60.972	25	139	912	1050
Locus_3175_Transcript_1/9_Confidence_0.478_Length_2937	1	p3	(ATC)5	15	2436	2450	CGGAGATCTGGAATCTGAGG	59.755	20	TCAACGCTTGTGTGAATGGT	60.160	20	263	2327	2589	AGCTGACATCGGAGATCTGG	60.372	20	TCAACGCTTGTGTGAATGGT	60.160	20	272	2318	2589	CGGAGATCTGGAATCTGAGG	59.755	20	CAACGCTTGTGTGAATGGTT	59.615	20	262	2327	2588
Locus_3175_Transcript_5/9_Confidence_0.435_Length_2879	1	p3	(ATC)5	15	2437	2451	CGGAGATCTGGAATCTGAGG	59.755	20	TCAACGCTTGTGTGAATGGT	60.160	20	263	2328	2590	CGGAGATCTGGAATCTGAGG	59.755	20	GTTCAGCCCCAATGATGAAT	59.756	20	187	2328	2514	CGGAGATCTGGAATCTGAGG	59.755	20	TCAGCCCCAATGATGAATTT	60.274	20	185	2328	2512
Locus_3175_Transcript_8/9_Confidence_0.435_Length_2938	1	p3	(ATC)5	15	2437	2451	CGGAGATCTGGAATCTGAGG	59.755	20	TCAACGCTTGTGTGAATGGT	60.160	20	263	2328	2590	AGCTGACATCGGAGATCTGG	60.372	20	TCAACGCTTGTGTGAATGGT	60.160	20	272	2319	2590	CGGAGATCTGGAATCTGAGG	59.755	20	CAACGCTTGTGTGAATGGTT	59.615	20	262	2328	2589
Locus_3179_Transcript_1/3_Confidence_0.714_Length_1288	1	p3	(GGC)5	15	1246	1260
Locus_3179_Transcript_2/3_Confidence_0.714_Length_1291	1	p3	(GGC)5	15	1249	1263
Locus_3179_Transcript_3/3_Confidence_0.714_Length_1288	1	p3	(GGC)5	15	1246	1260
Locus_3196_Transcript_2/7_Confidence_0.412_Length_1378	1	p1	(T)10	10	1	10
Locus_3199_Transcript_1/2_Confidence_1.000_Length_866	1	p1	(G)11	11	855	865
Locus_3199_Transcript_2/2_Confidence_1.000_Length_866	1	p1	(G)11	11	855	865
Locus_3217_Transcript_1/10_Confidence_0.429_Length_996	1	p3	(TCA)5	15	396	410	TTCACCTTACGCCTCTTGCT	60.015	20	GATTTGCTGGTGGAGTGGTT	59.973	20	229	320	548	GTTCACCTTACGCCTCTTGC	59.882	20	GATTTGCTGGTGGAGTGGTT	59.973	20	230	319	548	GCTCTTGTTCACCTTACGCC	59.882	20	GATTTGCTGGTGGAGTGGTT	59.973	20	236	313	548
Locus_3217_Transcript_2/10_Confidence_0.357_Length_1201	1	p3	(TCA)5	15	396	410	TTCACCTTACGCCTCTTGCT	60.015	20	GATTTGCTGGTGGAGTGGTT	59.973	20	229	320	548	GTTCACCTTACGCCTCTTGC	59.882	20	GATTTGCTGGTGGAGTGGTT	59.973	20	230	319	548	GCTCTTGTTCACCTTACGCC	59.882	20	GATTTGCTGGTGGAGTGGTT	59.973	20	236	313	548
Locus_3217_Transcript_3/10_Confidence_0.357_Length_1201	1	p3	(TCA)5	15	396	410	TTCACCTTACGCCTCTTGCT	60.015	20	GATTTGCTGGTGGAGTGGTT	59.973	20	229	320	548	GTTCACCTTACGCCTCTTGC	59.882	20	GATTTGCTGGTGGAGTGGTT	59.973	20	230	319	548	GCTCTTGTTCACCTTACGCC	59.882	20	GATTTGCTGGTGGAGTGGTT	59.973	20	236	313	548
Locus_3217_Transcript_4/10_Confidence_0.357_Length_1019	1	p3	(TCA)5	15	396	410	TTCACCTTACGCCTCTTGCT	60.015	20	GATTTGCTGGTGGAGTGGTT	59.973	20	229	320	548	GTTCACCTTACGCCTCTTGC	59.882	20	GATTTGCTGGTGGAGTGGTT	59.973	20	230	319	548	GCTCTTGTTCACCTTACGCC	59.882	20	GATTTGCTGGTGGAGTGGTT	59.973	20	236	313	548
Locus_3217_Transcript_5/10_Confidence_0.357_Length_1019	1	p3	(TCA)5	15	396	410	TTCACCTTACGCCTCTTGCT	60.015	20	GATTTGCTGGTGGAGTGGTT	59.973	20	229	320	548	GTTCACCTTACGCCTCTTGC	59.882	20	GATTTGCTGGTGGAGTGGTT	59.973	20	230	319	548	GCTCTTGTTCACCTTACGCC	59.882	20	GATTTGCTGGTGGAGTGGTT	59.973	20	236	313	548
Locus_3217_Transcript_6/10_Confidence_0.357_Length_996	1	p3	(TCA)5	15	396	410	TTCACCTTACGCCTCTTGCT	60.015	20	GATTTGCTGGTGGAGTGGTT	59.973	20	229	320	548	GTTCACCTTACGCCTCTTGC	59.882	20	GATTTGCTGGTGGAGTGGTT	59.973	20	230	319	548	GCTCTTGTTCACCTTACGCC	59.882	20	GATTTGCTGGTGGAGTGGTT	59.973	20	236	313	548
Locus_3217_Transcript_10/10_Confidence_0.357_Length_1201	1	p3	(TCA)5	15	396	410	TTCACCTTACGCCTCTTGCT	60.015	20	GATTTGCTGGTGGAGTGGTT	59.973	20	229	320	548	GTTCACCTTACGCCTCTTGC	59.882	20	GATTTGCTGGTGGAGTGGTT	59.973	20	230	319	548	GCTCTTGTTCACCTTACGCC	59.882	20	GATTTGCTGGTGGAGTGGTT	59.973	20	236	313	548
Locus_3224_Transcript_2/2_Confidence_1.000_Length_765	1	p3	(GAT)6	18	465	482	GGACAGTTTCCGCCGTAATA	59.960	20	ATTGGGAAGGCAACGTACAG	59.993	20	184	403	586	GGACAGTTTCCGCCGTAATA	59.960	20	CCAAAAATATTGGGAAGGCA	59.767	20	192	403	594	TGGTTGGTGGTGAAGCATAG	59.566	20	ATTGGGAAGGCAACGTACAG	59.993	20	258	329	586
Locus_3225_Transcript_1/1_Confidence_1.000_Length_408	1	p3	(CCG)5	15	37	51	CTTCGATCTACACTCAACCCTAA	57.590	23	CTTCAGAGCGTTCTCAGGCT	59.891	20	201	0	200	CTTCGATCTACACTCAACCCTAA	57.590	23	ACATGTATCAGCTCCTCCGC	60.249	20	224	0	223	CTTCGATCTACACTCAACCCTAA	57.590	23	CGGCGACCTACTCCTGTAGA	60.410	20	143	0	142
Locus_3228_Transcript_1/2_Confidence_1.000_Length_853	1	p3	(GAG)6	18	363	380	CTACACGATCCCTCCCAAGA	60.065	20	ACATCGTGAGGAGGCTGAAC	60.269	20	266	304	569	CTACACGATCCCTCCCAAGA	60.065	20	TACATCGTGAGGAGGCTGAA	59.394	20	267	304	570	TACACGATCCCTCCCAAGAA	60.452	20	ACATCGTGAGGAGGCTGAAC	60.269	20	265	305	569
Locus_3247_Transcript_1/2_Confidence_1.000_Length_968	1	p3	(GAT)5	15	493	507	CGAAAAGATGCAACACATGG	60.111	20	TCTAAGAGGACGGCTCCTGA	60.088	20	152	441	592	CGAAAAGATGCAACACATGG	60.111	20	CGGCTCCTGATTTTGTTTGT	60.110	20	142	441	582	CGAAAAGATGCAACACATGG	60.111	20	ACGGCTCCTGATTTTGTTTG	60.110	20	143	441	583
Locus_3247_Transcript_2/2_Confidence_1.000_Length_1742	1	p3	(GAT)5	15	493	507	CGAAAAGATGCAACACATGG	60.111	20	TCTAAGAGGACGGCTCCTGA	60.088	20	152	441	592	CGAAAAGATGCAACACATGG	60.111	20	CGGCTCCTGATTTTGTTTGT	60.110	20	142	441	582	CGAAAAGATGCAACACATGG	60.111	20	ACGGCTCCTGATTTTGTTTG	60.110	20	143	441	583
Locus_3260_Transcript_4/5_Confidence_0.556_Length_925	1	p1	(A)11	11	915	925
Locus_3266_Transcript_1/2_Confidence_1.000_Length_822	1	p3	(AGC)6	18	202	219	GCTGGTGCAATCTTGGTTTT	60.118	20	TATCCAGGCAAGACCACCTC	60.073	20	225	31	255	GCTGGTGCAATCTTGGTTTT	60.118	20	AAGACCACCTCGATCGTTTG	60.111	20	216	31	246	GCTGGTGCAATCTTGGTTTT	60.118	20	CAAGACCACCTCGATCGTTT	60.111	20	217	31	247
Locus_3266_Transcript_2/2_Confidence_1.000_Length_821	1	p3	(AGC)5	15	205	219	GCTGGTGCAATCTTGGTTTT	60.118	20	TATCCAGGCAAGACCACCTC	60.073	20	225	31	255	GCTGGTGCAATCTTGGTTTT	60.118	20	AAGACCACCTCGATCGTTTG	60.111	20	216	31	246	GCTGGTGCAATCTTGGTTTT	60.118	20	CAAGACCACCTCGATCGTTT	60.111	20	217	31	247
Locus_3290_Transcript_2/5_Confidence_0.545_Length_1525	1	p2	(GA)9	18	1503	1520
Locus_3302_Transcript_1/4_Confidence_0.667_Length_1130	1	p1	(A)11	11	218	228	TTTTCTTGCTTGCTTGCTTG	59.368	20	CCAGATCCTGAAAGACCGAG	59.797	20	270	102	371	TTTTCTTGCTTGCTTGCTTG	59.368	20	AAGACCGAGAAGAGTGCTGC	59.751	20	259	102	360	TTTTCTTGCTTGCTTGCTTG	59.368	20	ACCAGATCCTGAAAGACCGA	59.655	20	271	102	372
Locus_3302_Transcript_2/4_Confidence_0.667_Length_1147	1	p1	(A)11	11	218	228	TTTTCTTGCTTGCTTGCTTG	59.368	20	CCGAGAAGAGAGAGTGCTGC	60.431	20	259	102	360	TTTTCTTGCTTGCTTGCTTG	59.368	20	GAGTGCTGCAACACAACTGC	60.672	20	248	102	349	TTTTCTTGCTTGCTTGCTTG	59.368	20	GGGAGGGAGATAGATGTGGG	60.672	20	179	102	280
Locus_3302_Transcript_2/4_Confidence_0.667_Length_1147	2	p2	(TC)11	22	415	436	TGCAGCACTCTCTCTTCTCG	59.597	20	GTTCCTGAGCTGAGGTGGAG	59.986	20	197	340	536	GCAGCACTCTCTCTTCTCGG	60.431	20	GTTCCTGAGCTGAGGTGGAG	59.986	20	196	341	536	TGCAGCACTCTCTCTTCTCG	59.597	20	AGGATAGGCGAGGTGTTCCT	60.096	20	211	340	550
Locus_3302_Transcript_4/4_Confidence_0.667_Length_1130	1	p1	(A)11	11	218	228	TTTTCTTGCTTGCTTGCTTG	59.368	20	CCAGATCCTGAAAGACCGAG	59.797	20	270	102	371	TTTTCTTGCTTGCTTGCTTG	59.368	20	AAGACCGAGAAGAGTGCTGC	59.751	20	259	102	360	TTTTCTTGCTTGCTTGCTTG	59.368	20	ACCAGATCCTGAAAGACCGA	59.655	20	271	102	372
Locus_3304_Transcript_1/1_Confidence_1.000_Length_701	1	p3	(CCT)5	15	93	107	CACCACCACCCATACCCTC	61.066	19	CTGCAGATTAGTCACAGCGG	59.615	20	155	23	177	CTTATCCCCCACCCGAATC	61.420	19	TACACGTCGATGAGGTGCAT	60.144	20	241	50	290	CTTATCCCCCACCCGAAT	59.557	18	TACACGTCGATGAGGTGCAT	60.144	20	241	50	290
Locus_3304_Transcript_1/1_Confidence_1.000_Length_701	2	p3	(GAG)6	18	563	580	GTCGCTGTGTCCACCTTCAC	61.770	20	CTGCCTCCTCCTCTTCCTCT	60.088	20	100	514	613	ACAAGCTCGAGAAGCTCCG	60.828	19	CTGCCTCCTCCTCTTCCTCT	60.088	20	204	410	613	GTCGCTGTGTCCACCTTCA	60.900	19	CTGCCTCCTCCTCTTCCTCT	60.088	20	100	514	613
Locus_3306_Transcript_1/3_Confidence_0.667_Length_1193	1	p3	(TCC)5	15	143	157	ACTTCCTCCTTCCCAAGCTC	59.817	20	CCAGCATAGCCATCTTCACA	59.823	20	262	118	379	ACTTCCTCCTTCCCAAGCTC	59.817	20	TTCACATCGTCATCCAGCTC	59.794	20	248	118	365	ACTTCCTCCTTCCCAAGCTC	59.817	20	TCTTCACATCGTCATCCAGC	59.794	20	250	118	367
Locus_3306_Transcript_3/3_Confidence_0.667_Length_1199	1	p3	(TCC)5	15	143	157	ACTTCCTCCTTCCCAAGCTC	59.817	20	CCAGCATAGCCATCTTCACA	59.823	20	262	118	379	ACTTCCTCCTTCCCAAGCTC	59.817	20	TTCACATCGTCATCCAGCTC	59.794	20	248	118	365	ACTTCCTCCTTCCCAAGCTC	59.817	20	TCTTCACATCGTCATCCAGC	59.794	20	250	118	367
Locus_3317_Transcript_2/3_Confidence_0.667_Length_1429	1	p1	(T)10	10	278	287	CGACAACCATTCTGCAGCTA	60.011	20	TGCAATTGTTCAAAGCAAGC	59.999	20	127	191	317	GAGTTCCGCGAAATACAAGC	59.851	20	TGCAATTGTTCAAAGCAAGC	59.999	20	239	79	317	CGACAACCATTCTGCAGCTA	60.011	20	GCTGGTTGGTATGGGTTTTG	60.227	20	243	191	433
Locus_3336_Transcript_1/1_Confidence_1.000_Length_1684	1	p1	(T)12	12	1216	1227	GAAGCTTTGGAGAGTGCCTG	60.134	20	CCCACTCAGCGATGATTTTT	60.074	20	209	1137	1345	TGAAGCTTTGGAGAGTGCCT	60.134	20	CCCACTCAGCGATGATTTTT	60.074	20	210	1136	1345	GAAGCTTTGGAGAGTGCCTG	60.134	20	TCAACCAGAACCTCCCACTC	60.088	20	222	1137	1358
Locus_3346_Transcript_2/3_Confidence_0.400_Length_820	1	p3	(GCA)5	15	424	438	AGGAAACGGGACTGGAACTT	59.972	20	AGCATGCCTGAAATGTTGTG	59.722	20	254	296	549	AAGGAAACGGGACTGGAACT	59.972	20	AGCATGCCTGAAATGTTGTG	59.722	20	255	295	549	CTTGGCCTCCTCCTTCTTCT	59.950	20	AGCATGCCTGAAATGTTGTG	59.722	20	191	359	549
Locus_3346_Transcript_3/3_Confidence_0.600_Length_796	1	p3	(GCA)5	15	400	414	CTTGGCCTCCTCCTTCTTCT	59.950	20	AGCATGCCTGAAATGTTGTG	59.722	20	191	335	525	CAGAGGAAACAGGACTGGGA	60.229	20	AGCATGCCTGAAATGTTGTG	59.722	20	257	269	525	TCCAGAGGAAACAGGACTGG	60.229	20	AGCATGCCTGAAATGTTGTG	59.722	20	259	267	525
Locus_3347_Transcript_1/6_Confidence_0.611_Length_1625	1	p1	(A)10	10	1616	1625
Locus_3347_Transcript_4/6_Confidence_0.667_Length_1618	1	p1	(A)10	10	1609	1618
Locus_3347_Transcript_5/6_Confidence_0.611_Length_1618	1	p1	(A)10	10	1609	1618
Locus_3347_Transcript_6/6_Confidence_0.611_Length_1618	1	p1	(A)10	10	1609	1618
Locus_3360_Transcript_1/2_Confidence_1.000_Length_3554	1	p1	(T)10	10	1278	1287	GCATGGGAAGCATAGGGATA	59.885	20	ACCCCGTGTGTAGAAACCAG	59.884	20	232	1081	1312	GCATGGGAAGCATAGGGATA	59.885	20	CATGCAAGTGTGAGGACACC	60.162	20	249	1081	1329	CGGAACACCCAAAAATATCG	60.181	20	ACCCCGTGTGTAGAAACCAG	59.884	20	191	1122	1312
Locus_3360_Transcript_1/2_Confidence_1.000_Length_3554	2	p1	(A)11	11	2147	2157	CGGTAGATCTCCACCAGAGG	59.673	20	AAAGACAGGCACAGATCGCT	60.020	20	276	1998	2273	ATCTCCACCAGAGGGGATCT	59.889	20	TGGCTTGGAACTGGAACTTT	59.711	20	188	2004	2191	ACGTTCTGGGTTCGTGTCTC	60.159	20	TGGCTTGGAACTGGAACTTT	59.711	20	233	1959	2191
Locus_3360_Transcript_2/2_Confidence_1.000_Length_2979	1	p1	(T)10	10	703	712	GCATGGGAAGCATAGGGATA	59.885	20	ACCCCGTGTGTAGAAACCAG	59.884	20	232	506	737	GCATGGGAAGCATAGGGATA	59.885	20	CATGCAAGTGTGAGGACACC	60.162	20	249	506	754	CGGAACACCCAAAAATATCG	60.181	20	ACCCCGTGTGTAGAAACCAG	59.884	20	191	547	737
Locus_3360_Transcript_2/2_Confidence_1.000_Length_2979	2	p1	(A)11	11	1572	1582	CGGTAGATCTCCACCAGAGG	59.673	20	AAAGACAGGCACAGATCGCT	60.020	20	276	1423	1698	ATCTCCACCAGAGGGGATCT	59.889	20	TGGCTTGGAACTGGAACTTT	59.711	20	188	1429	1616	ACGTTCTGGGTTCGTGTCTC	60.159	20	TGGCTTGGAACTGGAACTTT	59.711	20	233	1384	1616
Locus_3364_Transcript_1/4_Confidence_0.667_Length_746	1	p3	(CAT)6	18	65	82	CACCATGAGATGAAAGTGGTACA	59.906	23	GTGGAAGCAATAAAAGCCCA	60.074	20	274	25	298	CACCATGAGATGAAAGTGGTACA	59.906	23	GAAGATGTGGACACCCTGCT	60.120	20	139	25	163	CACCATGAGATGAAAGTGGTACA	59.906	23	GATCTACTCGTCTGCCTGGG	59.827	20	211	25	235
Locus_3364_Transcript_3/4_Confidence_0.667_Length_746	1	p3	(CAT)6	18	65	82	CACCATGAGATGAAAGTGGTACA	59.906	23	GTGGAAGCAATAAAAGCCCA	60.074	20	274	25	298	CACCATGAGATGAAAGTGGTACA	59.906	23	GAAGATGTGGACACCCTGCT	60.120	20	139	25	163	CACCATGAGATGAAAGTGGTACA	59.906	23	AGCAATAAAAGCCCAAGCAA	59.853	20	269	25	293
Locus_3364_Transcript_4/4_Confidence_0.667_Length_746	1	p3	(CAT)6	18	65	82	CACCATGAGATGAAAGTGGTACA	59.906	23	GTGGAAGCAATAAAAGCCCA	60.074	20	274	25	298	CACCATGAGATGAAAGTGGTACA	59.906	23	GAAGATGTGGACACCCTGCT	60.120	20	139	25	163	CACCATGAGATGAAAGTGGTACA	59.906	23	AGCAATAAAAGCCCAAGCAA	59.853	20	269	25	293
Locus_3382_Transcript_1/4_Confidence_0.667_Length_1286	1	p1	(A)10	10	1277	1286
Locus_3382_Transcript_3/4_Confidence_0.667_Length_1388	1	p3	(CAG)5	15	663	677	TGAAATCTTCGCAGCTGATG	60.096	20	TGGTCCCTTCTTCTACCCCT	59.928	20	252	542	793	AAATCTTCGCAGCTGATGGT	59.843	20	TGGTCCCTTCTTCTACCCCT	59.928	20	250	544	793	AGCCAGCAACGCTAGTAGGA	60.176	20	TGGTCCCTTCTTCTACCCCT	59.928	20	216	578	793
Locus_3392_Transcript_1/6_Confidence_0.533_Length_1501	1	p3	(TCC)5	15	116	130	CGTAGGCGAGGAAGAAACAC	59.875	20	CGGCAGCGAGTAGTTGGT	60.008	18	264	37	300	CGTAGGCGAGGAAGAAACAC	59.875	20	CTGGAGGTGGAGGGGAAT	59.846	18	139	37	175	AGGAAGAAACACCTACCCGC	60.496	20	CTGGAGGTGGAGGGGAAT	59.846	18	131	45	175
Locus_3392_Transcript_3/6_Confidence_0.667_Length_1501	1	p3	(TCC)5	15	116	130	CGTAGGCGAGGAAGAAACAC	59.875	20	CGGCAGCGAGTAGTTGGT	60.008	18	264	37	300	CGTAGGCGAGGAAGAAACAC	59.875	20	CTGGAGGTGGAGGGGAAT	59.846	18	139	37	175	AGGAAGAAACACCTACCCGC	60.496	20	CTGGAGGTGGAGGGGAAT	59.846	18	131	45	175
Locus_3392_Transcript_4/6_Confidence_0.600_Length_1501	1	p3	(TCC)5	15	116	130	CGTAGGCGAGGAAGAAACAC	59.875	20	CGGCAGCGAGTAGTTGGT	60.008	18	264	37	300	CGTAGGCGAGGAAGAAACAC	59.875	20	CTGGAGGTGGAGGGGAAT	59.846	18	139	37	175	AGGAAGAAACACCTACCCGC	60.496	20	CTGGAGGTGGAGGGGAAT	59.846	18	131	45	175
Locus_3392_Transcript_5/6_Confidence_0.467_Length_1552	1	p3	(TCC)5	15	116	130	CGTAGGCGAGGAAGAAACAC	59.875	20	CGGCAGCGAGTAGTTGGT	60.008	18	264	37	300	CGTAGGCGAGGAAGAAACAC	59.875	20	CTGGAGGTGGAGGGGAAT	59.846	18	139	37	175	AGGAAGAAACACCTACCCGC	60.496	20	CTGGAGGTGGAGGGGAAT	59.846	18	131	45	175
Locus_3392_Transcript_6/6_Confidence_0.600_Length_1501	1	p3	(TCC)5	15	116	130	CGTAGGCGAGGAAGAAACAC	59.875	20	CGGCAGCGAGTAGTTGGT	60.008	18	264	37	300	CGTAGGCGAGGAAGAAACAC	59.875	20	CTGGAGGTGGAGGGGAAT	59.846	18	139	37	175	AGGAAGAAACACCTACCCGC	60.496	20	CTGGAGGTGGAGGGGAAT	59.846	18	131	45	175
Locus_3393_Transcript_1/1_Confidence_1.000_Length_290	1	p3	(GTC)6	18	177	194	TCAGGTTTCTGTACCAGGGC	60.111	20	GGTCACCACCATCCTGATCT	59.774	20	173	115	287	TCAGGTTTCTGTACCAGGGC	60.111	20	CACCACCATCCTGATCTGC	60.063	19	170	115	284	AGGTTTCTGTACCAGGGCG	60.119	19	GGTCACCACCATCCTGATCT	59.774	20	171	117	287
Locus_3408_Transcript_1/1_Confidence_1.000_Length_707	1	p6	(CAGGTC)5	30	63	92	AGGTCTCCTTCCCCCAAGAG	61.881	20	TGACGTACAGGTTGTTCCCA	60.001	20	121	36	156	AGGTCTCCTTCCCCCAAGAG	61.881	20	TGACGTACAGGTTGTTCCCA	60.001	20	148	9	156	AGGTCTCCTTCCCCCAAGAG	61.881	20	CCATGGTGACAAATGCAAAG	59.964	20	253	36	288
Locus_3411_Transcript_1/4_Confidence_0.625_Length_950	1	p4	(CATC)8	32	226	257	AGAAGAGGGGACACACGCTA	59.867	20	CACCTCACCTTCCACATCG	60.096	19	127	195	321	ACAAGAAGAGGGGACACACG	60.151	20	CACCTCACCTTCCACATCG	60.096	19	130	192	321	TCAATTCTTTGCAACAGGCA	60.379	20	CACCTCACCTTCCACATCG	60.096	19	233	89	321
Locus_3411_Transcript_2/4_Confidence_0.625_Length_928	1	p4	(CATC)8	32	226	257	AGAAGAGGGGACACACGCTA	59.867	20	CACCTCACCTTCCACATCG	60.096	19	127	195	321	ACAAGAAGAGGGGACACACG	60.151	20	CACCTCACCTTCCACATCG	60.096	19	130	192	321	TCAATTCTTTGCAACAGGCA	60.379	20	CACCTCACCTTCCACATCG	60.096	19	233	89	321
Locus_3411_Transcript_3/4_Confidence_0.500_Length_929	1	p4	(CATC)8	32	226	257	AGAAGAGGGGACACACGCTA	59.867	20	CACCTCACCTTCCACATCG	60.096	19	127	195	321	ACAAGAAGAGGGGACACACG	60.151	20	CACCTCACCTTCCACATCG	60.096	19	130	192	321	TCAATTCTTTGCAACAGGCA	60.379	20	CACCTCACCTTCCACATCG	60.096	19	233	89	321
Locus_3411_Transcript_3/4_Confidence_0.500_Length_929	2	p2	(TG)7	14	894	907
Locus_3411_Transcript_4/4_Confidence_0.625_Length_947	1	p4	(CATC)8	32	226	257	AGAAGAGGGGACACACGCTA	59.867	20	CACCTCACCTTCCACATCG	60.096	19	127	195	321	ACAAGAAGAGGGGACACACG	60.151	20	CACCTCACCTTCCACATCG	60.096	19	130	192	321	TCAATTCTTTGCAACAGGCA	60.379	20	CACCTCACCTTCCACATCG	60.096	19	233	89	321
Locus_3412_Transcript_1/3_Confidence_0.667_Length_695	1	p1	(A)11	11	674	684
Locus_3412_Transcript_2/3_Confidence_0.667_Length_711	1	p1	(A)11	11	690	700
Locus_3412_Transcript_3/3_Confidence_0.667_Length_711	1	p1	(A)11	11	690	700
Locus_3416_Transcript_1/6_Confidence_0.706_Length_1998	1	p1	(A)11	11	1495	1505	CCCAAATGAGCCTCAACATT	59.933	20	ACTAGTCACGCCCTGTTTGC	60.321	20	254	1391	1644	CCCAAATGAGCCTCAACATT	59.933	20	TGCACCATGGGGAATATGTA	59.622	20	234	1391	1624	CCCAAATGAGCCTCAACATT	59.933	20	CTAGTCACGCCCTGTTTGCT	60.453	20	253	1391	1643
Locus_3416_Transcript_2/6_Confidence_0.706_Length_1993	1	p1	(A)11	11	1490	1500	CCCAAATGAGCCTCAACATT	59.933	20	ACTAGTCACGCCCTGTTTGC	60.321	20	254	1386	1639	CCCAAATGAGCCTCAACATT	59.933	20	TGCACCATGGGGAATATGTA	59.622	20	234	1386	1619	CCCAAATGAGCCTCAACATT	59.933	20	CTAGTCACGCCCTGTTTGCT	60.453	20	253	1386	1638
Locus_3416_Transcript_3/6_Confidence_0.706_Length_2028	1	p1	(A)11	11	1525	1535	CCCAAATGAGCCTCAACATT	59.933	20	ACTAGTCACGCCCTGTTTGC	60.321	20	254	1421	1674	CCCAAATGAGCCTCAACATT	59.933	20	TGCACCATGGGGAATATGTA	59.622	20	234	1421	1654	CCCAAATGAGCCTCAACATT	59.933	20	CTAGTCACGCCCTGTTTGCT	60.453	20	253	1421	1673
Locus_3416_Transcript_4/6_Confidence_0.706_Length_2000	1	p1	(A)11	11	1497	1507	CCCAAATGAGCCTCAACATT	59.933	20	ACTAGTCACGCCCTGTTTGC	60.321	20	254	1393	1646	CCCAAATGAGCCTCAACATT	59.933	20	TGCACCATGGGGAATATGTA	59.622	20	234	1393	1626	CCCAAATGAGCCTCAACATT	59.933	20	CTAGTCACGCCCTGTTTGCT	60.453	20	253	1393	1645
Locus_3416_Transcript_6/6_Confidence_0.706_Length_1998	1	p1	(A)11	11	1495	1505	CCCAAATGAGCCTCAACATT	59.933	20	ACTAGTCACGCCCTGTTTGC	60.321	20	254	1391	1644	CCCAAATGAGCCTCAACATT	59.933	20	TGCACCATGGGGAATATGTA	59.622	20	234	1391	1624	CCCAAATGAGCCTCAACATT	59.933	20	CTAGTCACGCCCTGTTTGCT	60.453	20	253	1391	1643
Locus_3419_Transcript_1/1_Confidence_1.000_Length_7493	1	p2	(TG)24	48	7445	7492
Locus_3423_Transcript_1/3_Confidence_0.600_Length_1072	1	p2	(TA)8	16	942	957	GTAGATGAAGCCTCGCCAAG	59.978	20	GCCAGGGAATTACCCAAACT	60.187	20	193	829	1021	AGTAGATGAAGCCTCGCCAA	59.978	20	GCCAGGGAATTACCCAAACT	60.187	20	194	828	1021	GCTGTTGCATTTGGTTTCCT	60.118	20	GCCAGGGAATTACCCAAACT	60.187	20	112	910	1021
Locus_3423_Transcript_3/3_Confidence_0.600_Length_1072	1	p2	(TA)8	16	942	957	GTAGATGAAGCCTCGCCAAG	59.978	20	GCCAGGGAATTACCCAAACT	60.187	20	193	829	1021	AGTAGATGAAGCCTCGCCAA	59.978	20	GCCAGGGAATTACCCAAACT	60.187	20	194	828	1021	GCTGTTGCATTTGGTTTCCT	60.118	20	GCCAGGGAATTACCCAAACT	60.187	20	112	910	1021
Locus_3429_Transcript_1/5_Confidence_0.667_Length_1307	1	c	(GCA)5acagcaacaacagcaa(CAG)5	46	655	700	GGAATCATCCATCCCAAATG	59.952	20	GCATTTGGTTCTGCATCTGA	59.805	20	273	578	850	GTACGGGTTAGGAGGCACAA	59.993	20	TGGTTCTGCATCTGGTTTGA	60.240	20	270	612	881	GGAATCATCCATCCCAAATG	59.952	20	TTGGTTCTGCATCTGATTCG	59.799	20	269	578	846
Locus_3429_Transcript_2/5_Confidence_0.667_Length_1307	1	c	(GCA)5acagcaacaacagcaa(CAG)5	46	655	700	GGAATCATCCATCCCAAATG	59.952	20	GCATTTGGTTCTGCATCTGA	59.805	20	273	578	850	GTACGGGTTAGGAGGCACAA	59.993	20	TGGTTCTGCATCTGGTTTGA	60.240	20	270	612	881	GGAATCATCCATCCCAAATG	59.952	20	TTGGTTCTGCATCTGATTCG	59.799	20	269	578	846
Locus_3429_Transcript_3/5_Confidence_0.667_Length_1292	1	c	(GCA)7acaa(CAG)7	46	655	700	GGAGTCATCCATCCCAAATG	60.135	20	GCATTTGGTTCTGCATCTGA	59.805	20	258	578	835	TCAAAGGAGTCATCCATCCC	59.862	20	GCATTTGGTTCTGCATCTGA	59.805	20	263	573	835	TCAAAGGAGTCATCCATCCC	59.862	20	TCTGCATTTGGTTCTGCATC	59.805	20	266	573	838
Locus_3429_Transcript_4/5_Confidence_0.667_Length_1377	1	c	(GCA)5acagcaacaacagcaa(CAG)5	46	655	700	GTACGGGTTAGGAGGCACAA	59.993	20	GTTCTGCTGGTTCTGAAGGC	59.997	20	184	612	795	GTACGGGTTAGGAGGCACAA	59.993	20	TTCTGCATTTGGTTCTGCTG	59.988	20	195	612	806	GGAATCATCCATCCCAAATG	59.952	20	GTTCTGCTGGTTCTGAAGGC	59.997	20	218	578	795
Locus_3429_Transcript_5/5_Confidence_0.667_Length_1307	1	c	(GCA)5acagcaacaacagcaa(CAG)5	46	655	700	GGAATCATCCATCCCAAATG	59.952	20	GCATTTGGTTCTGCATCTGA	59.805	20	273	578	850	GTACGGGTTAGGAGGCACAA	59.993	20	TGGTTCTGCATCTGGTTTGA	60.240	20	270	612	881	GGAATCATCCATCCCAAATG	59.952	20	TTGGTTCTGCATCTGATTCG	59.799	20	269	578	846
Locus_3436_Transcript_1/2_Confidence_1.000_Length_1398	1	p3	(TCC)5	15	666	680	ATACCTCAGCAAGGACACCG	60.134	20	GTTGTAGGAGCCGATGGAGA	60.218	20	229	478	706	TCGGATACCTCAGCAAGGAC	60.218	20	GTTGTAGGAGCCGATGGAGA	60.218	20	233	474	706	GTCGGATACCTCAGCAAGGA	60.218	20	GTTGTAGGAGCCGATGGAGA	60.218	20	234	473	706
Locus_3436_Transcript_2/2_Confidence_1.000_Length_1398	1	p3	(TCC)5	15	666	680	ATACCTCAGCAAGGACACCG	60.134	20	GTTGTAGGAGCCGATGGAGA	60.218	20	229	478	706	GACTTCTACTACGGCTGCGG	60.037	20	TTGTAGGAGCCGATGGAGAG	60.353	20	182	524	705	GACTTCTACTACGGCTGCGG	60.037	20	TACTGTCCCGGGTTGTAGGA	60.366	20	194	524	717
Locus_3444_Transcript_1/1_Confidence_1.000_Length_1149	1	p1	(T)10	10	30	39	CGCTGAGTTAACTGACGACAA	59.133	21	TTCCATCTTTTTGTCCAGGG	59.903	20	181	3	183	ACGCTGAGTTAACTGACGACAA	59.980	22	TTCCATCTTTTTGTCCAGGG	59.903	20	182	2	183	CGCTGAGTTAACTGACGACAA	59.133	21	CCATCTTTTTGTCCAGGGTG	60.345	20	179	3	181
Locus_3450_Transcript_1/2_Confidence_1.000_Length_448	1	p3	(GCC)5	15	222	236	TTCAGTTCCTCCAGTTTCCG	60.224	20	AACATCACCGTCAACGAGG	59.535	19	238	136	373	GCTAGGATAACTGGCCACGA	60.235	20	AACATCACCGTCAACGAGG	59.535	19	270	104	373	CCACCATTCAGTTCCTCCAG	60.501	20	AACATCACCGTCAACGAGG	59.535	19	244	130	373
Locus_3450_Transcript_2/2_Confidence_1.000_Length_448	1	p3	(GCC)5	15	222	236	TTCAGTTCCTCCAGTTTCCG	60.224	20	AACATCACCGTCAACGAGG	59.535	19	238	136	373	GCTAGGATAACTGGCCACGA	60.235	20	AACATCACCGTCAACGAGG	59.535	19	270	104	373	CCACCATTCAGTTCCTCCAG	60.501	20	AACATCACCGTCAACGAGG	59.535	19	244	130	373
Locus_3458_Transcript_1/9_Confidence_0.652_Length_3011	1	p3	(TGA)6	18	571	588	GCAATGCAAAGGCGTTAAAT	60.102	20	AACTTCTTTTCCCAGCCTCC	59.691	20	268	431	698	ACCTGATCCAGAAGTGCAGG	60.261	20	AACTTCTTTTCCCAGCCTCC	59.691	20	205	494	698	GCGTTAAATGCGATGAAACA	59.708	20	AACTTCTTTTCCCAGCCTCC	59.691	20	257	442	698
Locus_3458_Transcript_2/9_Confidence_0.652_Length_3014	1	p3	(TGA)7	21	571	591	GCAATGCAAAGGCGTTAAAT	60.102	20	AACTTCTTTTCCCAGCCTCC	59.691	20	271	431	701	GGAGAATCCAGCGAGTTTTG	59.813	20	AACTTCTTTTCCCAGCCTCC	59.691	20	189	513	701	AGAAGTGCAGGGAGAATCCA	59.803	20	AACTTCTTTTCCCAGCCTCC	59.691	20	199	503	701
Locus_3458_Transcript_3/9_Confidence_0.652_Length_3011	1	p3	(TGA)6	18	571	588	GCAATGCAAAGGCGTTAAAT	60.102	20	AACTTCTTTTCCCAGCCTCC	59.691	20	268	431	698	ACCTGATCCAGAAGTGCAGG	60.261	20	AACTTCTTTTCCCAGCCTCC	59.691	20	205	494	698	GCGTTAAATGCGATGAAACA	59.708	20	AACTTCTTTTCCCAGCCTCC	59.691	20	257	442	698
Locus_3458_Transcript_4/9_Confidence_0.652_Length_3011	1	p3	(TGA)6	18	571	588	GCAATGCAAAGGCGTTAAAT	60.102	20	AACTTCTTTTCCCAGCCTCC	59.691	20	268	431	698	ACCTGATCCAGAAGTGCAGG	60.261	20	AACTTCTTTTCCCAGCCTCC	59.691	20	205	494	698	GCGTTAAATGCGATGAAACA	59.708	20	AACTTCTTTTCCCAGCCTCC	59.691	20	257	442	698
Locus_3458_Transcript_5/9_Confidence_0.652_Length_3020	1	p3	(TGA)6	18	571	588	GCAATGCAAAGGCGTTAAAT	60.102	20	AACTTCTTTTCCCAGCCTCC	59.691	20	268	431	698	ACCTGATCCAGAAGTGCAGG	60.261	20	AACTTCTTTTCCCAGCCTCC	59.691	20	205	494	698	GCGTTAAATGCGATGAAACA	59.708	20	AACTTCTTTTCCCAGCCTCC	59.691	20	257	442	698
Locus_3458_Transcript_6/9_Confidence_0.652_Length_3118	1	p3	(TGA)6	18	678	695	GCAATGCAAAGGCGTTAAAT	60.102	20	AACTTCTTTTCCCAGCCTCC	59.691	20	268	538	805	ACCTGATCCAGAAGTGCAGG	60.261	20	AACTTCTTTTCCCAGCCTCC	59.691	20	205	601	805	GCGTTAAATGCGATGAAACA	59.708	20	AACTTCTTTTCCCAGCCTCC	59.691	20	257	549	805
Locus_3458_Transcript_7/9_Confidence_0.652_Length_3011	1	p3	(TGA)6	18	571	588	GCAATGCAAAGGCGTTAAAT	60.102	20	AACTTCTTTTCCCAGCCTCC	59.691	20	268	431	698	ACCTGATCCAGAAGTGCAGG	60.261	20	AACTTCTTTTCCCAGCCTCC	59.691	20	205	494	698	GCGTTAAATGCGATGAAACA	59.708	20	AACTTCTTTTCCCAGCCTCC	59.691	20	257	442	698
Locus_3458_Transcript_8/9_Confidence_0.652_Length_3014	1	p3	(TGA)6	18	571	588	GCAATGCAAAGGCGTTAAAT	60.102	20	AACTTCTTTTCCCAGCCTCC	59.691	20	268	431	698	ACCTGATCCAGAAGTGCAGG	60.261	20	AACTTCTTTTCCCAGCCTCC	59.691	20	205	494	698	GCGTTAAATGCGATGAAACA	59.708	20	AACTTCTTTTCCCAGCCTCC	59.691	20	257	442	698
Locus_3458_Transcript_9/9_Confidence_0.652_Length_3011	1	p3	(TGA)6	18	571	588	GCAATGCAAAGGCGTTAAAT	60.102	20	AACTTCTTTTCCCAGCCTCC	59.691	20	268	431	698	ACCTGATCCAGAAGTGCAGG	60.261	20	AACTTCTTTTCCCAGCCTCC	59.691	20	205	494	698	GCGTTAAATGCGATGAAACA	59.708	20	AACTTCTTTTCCCAGCCTCC	59.691	20	257	442	698
Locus_3463_Transcript_1/8_Confidence_0.273_Length_608	1	p3	(GCG)6	18	31	48
Locus_3463_Transcript_2/8_Confidence_0.636_Length_2878	1	p3	(GCG)6	18	31	48
Locus_3463_Transcript_2/8_Confidence_0.636_Length_2878	2	p3	(CAG)7	21	2304	2324	CTGGTTATGGAGGCTTTGGA	60.066	20	TGCTGTTGAGTCTGTCCCTG	60.022	20	269	2160	2428	TCTGGTTATGGAGGCTTTGG	60.066	20	TGCTGTTGAGTCTGTCCCTG	60.022	20	270	2159	2428	TTTGCCCTTAACCAGAATGC	60.074	20	TGCTGTTGAGTCTGTCCCTG	60.022	20	225	2204	2428
Locus_3463_Transcript_3/8_Confidence_0.227_Length_608	1	p3	(GCG)6	18	31	48
Locus_3463_Transcript_4/8_Confidence_0.636_Length_2889	1	p3	(GCG)6	18	31	48
Locus_3463_Transcript_4/8_Confidence_0.636_Length_2889	2	p3	(CAG)7	21	2304	2324	CTGGTTATGGAGGCTTTGGA	60.066	20	GCCACATCGCAGAGTTATCA	59.830	20	201	2160	2360	CTGGTTATGGAGGCTTTGGA	60.066	20	TGCCACATCGCAGAGTTATC	59.830	20	202	2160	2361	CTGGTTATGGAGGCTTTGGA	60.066	20	GATGCCACATCGCAGAGTTA	59.830	20	204	2160	2363
Locus_3463_Transcript_5/8_Confidence_0.636_Length_2866	1	p3	(GCG)6	18	31	48
Locus_3463_Transcript_5/8_Confidence_0.636_Length_2866	2	p3	(CAG)7	21	2292	2312	CTGGTTATGGAGGCTTTGGA	60.066	20	TGCTGTTGAGTCTGTCCCTG	60.022	20	269	2148	2416	TCTGGTTATGGAGGCTTTGG	60.066	20	TGCTGTTGAGTCTGTCCCTG	60.022	20	270	2147	2416	TTTGCCCTTAACCAGAATGC	60.074	20	TGCTGTTGAGTCTGTCCCTG	60.022	20	225	2192	2416
Locus_3463_Transcript_6/8_Confidence_0.636_Length_2878	1	p3	(GCG)6	18	31	48
Locus_3463_Transcript_6/8_Confidence_0.636_Length_2878	2	p3	(CAG)7	21	2304	2324	CTGGTTATGGAGGCTTTGGA	60.066	20	TGCTGTTGAGTCTGTCCCTG	60.022	20	269	2160	2428	TCTGGTTATGGAGGCTTTGG	60.066	20	TGCTGTTGAGTCTGTCCCTG	60.022	20	270	2159	2428	TTTGCCCTTAACCAGAATGC	60.074	20	TGCTGTTGAGTCTGTCCCTG	60.022	20	225	2204	2428
Locus_3463_Transcript_7/8_Confidence_0.636_Length_2878	1	p3	(GCG)6	18	31	48
Locus_3463_Transcript_7/8_Confidence_0.636_Length_2878	2	p3	(CAG)7	21	2304	2324	CTGGTTATGGAGGCTTTGGA	60.066	20	TGCTGTTGAGTCTGTCCCTG	60.022	20	269	2160	2428	TCTGGTTATGGAGGCTTTGG	60.066	20	TGCTGTTGAGTCTGTCCCTG	60.022	20	270	2159	2428	TTTGCCCTTAACCAGAATGC	60.074	20	TGCTGTTGAGTCTGTCCCTG	60.022	20	225	2204	2428
Locus_3463_Transcript_8/8_Confidence_0.636_Length_2878	1	p3	(GCG)6	18	31	48
Locus_3463_Transcript_8/8_Confidence_0.636_Length_2878	2	p3	(CAG)7	21	2304	2324	CTGGTTATGGAGGCTTTGGA	60.066	20	TGCTGTTGAGTCTGTCCCTG	60.022	20	269	2160	2428	TCTGGTTATGGAGGCTTTGG	60.066	20	TGCTGTTGAGTCTGTCCCTG	60.022	20	270	2159	2428	TTTGCCCTTAACCAGAATGC	60.074	20	TGCTGTTGAGTCTGTCCCTG	60.022	20	225	2204	2428
Locus_3468_Transcript_1/5_Confidence_0.636_Length_1863	1	p1	(T)10	10	16	25
Locus_3468_Transcript_2/5_Confidence_0.636_Length_1864	1	p1	(T)10	10	16	25
Locus_3468_Transcript_3/5_Confidence_0.636_Length_1864	1	p1	(T)10	10	16	25
Locus_3468_Transcript_5/5_Confidence_0.636_Length_1864	1	p1	(T)10	10	16	25
Locus_3478_Transcript_1/4_Confidence_0.286_Length_380	1	p3	(CAA)5	15	74	88	CGAACAGGTATAACCCAACTCA	59.017	22	AGTGATGTGGTTCGTGTGGA	60.005	20	237	3	239	TGACGAACAGGTATAACCCAA	58.013	21	AGTGATGTGGTTCGTGTGGA	60.005	20	240	0	239	CGAACAGGTATAACCCAACTCAG	59.935	23	AGTGATGTGGTTCGTGTGGA	60.005	20	237	3	239
Locus_3485_Transcript_1/2_Confidence_1.000_Length_4495	1	p1	(T)10	10	1699	1708	CAACCAAATGCTCCAGGAAT	59.933	20	ATCAGGTCGTCATTGGCTTC	60.081	20	227	1576	1802	CAACCAAATGCTCCAGGAAT	59.933	20	GGCTTCTCGCTGTCTAATCG	60.118	20	213	1576	1788	TCCTTCTGACCATCCCATTC	59.862	20	ATCAGGTCGTCATTGGCTTC	60.081	20	186	1617	1802
Locus_3485_Transcript_2/2_Confidence_1.000_Length_4480	1	p1	(T)10	10	1699	1708	CAACCAAATGCTCCAGGAAT	59.933	20	ATCAGGTCGTCATTGGCTTC	60.081	20	227	1576	1802	CAACCAAATGCTCCAGGAAT	59.933	20	GGCTTCTCGCTGTCTAATCG	60.118	20	213	1576	1788	TCCTTCTGACCATCCCATTC	59.862	20	ATCAGGTCGTCATTGGCTTC	60.081	20	186	1617	1802
Locus_3490_Transcript_1/3_Confidence_0.667_Length_1362	1	p3	(CGT)5	15	39	53	GTCCAATCCAATCCACCG	59.692	18	AGGATTGGTTCGCTTTCCTT	60.074	20	192	4	195	CGTCCAATCCAATCCACC	59.692	18	AGGATTGGTTCGCTTTCCTT	60.074	20	193	3	195	CCGTCCAATCCAATCCAC	59.692	18	AGGATTGGTTCGCTTTCCTT	60.074	20	194	2	195
Locus_3490_Transcript_3/3_Confidence_0.667_Length_1362	1	p3	(CGT)5	15	39	53	GTCCAATCCAATCCACCG	59.692	18	AGGATTGGTTCGCTTTCCTT	60.074	20	192	4	195	CGTCCAATCCAATCCACC	59.692	18	AGGATTGGTTCGCTTTCCTT	60.074	20	193	3	195	CCGTCCAATCCAATCCAC	59.692	18	AGGATTGGTTCGCTTTCCTT	60.074	20	194	2	195
Locus_3493_Transcript_1/3_Confidence_0.600_Length_1020	1	p1	(T)13	13	1	13
Locus_3493_Transcript_3/3_Confidence_0.600_Length_1020	1	p1	(T)13	13	1	13
Locus_3503_Transcript_3/4_Confidence_0.667_Length_1255	1	p1	(A)11	11	1245	1255
Locus_3506_Transcript_1/6_Confidence_0.615_Length_1570	1	p3	(CGC)5	15	68	82	GACAGGGGACGATACCACG	61.359	19	CTCCTCCTCGCTAGGGTTCT	59.972	20	122	46	167	CGACAGGGGACGATACCAC	61.359	19	CTCCTCCTCGCTAGGGTTCT	59.972	20	123	45	167	GACAGGGGACGATACCACG	61.359	19	GAACCCTTGTCGAACAGCTC	59.851	20	190	46	235
Locus_3506_Transcript_2/6_Confidence_0.538_Length_1570	1	p3	(CGC)5	15	68	82	GACAGGGGACGATACCACG	61.359	19	CTCCTCCTCGCTAGGGTTCT	59.972	20	122	46	167	CGACAGGGGACGATACCAC	61.359	19	CTCCTCCTCGCTAGGGTTCT	59.972	20	123	45	167	GACAGGGGACGATACCACG	61.359	19	GAACCCTTGTCGAACAGCTC	59.851	20	190	46	235
Locus_3506_Transcript_3/6_Confidence_0.538_Length_1607	1	p3	(CGC)5	15	68	82	GACAGGGGACGATACCACG	61.359	19	CTCCTCCTCGCTAGGGTTCT	59.972	20	122	46	167	CGACAGGGGACGATACCAC	61.359	19	CTCCTCCTCGCTAGGGTTCT	59.972	20	123	45	167	GACAGGGGACGATACCACG	61.359	19	GAACCCTTGTCGAACAGCTC	59.851	20	190	46	235
Locus_3506_Transcript_4/6_Confidence_0.538_Length_1403	1	p3	(GAG)7	21	5	25
Locus_3506_Transcript_5/6_Confidence_0.462_Length_1563	1	p3	(CGC)5	15	68	82	GACAGGGGACGATACCACG	61.359	19	CTCCTCCTCGCTAGGGTTCT	59.972	20	122	46	167	CGACAGGGGACGATACCAC	61.359	19	CTCCTCCTCGCTAGGGTTCT	59.972	20	123	45	167	GACAGGGGACGATACCACG	61.359	19	GAACCCTTGTCGAACAGCTC	59.851	20	190	46	235
Locus_3506_Transcript_6/6_Confidence_0.538_Length_1570	1	p3	(CGC)5	15	68	82	GACAGGGGACGATACCACG	61.359	19	CTCCTCCTCGCTAGGGTTCT	59.972	20	122	46	167	CGACAGGGGACGATACCAC	61.359	19	CTCCTCCTCGCTAGGGTTCT	59.972	20	123	45	167	GACAGGGGACGATACCACG	61.359	19	GAACCCTTGTCGAACAGCTC	59.851	20	190	46	235
Locus_3509_Transcript_1/1_Confidence_1.000_Length_868	1	p1	(A)10	10	24	33	TCCATAATAGTGTCACCCCG	58.298	20	TAGTTCCTGAATCCCGATGG	59.887	20	218	0	217	TCCATAATAGTGTCACCCCGT	59.184	21	TAGTTCCTGAATCCCGATGG	59.887	20	218	0	217	TCCATAATAGTGTCACCCCG	58.298	20	GACTGGTGTTTGTGATGCGT	59.603	20	278	0	277
Locus_3510_Transcript_1/5_Confidence_0.636_Length_1561	1	p3	(AGG)7	21	223	243	TTCTTTTACCTCCCCGACCT	59.934	20	CATCATCGCTGTCGGATATG	60.057	20	244	164	407	CTTCTTTTACCTCCCCGACC	59.934	20	CATCATCGCTGTCGGATATG	60.057	20	245	163	407	TTCTTTTACCTCCCCGACCT	59.934	20	TCGTCCCAGTGAAGGATAGG	60.065	20	218	164	381
Locus_3510_Transcript_1/5_Confidence_0.636_Length_1561	2	p3	(GAT)5	15	402	416	CCTATCCTTCACTGGGACGA	60.065	20	GGAAAAGGAGGAAGGGTACG	59.934	20	251	362	612	CCTATCCTTCACTGGGACGA	60.065	20	TTCCCTTGGCAATTTGTTTC	59.916	20	122	362	483	CCTTCACTGGGACGATGTCT	60.112	20	GGAAAAGGAGGAAGGGTACG	59.934	20	246	367	612
Locus_3510_Transcript_2/5_Confidence_0.636_Length_1552	1	p3	(GAT)5	15	378	392	CCTATCCTTCACTGGGACGA	60.065	20	GGAAAAGGAGGAAGGGTACG	59.934	20	266	338	603	TCCTATCCTTCACTGGGACG	60.065	20	GGAAAAGGAGGAAGGGTACG	59.934	20	267	337	603	GCTCCAGAGCCTCCTATCCT	59.942	20	TTCCCTTGGCAATTTGTTTC	59.916	20	149	326	474
Locus_3510_Transcript_3/5_Confidence_0.636_Length_1576	1	p3	(AGG)7	21	223	243	TTCTTTTACCTCCCCGACCT	59.934	20	CATCATCGCTGTCGGATATG	60.057	20	244	164	407	CTTCTTTTACCTCCCCGACC	59.934	20	CATCATCGCTGTCGGATATG	60.057	20	245	163	407	TTCTTTTACCTCCCCGACCT	59.934	20	TCGTCCCAGTGAAGGATAGG	60.065	20	218	164	381
Locus_3510_Transcript_3/5_Confidence_0.636_Length_1576	2	p3	(GAT)5	15	402	416	CCTATCCTTCACTGGGACGA	60.065	20	GGAAAAGGAGGAAGGGTACG	59.934	20	266	362	627	CCTATCCTTCACTGGGACGA	60.065	20	TTCCCTTGGCAATTTGTTTC	59.916	20	137	362	498	CCTTCACTGGGACGATGTCT	60.112	20	GGAAAAGGAGGAAGGGTACG	59.934	20	261	367	627
Locus_3510_Transcript_4/5_Confidence_0.636_Length_1627	1	p3	(AGG)7	21	223	243	TTCTTTTACCTCCCCGACCT	59.934	20	CATCATCGCTGTCGGATATG	60.057	20	244	164	407	CTTCTTTTACCTCCCCGACC	59.934	20	CATCATCGCTGTCGGATATG	60.057	20	245	163	407	TTCTTTTACCTCCCCGACCT	59.934	20	TCGTCCCAGTGAAGGATAGG	60.065	20	218	164	381
Locus_3510_Transcript_4/5_Confidence_0.636_Length_1627	2	p3	(GAT)5	15	402	416	CCTATCCTTCACTGGGACGA	60.065	20	GGAAAAGGAGGAAGGGTACG	59.934	20	266	362	627	CCTATCCTTCACTGGGACGA	60.065	20	TTCCCTTGGCAATTTGTTTC	59.916	20	137	362	498	CCTTCACTGGGACGATGTCT	60.112	20	GGAAAAGGAGGAAGGGTACG	59.934	20	261	367	627
Locus_3510_Transcript_5/5_Confidence_0.636_Length_1576	1	p3	(AGG)7	21	223	243	TTCTTTTACCTCCCCGACCT	59.934	20	CATCATCGCTGTCGGATATG	60.057	20	244	164	407	CTTCTTTTACCTCCCCGACC	59.934	20	CATCATCGCTGTCGGATATG	60.057	20	245	163	407	TTCTTTTACCTCCCCGACCT	59.934	20	TCGTCCCAGTGAAGGATAGG	60.065	20	218	164	381
Locus_3510_Transcript_5/5_Confidence_0.636_Length_1576	2	p3	(GAT)5	15	402	416	CCTATCCTTCACTGGGACGA	60.065	20	GGAAAAGGAGGAAGGGTACG	59.934	20	266	362	627	CCTATCCTTCACTGGGACGA	60.065	20	TTCCCTTGGCAATTTGTTTC	59.916	20	137	362	498	CCTTCACTGGGACGATGTCT	60.112	20	GGAAAAGGAGGAAGGGTACG	59.934	20	261	367	627
Locus_3543_Transcript_8/9_Confidence_0.571_Length_1822	1	p1	(A)12	12	71	82	AGAGAGGGGGAAAGCTTCAG	59.950	20	CAGTGCTTTGACTAGCAGCG	59.951	20	210	3	212	TTTCGACAGAATCCGAAACC	60.051	20	CAGTGCTTTGACTAGCAGCG	59.951	20	167	46	212	AGAGAGGGGGAAAGCTTCAG	59.950	20	GGATCCGTTTGACAGTGCTT	60.119	20	222	3	224
Locus_3544_Transcript_1/7_Confidence_0.600_Length_2323	1	p1	(T)11	11	550	560	ATGCCCCCATTCTCTTCTCT	60.037	20	TCCAATGCATAGAGACGCTG	59.972	20	201	464	664	ATGCCCCCATTCTCTTCTCT	60.037	20	TGTGGTTCCTTGCATACCAA	59.964	20	135	464	598	TAGGTATGTGCCCCTCTTGC	60.096	20	TCCAATGCATAGAGACGCTG	59.972	20	143	522	664
Locus_3544_Transcript_2/7_Confidence_0.533_Length_2329	1	p1	(T)11	11	550	560	ATGCCCCCATTCTCTTCTCT	60.037	20	TCCAATGCATAGAGACGCTG	59.972	20	201	464	664	ATGCCCCCATTCTCTTCTCT	60.037	20	TGTGGTTCCTTGCATACCAA	59.964	20	135	464	598	TAGGTATGTGCCCCTCTTGC	60.096	20	TCCAATGCATAGAGACGCTG	59.972	20	143	522	664
Locus_3544_Transcript_3/7_Confidence_0.467_Length_2329	1	p1	(T)11	11	550	560	ATGCCCCCATTCTCTTCTCT	60.037	20	TCCAATGCATAGAGACGCTG	59.972	20	201	464	664	ATGCCCCCATTCTCTTCTCT	60.037	20	TGTGGTTCCTTGCATACCAA	59.964	20	135	464	598	TAGGTATGTGCCCCTCTTGC	60.096	20	TCCAATGCATAGAGACGCTG	59.972	20	143	522	664
Locus_3544_Transcript_4/7_Confidence_0.467_Length_2534	1	p1	(T)11	11	550	560	ATGCCCCCATTCTCTTCTCT	60.037	20	TCCAATGCATAGAGACGCTG	59.972	20	201	464	664	ATGCCCCCATTCTCTTCTCT	60.037	20	TGTGGTTCCTTGCATACCAA	59.964	20	135	464	598	TAGGTATGTGCCCCTCTTGC	60.096	20	TCCAATGCATAGAGACGCTG	59.972	20	143	522	664
Locus_3544_Transcript_4/7_Confidence_0.467_Length_2534	2	p3	(GGA)7	21	2239	2259	AACTGGTCGACCTGCGAG	59.980	18	CAGCAGCCTTCTAGCCCC	61.046	18	276	2110	2385	AACTGGTCGACCTGCGAG	59.980	18	CCAGCAGCCTTCTAGCCC	61.046	18	277	2110	2386	CGACCTGCGAGACGAGAT	60.096	18	CAGCAGCCTTCTAGCCCC	61.046	18	269	2117	2385
Locus_3544_Transcript_5/7_Confidence_0.600_Length_2286	1	p3	(TCA)5	15	177	191	GGGTCACCCAATTACGACTA	57.393	20	ACCTGGCACTTGACTCTGCT	60.057	20	266	59	324	GGGTCACCCAATTACGACTA	57.393	20	CGTATCACCTGCTTCCCTGT	60.134	20	192	59	250	GGGTCACCCAATTACGACTAC	58.306	21	ACCTGGCACTTGACTCTGCT	60.057	20	266	59	324
Locus_3544_Transcript_7/7_Confidence_0.600_Length_2329	1	p1	(T)11	11	550	560	ATGCCCCCATTCTCTTCTCT	60.037	20	TCCAATGCATAGAGACGCTG	59.972	20	201	464	664	ATGCCCCCATTCTCTTCTCT	60.037	20	TGTGGTTCCTTGCATACCAA	59.964	20	135	464	598	TAGGTATGTGCCCCTCTTGC	60.096	20	TCCAATGCATAGAGACGCTG	59.972	20	143	522	664
Locus_3579_Transcript_1/4_Confidence_0.500_Length_603	1	p3	(AGC)5	15	287	301	GAGATCTGCAACTGCGACAA	60.144	20	AAACACTTGGTCAACGCTCA	59.339	20	275	186	460	GAGATCTGCAACTGCGACAA	60.144	20	CAAACACTTGGTCAACGCTC	59.339	20	276	186	461	AGCTGGACATCCCGTACATC	59.957	20	CCTGTACCACCGTGGAGTG	60.006	19	243	94	336
Locus_3579_Transcript_1/4_Confidence_0.500_Length_603	2	p2	(CT)14	28	536	563	TGCGTGAACCAAGTGTTTGT	60.199	20	CAGATCGCCTTGATTATTCG	58.335	20	116	487	602	GTGCGTGAACCAAGTGTTTG	60.199	20	CAGATCGCCTTGATTATTCG	58.335	20	117	486	602	TGCGTGAACCAAGTGTTTGT	60.199	20	CAGATCGCCTTGATTATTCGT	59.196	21	116	487	602
Locus_3579_Transcript_4/4_Confidence_0.625_Length_793	1	p3	(AGC)5	15	477	491	GAGATCTGCAACTGCGACAA	60.144	20	AAACACTTGGTCAACGCTCA	59.339	20	275	376	650	GAGATCTGCAACTGCGACAA	60.144	20	CAAACACTTGGTCAACGCTC	59.339	20	276	376	651	AGCTGGACATCCCGTACATC	59.957	20	CCTGTACCACCGTGGAGTG	60.006	19	243	284	526
Locus_3579_Transcript_4/4_Confidence_0.625_Length_793	2	p2	(CT)14	28	726	753	TGCGTGAACCAAGTGTTTGT	60.199	20	CAGATCGCCTTGATTATTCG	58.335	20	116	677	792	GTGCGTGAACCAAGTGTTTG	60.199	20	CAGATCGCCTTGATTATTCG	58.335	20	117	676	792	TGCGTGAACCAAGTGTTTGT	60.199	20	CAGATCGCCTTGATTATTCGT	59.196	21	116	677	792
Locus_3589_Transcript_1/1_Confidence_1.000_Length_1041	1	p1	(T)13	13	25	37
Locus_3595_Transcript_2/4_Confidence_0.700_Length_1123	1	p3	(GCC)5	15	505	519	TAAGCCAAGGATGAATTGCC	60.038	20	CTGAACGCGAAGGAGAAGTC	60.134	20	208	341	548	CCACACCACACACATAAGCC	59.880	20	CTGAACGCGAAGGAGAAGTC	60.134	20	222	327	548	ACATAGCCAATTGGACCGAA	60.331	20	CTGAACGCGAAGGAGAAGTC	60.134	20	257	292	548
Locus_3604_Transcript_1/1_Confidence_1.000_Length_721	1	p2	(AC)9	18	14	31
Locus_3608_Transcript_1/3_Confidence_0.571_Length_716	1	p3	(AGC)5	15	637	651	GAAGCTTCTACCGATGCCAG	59.978	20	TAAGGCAAGCTTTGAGAGCA	58.942	20	179	536	714	AAGCCATCAGACCAACCAAC	59.973	20	TAAGGCAAGCTTTGAGAGCA	58.942	20	105	610	714	ACTGGAGTGCCACAATTTCC	59.973	20	TAAGGCAAGCTTTGAGAGCA	58.942	20	127	588	714
Locus_3608_Transcript_2/3_Confidence_0.429_Length_752	1	p3	(AGC)5	15	673	687	GAAGCTTCTACCGATGCCAG	59.978	20	TAAGGCAAGCTTTGAGAGCA	58.942	20	179	572	750	AAGCCATCAGACCAACCAAC	59.973	20	TAAGGCAAGCTTTGAGAGCA	58.942	20	105	646	750	ACTGGAGTGCCACAATTTCC	59.973	20	TAAGGCAAGCTTTGAGAGCA	58.942	20	127	624	750
Locus_3608_Transcript_3/3_Confidence_0.571_Length_716	1	p3	(AGC)5	15	637	651	GAAGCTTCTACCGATGCCAG	59.978	20	TAAGGCAAGCTTTGAGAGCA	58.942	20	179	536	714	AAGCCATCAGACCAACCAAC	59.973	20	TAAGGCAAGCTTTGAGAGCA	58.942	20	105	610	714	ACTGGAGTGCCACAATTTCC	59.973	20	TAAGGCAAGCTTTGAGAGCA	58.942	20	127	588	714
Locus_3633_Transcript_1/6_Confidence_0.667_Length_1934	1	p3	(CGA)6	18	273	290	CATGTGCTTCTCCCTCCCT	60.207	19	TGCTTCTTGGAATCCTTGCT	59.955	20	138	206	343	CATGTGCTTCTCCCTCCCT	60.207	19	CTGCTTCTTGGAATCCTTGC	59.955	20	139	206	344	CATGTGCTTCTCCCTCCCT	60.207	19	GCTGCTTCTTGGAATCCTTG	59.955	20	140	206	345
Locus_3633_Transcript_2/6_Confidence_0.667_Length_1934	1	p3	(CGA)6	18	273	290	CATGTGCTTCTCCCTCCCT	60.207	19	TGCTTCTTGGAATCCTTGCT	59.955	20	138	206	343	CATGTGCTTCTCCCTCCCT	60.207	19	CTGCTTCTTGGAATCCTTGC	59.955	20	139	206	344	CATGTGCTTCTCCCTCCCT	60.207	19	GCTGCTTCTTGGAATCCTTG	59.955	20	140	206	345
Locus_3633_Transcript_3/6_Confidence_0.667_Length_1934	1	p3	(CGA)6	18	273	290	CATGTGCTTCTCCCTCCCT	60.207	19	TGCTTCTTGGAATCCTTGCT	59.955	20	138	206	343	CATGTGCTTCTCCCTCCCT	60.207	19	CTGCTTCTTGGAATCCTTGC	59.955	20	139	206	344	CATGTGCTTCTCCCTCCCT	60.207	19	GCTGCTTCTTGGAATCCTTG	59.955	20	140	206	345
Locus_3633_Transcript_4/6_Confidence_0.667_Length_1885	1	p3	(CGA)6	18	273	290	CATGTGCTTCTCCCTCCCT	60.207	19	TGCTTCTTGGAATCCTTGCT	59.955	20	138	206	343	CATGTGCTTCTCCCTCCCT	60.207	19	CTGCTTCTTGGAATCCTTGC	59.955	20	139	206	344	CATGTGCTTCTCCCTCCCT	60.207	19	GCTGCTTCTTGGAATCCTTG	59.955	20	140	206	345
Locus_3633_Transcript_5/6_Confidence_0.667_Length_1934	1	p3	(CGA)6	18	273	290	CATGTGCTTCTCCCTCCCT	60.207	19	TGCTTCTTGGAATCCTTGCT	59.955	20	138	206	343	CATGTGCTTCTCCCTCCCT	60.207	19	CTGCTTCTTGGAATCCTTGC	59.955	20	139	206	344	CATGTGCTTCTCCCTCCCT	60.207	19	GCTGCTTCTTGGAATCCTTG	59.955	20	140	206	345
Locus_3633_Transcript_6/6_Confidence_0.667_Length_1934	1	p3	(CGA)6	18	273	290	CATGTGCTTCTCCCTCCCT	60.207	19	TGCTTCTTGGAATCCTTGCT	59.955	20	138	206	343	CATGTGCTTCTCCCTCCCT	60.207	19	CTGCTTCTTGGAATCCTTGC	59.955	20	139	206	344	CATGTGCTTCTCCCTCCCT	60.207	19	GCTGCTTCTTGGAATCCTTG	59.955	20	140	206	345
Locus_3635_Transcript_3/12_Confidence_0.543_Length_3148	1	p3	(GAT)6	18	914	931	TGTTGATGCTGAGGAAGACG	59.984	20	GTTAAAACAGCAGCTTCCCG	59.883	20	279	816	1094	TGGTCGGCATACTGTGATGT	59.992	20	TTCCGCAAATTCCAAACATT	60.302	20	254	703	956	TGGTCGGCATACTGTGATGT	59.992	20	ATTTCCGCAAATTCCAAACA	60.302	20	256	703	958
Locus_3635_Transcript_4/12_Confidence_0.114_Length_1001	1	p3	(TGA)7	21	910	930	TGGTCGGCATACTGTGATGT	59.992	20	TTCCGCAAATTCCAAACATT	60.302	20	254	703	956	TGGTCGGCATACTGTGATGT	59.992	20	ATTTCCGCAAATTCCAAACA	60.302	20	256	703	958	TGGTCGGCATACTGTGATGT	59.992	20	CATTTCCGCAAATTCCAAAC	60.302	20	257	703	959
Locus_3635_Transcript_5/12_Confidence_0.600_Length_3148	1	p3	(GAT)6	18	914	931	TGTTGATGCTGAGGAAGACG	59.984	20	GTTAAAACAGCAGCTTCCCG	59.883	20	279	816	1094	TGGTCGGCATACTGTGATGT	59.992	20	TTCCGCAAATTCCAAACATT	60.302	20	254	703	956	TGGTCGGCATACTGTGATGT	59.992	20	ATTTCCGCAAATTCCAAACA	60.302	20	256	703	958
Locus_3635_Transcript_6/12_Confidence_0.114_Length_1001	1	p3	(TGA)7	21	910	930	TGGTCGGCATACTGTGATGT	59.992	20	TTCCGCAAATTCCAAACATT	60.302	20	254	703	956	TGGTCGGCATACTGTGATGT	59.992	20	ATTTCCGCAAATTCCAAACA	60.302	20	256	703	958	TGGTCGGCATACTGTGATGT	59.992	20	CATTTCCGCAAATTCCAAAC	60.302	20	257	703	959
Locus_3635_Transcript_7/12_Confidence_0.543_Length_3148	1	p3	(GAT)6	18	914	931	TGTTGATGCTGAGGAAGACG	59.984	20	GTTAAAACAGCAGCTTCCCG	59.883	20	279	816	1094	TGGTCGGCATACTGTGATGT	59.992	20	TTCCGCAAATTCCAAACATT	60.302	20	254	703	956	TGGTCGGCATACTGTGATGT	59.992	20	ATTTCCGCAAATTCCAAACA	60.302	20	256	703	958
Locus_3635_Transcript_8/12_Confidence_0.543_Length_3148	1	p3	(GAT)6	18	914	931	TGTTGATGCTGAGGAAGACG	59.984	20	TAAAACAGCAACTTCCCGCT	59.883	20	277	816	1092	TGTTGATGCTGAGGAAGACG	59.984	20	TTAAAACAGCAACTTCCCGC	60.244	20	278	816	1093	TGGTCGGCATACTGTGATGT	59.992	20	TTCCGCAAATTCCAAACATT	60.302	20	254	703	956
Locus_3635_Transcript_9/12_Confidence_0.486_Length_3148	1	p3	(GAT)6	18	914	931	TGTTGATGCTGAGGAAGACG	59.984	20	GTTAAAACAGCAGCTTCCCG	59.883	20	279	816	1094	TGGTCGGCATACTGTGATGT	59.992	20	TTCCGCAAATTCCAAACATT	60.302	20	254	703	956	TGGTCGGCATACTGTGATGT	59.992	20	ATTTCCGCAAATTCCAAACA	60.302	20	256	703	958
Locus_3635_Transcript_10/12_Confidence_0.114_Length_1126	1	p3	(TGA)7	21	1035	1055	TGGTCGGCATACTGTGATGT	59.992	20	TTCCGCAAATTCCAAACATT	60.302	20	254	828	1081	TGGTCGGCATACTGTGATGT	59.992	20	ATTTCCGCAAATTCCAAACA	60.302	20	256	828	1083	TGGTCGGCATACTGTGATGT	59.992	20	CATTTCCGCAAATTCCAAAC	60.302	20	257	828	1084
Locus_3635_Transcript_11/12_Confidence_0.486_Length_2876	1	p3	(GAT)6	18	914	931	TGTTGATGCTGAGGAAGACG	59.984	20	GTTAAAACAGCAGCTTCCCG	59.883	20	279	816	1094	TGGTCGGCATACTGTGATGT	59.992	20	TTCCGCAAATTCCAAACATT	60.302	20	254	703	956	TGGTCGGCATACTGTGATGT	59.992	20	ATTTCCGCAAATTCCAAACA	60.302	20	256	703	958
Locus_3635_Transcript_12/12_Confidence_0.543_Length_3148	1	p3	(GAT)6	18	914	931	TGTTGATGCTGAGGAAGACG	59.984	20	GTTAAAACAGCAGCTTCCCG	59.883	20	279	816	1094	TGGTCGGCATACTGTGATGT	59.992	20	TTCCGCAAATTCCAAACATT	60.302	20	254	703	956	TGGTCGGCATACTGTGATGT	59.992	20	ATTTCCGCAAATTCCAAACA	60.302	20	256	703	958
Locus_3636_Transcript_1/2_Confidence_1.000_Length_830	1	p3	(ATC)5	15	589	603	ATCATTGTTGTGCTGGACGA	60.120	20	ACCAACTCTTTCCGTCCCTT	59.972	20	149	542	690	ATCATTGTTGTGCTGGACGA	60.120	20	AACCAACTCTTTCCGTCCCT	59.972	20	150	542	691	CACGCGTCACCTGTGTACTT	59.819	20	ACCAACTCTTTCCGTCCCTT	59.972	20	211	480	690
Locus_3636_Transcript_2/2_Confidence_1.000_Length_621	1	p3	(ATC)5	15	380	394	ATCATTGTTGTGCTGGACGA	60.120	20	ACCAACTCTTTCCGTCCCTT	59.972	20	149	333	481	ATCATTGTTGTGCTGGACGA	60.120	20	AACCAACTCTTTCCGTCCCT	59.972	20	150	333	482	CACGCGTCACCTGTGTACTT	59.819	20	ACCAACTCTTTCCGTCCCTT	59.972	20	211	271	481
Locus_3646_Transcript_1/1_Confidence_1.000_Length_693	1	p2	(AG)7	14	609	622	TTGTGACCAGGAACAGATCG	59.676	20	GCCAAACCAAACCAAAAACT	58.973	20	263	393	655	GACTCCTCCTCCTTCCTTGC	60.336	20	CTTCCTGTTCCTTCCTCGC	59.935	19	103	570	672	CTCCTCCTCCTTCCTTGCTC	60.468	20	CTTCCTGTTCCTTCCTCGC	59.935	19	101	572	672
Locus_3648_Transcript_1/5_Confidence_0.714_Length_1617	1	p3	(GAG)7	21	104	124	AAGAGGGTCATTTCCTCGGT	59.935	20	ACCATTTCCTCAATGGCAAG	59.933	20	182	49	230	AAGAGGGTCATTTCCTCGGT	59.935	20	AACCATTTCCTCAATGGCAA	60.309	20	183	49	231	TCATTTCCTCGGTGCTCTTC	60.340	20	ACCATTTCCTCAATGGCAAG	59.933	20	175	56	230
Locus_3648_Transcript_2/5_Confidence_0.714_Length_1617	1	p3	(GAG)7	21	104	124	AAGAGGGTCATTTCCTCGGT	59.935	20	ACCATTTCCTCAATGGCAAG	59.933	20	182	49	230	AAGAGGGTCATTTCCTCGGT	59.935	20	CGTGGGTTTCAGGAAATGTT	59.830	20	274	49	322	AAGAGGGTCATTTCCTCGGT	59.935	20	AACCATTTCCTCAATGGCAA	60.309	20	183	49	231
Locus_3648_Transcript_3/5_Confidence_0.714_Length_1617	1	p3	(GAG)7	21	104	124	AAGAGGGTCATTTCCTCGGT	59.935	20	ACCATTTCCTCAATGGCAAG	59.933	20	182	49	230	AAGAGGGTCATTTCCTCGGT	59.935	20	CGTGGGTTTCAGGAAATGTT	59.830	20	274	49	322	AAGAGGGTCATTTCCTCGGT	59.935	20	AACCATTTCCTCAATGGCAA	60.309	20	183	49	231
Locus_3648_Transcript_4/5_Confidence_0.714_Length_1617	1	p3	(GAG)7	21	104	124	AAGAGGGTCATTTCCTCGGT	59.935	20	ACCATTTCCTCAATGGCAAG	59.933	20	182	49	230	AAGAGGGTCATTTCCTCGGT	59.935	20	CGTGGGTTTCAGGAAATGTT	59.830	20	274	49	322	AAGAGGGTCATTTCCTCGGT	59.935	20	AACCATTTCCTCAATGGCAA	60.309	20	183	49	231
Locus_3648_Transcript_5/5_Confidence_0.714_Length_1617	1	p3	(GAG)7	21	104	124	AAGAGGGTCATTTCCTCGGT	59.935	20	ACCATTTCCTCAATGGCAAG	59.933	20	182	49	230	AAGAGGGTCATTTCCTCGGT	59.935	20	CGTGGGTTTCAGGAAATGTT	59.830	20	274	49	322	AAGAGGGTCATTTCCTCGGT	59.935	20	AACCATTTCCTCAATGGCAA	60.309	20	183	49	231
Locus_3654_Transcript_2/4_Confidence_0.625_Length_1833	1	p3	(CTT)5	15	103	117	TGAAGACGAGGAGGAGAAGC	59.679	20	TCTCCGACCGGATGAAGTAG	60.210	20	261	33	293	TGAAGACGAGGAGGAGAAGC	59.679	20	CTCTCCGACCGGATGAAGTA	60.210	20	262	33	294	TGAAGACGAGGAGGAGAAGC	59.679	20	CATACCCTGTTTGGAGGTGG	60.224	20	204	33	236
Locus_3654_Transcript_3/4_Confidence_0.625_Length_1897	1	p3	(CTT)5	15	103	117	TGAAGACGAGGAGGAGAAGC	59.679	20	TCTCCGACCGGATGAAGTAG	60.210	20	261	33	293	TGAAGACGAGGAGGAGAAGC	59.679	20	CTCTCCGACCGGATGAAGTA	60.210	20	262	33	294	TGAAGACGAGGAGGAGAAGC	59.679	20	CATACCCTGTTTGGAGGTGG	60.224	20	204	33	236
Locus_3654_Transcript_4/4_Confidence_0.625_Length_1897	1	p3	(CTT)5	15	103	117	TGAAGACGAGGAGGAGAAGC	59.679	20	TCTCCGACCGGATGAAGTAG	60.210	20	261	33	293	TGAAGACGAGGAGGAGAAGC	59.679	20	CTCTCCGACCGGATGAAGTA	60.210	20	262	33	294	TGAAGACGAGGAGGAGAAGC	59.679	20	CATACCCTGTTTGGAGGTGG	60.224	20	204	33	236
Locus_3669_Transcript_1/2_Confidence_1.000_Length_1056	1	p4	(GAAA)5	20	1036	1055
Locus_3669_Transcript_2/2_Confidence_1.000_Length_1056	1	p4	(GAAA)5	20	1036	1055
Locus_3678_Transcript_1/6_Confidence_0.571_Length_1641	1	c	(CCT)5aaagccctaactaaaacccatctctccatccccctcacctcctcg(CGC)5	75	31	105	CTCGCCTCTCCCATTTCTC	59.895	19	CATGGACCTTGCCCAGAG	60.197	18	271	0	270	GCCTCTCCCATTTCTCCC	59.542	18	CATGGACCTTGCCCAGAG	60.197	18	268	3	270	CTCTCCCATTTCTCCCCC	59.384	18	CATGGACCTTGCCCAGAG	60.197	18	266	5	270
Locus_3678_Transcript_2/6_Confidence_0.571_Length_1600	1	c	(CCT)5aaagccctaactaaaacccatctctccatccccctcacctcctcg(CGC)5	75	31	105	CTCGCCTCTCCCATTTCTC	59.895	19	CATGGACCTTGCCCAGAG	60.197	18	271	0	270	GCCTCTCCCATTTCTCCC	59.542	18	CATGGACCTTGCCCAGAG	60.197	18	268	3	270	CTCTCCCATTTCTCCCCC	59.384	18	CATGGACCTTGCCCAGAG	60.197	18	266	5	270
Locus_3678_Transcript_3/6_Confidence_0.571_Length_1600	1	c	(CCT)5aaagccctaactaaaacccatctctccatccccctcacctcctcg(CGC)5	75	31	105	CTCGCCTCTCCCATTTCTC	59.895	19	CATGGACCTTGCCCAGAG	60.197	18	271	0	270	GCCTCTCCCATTTCTCCC	59.542	18	CATGGACCTTGCCCAGAG	60.197	18	268	3	270	CTCTCCCATTTCTCCCCC	59.384	18	CATGGACCTTGCCCAGAG	60.197	18	266	5	270
Locus_3678_Transcript_4/6_Confidence_0.643_Length_1580	1	c	(CCT)6aaagccctaactaaaacccatctctccatcccctttgcctcctc(CCG)5	77	8	84
Locus_3678_Transcript_5/6_Confidence_0.571_Length_1580	1	c	(CCT)6aaagccctaactaaaacccatctctccatcccctttgcctcctc(CCG)5	77	8	84
Locus_3678_Transcript_6/6_Confidence_0.571_Length_1600	1	c	(CCT)5aaagccctaactaaaacccatctctccatccccctcacctcctcg(CGC)5	75	31	105	CTCGCCTCTCCCATTTCTC	59.895	19	CATGGACCTTGCCCAGAG	60.197	18	271	0	270	GCCTCTCCCATTTCTCCC	59.542	18	CATGGACCTTGCCCAGAG	60.197	18	268	3	270	CTCTCCCATTTCTCCCCC	59.384	18	CATGGACCTTGCCCAGAG	60.197	18	266	5	270
Locus_3705_Transcript_1/3_Confidence_0.714_Length_1446	1	p3	(CTC)6	18	14	31
Locus_3705_Transcript_2/3_Confidence_0.714_Length_1448	1	p3	(CTC)6	18	14	31
Locus_3705_Transcript_2/3_Confidence_0.714_Length_1448	2	p3	(ACA)7	21	1150	1170	ACCTGATGGACAGGAACAGG	59.962	20	AGATCACGGATCAGTCCCAC	59.928	20	158	1116	1273	TGATGGACAGGAACAGGACA	60.088	20	AGATCACGGATCAGTCCCAC	59.928	20	155	1119	1273	ACCTGATGGACAGGAACAGG	59.962	20	AACAGCGAGAAAAGGGAACA	59.853	20	236	1116	1351
Locus_3705_Transcript_3/3_Confidence_0.714_Length_1448	1	p3	(CTC)6	18	14	31
Locus_3705_Transcript_3/3_Confidence_0.714_Length_1448	2	p3	(ACA)7	21	1150	1170	ACCTGATGGACAGGAACAGG	59.962	20	AGATCACGGATCAGTCCCAC	59.928	20	158	1116	1273	TGATGGACAGGAACAGGACA	60.088	20	AGATCACGGATCAGTCCCAC	59.928	20	155	1119	1273	ACCTGATGGACAGGAACAGG	59.962	20	AACAGCGAGAAAAGGGAACA	59.853	20	236	1116	1351
Locus_3718_Transcript_1/1_Confidence_1.000_Length_576	1	p1	(A)10	10	82	91	CTTCCGGGCTGTCTCAATTA	60.206	20	CTGATTTTCGGTGGTATGGG	60.184	20	142	22	163	AAGCACAATCAAAGCTTCCG	60.386	20	CGGTGGTATGGGAATTGAAC	60.051	20	148	8	155	AAGCACAATCAAAGCTTCCG	60.386	20	CTGATTTTCGGTGGTATGGG	60.184	20	156	8	163
Locus_3724_Transcript_2/6_Confidence_0.615_Length_1139	1	p3	(TTC)5	15	98	112	TACAGAGCAGCAGCAGATCG	60.459	20	CATCGTGATGGTTGTTGAGG	59.960	20	113	71	183	CCATGGAAGGTCCAGAGATG	60.465	20	CATCGTGATGGTTGTTGAGG	59.960	20	153	31	183	TCCATGGAAGGTCCAGAGAT	59.460	20	CATCGTGATGGTTGTTGAGG	59.960	20	154	30	183
Locus_3724_Transcript_3/6_Confidence_0.615_Length_1168	1	p3	(TTC)5	15	98	112	TACAGAGCAGCAGCAGATCG	60.459	20	CATCGTGATGGTTGTTGAGG	59.960	20	113	71	183	CCATGGAAGGTCCAGAGATG	60.465	20	CATCGTGATGGTTGTTGAGG	59.960	20	153	31	183	TCCATGGAAGGTCCAGAGAT	59.460	20	CATCGTGATGGTTGTTGAGG	59.960	20	154	30	183
Locus_3724_Transcript_5/6_Confidence_0.538_Length_1139	1	p3	(TTC)5	15	98	112	TACAGAGCAGCAGCAGATCG	60.459	20	CATCGTGATGGTTGTTGAGG	59.960	20	113	71	183	CCATGGAAGGTCCAGAGATG	60.465	20	CATCGTGATGGTTGTTGAGG	59.960	20	153	31	183	TCCATGGAAGGTCCAGAGAT	59.460	20	CATCGTGATGGTTGTTGAGG	59.960	20	154	30	183
Locus_3724_Transcript_6/6_Confidence_0.615_Length_1139	1	p3	(TTC)5	15	98	112	TACAGAGCAGCAGCAGATCG	60.459	20	CATCGTGATGGTTGTTGAGG	59.960	20	113	71	183	CCATGGAAGGTCCAGAGATG	60.465	20	CATCGTGATGGTTGTTGAGG	59.960	20	153	31	183	TCCATGGAAGGTCCAGAGAT	59.460	20	CATCGTGATGGTTGTTGAGG	59.960	20	154	30	183
Locus_3729_Transcript_1/1_Confidence_1.000_Length_541	1	p1	(T)10	10	1	10
Locus_3730_Transcript_2/4_Confidence_0.571_Length_1380	1	p2	(TG)17	34	1335	1368
Locus_3739_Transcript_3/4_Confidence_0.500_Length_1472	1	p1	(T)12	12	1	12
Locus_3743_Transcript_6/7_Confidence_0.562_Length_1291	1	p1	(T)10	10	1203	1212	CGACCTTGACACAAGCAGAA	60.025	20	TCAAAACTCATGGATGGGTACA	60.227	22	212	1072	1283	CGACCTTGACACAAGCAGAA	60.025	20	CAAAACTCATGGATGGGTACAA	59.724	22	211	1072	1282	TTGTCTTTGCTTCACCATGC	59.847	20	TCAAAACTCATGGATGGGTACA	60.227	22	172	1112	1283
Locus_3754_Transcript_2/4_Confidence_0.625_Length_810	1	p3	(AGA)8	24	87	110	AGCGAGAGCGAAAGCTACAC	59.927	20	TTCTGATTTTCCAGGATGGC	60.014	20	226	46	271	AGCGAGAGCGAAAGCTACAC	59.927	20	TCCAGGATGGCCAAAATAAG	59.894	20	217	46	262	GGAGTAAAGCGAGAGCGAAA	59.730	20	TTCTGATTTTCCAGGATGGC	60.014	20	233	39	271
Locus_3759_Transcript_1/5_Confidence_0.636_Length_1298	1	p3	(CGC)5	15	54	68	GTACGACCACCACCACAGG	59.855	19	GGGACAGTCTTCATCAGGCT	59.258	20	229	27	255	CGTACGACCACCACCACAG	61.075	19	GCGTCTCCTTCTTGAGGTTG	59.989	20	201	26	226	GTACGACCACCACCACAGG	59.855	19	GAGCGTCTCCTTCTTGAGGTT	60.009	21	202	27	228
Locus_3768_Transcript_1/1_Confidence_1.000_Length_531	1	p1	(A)10	10	500	509
Locus_3774_Transcript_1/1_Confidence_1.000_Length_392	1	p4	(GCCA)6	24	50	73	AATCCCATCCCACCCAAC	60.393	18	CCTCTGACAGGGACTCGAAA	60.377	20	162	4	165	AATCCCATCCCACCCAAC	60.393	18	TTTATCCAATGTGGCCAAGG	60.692	20	238	4	241	ACAGAATCCCATCCCACCC	61.947	19	CCTCTGACAGGGACTCGAAA	60.377	20	166	0	165
Locus_3775_Transcript_1/1_Confidence_1.000_Length_691	1	p3	(GCC)5	15	433	447	TAACAGCCGCTATCACCACC	61.052	20	GTGGATACCCGAGTCCAGGT	61.172	20	271	406	676	TAACAGCCGCTATCACCACC	61.052	20	TGGATACCCGAGTCCAGGT	60.333	19	270	406	675	TAACAGCCGCTATCACCACC	61.052	20	GTGGATACCCGAGTCCAGG	60.333	19	271	406	676
Locus_3778_Transcript_7/8_Confidence_0.333_Length_1660	1	p3	(TGG)5	15	1186	1200	AGAGTGGCAGCGAAGATGAT	59.981	20	CCGAAACCGTCTCCTCCTAC	61.008	20	115	1112	1226	AGAGTGGCAGCGAAGATGAT	59.981	20	GAAACCGTCTCCTCCTACGAC	60.125	21	113	1112	1224	AGAGTGGCAGCGAAGATGAT	59.981	20	CCGAAACCGTCTCCTCCTA	60.195	19	115	1112	1226
Locus_3791_Transcript_1/4_Confidence_0.375_Length_915	1	p2	(CT)9	18	22	39
Locus_3791_Transcript_4/4_Confidence_0.375_Length_915	1	p2	(CT)9	18	22	39
Locus_3794_Transcript_2/5_Confidence_0.636_Length_1186	1	p6	(CCAGCA)5	30	448	477	CCAAGAGATAATGCGGGTGT	59.955	20	ACCGTTTCCACAGAAGTTGG	60.005	20	154	414	567	ACCAAGAGATAATGCGGGTG	59.955	20	ACCGTTTCCACAGAAGTTGG	60.005	20	155	413	567	CCAAGAGATAATGCGGGTGT	59.955	20	ATGTATGACGAGGGGCTTTG	59.955	20	249	414	662
Locus_3794_Transcript_3/5_Confidence_0.545_Length_1186	1	p6	(CCAGCA)5	30	448	477	CCAAGAGATAATGCGGGTGT	59.955	20	ACCGTTTCCACAGAAGTTGG	60.005	20	154	414	567	ACCAAGAGATAATGCGGGTG	59.955	20	ACCGTTTCCACAGAAGTTGG	60.005	20	155	413	567	CCAAGAGATAATGCGGGTGT	59.955	20	ATGTATGACGAGGGGCTTTG	59.955	20	249	414	662
Locus_3794_Transcript_5/5_Confidence_0.636_Length_1215	1	p6	(CCAGCA)5	30	448	477	CCAAGAGATAATGCGGGTGT	59.955	20	ACCGTTTCCACAGAAGTTGG	60.005	20	154	414	567	ACCAAGAGATAATGCGGGTG	59.955	20	ACCGTTTCCACAGAAGTTGG	60.005	20	155	413	567	CCAAGAGATAATGCGGGTGT	59.955	20	ATGTATGACGAGGGGCTTTG	59.955	20	249	414	662
Locus_3798_Transcript_1/1_Confidence_1.000_Length_433	1	p1	(A)11	11	423	433
Locus_3806_Transcript_5/8_Confidence_0.542_Length_1597	1	p1	(A)11	11	1587	1597
Locus_3813_Transcript_1/1_Confidence_1.000_Length_379	1	p3	(GGC)6	18	51	68	CGGAGAAGGTGGACGAGAT	60.207	19	CTCCATGGACATGAGCAGC	60.380	19	167	24	190	AGAAGGTGGACGAGATGGC	60.215	19	CTCCATGGACATGAGCAGC	60.380	19	164	27	190	GGAGAAGGTGGACGAGATGG	61.988	20	CTCCATGGACATGAGCAGC	60.380	19	166	25	190
Locus_3817_Transcript_1/6_Confidence_0.667_Length_1012	1	p3	(CGC)5	15	715	729	AGCTGATGGAAGTTGGATGG	60.073	20	GCGATCTCGGACATTTGTTT	60.081	20	254	562	815	ATTTGTGTATTGGCCCAAGC	59.829	20	GCGATCTCGGACATTTGTTT	60.081	20	198	618	815	CAGCTGATGGAAGTTGGATG	59.241	20	GCGATCTCGGACATTTGTTT	60.081	20	255	561	815
Locus_3817_Transcript_3/6_Confidence_0.600_Length_1012	1	p3	(CGC)5	15	715	729	AGCTGATGGAAGTTGGATGG	60.073	20	GCGATCTCGGACATTTGTTT	60.081	20	254	562	815	ATTTGTGTATTGGCCCAAGC	59.829	20	GCGATCTCGGACATTTGTTT	60.081	20	198	618	815	CAGCTGATGGAAGTTGGATG	59.241	20	GCGATCTCGGACATTTGTTT	60.081	20	255	561	815
Locus_3817_Transcript_5/6_Confidence_0.400_Length_1360	1	p3	(CGC)5	15	1063	1077	AGCTGATGGAAGTTGGATGG	60.073	20	GCGATCTCGGACATTTGTTT	60.081	20	254	910	1163	ATTTGTGTATTGGCCCAAGC	59.829	20	GCGATCTCGGACATTTGTTT	60.081	20	198	966	1163	CAGCTGATGGAAGTTGGATG	59.241	20	GCGATCTCGGACATTTGTTT	60.081	20	255	909	1163
Locus_3817_Transcript_6/6_Confidence_0.467_Length_1360	1	p3	(CGC)5	15	1063	1077	AGCTGATGGAAGTTGGATGG	60.073	20	GCGATCTCGGACATTTGTTT	60.081	20	254	910	1163	ATTTGTGTATTGGCCCAAGC	59.829	20	GCGATCTCGGACATTTGTTT	60.081	20	198	966	1163	CAGCTGATGGAAGTTGGATG	59.241	20	GCGATCTCGGACATTTGTTT	60.081	20	255	909	1163
Locus_3830_Transcript_4/13_Confidence_0.657_Length_5190	1	p3	(GAA)5	15	2368	2382	TTTCCCAGAGGACACAAAGG	60.081	20	CCCCACGAACAGCAATATCT	59.955	20	275	2312	2586	GAACCCGAGTGCAAAAATGT	59.978	20	TCTGCAAGCACTTGATGAGG	60.136	20	277	2210	2486	ATGCGTGCGACAACTACAAG	59.935	20	TCTGCAAGCACTTGATGAGG	60.136	20	234	2253	2486
Locus_3830_Transcript_5/13_Confidence_0.657_Length_5190	1	p3	(GAA)5	15	2368	2382	TTTCCCAGAGGACACAAAGG	60.081	20	CCCCACGAACAGCAATATCT	59.955	20	275	2312	2586	GAACCCGAGTGCAAAAATGT	59.978	20	TCTGCAAGCACTTGATGAGG	60.136	20	277	2210	2486	ATGCGTGCGACAACTACAAG	59.935	20	TCTGCAAGCACTTGATGAGG	60.136	20	234	2253	2486
Locus_3830_Transcript_6/13_Confidence_0.657_Length_5190	1	p3	(GAA)5	15	2368	2382	TTTCCCAGAGGACACAAAGG	60.081	20	CCCCACGAACAGCAATATCT	59.955	20	275	2312	2586	GAACCCGAGTGCAAAAATGT	59.978	20	TCTGCAAGCACTTGATGAGG	60.136	20	277	2210	2486	ATGCGTGCGACAACTACAAG	59.935	20	TCTGCAAGCACTTGATGAGG	60.136	20	234	2253	2486
Locus_3830_Transcript_7/13_Confidence_0.657_Length_5190	1	p3	(GAA)5	15	2368	2382	TTTCCCAGAGGACACAAAGG	60.081	20	CCCCACGAACAGCAATATCT	59.955	20	275	2312	2586	GAACCCGAGTGCAAAAATGT	59.978	20	TCTGCAAGCACTTGATGAGG	60.136	20	277	2210	2486	ATGCGTGCGACAACTACAAG	59.935	20	TCTGCAAGCACTTGATGAGG	60.136	20	234	2253	2486
Locus_3830_Transcript_8/13_Confidence_0.657_Length_5187	1	p3	(GAA)5	15	2365	2379	TTTCCCAGAGGACACAAAGG	60.081	20	CCCCACGAACAGCAATATCT	59.955	20	275	2309	2583	GAACCCGAGTGCAAAAATGT	59.978	20	TCTGCAAGCACTTGATGAGG	60.136	20	277	2207	2483	ATGCGTGCGACAACTACAAG	59.935	20	TCTGCAAGCACTTGATGAGG	60.136	20	234	2250	2483
Locus_3830_Transcript_9/13_Confidence_0.657_Length_5127	1	p3	(GAA)5	15	2305	2319	TTTCCCAGAGGACACAAAGG	60.081	20	CCCCACGAACAGCAATATCT	59.955	20	275	2249	2523	GAACCCGAGTGCAAAAATGT	59.978	20	TCTGCAAGCACTTGATGAGG	60.136	20	277	2147	2423	ATGCGTGCGACAACTACAAG	59.935	20	TCTGCAAGCACTTGATGAGG	60.136	20	234	2190	2423
Locus_3830_Transcript_11/13_Confidence_0.657_Length_5195	1	p3	(GAA)5	15	2368	2382	TTTCCCAGAGGACACAAAGG	60.081	20	CCCCACGAACAGCAATATCT	59.955	20	275	2312	2586	GAACCCGAGTGCAAAAATGT	59.978	20	TCTGCAAGCACTTGATGAGG	60.136	20	277	2210	2486	ATGCGTGCGACAACTACAAG	59.935	20	TCTGCAAGCACTTGATGAGG	60.136	20	234	2253	2486
Locus_3830_Transcript_12/13_Confidence_0.657_Length_5190	1	p3	(GAA)5	15	2368	2382	TTTCCCAGAGGACACAAAGG	60.081	20	CCCCACGAACAGCAATATCT	59.955	20	275	2312	2586	GAACCCGAGTGCAAAAATGT	59.978	20	TCTGCAAGCACTTGATGAGG	60.136	20	277	2210	2486	ATGCGTGCGACAACTACAAG	59.935	20	TCTGCAAGCACTTGATGAGG	60.136	20	234	2253	2486
Locus_3830_Transcript_13/13_Confidence_0.657_Length_5190	1	p3	(GAA)5	15	2368	2382	TTTCCCAGAGGACACAAAGG	60.081	20	CCCCACGAACAGCAATATCT	59.955	20	275	2312	2586	GAACCCGAGTGCAAAAATGT	59.978	20	TCTGCAAGCACTTGATGAGG	60.136	20	277	2210	2486	ATGCGTGCGACAACTACAAG	59.935	20	TCTGCAAGCACTTGATGAGG	60.136	20	234	2253	2486
Locus_3833_Transcript_1/1_Confidence_1.000_Length_305	1	p1	(G)14	14	292	305
Locus_3834_Transcript_1/1_Confidence_1.000_Length_1630	1	p3	(GAG)9	27	1535	1561	ACAGGTTTGGGGATTGTGAA	60.210	20	TCCTCTTCCTCCTCCTCCTC	59.883	20	237	1353	1589	ACAGGTTTGGGGATTGTGAA	60.210	20	TCCTCCTCTTCCTCCTCCTC	59.883	20	240	1353	1592	ACAGGTTTGGGGATTGTGAA	60.210	20	TCTCCTCCTCTTCCTCCTCC	59.883	20	242	1353	1594
Locus_3840_Transcript_3/5_Confidence_0.444_Length_874	1	p1	(A)11	11	864	874
Locus_3854_Transcript_1/3_Confidence_0.714_Length_985	1	p3	(CTG)5	15	265	279	TCCCAAAGTAGTGTCCTGGC	60.111	20	ATCAAGAAGGTGGTGATGCC	59.934	20	259	80	338	TGTGGCGTAGTCCATGAGAG	59.855	20	ATCAAGAAGGTGGTGATGCC	59.934	20	135	204	338	CGTAGTCCATGAGAGGAGGC	59.827	20	ATCAAGAAGGTGGTGATGCC	59.934	20	130	209	338
Locus_3854_Transcript_2/3_Confidence_0.714_Length_988	1	p3	(CTG)5	15	268	282	TCCCAAAGTAGTGTCCTGGC	60.111	20	GATACCGTCATACCCCATGC	60.043	20	248	80	327	TGTGGCGTAGTCCATGAGAG	59.855	20	GATACCGTCATACCCCATGC	60.043	20	121	207	327	CGTAGTCCATGAGAGGAGGC	59.827	20	GATACCGTCATACCCCATGC	60.043	20	116	212	327
Locus_3854_Transcript_3/3_Confidence_0.714_Length_985	1	p3	(CTG)5	15	265	279	TCCCAAAGTAGTGTCCTGGC	60.111	20	ATCAAGAAGGTGGTGATGCC	59.934	20	259	80	338	TGTGGCGTAGTCCATGAGAG	59.855	20	ATCAAGAAGGTGGTGATGCC	59.934	20	135	204	338	CGTAGTCCATGAGAGGAGGC	59.827	20	ATCAAGAAGGTGGTGATGCC	59.934	20	130	209	338
Locus_3862_Transcript_5/7_Confidence_0.647_Length_1796	1	p2	(GA)10	20	1632	1651	CGTTGCGGAGTTCGAATTAT	60.096	20	GCACTCACTGTCAGGTCGAA	60.030	20	269	1475	1743	CGTTGCGGAGTTCGAATTAT	60.096	20	CTGTCAGGTCGAATAACGCA	59.864	20	262	1475	1736	AACGAGACCAGCTGCTGAAT	60.020	20	TCAGGTCGAATAACGCATCA	60.220	20	280	1454	1733
Locus_3862_Transcript_5/7_Confidence_0.647_Length_1796	2	p1	(A)11	11	1786	1796
Locus_3867_Transcript_2/3_Confidence_0.600_Length_893	1	p3	(CGC)6	18	818	835	TTTCTTCCTGGAGTGCTGCT	60.134	20	GCAGGGGAGAAGGACACTAA	59.284	20	271	595	865	TCGACCAGGACCAGATCTTT	59.655	20	GCAGGGGAGAAGGACACTAA	59.284	20	206	660	865	TCCTCGACCAGGACAGAGTC	60.397	20	GCAGGGGAGAAGGACACTAA	59.284	20	230	636	865
Locus_3870_Transcript_2/3_Confidence_0.667_Length_1170	1	p5	(ACCAC)6	30	106	135	CGTTCAAGGCTTCAAGCAAG	61.069	20	CTCTCTTCGTCGATCCTCCC	61.272	20	185	23	207	CGTTCAAGGCTTCAAGCAAG	61.069	20	CCTCTCTTCGTCGATCCTCC	61.272	20	186	23	208	CAAGGCTTCAAGCAAGCAAC	61.080	20	CTCTCTTCGTCGATCCTCCC	61.272	20	181	27	207
Locus_3876_Transcript_1/1_Confidence_1.000_Length_628	1	p1	(T)13	13	13	25
Locus_3877_Transcript_1/1_Confidence_1.000_Length_1064	1	p1	(C)10	10	235	244	CCAGGAGGTCAACGACAGTT	60.151	20	GCAGAAGAGAGGGCACAGAG	60.284	20	250	117	366	TCAACGACAGTTTTCTGGGA	59.262	20	GCAGAAGAGAGGGCACAGAG	60.284	20	242	125	366	CCAGGAGGTCAACGACAGTT	60.151	20	GAAGAGAGGGCACAGAGAGG	59.127	20	247	117	363
Locus_3886_Transcript_1/1_Confidence_1.000_Length_1139	1	p1	(T)10	10	13	22
Locus_3890_Transcript_1/5_Confidence_0.692_Length_1041	1	p3	(CGC)6	18	756	773	AGTTCTTATCCAGCATCGGC	59.297	20	GTCAGTCAACTGCCTCCTCG	61.009	20	203	688	890	AGTTCTTATCCAGCATCGGC	59.297	20	CGTCAGTCAACTGCCTCCTC	61.009	20	204	688	891	AGTTCTTATCCAGCATCGGC	59.297	20	TCAGTCAACTGCCTCCTCG	60.121	19	202	688	889
Locus_3890_Transcript_2/5_Confidence_0.615_Length_1056	1	p3	(GCT)5	15	59	73	GAGGCAGCTGATGTTGCTG	60.727	19	GCTTCAGATGCTGCTGTCAC	59.739	20	226	31	256	GAGGCAGCTGATGTTGCTG	60.727	19	CTATGCACAGATGCAGGCAC	60.445	20	170	31	200	CCGTGACATACTGCTGCG	60.003	18	GCTTCAGATGCTGCTGTCAC	59.739	20	244	13	256
Locus_3890_Transcript_3/5_Confidence_0.538_Length_1035	1	p3	(CGC)6	18	750	767	AGTTCTTATCCAGCATCGGC	59.297	20	GTCAGTCAACTGCCTCCTCG	61.009	20	203	682	884	AGTTCTTATCCAGCATCGGC	59.297	20	CGTCAGTCAACTGCCTCCTC	61.009	20	204	682	885	AGTTCTTATCCAGCATCGGC	59.297	20	TCAGTCAACTGCCTCCTCG	60.121	19	202	682	883
Locus_3903_Transcript_2/4_Confidence_0.625_Length_1167	1	p1	(A)10	10	1101	1110	GCAACAGCTCCACCTTCTTC	59.997	20	CTCGACAGCGACATGGATT	59.803	19	237	897	1133	ATTCTCCTCCAAGAGGCCAT	60.037	20	CTCGACAGCGACATGGATT	59.803	19	269	865	1133	GCAACAGCTCCACCTTCTTC	59.997	20	TGGAAGCAACCTGAAACATCT	59.726	21	270	897	1166
Locus_3903_Transcript_4/4_Confidence_0.625_Length_1166	1	p1	(A)10	10	1100	1109	GCAACAGCTCCACCTTCTTC	59.997	20	CTCGACAGCGACATGGATT	59.803	19	237	896	1132	ATTCTCCTCCAAGAGGCCAT	60.037	20	CTCGACAGCGACATGGATT	59.803	19	269	864	1132	GCAACAGCTCCACCTTCTTC	59.997	20	TGGAAGCAACCTGAAACATCT	59.726	21	270	896	1165
Locus_3906_Transcript_1/1_Confidence_1.000_Length_1063	1	p3	(TGG)5	15	717	731	CAGTCGACGCTTCAGTTTGA	60.175	20	GGAGGGATGGATCGATGTTT	61.059	20	262	683	944	TCAGTCGACGCTTCAGTTTG	60.175	20	GGAGGGATGGATCGATGTTT	61.059	20	263	682	944	GATTTCGCCTTTCGTCAGTC	59.820	20	GGAGGGATGGATCGATGTTT	61.059	20	277	668	944
Locus_3913_Transcript_1/4_Confidence_0.667_Length_1098	1	p1	(T)10	10	1033	1042	AGAGGGAGCCTGAGAACACA	59.986	20	CCCCACGAGTTGTGAACTG	60.137	19	240	851	1090	GAGGGAGCCTGAGAACACAC	59.841	20	CCCCACGAGTTGTGAACTG	60.137	19	239	852	1090	ATACCCGGCTATGTGGTCTG	59.836	20	CCCCACGAGTTGTGAACTG	60.137	19	278	813	1090
Locus_3913_Transcript_2/4_Confidence_0.667_Length_1098	1	p1	(T)10	10	1033	1042	AGAGGGAGCCTGAGAACACA	59.986	20	CCCCACGAGTTGTGAACTG	60.137	19	240	851	1090	GAGGGAGCCTGAGAACACAC	59.841	20	CCCCACGAGTTGTGAACTG	60.137	19	239	852	1090	ATACCCGGCTATGTGGTCTG	59.836	20	CCCCACGAGTTGTGAACTG	60.137	19	278	813	1090
Locus_3913_Transcript_4/4_Confidence_0.667_Length_1098	1	p1	(T)10	10	1033	1042	AGAGGGAGCCTGAGAACACA	59.986	20	CCCCACGAGTTGTGAACTG	60.137	19	240	851	1090	GAGGGAGCCTGAGAACACAC	59.841	20	CCCCACGAGTTGTGAACTG	60.137	19	239	852	1090	ATACCCGGCTATGTGGTCTG	59.836	20	CCCCACGAGTTGTGAACTG	60.137	19	278	813	1090
Locus_3938_Transcript_1/2_Confidence_1.000_Length_1448	1	p6	(GAAGAT)5	30	503	532	TTCTTCTGGGGGCATATCAG	60.029	20	CTTCCAGAAACTGAGGCACC	59.844	20	237	408	644	TTCTTCTGGGGGCATATCAG	60.029	20	TTGTTCCAGCACTTTCATCG	59.840	20	152	408	559	TTCTTCTGGGGGCATATCAG	60.029	20	CATCCTCACTTGTTCCAGCA	59.831	20	161	408	568
Locus_3943_Transcript_1/3_Confidence_0.600_Length_565	1	p2	(CT)22	44	512	555
Locus_3943_Transcript_2/3_Confidence_0.400_Length_674	1	p2	(CT)22	44	621	664
Locus_3943_Transcript_3/3_Confidence_0.600_Length_651	1	p2	(CT)22	44	598	641
Locus_3948_Transcript_1/5_Confidence_0.364_Length_752	1	p1	(T)11	11	1	11
Locus_3948_Transcript_2/5_Confidence_0.636_Length_750	1	p1	(T)10	10	1	10
Locus_3948_Transcript_3/5_Confidence_0.636_Length_752	1	p1	(T)11	11	1	11
Locus_3948_Transcript_4/5_Confidence_0.455_Length_995	1	p1	(T)16	16	1	16
Locus_3948_Transcript_5/5_Confidence_0.636_Length_752	1	p1	(T)11	11	1	11
Locus_4002_Transcript_3/12_Confidence_0.559_Length_2452	1	p3	(CTG)6	18	2251	2268	TTTTTGGACCCTCCCTTTCT	59.912	20	CTCAAGAAGGCCACCAAGAC	59.844	20	224	2122	2345	CTTTTTGGACCCTCCCTTTC	59.912	20	CTCAAGAAGGCCACCAAGAC	59.844	20	225	2121	2345	AACGCTCGCACCTGATCTAT	59.866	20	CTCAAGAAGGCCACCAAGAC	59.844	20	272	2074	2345
Locus_4002_Transcript_4/12_Confidence_0.500_Length_2452	1	p3	(CTG)6	18	2251	2268	TTTTTGGACCCTCCCTTTCT	59.912	20	CTCAAGAAGGCCACCAAGAC	59.844	20	224	2122	2345	CTTTTTGGACCCTCCCTTTC	59.912	20	CTCAAGAAGGCCACCAAGAC	59.844	20	225	2121	2345	AACGCTCGCACCTGATCTAT	59.866	20	CTCAAGAAGGCCACCAAGAC	59.844	20	272	2074	2345
Locus_4002_Transcript_5/12_Confidence_0.559_Length_2452	1	p3	(CTG)6	18	2251	2268	TTTTTGGACCCTCCCTTTCT	59.912	20	CTCAAGAAGGCCACCAAGAC	59.844	20	224	2122	2345	CTTTTTGGACCCTCCCTTTC	59.912	20	CTCAAGAAGGCCACCAAGAC	59.844	20	225	2121	2345	AACGCTCGCACCTGATCTAT	59.866	20	CTCAAGAAGGCCACCAAGAC	59.844	20	272	2074	2345
Locus_4002_Transcript_6/12_Confidence_0.559_Length_2452	1	p3	(CTG)6	18	2251	2268	TTTTTGGACCCTCCCTTTCT	59.912	20	CTCAAGAAGGCCACCAAGAC	59.844	20	224	2122	2345	CTTTTTGGACCCTCCCTTTC	59.912	20	CTCAAGAAGGCCACCAAGAC	59.844	20	225	2121	2345	AACGCTCGCACCTGATCTAT	59.866	20	CTCAAGAAGGCCACCAAGAC	59.844	20	272	2074	2345
Locus_4002_Transcript_7/12_Confidence_0.559_Length_2452	1	p3	(CTG)6	18	2251	2268	TTTTTGGACCCTCCCTTTCT	59.912	20	CTCAAGAAGGCCACCAAGAC	59.844	20	224	2122	2345	CTTTTTGGACCCTCCCTTTC	59.912	20	CTCAAGAAGGCCACCAAGAC	59.844	20	225	2121	2345	AACGCTCGCACCTGATCTAT	59.866	20	CTCAAGAAGGCCACCAAGAC	59.844	20	272	2074	2345
Locus_4002_Transcript_8/12_Confidence_0.618_Length_2452	1	p3	(CTG)6	18	2251	2268	TTTTTGGACCCTCCCTTTCT	59.912	20	CTCAAGAAGGCCACCAAGAC	59.844	20	224	2122	2345	CTTTTTGGACCCTCCCTTTC	59.912	20	CTCAAGAAGGCCACCAAGAC	59.844	20	225	2121	2345	AACGCTCGCACCTGATCTAT	59.866	20	CTCAAGAAGGCCACCAAGAC	59.844	20	272	2074	2345
Locus_4002_Transcript_9/12_Confidence_0.559_Length_2508	1	p3	(CTG)5	15	2257	2271	GCTGTGGACTGAGACGATGA	59.988	20	CTCAAGAAGGCCACCAAGAC	59.844	20	182	2167	2348	TTTTTGGACCCTCCCTTTCT	59.912	20	CTCAAGAAGGCCACCAAGAC	59.844	20	227	2122	2348	CTTTTTGGACCCTCCCTTTC	59.912	20	CTCAAGAAGGCCACCAAGAC	59.844	20	228	2121	2348
Locus_4002_Transcript_10/12_Confidence_0.559_Length_2452	1	p3	(CTG)6	18	2251	2268	TTTTTGGACCCTCCCTTTCT	59.912	20	CTCAAGAAGGCCACCAAGAC	59.844	20	224	2122	2345	CTTTTTGGACCCTCCCTTTC	59.912	20	CTCAAGAAGGCCACCAAGAC	59.844	20	225	2121	2345	AACGCTCGCACCTGATCTAT	59.866	20	CTCAAGAAGGCCACCAAGAC	59.844	20	272	2074	2345
Locus_4002_Transcript_12/12_Confidence_0.559_Length_2452	1	p3	(CTG)6	18	2251	2268	TTTTTGGACCCTCCCTTTCT	59.912	20	CTCAAGAAGGCCACCAAGAC	59.844	20	224	2122	2345	CTTTTTGGACCCTCCCTTTC	59.912	20	CTCAAGAAGGCCACCAAGAC	59.844	20	225	2121	2345	AACGCTCGCACCTGATCTAT	59.866	20	CTCAAGAAGGCCACCAAGAC	59.844	20	272	2074	2345
Locus_4007_Transcript_1/7_Confidence_0.647_Length_2298	1	p1	(T)10	10	1	10
Locus_4007_Transcript_6/7_Confidence_0.588_Length_2298	1	p1	(T)10	10	1	10
Locus_4020_Transcript_2/2_Confidence_1.000_Length_510	1	p1	(T)13	13	445	457	TAGCATGAAGTCCTCCCCAC	60.073	20	TGTCAGGTCGATTCTCAAACA	59.278	21	145	351	495	GACTGGTCCTTGACCTGGAA	60.088	20	TGTCAGGTCGATTCTCAAACA	59.278	21	107	389	495	ACCAACCAAGAAGGCTCAGA	59.844	20	TGTCAGGTCGATTCTCAAACA	59.278	21	188	308	495
Locus_4022_Transcript_1/5_Confidence_0.692_Length_1458	1	p3	(TCC)5	15	149	163	CACAGAGAAGCTCTCTCGCC	60.431	20	GAGATCCAGTGCTCCGAGTC	59.952	20	274	123	396	TAAGACAGCGCCACAGAGAA	59.740	20	TGTCCAAGATCTCCTCCGTT	59.655	20	185	112	296	TAAGACAGCGCCACAGAGAA	59.740	20	TGCCTGTCCAAGATCTCCTC	60.349	20	189	112	300
Locus_4022_Transcript_1/5_Confidence_0.692_Length_1458	2	p3	(CGC)6	18	343	360	TGCAGAGTCGAGGAGAGTCA	59.846	20	GAGATCCAGTGCTCCGAGTC	59.952	20	162	235	396	GTTCCTCTCCTCGGCCTAAC	60.212	20	GAGATCCAGTGCTCCGAGTC	59.952	20	214	183	396	GAGGAGATCTTGGACAGGCA	60.349	20	GAGATCCAGTGCTCCGAGTC	59.952	20	116	281	396
Locus_4022_Transcript_1/5_Confidence_0.692_Length_1458	3	p1	(A)10	10	1449	1458
Locus_4022_Transcript_2/5_Confidence_0.615_Length_1488	1	p3	(TCC)5	15	149	163	CACAGAGAAGCTCTCTCGCC	60.431	20	GAGATCCAGTGCTCCGAGTC	59.952	20	274	123	396	TAAGACAGCGCCACAGAGAA	59.740	20	TGTCCAAGATCTCCTCCGTT	59.655	20	185	112	296	TAAGACAGCGCCACAGAGAA	59.740	20	TGCCTGTCCAAGATCTCCTC	60.349	20	189	112	300
Locus_4022_Transcript_2/5_Confidence_0.615_Length_1488	2	p3	(CGC)6	18	343	360	TGCAGAGTCGAGGAGAGTCA	59.846	20	GAGATCCAGTGCTCCGAGTC	59.952	20	162	235	396	GTTCCTCTCCTCGGCCTAAC	60.212	20	GAGATCCAGTGCTCCGAGTC	59.952	20	214	183	396	GAGGAGATCTTGGACAGGCA	60.349	20	GAGATCCAGTGCTCCGAGTC	59.952	20	116	281	396
Locus_4022_Transcript_3/5_Confidence_0.615_Length_1458	1	p3	(TCC)5	15	149	163	CACAGAGAAGCTCTCTCGCC	60.431	20	GAGATCCAGTGCTCCGAGTC	59.952	20	274	123	396	TAAGACAGCGCCACAGAGAA	59.740	20	TGTCCAAGATCTCCTCCGTT	59.655	20	185	112	296	TAAGACAGCGCCACAGAGAA	59.740	20	TGCCTGTCCAAGATCTCCTC	60.349	20	189	112	300
[truncated: 655,748 more chars]
