# Supplementary material for: Analysis and annotation of the hexaploid oat seed transcriptome
Source: BMC Genomics. 2013 Jul 11;14:471. doi: 10.1186/1471-2164-14-471 (PMC3720263; doi:10.1186/1471-2164-14-471)
Supplement: Additional file 11 — A fasta file containing the OatSeedRef100 v1.0. A comprehensive compendium of available oat seed expressed sequences, constructed by combining the dnOST assembly with oat sequences published by other sources (GenBank) to build an index of 71,050 oat seed expressed sequences. [file 1471-2164-14-471-S11.zip]

Archive with 1 entries (1 files):
- OatSeedRef100.fasta
