# Supplementary material for: Analysis and annotation of the hexaploid oat seed transcriptome
Source: BMC Genomics. 2013 Jul 11;14:471. doi: 10.1186/1471-2164-14-471 (PMC3720263; doi:10.1186/1471-2164-14-471)
Supplement: Additional file 11 — A fasta file containing the OatSeedRef100 v1.0. A comprehensive compendium of available oat seed expressed sequences, constructed by combining the dnOST assembly with oat sequences published by other sources (GenBank) to build an index of 71,050 oat seed expressed sequences. [file 1471-2164-14-471-S11.zip › OatSeedRef100.fasta]

>Locus_1_Transcript_1/9_Confidence_0.093_Length_410
CAACAGGAAGGGCACGAAGGATTGAGGTATTTCCTGCAATGTGACTAACCATGGAGTTTG
CATTGGCAATGACATCAACAGGAAGGGCACGAAGGATTGAGGTATTTCCTGCAATGTGAC
TAACCATGGAGTTTGCATTGGTCTTAAATGAAATGTATTGGCATCCTTCACGTTTTGCCT
TCTTTATAACAACATAGTTTTGTGGTATGATTAATAGTTGTCCCGGACGAAGAATGCCAT
CGAACACATTCTGACCATGGTTATTAACAACCTGAACCAACACATGACCTTGGATTGTGT
ACATCACACTGTGAGCATTAATGTTCCAGAATGGTGAAAGAATAGCATTCTTCGTCCGGG
ACAACTATTAATCATACCACAAAACTATGTTGTTATAAAGAAGGCAAAAC
>Locus_1_Transcript_2/9_Confidence_0.326_Length_743
TTGTATGTGTCAGCGCGACTGGGATTCTCAATGTTTTGTGTTGGCTTATGATCGCAAAAG
TTCTCCAAACCATTCGAACGGCTAGAAGTTGATTGCCCAACCTGAGATTGCCATATCTGA
GGCTGCCCTACCTGAGATTGCACTGCCTCAGGTTGCTCTCCCTGATACTGAATATGCGGG
TAGAACTCCTGCTCTTGTTGTTGCCCCACAATTGGTTGCAGAAATTGAAGGGCACGATTC
ACACGGATTATCTCACCTCTTTGGTCATTTTGATTCGAAAGTCTTTGCGATGTGTGTTCA
CTTATACCAAGGGCCTCACCAAGCAGCTGGAAATTGAATCCACGGAATATGTTTTGACTA
ACGAATTGTTGCAGTGTCCTACTGCCACCAGCCAACAAAAATTCCTTTTGTCTAGGTTCA
AGCTGATTGGCATTGCTGTTTATGTCGAAAACATAGACTGCTACAATCGGCACTTGACCA
TGATTGTAGAACCAATGTGCAATGCCAGCTGGCAGCGCTACAACATCTCCTTGTCTAATA
AGATGAACTTTTTGGTGCTCATCTCTGAACTTTTGGCTTTGACCCTGGGCAGATTGCACT
TGATCAAATTGTCCAAACTGTTGTTGGAAGGTCTCTGGGCATCCGGGAATGTCAGACCTG
CAAAACCACTACCTTGGAGGATGTAGACTAAGCCGGGAGTGTTGTGATATCGAGGTAACA
AGAGGCCTTGAGGCTCGATAACA
>Locus_1_Transcript_3/9_Confidence_0.326_Length_1259
CAACAGGAAGGGCACGAAGGATTGAGGTATTTCCTGCAATGTGACTAACCATGGAGTTTG
CATTGGCAATGACATCAACAGGAAGGGCACGAAGGATTGAGGTATTTCCTGCAATGTGAC
TAACCATGGAGTTTGCATTGGTCTTAAATGAAATGTATTGGCATCCTTCACGTTTTGCCT
TCTTTATAACAACATAGTTTTGTGGTATGATTAATAGTTGTCCCGGACGAAGAATGCCAT
CGAACACATTCTGACCATGGTTATTAACAACCTGAACCAACACATGACCTTGGATTGTGT
ACATCACACTGTGAGCATTAATGTTCCAGAATGGTGAAAGAATAGCATTCTGATAGAGGT
TTACTCTTGTAGCACTCATTTGCACGGTGTTAAGCATAGGGAACTTTAGACTGTTGAGAT
GCGTTATCCTACCAGCACGTGGGTTGTATGTATCAGCACGACTGGGATTTTCAATGTTCT
GTGTTGGCTTAGTATCACAAAAATTCTCCTCCAAACCATTCAAACGGCCAAAAGTTGATT
GCCATCCCTGAGGTTTCCATGTCTGGGACTGCCCTACCTGATATTGACCAACCTGAGAGT
AGGGCTCTTGTTCTTGTTGTTGCGTCACAATTGGTTGTAGAAATTGAAGGGCACGATTCA
CACGGATTATATCACCCCTTTGGTCATTTTGATTTGAAAGTCTTTGTGAGGTATGTTCAC
TTATACCAAGGGCCTCGCCAAGCAACTGGAAATTGAACCCTCGGAATATGTTTTGACTCA
CGTATTGTTGTAGTGCCCTACTGCCGCCAGCCAACAGAAATTCCTTTTGTCTGGGTTCAA
GTTGATTGGCATTGCTGTTTACATCAAAAACATAGAGCGCTACAACAGGCACTTGACCAT
GATTGTAGAACCAATGTGCAACCCCAGATGGTAGCGCGACAACATCTCCTTGTCTAATTT
GATGAACTTTTTGGTGCTCGTCTCTGAACTTATGCCCTTGGCTTTGATCCTGGGCAAATT
CTGATTGATCAAATTGTCCAAATTGTTGTTGGAAGGTTTCTGGGCATCCAGGAAATGTTA
GACCTGCAAAGCCACTACCTTGAAGGATGTAGACTAAGCCGGGAGTGTTGTGATATCGAG
GTAACAAGAGGCCTTGAGGCTCGATAACACGACGGATGACAGATAGGCCAGCACAACGGA
ATTGCTCATTTTGCTCCTCATAGTACTCAGTGAAGCCCGCTTCTGACCTCACTTGTCGA
>Locus_1_Transcript_4/9_Confidence_0.302_Length_1232
CAACAGGAAGGGCACGAAGGATTGAGGTATTTCCTGCAATGTGACTAACCATGGAGTTTG
CATTGGCAATGACATCAACAGGAAGGGCACGAAGGATTGAGGTATTTCCTGCAATGTGAC
TAACCATGGAGTTTGCATTGGTCTTAAATGAAATGTATTGGCATCCTTCACGTTTTGCCT
TCTTTATAACAACATAGTTTTGTGGTATGATTAATAGTTGTCCCGGACGAAGAATGCCAT
CGAACACATTCTGACCATGGTTATTAACAACCTGAACCAACACATGACCTTGGATTGTGT
ACATCACACTGTGAGCATTAATGTTCCAGAATGGTGAAAGAATAGCATTCTGATAGAGGT
TTACTCTTGTAGCACTCATTTGCACGGTGTTAAGCATAGGGAACTTTAGACTGTTGAGAT
GCGTTATCCTACCAGCACGTGGGTTGTATGTATCAGCACGACTGGGATTTTCAATGTTCT
GTGTTGGCTTAGTATCACAAAAATTCTCCTCCAAACCATTCAAACGGCCAAAAGTTGATT
GCCATCCCTGAGGTTTCCATGTCTGGGACTGCCCTACCTGATATTGACCAACCTGAGAGT
AGGGCTCTTGTTCTTGTTGTTGCGTCACAATTGGTTGTAGAAATTGAAGGGCACGATTCA
CACGGATTATATCACCCCTTTGGTCATTTTGATTTGAAAGTCTTTGTGAGGTATGTTCAC
TTATACCAAGGGCCTCGCCAAGCAACTGGAAATTGAACCCTCGGAATATGTTTTGACTCA
CGTATTGTTGTAGTGCCCTACTGCCGCCAGCCAACAGAAATTCCTTTTGTCTGGGTTCAA
GTTGATTGGCATTGCTGTTTACATCAAAAACATAGAGCGCTACAACAGGCACTTGACCAT
GATTGTAGAACCAATGTGCAACCCCAGATGGTAGCGCGACAACATCTCCTTGTCTAATTT
GATGAACTTTTTGGTGCTCGTCTCTGAACTTATGCCCTTGGCTTTGATCCTGGGCAAATT
CTGATTGATCAAATTGTCCAAATTGTTGTTGGAAGGTTTCTGGGCATCCAGGAAATGTTA
GACCTGCAAAGCCACTACCTTGAAGGATGTAGACTAAGCCGGGAGTGTTGTGATATCGAG
GTAACAAGAGGCCTTGAGGCTCGATGACACGACGGATGACAGATAGGCCAGCGCAACGGA
ATTGCTCATTTTGCTCCTCATAGTACTCAGTG
>Locus_1_Transcript_5/9_Confidence_0.302_Length_1263
CAACAGGAAGGGCACGAAGGATTGAGGTATTTCCTGCAATGTGACTAACCATGGAGTTTG
CATTGGCAATGACATCAACAGGAAGGGCACGAAGGATTGAGGTATTTCCTGCAATGTGAC
TAACCATGGAGTTTGCATTGGTCTTAAATGAAATGTATTGGCATCCTTCACGTTTTGCCT
TCTTTATAACAACATAGTTTTGTGGTATGATTAATAGTTGTCCCGGACGAAGAATGCCAT
CGAACACATTCTGACCATGGTTATTAACAACCTGAACCAACACATGACCTTGGATTGTGT
ACATCACACTGTGAGCATTAATGTTCCAGAATGGTGAAAGAATAGCATTCTGATAGAGGT
TCACTCTTGTAGCACTCATTTGCACGGTGTTAAGGATAGGGAACTTTAGACTGTTGAGAT
GCGTTATCCTACCAACACGTGGGTTGTATGTGTCAGCACGACTGGGATTTTCAATGTTCT
GTGTTGGCTTAGTATCACAAAAATTCTCCTCCAAACCATTCAAACGGCCAAAAGTTGATT
GCCATCCCTGAGGTTTCCATGTCTGGGACTGCCCTACCTGATATTGACCAACCTGAGAGT
AGGGCTCTTGTTCTTGTTGTTGCGTCACAATTGGTTGTAGAAATTGAAGGGCACGATTCA
CACGGATTATATCACCCCTTTGGTCATTTTGATTTGAAAGTCTTTGTGAGGTATGTTCAC
TTATACCAAGGGCCTCGCCAAGCAACTGGAAATTGAACCCTCGGAATATGTTTTGACTCA
CGTATTGTTGTAGTGCCCTACTGCCGCCAGCCAACAGAAATTCCTTTTGTCTGGGTTCAA
GTTGATTGGCATTGCTGTTTACATCAAAAACATAGAGCGCTACAACAGGCACTTGACCAT
GATTGTAGAACCAATGTGCAACCCCAGATGGTAGCGCGACAACATCTCCTTGTCTAATTT
GATGAACTTTTTGGTGCTCGTCTCTGAACTTATGCCCTTGGCTTTGATCCTGGGCAAATT
CTGATTGATCAAATTGTCCAAATTGTTGTTGGAAGGTTTCTGGGCATCCAGGAAATGTTA
GACCTGCAAAGCCACTACCTTGAAGGATGTAGACTAAGCCGGGAGTGTTGTGATATCGAG
GTAACAAGAGGCCTTGAGGCTCGATAACACGACGGATGACAGATAGACCGGCGCAGCGGA
ATTGCTCATTCTGCTCCTCAAAATACTCAGTGAGGCCTGCTTCTGACCTCACTTGTCGAA
GTG
>Locus_1_Transcript_6/9_Confidence_0.372_Length_1263
CAACAGGAAGGGCACGAAGGATTGAGGTATTTCCTGCAATGTGACTAACCATGGAGTTTG
CATTGGCAATGACATCAACAGGAAGGGCACGAAGGATTGAGGTATTTCCTGCAATGTGAC
TAACCATGGAGTTTGCATTGGTCTTAAATGAAATGTATTGGCATCCTTCACGTTTTGCCT
TCTTTATAACAACATAGTTTTGTGGTATGATTAATAGTTGTCCCGGACGAAGAATGCCAT
CGAACACATTCTGACCATGGTTATTAACAACCTGAACCAACACATGACCTTGGATTGTGT
ACATCACACTGTGAGCATTAATGTTCCAGAATGGTGAAAGAATAGCATTCTGATAGAGGT
TTACTCTTGTAGCACTCATTTGCACGGTGTTAAGCATAGGGAACTTTAGACTGTTGAGAT
GCGTTATCCTACCAGCACGTGGGTTGTATGTATCAGCACGACTGGGATTTTCAATGTTCT
GTGTTGGCTTAGTATCACAAAAATTCTCCTCCAAACCATTCAAACGGCCAAAAGTTGATT
GCCATCCCTGAGGTTTCCATGTCTGGGACTGCCCTACCTGATATTGACCAACCTGAGAGT
AGGGCTCTTGTTCTTGTTGTTGCGTCACAATTGGTTGTAGAAATTGAAGGGCACGATTCA
CACGGATTATATCACCCCTTTGGTCATTTTGATTTGAAAGTCTTTGTGAGGTATGTTCAC
TTATACCAAGGGCCTCGCCAAGCAACTGGAAATTGAACCCTCGGAATATGTTTTGACTCA
CGTATTGTTGTAGTGCCCTACTGCCGCCAACCAACAGAAATTCCTTTTGCCTAGGTTCAA
GTTGATTGGCATTGTTGTTTACATCAAAAACATAGAGCGCTACAATAGGCACTTGACCAT
GATTGTAGAACCAATGTGCAACCCCAGCTGGTAGCGCGACAACATCTCCTTGTCTAATTT
TATGAACTTTTTGGTGCTCGTCTATGAACTTATGCCCTTGGCTTTGATCCTGGGCAAATT
CTAATTGATCAAATTGTCCAAATTGTTGTTGGAAGGTTTCTGGGCATCCAGGAAATGTCA
TACCTGTAAAGCCACTACCTTGAAGGATGTAGACTAAGCCGGGAGTGTTGTGATATCGAG
GTAACAAGAGGCCTTGAGGCTCGATAACACGACGGATGACAGATAGACCGGCGCAGCGGA
ATTGCTCATTCTGCTCCTCAAAATACTCAGTGAGGCCTGCTTCTGACCTCACTTGTCGAA
GTG
>Locus_1_Transcript_7/9_Confidence_0.326_Length_761
TTGTATGTGTCAGCGCGACTGGGATTCTCAATGTTTTGTGTTGGCTTATGATCGCAAAAG
TTCTCCTCCAAACCATTCGAACGGGTAGAAGTTGATTGCCCAACCTGAGATTGCCATATC
TGAGGCTGCCCTATCTGAGGCTGCCCTACCTGAGATTGCACTGCCTCAGGTTGCTCTCCC
TGATACTGAATATGCGGGTAGAACTCCTGCTCTTGTTGTTGCCCCACAATTGGTTGCAGA
AATTGAAGGGCACGATTCACACGGATTATCTCACCTCTTTGGTCATTTTGATTCGAAAGT
CTTTGCGATGTGTGTTCACTTATACCAAGGGCCTCACCAAGCAGCTGGAAATTGAATCCA
CGGAATATGTTTTGACTAACGAATTGTTGCAGTGTCCTACTGCCACCAGCCAACAAAAAT
TCCTTTTGTCTGGGTTCAAGCTGATTGGCATTGCTGTTGATGTCGAAAACATAGACTGCT
ACAATAGGCACTTGACCATGATTGTAGAACCAATGTGCGATGCCAGCTGGGAGTGCTACA
ACATCCCCTTGTCTAATAAGATGAACTTTTTGGTGCTCATCTCTGAACTTTTGGCTTTGA
CCCTGGGCAGATTGCACTTGATCAAATTGTCCAAACTGTTGTTGGAAGGTCTCTGGGCAT
CCGGGAATGTCAGACCTGCAAAACCACTACCTTGGAGGATGTAGACTAAGCCGGGAGTGT
TGTGATATCGAGGTAACAAGAGGCCTTGAGGCTCGATAACA
>Locus_1_Transcript_8/9_Confidence_0.326_Length_761
TTGTATGTGTCAGCGCGACTGGGATTCTCAATGTTTTGTGTTGGCTTATGATCGCAAAAG
TTCTCCTCCAAACCATTCGAACGGGTAGAAGTTGATTGCCCAACCTGAGATTGCCATATC
TGAGGCTGCCCTATCTGAGGCTGCCCTACCTGAGATTGCACTGCCTCAGGTTGCTCTCCC
TGATACTGAATATGCGGGTAGAACTCCTGCTCTTGTTGTTGCCCCACAATTGGTTGCAGA
AATTGAAGGGCACGATTCACACGGATTATCTCACCTCTTTGGTCATTTTGATTCGAAAGT
CTTTGCGATGTGTGTTCACTTATACCAAGGGCCTCACCAAGCAGCTGGAAATTGAATCCA
CGGAATATGTTTTGACTAACGAATTGTTGCAGTGTCCTACTGCCACCAGCCAACAAAAAT
TCCTTTTGTCTAGGTTCAAGCTGATTGGCATTGCTGTTTATGTCGAAAACATAGACTGCT
ACAATCGGCACTTGACCATGATTGTAGAACCAATGTGCAATGCCAGCTGGCAGCGCTACA
ACATCTCCTTGTCTAATAAGATGAACTTTTTGGTGCTCATCTCTGAACTTTTGGCTTTGA
CCCTGGGCAGATTGCACTTGATCAAATTGTCCAAACTGTTGTTGGAAGGTCTCTGGGCAT
CCGGGAATGTCAGACCTGCAAAACCACTACCTTGGAGGATGTAGACTAAGCCGGGAGTGT
TGTGATATCGAGGTAACAAGAGGCCTTGAGGCTCGATAACA
>Locus_1_Transcript_9/9_Confidence_0.372_Length_1263
CAACAGGAAGGGCACGAAGGATTGAGGTATTTCCTGCAATGTGACTAACCATGGAGTTTG
CATTGGCAATGACATCAACAGGAAGGGCACGAAGGATTGAGGTATTTCCTGCAATGTGAC
TAACCATGGAGTTTGCATTGGTCTTAAATGAAATGTATTGGCATCCTTCACGTTTTGCCT
TCTTTATAACAACATAGTTTTGTGGTATGATTAATAGTTGTCCCGGACGAAGAATGCCAT
CGAACACATTCTGACCATGGTTATTAACAACCTGAACCAACACATGACCTTGGATTGTGT
ACATCACACTGTGAGCATTAATGTTCCAGAATGGTGAAAGAATAGCATTCTGATAGAGGT
TTACTCTTGTAGCACTCATTTGCACGGTGTTAAGCATAGGGAACTTTAGACTGTTGAGAT
GCGTTATCCTACCAGCACGTGGGTTGTATGTATCAGCACGACTGGGATTTTCAATGTTCT
GTGTTGGCTTAGTATCACAAAAATTCTCCTCCAAACCATTCAAACGGCCAAAAGTTGATT
GCCATCCCTGAGGTTTCCATGTCTGGGACTGCCCTACCTGATATTGACCAACCTGAGAGT
AGGGCTCTTGTTCTTGTTGTTGCGTCACAATTGGTTGTAGAAATTGAAGGGCACGATTCA
CACGGATTATATCACCCCTTTGGTCATTTTGATTTGAAAGTCTTTGTGAGGTATGTTCAC
TTATACCAAGGGCCTCGCCAAGCAACTGGAAATTGAACCCTCGGAATATGTTTTGACTCA
CGTATTGTTGTAGTGCCCTACTGCCGCCAGCCAACAGAAATTCCTTTTGTCTGGGTTCAA
GTTGATTGGCATTGCTGTTTACATCAAAAACATAGAGCGCTACAACAGGCACTTGACCAT
GATTGTAGAACCAATGTGCAACCCCAGATGGTAGCGCGACAACATCTCCTTGTCTAATTT
GATGAACTTTTTGGTGCTCGTCTCTGAACTTATGCCCTTGGCTTTGATCCTGGGCAAATT
CTGATTGATCAAATTGTCCAAATTGTTGTTGGAAGGTTTCTGGGCATCCAGGAAATGTTA
GACCTGCAAAGCCACTACCTTGAAGGATGTAGACTAAGCCGGGAGTGTTGTGATATCGAG
GTAACAAGAGGCCTTGAGGCTCGATAACACGACGGATGACAGATAGACCGGCGCAGCGGA
ATTGCTCATTCTGCTCCTCAAAATACTCAGTGAGGCCTGCTTCTGACCTCACTTGTCGAA
GTG
>Locus_2_Transcript_1/1_Confidence_1.000_Length_579
CGCGGTCCCCTCCACCTCCTCTTAATCTTAACAGCGTTGACTGACCAGAGATGGCCGCCC
ATGTCCTGGCCGCGTGCCTCCGGATCGACGACGACCTCGACTGCGCTTAGTATCCAAGCT
GATGCGCTCCCTACCGTCGGCCTCCCCGTCCCCGACCCCAAGCCCGCCAAGGAGGGGAAA
GAGGATTTCTTCATGTTCCCAAAGAGGATGCGCAGAAGGCTCAAGCGACTATGTTTTAAG
ATCCAAACATGGCCGTGGACATGATGAATAAGAATTTCTCCATGATAGTTCCGCAGAATG
CATGCGCAGATCAACATGTCTCCCTCTTGCTTACATGAAGAGCTATGACCTAACTGGGAG
TGGTTTTGTGCTTCAGTGGTGAACTCGTTAATGATCTTCAATGAAAAACTTGCATATGAA
ATTTCAAGAGGCATTTCTTGTGTACTCATCAAGTGGCACAATAATAAATGGTAGAGGATG
GTGTCTTCATGTAGGCTATCAGCTTGATTTATTTTTTCTTTCTGTATGCATTATAAAACC
TATAATTATACCGTTGAGGTACACCTTGCAATTATGCGC
>Locus_3_Transcript_1/3_Confidence_0.750_Length_4155
CTTAGATTTCTTGGATTTCTTCTTGTTGTTCTTCTGCTTGGGCGCCGGCTTTGTTGAGGC
CGAGGCAGCGGCCTCGTCTGCTTCTTCCGTGACTGGTTCCACCTCATTACTTCCTCCTGC
GCCAGGCTCGTTGTTTGAACATCCAGTCTGTGACTGGACAATGGCTGTGGTTTTATTCCT
TCTGGGGGGTGGTTCTACCAAGGATGTCATTTCGGAACACAGATGGTCCAAGATAGTCTG
CATTTTGCTCTCGCCATCTTGCCACGCCGTGTATAGATCCTCCATAGGCAGACAAGCTCC
CTTCTCCAACCTTCCAGAACGTTCTTCAAACAAACTGCAGACGTGCCTGACCTCTTCCAC
TAATTGCGCACTAATATTTTCTGGAGGGACTCTTTGCTCCAGCCATAAAGCGGCATCTCT
GATGAACTGAATTATGGCGGTTGCATCTTTCAGGACTCTCTGGCTGACATAAAAATCCTC
AAGCTTATTTGCCCAGAAGGATGCAGTTTGATCCCTTAGATCCATTTTACTTGTACTGTC
CATCTTACTATCTTGAACCACCTTAGGATTTTCTGGCCCTGCAGTACCTTGCTTTACAGG
ACTTGGCTCTTCAGGACAAAGAAGAGCCATTACCTTTGGAACATCACGCAAATCCTCTGT
GCTAATCATATGAACTATGCTTCGACAGACTGCTGGGCCGCCTTTCTGTGAAGAACCTAT
AATTACCATGGGATCTCCGATTGCGGCAAGTGCATCAGCAAGCGCCCTTGTGAAGTTGTT
CGATGTGCGATACCTCAATTGCAAAGTCGGTACAATCTTCTGGGAGAACTCCTTAGGTAG
ATCCTTAAAGACTCCACACTTCAAAAGAGTACTTGTGACCTCATAGCAACTCCCCAGATT
GTGAGTTAGGATCAGTGGATAAAGTGTGACCACCAGTCTCAGGAGGACTGCAGTGGGTGA
ACTACTAGGAGTTGAAGTCTTCCGTGCCCACTCCCACAGCATATTCTTGTCTGTCAAGAT
ATCCATAATTGTCTGAAATATGAAACGCCCAGATAAGAATGCCATATCATCAAGATCGGA
ATCTGAGCTTGAATTAGATACCAAACAGGTGTCAAGGTAAAGCTTGCTGGTACGGCACTC
CAGCATATTGACCAACAGAGATTCCGTGCAGTATATACGACCTTTCTGTAGAAGGTATGA
CGAAGCCAAGAAACCAAGGCACTCCATAAGACCCACATAGCACACTGGGGATATGTAATC
CAGTTCATCCCTCCACCTCACACCGTTAAAGGTAAAGTCCAGAGCAACCTTAAAGTTGAG
GATCAAGGAGGATCTATCGAGACCACTGTCAAGAAATCTATTCAAACATCTAAAAAAATC
TGCCCACCCAGAATCATTGTCCAGGAACTGTAGTAGCCTTGAAAGTAATGCATCGTCCAA
TCGCCCTGCATGGAGCAGTAGCATGGTCGTCTTCCCAAGATGCCCATAAGTCAAATCTTT
ATATTTTGGGCGAAGATTTGAACTAAGGGAATCAGCAAGCAGACCATATGCAGCTGGTGA
GTCAAGTATAGCAGGCAAGAGGCTCCTCGTTGTTCCATCTCTCCAGAGAAGAAAAGCTAA
ATCAAAGAAGCGACCCACGCAGAGAGCAGAGAAGCTTCTTAACTTCATGGTACTTTTCTG
CAGGCTGAATTCTGGTTCTTCCAAGAACTTGGCTATCTCATTTATAACGAGGATAGTTCT
CAGCAGGGCATATGAAGATGCCGACTTCGGAGGAATTTGAACAATGGACTCCAACTTCTT
AAGTACACTCAGACCAACAGAAGACAGCTCATTCATCAAGAAAGACTGAGCACACGAATG
AAAGTGTTTGACATCCAGACAACATATGTTGCCATCCTGCTGCAAAGAACTTCTGCCTGC
GTTAGAGAGCCAACTTGAGTTCATGTTAAGCACAACATATCCATCATCTTCACCATCCTT
CCTCAACCCAAAGTACTTAGCACAAAGATCTTCATACATAACTTCATAATCGTTTAGCTC
TGGAGCATCAGTGTGTCGAAGATGAGATAGTACCTTGACTATGATTGACTTCCAGTGATT
CCAGGCATTCGCTAGAGAATGGGGTGATATCTGGTTACAAGCCACCATATCATTACAGCT
ACTTCCATCTTCAAAACCTGGCCTTGATTCCAAACTGTATTCAGAGGCACGAGACTGAAG
ATGAACATCAAGAATCAAACGGGAAGCAACAAATTCAACAAACAAGTTTCCGCATTTTCT
GCCGTCAAACAATACACAGTTTAATCTGGGAAGGGTCTTGGGCACATCTGACAGTGCATC
AGCTTCCAGGCTAGCAAAGAAGCAGAAGCACTCAGAAACATTTGTCGCCATTTCTTTGGC
TTTTGCAAGCAACCGTTCCTTCTCTGAATATTTTTTCAGAGGCCATCCTCTACTATTTGA
AGACCACAAGGAATCTACAACAATATGGAGGAGGAGAAGCCGCGTTGCATCCTCAAATGA
ACCTGCCTTCTCGAGCATTTCTACCTCCAGTAAGACATCTCCTTTATGCTTTGCTATTCC
TGCAGCTTCAAGGAAATTGCCCTTTTCCATCTCTAAACTTAACAGTTCATCAACAAGATT
CCTAGAGTTTAAGAATGCTCGTACATGATCCATAGAGCTGAAAGCCTTAACAAAAGGCAG
CATATGCTTTATGTCACCCCGCTCAAAATAATGCTGAGCACAATTTTCAAGATACGTCTT
TCTAATTGCAGAAACCTCCAATTTTGAATTCTCAAGCAAATGTTCCTCCTCCAACTGTTG
CAGGAACTGCAAGCCAAGATTGAATAGTTGCTTTTCTTTCGAGCACATCGAGAAACACTC
TGTGTAACGTTCAGCTCTGAAGTACACTTCAGCTGCTTCTGACCAGCACTCGGCCCTGGC
AAAACAGTCACCAGCATCCTCAAGCCTGGAAGCACCACATTTTTGCATATAGACCATACC
TGCTCTTTTGAAGTCATGTAATTTGATATAGCAGGCAGCAGCTTTCTCATGCATCCCTAT
GGACTCGTAGATTTCTGATGCTGTCAGAAATGAAGCATTGCCCTTCTCCAAATTTGTGGC
CATAGCACGGTCAGCACTCGCTACAAGTCCAGCAGCTCTTGCCCACTTCTCTCTGTATGC
ATCACCAGCTTTTTCAAAACACATTGTAGCCATTTCGAATTGCCCCTCATTGAACAACTT
GGTTCCCCGTAGCCTCCAATCATCAGTAGTACTTCCTGTCCTCATTGCTTGAATGAGAGA
AGAATCAAGTAATCGAACCTCTACAAGACACAACTTCTTCCAATAGTCAAACATTGGTCG
ACAGTAATCATCAGTATTTTCACATATCCACAGCCTTTGCCTAGTGCGTGTGATTGCAAC
ATAGAGTTGCTTCAGCTCTGAGCAGAGAAGATGATGCTTGCTTCTGTCAAAACCCGGATG
AGAGAACTCCTCAGATTGTCCTATAATATTTTTATCTTCCATGTAGCCGTAAAGAACTCT
CCATTTGTTTCTTAAAGGCGATGAGCCAAAAAAGTTGTACAACAGCACATCCTGGAACTC
GAGGCCCTTACATTCAACAATAGTCAAAATGAGAGCCTGTTTACCAACAAGATCAACAAT
TTGTTTTTTGGTAGCATCATCACGAACTAATATGACTTGCTCAGCACCAAAACCATGCAT
ATTACCCTTCTTACTTTTGATTTCTCCAAATATTGTCATGATTGCATTTTCATCGTTACC
AGACTCCAGCAGTACGGGAGCTTCTCCATATACAAGTCCAGTCTCCGGATTAAGCTTGTC
AACACTTGACGGGAAAAAGAAGTACAAAAGGCTCATGATACTTTGTGCCATATGAAGGAT
GCCACAATGCGTGCGGAAATTTTGAGTAAGTTGGAACATATCGGAGAGCTGGACTTGTTT
CCCATGTCCTTGATTAGGAACTTCAGTTTCTGAGAGAAATGCAGTATAGAAAAGTGAACG
GATATCTTCAAACCTGAAATCAATACCCCTTGCTATTGTCTGTGCAGTGTCACCAGCAAA
AAGGAAGCCTTCCTTGAAGTTCCTGCAGACATACTTAAGAAGTGCTATTTGTGTCATTGT
TAGATCCTGCACCTC
>Locus_3_Transcript_2/3_Confidence_0.750_Length_4155
CTTAGATTTCTTGGATTTCTTCTTGTTGTTCTTCTGCTTGGGCGCCGGCTTTGTTGAGGC
CGAGGCAGCGGCCTCGTCTGCTTCTTCCGTGACTGGTTCCACCTCATTACTTCCTCCTGC
GCCAGGCTCGTTGTTTGAACATCCAGTCTGTGACTGGACAATGGCTGTGGTTTTATTCCT
TCTGGGGGGTGGTTCTACCAAGGATGTCATTTCGGAACACAGATGGTCCAAGATAGTCTG
CATTTTGCTCTCGCCATCTTGCCACGCCATGTATAGATCCTCCATAGGCAGACAAGCTCC
CTTCTCCAACCTTCCAGAACGTTCTTCAAACACACTGCAGACGTGCCTGACCTCTTCCAC
TAATTGCGCACTAATATTTTCTGGAGGGACTCTTTGCTCCAGCCATAAAGCGGCATCTCT
GATGAACTGAATTATGGCGGTTGCATCTTTCAGGACTCTCTGGCTGACATAAAAATCCTC
AAGCTTATTTGCCCAGAAGGATGCAGTTTGATCCCTTAAATCCATTTTACTTGTACTGTC
CATCTTACTATCTTGAACCACCTTAGGATTTTCTGGCCCTGCAGTCTCTTGCTTTACAGG
ACTTGGCTCTTCAGGACAAAGAAGAGCCATTACCTTTGGAACATCACGCAAATCCTCTGT
GCTAATCATATGAACTATGCTTCGACAGACTGCTGGGCCGCCTTTCTGTGAAGAACCTAT
AATTACCATGGGATCTCCGATTGCGGCAAGTGCATCAGCAAGCGCCCTTGTGAAGTTGTT
CGATGTGCGATACCTCAATTGCAAAGTCGGTACAATCTTCTGGGAGAACTCCTTAGGTAG
ATCCTTAAAGACTCCACACTTCAAAAGAGTACTTGTGACCTCATAGCAACTCCCCAGATT
GTGAGTTAGGATCAGTGGATAAAGTGTGACCACCAGTCTCAGGAGGACTGCAGTGGGTGA
ACTACTAGGAGTTGAAGTCTTCCGTGCCCACTCCCACAGCATATTCTTGTCTGTCAAGAT
ATCCATAATTGTCTGAAATATGAAACGCCCAGATAAGAATGCCATATCATCAAGATCGGA
ATCTGAGCTTGAATTAGATACCAAACAGGTGTCAAGGTAAAGCTTGCTGGTACGGCACTC
CAGCATATTGACCAACAGAGATTCCGTGCAGTATATACGACCTTTCTGTAGAAGGTATGA
CGAAGCCAAGAAACCAAGGCACTCCATAAGACCCACATAGCACACTGGGGATATGTAATC
CAGTTCATCCCTCCACCTCACACCGTTAAAGGTAAAGTCCAGAGCAACCTTAAAGTTGAG
GATCAAGGAGGATCTATCGAGACCACTGTCAAGAAATCTATTCAAACATCTAAAAAAATC
TGCCCACCCAGAATCATTGTCCAGGAACTGTAGTAGCCTTGAAAGTAATGCATCGTCCAA
TCGCCCTGCATGGAGCAGTAGCATGGTCGTCTTCCCAAGATGCCCATAAGTCAAATCTTT
ATATTTTGGGCGAAGATTTGAACTAAGGGAATCAGCAAGCAGACCATATGCAGCTGGTGA
GTCAAGTATAGCAGGCAAGAGGCTCCTCGTTGTTCCATCTCTCCAGAGAAGAAAAGCTAA
ATCAAAGAAGCGACCCACGCAGAGAGCAGAGAAGCTTCTTAACTTCATGGTACTTTTCTG
CAGGCTGAATTCTGGTTCTTCCAAGAACTTGGCTATCTCATTTATAACGAGGATAGTTCT
CAGCAGGGCATATGAAGATGCCGACTTCGGAGGAATTTGAACAATGGACTCCAACTTCTT
AAGTACACTCAGACCAACAGAAGACAGCTCATTCATCAAGAAAGACTGAGCACACGAATG
AAAGTGTTTGACATCCAGACAACATATGTTGCCATCCTGCTGCAAAGAACTTCTGCCTGC
GTTAGAGAGCCAACTTGAGTTCATGTTAAGCACAACATATCCATCATCTTCACCATCCTT
CCTCAACCCAAAGTACTTAGCACAAAGATCTTCATACATAACTTCATAATCGTTTAGCTC
TGGAGCATCAGTGTGTCGAAGATGAGATAGTACCTTGACTATGATTGACTTCCAGTGATT
CCAGGCATTCGCTAGAGAATGGGGTGATATCTGGTTACAAGCCACCATATCATTACAGCT
ACTTCCATCTTCAAAACCTGGCCTTGATTCCAAACTGTATTCAGAGGCACGAGACTGAAG
ATGAACATCAAGAATCAAACGGGAAGCAACAAATTCAACAAACAAGTTTCCGCATTTTCT
GCCGTCAAACAATACACAGTTTAATCTGGGAAGGGTCTTGGGCACATCTGACAGTGCATC
AGCTTCCAGGCTAGCAAAGAAGCAGAAGCACTCAGAAACATTTGTCGCCATTTCTTTGGC
TTTTGCAAGCAACCGTTCCTTCTCTGAATATTTTTTCAGAGGCCATCCTCTACTATTTGA
AGACCACAAGGAATCTACAACAATATGGAGGAGGAGAAGCCGCGTTGCATCCTCAAATGA
ACCTGCCTTCTCGAGCATTTCTACCTCCAGTAAGACATCTCCTTTATGCTTTGCTATTCC
TGCAGCTTCAAGGAAATTGCCCTTTTCCATCTCTAAACTTAACAGTTCATCAACAAGATT
CCTAGAGTTTAAGAATGCTCGTACATGATCCATAGAGCTGAAAGCCTTAACAAAAGGCAG
CATATGCTTTATGTCACCCCGCTCAAAATAATGCTGAGCACAATTTTCAAGATACGTCTT
TCTAATTGCAGAAACCTCCAATTTTGAATTCTCAAGCAAATGTTCCTCCTCCAACTGTTG
CAGGAACTGCAAGCCAAGATTGAATAGTTGCTTTTCTTTCGAGCACATCGAGAAACACTC
TGTGTAACGTTCAGCTCTGAAGTACACTTCAGCTGCTTCTGACCAGCACTCGGCCCTGGC
AAAACAGTCACCAGCATCCTCAAGCCTGGAAGCACCACATTTTTGCATATAGACCATACC
TGCTCTTTTGAAGTCATGTAATTTGATATAGCAGGCAGCAGCTTTCTCATGCATCCCTAT
GGACTCGTAGATTTCTGATGCTGTCAGAAATGAAGCATTGCCCTTCTCCAAATTTGTGGC
CATAGCACGGTCAGCACTCGCTACAAGTCCAGCAGCTCTTGCCCACTTCTCTCTGTATGC
ATCACCAGCTTTTTCAAAACACATTGTAGCCATTTCGAATTGCCCCTCATTGAACAACTT
GGTTCCCCGTAGCCTCCAATCATCAGTAGTACTTCCTGTCCTCATTGCTTGAATGAGAGA
AGAATCAAGTAATCGAACCTCTACAAGACACAACTTCTTCCAATAGTCAAACATTGGTCG
ACAGTAATCATCAGTATTTTCACATATCCACAGCCTTTGCCTAGTGCGTGTGATTGCAAC
ATAGAGTTGCTTCAGCTCTGAGCAGAGAAGATGATGCTTGCTTCTGTCAAAACCCGGATG
AGAGAACTCCTCAGATTGTCCTATAATATTTTTATCTTCCATGTAGCCGTAAAGAACTCT
CCATTTGTTTCTTAAAGGCGATGAGCCAAAAAAGTTGTACAACAGCACATCCTGGAACTC
GAGGCCCTTACATTCAACAATAGTCAAAATGAGAGCCTGTTTACCAACAAGATCAACAAT
TTGTTTTTTGGTAGCATCATCACGAACTAATATGACTTGCTCAGCACCAAAACCATGCAT
ATTACCCTTCTTACTTTTGATTTCTCCAAATATTGTCATGATTGCATTTTCATCGTTACC
AGACTCCAGCAGTACGGGAGCTTCTCCATATACAAGTCCAGTCTCCGGATTAAGCTTGTC
AACACTTGACGGGAAAAAGAAGTACAAAAGGCTCATGATACTTTGTGCCATATGAAGGAT
GCCACAATGCGTGCGGAAATTTTGAGTAAGTTGGAACATATCGGAGAGCTGGACTTGTTT
CCCATGTCCTTGATTAGGAACTTCAGTTTCTGAGAGAAATGCAGTATAGAAAAGTGAACG
GATATCTTCAAACCTGAAATCAATACCCCTTGCTATTGTCTGTGCAGTGTCACCAGCAAA
AAGGAAGCCTTCCTTGAAGTTCCTGCAGACATACTTAAGAAGTGCTATTTGTGTCATTGT
TAGATCCTGCACCTC
>Locus_3_Transcript_3/3_Confidence_0.750_Length_4155
CTTAGATTTCTTGGATTTCTTCTTGTTGTTCTTCTGCTTGGGCGCCGGCTTTGTTGAGGC
CGAGGCAGCGGCCTCGTCTGCTTCTTCCGTGACTGGTTCCACCTCATTACTTCCTCCTGC
GCCAGGCTCGTTGTTTGAACATCCAGTCTGTGACTGGACAATGGCTGTGGTTTTATTCCT
TCTGGGGGGTGGTTCTACCAAGGATGTCATTTCGGAACACAGATGGTCCAAGATAGTCTG
CATTTTGCTCTCGCCATCTTGCCACGCCGTGTATAGATCCTCCATAGGCAGACAAGCTCC
CTTCTCCAACCTTCCAGAACGTTCTTCAAACAAACTGCAGACGTGCCTGACCTCTTCCAC
TAATTGCGCACTAATATTTTCTGGAGGGACTCTTTGCTCCAGCCATAAAGCGGCATCTCT
GATGAACTGAATTATGGCGGTTGCATCTTTCAGGACTCTCTGGCTGACATAAAAATCCTC
AAGCTTATTTGCCCAGAAGGATGCAGTTTGATCCCTTAAATCCATTTTACTTGTACTGTC
CATCTTACTATCTTGAACCACCTTAGGATTTTCTGGCCCTGCAGTCTCTTGCTTTACAGG
ACTTGGCTCTTCAGGACAAAGAAGAGCCATTACCTTTGGAACATCACGCAAATCCTCTGT
GCTAATCATATGAACTATGCTTCGACAGACTGCTGGGCCGCCTTTCTGTGAAGAACCTAT
AATTACCATGGGATCTCCGATTGCGGCAAGTGCATCAGCAAGCGCCCTTGTGAAGTTGTT
CGATGTGCGATACCTCAATTGCAAAGTCGGTACAATCTTCTGGGAGAACTCCTTAGGTAG
ATCCTTAAAGACTCCACACTTCAAAAGAGTACTTGTGACCTCATAGCAACTCCCCAGATT
GTGAGTTAGGATCAGTGGATAAAGTGTGACCACCAGTCTCAGGAGGACTGCAGTGGGTGA
ACTACTAGGAGTTGAAGTCTTCCGTGCCCACTCCCACAGCATATTCTTGTCTGTCAAGAT
ATCCATAATTGTCTGAAATATGAAACGCCCAGATAAGAATGCCATATCATCAAGATCGGA
ATCTGAGCTTGAATTAGATACCAAACAGGTGTCAAGGTAAAGCTTGCTGGTACGGCACTC
CAGCATATTGACCAACAGAGATTCCGTGCAGTATATACGACCTTTCTGTAGAAGGTATGA
CGAAGCCAAGAAACCAAGGCACTCCATAAGACCCACATAGCACACTGGGGATATGTAATC
CAGTTCATCCCTCCACCTCACACCGTTAAAGGTAAAGTCCAGAGCAACCTTAAAGTTGAG
GATCAAGGAGGATCTATCGAGACCACTGTCAAGAAATCTATTCAAACATCTAAAAAAATC
TGCCCACCCAGAATCATTGTCCAGGAACTGTAGTAGCCTTGAAAGTAATGCATCGTCCAA
TCGCCCTGCATGGAGCAGTAGCATGGTCGTCTTCCCAAGATGCCCATAAGTCAAATCTTT
ATATTTTGGGCGAAGATTTGAACTAAGGGAATCAGCAAGCAGACCATATGCAGCTGGTGA
GTCAAGTATAGCAGGCAAGAGGCTCCTCGTTGTTCCATCTCTCCAGAGAAGAAAAGCTAA
ATCAAAGAAGCGACCCACGCAGAGAGCAGAGAAGCTTCTTAACTTCATGGTACTTTTCTG
CAGGCTGAATTCTGGTTCTTCCAAGAACTTGGCTATCTCATTTATAACGAGGATAGTTCT
CAGCAGGGCATATGAAGATGCCGACTTCGGAGGAATTTGAACAATGGACTCCAACTTCTT
AAGTACACTCAGACCAACAGAAGACAGCTCATTCATCAAGAAAGACTGAGCACACGAATG
AAAGTGTTTGACATCCAGACAACATATGTTGCCATCCTGCTGCAAAGAACTTCTGCCTGC
GTTAGAGAGCCAACTTGAGTTCATGTTAAGCACAACATATCCATCATCTTCACCATCCTT
CCTCAACCCAAAGTACTTAGCACAAAGATCTTCATACATAACTTCATAATCGTTTAGCTC
TGGAGCATCAGTGTGTCGAAGATGAGATAGTACCTTGACTATGATTGACTTCCAGTGATT
CCAGGCATTCGCTAGAGAATGGGGTGATATCTGGTTACAAGCCACCATATCATTACAGCT
ACTTCCATCTTCAAAACCTGGCCTTGATTCCAAACTGTATTCAGAGGCACGAGACTGAAG
ATGAACATCAAGAATCAAACGGGAAGCAACAAATTCAACAAACAAGTTTCCGCATTTTCT
GCCGTCAAACAATACACAGTTTAATCTGGGAAGGGTCTTGGGCACATCTGACAGTGCATC
AGCTTCCAGGCTAGCAAAGAAGCAGAAGCACTCAGAAACATTTGTCGCCATTTCTTTGGC
TTTTGCAAGCAACCGTTCCTTCTCTGAATATTTTTTCAGAGGCCATCCTCTACTATTTGA
AGACCACAAGGAATCTACAACAATATGGAGGAGGAGAAGCCGCGTTGCATCCTCAAATGA
ACCTGCCTTCTCGAGCATTTCTACCTCCAGTAAGACATCTCCTTTATGCTTTGCTATTCC
TGCAGCTTCAAGGAAATTGCCCTTTTCCATCTCTAAACTTAACAGTTCATCAACAAGATT
CCTAGAGTTTAAGAATGCTCGTACATGATCCATAGAGCTGAAAGCCTTAACAAAAGGCAG
CATATGCTTTATGTCACCCCGCTCAAAATAATGCTGAGCACAATTTTCAAGATACGTCTT
TCTAATTGCAGAAACCTCCAATTTTGAATTCTCAAGCAAATGTTCCTCCTCCAACTGTTG
CAGGAACTGCAAGCCAAGATTGAATAGTTGCTTTTCTTTCGAGCACATCGAGAAACACTC
TGTGTAACGTTCAGCTCTGAAGTACACTTCAGCTGCTTCTGACCAGCACTCGGCCCTGGC
AAAACAGTCACCAGCATCCTCAAGCCTGGAAGCACCACATTTTTGCATATAGACCATACC
TGCTCTTTTGAAGTCATGTAATTTGATATAGCAGGCAGCAGCTTTCTCATGCATCCCTAT
GGACTCGTAGATTTCTGATGCTGTCAGAAATGAAGCATTGCCCTTCTCCAAATTTGTGGC
CATAGCACGGTCAGCACTCGCTACAAGTCCAGCAGCTCTTGCCCACTTCTCTCTGTATGC
ATCACCAGCTTTTTCAAAACACATTGTAGCCATTTCGAATTGCCCCTCATTGAACAACTT
GGTTCCCCGTAGCCTCCAATCATCAGTAGTACTTCCTGTCCTCATTGCTTGAATGAGAGA
AGAATCAAGTAATCGAACCTCTACAAGACACAACTTCTTCCAATAGTCAAACATTGGTCG
ACAGTAATCATCAGTATTTTCACATATCCACAGCCTTTGCCTAGTGCGTGTGATTGCAAC
ATAGAGTTGCTTCAGCTCTGAGCAGAGAAGATGATGCTTGCTTCTGTCAAAACCCGGATG
AGAGAACTCCTCAGATTGTCCTATAATATTTTTATCTTCCATGTAGCCGTAAAGAACTCT
CCATTTGTTTCTTAAAGGCGATGAGCCAAAAAAGTTGTACAACAGCACATCCTGGAACTC
GAGGCCCTTACATTCAACAATAGTCAAAATGAGAGCCTGTTTACCAACAAGATCAACAAT
TTGTTTTTTGGTAGCATCATCACGAACTAATATGACTTGCTCAGCACCAAAACCATGCAT
ATTACCCTTCTTACTTTTGATTTCTCCAAATATTGTCATGATTGCATTTTCATCGTTACC
AGACTCCAGCAGTACGGGAGCTTCTCCATATACAAGTCCAGTCTCCGGATTAAGCTTGTC
AACACTTGACGGGAAAAAGAAGTACAAAAGGCTCATGATACTTTGTGCCATATGAAGGAT
GCCACAATGCGTGCGGAAATTTTGAGTAAGTTGGAACATATCGGAGAGCTGGACTTGTTT
CCCATGTCCTTGATTAGGAACTTCAGTTTCTGAGAGAAATGCAGTATAGAAAAGTGAACG
GATATCTTCAAACCTGAAATCAATACCCCTTGCTATTGTCTGTGCAGTGTCACCAGCAAA
AAGGAAGCCTTCCTTGAAGTTCCTGCAGACATACTTAAGAAGTGCTATTTGTGTCATTGT
TAGATCCTGCACCTC
>Locus_4_Transcript_1/8_Confidence_0.632_Length_959
TAATAGCAAACATTGCACACAACATTAGATTACTAAACCGTTTGACCATCCAGTAACAGA
CAAATGACAAATAGTTCAACGAAGCTCAAGGAGTCTCAGAACGAAGGTAGCAAAATTTGA
CTGGCTGAAACAAATACTATCAAGGTCTGCATAGGACAGATACCACATAGACAGAGCAGC
AAAGCACATAGGCTTAACGGTAACGGCGGAGGGAGGCGGTCTGGTTCTTCTTCCAGGTGG
CTCTCCTTGAGGGCCTGTTCTTGTGGTGGCGGGTACCCTTTCCACGGAGACCACGGAACT
TCTTTCCAGCAGAGGTAAGACCACGCAGCTCACGGTGCTTGTGCACAGGGTTGCAGAGCC
AGTTGATCCTTGGGTCATTGCGGACAGCGCTGTGTGCAACATCAACAAGGATGACCTCAA
AGTACTTGTAGGTGGAATCCTCATTCACCCAGTAGGAGTTGAGCACACGAAGACCACCCA
GCCTGCGTCCAGCTCTTTCTTCAGCAACGGACCTCTTGTTCCTCTGGAACTTGAGCTGGG
TAATACCCTGGTGCTTGGGCTTACCATAGACAATACCCTTGGGCACTGGCCTCTTCCTGC
CACCACGCCTGACACGGATACGGTAGACCACATACCCCTGCTTGGCCTTGAAGCCTAGAC
GGCGTGCCCTGTCGGGGCGGGTGGGCCTGGTGATGCGCACGATCGCCGGCTGCTGCCTGT
ACTCCCAGCAACGCACGCGCTGCACGAACCTCATGACGTCCGACTGCTTCCTCCTCCATA
GCTCCGAGACGAACTTGTACGCGCCTGGCACCACAAATCCATCAAAACGGGCGCGTAAGG
ATCCACGCGAGCAAGCAAGTCTGAGAGATGGTGGGGGAGAGGAGGAGCTGATAGAAGGAT
GCGCTCACCCATGGCTGCTCCTGCGGCGGCTGCGTCTGGAGGCGGCAGGGAGGTGAGAG
>Locus_4_Transcript_2/8_Confidence_0.579_Length_959
TAATAGCAAACATTGCACACAACATTAGATTACTAAACCGTTTGACCATCCAGTAACAGA
CAAATGACAAATAGTTCAACGAAGCTCAAGGAGTCTCAGAACGAAGGTAGCAAAATTTGA
CTGGCTGAAACAAATACTATCAAGGTCTGCATAGGACAGATACCACATAGACAGAGCAGC
AAAGCACATAGGCTTAACGGTAACGGCGGAGGGGGACGGTCTGGTTCTTCTTCCAGGTGG
CTCTCCTTGAGGGCCTGTTCTTGTGGTGGCGGGTACCCTTTCCACGGAGACCACGGAACT
TCTTTCCAGCAGAGGTAAGACCACGCAGCTCACGGTGCTTGTGCACAGGGTTGCAGAGCC
AGTTGATCCTTGGGTCATTGCGGACAGCGCTGTGTGCAACATCAACAAGGATGACCTCAA
AGTACTTGTAGGTGGAATCCTCATTCACCCAGTAGGAGTTGAGCACACGAAGACCACCCA
GCCTGCGTCCAGCTCTTTCTTCAGCAACGGACCTCTTGTTCCTCTGGAACTTGAGCTGGG
TAATACCCTGGTGCTTGGGCTTACCATAGACAATACCCTTGGGCACTGGCCTCTTCCTGC
CACCACGCCTGACACGGATACGGTAGACCACATACCCCTGCTTGGCCTTGAAGCCTAGAC
GGCGTGCCCTGTCGGGGCGGGTGGGCCTGGTGATGCGCACGATCGCCGGCTGCTGCCTGT
ACTCCCAGCAACGCACGCGCTGCACGAACCTCATGACGTCCGACTGCTTCCTCCTCCATA
GCTCCGAGACGAACTTGTACGCGCCTGGCACCACAAATCCATCAAAACGGGCGCGTAAGG
ATCCACGCGAGCAAGCAAGTCTGAGAGATGGTGGGGGAGAGGAGGAGCTGATAGAAGGAT
GCGCTCACCCATGGCTGCTCCTGCGGCGGCTGCGTCTGGAGGCGGCAGGGAGGTGAGAG
>Locus_4_Transcript_3/8_Confidence_0.632_Length_822
TAATAGCAAACATTGCACACAACATTAGATTACTAAACCGTTTGACCATCCAGTAACAGA
CAAATGACAAATAGTTCAACGAAGCTCAAGGAGTCTCAGAACGAAGGTAGCAAAATTTGA
CTGGCTGAAACAAATACTATCAAGGTCTGCATAGGACAGATACCACATAGACAGAGCAGC
AAAGCACATAGGCTTAACGGTAACGGCGGAGGGAGACGGTCTGGTTCTTCTTCCAGGTGG
CTCTCCTTGAGGGCCTGTTCTTGTGGTGGCGGGTACCCTTTCCACGGAGACCACGGAACT
TCTTTCCAGCAGAGGTAAGACCACGCAGCTCACGGTGCTTGTGCACAGGGTTGCAGAGCC
AGTTGATCCTTGGGTCATTGCGGACAGCGCTGTGTGCAACATCAACAAGGATGACCTCAA
AGTACTTGTAGGTGGAATCCTCATTCACCCAGTAGGAGTTGAGCACACGAAGACCACCCA
GCCTGCGTCCAGCTCTTTCTTCAGCAACGGACCTCTTGTTCCTCTGGAACTTGAGCTGGG
TAATACCCTGGTGCTTGGGCTTACCATAGACAATACCCTTGGGCACTGGCCTCTTCCTGC
CACCACGCCTGACACGGATACGGTAGACCACATATCCCTGCTTAGCCTTGAAGCCTAGAC
GGCGTGCCCTGTCGGGGCGGGTGGGCCTGGTGATGCGGACAATCGCCGGCTGCTGCCTGT
ACTCCCAGCAACGCACGCGCTGCACGAACCTCATCCCGTCCGACTGCTTCCTCCTCCATA
GCTCCGAGACGAACTTGTACGCGCCCATGGCTGCTCCTGCGG
>Locus_4_Transcript_4/8_Confidence_0.474_Length_1192
AACACATTTTAGGCTAAAAAGGAAATCGAGATTTCTCTAACTGCACATGTATCTAAATAC
ATTTTAGTGTGTAGACACATGTGAATTTAGACAAATCTATGACATAGTTTTTGGGAAAGA
GGGAGTACTTAACATTATCAGGATAACAGGTAAACATCACAACAAACAACCAGCAGTGCA
GTCCAAAAATTAAGAACAGATATAAGCTCAACAATAGAGAACTAACCCAGATAATAGCAA
CCATTGCACACAACATTAGATTACTAAACCGTTTGATCATCCAGTAACACAAACAAATAG
CAAATAGTTCAACGAAGCTCAAGGAGTCTCAGAACGAAGGTAGCAAAATTTGACTGGCTC
AAACAAATACTATCAAGGTCTGCATAGGACAGATACCGCAGAGACAGAACAGCAAAGCAC
ATAGGCTTAACGGTAGCGGCGGAGGGAGACGGTCTGGTTCTTCTTCCAGGTGGCTCTCCT
TGAGGGCCTGTTCTTGTGGTGGCGGGTACCCTTTCCACGGAGACCACGGAACTTCTTTCC
AGCAGAGGTAAGACCACGCAGCTCACGGTGCTTGTGCACAGGGTTGCAGAGCCAGTTGAT
CCTTGGGTCATTGCGGACAGCGCTGTGTGCAACATCAACAAGGATGACCTCAAAGTACTT
GTAGGTGGAATCCTCATTCACCCAGTAGGAGTTGAGCACACGAAGACCACCCAGCCTGCG
TCCAGCTCTTTCTTCAGCAACGGACCTCTTGTTCCTCTGGAACTTGAGCTGGGTAATACC
CTGGTGCTTGGGCTTACCATAGACAATACCCTTGGGCACTGGCCTCTTCCTGCCACCACG
CCTGACACGGATACGGTAGACCACATACCCCTGCTTGGCCTTGAAGCCTAGACGGCGTGC
CCTGTCGGGGCGGGTGGGCCTGGTGATGCGCACGATCGCCGGCTGCTGCCTGTACTCCCA
GCAACGCACGCGCTGCACGAACCTCATGACGTCCGACTGCTTCCTCCTCCATAGCTCCGA
GACGAACTTGTACGCGCCTGGCACCACAAATCCATCAAAACGGGCGCGTAAGGATCCACG
CGAGCAAGCAAGTCTGAGAGATGGTGGGGGAGAGGAGGAGCTGATAGAAGGATGCGCTCA
CCCATGGCTGCTCCTGCGGCGGCTGCGTCTGGAGGCGGCAGGGAGGTGAGAG
>Locus_4_Transcript_5/8_Confidence_0.632_Length_959
TAATAGCAAACATTGCACACAACATTAGATTACTAAACCGTTTGACCATCCAGTAACAGA
CAAATGACAAATAGTTCAACGAAGCTCAAGGAGTCTCAGAACGAAGGTAGCAAAATTTGA
CTGGCTGAAACAAATACTATCAAGGTCTGCATAGGACAGATACCACATAGACAGAGCAGC
AAAGCACATAGGCTTAACGGTAACGGCGGAGGGAGACGGTCTGGTTCTTCTTCCAGGTGG
CTCTCCTTGAGGGCCTGTTCTTGTGGTGGCGGGTCCCCTTTCCACGAAGACCACGGAACT
TCTTGCCAGCAGAGGTGAGACCACGCAGCTCACGGTGCTTGTGCACAGGGTTGCAGAGCC
AGTTGATCCTTGGGTCATTGCGGACAGCGCTGTGTGCAACATCAACAAGGATGACCTCAA
AGTACTTGTAGGTGGAATCCTCATTCACCCAGTAGGAGTTGAGCACACGAAGACCACCCA
GCCTGCGTCCAGCTCTTTCTTCAGCAACGGACCTCTTGTTCCTCTGGAACTTGAGCTGGG
TAATACCCTGGTGCTTGGGCTTACCATAGACAATACCCTTGGGCACTGGCCTCTTCCTGC
CACCACGCCTGACACGGATACGGTAGACCACATACCCCTGCTTGGCCTTGAAGCCTAGAC
GGCGTGCCCTGTCGGGGCGGGTGGGCCTGGTGATGCGCACGATCGCCGGCTGCTGCCTGT
ACTCCCAGCAACGCACGCGCTGCACGAACCTCATGACGTCCGACTGCTTCCTCCTCCATA
GCTCCGAGACGAACTTGTACGCGCCTGGCACCACAAATCCATCAAAACGGGCGCGTAAGG
ATCCACGCGAGCAAGCAAGTCTGAGAGATGGTGGGGGAGAGGAGGAGCTGATAGAAGGAT
GCGCTCACCCATGGCTGCTCCTGCGGCGGCTGCGTCTGGAGGCGGCAGGGAGGTGAGAG
>Locus_4_Transcript_6/8_Confidence_0.632_Length_959
TAATAGCAAACATTGCACACAACATTAGATTACTAAACCGTTTGACCATCCAGTAACAGA
CAAATGACAAATAGTTCAACGAAGCTCAAGGAGTCTCAGAACGAAGGTAGCAAAATTTGA
CTGGCTGAAACAAATACTATCAAGGTCTGCATAGGACAGATACCACATAGACAGAGCAGC
AAAGCACATAGGCTTAACGGTAACGGCGGAGGGAGACGGTCTGGTTCTTCTTCCAGGTGG
CTCTCCTTGAGGGCCTGTTCTTGTGGTGGCGGGTACCCTTTCCACGGAGACCACGGAACT
TCTTTCCAGCAGAGGTAAGACCACGCAGCTCACGGTGCTTGTGCACAGGGTTGCAGAGCC
AGTTGATCCTTGGGTCATTGCGGACAGCGCTGTGTGCAACATCAACAAGGATGACCTCAA
AGTACTTGTAGGTGGAATCCTCATTCACCCAGTAGGAGTTGAGCACACGAAGACCACCCA
GCCTGCGTCCAGCTCTTTCTTCAGCAACAGACCTCTTGTTCCTCTGGAACTTGAGCTGGG
TAATACCCTGGTGCTTGGGCTTTCCATAGACAATACCCTTGGGCACTGGCCTCTTCCTGC
CACCACGCCTGACACGGATACGGTAGACCACATACCCCTGCTTGGCCTTGAAGCCTAGAC
GGCGTGCCCTGTCGGGGCGGGTGGGCCTGGTGATGCGCACGATCGCCGGCTGCTGCCTGT
ACTCCCAGCAACGCACGCGCTGCACGAACCTCATGACGTCCGACTGCTTCCTCCTCCATA
GCTCCGAGACGAACTTGTACGCGCCTGGCACCACAAATCCATCAAAACGGGCGCGTAAGG
ATCCACGCGAGCAAGCAAGTCTGAGAGATGGTGGGGGAGAGGAGGAGCTGATAGAAGGAT
GCGCTCACCCATGGCTGCTCCTGCGGCGGCTGCGTCTGGAGGCGGCAGGGAGGTGAGAG
>Locus_4_Transcript_7/8_Confidence_0.632_Length_959
TAATAGCAAACATTGCACACAACATTAGATTACTAAACCGTTTGACCATCCAGTAACAGA
CAAATGACAAATAGTTCAACGAAGCTCAAGGAGTCTCAGAACGAAGGTAGCAAAATTTGA
CTGGCTGAAACAAATACTATCAAGGTCTGCATAGGACAGATACCACATAGACAGAGCAGC
AAAGCACATAGGCTTAACGGTAACGGCGGAGGGAGACGGTCTGGTTCTTCTTCCAGGTGG
CTCTCCTTGAGGGCCTGTTCTTGTGGTGGCGGGTACCCTTTCCACGGAGACCACGGAACT
TCTTTCCAGCAGAGGTAAGACCACGCAGCTCACGGTGCTTGTGCACAGGGTTGCAGAGCC
AGTTGATCCTTGGGTCATTGCGGATAGCGCTGTGTGCAACATCAACAAGGATGACCTCGA
AGTACTTGTAAGTGGAATCCTCATTCACCCAGTAGGAGTTGAGCACACGAAGACCACCCA
GCCTGCGTCCAGCTCTTTCTTCAGCAACGGACCTCTTGTTCCTCTGGAACTTGAGCTGGG
TAATACCCTGGTGCTTGGGCTTACCATAGACAATACCCTTGGGCACTGGCCTCTTCCTGC
CACCACGCCTGACACGGATACGGTAGACCACATACCCCTGCTTGGCCTTGAAGCCTAGAC
GGCGTGCCCTGTCGGGGCGGGTGGGCCTGGTGATGCGCACGATCGCCGGCTGCTGCCTGT
ACTCCCAGCAACGCACGCGCTGCACGAACCTCATGACGTCCGACTGCTTCCTCCTCCATA
GCTCCGAGACGAACTTGTACGCGCCTGGCACCACAAATCCATCAAAACGGGCGCGTAAGG
ATCCACGCGAGCAAGCAAGTCTGAGAGATGGTGGGGGAGAGGAGGAGCTGATAGAAGGAT
GCGCTCACCCATGGCTGCTCCTGCGGCGGCTGCGTCTGGAGGCGGCAGGGAGGTGAGAG
>Locus_4_Transcript_8/8_Confidence_0.632_Length_959
TAATAGCAAACATTGCACACAACATTAGATTACTAAACCGTTTGACCATCCAGTAACAGA
CAAATGACAAATAGTTCAACGAAGCTCAAGGAGTCTCAGAACGAAGGTAGCAAAATTTGA
CTGGCTGAAACAAATACTATCAAGGTCTGCATAGGACAGATACCACATAGACAGAGCAGC
AAAGCACATAGGCTTAACGGTAACGGCGGAGGGAGACGGTCTGGTTCTTCTTCCAGGTGG
CTCTCCTTGAGGGCCTGTTCTTGTGGTGGCGGGTACCCTTTCCACGGAGACCACGGAACT
TCTTTCCAGCAGAGGTAAGACCACGCAGCTCACGGTGCTTGTGCACAGGGTTGCAGAGCC
AGTTGATCCTTGGGTCATTGCGGACAGCGCTGTGTGCAACATCAACAAGGATGACCTCAA
AGTACTTGTAGGTGGAATCCTCATTCACCCAGTAGGAGTTGAGCACACGAAGACCACCCA
GCCTGCGTCCAGCTCTTTCTTCAGCAACGGACCTCTTGTTCCTCTGGAACTTGAGCTGGG
TAATACCCTGGTGCTTGGGCTTACCATAGACAATACCCTTGGGCACTGGCCTCTTCCTGC
CACCACGCCTGACACGGATACGGTAGACCACATACCCCTGCTTGGCCTTGAAGCCTAGAC
GGCGTGCCCTGTCGGGGCGGGTGGGCCTGGTGATGCGCACGATCGCCGGCTGCTGCCTGT
ACTCCCAGCAACGCACGCGCTGCACGAACCTCATGACGTCCGACTGCTTCCTCCTCCATA
GCTCCGAGACGAACTTGTACGCGCCTGGCACCACAAATCCATCAAAACGGGCGCGTAAGG
ATCCACGCGAGCAAGCAAGTCTGAGAGATGGTGGGGGAGAGGAGGAGCTGATAGAAGGAT
GCGCTCACCCATGGCTGCTCCTGCGGCGGCTGCGTCTGGAGGCGGCAGGGAGGTGAGAG
>Locus_5_Transcript_1/8_Confidence_0.333_Length_798
CTTCTAGAAGCTTCCGCCCCGGTGCAGGATGTCTGAGGAGCCCGCTCCCGCGGCGAACAG
CGCCGCCGGCGCCGGTGGGGCAGTACGCCGGCGTCCCAGGCGATGGGCGGCGGCCGTGGG
GGCTCTCCTCGTGGCGCTCCTCGCCGTCGCCGTGAGCTCACGGAGCTTCCCGGCCATTTC
GTCCTACTCCCGCGGCGGAGGCTGCGGCTGCCCCGGTGCGAGGAAGTACACCGGGATGGT
GGAGGACTGCTGCTGCGACTACGAGACGGTAGACGCCATCAACGAGGAGGTCCTCAACCC
GATCCTGCAGGACCTCGTCGCTCTCCCCTTCTTCAGATACTTCAAGGTTAAATTGTGGTG
TGACTGCCCTTTTTGGCCTGATGATGGAATGTGCCGGCTTAGGGACTGCAGTGTCTGCGA
GTGCCCAGATAATGAATTCCCCGAACCATTCAAGAAGCCTTACAGTGGCCTTTCTCCAGA
GAATATGAAATGTCAAGAAGGAAAACCAGAGGCCACTGTTGATAGAACCCTTGACACCAA
AGTTTTCAAGGGATGGGTCGAAACTGATAATCCATGGACAGCTGATGATGAGACGGATAA
TGCTGAGATGACTTATGTGAATCTTCAACTAAATCCCGAACGCTACACTGGTTATACTGG
TGATTCAGCTAGAAGAATATGGGACTCTATCTACAAAGAAAATTGTCCAAAATATCCTTC
AGAAGATATGTGCCAGGAGAAGAAGGCATTGTACAAGCTAATTTCGGGATTGCACTCCTC
AATTTCTGTGCACATTGC
>Locus_5_Transcript_2/8_Confidence_0.292_Length_830
TTATCTAGGAGTAGTATTAGTACATCAGCCTCTCTACGATTTTTCCAATGCCCTGTCACC
AAGTCCCCAACCGCCATTGCCCCAACTGGAAACACGGGGAGAAAATTCTTCCGCTGCCCT
TCAGATCTCGCTTCTAGAAGCTTCCGCCCCGGTGCAGGATGTCTGCAGAGCCCGCTCCCG
CGGCGAACAGCGCCGCCGGCGCCGGAGCCGTACGCCGGCGTCCGAGGCGATGGGCGGCGG
CCGCGGGGGCCCTCCTCGTGGCGCTCCTCGCCGTCGCCGTGAGCTCACGCAGCTTCCCGG
CCATTTCGTCCTACTCGCGTGGCGGAGGCTGCGGCTGCCCCGGTGCGAGGAAGTACACCG
GGATGGTGGAGGACTGCTGCTGCGACTACGAGACGGTAGACGCCATCAACGAGGAGGTCC
TCAACCCGATCCTGCAGGACCTCGTCGCTCTCCCCTTCTTCAGATACTTCAAGGTTAAAT
TGTGGTGTGACTGCCCTTTTTGGCCTGATGATGGAATGTGCCGGCTTAGGGACTGCAGTG
TCTGCGAGTGCCCAGATAATGAATTCCCCGAACCATTCAAGAAGCCTTACAGTGGCCTTT
CTCCAGAGAATATGAAATGTCAAGAAGGAAAACCAGAGGCCACTGTTGATAGAACCCTTG
ACACCAAAGTTTTCAAGGGATGGGTCGAAACTGATAATCCATGGACAGCTGATGATGAAA
CGGATAATGGTGAGATGACTTATGTCAATCTTCAACTAAATCCTGAACGCTACACTGGTT
ATACTGGTGATTCAGCTAGAAGAATATGGGACTCTATCTACAAAGAAAAT
>Locus_5_Transcript_3/8_Confidence_0.292_Length_925
TTATCTAGGAGTAGTATTAGTACATCAGCCTCTCTACGATTTTTCCAATGCCCTGTCACC
AAGTCCCCAACCGCCATTGCCCCAACTGGAAACACGGGGAGAAAATTCTTCCGCTGCCCT
TCAGATCTCGCTTCTAGAAGCTTCCGCCCCGGTGCAGGATGTCTGCAGAGCCCGCTCCCG
CGGCGAACAGCGCCGCCGGCGCCGGAGCCGTACGCCGGCGTCCGAGGCGATGGGCGGCGG
CCGCGGGGGCCCTCCTCGTGGCGCTCCTCGCCGTCGCCGTGAGCTCACGCAGCTTCCCGG
CCATTTCGTCCTACTCGCGTGGCGGAGGCTGCGGCTGCCCCGGTGCGAGGAAGTACACCG
GGATGGTGGAGGACTGCTGCTGCGACTACGAGACGGTGGACGCCATCAACGAGGAGGTCC
TTAACCCGATCCTGCAGGACCTTGTCGCTCTCCCCTTCTTCAGATACTTCAAGGTTAAAT
TGTGGTGTGACTGCCCTTTCTGGCCTGATGATGGAATGTGCCGGCTTAGGGACTGCAGTG
TCTGCGAGTGCCCAGATAATGAATTTCCCGAACCATTCAAGAAGCCTTACAGTGGCCTTT
CTCCAGAGAATATGAAATGCCAAGAAGGAAAACCAGAGGCCACTGTTGATAGAACCCTTG
ACACCAAAGTTTTCAAGGGATGGGTCGAAACTGATAATCCATGGACAGCTGATGATGAGA
CGGATAATGCTGAGATGACTTATGTGAATCTTCAACTAAATCCCGAACGCTACACTGGTT
ATACTGGTGATTCAGCTAGAAGAATATGGGACTCTATCTACAAAGAAAATTGTCCAAAAT
ATCCTTCAGAAGATATGTGCCAGGAGAAGAAGGCATTGTACAAGCTAATTTCGGGATTGC
ACTCCTCAATTTCTGTGCACATTGC
>Locus_5_Transcript_4/8_Confidence_0.583_Length_2013
TTATCTAGGAGTAGTATTAGTACATCAGCCTCTCTACGATTTTTCCAATGCCCTGTCACC
AAGTCCCCAACCGCCATTGCCCCAACTGGAAACACGGGGAGAAAATTCTTCCGCTGCCCT
TCAGATCTCGCTTCTAGAAGCTTCCGCCCCGGTGCAGGATGTCTGCAGAGCCCGCTCCCG
CGGCGAACAGCGCCGCCGGCGCCGGAGCCGTACGCCGGCGTCCGAGGCGATGGGCGGCGG
CCGCGGGGGCCCTCCTCGTGGCGCTCCTCGCCGTCGCCGTGAGCTCACGCAGCTTCCCGG
CCATTTCGTCCTACTCGCGTGGCGGAGGCTGCGGCTGCCCCGGTGCGAGGAAGTACACCG
GGATGGTGGAGGACTGCTGCTGCGACTACGAGACGGTAGACGCCATCAACGAGGAGGTCC
TCAACCCGATCCTGCAGGACCTCGTCGCTCTCCCCTTCTTCAGATACTTCAAGGTTAAAT
TGTGGTGTGACTGCCCTTTTTGGCCTGATGATGGAATGTGCCGGCTTAGGGACTGCAGTG
TCTGCGAGTGCCCAGATAATGAATTCCCCGAACCATTCAAGAAGCCTTACAGTGGCCTTT
CTCCAGAGAATATGAAATGTCAAGAAGGAAAACCAGAGGCCACTGTTGATAGAACCCTTG
ACACCAAAGTTTTCAAGGGATGGGTCGAAACTGATAATCCATGGACAGCTGATGATGAGA
CGGATAATGCTGAGATGACTTATGTGAATCTTCAACTAAATCCCGAACGCTACACTGGTT
ATACTGGTGATTCAGCTAGAAGAATATGGGACTCTATCTACAAAGAAAATTGTCCAAAAT
ATCCTTCAGAAGATATGTGCCAGGAGAAGAAGGCATTGTACAAGCTAATTTCAGGATTGC
ACTCCTCAATTTCTGTCCACATTGCTTATGATTATCTTCTCGATGAGTCTACTAACTTGT
GGGGACATAATCTTCCGTTGTTGCATGACCGTGTTCTGAAGTACCCAGAGCGTGTTCAAA
ATCTTTACTTCACATACCTGTTTGTTCTTCGGGCAGTGACAAAGGCAGCAGATTACCTTG
AGCAAGCTGAGTACAATACCGGCAATCCTGAAGAGGACTTGAAAACACAGTCTTTAGTGA
AGCAACTGCTTTACAACCACAAGTTAAGATCTGCATGTCCATTACCTTTTGATGAAGCAA
AACTCTGGCAAGGTGAAAAAGGGCCTGAGCTAAAGCAGGAGATCCAGAAGCAATTTAGAA
ATATCAGTGCAATCATGGACTGTGTTGGATGTGAGAAGTGCCGATTATGGGGGAAGCTCC
AAGTTCTTGGTCTTGGAACTGCACTGAAGATTCTGTTCTCTGTGGATGGAGAGAACCATC
TGAATCAACAGTTCCAGCTGCAGCGAAACGAGGTCATTGCACTGGTAAATCTCCTGAATA
GACTGTCAGAATCTGTAAAATTTGTACATGAGAAAGGGTCATCCACCGAGGAAATCATGA
AACAGCAGAGCTCTTCAACTTGGCAGAAGGGTGCTTCTAAACTAAATCTAAAGCCGTATT
CTGCAAAGACGTCAGAGAGCTAGTTGTACTCACACCTCCTCCTCCATACTAGGAGAGGCA
TGTATATGCAAGGAGCAGCTTCCTTTAGGATTTTGCAGATCCTATACAGAAGATATACAG
AGAAGTTCGGAAGCCAAACAATGACAAGTTTACCCTTTTCAGTTCTAGTGGAGCATCCTT
TTTGAATTTTGTATGTAGTGTATTTGGCAGTCTTCTTTCTGTTGCCAGGGATTTCACCGC
TTTCTCAATGGAATACCCCGTTAGCAAGTAGAGAACCTAACATACACTTGCTCTTCCCTC
TGTTGACTGTGATCATATGGCTAACGAGCTGAAGGTACTAATCGATCCAAATTGTCTCCA
TTGTTTCGTCGTAATCACCGAAAGATATAAGTTGTGGCGATCACCAGTTTGTAACAACTA
GAAACTCGTTTGAAATGAGCTACAGAAGATGGC
>Locus_5_Transcript_5/8_Confidence_0.208_Length_685
TACTTCACATACCTGTTTGTTCTTCGGGCAGTGACAAAGGCAGCAGATTACCTTGAGCAA
GCTGAGTACAATACCGGCAATCCTGAAGAGGACTTGAAAACACAGTCTTTAGTGAAGCAA
CTGCTTTACAACCACAAGTTAAGATCTGCATGTCCATTACCTTTTGATGAAGCAAAACTC
TGGCAAGGTGAAAAAGGGCCTGAGCTAAAGCAGGAGATCCAGAAGCAATTTAGAAATATC
AGTGCAATCATGGACTGTGTTGGATGTGAGAAGTGCCGATTATGGGGGAAGCTCCAAGTT
CTTGGTCTTGGAACTGCACTGAAGATTCTGTTCTCTGTGGATGGAGAGAACCATCTGAAT
CAACAGTTCCAGCTGCAGCGAAACGAAGTCATTGCACTGGTAAATCTCCTGAATAGACTG
TCAGAATCTGTCAAATTTGTACATGAAAAGGGATCGTCCACCGAGGAAATCATGAAACAG
CAGAGCTCTTCAACTTGGCAGAAGAGCGCTTCCAAACTAAATTTAAAGCCGTATTCTGCC
AAGACAGCAGAGAGCTAGTTGTATTCACACCTCCTTCTCCATACTAGGAGTCATGTACAT
GCAAGGAGCAGCTTCCTTGAGGATTTTGCAGATCCTATACAGAAGATATACAGAGAAGTT
CGGAAGCCAAACAATGACAAGTTTA
>Locus_5_Transcript_6/8_Confidence_0.250_Length_988
TACTTCACATACCTGTTTGTTCTTCGGGCAGTGACAAAGGCAGCAGATTACCTTGAGCAA
GCTGAGTACAATACCGGCAATCCTGAAGAGGACTTGAAAACACAGTCTTTAGTGAAGCAA
CTGCTTTACAACCACAAGTTAAGATCTGCATGTCCATTACCTTTTGATGAAGCAAAACTC
TGGCAAGGTGAAAATGGCCCTGAGCTAAAGCAGGAGATTCAGAAGCAATTTAGAAATATT
AGTGCGATTATGGACTGTGTTGGATGTGAGAAGTGTCGATTATGGGGTAAGCTCCAAGTT
CTTGGTCTTGGAACTGCACTGAAGATTCTGTTCTCTGTGGATGGAGAGAACCATTTGAAT
CAACAGTTCCAGCTGCAGCGAAACGAGGTCATTGCACTGGTAAATCTCCTGAATAGACTG
TCAGAATCTGTAAAATTTGTACATGAGAAAGGGTCATCCACCGAGGAAATCATGAAACAG
CAGAGCTCTTCAACTTGGCAGAAGGGTGCTTCTAAACTAAATCTAAAGCCGTATTCTGCA
AAGACGTCAGAGAGCTAGTTGTACTCACACCTCCTCCTCCATACTAGGAGAGGCATGTAT
ATGCAAGGAGCAGCTTCCTTTAGGATTTTGCAGATCCTATACAGAAGATATACAGAGAAG
TTCGGAAGCCAAACAATGACAAGTTTACCCTTTTCAGTTCTAGTGGAGCATCCTTTTTGA
ATTTTGTATGTAGTGTATTTGGCAGTCTTCTTTCTGTTGCCAGGGATTTCACCGCTTTCT
CAATGGAATACCCCGTTAGCAAGTAGAGAACCTAACATACACTTGCTCTTCCCTCTGTTG
ACTGTGATCATATGGCTAACGAGCTGAAGGTACTAATCGATCCAAATTGTCTCCATTGTT
TCGTCGTAATCACCGAAAGATATAAGTTGTGGCGATCACCAGTTTGTAACAACTAGAAAC
TCGTTTGAAATGAGCTACAGAAGATGGC
>Locus_5_Transcript_7/8_Confidence_0.208_Length_830
TTATCTAGGAGTAGTATTAGTACATCAGCCTCTCTACGATTTTTCCAATGCCCTGTCACC
AAGTCCCCAACCGCCATTGCCCCAACTGGAAACACGGGGAGAAAATTCTTCCGCTGCCCT
TCAGATCTCGCTTCTAGAAGCTTCCGCCCCGGTGCAGGATGTCTGCAGAGCCCGCTCCCG
CGGCGAACAGCGCCGCCGGCGCCGGAGCCGTACGCCGGCGTCCGAGGCGATGGGCGGCGG
CCGCGGGGGCCCTCCTCGTGGCGCTCCTCGCCGTCGCCGTGAGCTCACGCAGCTTCCCGG
CCATTTCGTCCTACTCGCGTGGCGGAGGCTGCGGCTGCCCCGGTGCGAGGAAGTACACCG
GGATGGTGGAGGACTGCTGCTGCGACTACGAGACGGTAGACGCCATCAACGAGGAGGTCC
TCAACCCGATCCTGCAGGACCTCGTCGCTCTCCCCTTCTTCAGATACTTCAAGGTTAAAT
TGTGGTGTGACTGCCCTTTTTGGCCTGATGATGGAATGTGCCGGCTTAGGGACTGCAGTG
TCTGCGAGTGCCCAGATAATGAATTCCCCGAACCATTCAAGAAGCCTTACAGTGGCCTTT
CTCCAGAGAATATGAAATGTCAAGAAGGAAAACCAGAGGCCACTGTTGATAGAACCCTTG
ACACCAAAGTTTTCAAGGGATGGGTTGAAACTGATAATCCATGGACAGCTGATGATGAAA
CGGATAATGGTGAGATGACTTATGTGAATCTTCAACTAAATCCTGAACGCTACACTGGTT
ATACTGGTGATTCAGCTAGAAGAATATGGGACTCTATCTACAAAGAAAAT
>Locus_5_Transcript_8/8_Confidence_0.292_Length_988
TACTTCACATACCTGTTTGTTCTTCGGGCAGTGACAAAGGCAGCAGATTACCTTGAGCAA
GCTGAGTACAATACCGGCAATCCTGAAGAGGACTTGAAAACACAGTCTTTAGTGAAGCAA
CTGCTTTACAACCACAAGTTAAGATCTGCATGTCCATTACCTTTTGATGAAGCAAAACTC
TGGCAAGGTGAAAAAGGGCCTGAGCTAAAGCAGGAGATCCAGAAGCAATTTAGAAATATC
AGTGCAATCATGGACTGTGTTGGATGTGAGAAGTGCCGATTATGGGGGAAGCTCCAAGTT
CTTGGTCTTGGAACTGCACTGAAGATTCTGTTCTCTGTGGATGGAGAGAACCATCTGAAT
CAACAGTTCCAGCTGCAGCGAAACGAGGTCATTGCACTGGTAAATCTCCTGAATAGACTG
TCAGAATCTGTAAAATTTGTACATGAGAAAGGGTCATCCACCGAGGAAATCATGAAACAG
CAGAGCTCTTCAACTTGGCAGAAGGGTGCTTCTAAACTAAATCTAAAGCCGTATTCTGCA
AAGACGTCAGAGAGCTAGTTGTACTCACACCTCCTCCTCCATACTAGGAGAGGCATGTAT
ATGCAAGGAGCAGCTTCCTTTAGGATTTTGCAGATCCTATACAGAAGATATACAGAGAAG
TTCGGAAGCCAAACAATGACAAGTTTACCCTTTTCAGTTCTAGTGGAGCATCCTTTTTGA
ATTTTGTATGTAGTGTATTTGGCAGTCTTCTTTCTGTTGCCAGGGATTTCACCGCTTTCT
CAATGGAATACCCCGTTAGCAAGTAGAGAACCTAACATACACTTGCTCTTCCCTCTGTTG
ACTGTGATCATATGGCTAACGAGCTGAAGGTACTAATCGATCCAAATTGTCTCCATTGTT
TCGTCGTAATCACCGAAAGATATAAGTTGTGGCGATCACCAGTTTGTAACAACTAGAAAC
TCGTTTGAAATGAGCTACAGAAGATGGC
>Locus_6_Transcript_1/1_Confidence_1.000_Length_5452
CAGTATTTTACCAATGACCAAATCAAAGAAATGACTCGCAAGGTTAGTGCTGAGGTTGAC
TTAGTTCATCAGCAAACGCAGAATCAGCGGTATGGCTCTTCTCATATTGGCGCTACTGCA
AAGGATATTTCTAATGTCGTCACTGATGCTGCTTCTGGTGTGGTTGATATTTTTCATGGT
ATTGATAAAGCTGTTGCCGATACTTGGAACAATTTCTGGAAAGACGGTAAAGCTGATGGT
ATTGGCTCTAATTTGTCTAGGAAATAACCGTCAGGATTGACACCCTCCCAATTGTATGTT
TTCATGCCTCCAAATCTTGGAGGCTTTTTTATGGTTCGTTCTTATTACCCTTCTGAATGT
CACGCTGATTATTTTGACTTTGAGCGTATCGAGGCTCTTAAACCTGCTATTGAGGCTTGT
GGCATTTCTACTCTTTCTCAATCCCCAATGCTTGGCTTCCATAAGCAGATGGATAACCGC
ATCAAGCTCTTGGAAGAGATTCTGTCTTTTCGTATGCAGGGCGTTGAGTTCGATAATGGT
GATATGTATGTTGACGGCCATAAGGCTGCTTCTGACGTTCGTGATGAGTTTGTATCTGTT
ACTGAGAAGTTAATGGATGAATTGGCACAATGCTACAATGTGCTCCCCCAACTTGATATT
AATAACACTATAGACCACCGCCCCGAAGGGGACGAAAAATGGTTTTTAGAGAACGAGAAG
ACGGTTACGCAGTTTTGCCGCAAGCTGGCTGCTGAACGCCCTCTTAAGGATATTCGCGAT
GAGTATAATTACCCCAAAAAGAAAGGTATTAAGGATGAGTGTTCAAGATTGCTGGAGGCC
TCCACTATGAAATCGCGTAGAGGCTTTGCTATTCAGCGTTTGATGAATGCAATGCGACAG
GCTCATGCTGATGGTTGGTTTATCGTTTTTGACACTCTCACGTTGGCTGACGACCGATTA
GAGGCGTTTTATGATAATCCCAATGCTTTGCGTGACTATTTTCGTGATATTGGTCGTATG
GTTCTTGCTGCCGAGGGTCGCAAGGCTAATGATTCACACGCCGACTGCTATCAGTATTTT
TGTGTGCCTGAGTATGGTACAGCTAATGGCCGTCTTCATTTCCATGCGGTGCACTTTATG
CGGACACTTCCTACAGGTAGCGTTGACCCTAATTTTGGTCGTCGGGTACGCAATCGCCGC
CAGTTAAATAGCTTGCAAAATACGTGGCCTTATGGTTACAGTATGCCCATCGCAGTTCGC
TACACGCAGGACGCTTTTTCACGTTCTGGTTGGTTGTGGCCTGTTGATGCTAAAGGTGAG
CCGCTTAAAGCTACCAGTTATATGGCTGTTGGTTTCTATGTGGCTAAATACGTTAACAAA
AAGTCAGATATGGACCTTGCTGCTAAAGGTCTAGGAGCTAAAGAATGGAACAACTCACTA
AAAACCAAGCTGTCGCTACTTCCCAAGAAGCTGTTCAGAATCAGAATGAGCCGCAACTTC
GGGATGAAAATGCTCACAATGACAAATCTGTCCACGGAGTGCTTAATCCAACTTACCAAG
CTGGGTTACGACGCGACGCCGTTCAACCAGATATTGAAGCAGAACGCAAAAAGAGAGATG
AGATTGAGGCTGGGAAAAGTTACTGTAGCCGACGTTTTGGCGGCGCAACCTGTGACGACA
AATCTGCTCAAATTTATGCGCGCTTCGATAAAAATGATTGGCGTATCCAACCTGCAGAGT
TTTATCGCTTCCATGACGCAGAAGTTAACACTTTCGGATATTTCTGATGAGTCGAAAAAT
TATCTTGATAAAGCAGGAATTACTACTGCTTGTTTACGAATTAAATCGAAGTGGACTGCT
GGCGGAAAATGAGAAAATTCGACCTATCCTTGCGCAGCTCGAGAAGCTCTTACTTTGCGA
CCTTTCGCCATCAACTAACGATTCTGTCAAAAACTGACGCGTTGGATGAGGAGAAGTGGC
TTAATATGCTTGGCACGTTCGTCAAGGACTGGTTTAGATATGAGTCACATTTTGTTCATG
GTAGAGATTCTCTTGTTGACATTTTAAAAGAGCGTGGATTACTATCTGAGTCCGATGCTG
TTCAACCACTAATAGGTAAGAAATCATGAGTCAAGTTACTGAACAATCCGTACGTTTCCA
GACCGCTTTGGCCTCTATTAAGCTCATTCAGGCTTCTGCCGTTTTGGATTTAACCGAAGA
TGATTTCGATTTTCTGACGAGTAACAAAGTTTGGATTGCTACTGACCGCTCTCGTGCTCG
TCGCTGCGTTGAGGCTTGCGTTTATGGTACGCTGGACTTTGTAGGATACCCTCGCTTTCC
TGCTCCTGTTGAGTTTATTGCTGCCGTCATTGCTTATTATGTTCATCCCGTCAACATTCA
AACGGCCTGTCTCATCATGGAAGGCGCTGAATTTACGGAAAACATTATTAATGGCGTCGA
GCGTCCGGTTAAAGCCGCTGAATTGTTCGCGTTTACCTTGCGTGTACGCGCAGGAAACAC
TGACGTTCTTACTGACGCAGAAGAAAACGTGCGTCAAAAATTACGTGCAGAAGGAGTGAT
GTAATGTCTAAAGGTAAAAAACGTTCTGGCGCTCGCCCTGGTCGTCCGCAGCCGTTGCGA
GGTACTAAAGGCAAGCGTAAAGGCGCTCGTCTTTGGTATGTAGGTGGTCAACAATTTTAA
TTGCAGGGGCTTCGGCCCCTTACTTGAGGATAAATTATGTCTAATATTCAAACTGGCGCC
GAGCGTATGCCGCATGACCTTTCCCATCTTGGCTTCCTTGCTGGTCAGATTGGTCGTCTT
ATTACCATTTCAACTACTCCGGTTATCGCTGGCGACTCCTTCGAGATGGACGCCGTTGGC
GCTCTCCGTCTTTCTCCATTGCGTCGTGGCCTTGCTATTGACTCTACTGTAGACATTTTT
ACTTTTTATGTCCCTCATCGTCACGTTTATGGTGAACAGTGGATTAAGTTCATGAAGGAT
GGTGTTAATGCCACTCCTCTCCCGACTGTTAACACTACTGGTTATATTGACCATGCCGCT
TTTCTTGGCACGATTAACCCTGATACCAATAAAATCCCTAAGCATTTGTTTCAGGGTTAT
TTGAATATCTATAACAACTATTTTAAAGCGCCGTGGATGCCTGACCGTACCGAGGCTAAC
CCTAATGAGCTTAATCAAGATGATGCTCGTTATGGTTTCCGTTGCTGCCATCTCAAAAAC
ATTTGGACTGCTCCGCTTCCTCCTGAGACTGAGCTTTCTCGCCAAATGACGACTTCTACC
ACATCTATTGACATTATGGGTCTGCAAGCTGCTTATGCTAATTTGCATACTGACCAAGAA
CGTGATTACTTCATGCAGCGTTACCATGATGTTATTTCTTCATTTGGAGGTAAAACCTCT
TATGACGCTGACAACCGTCCTTTACTTGTCATGCGCTCTAATCTCTGGGCATCTGGCTAT
GATGTTGATGGAACTGACCAAACGTCGTTAGGCCAGTTTTCTGGTCGTGTTCAACAGACC
TATAAACATTCTGTGCCGCGTTTCTTTGTTCCTGAGCATGGCACTATGTTTACTCTTGCG
CTTGTTCGTTTTCCGCCTACTGCGACTAAAGAGATTCAGTACCTTAACGCTAAAGGTGCT
TTGACTTATACCGATATTGCTGGCGACCCTGTTTTGTATGGCAACTTGCCGCCGCGTGAA
ATTTCTATGAAGGATGTTTTCCGTTCTGGTGATTCGTCTAAGAAGTTTAAGATTGCTGAG
GGTCAGTGGTATCGTTATGCGCCTTCGTATGTTTCTCCTGCTTATCACCTTCTTGAAGGC
TTCCCATTCATTCAGGAACCGCCTTCTGGTGATTTGCAAGAACGCGTACTTATTCGCCAC
CATGATTATGACCAGTGTTTCCAGTCCGTTCAGTTGTTGCAGTGGAATAGTCAGGTTAAA
TTTAATGTGACCGTTTATCGCAATCTGCCGACCACTCGCGATTCAATCATGACTTCGTGA
TAAAAGATTGAGTGTGAGGTTATAACGCCGAAGCGGTAAAAATTTTAATTTTTGCCGCTG
AGGGGTTGACCAAGCGAAGCGCGGTAGGTTTTCTGCTTAGGAGTTTAATCATGTTTCAGA
CTTTTATTTCTCGCCATAATTCAAACTTTTTTTCTGATAAGCTGGTTCTCACTTCTGTTA
CTCCAGCTTCTTCGGCACCTGTTTTACAGACACCTAAAGCTACATCGTCAACGTTATATT
TTGATAGTTTGACGGTTAATGCTGGTAATGGTGGTTTTCTTCATTGCATTCAGATGGATA
CATCTGTCAACGCCGCTAATCAGGTTGTTTCTGTTGGTGCTGATATTGCTTTTGATGCCG
ACCCTAAATTTTTTGCCTGTTTGGTTCGCTTTGAGTCTTCTTCGGTTCCGACTACCCTCC
CGACTGCCTATGATGTTTATCCTTTGGATGGTCGCCATGATGGTGGTTATTATACCGTCA
AGGACTGTGTGACTATTGACGTCCTTCCCCGTACGCCGGGCAATAATGTTTATGTTGGTT
TCATGGTTTGGTCTAACTTTACCGCTACTAAATGCCGCGGATTGGTTTCGCTGAATCAGG
TTATTAAAGAGATTATTTGTCTCCAGCCACTTAAGTGAGGTGATTTATGTTTGGTGCTAT
TGCTGGCGGTATTGCTTCTGCTCTTGCTGGTGGCGCCATGTCTAAATTGTTTGGAGGCGG
TCAAAAAGCCGCCTCCGGTGGCATTCAAGGTGATGTGCTTGCTACCGATAACAATACTGT
AGGCATGGGTGATGCTGGTATTAAATCTGCCATTCAAGGCTCTAATGTTCCTAACCCTGA
TGAGGCCGTCCCTAGTTTTGTTTCTGGTGCTATGGCTAAAGCTGGTAAAGGACTTCTTGA
AGGTACGTTGCAGGCTGGCACTTCTGCCGTTTCTGATAAGTTGCTTGATTTGGTTGGACT
TGGTGGCAAGTCTGCCGCTGATAAAGGAAAGGATACTCGTGATTATCTTGCTGCTGCATT
TCCTGAGCTTAATGCTTGGGAGCGTGCTGGTGCTGATGCTTCCTCTGCTGGTATGGTTGA
CGCCGGATTTGAGAATCAAAAAGAGCTTACTAAAATGCAACTGGACAATCAGAAAGAGAT
TGCCGAGATGCAAAATGAGACTCAAAAAGAGATTGCTGGCATTCAGTCGGCGACTTCACG
CCAGAATACGAAAGACCAGGTATATGCACAAAATGAGATGCTTGCTTATCAACAGAAGGA
GTCTACTGCTCGCGTTGCGTCTATTATGGAAAACACCAATCTTTCCAAGCAACAGCAGGT
TTCCGAGATTATGCGCCAAATGCTTACTCAAGCTCAAACGGCTGGTCAGTATTTTACCAA
TGACCAAATCAAAGAAATGACTCGCAAGGTTAGTGCTGAGGTTGACTTAGTT
>Locus_7_Transcript_1/10_Confidence_0.684_Length_2293
CCGACTGTTTAATTAAAACAAAGCATTGCGATGGTCCTCGCGGATGCTGACGCAATGTGA
TTTCTGCCCAGTGCTCTGAATGTCAAAGTGAAGAAATTCAACCAAGCGCGGGTAAACGGC
GGGAGTAACTATGACTCTCTTAAGGTAGCCAAATGCCTCGTCATCTAATTAGTGACGCGC
ATGAATGGATTAACGAGTCCCACTGTCCATGTCTACTATCCAGCGAAACCACAGCCAAGG
GAACGGGCTTGGCGGAATCAGCGGGGAAAGAAGACCCTGTTGAGCTTGACTCTAGTCCGA
CTTTGTGAAATGACTTGAGAGGTGTAGGATAAGTGGGAGCCTTTACGGGCGCAAGTGAAA
TACCACTACTTTTAACGTTATTTTACTTATTCCGTGGGTCGGAAGCGGGGCAAGTCCCCT
CCTTTTGGCTCCAAGGCCCGGTCTCACCGGGCCGATCCGGGCGGAAGACATTGTCAGGTG
GGGAGGTTTGGCTGGGGCGGCACATCTGTTAAAAATTAACGCAGGTGTCCTAAGATGAGC
TCAACGAGAACAGAAATCTCGTGTGGAACAAAAGGGTAAAAGCAGGTGTCCTAAGATGAG
CTCAACGAGAACAGAAATCTCGTGTGGAAAAAAGGGTAAAAGCTCGTTTGATTCTGATTT
CCAGTACGAATACGAACCGTGAAAGCGTGGCCTATCGATCCTTTAGATCTTCGGAGTTTG
AAGCTAGAGGTGTCAGAAAAGTTACCACAGGGATAACTGGCTTGTGGCAGCCAAGCGTTC
ATAGCGACGTTGCTTTTTGATCCTTCGATGTCGGCTCTTCCTATCATTGTGAAGCAGAAT
TCACCAAGTGTTGGATTGTTCACCCACCAATAGGGAACGTGAGCTGGGTTTAGACCGTCG
TGAGACAGGTTAGTTTTACCCTACTGATGACAGTGTCGCGATAGTAATTCAACCTAGTAC
GAGAGGAACCGTTGATTCACACAATTGGTCATCGCGCTTGGTTGAAAAGCCAGTGGCGCG
AAGCTACCGTGTGCCGGATTATGACTGAACGCCTCTAAGTCAGAATCCAAGCTAGCAAGC
GACGCCTGCGCCTGCCGCTCGCCCCGACCCACGTTAGGGGCGCTTGCGCCCCCAAGGGCC
CGTGCCATTGGCTAAGCCGGTCCGGCCGATGTGCTGTGGCCGGCCGCCTCGAAGCTCCCT
TCCAAACGGGCGGTGGGCTGAATCCTTTGCAGACGACTTAAATACGCGACGGGGCATTGT
AAGTGGCAGAGTGGCCTTGCTGCCACGATCCACTGAGATCCAGCCCCACGTCGCACGGAT
TCGTCCCTCCCCCAACTCCTCTCTTCTCCGGAAAGGTTCGACCCTGCGGTAAGGATGCCT
CCTAACATTGTCAAGTGCTTCCCGAAAAGCACCAAGTATGAGAGAAAGGATATACAATGC
CACCGTATAGCACTTAGCTGCCACCGTAAAGCACTTGGCATTATATCACACGAAATCCGC
GTGAAGCCTCCCAGATTAAGCCAAGTGCTTACCGAACGCAACAAGTCTGGAAGAAAGCAT
ATATATACAAGGCCACATACAAGCACTTAAGTGCCAAGGATGCTAGGATATGCAAAGAAG
CCGAGAAGCACTTAGCTGCCACCGGAAAGAACTTGGCATATCGGTGTGAAGCTTCACACC
ATTCCAAGTGCTTCCCCAATCGTACCAAGTCTGTGAGAAAGCATATGCAAAGGCCACATA
CAAGCACTTTTGCTGCCACAGAAATTTACTTGGAAGTTTATTACATGGAATCGGGGTTTG
GCCATACGAAAGTACCATGTCCCTGGAATGAAAGCATAAATACTAGACTTCGAGAGAACA
TGCCATGAACATATATGGATGCCACTACTATCTTTAGTACTGAAAGCTCATGATTTTGCC
AGTAAGGATTCCAGGTAGAAACCATAGACCTGCTTGGGGAACGAAGCACAAAGATGAAAA
CATGGCGATACGGAAATACCAAAGGAATCCTGGAAGAAACCATAGGCCAAACATGTACAG
AGGAATGAACCAATGGCGGGCAAAAACGGCCTACTCCGTGGGAAACGTCCGACTAGCGTA
GGACGTGCGCCGCGACGCTGAAAACTGGCCAATACGTTGAGGAAACACCCACGTATTGCC
AAAACGTGGAAACCGGGCAAAAACGCCCGACTCCACGGAAAACGTCCAAACTAGCGCAGC
ACGTGCGCGCGACGCTGAAAACTGGCCAATACGTTGAGGAAACACCCACGTATTGCCAAA
ACGTGGAAACCGG
>Locus_7_Transcript_2/10_Confidence_0.211_Length_550
CCGACTGTTTAATTAAAACAAAGCATTGCGATGGTCCTCGCGGATGCTGACGCAATGTGA
TTTCTGCCCAGTGCTCTGAATGTCAAAGTGAAGAAATTCAACCAAGCGCGGGTAAACGGC
GGGAGTAACTATGACTCTCTTAAGGTAGCCAAATGCCTCGTCATCTAATTAGTGACGCGC
ATGAATGGATTAACGAGTCCCACTGTCCATGTCTACTATCCAGCGAAACCACAGCCAAGG
GAACGGGCTTGGCGGAATCAGCGGGGAAAGAAGACCCTGTTGAGCTTGACTCTAGTCCGA
CTTTGTGAAATGACTTGAGAGGTGTAGGATAAGTGGGAGCCTTTACGGGCGCAAGTGAAA
TACCACTACTTTTAACGTTATTTTACTTATTCCGTGGGTCGGAAGCGGGGCAAGTCCCCT
CCTTTTGGCTCCAAGGCCCGGTCTCACCGGGCCGATCCGGGCGGAAGACATTGTCAGGTG
GGGCGTTTGGCTGGGGCGGCACATCTGTTAAAAGATAACGCAGGGGTCCTAAGATGAGCT
CAACGAGAAC
>Locus_7_Transcript_3/10_Confidence_0.500_Length_2231
CCGACTGTTTAATTAAAACAAAGCATTGCGATGGTCCTCGCGGATGCTGACGCAATGTGA
TTTCTGCCCAGTGCTCTGAATGTCAAAGTGAAGAAATTCAACCAAGCGCGGGTAAACGGC
GGGAGTAACTATGACTCTCTTAAGGTAGCCAAATGCCTCGTCATCTAATTAGTGACGCGC
ATGAATGGATTAACGAGTCCCACTGTCCATGTCTACTATCCAGCGAAACCACAGCCAAGG
GAACGGGCTTGGCGGAATCAGCGGGGAAAGAAGACCCTGTTGAGCTTGACTCTAGTCCGA
CTTTGTGAAATGACTTGAGAGGTGTAGGATAAGTGGGAGCCTTTACGGGCGCAAGTGAAA
TACCACTACTTTTAACGTTATTTTACTTATTCCGTGGGTCGGAAGCGGGGCAAGTCCCCT
CCTTTTGGCTCCAAGGCCCGGTCTCACCGGGCCGATCCGGGCGGAAGACCTTGTCAGGTG
GGGAGTTTGGCTGGGGCGGCACATCTGTTAAAAGATAACGCAGGTGTCCTAAGATGAGCT
CAACGAGAACAGAAATCTCGTGTGGAAAAAAGGGTAAAAGCTCGTTTGATTCTGATTTCC
AGTACGAATACGAACCGTGAAAGCGTGGCCTATCGATCCTTTAGATCTTCGGAGTTTGAA
GCTAGAGGTGTCAGAAAAGTTACCACAGGGATAACTGGCTTGTGGCAGCCAAGCGTTCAT
AGCGACGTTGCTTTTTGATCCTTCGATGTCGGCTCTTCCTATCATTGTGAAGCAGAATTC
ACCAAGTGTTGGATTGTTCACCCACCAATAGGGAACGTGAGCTGGGTTTAGACCGTCGTG
AGACAGGTTAGTTTTACCCTACTGATGACAGTGTCGCGATAGTAATTCAACCTAGTACGA
GAGGAACCGTTGATTCACACAATTGGTCATCGCGCTTGGTTGAAAAGCCAGTGGCGCGAA
GCTACCGTGTGCCGGATTATGACTGAACGCCTCTAAGTCAGAATCCAAGCTAGCAAGCGA
CGCCTGCGCCTGCCGCTCGCCCCGACCCACGTTAGGGGCGCTTGCGCCCCCAAGGGCCCG
TGCCATTGGCTAAGCCGGTCCGGCCGATGTGCTGTGGCCGGCCGCCTCGAAGCTCCCTTC
CAAACGGGCGGTGGGCTGAATCCTTTGCAGACGACTTAAATACGCGACGGGGCATTGTAA
GTGGCAGAGTGGCCTTGCTGCCACGATCCACTGAGATCCAGCCCCACGTCGCACGGATTC
GTCCCTCCCCCAACTCCTCTCTTCTCCGGAAAGGTTCGACCCTGCGGTAAGGATGCCTCC
TAACATTGTCAAGTGCTTCCCGAAAAGCACCAAGTATGAGAGAAAGGATATACAATGCCA
CCGTATAGCACTTAGCTGCCACCGTAAAGCACTTGGCATTATATCACACGAAATCCGCGT
GAAGCCTCCCAGATTAAGCCAAGTGCTTACCGAACGCAACAAGTCTGGAAGAAAGCATAT
ATATACAAGGCCACATACAAGCACTTAAGTGCCAAGGATGCTAGGATATGCAAAGAAGCC
GAGAAGCACTTAGCTGCCACCGGAAAGAACTTGGCATATCGGTGTGAAGCTTCACACCAT
TCCAAGTGCTTCCCCAATCGTACCAAGTCTGTGAGAAAGCATATGCAAAGGCCACATACA
AGCACTTTTGCTGCCACAGAAATTTACTTGGAAGTTTATTACATGGAATCGGGGTTTGGC
CATACGAAAGTACCATGTCCCTGGAATGAAAGCATAAATACTAGACTTCGAGAGAACATG
CCATGAACATATATGGATGCCACTACTATCTTTAGTACTGAAAGCTCATGATTTTGCCAG
TAAGGATTCCAGGTAGAAACCATAGACCTGCTTGGGGAACGAAGCACAAAGATGAAAACA
TGGCGATACGGAAATACCAAAGGAATCCTGGAAGAAACCATAGGCCAAACATGTACAGAG
GAATGAACCAATGGCGGGCAAAAACGGCCTACTCCGTGGGAAACGTCCGACTAGCGTAGG
ACGTGCGCCGCGACGCTGAAAACTGGCCAATACGTTGAGGAAACACCCACGTATTGCCAA
AACGTGGAAACCGGGCAAAAACGCCCGACTCCACGGAAAACGTCCAAACTAGCGCAGCAC
GTGCGCGCGACGCTGAAAACTGGCCAATACGTTGAGGAAACACCCACGTATTGCCAAAAC
GTGGAAACCGG
>Locus_7_Transcript_4/10_Confidence_0.079_Length_329
CCGACTGTTTAATTAAAACAAAGCATTGCGATGGTCCTCGCGGATGCTGACGCAATGTGA
TTTCTGCCCAGTGCTCTGAATGTCAAAGTGAAGAAATTCAACCAAGCGCGGGTAAACGGC
GGGAGTAACTATGACTCTCTTAAGGTAGCCAAATGCCTCGTCATCTAATTAGTGACGCGC
ATGAATGGATGAACGAGATTCCCACTGTCCCTATCTACTATCTAGCGAAACCACAGCCAG
GGGAACGGGCCTGGCAGAATCAGCGGGGAAAGAAGACCCTGTTGAGCTTGACTCTAGTTT
GACATTGTGAAGAGACATAGAGGGTGTAG
>Locus_7_Transcript_5/10_Confidence_0.526_Length_2233
CCGACTGTTTAATTAAAACAAAGCATTGCGATGGTCCTCGCGGATGCTGACGCAATGTGA
TTTCTGCCCAGTGCTCTGAATGTCAAAGTGAAGAAATTCAACCAAGCGCGGGTAAACGGC
GGGAGTAACTATGACTCTCTTAAGGTAGCCAAATGCCTCGTCATCTAATTAGTGACGCGC
ATGAATGGATTAACGAGTCCCACTGTCCATGTCTACTATCCAGCGAAACCACAGCCAAGG
GAACGGGCTTGGCGGAATCAGCGGGGAAAGAAGACCCTGTTGAGCTTGACTCTAGTCCGA
CTTTGTGAAATGACTTGAGAGGTGTAGGATAAGTGGGAGCCTTTACGGGCGCAAGTGAAA
TACCACTACTTTTAACGTTATTTTACTTATTCCGTGGGTCGGAAGCGGGGCAAGTCCCCT
CCTTTTGGCTCCAAGGCCCGGTCTCACCGGGCCGATCCGGGCGGAAGACATTGTCAGGTG
GGGAGGTTTGGCTGGGGCGGCACATCTGTTTAAAGATAACGCAGGTGTCCTAAGATGAGC
TCAACGAGAACAGAAATCTCGTGTGGAACAAAAGGGTAAAAGCTCGTTTGATTCTGATTT
CCAGTACGAATACGAACCGTGAAAGCGTGGCCTATCGATCCTTTAGATCTTCGGAGTTTG
AAGCTAGAGGTGTCAGAAAAGTTACCACAGGGATAACTGGCTTGTGGCAGCCAAGCGTTC
ATAGCGACGTTGCTTTTTGATCCTTCGATGTCGGCTCTTCCTATCATTGTGAAGCAGAAT
TCACCAAGTGTTGGATTGTTCACCCACCAATAGGGAACGTGAGCTGGGTTTAGACCGTCG
TGAGACAGGTTAGTTTTACCCTACTGATGACAGTGTCGCGATAGTAATTCAACCTAGTAC
GAGAGGAACCGTTGATTCACACAATTGGTCATCGCGCTTGGTTGAAAAGCCAGTGGCGCG
AAGCTACCGTGTGCCGGATTATGACTGAACGCCTCTAAGTCAGAATCCAAGCTAGCAAGC
GACGCCTGCGCCTGCCGCTCGCCCCGACCCACGTTAGGGGCGCTTGCGCCCCCAAGGGCC
CGTGCCATTGGCTAAGCCGGTCCGGCCGATGTGCTGTGGCCGGCCGCCTCGAAGCTCCCT
TCCAAACGGGCGGTGGGCTGAATCCTTTGCAGACGACTTAAATACGCGACGGGGCATTGT
AAGTGGCAGAGTGGCCTTGCTGCCACGATCCACTGAGATCCAGCCCCACGTCGCACGGAT
TCGTCCCTCCCCCAACTCCTCTCTTCTCCGGAAAGGTTCGACCCTGCGGTAAGGATGCCT
CCTAACATTGTCAAGTGCTTCCCGAAAAGCACCAAGTATGAGAGAAAGGATATACAATGC
CACCGTATAGCACTTAGCTGCCACCGTAAAGCACTTGGCATTATATCACACGAAATCCGC
GTGAAGCCTCCCAGATTAAGCCAAGTGCTTACCGAACGCAACAAGTCTGGAAGAAAGCAT
ATATATACAAGGCCACATACAAGCACTTAAGTGCCAAGGATGCTAGGATATGCAAAGAAG
CCGAGAAGCACTTAGCTGCCACCGGAAAGAACTTGGCATATCGGTGTGAAGCTTCACACC
ATTCCAAGTGCTTCCCCAATCGTACCAAGTCTGTGAGAAAGCATATGCAAAGGCCACATA
CAAGCACTTTTGCTGCCACAGAAATTTACTTGGAAGTTTATTACATGGAATCGGGGTTTG
GCCATACGAAAGTACCATGTCCCTGGAATGAAAGCATAAATACTAGACTTCGAGAGAACA
TGCCATGAACATATATGGATGCCACTACTATCTTTAGTACTGAAAGCTCATGATTTTGCC
AGTAAGGATTCCAGGTAGAAACCATAGACCTGCTTGGGGAACGAAGCACAAAGATGAAAA
CATGGCGATACGGAAATACCAAAGGAATCCTGGAAGAAACCATAGGCCAAACATGTACAG
AGGAATGAACCAATGGCGGGCAAAAACGGCCTACTCCGTGGGAAACGTCCGACTAGCGTA
GGACGTGCGCCGCGACGCTGAAAACTGGCCAATACGTTGAGGAAACACCCACGTATTGCC
AAAACGTGGAAACCGGGCAAAAACGCCCGACTCCACGGAAAACGTCCAAACTAGCGCAGC
ACGTGCGCGCGACGCTGAAAACTGGCCAATACGTTGAGGAAACACCCACGTATTGCCAAA
ACGTGGAAACCGG
>Locus_7_Transcript_6/10_Confidence_0.500_Length_2233
CCGACTGTTTAATTAAAACAAAGCATTGCGATGGTCCTCGCGGATGCTGACGCAATGTGA
TTTCTGCCCAGTGCTCTGAATGTCAAAGTGAAGAAATTCAACCAAGCGCGGGTAAACGGC
GGGAGTAACTATGACTCTCTTAAGGTAGCCAAATGCCTCGTCATCTAATTAGTGACGCGC
ATGAATGGATTAACGAGTCCCACTGTCCATGTCTACTATCCAGCGAAACCACAGCCAAGG
GAACGGGCTTGGCGGAATCAGCGGGGAAAGAAGACCCTGTTGAGCTTGACTCTAGTCCGA
CTTTGTGAAATGACTTGAGAGGTGTAGGATAAGTGGGAGCCTTTACGGGCGCAAGTGAAA
TACCACTACTTTTAACGTTATTTTACTTATTCCGTGGGTCGGAAGCGGGGCAAGTCCCCT
CCTTTTGGCTCCAAGGCCCGGTCTCACCGGGCCGATCCGGGCGGAAGACATTGTCAGGTG
GGGAGGTTTGGCTGGGGCGGCACCTCTGTTAAAAGATAACGCAGGTGTCCTAAGATGAGC
TCAACGAGAACAGAAATCTCGTGTGGAACAAAAGGGTAAAAGCTCGTTTGATTCTGATTT
CCAGTACGAATACGAACCGTGAAAGCGTGGCCTATCGATCCTTTAGATCTTCGGAGTTTG
AAGCTAGAGGTGTCAGAAAAGTTACCACAGGGATAACTGGCTTGTGGCAGCCAAGCGTTC
ATAGCGACGTTGCTTTTTGATCCTTCGATGTCGGCTCTTCCTATCATTGTGAAGCAGAAT
TCACCAAGTGTTGGATTGTTCACCCACCAATAGGGAACGTGAGCTGGGTTTAGACCGTCG
TGAGACAGGTTAGTTTTACCCTACTGATGACAGTGTCGCGATAGTAATTCAACCTAGTAC
GAGAGGAACCGTTGATTCACACAATTGGTCATCGCGCTTGGTTGAAAAGCCAGTGGCGCG
AAGCTACCGTGTGCCGGATTATGACTGAACGCCTCTAAGTCAGAATCCAAGCTAGCAAGC
GACGCCTGCGCCTGCCGCTCGCCCCGACCCACGTTAGGGGCGCTTGCGCCCCCAAGGGCC
CGTGCCATTGGCTAAGCCGGTCCGGCCGATGTGCTGTGGCCGGCCGCCTCGAAGCTCCCT
TCCAAACGGGCGGTGGGCTGAATCCTTTGCAGACGACTTAAATACGCGACGGGGCATTGT
AAGTGGCAGAGTGGCCTTGCTGCCACGATCCACTGAGATCCAGCCCCACGTCGCACGGAT
TCGTCCCTCCCCCAACTCCTCTCTTCTCCGGAAAGGTTCGACCCTGCGGTAAGGATGCCT
CCTAACATTGTCAAGTGCTTCCCGAAAAGCACCAAGTATGAGAGAAAGGATATACAATGC
CACCGTATAGCACTTAGCTGCCACCGTAAAGCACTTGGCATTATATCACACGAAATCCGC
GTGAAGCCTCCCAGATTAAGCCAAGTGCTTACCGAACGCAACAAGTCTGGAAGAAAGCAT
ATATATACAAGGCCACATACAAGCACTTAAGTGCCAAGGATGCTAGGATATGCAAAGAAG
CCGAGAAGCACTTAGCTGCCACCGGAAAGAACTTGGCATATCGGTGTGAAGCTTCACACC
ATTCCAAGTGCTTCCCCAATCGTACCAAGTCTGTGAGAAAGCATATGCAAAGGCCACATA
CAAGCACTTTTGCTGCCACAGAAATTTACTTGGAAGTTTATTACATGGAATCGGGGTTTG
GCCATACGAAAGTACCATGTCCCTGGAATGAAAGCATAAATACTAGACTTCGAGAGAACA
TGCCATGAACATATATGGATGCCACTACTATCTTTAGTACTGAAAGCTCATGATTTTGCC
AGTAAGGATTCCAGGTAGAAACCATAGACCTGCTTGGGGAACGAAGCACAAAGATGAAAA
CATGGCGATACGGAAATACCAAAGGAATCCTGGAAGAAACCATAGGCCAAACATGTACAG
AGGAATGAACCAATGGCGGGCAAAAACGGCCTACTCCGTGGGAAACGTCCGACTAGCGTA
GGACGTGCGCCGCGACGCTGAAAACTGGCCAATACGTTGAGGAAACACCCACGTATTGCC
AAAACGTGGAAACCGGGCAAAAACGCCCGACTCCACGGAAAACGTCCAAACTAGCGCAGC
ACGTGCGCGCGACGCTGAAAACTGGCCAATACGTTGAGGAAACACCCACGTATTGCCAAA
ACGTGGAAACCGG
>Locus_7_Transcript_7/10_Confidence_0.500_Length_2231
CCGACTGTTTAATTAAAACAAAGCATTGCGATGGTCCTCGCGGATGCTGACGCAATGTGA
TTTCTGCCCAGTGCTCTGAATGTCAAAGTGAAGAAATTCAACCAAGCGCGGGTAAACGGC
GGGAGTAACTATGACTCTCTTAAGGTAGCCAAATGCCTCGTCATCTAATTAGTGACGCGC
ATGAATGGATTAACGAGTCCCACTGTCCATGTCTACTATCCAGCGAAACCACAGCCAAGG
GAACGGGCTTGGCGGAATCAGCGGGGAAAGAAGACCCTGTTGAGCTTGACTCTAGTCCGA
CTTTGTGAAATGACTTGAGAGGTGTAGGATAAGTGGGAGCCTTTACGGGCGCAAGTGAAA
TACCACTACTTTTAACGTTATTTTACTTATTCCGTGGGTCGGAAGCGGGGCAAGTCCCCT
CCTTTTGGCTCCAAGGCCCGGTCTCACCGGGCCGATCCGGGCGGAAGACATTGTCAGGTG
GGGAGGTTGGCTGGGGCGGCACATCTGTTAAAAGATAACGCAGGTGTCCTAAGATGAGCT
CAACGAGAACAGAAATCTCGTGTGGAAAAAAGGGTAAAAGCTCGTTTGATTCTGATTTCC
AGTACGAATACGAACCGTGAAAGCGTGGCCTATCGATCCTTTAGATCTTCGGAGTTTGAA
GCTAGAGGTGTCAGAAAAGTTACCACAGGGATAACTGGCTTGTGGCAGCCAAGCGTTCAT
AGCGACGTTGCTTTTTGATCCTTCGATGTCGGCTCTTCCTATCATTGTGAAGCAGAATTC
ACCAAGTGTTGGATTGTTCACCCACCAATAGGGAACGTGAGCTGGGTTTAGACCGTCGTG
AGACAGGTTAGTTTTACCCTACTGATGACAGTGTCGCGATAGTAATTCAACCTAGTACGA
GAGGAACCGTTGATTCACACAATTGGTCATCGCGCTTGGTTGAAAAGCCAGTGGCGCGAA
GCTACCGTGTGCCGGATTATGACTGAACGCCTCTAAGTCAGAATCCAAGCTAGCAAGCGA
CGCCTGCGCCTGCCGCTCGCCCCGACCCACGTTAGGGGCGCTTGCGCCCCCAAGGGCCCG
TGCCATTGGCTAAGCCGGTCCGGCCGATGTGCTGTGGCCGGCCGCCTCGAAGCTCCCTTC
CAAACGGGCGGTGGGCTGAATCCTTTGCAGACGACTTAAATACGCGACGGGGCATTGTAA
GTGGCAGAGTGGCCTTGCTGCCACGATCCACTGAGATCCAGCCCCACGTCGCACGGATTC
GTCCCTCCCCCAACTCCTCTCTTCTCCGGAAAGGTTCGACCCTGCGGTAAGGATGCCTCC
TAACATTGTCAAGTGCTTCCCGAAAAGCACCAAGTATGAGAGAAAGGATATACAATGCCA
CCGTATAGCACTTAGCTGCCACCGTAAAGCACTTGGCATTATATCACACGAAATCCGCGT
GAAGCCTCCCAGATTAAGCCAAGTGCTTACCGAACGCAACAAGTCTGGAAGAAAGCATAT
ATATACAAGGCCACATACAAGCACTTAAGTGCCAAGGATGCTAGGATATGCAAAGAAGCC
GAGAAGCACTTAGCTGCCACCGGAAAGAACTTGGCATATCGGTGTGAAGCTTCACACCAT
TCCAAGTGCTTCCCCAATCGTACCAAGTCTGTGAGAAAGCATATGCAAAGGCCACATACA
AGCACTTTTGCTGCCACAGAAATTTACTTGGAAGTTTATTACATGGAATCGGGGTTTGGC
CATACGAAAGTACCATGTCCCTGGAATGAAAGCATAAATACTAGACTTCGAGAGAACATG
CCATGAACATATATGGATGCCACTACTATCTTTAGTACTGAAAGCTCATGATTTTGCCAG
TAAGGATTCCAGGTAGAAACCATAGACCTGCTTGGGGAACGAAGCACAAAGATGAAAACA
TGGCGATACGGAAATACCAAAGGAATCCTGGAAGAAACCATAGGCCAAACATGTACAGAG
GAATGAACCAATGGCGGGCAAAAACGGCCTACTCCGTGGGAAACGTCCGACTAGCGTAGG
ACGTGCGCCGCGACGCTGAAAACTGGCCAATACGTTGAGGAAACACCCACGTATTGCCAA
AACGTGGAAACCGGGCAAAAACGCCCGACTCCACGGAAAACGTCCAAACTAGCGCAGCAC
GTGCGCGCGACGCTGAAAACTGGCCAATACGTTGAGGAAACACCCACGTATTGCCAAAAC
GTGGAAACCGG
>Locus_7_Transcript_8/10_Confidence_0.500_Length_2231
CCGACTGTTTAATTAAAACAAAGCATTGCGATGGTCCTCGCGGATGCTGACGCAATGTGA
TTTCTGCCCAGTGCTCTGAATGTCAAAGTGAAGAAATTCAACCAAGCGCGGGTAAACGGC
GGGAGTAACTATGACTCTCTTAAGGTAGCCAAATGCCTCGTCATCTAATTAGTGACGCGC
ATGAATGGATTAACGAGTCCCACTGTCCATGTCTACTATCCAGCGAAACCACAGCCAAGG
GAACGGGCTTGGCGGAATCAGCGGGGAAAGAAGACCCTGTTGAGCTTGACTCTAGTCCGA
CTTTGTGAAATGACTTGAGAGGTGTAGGATAAGTGGGAGCCTTTACGGGCGCAAGTGAAA
TACCACTACTTTTAACGTTATTTTACTTATTCCGTGGGTCGGAAGCGGGGCAAGTCCCCT
CCTTTTGGCTCCAAGGCCCGGTCTCACCGGGCCGATCCGGGCGGAAGACATTGTCAGGGG
GGGAGTTTGGCTGGGGCGGCACATCTGTTAAAAGATAACGCAGGTGTCCTAAGATGAGCT
CAACGAGAACAGAAATCTCGTGTGGAAAAAAGGGTAAAAGCTCGTTTGATTCTGATTTCC
AGTACGAATACGAACCGTGAAAGCGTGGCCTATCGATCCTTTAGATCTTCGGAGTTTGAA
GCTAGAGGTGTCAGAAAAGTTACCACAGGGATAACTGGCTTGTGGCAGCCAAGCGTTCAT
AGCGACGTTGCTTTTTGATCCTTCGATGTCGGCTCTTCCTATCATTGTGAAGCAGAATTC
ACCAAGTGTTGGATTGTTCACCCACCAATAGGGAACGTGAGCTGGGTTTAGACCGTCGTG
AGACAGGTTAGTTTTACCCTACTGATGACAGTGTCGCGATAGTAATTCAACCTAGTACGA
GAGGAACCGTTGATTCACACAATTGGTCATCGCGCTTGGTTGAAAAGCCAGTGGCGCGAA
GCTACCGTGTGCCGGATTATGACTGAACGCCTCTAAGTCAGAATCCAAGCTAGCAAGCGA
CGCCTGCGCCTGCCGCTCGCCCCGACCCACGTTAGGGGCGCTTGCGCCCCCAAGGGCCCG
TGCCATTGGCTAAGCCGGTCCGGCCGATGTGCTGTGGCCGGCCGCCTCGAAGCTCCCTTC
CAAACGGGCGGTGGGCTGAATCCTTTGCAGACGACTTAAATACGCGACGGGGCATTGTAA
GTGGCAGAGTGGCCTTGCTGCCACGATCCACTGAGATCCAGCCCCACGTCGCACGGATTC
GTCCCTCCCCCAACTCCTCTCTTCTCCGGAAAGGTTCGACCCTGCGGTAAGGATGCCTCC
TAACATTGTCAAGTGCTTCCCGAAAAGCACCAAGTATGAGAGAAAGGATATACAATGCCA
CCGTATAGCACTTAGCTGCCACCGTAAAGCACTTGGCATTATATCACACGAAATCCGCGT
GAAGCCTCCCAGATTAAGCCAAGTGCTTACCGAACGCAACAAGTCTGGAAGAAAGCATAT
ATATACAAGGCCACATACAAGCACTTAAGTGCCAAGGATGCTAGGATATGCAAAGAAGCC
GAGAAGCACTTAGCTGCCACCGGAAAGAACTTGGCATATCGGTGTGAAGCTTCACACCAT
TCCAAGTGCTTCCCCAATCGTACCAAGTCTGTGAGAAAGCATATGCAAAGGCCACATACA
AGCACTTTTGCTGCCACAGAAATTTACTTGGAAGTTTATTACATGGAATCGGGGTTTGGC
CATACGAAAGTACCATGTCCCTGGAATGAAAGCATAAATACTAGACTTCGAGAGAACATG
CCATGAACATATATGGATGCCACTACTATCTTTAGTACTGAAAGCTCATGATTTTGCCAG
TAAGGATTCCAGGTAGAAACCATAGACCTGCTTGGGGAACGAAGCACAAAGATGAAAACA
TGGCGATACGGAAATACCAAAGGAATCCTGGAAGAAACCATAGGCCAAACATGTACAGAG
GAATGAACCAATGGCGGGCAAAAACGGCCTACTCCGTGGGAAACGTCCGACTAGCGTAGG
ACGTGCGCCGCGACGCTGAAAACTGGCCAATACGTTGAGGAAACACCCACGTATTGCCAA
AACGTGGAAACCGGGCAAAAACGCCCGACTCCACGGAAAACGTCCAAACTAGCGCAGCAC
GTGCGCGCGACGCTGAAAACTGGCCAATACGTTGAGGAAACACCCACGTATTGCCAAAAC
GTGGAAACCGG
>Locus_7_Transcript_9/10_Confidence_0.711_Length_2296
CCGACTGTTTAATTAAAACAAAGCATTGCGATGGTCCTCGCGGATGCTGACGCAATGTGA
TTTCTGCCCAGTGCTCTGAATGTCAAAGTGAAGAAATTCAACCAAGCGCGGGTAAACGGC
GGGAGTAACTATGACTCTCTTAAGGTAGCCAAATGCCTCGTCATCTAATTAGTGACGCGC
ATGAATGGATTAACGAGTCCCACTGTCCATGTCTACTATCCAGCGAAACCACAGCCAAGG
GAACGGGCTTGGCGGAATCAGCGGGGAAAGAAGACCCTGTTGAGCTTGACTCTAGTCCGA
CTTTGTGAAATGACTTGAGAGGTGTAGGATAAGTGGGAGCCTTTACGGGCGCAAGTGAAA
TACCACTACTTTTAACGTTATTTTACTTATTCCGTGGGTCGGAAGCGGGGCAAGTCCCCT
CCTTTTGGCTCCAAGGCCCGGTCTCACCGGGCCGATCCGGGCGGAAGACATTGTCAGGTG
GGGAGGTTTGGCTGGGGCGGCACATCTGTTAAAAATTAACGCAGGTGTCCTAAGATGAGC
TCAACGAGAACAGAAATCTCGTGTGGAACAAAAGGGTAAAAAACGCAGGTGTCCTAAGAT
GAGCTCAACGAGAACAGAAATCTCGTGTGGAAAAAAGGGTAAAAGCTCGTTTGATTCTGA
TTTCCAGTACGAATACGAACCGTGAAAGCGTGGCCTATCGATCCTTTAGATCTTCGGAGT
TTGAAGCTAGAGGTGTCAGAAAAGTTACCACAGGGATAACTGGCTTGTGGCAGCCAAGCG
TTCATAGCGACGTTGCTTTTTGATCCTTCGATGTCGGCTCTTCCTATCATTGTGAAGCAG
AATTCACCAAGTGTTGGATTGTTCACCCACCAATAGGGAACGTGAGCTGGGTTTAGACCG
TCGTGAGACAGGTTAGTTTTACCCTACTGATGACAGTGTCGCGATAGTAATTCAACCTAG
TACGAGAGGAACCGTTGATTCACACAATTGGTCATCGCGCTTGGTTGAAAAGCCAGTGGC
GCGAAGCTACCGTGTGCCGGATTATGACTGAACGCCTCTAAGTCAGAATCCAAGCTAGCA
AGCGACGCCTGCGCCTGCCGCTCGCCCCGACCCACGTTAGGGGCGCTTGCGCCCCCAAGG
GCCCGTGCCATTGGCTAAGCCGGTCCGGCCGATGTGCTGTGGCCGGCCGCCTCGAAGCTC
CCTTCCAAACGGGCGGTGGGCTGAATCCTTTGCAGACGACTTAAATACGCGACGGGGCAT
TGTAAGTGGCAGAGTGGCCTTGCTGCCACGATCCACTGAGATCCAGCCCCACGTCGCACG
GATTCGTCCCTCCCCCAACTCCTCTCTTCTCCGGAAAGGTTCGACCCTGCGGTAAGGATG
CCTCCTAACATTGTCAAGTGCTTCCCGAAAAGCACCAAGTATGAGAGAAAGGATATACAA
TGCCACCGTATAGCACTTAGCTGCCACCGTAAAGCACTTGGCATTATATCACACGAAATC
CGCGTGAAGCCTCCCAGATTAAGCCAAGTGCTTACCGAACGCAACAAGTCTGGAAGAAAG
CATATATATACAAGGCCACATACAAGCACTTAAGTGCCAAGGATGCTAGGATATGCAAAG
AAGCCGAGAAGCACTTAGCTGCCACCGGAAAGAACTTGGCATATCGGTGTGAAGCTTCAC
ACCATTCCAAGTGCTTCCCCAATCGTACCAAGTCTGTGAGAAAGCATATGCAAAGGCCAC
ATACAAGCACTTTTGCTGCCACAGAAATTTACTTGGAAGTTTATTACATGGAATCGGGGT
TTGGCCATACGAAAGTACCATGTCCCTGGAATGAAAGCATAAATACTAGACTTCGAGAGA
ACATGCCATGAACATATATGGATGCCACTACTATCTTTAGTACTGAAAGCTCATGATTTT
GCCAGTAAGGATTCCAGGTAGAAACCATAGACCTGCTTGGGGAACGAAGCACAAAGATGA
AAACATGGCGATACGGAAATACCAAAGGAATCCTGGAAGAAACCATAGGCCAAACATGTA
CAGAGGAATGAACCAATGGCGGGCAAAAACGGCCTACTCCGTGGGAAACGTCCGACTAGC
GTAGGACGTGCGCCGCGACGCTGAAAACTGGCCAATACGTTGAGGAAACACCCACGTATT
GCCAAAACGTGGAAACCGGGCAAAAACGCCCGACTCCACGGAAAACGTCCAAACTAGCGC
AGCACGTGCGCGCGACGCTGAAAACTGGCCAATACGTTGAGGAAACACCCACGTATTGCC
AAAACGTGGAAACCGG
>Locus_7_Transcript_10/10_Confidence_0.684_Length_2293
CCGACTGTTTAATTAAAACAAAGCATTGCGATGGTCCTCGCGGATGCTGACGCAATGTGA
TTTCTGCCCAGTGCTCTGAATGTCAAAGTGAAGAAATTCAACCAAGCGCGGGTAAACGGC
GGGAGTAACTATGACTCTCTTAAGGTAGCCAAATGCCTCGTCATCTAATTAGTGACGCGC
ATGAATGGATTAACGAGTCCCACTGTCCATGTCTACTATCCAGCGAAACCACAGCCAAGG
GAACGGGCTTGGCGGAATCAGCGGGGAAAGAAGACCCTGTTGAGCTTGACTCTAGTCCGA
CTTTGTGAAATGACTTGAGAGGTGTAGGATAAGTGGGAGCCTTTACGGGCGCAAGTGAAA
TACCACTACTTTTAACGTTATTTTACTTATTCCGTGGGTCGGAAGCGGGGCAAGTCCCCT
CCTTTTGGCTCCAAGGCCCGGTCTCACCGGGCCGATCCGGGCGGAAGACATTGTCAGGTG
GGGAGGTTTGGCTGGGGCGGCACATCTGTTAAAAATTAACGCAGGTGTCCTAAGATGAGC
TCAACGAGAACAGAAATCTCGTGTGGAACAAAAGGGTAAAAGCAGGTGTCCTAAGATGAG
CTCAACGAGAACAGAAATCTCGTGTGGAAAAAAGGGTAAAAGCTCGTTTGATTCTGATTT
CCAGTACGAATACGAACCGTGAAAGCGTGGCCTATCGATCCTTTAGATCTTCGGAGTTTG
AAGCTAGAGGTGTCAGAAAAGTTACCACAGGGATAACTGGCTTGTGGCAGCCAAGCGTTC
ATAGCGACGTTGCTTTTTGATCCTTCGATGTCGGCTCTTCCTATCATTGTGAAGCAGAAT
TCACCAAGTGTTGGATTGTTCACCCACCAATAGGGAACGTGAGCTGGGTTTAGACCGTCG
TGAGACAGGTTAGTTTTACCCTACTGATGACAGTGTCGCGATAGTAATTCAACCTAGTAC
GAGAGGAACCGTTGATTCACACAATTGGTCATCGCGCTTGGTTGAAAAGCCAGTGGCGCG
AAGCTACCGTGTGCCGGATTATGACTGAACGCCTCTAAGTCAGAATCCAAGCTAGCAAGC
GACGCCTGCGCCTGCCGCTCGCCCCGACCCACGTTAGGGGCGCTTGCGCCCCCAAGGGCC
CGTGCCATTGGCTAAGCCGGTCCGGCCGATGTGCTGTGGCCGGCCGCCTCGAAGCTCCCT
TCCAAACGGGCGGTGGGCTGAATCCTTTGCAGACGACTTAAATACGCGACGGGGCATTGT
AAGTGGCAGAGTGGCCTTGCTGCCACGATCCACTGAGATCCAGCCCCACGTCGCACGGAT
TCGTCCCTCCCCCAACTCCTCTCTTCTCCGGAAAGGTTCGACCCTGCGGTAAGGATGCCT
CCTAACATTGTCAAGTGCTTCCCGAAAAGCACCAAGTATGAGAGAAAGGATATACAATGC
CACCGTATAGCACTTAGCTGCCACCGTAAAGCACTTGGCATTATATCACACGAAATCCGC
GTGAAGCCTCCCAGATTAAGCCAAGTGCTTACCGAACGCAACAAGTCTGGAAGAAAGCAT
ATATATACAAGGCCACATACAAGCACTTAAGTGCCAAGGATGCTAGGATATGCAAAGAAG
CCGAGAAGCACTTAGCTGCCACCGGAAAGAACTTGGCATATCGGTGTGAAGCTTCACACC
ATTCCAAGTGCTTCCCCAATCGTACCAAGTCTGTGAGAAAGCATATGCAAAGGCCACATA
CAAGCACTTTTGCTGCCACAGAAATTTACTTGGAAGTTTATTACATGGAATCGGGGTTTG
GCCATACGAAAGTACCATGTCCCTGGAATGAAAGCATAAATACTAGACTTCGAGAGAACA
TGCCATGAACATATATGGATGCCACTACTATCTTTAGTACTGAAAGCTCATGATTTTGCC
AGTAAGGATTCCAGGTAGAAACCATAGACCTGCTTGGGGAACGAAGCACAAAGATGAAAA
CATGGCGATACGGAAATACCAAAGGAATCCTGGAAGAAACCATAGGCCAAACATGTACAG
AGGAATGAACCAATGGCGGGCAAAAACGGCCTACTCCGTGGGAAACGTCCGACTAGCGTA
GGACGTGCGCCGCGACGCTGAAAACTGGCCAATACGTTGAGGAAACACCCACGTATTGCC
AAAACGTGGAAACCGGGCAAAAACGCCCGACTCCACGGAAAACGTCCAAACTAGCGCAGC
ACGTGCGCGCGACGCTGAAAACTGGCCAATACGTTGAGGAAACACCCACGTATTGCCAAA
ACGTGGAAACCGG
>Locus_8_Transcript_1/1_Confidence_1.000_Length_1070
TCTGGTTGTGTTTAAGTTCGTAGCACTGGTTCACATAATTAAAGTCTCAGTCCACCAGGA
AACACATCGGTGACTGTATAACGTTACACTGGACTCGAGACACAAGACTATATGACCTCA
AGTCTTAGACAATTGCTTAAATCGGACACAGATCGTCTCAGCTACAAGAATGACAGCAAA
CACTGGGAAAACAGCTGGCTGTAACTTCGCTAGTAGAGCCAGTTCATCTAAACAAGCTCT
ACCTATCTTTCAGCTCTTGTTCGAATGTGCGCAGTTTCTCCCTGATAGGAGAAAGGAAGG
ATTTCACATCCTTGGAGATCCGTGACTTGTCATCCCATTCAAGGCTGTCGGTAAACCTTA
CTTCTGCCTCTAGGTCATCAAGCTCACCGAGTGAAAACTCGGGGATGTCTATATGGCCCA
TGACCTTCTTCTGCTCTTCCTTGATTTTCCATTCACCTTTGAAACTCAAGCTCAGTTCAT
AGTTATACCCTACTCTCTTCTTGTTACGGACTGTTACTAGATATGCATCGCCTGAGCATT
TGGACACTTCATCAATGGATGCCTTCCCTGTGGAGAAATCCAATGAACCTAAAGAACCCA
CCAATTCCTTTATCCTACTACTAGCCCATGAATTTAGGTTCTTTTCCTCCCATGTTCCGG
CCTGATTCCAGACAGAGCCGAGGGCTGTCTGCCCGTTACCGTTCCTGGTGCCGTTGGCGG
CAGCGGCGGCGGCGGCGTCGAGCTTGCGGGGGACGGGCAGCGGCGCCGCGTCGCCGGTGG
CCTCACGCACCCAGTACCTGTACGAGGATTTCTCCGCCGTCACGGGCGCGGTCTCCGTCT
CCGTCACCGTCGCCGCGGCCGCCGCCTCCTCCATCAGCAGATCGAGCCTGGCTCGATGCA
GATCTCTCGGCGGCGCGAGGCCCGATAGAGCGGGAGGGGGCGAGTGGGGAGATCGGCAAG
GAGGCTCTCCCTTCCCGGAGGATCGAGAGGCTTCTACCCCGGAGGAGAGGATTCCCGGAT
TTTGTGCCCGTAGCGAATCGCGTACCGGGGGCGCACCTGTTTTGACTCTT
>Locus_9_Transcript_1/1_Confidence_1.000_Length_661
CTACAACATCCAGAAGGAGTCCACCCTCCACCTGGTGCTCAGGCTCCGTGGTGGCATGCA
GATCTTTGTCAAGACCCTGACCGGCAAGACCATCACCCTTGAGGTCGAGTCCTCGGACAC
CATCGACAACGTCAAGGCCAAGATCCAGGACAAGGAGGGCATCCCACCGGACCAGCAGCG
TCTCATCTTTGCTGGCAAGCAGCTTGAGGATGGACGTACCCTCGCTGACTACAACATCCA
GAAGGAGTCCACCCTCCACCTCGTGCTCAGGCTCCGCGGTGGCATGCAGATCTTCGTCAA
GACCCTCACTGGCAAGACCATTACCCTGGAGGTTGAGTCGTCCGACACCATTGACAACGT
CAAGGCCAAGATCCAGGACAAGGAGGGCATCCCCCCGGACCAGCAGCGCCTTATCTTTGC
TGGCAAGCAGCTTGAGGACGGCCGTACCCTCGCTGACTACAACATCCAGAAGGAGTCCAC
GCTCCACCTGGTGCTCAGGCTCCGTGGTGGCATGCAGATCTTTGTGAAGACCCTCACCGG
CAAGACCATCACCCTGGAGGTTGAGTCATCTGACACCATCGACAATGTCAAGGCCAAGAT
CCAGGACAAGGAGGGCATCCCCCCGGACCAGCAGCGCCTCATCTTTGCTGGTAAGCAGCT
G
>Locus_10_Transcript_1/7_Confidence_0.684_Length_1599
TGCCAATGTCATCATGGCAACATATGAAGATGTTCTCCTTGGTGATGTCCAAGTCTACCC
AGAGAAGGGGACTGTTGCTTTCTCTGCTGGTTTGCACGGGTGGGCTTTTACCCTCACAAA
CTTTGCCAAGATGTATGCCTCCAAGTTTGGTGTTGATGAATCAAAGATGATGGAGAGGCT
GTGGGGTGAGAACTTCTTTGACCCAGCCACAAAGAAATGGACGACAAAGAGCACTGGCAC
AGCTACCTGCAAGAGAGGTTTTGTTCAGTTCTGCTATGAGCCAATCAAGCAAATCATCGA
GATCTGTATGAATGATCAGAAGGATAAGTTGTGGCCTATGTTGAAGAAGCTTGGTATTGT
CATGAAGAATGATGAGAAGGACCTAATGGGCAAGCCTTTGATGAAGCGTGTCATGCAAAC
TTGGCTTCCTGCCAGTCGTGCTCTGCTTGAGATGATGGTGTATCACCTGCCCTCTCCCTC
GAAGGCCCAGAGATATCGTGTTGAGAACCTGTACGAGGGCCCCCTTGATGATATATATGC
AAATGCTATCAGAAACTGTGACCCTGATGGTCCTCTTATGCTGTACGTTTCCAAGATGAT
TCCAGCATCTGACAAGGGCAGATTCTTTGCCTTTGGTCGTGTTTTTGCTGGGAAGGTTGC
AACTGGCATGAAGGTCCGTATCATGGGTCCCAACTATGTTCCTGGCCAGAAGAAAGATCT
CTACACCAAGAGTGTCCAGCGTACTGTTATCTGGATGGGAAAGAAGCAAGAGTCTGTTGA
GGATGTTCCCTGCGGTAACACTGTTGCTTTGGTTGGTTTGGATCAGTTCATCACGAAGAA
TGCTACCCTGACAAATGAGAAGGAAGTTGATGCCTGCCCAATCAGAGCAATGAAGTTCTC
TGTGTCCCCTGTTGTGCGTGTTGCTGTTCAGTGCAAGGTGGCCTCTGATCTTCCAAAGCT
TGTTGAAGGCTTGAAGCGTCTGGCCAAGTCTGACCCTATGGTCCTCTGCTCCATCGAGGA
GTCTGGTGAGCATATCATTGCTGGAGCTGGTGAGCTTCACCTTGAGATTTGCTTGAAGGA
TCTGCAGGATGACTTCATGGGAGGTGCTGAAATTATTGTTTCCCCTCCTGTTGTCTCCTT
CCGTGAGACTGTCCTGGACAAGTCATGCCGTACTGTTATGAGCAAGTCCCCGAACAAGCA
CAACCGTCTCTACATGGAGGCTCGCCCGTTGGAGGAAAATCTGCCAGAGGCCATTGATGA
TGGACGCATTGGCCCACGTGATGACCCTAAGGTGCGCTCCAAGATCCTATCTGAGGAGTT
TGGTTGGGACAAGGATCTCGCCAAGAAGATTTGGTGCTTTGGACCCGAGACCACTGGCCC
CAACATGGTTGTTGATATGTGTAAGGGAGTGCAGTACCTGAATGAGATCAAGGACTCTGT
TGTGGCTGGGTTCCAGTGGGCTTCCAAGGAAGGTGCACTGGCTGACGAGAACATGCGTGG
CATCTGTTTTGAAGTCTGTGATGTTGTCCTCCACACTGATGCTATTCACAGGGGTGGTGG
TCAGGTTATTCCAACGGCCAGGAGGGTCATATTTGCCTC
>Locus_10_Transcript_2/7_Confidence_0.684_Length_1599
TGCCAATGTCATCATGGCAACATATGAAGATGTTCTCCTTGGTGATGTCCAAGTCTACCC
GGAGAAGGGGACTGTTGCTTTCTCTGCTGGTTTGCATGGGTGGGCTTTTACCCTTACAAA
CTTTGCTAAGATGTATGCCTCCAAGTTTGGTGTTGATGAATCAAAGATGATGGAGAGGCT
GTGGGGTGAGAACTTCTTTGACCCAGCCACAAAGAAATGGACGACAAAGAGCACTGGCAC
AGCTACCTGCAAGAGAGGTTTTGTTCAGTTCTGCTATGAGCCAATCAAGCAAATCATCGA
GATCTGTATGAATGATCAGAAGGATAAGTTGTGGCCTATGTTGAAGAAGCTTGGTATTGT
CATGAAGAATGATGAGAAGGACCTAATGGGCAAGCCTTTGATGAAGCGTGTCATGCAAAC
TTGGCTTCCTGCCAGTCGTGCTCTGCTTGAGATGATGGTGTATCACCTGCCCTCTCCCTC
AAAGGCTCAGAGGTATCGTGTTGAGAACTTGTATGAGGGCCCCCTTGATGATATCTATGC
AAATGCTATCAGAAACTGTGACCCTGATGGTCCTCTTATGCTGTACGTTTCCAAGATGAT
TCCAGCATCTGACAAGGGCAGATTCTTTGCCTTTGGTCGTGTTTTTGCTGGGAAGGTTGC
AACTGGCATGAAGGTCCGTATCATGGGTCCCAACTATGTTCCTGGCCAGAAGAAAGATCT
CTACACCAAGAGTGTCCAGCGTACTGTTATCTGGATGGGAAAGAAGCAAGAGTCTGTTGA
GGATGTTCCCTGCGGTAACACTGTTGCTTTGGTTGGTTTGGATCAGTTCATCACGAAGAA
TGCTACCCTGACAAATGAGAAGGAAGTTGATGCCTGCCCAATCAGAGCAATGAAGTTCTC
TGTGTCCCCTGTTGTGCGTGTTGCTGTTCAGTGCAAGGTGGCCTCTGATCTTCCAAAGCT
TGTTGAAGGCTTGAAGCGTCTGGCCAAGTCTGACCCTATGGTCCTCTGCTCCATCGAGGA
GTCTGGTGAGCATATCATTGCTGGAGCTGGTGAGCTTCACCTTGAGATTTGCTTGAAGGA
TCTGCAGGATGACTTCATGGGAGGTGCTGAAATTATTGTTTCCCCTCCTGTTGTCTCCTT
CCGTGAGACTGTCCTGGACAAGTCATGCCGTACTGTTATGAGCAAGTCCCCGAACAAGCA
CAACCGTCTCTACATGGAGGCTCGCCCGTTGGAGGAAAATCTGCCAGAGGCCATTGATGA
TGGACGCATTGGCCCACGTGATGACCCTAAGGTGCGCTCCAAGATCCTATCTGAGGAGTT
TGGTTGGGACAAGGATCTCGCCAAGAAGATTTGGTGCTTTGGACCCGAGACCACTGGCCC
CAACATGGTTGTTGATATGTGTAAGGGAGTGCAGTACCTGAATGAGATCAAGGACTCTGT
TGTGGCTGGGTTCCAGTGGGCTTCCAAGGAAGGTGCACTGGCTGACGAGAACATGCGTGG
CATCTGTTTTGAAGTCTGTGATGTTGTCCTCCACACTGATGCTATTCACAGGGGTGGTGG
TCAGGTTATTCCAACGGCCAGGAGGGTCATATTTGCCTC
>Locus_10_Transcript_3/7_Confidence_0.684_Length_1599
TGCCAATGTCATCATGGCAACATATGAAGATGTTCTCCTTGGTGATGTCCAAGTCTACCC
GGAGAAGGGGACTGTTGCTTTCTCTGCTGGTTTGCATGGGTGGGCTTTTACCCTTACAAA
CTTTGCTAAGATGTATGCCTCCAAGTTTGGTGTTGATGAATCAAAGATGATGGAGAGGCT
GTGGGGTGAGAACTTCTTTGACCCAGCCACAAAGAAATGGACGACAAAGAGCACTGGCAC
AGCTACCTGCAAGAGAGGTTTTGTTCAGTTCTGCTATGAGCCAATCAAGCAAATCATCGA
GATCTGTATGAATGATCAGAAGGATAAGTTGTGGCCTATGTTGAAGAAGCTTGGTATTGT
CATGAAGAATGATGAGAAGGACCTAATGGGCAAGCCTTTGATGAAGCGTGTCATGCAAAC
TTGGCTTCCTGCCAGTCGTGCTCTGCTTGAGATGATGGTGTATCACCTGCCCTCTCCCTC
GAAGGCCCAGAGATATCGTGTTGAGAACCTGTACGAGGGCCCCCTTGATGATATATATGC
AAATGCTATCAGAAACTGTGACCCTGATGGTCCTCTTATGCTGTACGTTTCCAAGATGAT
TCCAGCATCTGACAAGGGCAGATTCTTTGCCTTTGGTCGTGTTTTTGCTGGGAAGGTTGC
AACTGGCATGAAGGTCCGTATCATGGGTCCCAACTATGTTCCTGGCCAGAAGAAAGATCT
CTACACCAAGAGTGTCCAGCGTACTGTTATCTGGATGGGAAAGAAGCAAGAGTCTGTTGA
GGATGTTCCCTGCGGTAACACTGTTGCTTTGGTTGGTTTGGATCAGTTCATCACGAAGAA
TGCTACCCTGACAAATGAGAAGGAAGTTGATGCCTGCCCAATCAGAGCAATGAAGTTCTC
TGTGTCCCCTGTTGTGCGTGTTGCTGTTCAGTGCAAGGTGGCTTCTGATCTTCCCAAGCT
TGTTGAAGGTTTGAAGCGGCTGGCCAAGTCTGATCCTATGGTCCTCTGCTCTATCGAGGA
GTCCGGTGAGCATATCATTGCTGGAGCTGGTGAGCTTCACCTTGAGATTTGCTTGAAGGA
TCTGCAGGATGACTTCATGGGAGGTGCTGAAATTATTGTTTCCCCTCCTGTTGTCTCCTT
CCGTGAGACTGTCCTGGACAAGTCATGCCGTACTGTTATGAGCAAGTCCCCGAACAAGCA
CAACCGTCTCTACATGGAGGCTCGCCCGTTGGAGGAAAATCTGCCAGAGGCCATTGATGA
TGGACGCATTGGCCCACGTGATGACCCTAAGGTGCGCTCCAAGATCCTATCTGAGGAGTT
TGGTTGGGACAAGGATCTCGCCAAGAAGATTTGGTGCTTTGGACCCGAGACCACTGGCCC
CAACATGGTTGTTGATATGTGTAAGGGAGTGCAGTACCTGAATGAGATCAAGGACTCTGT
TGTGGCTGGGTTCCAGTGGGCTTCCAAGGAAGGTGCACTGGCTGACGAGAACATGCGTGG
CATCTGTTTTGAAGTCTGTGATGTTGTCCTCCACACTGATGCTATTCACAGGGGTGGTGG
TCAGGTTATTCCAACGGCCAGGAGGGTCATATTTGCCTC
>Locus_10_Transcript_4/7_Confidence_0.684_Length_1599
TGCCAATGTCATCATGGCAACATATGAAGATGTTCTCCTTGGTGATGTCCAAGTCTACCC
GGAGAAGGGGACTGTTGCTTTCTCTGCTGGTTTGCATGGGTGGGCTTTTACCCTTACAAA
CTTTGCTAAGATGTATGCCTCCAAGTTTGGTGTTGATGAATCAAAGATGATGGAGAGGCT
GTGGGGTGAGAACTTCTTTGACCCAGCCACAAAGAAATGGACGACAAAGAGCACTGGCAC
AGCTACCTGCAAGAGAGGTTTTGTTCAGTTCTGCTATGAGCCAATCAAGCAAATCATCGA
GATCTGTATGAATGATCAGAAGGATAAGTTGTGGCCTATGTTGAAGAAGCTTGGTATTGT
CATGAAGAATGATGAGAAGGACCTAATGGGCAAGCCTTTGATGAAGCGTGTCATGCAAAC
TTGGCTTCCTGCCAGTCGTGCTCTGCTTGAGATGATGGTGTATCACCTGCCCTCTCCCTC
GAAGGCCCAGAGATATCGTGTTGAGAACCTGTACGAGGGCCCCCTTGATGATATATATGC
AAATGCTATCAGAAACTGTGACCCTGATGGTCCTCTTATGCTGTACGTTTCCAAGATGAT
TCCAGCATCTGACAAGGGCAGATTCTTTGCCTTTGGTCGTGTTTTTGCTGGGAAGGTTGC
AACTGGCATGAAGGTCCGTATCATGGGTCCCAACTATGTTCCTGGCCAGAAGAAAGATCT
CTACACCAAGAGTGTCCAGCGTACTGTTATCTGGATGGGAAAGAAGCAAGAGTCTGTTGA
GGATGTTCCCTGCGGTAACACTGTTGCCTTGGTTGGTTTGGATCAGTTCATCACGAAGAA
CGCAACCCTGACAAATGAGAAGGAAGTTGATGCCTGCCCAATCAGAGCAATGAAGTTCTC
TGTGTCCCCTGTTGTGCGTGTTGCTGTTCAGTGCAAGGTGGCCTCTGATCTTCCAAAGCT
TGTTGAAGGCTTGAAGCGTCTGGCCAAGTCTGACCCTATGGTCCTCTGCTCCATCGAGGA
GTCTGGTGAGCATATCATTGCTGGAGCTGGTGAGCTTCACCTTGAGATTTGCTTGAAGGA
TCTGCAGGATGACTTCATGGGAGGTGCTGAAATTATTGTTTCCCCTCCTGTTGTCTCCTT
CCGTGAGACTGTCCTGGACAAGTCATGCCGTACTGTTATGAGCAAGTCCCCGAACAAGCA
CAACCGTCTCTACATGGAGGCTCGCCCGTTGGAGGAAAATCTGCCAGAGGCCATTGATGA
TGGACGCATTGGCCCACGTGATGACCCTAAGGTGCGCTCCAAGATCCTATCTGAGGAGTT
TGGTTGGGACAAGGATCTCGCCAAGAAGATTTGGTGCTTTGGACCCGAGACCACTGGCCC
CAACATGGTTGTTGATATGTGTAAGGGAGTGCAGTACCTGAATGAGATCAAGGACTCTGT
TGTGGCTGGGTTCCAGTGGGCTTCCAAGGAAGGTGCACTGGCTGACGAGAACATGCGTGG
CATCTGTTTTGAAGTCTGTGATGTTGTCCTCCACACTGATGCTATTCACAGGGGTGGTGG
TCAGGTTATTCCAACGGCCAGGAGGGTCATATTTGCCTC
>Locus_10_Transcript_5/7_Confidence_0.684_Length_1599
TGCCAATGTCATCATGGCAACATATGAAGATGTTCTCCTTGGTGATGTCCAAGTCTACCC
GGAGAAGGGGACTGTTGCTTTCTCTGCTGGTTTGCATGGGTGGGCTTTTACCCTTACAAA
CTTTGCTAAGATGTATGCCTCCAAGTTTGGTGTTGATGAATCAAAGATGATGGAGAGGCT
GTGGGGTGAGAACTTCTTTGACCCAGCCACCAAGAAATGGACGACAAAGAACTCCGGCTC
AGCTACCTGCAAGAGAGGTTTTGTTCAGTTCTGCTATGAGCCAATCAAGCAAATCATTGA
GATCTGTATGAATGATCAGAAGGATAAGTTGTGGCCTATGTTGAAGAAGCTTGGTATTGT
CATGAAGAATGATGAGAAGGACCTAATGGGCAAGCCTTTGATGAAGCGTGTCATGCAAAC
TTGGCTTCCTGCCAGTCGTGCTCTGCTTGAGATGATGGTGTATCACCTGCCCTCTCCCTC
GAAGGCCCAGAGATATCGTGTTGAGAACCTGTACGAGGGCCCCCTTGATGATATATATGC
AAATGCTATCAGAAACTGTGACCCTGATGGTCCTCTTATGCTGTACGTTTCCAAGATGAT
TCCAGCATCTGACAAGGGCAGATTCTTTGCCTTTGGTCGTGTTTTTGCTGGGAAGGTTGC
AACTGGCATGAAGGTCCGTATCATGGGTCCCAACTATGTTCCTGGCCAGAAGAAAGATCT
CTACACCAAGAGTGTCCAGCGTACTGTTATCTGGATGGGAAAGAAGCAAGAGTCTGTTGA
GGATGTTCCCTGCGGTAACACTGTTGCTTTGGTTGGTTTGGATCAGTTCATCACGAAGAA
TGCTACCCTGACAAATGAGAAGGAAGTTGATGCCTGCCCAATCAGAGCAATGAAGTTCTC
TGTGTCCCCTGTTGTGCGTGTTGCTGTTCAGTGCAAGGTGGCCTCTGATCTTCCAAAGCT
TGTTGAAGGCTTGAAGCGTCTGGCCAAGTCTGACCCTATGGTCCTCTGCTCCATCGAGGA
GTCTGGTGAGCATATCATTGCTGGAGCTGGTGAGCTTCACCTTGAGATTTGCTTGAAGGA
TCTGCAGGATGACTTCATGGGAGGTGCTGAAATTATTGTTTCCCCTCCTGTTGTCTCCTT
CCGTGAGACTGTCCTGGACAAGTCATGCCGTACTGTTATGAGCAAGTCCCCGAACAAGCA
CAACCGTCTCTACATGGAGGCTCGCCCGTTGGAGGAAAATCTGCCAGAGGCCATTGATGA
TGGACGCATTGGCCCACGTGATGACCCTAAGGTGCGCTCCAAGATCCTATCTGAGGAGTT
TGGTTGGGACAAGGATCTCGCCAAGAAGATTTGGTGCTTTGGACCCGAGACCACTGGCCC
CAACATGGTTGTTGATATGTGTAAGGGAGTGCAGTACCTGAATGAGATCAAGGACTCTGT
TGTGGCTGGGTTCCAGTGGGCTTCCAAGGAAGGTGCACTGGCTGACGAGAACATGCGTGG
CATCTGTTTTGAAGTCTGTGATGTTGTCCTCCACACTGATGCTATTCACAGGGGTGGTGG
TCAGGTTATTCCAACGGCCAGGAGGGTCATATTTGCCTC
>Locus_10_Transcript_6/7_Confidence_0.684_Length_1599
TGCCAATGTCATCATGGCAACATATGAAGATGTTCTCCTTGGTGATGTCCAAGTCTACCC
GGAGAAGGGGACTGTTGCTTTCTCTGCTGGTTTGCATGGGTGGGCTTTTACCCTTACAAA
CTTTGCTAAGATGTATGCCTCCAAGTTTGGTGTTGATGAATCAAAGATGATGGAGAGGCT
GTGGGGTGAGAACTTCTTTGACCCAGCCACAAAGAAATGGACGACAAAGAGCACTGGCAC
AGCTACCTGCAAGAGAGGTTTTGTTCAGTTCTGCTATGAGCCAATCAAGCAAATCATCGA
GATCTGTATGAATGATCAGAAGGATAAGTTGTGGCCTATGTTGAAGAAGCTTGGTATTGT
CATGAAGAATGATGAGAAGGACCTAATGGGCAAGCCTTTGATGAAGCGTGTCATGCAAAC
TTGGCTTCCTGCCAGTCGTGCTCTGCTTGAGATGATGGTGTATCACCTGCCCTCTCCCTC
GAAGGCCCAGAGATATCGTGTTGAGAACCTGTACGAGGGCCCCCTTGATGATATATATGC
AAATGCTATCAGAAACTGTGACCCTGATGGTCCTCTTATGCTGTACGTTTCCAAGATGAT
TCCAGCATCTGACAAGGGCAGATTCTTTGCCTTTGGTCGTGTTTTTGCTGGGAAGGTTGC
AACTGGCATGAAGGTCCGTATCATGGGTCCCAACTATGTTCCTGGCCAGAAGAAAGATCT
CTACACCAAGAGTGTCCAGCGTACTGTTATCTGGATGGGAAAGAAGCAAGAGTCTGTTGA
GGATGTTCCCTGCGGTAACACTGTTGCTTTGGTTGGTTTGGATCAGTTCATCACGAAGAA
TGCTACCCTGACAAATGAGAAGGAAGTTGATGCCTGCCCAATCAGAGCAATGAAGTTCTC
TGTGTCCCCTGTTGTGCGTGTTGCTGTTCAGTGCAAGGTGGCCTCTGATCTTCCAAAGCT
TGTTGAAGGCTTGAAGCGTCTGGCCAAGTCTGACCCTATGGTCCTCTGCTCCATCGAGGA
GTCTGGTGAGCATATCATTGCTGGAGCTGGTGAGCTTCACCTTGAGATTTGCTTGAAGGA
TCTGCAGGATGACTTCATGGGAGGTGCTGAAATTATTGTTTCCCCTCCTGTTGTCTCCTT
CCGTGAGACTGTCCTGGACAAGTCATGCCGTACTGTTATGAGCAAGTCCCCGAACAAGCA
CAACCGTCTCTACATGGAGGCTCGTCCTTTGGAGGAAAATTTGCCAGAGGCCATTGATGA
TGGACGCATTGGCCCACGTGATGATCCTAAGGTGCGCTCCAAGATCCTGTCTGAGGAGTT
CGGTTGGGACAAGGATCTCGCCAAGAAGATCTGGTGCTTTGGACCTGAGACCACTGGCCC
CAACATGGTTGTTGATATGTGCAAGGGAGTGCAGTACCTGAATGAGATCAAGGACTCTGT
TGTGGCTGGGTTCCAATGGGCATCGAAGGAAGGTGCTCTGGCGGACGAGAACATGCGTGG
CATCTGTTTTGAAGTCTGTGATGTTGTCCTCCACACTGATGCTATTCACAGGGGTGGTGG
TCAGGTTATTCCAACGGCCAGGAGGGTCATATTTGCCTC
>Locus_10_Transcript_7/7_Confidence_0.684_Length_1599
TGCCAATGTCATCATGGCAACATATGAAGATGTTCTCCTTGGTGATGTCCAAGTCTACCC
GGAGAAGGGGACTGTTGCTTTCTCTGCTGGTTTGCATGGGTGGGCTTTTACCCTTACAAA
CTTTGCTAAGATGTATGCCTCCAAGTTTGGTGTTGATGAATCAAAGATGATGGAGAGGCT
GTGGGGTGAGAACTTCTTTGACCCAGCCACAAAGAAATGGACGACAAAGAGCACTGGCAC
AGCTACCTGCAAGAGAGGTTTTGTTCAGTTCTGCTATGAGCCAATCAAGCAAATCATCGA
GATCTGTATGAATGATCAGAAGGATAAGTTGTGGCCTATGTTGAAGAAGCTTGGTATTGT
CATGAAGAATGATGAGAAGGACCTAATGGGCAAGCCTTTGATGAAGCGTGTCATGCAAAC
TTGGCTTCCTGCCAGTCGTGCTCTGCTTGAGATGATGGTGTATCACCTGCCCTCTCCCTC
GAAGGCCCAGAGATATCGTGTTGAGAACCTGTACGAGGGCCCCCTTGATGATATATATGC
AAATGCTATCAGAAACTGTGACCCTGATGGTCCTCTTATGCTGTACGTTTCCAAGATGAT
TCCAGCATCTGACAAGGGCAGATTCTTTGCCTTTGGTCGTGTTTTTGCTGGGAAGGTTGC
AACTGGCATGAAGGTCCGTATCATGGGTCCCAACTATGTTCCTGGCCAGAAGAAAGATCT
CTACACCAAGAGTGTCCAGCGTACTGTTATCTGGATGGGAAAGAAGCAAGAGTCTGTTGA
GGATGTTCCCTGCGGTAACACTGTTGCTTTGGTTGGTTTGGATCAGTTCATCACGAAGAA
TGCTACCCTGACAAATGAGAAGGAAGTTGATGCCTGCCCAATCAGAGCAATGAAGTTCTC
TGTGTCCCCTGTTGTGCGTGTTGCTGTTCAGTGCAAGGTGGCCTCTGATCTTCCAAAGCT
TGTTGAAGGCTTGAAGCGTCTGGCCAAGTCTGACCCTATGGTCCTCTGCTCCATCGAGGA
GTCTGGTGAGCATATCATTGCTGGAGCTGGTGAGCTTCACCTTGAGATTTGCTTGAAGGA
TCTGCAGGATGACTTCATGGGAGGTGCTGAAATTATTGTTTCCCCTCCTGTTGTCTCCTT
CCGTGAGACTGTCCTGGACAAGTCATGCCGTACTGTTATGAGCAAGTCCCCGAACAAGCA
CAACCGTCTCTACATGGAGGCTCGCCCGTTGGAGGAAAATCTGCCAGAGGCCATTGATGA
TGGACGCATTGGCCCACGTGATGACCCTAAGGTGCGCTCCAAGATCCTATCTGAGGAGTT
TGGTTGGGACAAGGATCTCGCCAAGAAGATTTGGTGCTTTGGACCCGAGACCACTGGCCC
CAACATGGTTGTTGATATGTGTAAGGGAGTGCAGTACCTGAATGAGATCAAGGACTCTGT
TGTGGCTGGGTTCCAGTGGGCTTCCAAGGAAGGTGCACTGGCTGACGAGAACATGCGTGG
CATCTGTTTTGAAGTCTGTGATGTTGTCCTCCACACTGATGCTATTCACAGGGGTGGTGG
TCAGGTTATTCCAACGGCCAGGAGGGTCATATTTGCCTC
>Locus_11_Transcript_1/7_Confidence_0.625_Length_2008
TTTTTTTTAAAATCACATAAGATGTTCTCTCCATATAAAATAATAAAAACAACACAGGTA
ATTTATTGAAAATATAGTTCAGACCTGACACCAGACGCAAAACAGACAATATTATGATGT
TTTTAACTGACTCGACACAGAACCAGCCAACAAATCGAAGTGTTCAAAGACCAACGCAGA
CACCTGAGACTTCAAATACGGATCCAAAGACTACGACTGACACTTGATGGAACACCATCA
GAAGACACACTTAAAACAAGCAGTAGGTGGTAGAAAGGAACATAGAACGGGAGCAAGCAG
GTACGGCCTCTCACTCCTCATCGGATTCGGCGCTCTGGAGCCACTCCACGACCGGCTTGG
CCTTCTCCACGACCTCCGAGTTCTTGCCAGCCGCAACAGCTTCATTGTACCACTGCACAA
TGGTCTCTTCCTCGAGGACGTCTCCGTCGTAGAGGTACTTCAGGACAACAGGCACCTCCT
TCAGGGCCTCAGCGCTGCACTTGCCACAGAAGGCCTCAATGGCCTGGAGCAGGAACATCT
GGGCAGCCTCATCAGGCACAGCAGCAGCAAGGTACTTCTTGTTCTTCGCAACGTCCTTCG
CAAACCCCTTGGCAGCACCATGGAAGAGCGCCTCAAACAGAGCACCCATCACTTCCTTCG
GGGGTAGGGTAGAGGAGGATAGCACACCCTTGAGCTGAGCTGCTGTGGCAGCGTTGCCCA
GGCTTGCCTTGATCTCTGCAACCAGTTCATCGAAAGGAGTAGTTTTGGCCACAGCATGAT
TACCGTTGGTGGATTTATCTTCACTCTTGGCTGTCCCATTGGCACCGCCCTCCTCCTTGT
GTGCGGCCTGTTTCTTCTTCTTCTCTGTCTCTTCAGTGGCAAGCATAACCATCTCAGCAG
TTGCTGCACTCAGCTGCTCCTGCATGCGCTTCCTCGCAGCCTCTGCTGATGTGTCAGTCT
GCCACTCCACGTCATCATCATCATCCTCATCATCAGCAGCAGCAATGAAGTCAGCATCTT
GGCTGTGAGTTGGTGATGTTGCATGCTCTTCATCAGAACAACCACCACCATTCTTCTTCT
TTGTACCTTTTGCAGTGCTCTCCTTGGACGAACCACCTTTCTTCTTTGAGTCCTTTTTGA
TCTTCTTCATCTCCTCATCAGCAGCCTCACCTTCTTTCAGCCTCTCCTTCTCAGCTCTTC
GCATAGCTTTCTTGTCTTTGCCTCCCTTCTTTGCTTCTGGTGGGTTCTTCAGGATGAATG
TAGTGAGCTTGTCCCTCATGTCAACATCCGACAGGAAGCCACATGCAGCACATTTCAGAG
TTATCATCTCTTTCTTGGAGATCAGAACCTCAGTCTCAGGATTGCCACATCCATAGCACT
GGACATACTTCTTGATGAAGTTCTCAAGAAGACCAGCCAGCTTTGAAGTGTCATGGGCAC
CATTAACCAAGGAGATTCCTGTCTTCTCATCAAATTTTGATTGTGCCCCAAGCTCACATC
CAAAGTACTTAGTTGTGTATGAAGCAGGCCTGGCAAGTGCTTTTGCTATATCAACCATGT
TGACGATATTTGTCTTGATGCCATTACCACGGCCTTCTATCTTGGTCAACATTCTGGGCA
TCTTGTACCTGTAGAAGGCATCATCCTTGTTGGAAGCACCAATGTTTTGGAGCGCCATAC
TGACCGAGCTTTCTGCAGCAGATGATATCAGATGTGGCAAAATTCAGAAGCGGGAGTAGC
TGCTGGTCCCTGAAGAAAACTGAGCTGGCTTTGAGCACAGGCAGTGGCAGGTGAACTCTC
AGAACCAGAGAACCCAGCAGTCTCTTGATGCATACAGGGGAGCACAAACTTGTGCCTTTT
TCTCGTTGTACGAGAATACTCTCCCAGCAATCCAACTGATCCCAAATAAACCGATGTTTG
TTCAGACATAAAAGAAGCTTCACCTTCCAAGAACTCCACTTTGTCAGATTGCAGCAAAAC
AGATGCTGCTTGCTCGGCTGGGGGGGGG
>Locus_11_Transcript_2/7_Confidence_0.312_Length_820
TTTTTTTTGCAACAAATATCACAGCATATATTCCCGAGCTTCATATCACAGCATTCCACA
TATAAAAGCAACAAGTAATTTATTGAAAATATAGTTCAGAACCAACACACTGACGAAAAA
CAGACCATTTATGATGTTTTTAAGTGACCCGAAACAGAAACAGCCAACAAATCGAAGTCT
TCAAACACCAACGCACACACCTGAGACTTCAAATACAGATCCGATGACAACGACTGACAC
TTGATGGGCACCATTAACCAAGGAGATTCCTGTCTTCTCATCAAATTTTGATTGTGCCCC
AAGCTCACATCCAAAGTACTTAGTTGTGTATGAAGCAGGCCTGGCAAGTGCTTTTGCTAT
ATCAACCATGTTGACGATATTTGTCTTGATGCCATTACCACGGCCTTCTATCTTGGTCAA
CATTCTGGGCATCTTGTACCTGTAGAAGGCATCATCCTTGTTGGAAGCACCAATGTTTTG
GAGCGCCATACTGACTCGAACTTTCTGCAGCAGATGCTATCAGATGTGGCAAAATTCAGA
AGAGGGAGTAGCTGCTGGTCCCTGAAGAAAACTGAGCTGGCTTTGAGCACAGGCAGTGGC
AGGTGAACTCTCAGAACCAGAGAACCCAGCAGTCTCTTGATGCATACAGGGGAGCACAAA
CTTGTGCCTTTTTCTCGTTGTACGAGAATACTCTCCCAGCAATCCAACTGATCCCAAATA
AACCGATGTTTGTTCAGACATAAAAGAAGCTTCACCTTCCAAGAACTCCACTTTGTCAGA
TTGCAGCAAAACAGATGCTGCTTGCTCGGCTGGGGGGGGG
>Locus_11_Transcript_3/7_Confidence_0.625_Length_2009
TTTTTTTTAAAATCACATAAGATGTTCTCTCCATATAAAATAATAAAAACAACACAGGTA
ATTTATTGAAAATATAGTTCAGACCTGACACCAGACGCAAAACAGACAATATTATGATGT
TTTTAACTGACTCGACACAGAACCAGCCAACAAATCGAAGTGTTCAAAGACCAACGCAGA
CACCTGAGACTTCAAATACGGATCCAAAGACTACGACTGACACTTGATGGAACACCATCA
GAAGACACACTTAAAACAAGCAGTAGGTGGTAGAAAGGAACATAGAACGGGAGCAAGCAG
GTACGGCCTCTCACTCCTCATCGGATTCGGCGCTCTGGAGCCACTCCACGACCGGCTTGG
CCTTCTCCACGACCTCCGAGTTCTTGCCAGCCGCAACAGCTTCATTGTACCACTGCACAA
TGGTCTCTTCCTCGAGGACGTCTCCGTCGTAGAGGTACTTCAGGACAACAGGCACCTCCT
TCAGGGCCTCAGCGCTGCACTTGCCACAGAAGGCCTCAATGGCCTGGAGCAGGAACATCT
GGGCAGCCTCATCAGGCACAGCAGCAGCAAGGTACTTCTTGTTCTTCGCAACGTCCTTCG
CAAACCCCTTGGCAGCACCATGGAAGAGCGCCTCAAACAGAGCACCCATCACTTCCTTCG
GGGGTAGGGTAGAGGAGGATAGCACACCCTTGAGCTGAGCTGCTGTGGCAGCGTTGCCCA
GGCTTGCCTTGATCTCTGCAACCAGTTCATCGAAAGGAGTAGTTTTGGCCACAGCATGAT
TACCGTTGGTGGATTTATCTTCACTCTTGGCTGTCCCATTGGCACCGCCCTCCTCCTTGT
GTGCGGCCTGTTTCTTCTTCTTCTCTGTCTCTTCAGTGGCAAGCATAACCATCTCAGCAG
TTGCTGCACTCAGCTGCTCCTGCATGCGCTTCCTCGCAGCCTCTGCTGATGTGTCAGTCT
GCCACTCCACGTCATCATCATCATCCTCATCATCAGCAGCAGCAATGAAGTCAGCATCTT
GGCTGTGAGTTGGTGATGTTGCATGCTCTTCATCAGAACAACCACCACCATTCTTCTTCT
TTGTACCTTTTGCAGTGCTCTCCTTGGACGAACCACCTTTCTTCTTTGAGTCCTTTTTGA
TCTTCTTCATCTCCTCATCAGCAGCCTCACCTTCTTTCAGCCTCTCCTTCTCAGCTCTTC
GCATAGCTTTCTTGTCTTTGCCTCCCTTCTTTGCTTCTGGTGGGTTCTTCAGGATGAATG
TAGTGAGCTTGTCCCTCATGTCAACATCAGAGAGGAAGCCACAGGCAGCACACTTCAGAG
TTATCATCTCTTTCTTGGAGATCAGAACCTCAGTCTCAGGGTTGCCACATCCATAGCACT
GGACATACTTCTTGATGAAGTTCTCAAGAAGACCAGCCAGCTTTGAAGTGTCATGGGCAC
CATTAACCAAGGAGATTCCTGTCTTCTCATCAAATTTTGATTGTGCCCCAAGCTCACATC
CAAAGTACTTAGTTGTGTATGAAGCAGGCCTGGCAAGTGCTTTTGCTATATCAACCATGT
TGACGATATTTGTCTTGATGCCATTACCACGGCCTTCTATCTTGGTCAACATTCTGGGCA
TCTTGTACCTGTAGAAGGCATCATCCTTGTTGGAAGCACCAATGTTTTGGAGCGCCATAC
TGACTCGAACTTTCTGCAGCAGATGCTATCAGATGTGGCAAAATTCAGAAGAGGGAGTAG
CTGCTGGTCCCTGAAGAAAACTGAGCTGGCTTTGAGCACAGGCAGTGGCAGGTGAACTCT
CAGAACCAGAGAACCCAGCAGTCTCTTGATGCATACAGGGGAGCACAAACTTGTGCCTTT
TTCTCGTTGTACGAGAATACTCTCCCAGCAATCCAACTGATCCCAAATAAACCGATGTTT
GTTCAGACATAAAAGAAGCTTCACCTTCCAAGAACTCCACTTTGTCAGATTGCAGCAAAA
CAGATGCTGCTTGCTCGGCTGGGGGGGGG
>Locus_11_Transcript_4/7_Confidence_0.625_Length_2012
TTTTTTTTAAAATCACATAAGATGTTCTCTCCATATAAAATAATAAAAACAACACAGGTA
ATTTATTGAAAATATAGTTCAGACCTGACACCAGACGCAAAACAGACAATATTATGATGT
TTTTAACTGACTCGACACAGAACCAGCCAACAAATCGAAGTGTTCAAAGACCAACGCAGA
CACCTGAGACTTCAAATACGGATCCAAAGACTACGACTGACACTTGATGGAACACCATCA
GAAGACACACTTAAAACAAGCAGTAGGTGGTAGAAAGGAACATAGAACGGGAGCAAGCAG
GTACGGCCTCTCACTCCTCATCGGATTCGGCGCTCTGGAGCCACTCCACGACCGGCTTGG
CCTTCTCCACGACCTCCGAGTTCTTGCCAGCCGCAACAGCTTCATTGTACCACTGCACAA
TGGTCTCTTCCTCGAGGACGTCTCCGTCGTAGAGGTACTTCAGGACAACAGGCACCTCCT
TCAGGGCCTCAGCGCTGCACTTGCCACAGAAGGCCTCAATGGCCTGGAGCAGGAACATCT
GGGCAGCCTCATCAGGCACAGCAGCAGCAAGGTACTTCTTGTTCTTCGCAACGTCCTTCG
CAAACCCCTTGGCAGCACCATGGAAGAGCGCCTCAAACAGAGCACCCATCACTTCCTTCG
GGGGTAGGGTAGAGGAGGATAGCACACCCTTGAGCTGAGCTGCTGTGGCAGCGTTGCCCA
GGCTTGCCTTGATCTCTGCAACCAGTTCATCGAAAGGAGTAGTTTTGGCCACAGCATGAT
TACCGTTGGTGGATTTATCTTCACTCTTGGCTGTCCCATTGGCACCGCCCTCCTCCTTGT
GTGCGGCCTGTTTCTTCTTCTTCTCTGTCTCTTCAGTGGCAAGCATAACCATCTCAGCAG
TTGCTGCACTCAGCTGCTCCTGCATGCGCTTCCTCGCAGCCTCTGCTGATGTGTCAGTCT
GCCACTCCACATCATCATCATCATCCTCGTCATCATCTGCAGCAACTATGAAGTCCGCAT
CTTGGCTGTGAGTTGGTGAGGTTGCATGTTCTTCATCAGATCCTCCACCAGAACCCTTCT
TCTTTGAACCTTTAGCAGTGCTCTCCTTGGACGAACCACCTTTCTTCTTTGCATCCTTCT
TAATTTTCTTCATCTCCTCATCAGCAGCCTCACCTTCTTTCAGCCGCTCCTTCTCAGCTC
TGCGCATAGCTTTCTTATCTTTGCCTCCCTTCTTTGCTTCTGGTGGGTTCTTCAGGATGA
ATGTAGTGAGCTTGTCCCTCATGTCAACATCCGACAGGAAGCCACATGCAGCACATTTCA
GAGTTATCATCTCTTTCTTGGAGATCAGAACCTCAGTCTCAGGATTGCCACATCCATAGC
ACTGGACATACTTCTTGATGAAGTTCTCAAGAAGACCAGCCAGCTTTGAAGTGTCATGGG
CACCATTAACCAAGGAGATTCCTGTCTTCTCATCAAATTTTGATTGTGCCCCAAGCTCAC
ATCCAAAGTACTTAGTTGTGTATGAAGCAGGCCTGGCAAGTGCTTTTGCTATATCAACCA
TGTTGACGATATTTGTCTTGATGCCATTACCACGGCCTTCTATCTTGGTCAACATTCTGG
GCATCTTGTACCTGTAGAAGGCATCATCCTTGTTGGAAGCACCAATGTTTTGGAGCGCCA
TACTGACTCGAACTTTCTGCAGCAGATGCTATCAGATGTGGCAAAATTCAGAAGAGGGAG
TAGCTGCTGGTCCCTGAAGAAAACTGAGCTGGCTTTGAGCACAGGCAGTGGCAGGTGAAC
TCTCAGAACCAGAGAACCCAGCAGTCTCTTGATGCATACAGGGGAGCACAAACTTGTGCC
TTTTTCTCGTTGTACGAGAATACTCTCCCAGCAATCCAACTGATCCCAAATAAACCGATG
TTTGTTCAGACATAAAAGAAGCTTCACCTTCCAAGAACTCCACTTTGTCAGATTGCAGCA
AAACAGATGCTGCTTGCTCGGCTGGGGGGGGG
>Locus_11_Transcript_5/7_Confidence_0.500_Length_2094
TTTTTTTTAAAATCACATAAGATGTTCTCTCCATATAAAATAATAAAAACAACACAGGTA
ATTTATTGAAAATATAGTTCAGACCTGACACCAGACGCAAAACAGACAATATTATGATGT
TTTTAACTGACTCGACACAGAACCAGCCAACAAATCGAAGTGTTCAAAGACCAACGCAGA
CACCTGAGACTTCAAATACGGATCCAAAGACTACGACTGACACTTGATGGAACACCATCA
GAAGACACACTTAAAACAAGCAGTAGGTGGTAGAAAGGAACATAGAACGGGAGCAAGCAG
GTACGGCCTCTCACTCCTCATCGGATTCGGCGCTCTGGAGCCACTCCACGACCGGCTTGG
CCTTCTCCACGACCTCCGAGTTCTTGCCAGCCGCAACAGCTTCATTGTACCACTGCACAA
TGGTCTCTTCCTCGAGGACGTCTCCGTCGTAGAGGTACTTCAGGACAACAGGCACCTCCT
TCAGGGCCTCAGCGCTGCACTTGCCACAGAAGGCCTCAATGGCCTGGAGCAGGAACATCT
GGGCAGCCTCATCAGGCACAGCAGCAGCAAGGTACTTCTTGTTCTTCGCAACGTCCTTCG
CAAACCCCTTGGCAGCACCATGGAAGAGCGCCTCAAACAGAGCACCCATCACTTCCTTCG
GGGGTAGGGTAGAGGAGGATAGCACACCCTTGAGCTGAGCTGCTGTGGCAGCGTTGCCCA
GGCTTGCCTTGATCTCTGCAACCAGTTCATCGAAAGGAGTAGTTTTGGCCACAGCATGAT
TACCGTTGGTGGATTTATCTTCACTCTTGGCTGTCCCATTGGCACCGCCCTCCTCCTTGT
GTGCGGCCTGTTTCTTCTTCTTCTCTGTCTCTTCAGTGGCAAGCATAACCATCTCAGCAG
TTGCTGCACTCAGCTGCTCCTGCATGCGCTTCCTCGCAGCCTCTGCTGATGTGTCAGTCT
GCCACTCCACGTCATCATCATCATCCTCATCATCAGCAGCAGCAATGAAGTCAGCATCTT
GGCTGTGAGTTGGTGATGTTGCATGCTCTTCATCAGAACAACCACCACCATTCTTCTTCT
TTGTACCTTTTGCAGTGCTCTCCTTGGACGAACCACCTTTCTTCTTTGAGTCCTTTTTGA
TCTTCTTCATCTCCTCATCAGCAGCCTCACCTTCTTTCAGCCTCTCCTTCTCAGCTCTTC
GCATAGCTTTCTTGTCTTTGCCTCCCTTCTTTGCTTCTGGTGGGTTCTTCAGGATGAATG
TAGTGAGCTTGTCCCTCATGTCAACATCCGACAGGAAGCCACATGCAGCACATTTCAGAG
TTATCATCTCTTTCTTGGAGATCAGAACCTCAGTCTCAGGATTGCCACATCCATAGCACT
GGACATACTTCTTGATGAAGTTCTCAAGAAGACCAGCCAGCTTTGAAGTGTCATGGGCAC
CATTAACCAAGGAGATTCCTGTCTTCTCATCAAATTTTGATTGTGCCCCAAGCTCACATC
CAAAGTACTTAGTTGTGTATGAAGCAGGCCTGGCAAGTGCTTTTGCTATATCAACCATGT
TGACAATATTTGTCTTGATGCCATTGCCACGGCCTTCTATTTTGGTCAACATTCTGGGCA
TCTTGTACCTGTAGAAGGCATCATCCTTGTTGGAGGCACCAATGTTCTGAAGCGCCATCT
TGACTCAAGCTTTCTGCAGCAGATGCTATCAGATGTTGCAAAATTTGGAAGCAAGAGTAG
CTGCTGGTCCCTGAAGAAAACTGAGCTGACTTGGAGCACAGGCAGTGGCAGGTGAACTCT
CAGAACCAGAGAACCCAGTAGTCTCTTGATGCATACAGGGGAGCACAAACTTGTGCCTTC
TTCTCGTTGTACGAGAATACTCTCCCAGCAATCCAACTGATCCCAAATAAACCGAAGTTT
GTTCAGACATAAAAGAAGCTTCACCTTCCAGGAACTCCACTTTGTCAGATTGCAGCAAAA
CAGATGCTGCTACCTTGGCTGGGGATGGATTCGGCGGAAACGAATCGGGCAGGAAGGTCG
CTGGCGGTGGCGGCGAGGCGACGGAGTGGTTGGGAGGAAGAGGGCGAGCGGGTG
>Locus_11_Transcript_6/7_Confidence_0.625_Length_1985
CTTTGATGTATAGTTCATATATAATGAAAGCAACACAAGTAATTTATTGAAATATATAGT
TCAGAACACACACAACACCAGACACAACAGACCATATATAATGTTCTTAATGGACTCAGA
ACCAACCAACAAATCAAAGGGTTCAAACACCAACGCAGAAACCTGACGCTTCAAATACTG
ATGCGAAGACTTCGACGGACACTCGATGGAACACTAGCGAAAGACACAGACAAGCAGTAG
GTGGTGGAAGCAAAACGTAGAAAGGGAAGGAACCAGTGCAGCCCTCTCACTCCTCGTCGG
ACTCATCAGCGCTCTGGAGCCACTCCACAACCGGCTTGGCCTTCTCCACGACCTCCGAGT
TCTTGCCAGCAGCAACAGCTTCATTGTACCACTGCACAATGGTTTCTTCCTCGAGGACGT
CTCCGTCATAGAGGTACTTCAGGACAACAGGCACCTCCTTCAGGGCCTCAGGGCTGCACT
TGCCGCAGAAGGCCTCAATAGCCTGGAGCAGGAGCATCTGGGCAGCCTCATCAGGCACAG
CAGCAGCAAGGTACTTCTTGTTCTTCAAGACATCCTTCGCAAACCCTTTGCCAACACCAT
GGAAGAGCGCCTCAAACAGAGCACCCATCACTTCCTTCGGGGGTAGGGTAGAGGAGGACA
GCATACCCTTGATCTGAGCTGCTGTGGCAGCATTGCCCAGGCTTGCCTTGATCTCTGCAA
CCAGTTCATCGAAAGGAGAGGTTTTGGCCACGACATGATTACCGTTGGATTTATCTTCAG
CCTTGGCTGTCCCGTTGGAACCACCCTCCTCCTTGTGCGCAGCCTGTTTCTTCTTCTTCT
CTGTCTCTTCAGTGGCAAGCATAACCATCTCAGCAGTTGCTGCACTCAGCTGCTCCTGCA
TGCGCTTCCTCGCAGCCTCTGCTGATGTGTCAGTCTGCCACTCCACGTCATCATCATCAT
CCTCATCATCAGCAGCAGCAATGAAGTCAGCATCTTGGCTGTGAGTTGGTGATGTTGCAT
GCTCTTCATCAGAACAACCACCACCATTCTTCTTCTTTGTACCTTTTGCAGTGCTCTCCT
TGGACGAACCACCTTTCTTCTTTGAGTCCTTTTTGATCTTCTTCATCTCCTCATCAGCAG
CCTCACCTTCTTTCAGCCTCTCCTTCTCAGCTCTTCGCATAGCTTTCTTGTCTTTGCCTC
CCTTCTTTGCTTCTGGTGGGTTCTTCAGGATGAATGTAGTGAGCTTGTCCCTCATGTCAA
CATCCGACAGGAAGCCACATGCAGCACATTTCAGAGTTATCATCTCTTTCTTGGAGATCA
GAACCTCAGTCTCAGGATTGCCACATCCATAGCACTGGACATACTTCTTGATGAAGTTCT
CAAGAAGACCAGCCAGCTTTGAAGTGTCATGGGCACCATTAACCAAGGAGATTCCTGTCT
TCTCATCAAATTTTGATTGTGCCCCAAGCTCACATCCAAAGTACTTAGTTGTGTATGAAG
CAGGCCTGGCAAGTGCTTTTGCTATATCAACCATGTTGACGATATTTGTCTTGATGCCAT
TACCACGGCCTTCTATCTTGGTCAACATTCTGGGCATCTTGTACCTGTAGAAGGCATCAT
CCTTGTTGGAAGCACCAATGTTTTGGAGCGCCATACTGACTCGAACTTTCTGCAGCAGAT
GCTATCAGATGTGGCAAAATTCAGAAGAGGGAGTAGCTGCTGGTCCCTGAAGAAAACTGA
GCTGGCTTTGAGCACAGGCAGTGGCAGGTGAACTCTCAGAACCAGAGAACCCAGCAGTCT
CTTGATGCATACAGGGGAGCACAAACTTGTGCCTTTTTCTCGTTGTACGAGAATACTCTC
CCAGCAATCCAACTGATCCCAAATAAACCGATGTTTGTTCAGACATAAAAGAAGCTTCAC
CTTCCAAGAACTCCACTTTGTCAGATTGCAGCAAAACAGATGCTGCTTGCTCGGCTGGGG
GGGGG
>Locus_11_Transcript_7/7_Confidence_0.625_Length_2009
TTTTTTTTAAAATCACATAAGATGTTCTCTCCATATAAAATAATAAAAACAACACAGGTA
ATTTATTGAAAATATAGTTCAGACCTGACACCAGACGCAAAACAGACAATATTATGATGT
TTTTAACTGACTCGACACAGAACCAGCCAACAAATCGAAGTGTTCAAAGACCAACGCAGA
CACCTGAGACTTCAAATACGGATCCAAAGACTACGACTGACACTTGATGGAACACCATCA
GAAGACACACTTAAAACAAGCAGTAGGTGGTAGAAAGGAACATAGAACGGGAGCAAGCAG
GTACGGCCTCTCACTCCTCATCGGATTCGGCGCTCTGGAGCCACTCCACGACCGGCTTGG
CCTTCTCCACGACCTCCGAGTTCTTGCCAGCCGCAACAGCTTCATTGTACCACTGCACAA
TGGTCTCTTCCTCGAGGACGTCTCCGTCGTAGAGGTACTTCAGGACAACAGGCACCTCCT
TCAGGGCCTCAGCGCTGCACTTGCCACAGAAGGCCTCAATGGCCTGGAGCAGGAACATCT
GGGCAGCCTCATCAGGCACAGCAGCAGCAAGGTACTTCTTGTTCTTCGCAACGTCCTTCG
CAAACCCCTTGGCAGCACCATGGAAGAGCGCCTCAAACAGAGCACCCATCACTTCCTTCG
GGGGTAGGGTAGAGGAGGATAGCACACCCTTGAGCTGAGCTGCTGTGGCAGCGTTGCCCA
GGCTTGCCTTGATCTCTGCAACCAGTTCATCGAAAGGAGTAGTTTTGGCCACAGCATGAT
TACCGTTGGTGGATTTATCTTCACTCTTGGCTGTCCCATTGGCACCGCCCTCCTCCTTGT
GTGCGGCCTGTTTCTTCTTCTTCTCTGTCTCTTCAGTGGCAAGCATAACCATCTCAGCAG
TTGCTGCACTCAGCTGCTCCTGCATGCGCTTCCTCGCAGCCTCTGCTGATGTGTCAGTCT
GCCACTCCACGTCATCATCATCATCCTCATCATCAGCAGCAGCAATGAAGTCAGCATCTT
GGCTGTGAGTTGGTGATGTTGCATGCTCTTCATCAGAACAACCACCACCATTCTTCTTCT
TTGTACCTTTTGCAGTGCTCTCCTTGGACGAACCACCTTTCTTCTTTGAGTCCTTTTTGA
TCTTCTTCATCTCCTCATCAGCAGCCTCACCTTCTTTCAGCCTCTCCTTCTCAGCTCTTC
GCATAGCTTTCTTGTCTTTGCCTCCCTTCTTTGCTTCTGGTGGGTTCTTCAGGATGAATG
TAGTGAGCTTGTCCCTCATGTCAACATCCGACAGGAAGCCACATGCAGCACATTTCAGAG
TTATCATCTCTTTCTTGGAGATCAGAACCTCAGTCTCAGGATTGCCACATCCATAGCACT
GGACATACTTCTTGATGAAGTTCTCAAGAAGACCAGCCAGCTTTGAAGTGTCATGGGCAC
CATTAACCAAGGAGATTCCTGTCTTCTCATCAAATTTTGATTGTGCCCCAAGCTCACATC
CAAAGTACTTAGTTGTGTATGAAGCAGGCCTGGCAAGTGCTTTTGCTATATCAACCATGT
TGACGATATTTGTCTTGATGCCATTACCACGGCCTTCTATCTTGGTCAACATTCTGGGCA
TCTTGTACCTGTAGAAGGCATCATCCTTGTTGGAAGCACCAATGTTTTGGAGCGCCATAC
TGACTCGAACTTTCTGCAGCAGATGCTATCAGATGTGGCAAAATTCAGAAGAGGGAGTAG
CTGCTGGTCCCTGAAGAAAACTGAGCTGGCTTTGAGCACAGGCAGTGGCAGGTGAACTCT
CAGAACCAGAGAACCCAGCAGTCTCTTGATGCATACAGGGGAGCACAAACTTGTGCCTTT
TTCTCGTTGTACGAGAATACTCTCCCAGCAATCCAACTGATCCCAAATAAACCGATGTTT
GTTCAGACATAAAAGAAGCTTCACCTTCCAAGAACTCCACTTTGTCAGATTGCAGCAAAA
CAGATGCTGCTTGCTCGGCTGGGGGGGGG
>Locus_12_Transcript_1/1_Confidence_1.000_Length_860
TAATCGGCTACAGACATTACAGAGGATGACCGCCCTCTCGTCATCATCATCATCACCGTT
TCCCCACACAACACACACCAATGGGTGCAGAGGATGACCGCTGTACCCCCACCCGGATAT
CAAATTTACAGCCTACCAGTACCACATTCCCCTCAGCTAGCAAACAAAACAGCACATGAA
AAACTGCTAATGGAAACATTCTGGAGCACTCTACTTCTTCGCGGCCTTCTTCGCTGGCGC
CTTCTTGGCGGAGGCGGGGGCCTTCTTCACCGGCGCCGTGCGCTTGGTGGGGGGCTTCCT
GCCGGCGGGCTTCTTGGGAGTGGCAGCAGCGGGCGCCTTCTTCCCGGGCGTGTCCTTGGC
CGAGGTCTTGGCAGCCTTGGCGGGGCGGCCCCTGGGCTTGGCGGGAGCGGCCTTCGTCTT
GGCGGCGGCCTTGGGCTTCGCGGCAGCCTTGGTCTTGGCTGGGGCCTTGGCCTTGGGCTT
TGCGGCGGCGGCCTTGGGCTTGGCTGCAGCAGCCTTGGGCTTCGCGGCGGCCTTGGTCTT
GGCGGGAGCCTTTGCCTTGGTGGCGGCCTTGGTCTTGGCGGGGGACTTGACCTTGGCGGC
GGGCTTCTTCTTGGCTGGCGCCTTGGTCTTGGTCTTGGTGGCGGGCTTCTTCTTGGCAGG
AGCCTTGGCCTTGGGCTTGGCGGCGGGGGCCTTGGCGGCGAGTTTGTAGGAGCCCTTGAC
CTTGGTGAGCTTGCCCGAGGCGACCAGCTTCTTGAGCTGCACCAGCAGGATCTTGCGGAA
GTTGCCGGGGAGGTGCGCCGCGTGCTTGCCCTCGACGAACTTGGCGATCGCCACCTGGCT
CGACCCCGTCCTCTCCTTCA
>Locus_13_Transcript_1/5_Confidence_0.667_Length_1480
GTTGCCTGTGCTTGGAATAGAAGATGTGTCATCTCCGACGGCCTGCGATGGCGAACCTAG
AAAAACCGAACCATAATCCAAAACTCTGGTATCAGCCATGTTTGTTGCGGGCACACCATT
CTGTCCATCCATGGTGCTGATCCTTCTAGAATATTCCATTTCCACGCTCACTTGTTTGCC
AATCAACCGTGTGCGCAAAAACTCCTTAGATTCACGAGCAAAAACTTCAGGCTGATTGTC
CTCTCTGCGAGGATTGCCTAGCTTAGGAGCTCTAATACTTGAAAGATTAACCCGTCGTTC
TGCTGAAGGACTGCCATATGGAGCAGCATCGTCAGCAACAATAATACAATCTCCGCTCAC
AACTTCTACCACTTTTCCAGTGAATTTCTGGTCATGGATAGGCTTCGAGTCTGTCACTGG
TGGCTTAAATCCATTCCACATTCGCAGTTGTTCATTTTTTGCCTTAAGTTCAGCATTCTT
CAGCTTAATTTTGACTTCAACATCTAGCATGTTCGCACTCCACTCAACATATTTCGCAAG
ACCATTTTCAACAAGCTCAAGGGACAAGTCCTTTGCAGTGTCACCATCAGGGTAATACAC
CGAACCAATTATATTATTAAAACTGTCTGTGCCCTCCACCACAATCCGCACATCTCTGTT
CAGAACTCGAGTCTCTGTGAAGTGCTTAGCTTGTCTTCCAAACCTGTCTGGTGGAATTTC
AGTAGAGACAGCTGATGCAGCAAGCCTTTGTGCTGTTGTCAGTGGTGCAGCTTCCACGGA
ATCGTCACCATTTGTAGTCTCTTCGGCGGTGCCCTCCACCTCAGCAATAACAGTAGGGTT
CGGTGGGCGTCTCCCCATGGACGGAGCCTGTACTCCAGCAACATATATCTGGACAAACTG
GAAACTTGGGAGCAAGTAAACACGAACAGTACTGCCATCACGAACTTGTTCAACAATTGC
TTCCAGACTCTTGCCTTTATGCGCAACCGCAAAACCCTTTGCATCAAAACCACTTGATTC
ACCAATTGCTGATGGTGGAAGATCTCTTACCGATTCTTCAGCAGCACCAGGTTCCTTGCT
CCAACGCCCTAGACCCTGTTGCTTAGCAACTTCCTCCAACCTTTGCAGCTCAGCAAGCGA
TGGGCTTTGTTCACCTCCCTTCGGGCCTTGCTCCTTTACCCTTGCCCATCCTGCAGCTAC
TACCAAGTAGGCAACATTCTTGTCGCCAAGGTAAACAGTACCAAATTCGCGTCCGATGTT
AGGAGCTGTGTAATCCACTCTGAATGTGACCTCCTTTCCTATGCAGTGTTTCCTCAGAAA
CTCCCTGCTTTCCCAAGCAAATGGTTCATCCACTCCATTACGACGAGCCAGCCTTGGGGC
CATGAGGTGTGACAGAGTGATGGACTTCTCTGGCGGGATCTCTGCCTTCGTACTCCCCAT
GATGAGAAGGCAGTCCCCAGAAGTCACAGCCTTCACCTTA
>Locus_13_Transcript_2/5_Confidence_0.667_Length_1483
GTTGCCTGTGCTTGGAATAGAAGATGTGTCATCTCCGACGGCCTGCGATGGCGAACCTAG
AAAAACCGAACCATAATCCAAAACTCTGGTATCAGCCATGTTTGTTGCGGGCACACCATT
CTGTCCATCCATGGTGCTGATCCTTCTAGAATATTCCATTTCCACGCTCACTTGTTTGCC
AATCAACCGTGTGCGCAAAAACTCCTTAGATTCACGAGCAAAAACTTCAGGCTGATTGTC
CTCTCTGCGAGGATTGCCTAGCTTAGGAGCTCTAATACTTGAAAGATTAACCCGTCGTTC
TGCTGAAGGACTGCCATATGGAGCAGCATCGTCAGCAACAATAATACAATCTCCGCTCAC
AACTTCTACCACTTTTCCAGTGAATTTCTGGTCATGGATAGGCTTCGAGTCTGTCACTGG
TGGCTTAAATCCATTCCACATTCGCAGTTGTTCATTTTTTGCCTTAAGTTCAGCATTCTT
CAGCTTAATTTTGACTTCAACATCTAGCATGTTCGCACTCCACTCAACATATTTCGCAAG
ACCATTTTCAACAAGCTCAAGGGACAAGTCCTTTGCAGTGTCACCATCAGGGTAATACAC
CGAACCAATTATATTATTAAAACTGTCTGTGCCCTCCACCACAATCCGCACATCTCTGTT
CAGAACTCGAGTCTCTGTGAAGTGCTTAGCTTGTCTTCCAAACCTGTCTGGTGGAATTTC
AGTAGAGACAGCTGATGCGGCAAGCCTTTGTGCTGTTGTCAGTGGTGCAGGAGCTTCCAC
GGTATCGTCACCATTTGTAGTCTCTTCGGCAGTGCCCTCCGCCTCAGCAACAACAGCAGG
ATTCGGTGGGCGTCTCCCCATGGACGGAGCCTGTACTCCAGCAACATATATCTGGACAAA
CTGGAAACTTGGGAGCAAGTAAACACGAACAGTACTGCCATCACGAACTTGTTCAACAAT
TGCTTCCAGACTCTTGCCTTTATGCGCAACCGCAAAACCCTTTGCATCAAAACCACTTGA
TTCACCAATTGCTGATGGTGGAAGATCTCTTACCGATTCTTCAGCAGCACCAGGTTCCTT
GCTCCAACGCCCTAGACCCTGTTGCTTAGCAACTTCCTCCAACCTTTGCAGCTCAGCAAG
CGATGGGCTTTGTTCACCTCCCTTCGGGCCTTGCTCCTTTACCCTTGCCCATCCTGCAGC
TACTACCAAGTAGGCAACATTCTTGTCGCCAAGGTAAACAGTACCAAATTCGCGTCCGAT
GTTAGGAGCTGTGTAATCCACTCTGAATGTGACCTCCTTTCCTATGCAGTGTTTCCTCAG
AAACTCCCTGCTTTCCCAAGCAAATGGCTCATCCACTCCATTACGACGAGCCATCCTTGG
GGCCATAAGGTATGACAGAGTGATGGACTTCTCTGGTGGGATCTCTGCCTTGGTACTCCC
CATGATGAGAAGGCAGTCCCCAGAAGTCACAGCCTTCACCTTA
>Locus_13_Transcript_3/5_Confidence_0.667_Length_1480
GTTGCCTGTGCTTGGAATAGAAGATGTGTCATCTCCGACGGCCTGCGATGGCGAACCTAG
AAAAACCGAACCATAATCCAAAACTCTGGTATCAGCCATGTTTGTTGCGGGCACACCATT
CTGTCCATCCATGGTGCTGATCCTTCTAGAATATTCCATTTCCACGCTCACTTGTTTGCC
AATCAACCGTGTGCGCAAAAACTCCTTAGATTCACGAGCAAAAACTTCAGGCTGATTGTC
CTCTCTGCGAGGATTGCCTAGCTTAGGAGCTCTAATACTTGAAAGATTAACCCGTCGTTC
TGCTGAAGGACTGCCATATGGAGCAGCATCGTCAGCAACAATAATACAATCTCCGCTCAC
AACTTCTACCACTTTTCCAGTGAATTTCTGGTCATGGATAGGCTTCGAGTCTGTCACTGG
TGGCTTAAATCCATTCCACATTCGCAGTTGTTCATTTTTTGCCTTAAGTTCAGCATTCTT
CAGCTTAATTTTGACTTCAACATCTAGCATGTTCGCACTCCACTCAACATATTTCGCAAG
ACCATTTTCAACAAGCTCAAGGGACAAGTCCTTTGCAGTGTCACCATCAGGGTAATACAC
CGAACCAATTATATTATTAAAACTGTCTGTGCCCTCCACCACAATCCGCACATCTCTGTT
CAGAACTCGAGTCTCTGTGAAGTGCTTAGCTTGTCTTCCAAACCTGTCTGGTGGAATTTC
AGTAGAGACAGCTGATGCAGCAAGCCTTTGTGCTGTTGTCAGTGGTGCAGCTTCCACGGA
ATCGTCACCATTTGTAGTCTCTTCGGCGGTGCCCTCCACCTCAGCAATAACAGTAGGGTT
CGGTGGGCGTCTCCCCATGGACGGAGCCTGTACTCCAGCAACATATATCTGGACAAACTG
GAAACTTGGGAGCAAGTAAACACGAACAGTACTGCCATCACGAACTTGTTCAACAATTGC
TTCCAGACTCTTGCCTTTATGTGCAACCGCAAAACCCTTTGCATCAAAACCACTCGATTC
ACCAATTGCTGATGGTGGAAGATCTCTTATCGATTCTTCAGCAGCACCCAGTTCCTTGCT
CCAACGCCCTAAACCCTGTTGCTTAGCAACTTCCTCCAACCTTTGCAGCTCAGCAAGCGA
TGGGCTCGGTTCACCTCCCTTCGGGCCTTGCTCCTTTACCCTTGCCCATCCTGCAGCAAC
TACCAAGTAGGCAACATTCTTGTCGCCAAGGTAAACAGTACCAAATTCGCGTCCGATGTT
AGGAGCTGTGTAATCCACTCTGAATGTGACCTCCTTTCCTATGCAGTGTTTCCTCAGAAA
CTCCCTGCTTTCCCAAGCAAATGGCTCATCCACTCCATTACGACGAGCCATCCTTGGGGC
CATAAGGTATGACAGAGTGATGGACTTCTCTGGTGGGATCTCTGCCTTGGTACTCCCCAT
GATGAGAAGGCAGTCCCCAGAAGTCACAGCCTTCACCTTA
>Locus_13_Transcript_4/5_Confidence_0.667_Length_1480
GTTGCCTGTGCTTGGAATAGAAGATGTGTCATCTCCGACGGCCTGCGATGGCGAACCTAG
AAAAACTGAACCATAATCCAAAACTCTGGTATCAGCCATGTTTGTTGCGGGCACGCCATT
CTGTCCATCCATGGTGCTGATCCTTCTAGAATATTCCATCTCCACGTTCACTTGTTTGCC
AATCAACCGTGTGCGCAGAAACTCCTTAGATTCGCGAGCAAAATCTTCAGGCTGATTGTC
ATCTCTGCGAGGATTGCCTAATTTAGGAGCTCTAATACTTGAAAGATTAACCCGTCGTTC
TGCTGAAGGACTGCCATATGGAGCAGCATCGTCAGCAACAATAATACAATCTCCGCTCAC
AACTTCTACCACTTTTCCAGTGAATTTCTGGTCATGGATAGGCTTCGAGTCTGTCACTGG
TGGCTTAAATCCATTCCACATTCGCAGTTGTTCATTTTTTGCCTTAAGTTCAGCATTCTT
CAGCTTAATTTTGACTTCAACATCTAGCATGTTCGCACTCCACTCAACATATTTCGCAAG
ACCATTTTCAACAAGCTCAAGGGACAAGTCCTTTGCAGTGTCACCATCAGGGTAATACAC
CGAACCAATTATATTATTAAAACTGTCTGTGCCCTCCACCACAATCCGCACATCTCTGTT
CAGAACTCGAGTCTCTGTGAAGTGCTTAGCTTGTCTTCCAAACCTGTCTGGTGGAATTTC
AGTAGAGACAGCTGATGCAGCAAGCCTTTGTGCTGTTGTCAGTGGTGCAGCTTCCACGGA
ATCGTCACCATTTGTAGTCTCTTCGGCGGTGCCCTCCACCTCAGCAATAACAGTAGGGTT
CGGTGGGCGTCTCCCCATGGACGGAGCCTGTACTCCAGCAACATATATCTGGACAAACTG
GAAACTTGGGAGCAAGTAAACACGAACAGTACTGCCATCACGAACTTGTTCAACAATTGC
TTCCAGACTCTTGCCTTTATGCGCAACCGCAAAACCCTTTGCATCAAAACCACTTGATTC
ACCAATTGCTGATGGTGGAAGATCTCTTACCGATTCTTCAGCAGCACCAGGTTCCTTGCT
CCAACGCCCTAGACCCTGTTGCTTAGCAACTTCCTCCAACCTTTGCAGCTCAGCAAGCGA
TGGGCTTTGTTCACCTCCCTTCGGGCCTTGCTCCTTTACCCTTGCCCATCCTGCAGCTAC
TACCAAGTAGGCAACATTCTTGTCGCCAAGGTAAACAGTACCAAATTCGCGTCCGATGTT
AGGAGCTGTGTAATCCACTCTGAATGTGACCTCCTTTCCTATGCAGTGTTTCCTCAGAAA
CTCCCTGCTTTCCCAAGCAAATGGCTCATCCACTCCATTACGACGAGCCATCCTTGGGGC
CATAAGGTATGACAGAGTGATGGACTTCTCTGGTGGGATCTCTGCCTTGGTACTCCCCAT
GATGAGAAGGCAGTCCCCAGAAGTCACAGCCTTCACCTTA
>Locus_13_Transcript_5/5_Confidence_0.667_Length_1480
GTTGCCTGTGCTTGGAATAGAAGATGTGTCATCTCCGACGGCCTGCGATGGCGAACCTAG
AAAAACCGAACCATAATCCAAAACTCTGGTATCAGCCATGTTTGTTGCGGGCACACCATT
CTGTCCATCCATGGTGCTGATCCTTCTAGAATATTCCATTTCCACGCTCACTTGTTTGCC
AATCAACCGTGTGCGCAAAAACTCCTTAGATTCACGAGCAAAAACTTCAGGCTGATTGTC
CTCTCTGCGAGGATTGCCTAGCTTAGGAGCTCTAATACTTGAAAGATTAACCCGTCGTTC
TGCTGAAGGACTGCCATATGGAGCAGCATCGTCAGCAACAATAATACAATCTCCGCTCAC
AACTTCTACCACTTTTCCAGTGAATTTCTGGTCATGGATAGGCTTCGAGTCTGTCACTGG
TGGCTTAAATCCATTCCACATTCGCAGTTGTTCATTTTTTGCCTTAAGTTCAGCATTCTT
CAGCTTAATTTTGACTTCAACATCTAGCATGTTCGCACTCCACTCAACATATTTCGCAAG
ACCATTTTCAACAAGCTCAAGGGACAAGTCCTTTGCAGTGTCACCATCAGGGTAATACAC
CGAACCAATTATATTATTAAAACTGTCTGTGCCCTCCACCACAATCCGCACATCTCTGTT
CAGAACTCGAGTCTCTGTGAAGTGCTTAGCTTGTCTTCCAAACCTGTCTGGTGGAATTTC
AGTAGAGACAGCTGATGCAGCAAGCCTTTGTGCTGTTGTCAGTGGTGCAGCTTCCACGGA
ATCGTCACCATTTGTAGTCTCTTCGGCGGTGCCCTCCACCTCAGCAATAACAGTAGGGTT
CGGTGGGCGTCTCCCCATGGACGGAGCCTGTACTCCAGCAACATATATCTGGACAAACTG
GAAACTTGGGAGCAAGTAAACACGAACAGTACTGCCATCACGAACTTGTTCAACAATTGC
TTCCAGACTCTTGCCTTTATGCGCAACCGCAAAACCCTTTGCATCAAAACCACTTGATTC
ACCAATTGCTGATGGTGGAAGATCTCTTACCGATTCTTCAGCAGCACCAGGTTCCTTGCT
CCAACGCCCTAGACCCTGTTGCTTAGCAACTTCCTCCAACCTTTGCAGCTCAGCAAGCGA
TGGGCTTTGTTCACCTCCCTTCGGGCCTTGCTCCTTTACCCTTGCCCATCCTGCAGCTAC
TACCAAGTAGGCAACATTCTTGTCGCCAAGGTAAACAGTACCAAATTCGCGTCCGATGTT
AGGAGCTGTGTAATCCACTCTGAATGTGACCTCCTTTCCTATGCAGTGTTTCCTCAGAAA
CTCCCTGCTTTCCCAAGCAAATGGCTCATCCACTCCATTACGACGAGCCATCCTTGGGGC
CATAAGGTATGACAGAGTGATGGACTTCTCTGGTGGGATCTCTGCCTTGGTACTCCCCAT
GATGAGAAGGCAGTCCCCAGAAGTCACAGCCTTCACCTTA
>Locus_14_Transcript_1/8_Confidence_0.333_Length_204
AAGACCATCTGCAAAGGTGTCCAAACCGAGCTGGGTCCGTATATGAGAAACATTGACTCA
TATTGTCCTGCCCTACGAGGCGAGGTTACCACACAGAGCGACATATATTGTGCTACCCTA
CAAGGACAGGTTACCACGCTGATGGAGAGGGCCAAGAATCTTCCCTACATATGCAACACT
CCTACTATATCCTACTGCAACATC
>Locus_14_Transcript_2/8_Confidence_0.389_Length_347
CCCAGCTCGGTTTGGACACCTTTGCAGATGGTCTTGCAGAGCGACTGTTGTGATACTTGT
GCCAGCAGCTGGCACAAGTATCACAACAGTCGCTCTGCAAGACCATCTGCAAAGGTGTCC
AAACCGAGCTGGGTCCGTATATGAGAAACATTGACTCATATTGTCCTGCCCTACGAGGCG
AGGTTACCACACAGAGCGACATATATTGTGCTACCCTACAAGGACAGGTTACCACACAGA
GCGACATATATTGTGCTACCCTACAAGGACAGGTTACCACGCTGATGGAGAGGGCCAAGA
ATCTTCCCTACATATGCAACACTCCTACTATATCCTACTGCAACATC
>Locus_14_Transcript_3/8_Confidence_0.278_Length_576
CCCAGCTCGGTTTGGACACCTTTGCAGATGGTCTTGCAGAGCGACTGTTGTGATACTTGT
GCCAGCAGCTGGCACAAGTATCACAACAGTCGCTCTGCAAGACCATCTGCAAAGGTGTCC
AAACCGAGCTGGGTCCGTATATGAGAAACATTGACTCATATTGTCCTACCCAACGAGGCG
AGGTTACCACACAGAGTGGCTTATATTGTGCTACCCTACAAGGACAGGTTACCACTCTGA
TGGAGAGGGCCAAGAATCTTCCCTACATATGCAACACTCCTGCTATATCCTACTGCAACA
TCCCCGTCACCACCAGTGGTGGATGTAACATGTCTTAATTAGCTTCCATTGGTGACCAAT
AAACTGTTTGGCACCGTTCCACCATATGGGATGAATAAAAAGTAGTCATCATGGACTCAC
ATATATATATGAACTATTGCAAACATCTCAGTATATGTATCATCAATACGCCGTCAATGT
TAAGTTTCAGGATCTAACTCCACATCTTCAATTACCACATATATGCGCACATATGTAATG
ATTCATGTGTTATGAGCTTGTGCTCGACGAAGAGGA
>Locus_14_Transcript_4/8_Confidence_0.389_Length_356
GGAGCCAATAAAGAAGTTGCAATATTGCCAGGATTACATAAATCAGCGATGCAATCCAGG
GAAAAAATCCATTCAGATGGTATAAGAGCTGCCAGGAGGTGCAGGGCCTATGCTGTCAGC
AGCTGGCACAAGTATCACAGCAGTCGCTCTGCAAGACCATCTGCAAAGGTGTCCAAACTG
AGCTGGGTCCGTATATGAGAAACATTGACTCATATTGTCCTGCCCTACGAGGCGAGGTTA
CCACACAGAGCGACATATATTGTGCTACCCTACAAGGACAGGTTACCACGCTGATGGAGA
GGGCCAAGAATCTTCCCTACATATGCAACACTCCTACTATATCCTACTGCAACATC
>Locus_14_Transcript_5/8_Confidence_0.111_Length_294
CTATATCCTACTGCAACATCCCCGTCACCACCAGTGGTGGATGTAACATGTCTTAATTAG
CTTCCATTGGTGACCAATAAACTGTTTGGCACCGTTCCACCATATGGGATGAATAAAAAG
TAGTCATCATGGACTCACATATATATATGAACTATTGCAAACATCTCAGTATATGTATCA
TCAATACGCCGTCAATGTTAAGTTTCAGGATCTAACTCCACATCTTCAATTACCACATAT
ATGCGCACATATGTAATGATTCATGTGTTATGAGCTTGTGCTCGACGAAGAGGA
>Locus_14_Transcript_6/8_Confidence_0.389_Length_342
CCCAGCTCGGTTTGGACACCTTTGCAGATGGTCTTGCAGAGCGACTGTTGTGATACTTGT
GCCAGCAGCTGGCACAAGTATCACAACAGTCGCTCTGCAAGACCATCTGCAAAGGTGTCC
AAACCGAGCTGGGTCCGTATATGAGAAACATTGACTCATATTGTCATACCCTACGAGGTG
AGGTTACCAGACAGAGTGACTTATATTGTTCTACCCTACAAGGAGTGTTACATATGTAGG
GAAGATTCTTGGCCCTCTCCATCAGTGTGGTAACCTCTCCTTGTAGGGTAGAACAATATA
AGTCACTCTGTCTGGTAACCTCACCTCGTAGGGTATGACAAT
>Locus_14_Transcript_7/8_Confidence_0.278_Length_274
CCCAGCTCGGTTTGGACACCTTTGCAGATGGTCTTGCAGAGCGACTGTTGTGATACTTGT
GCCAGCAGCTGGCACAAGTATCACAACAGTCGCTCTGCAAGACCATCTGCAAAGGTGTCC
AAACCGAGCTGGGTCCGTATATGAGAAACATTGACTCATATTGTCATACCCTACGAGGTG
AGGTTACCAGACAGAGTGACTTATATTGTTCTACCCTACAAGGAGAGGTTACCACACTGA
TGGAGAGGGCCAAGAATCTTCCCTACATATGTAA
>Locus_14_Transcript_8/8_Confidence_0.389_Length_302
CCCAGCTCGGTTTGGACACCTTTGCAGATGGTCTTGCAGAGCGACTGTTGTGATACTTGT
GCCAGCAGCTGGCACAAGTATCACAACAGTCGCTCTGCAAGACCATCTGCAAAGGTGTCC
AAACCGAGCTGGGTCCGTATATGAGAAACATTGACTCATATTGTCCTGCCCTACGAGGCG
AGGTTACCACACAGAGCGACATATATTGTGCTACCCTACAAGGACAGGTTACCACGCTGA
TGGAGAGGGCCAAGAATCTTCCCTACATATGCAACACTCCTACTATATCCTACTGCAACA
TC
>Locus_15_Transcript_1/3_Confidence_0.351_Length_136
TGGCATTGTACACTGGTGCTACAATGATGGTGATGCGCCGATTGTAGCTCTCTATGTCTT
CGACGTAAATAACAATGCGAATCAGCTTGAACCTAGACAGAAGGAAACTATACAAATTAA
TCTACATAGCGATATA
>Locus_15_Transcript_2/3_Confidence_0.351_Length_136
TGGCATTGTACACTGGTGCTACAATGATGGTGATGCGCCGATTGTAGCTCTCTATGTCTT
CGACGTAAATAACAATGCGAATCAGCTTGAACCTAGACAGAAGGAGTTCTTGTTGGCTGG
TAACAACAAGATAGGG
>Locus_15_Transcript_3/3_Confidence_0.568_Length_192
TGGCATTGTACACTGGTGCTACAATGATGGTGATGCGCCGATTGTAGCTCTCTATGTCTT
CGACGTAAATAACAATGCGAATCAGCTTGAACCTAGACAGAAGATAGGGCAACAAGTTGG
ACAAAACATATTCAGTGGATTCAATATCCAACTTCTTAGTGAGGCTCTTGGTATAAGCCA
ACAAGCAGCACA
>Locus_16_Transcript_1/2_Confidence_1.000_Length_1731
CTTTATTTGATTTGAATTTAGCTTCTCCATTTGTTAGACATGCAAGGTTACTTACATGAA
GACTAACCCCGGACGCATGCCTCCGATGCTCCGAAAGCTATACATTGCACTAAGAAGCAA
AGTATCATGCTTGACAAGCTGGAGGCGGGCAGGAAGGGCCCACGAACCATCCGCTTCTAC
TTCCCAATGAGAAATTTACTACTAGTTCACTCGATAGCAGGATGACCGTTGACCGGATAG
TTTAAACGCTCACGCAATGAACACCTGGATCCTATCTCCCATGCCGTCCTCAAAGTCGAG
CAGTATCTGGCCGTTCTGGGGGTTGTCTGAGTCTATAGGTGCATCACGGAGCCTTTCCAT
GATATTTGCTCCAGCCAGTCCTGGAATAACTTTTGTCATCCCTTCTAAGAATCCAGCAGG
TATCCTGGCATCCATTTTCTGGACTCCGTCTCTTCCTGTAATCCTTAGTCGAAGCGTGCG
GGACCACATCCCGCTTGAAGGACCTCTGCCTCCAGTGGAACCAGGATCATAGAGCTGAGG
CAGTATGTCAATAATAGGATCTTGTGATTTCTCAGTCCTTGACTCGGTGTCTCCTGATCT
GCTTGCTTCGCTTGTATAATCGTAAAAACCACTCCCGTAGGATGATTGAGCTGGTGTCGC
AATGTAGCGCTTTTCCTCTTCATAATAGTGGTTAAACCCTAGTGTATCCTTGATCTCCTC
AAATGATGGCAAACTACCTGGAGGAGGTATGCGACCACCTTTTATAGCAACGAGTGCATC
CTCCATTGCACGCATTGATACCCCAATTAGAGATAATGGGTAGGCTATGATTTTGTAACC
AATTTCTTCAAGTTCAAGAGGGCTCAGTATAGGAGTTTTACCACCACCTTCTAACATGTT
GGCCATTTTCGGAACTCCAGGTGAAACTGCACAAAACGCTTTCATCTCTTCCCTTGAAGC
AAGGGCATCAATAAATAGAACATCTGCCCCAGCATCAGCAAAAGCACGAGCTCTCCATAA
TGCTTCATCAAGAGACAAAGCTTGACGAGAGTCTGTCCTTGCCACAATAACAATGTCAGA
GCCACTCTCCTTCCTGGCATCTACAGCAGCTTTTATGTGCATAATTGCTTCCTCTCTTGA
CACAACTTTCCTTCCTTGTGTATGTCCACATGCTTTTGGTGACACCTGATCTTCAAGAAT
AATTCCAGCAAAACCAGCATTGATGAATCCTTTCACAGTCCTCTTAACATTCATAGAGTT
TCCATAACCATTATCAGCATCACCAATCACAGGCACCGATACCGCTTCAGTGATCAAACG
CCCTTGATCTACCATTTCACCATAGGAGATGAGACCAACATCTGGCAATCCAAGCCGTGC
AGCGGATATCGAGAACCCGCTCGTGAAGCAGGCCCTGAACCCAGCGCGCTCGACGAGGCG
CGCGCTGAGCGCGTCGTAGCAAGCGGGAGCCTGGTGGGCACCCGGCGTCTCCAGGACCCG
CCTGAGCGCTGCTGCGGGCAGCTCCCCGGCACCGGCGCCCGCGCTCCCTCCGGCTGCGGC
ATAGGAGCAGCGCGTGGAGATCCGGGCGCTGGCAGACGAGTGAAGGGCTCGTCGTTGGAG
GAGCGGGGGCGGCCGGACGCGGCAGGAGTCGGCGCGGCTTGAGGTGCACGGGGACAGCGA
GGCGGGCGGCTGGTGCAGGAGAGCGGCGTAGCACGCCATTTCCGCTGTCTG
>Locus_16_Transcript_2/2_Confidence_1.000_Length_1731
CTTTATTTGATTTGAATTTAGCTTCTCCATTTGTTAGACATGCAAGGTTACTTACATGAA
GACTAACCCCGGACGCATGCCTCCGATGCTCCGAAAGCTATACATTGCACTAAGAAGCAA
AGTATCATGCTTGACAAGCTGGAGGCGGGCAGGAAGGGCCCACGAACCATCCGCTTCTAC
TTCCCAATGAGAAATTTACTACTAGTTCACTCGATAGCAGGATGACCGTTGACCGGATAG
TTTAAACGCTCACGCAATGAACACCTGGATCCTATCTCCCATGCCGTCCTCAAAGTCGAG
CAGTATCTGGCCGTTCTGGGGGTTGTCTGAGTCTATAGGTGCATCACGGAGCCTTTCCAT
GATATTTGCTCCAGCCAGTCCTGGAATAACTTTTGTCATCCCTTCTAAGAATCCAGCAGG
TATCCTGGCATCCATTTTCTGGACTCCGTCTCTTCCTGTAATCCTTAGTCGAAGCGTGCG
GGACCACATCCCGCTTGAAGGACCTCTGCCTCCAGTGGAACCAGGATCATAGAGCTGAGG
CAGTATGTCAATAATAGGATCTTGTGATTTCTCAGTCCTTGACTCGGTGTCTCCTGATCT
GCTTGCTTCGCTTGTATAATCGTAAAAACCACTCCCGTAGGATGATTGAGCTGGTGTCGC
AATGTAGCGCTTTTCCTCTTCATAATAGTGGTTAAACCCTAGTGTATCCTTGATCTCCTC
AAATGATGGCAAACTACCTGGAGGAGGTATGCGACCACCTTTTATAGCAACGAGTGCATC
CTCCATTGCACGCATTGATACCCCAATTAGAGATAATGGGTAGGCTATGATTTTGTAACC
AATTTCTTCAAGTTCAAGAGGGCTCAGTATAGGAGTTTTACCACCACCTTCTAACATATT
GGCCATTTTTGGAACTCCAGGTGAAACTGCACAAAACGCCTTCATCTCTTCCCTTGAAGC
AAGGGCATCAATAAATAGAACATCTGCCCCAGCATCAGCAAAAGCACGAGCTCTCCATAA
TGCTTCATCAAGAGACAAAGCTTGACGAGAGTCTGTCCTTGCCACAATAACAATGTCAGA
GCCACTCTCCTTCCTGGCATCTACAGCAGCTTTTATGTGCATAATTGCTTCCTCTCTTGA
CACAACTTTCCTTCCTTGTGTATGTCCACATGCTTTTGGTGACACCTGATCTTCAAGAAT
AATTCCAGCAAAACCAGCATTGATGAATCCTTTCACAGTCCTCTTAACATTCATAGAGTT
TCCATAACCATTATCAGCATCACCAATCACAGGCACCGATACCGCTTCAGTGATCAAACG
CCCTTGATCTACCATTTCACCATAGGAGATGAGACCAACATCTGGCAATCCAAGCCGTGC
AGCGGATATCGAGAACCCGCTCGTGAAGCAGGCCCTGAACCCAGCGCGCTCGACGAGGCG
CGCGCTGAGCGCGTCGTAGCAAGCGGGAGCCTGGTGGGCACCCGGCGTCTCCAGGACCCG
CCTGAGCGCTGCTGCGGGCAGCTCCCCGGCACCGGCGCCCGCGCTCCCTCCGGCTGCGGC
ATAGGAGCAGCGCGTGGAGATCCGGGCGCTGGCAGACGAGTGAAGGGCTCGTCGTTGGAG
GAGCGGGGGCGGCCGGACGCGGCAGGAGTCGGCGCGGCTTGAGGTGCACGGGGACAGCGA
GGCGGGCGGCTGGTGCAGGAGAGCGGCGTAGCACGCCATTTCCGCTGTCTG
>Locus_17_Transcript_1/1_Confidence_1.000_Length_871
GACTGAGCAACCGCTCTAGCCCCCATCTTCTTCCTCCTTGGTTTCTCCAAATCTGGGCCG
TTAGGCCCCTCCCCCCTCCTCTCCGGCGTCTGCCGGCGGCGAGATTGGGTGAGGGACCCG
CCCCTGTACAGCAGTAGCTAGGTTGTCTTGGCTTGTTGCCGGTGTGAGCGATATGCTCGT
CTTCGGTGTGATGCCTATAGGGTGGAGGCCGGCGGCGCTTCCGAGTGGCGTCCGGCGGCG
GGCGATGGTGGGCTTCCTGGTAGCGGCGGCGTGGAGTCTGCGGCTGCTAGGACTTTCGGC
CATCGCGCACACCCCTAATAAACTCGAGGTTTGGTCATCAGACTCTATTCTGGTGGATAG
TGGAGGCCATGGCCTCTGTGTTTGGAGCTCCCTGAGTAGCCATGGCGGTGGAAGGAGAGC
TCTTGCGCAGGGATCTGGTGCTCTACGGGAAGAGGATCTAGCTGCGTTTGATGGCGTTTC
CAAGAGACGGCGCGTGCCGGAGCTATCCTTGGCCAAGGAGGCCAGCCAGGACTACCTCCA
CGCGGAGGCCCTTCTTCAGACTGGTCGCCGGAGCTCGGCACCTAGCTGCGAACAAGTGGT
GTGTCCCCGGGAGCGGCAAGGTGGCCGGCGGCTTTGCTCTTCGCCGGAAGTGAGATCTTC
CCGAGCTGCTTCTGCGACCTCGGCGTTGGCTGCGCCTCAAGGTCGCCGGCGAGCGGCGGA
GCAGGATCTTTGTCATGTGTCCTTGATTGCTTTTTCTGTTTGTTGCCAGGATCCTTTTTG
TAAAGTGCAGCCCCCTGATTTCTGGTCTTTTTGGACTGTAGATGACTATAGGGGGTTTTG
TGTAAATTTGTGCCCGCCAAGTAATTAATGC
>Locus_18_Transcript_1/10_Confidence_0.400_Length_950
ATTTATTGTCACTACCTCCCCGTGTCAGGATTGGGTAATTTGCGCGCCTGCTGCCTTCCT
TGGATGTGGTAGCCGTTTCTCAGGCTCCCTCTCCGGAATCGAACCCTAATTCTCCGTCAC
CCGTCACCACCATGGTAGGCCCCTATCCTACCATCGAAAGTTGATAGGGCAGAAATTTGA
ATGATGCGTCGCCGGCACGAGGGCCGTGCGATCCGTCGAGTTATCATGAATCATCGGATC
AGCGGGCAGAGCCCGCGTCAGCCTTTTATCTAATAAATGCGCCCCTCCCAGAAGTCGGGG
TTTGTTGCACGTATTAGCTCTAGAATTACTACGGTTATCCGAGTAGCACGTACCATCAAA
CAAACTATAACTGATTTAATGAGCCATTCGCAGTTTCACAGTTCAAATTGGTTGATCCTG
CCAGTAGTCATATGCTTGTCTCAAAGATTAAGCCATGCATGTGCAAGTATGAACCAATTT
GAACTGTGAAACTGCGAATGGCTCATTAAATCAGTTATAGTTTGTTTGATGGTACGTGCT
ACTCGGATAACCGTAGTAATTCTAGAGCTAATACGTGCAACAAACCCCGACTTCTGGGAG
GGGCGCATTTATTAGATAAAAGGCTGACGCGGGCTCTGCCCGCTGATCCGATGATTCATG
ATAACTCGACGGATCGCACGGCCCTCGTGCCGGCGACGCATCATTCAAATTTCTGCCCTA
TCAACTTTCGATGGTAGGATAGGGGCCTACCATGGTGGTGACGGGTGACGGAGAATTAGG
GTTCGATTCCGGAGAGGGAGCCTGAGAAACGGCTACCACATCCAAGGAAGGCAGCAGGCG
CGCAAATTACCCAATCCTGACACGGGGAGGTAGTGACAATAAATAACAATACCGGGCGCA
TTAGTGTCTGGTAATTGGAATGAGTACAATCTAAATCCCTTAACGAGGAT
>Locus_18_Transcript_2/10_Confidence_0.225_Length_537
ATTTATTGTCACTACCTCCCCGTGTCAGGATTGGGTAATTTGCGCGCCTGCTGCCTTCCT
TGGATGTGGTAGCCGTTTCTCAGGCTCCCTCTCCGGAATCGAACCCTAATTCTCCGTCAC
CCGTCACCACCATGGTAGGCCCCTATCCTACCATCGAAAGTTGATAGGGCAGAAATTTGA
ATGATGCGTCGCCGGCACGAGGGCCGTGCGATCCGTCGAGTTATCATGAATCATCGGATC
AGCGGGCAGAGCCCGCGTCAGCCTTTTATCTAATAAATGCGCCCCTCCCAGAAGTCGGGG
TTTGTTGCACGTATTAGCTCTAGAATTACTACGGTTATCCGAGTAGCACGTACCATCAAA
CAAACTATAACTGATTTAATGAGCCATTCGCAGTTTCACAGTTCAAATTGGTTCATACTT
GCACATGCATGGCTTAATCTTTGAGACAAGCATATGACTACTGGCAGGATCAACCAATTT
GAACTGTGAAACTGCGAATGGCTCATTAAATCAGTTATAGTTTGTTTGATGGTACGT
>Locus_18_Transcript_3/10_Confidence_0.325_Length_1898
TAAACGTTCCCAGTCGGTATGATTCCCCAAAAAGGTGATTGCCGCGTTACGTTTTTCGTG
TTCCATATGGGCTACTTCTCCTCAGTCGCTCTGGGTGGTCATCCATGTTAACCACGGATA
ATGCGCTTATCCGGTGTCGTCCACGATACTTGGGAGTCACTGGCCCGGTCTCGTAAACGT
TCCTAGTCGGTATGATTCCCCAAAAAGGTGATTGCCGCGTTACGTTTTCGTGTTCCATAT
GGGCTACTTCTCCTCAGTCGCTCTGGGTGGTCATCCGCGGTAGGCACATTCCATCGCCTC
TAGTCCCTTCAGAGAAATGTTGCCCCATGACGGTATCGTTATTGGTGTAACACCCGCGCG
CCGTGGACACTCAGGACGCCTTCGTGCAGGCCATTCCCCCGTGCTATGCGTGGGGGGAGG
CTTGGTTGGCTTGACCGATGTGGATACGCGAGCGGATGAGTAGCTTTGGACCCGTGTCTG
TTGTTAGATCCCCCGTCCTCGTGCGGCCGACTAGCGACGCCGTGTCCCGTCATTCGTGTG
GCTTATGTTACTGTTGCCTTTCAAGTGCTTGCGTGCATGTACCCGACCTACGGGAAGTGG
TGCTTTGTACACGCTTGCCTCGCGGCGGACACCTCTGGGTGTTCCGCTGCGGCCTAATGG
CGCTTGCGGCGTTACCTCGTGGTACTGGCACGTTTTGTGCTCGGTGCTATCAAGGAAGCC
TCGCTCTCGCTATTGGTTTCGGATGCCGCTCACGATAATGGTTAATGGCCCTTCTGGTTG
CCGCTCACGATAAAGGTTAATAGCCCTTCTGGTTGTCGCTAGTCCCACCTGAAAAGAAGC
TTTCTGGATCTGAACGGCGGTAGTACGGTGTGTTGCATGTATTTCCCACAGTTTGTGGGG
AGAAGCAACACGCTTGGAAACCTCTCTAGTAGGAAAAGGAAAGCTTAGTCCCGTTCAAGT
GCGACAACCGGACCGGCTATTGACCTCAAAACAAGCTCTCTGGATCAGAACGGTCTTAGT
ACGGGGTGTTGCATGTATTCCCCACATTTTGTGGTAGGAGACGCATCACGCTGGAAATGT
CTCTAGTAGGAGAAGGAAAGCTTAGTCCCGCTTAATAGCGACAACCAGACCGGCTGTTGA
CCCACCTCAAAAGAAGCGATCTAGATCAGAACGGTCTTAGTACGGGGTGTTGCATGTATC
CCCCACAGTTTGTGGTAGGAGACGCAACACGCTGGAAATGTCTCTAGTAGGTGAAGGAAA
GCTTAGTCCCGATGAATTGCGACAACCGGACCGGCTGTTGTCTGCCTGCAAGGGCGGATG
ACTACCGTCGCTGGACGTCGAAGAGGACTCGCTACCTGGTTGATCCTGCCAGTAGTCATA
TGCTTGTCTCAAAGATTAAGCCATGCATGTGCAAGTATGAACCAATTTGAACTGTGAAAC
TGCGAATGGCTCATTAAATCAGTTATAGTTTGTTTGATGGTACGTGCTACTCGGATAACC
GTAGTAATTCTAGAGCTAATACGTGCAACAAACCCCGACTTCTGGGAGGGGCGCATTTAT
TAGATAAAAGGCTGACGCGGGCTCTGCCCGCTGATCCGATGATTCATGATAACTCGACGG
ATCGCACGGCCCTCGTGCCGGCGACGCATCATTCAAATTTCTGCCCTATCAACTTTCGAT
GGTAGGATAGGGGCCTACCATGGTGGTGACGGGTGACGGAGAATTAGGGTTCGATTCCGG
AGAGGGAGCCTGAGAAACGGCTACCACATCCAAGGAAGGCAGCAGGCGCGCAAATTACCC
AATCCTGACACGGGGAGGTAGTGACAATAAATAACAATACCGGGCGCATTAGTGTCTGGT
AATTGGAATGAGTACAATCTAAATCCCTTAACGAGGAT
>Locus_18_Transcript_4/10_Confidence_0.325_Length_1832
ATTTATTGTCACTACCTCCCCGTGTCAGGATTGGGTAATTTGCGCGCCTGCTGCCTTCCT
TGGATGTGGTAGCCGTTTCTCAGGCTCCCTCTCCGGAATCGAACCCTAATTCTCCGTCAC
CCGTCACCACCATGGTAGGCCCCTATCCTACCATCGAAAGTTGATAGGGCAGAAATTTGA
ATGATGCGTCGCCGGCACGAGGGCCGTGCGATCCGTCGAGTTATCATGAATCATCGGATC
AGCGGGCAGAGCCCGCGTCAGCCTTTTATCTAATAAATGCGCCCCTCCCAGAAGTCGGGG
TTTGTTGCACGTATTAGCTCTAGAATTACTACGGTTATCCGAGTAGCACGTACCATCAAA
CAAACTATAACTGATTTAATGAGCCATTCGCAGTTTCACAGTTCAAATTGGTTCATACTT
GCACATGCATGGCTTAATCTTTGAGACAAGCATATGACTACTGGCAGGATCAACCAGGTA
GCGAGTCCTCTTCGACGTCCAGCGACGGTAGTCATCCGCCCTTGCAGGCAGACAACAGCC
GGTCCGGTTGTCGCAATTCATCGGGACTAAGCTTTCCTTCACCTACTAGAGACATTTCCA
GCGTGTTGCGTCTCCTACCACAAACTGTGGGGGATACATGCAACACCCCGTACTAAGACC
GTTCTGATCTAGATCGCTTCTTTTGAGGTGGGTCAACAGCCGGTCTGGTTGTCGCTATTA
AGCGGGACTAAGCTTTCCTTCTCCTACTAGAGACATTTCCAGCGTGATGCGTCTCCTACC
ACAAAATGTGGGGAATACATGCAACACCCCGTACTAAGACCGTTCTGATCCAGAGAGCTT
GTTTTGAGGTCAATAGCCGGTCCGGTTGTCGCACTTGAACGGGACTAAGCTTTCCTTTTC
CTACTAGAGAGGTTTCCAAGCGTGTTGCTTCTCCCCACAAACTGTGGGAAATACATGCAA
CACACCGTACTACCGCCGTTCAGATCTAGAAAGCTTCTTTTCAGGTGGGACTAGCGACAA
CCAGAAGGGCTATTAACCTTTATCGTGAGCGGCAACCAGAAGGGCCATTAACCATTATCG
TGAGCGGCATCCGAAACCAATAGCGAGAGCGAGGCTTCCTTGATAGCACCGAGCACAAAA
CGTGCCAGTACCACGAGGTAACGCCGCAAGCGCCATTAGGCCGCAGCGGAACACCCAGAG
GTGTCCGCCGCGAGGCAAGCGTGTACAAAGCACCACTTCCCGTAGGTCGGGTACATGCAC
GCAAGCACTTGAAAGGCAACAGTAACATAAGCCACACGAATGACGGGACACGGCGTCGCT
AGTCGGCCGCACGAGGACGGGGGATCTAACAACAGACACGGGTCCAAAGCTACTCATCCG
CTCGCGTATCCACATCGGTCAAGCCAACCAAGCCTCCCCCCACGCATAGCACGGGGGAAT
GGCCTGCACGAAGGCGTCCTGAGTGTCCACGGCGCGCGGGTGTTACACCAATAACGATAC
CGTCATGGGGCAACATTTCTCTGAAGGGACTAGAGGCGATGGAATGTGCCTACCGCGGAT
GACCACCCAGAGCGACTGAGGAGAAGTAGCCCATATGGAACACGAAAACGTAACGCGGCA
ATCACCTTTTTGGGGAATCATACCGACTAGGAACGTTTACGAGACCGGGCCAGTGACTCC
CAAGTATCGTGGACGACACCGGATAAGCGCATTATCCGTGGTTAACATGGATGACCACCC
AGAGCGACTGAGGAGAAGTAGCCCATATGGAACACGAAAAACGTAACGCGGCAATCACCT
TTTTGGGGAATCATACCGACTGGGAACGTTTA
>Locus_18_Transcript_5/10_Confidence_0.375_Length_1898
TAAACGTTCCCAGTCGGTATGATTCCCCAAAAAGGTGATTGCCGCGTTACGTTTTTCGTG
TTCCATATGGGCTACTTCTCCTCAGTCGCTCTGGGTGGTCATCCATGTTAACCACGGATA
ATGCGCTTATCCGGTGTCGTCCACGATACTTGGGAGTCACTGGCCCGGTCTCGTAAACGT
TCCTAGTCGGTATGATTCCCCAAAAAGGTGATTGCCGCGTTACGTTTTCGTGTTCCATAT
GGGCTACTTCTCCTCAGTCGCTCTGGGTGGTCATCCGCGGTAGGCACATTCCATCGCCTC
TAGTCCCTTCAGAGAAATGTTGCCCCATGACGGTATCGTTATTGGTGTAACACCCGCGCG
CCGTGGACACTCAGGACGCCTTCGTGCAGGCCATTCCCCCGTGCTATGCGTGGGGGGAGG
CTTGGTTGGCTTGACCGATGTGGATACGCGAGCGGATGAGTAGCTTTGGACCCGTGTCTG
TTGTTAGATCCCCCGTCCTCGTGCGGCCGACTAGCGACGCCGTGTCCCGTCATTCGTGTG
GCTTATGTTACTGTTGCCTTTCAAGTGCTTGCGTGCATGTACCCGACCTACGGGAAGTGG
TGCTTTGTACACGCTTGCCTCGCGGCGGACACCTCTGGGTGTTCCGCTGCGGCCTAATGG
CGCTTGCGGCGTTACCTCGTGGTACTGGCACGTTTTGTGCTCGGTGCTATCAAGGAAGCC
TCGCTCTCGCTATTGGTTTCGGATGCCGCTCACGATAATGGTTAATGGCCCTTCTGGTTG
CCGCTCACGATAAAGGTTAATAGCCCTTCTGGTTGTCGCTAGTCCCACCTGAAAAGAAGC
TTTCTGGATCTGAACGGCGGTAGTACGGTGTGTTGCATGTATTTCCCACAGTTTGTGGGG
AGAAGCAACACGCTTGGAAACCTCTCTAGTAGGAAAAGGAAAGCTTAGTCCCGTTCAAGT
GCGACAACCGGACCGGCTATTGACCTCAAAACAAGCTCTCTGGATCAGAACGGTCTTAGT
ACGGGGTGTTGCATGTATTCCCCACATTTTGTGGTAGGAGACGCATCACGCTGGAAATGT
CTCTAGTAGGAGAAGGAAAGCTTAGTCCCGCTTAATAGCGACAACCGGACCGGCTGTTGA
CCCACCTCAAAACAAGCCTTCTGGATCAGAACGGTCTTAGTACGGGGTGTTGCATGTATT
CCCCACAGTTTGTGGTAGGAGACGCAACACGCTGGAAATGTCTCTAGTAGGTGAAGGAAA
GCTTAGTCCCGATGAATTGCGACAACCGGACCGGCTGTTGTCTGCCTGCAAGGGCGGATG
ACTACCGTCGCTGGACGTCGAAGAGGACTCGCTACCTGGTTGATCCTGCCAGTAGTCATA
TGCTTGTCTCAAAGATTAAGCCATGCATGTGCAAGTATGAACCAATTTGAACTGTGAAAC
TGCGAATGGCTCATTAAATCAGTTATAGTTTGTTTGATGGTACGTGCTACTCGGATAACC
GTAGTAATTCTAGAGCTAATACGTGCAACAAACCCCGACTTCTGGGAGGGGCGCATTTAT
TAGATAAAAGGCTGACGCGGGCTCTGCCCGCTGATCCGATGATTCATGATAACTCGACGG
ATCGCACGGCCCTCGTGCCGGCGACGCATCATTCAAATTTCTGCCCTATCAACTTTCGAT
GGTAGGATAGGGGCCTACCATGGTGGTGACGGGTGACGGAGAATTAGGGTTCGATTCCGG
AGAGGGAGCCTGAGAAACGGCTACCACATCCAAGGAAGGCAGCAGGCGCGCAAATTACCC
AATCCTGACACGGGGAGGTAGTGACAATAAATAACAATACCGGGCGCATTAGTGTCTGGT
AATTGGAATGAGTACAATCTAAATCCCTTAACGAGGAT
>Locus_18_Transcript_6/10_Confidence_0.375_Length_1832
ATTTATTGTCACTACCTCCCCGTGTCAGGATTGGGTAATTTGCGCGCCTGCTGCCTTCCT
TGGATGTGGTAGCCGTTTCTCAGGCTCCCTCTCCGGAATCGAACCCTAATTCTCCGTCAC
CCGTCACCACCATGGTAGGCCCCTATCCTACCATCGAAAGTTGATAGGGCAGAAATTTGA
ATGATGCGTCGCCGGCACGAGGGCCGTGCGATCCGTCGAGTTATCATGAATCATCGGATC
AGCGGGCAGAGCCCGCGTCAGCCTTTTATCTAATAAATGCGCCCCTCCCAGAAGTCGGGG
TTTGTTGCACGTATTAGCTCTAGAATTACTACGGTTATCCGAGTAGCACGTACCATCAAA
CAAACTATAACTGATTTAATGAGCCATTCGCAGTTTCACAGTTCAAATTGGTTCATACTT
GCACATGCATGGCTTAATCTTTGAGACAAGCATATGACTACTGGCAGGATCAACCAGGTA
GCGAGTCCTCTTCGACGTCCAGCGACGGTAGTCATCCGCCCTTGCAGGCAGACAACAGCC
GGTCCGGTTGTCGCAATTCATCGGGACTAAGCTTTCCTTCACCTACTAGAGACATTTCCA
GCGTGTTGCGTCTCCTACCACAAACTGTGGGGAATACATGCAACACCCCGTACTAAGACC
GTTCTGATCCAGAAGGCTTGTTTTGAGGTGGGTCAACAGCCGGTCCGGTTGTCGCTATTA
AGCGGGACTAAGCTTTCCTTCTCCTACTAGAGACATTTCCAGCGTGATGCGTCTCCTACC
ACAAAATGTGGGGAATACATGCAACACCCCGTACTAAGACCGTTCTGATCCAGAGAGCTT
GTTTTGAGGTCAATAGCCGGTCCGGTTGTCGCACTTGAACGGGACTAAGCTTTCCTTTTC
CTACTAGAGAGGTTTCCAAGCGTGTTGCTTCTCCCCACAAACTGTGGGAAATACATGCAA
CACACCGTACTACCGCCGTTCAGATCTAGAAAGCTTCTTTTCAGGTGGGACTAGCGACAA
CCAGAAGGGCTATTAACCTTTATCGTGAGCGGCAACCAGAAGGGCCATTAACCATTATCG
TGAGCGGCATCCGAAACCAATAGCGAGAGCGAGGCTTCCTTGATAGCACCGAGCACAAAA
CGTGCCAGTACCACGAGGTAACGCCGCAAGCGCCATTAGGCCGCAGCGGAACACCCAGAG
GTGTCCGCCGCGAGGCAAGCGTGTACAAAGCACCACTTCCCGTAGGTCGGGTACATGCAC
GCAAGCACTTGAAAGGCAACAGTAACATAAGCCACACGAATGACGGGACACGGCGTCGCT
AGTCGGCCGCACGAGGACGGGGGATCTAACAACAGACACGGGTCCAAAGCTACTCATCCG
CTCGCGTATCCACATCGGTCAAGCCAACCAAGCCTCCCCCCACGCATAGCACGGGGGAAT
GGCCTGCACGAAGGCGTCCTGAGTGTCCACGGCGCGCGGGTGTTACACCAATAACGATAC
CGTCATGGGGCAACATTTCTCTGAAGGGACTAGAGGCGATGGAATGTGCCTACCGCGGAT
GACCACCCAGAGCGACTGAGGAGAAGTAGCCCATATGGAACACGAAAACGTAACGCGGCA
ATCACCTTTTTGGGGAATCATACCGACTAGGAACGTTTACGAGACCGGGCCAGTGACTCC
CAAGTATCGTGGACGACACCGGATAAGCGCATTATCCGTGGTTAACATGGATGACCACCC
AGAGCGACTGAGGAGAAGTAGCCCATATGGAACACGAAAAACGTAACGCGGCAATCACCT
TTTTGGGGAATCATACCGACTGGGAACGTTTA
>Locus_18_Transcript_7/10_Confidence_0.075_Length_1126
TAAACGTTCCCAGTCGGTATGATTCCCCAAAAAGGTGATTGCCGCGTTACGTTTTTCGTG
TTCCATATGGGCTACTTCTCCTCAGTCGCTCTGGGTGGTCATCCATGTTAACCACGGATA
ATGCGCTTATCCGGTGTCGTCCACGATACTTGGGAGTCACTGGCCCGGTCTCGTAAACGT
TCCTAGTCGGTATGATTCCCCAAAAAGGTGATTGCCGCGTTACGTTTTCGTGTTCCATAT
GGGCTACTTCTCCTCAGTCGCTCTGGGTGGTCATCCGCGGTAGGCACATTCCATCGCCTC
TAGTCCCTTCAGAGAAATGTTGCCCCATGACGGTATCGTTATTGGTGTAACACCCGCGCG
CCGTGGACACTCAGGACGCCTTCGTGCAGGCCATTCCCCCGTGCTATGCGTGGGGGGAGG
CTTGGTTGGCTTGACCGATGTGGATACGCGAGCGGATGAGTAGCTTTGGACCCGTGTCTG
TTGTTAGATCCCCCGTCCTCGTGCGGCCGACTAGCGACGCCGTGTCCCGTCATTCGTGTG
GCTTATGTTACTGTTGCCTTTCAAGTGCTTGCGTGCATGTACCCGACCTACGGGAAGTGG
TGCTTTGTACACGCTTGCCTCGCGGCGGACACCTCTGGGTGTTCCGCTGTGGCCTAATGG
CGCTTGCGGCGTTACCTCGTGGTACTGGCACGTTTCGTGCTCGGTGCTATCAAGGAAGCC
TCGCTCTTGCTGTTGGTTTCGGATGCCGCTCACGATAATGGTTAATGGCCCTTCTGGTTG
CCGCTCACGATAAAGGTTAATAGCCCTTCTGGTTGTCGCTAGTCCCACCTGAAAAGAAGC
TTTCTGGATCTGAACGGCGGTAGTACGGTGTGTTGCATGTATTTCCCACAGTTTGTGGGG
AGAAGCAACACGCTTGGAAACCTCTCTAGTAGGAAAAGGAAAGCTTAGTCCCGTTCAAGT
GCGACAACCGGACCGGCTATTGACCTCAAAACAAGCTCTCTGGATCAGAACGGTCTTAGT
ACGGGGTGTTGCATGTATTCCCCACATTTTGTGGTAGGAGACGCATCACGCTGGAAATGT
CTCTAGTAGGAGAAGGAAAGCTTAGTCCCGCTTAATAGCGACAACC
>Locus_18_Transcript_8/10_Confidence_0.375_Length_1832
ATTTATTGTCACTACCTCCCCGTGTCAGGATTGGGTAATTTGCGCGCCTGCTGCCTTCCT
TGGATGTGGTAGCCGTTTCTCAGGCTCCCTCTCCGGAATCGAACCCTAATTCTCCGTCAC
CCGTCACCACCATGGTAGGCCCCTATCCTACCATCGAAAGTTGATAGGGCAGAAATTTGA
ATGATGCGTCGCCGGCACGAGGGCCGTGCGATCCGTCGAGTTATCATGAATCATCGGATC
AGCGGGCAGAGCCCGCGTCAGCCTTTTATCTAATAAATGCGCCCCTCCCAGAAGTCGGGG
TTTGTTGCACGTATTAGCTCTAGAATTACTACGGTTATCCGAGTAGCACGTACCATCAAA
CAAACTATAACTGATTTAATGAGCCATTCGCAGTTTCACAGTTCAAATTGGTTCATACTT
GCACATGCATGGCTTAATCTTTGAGACAAGCATATGACTACTGGCAGGATCAACCAGGTA
GCGAGTCCTCTTCGACGTCCAGCGACGGTAGTCATCCGCCCTTGCAGGCAGACAACAGCC
GGTCCGGTTGTCGCAATTCATCGGGACTAAGCTTTCCTTCACCTACTAGAGACATTTCCA
GCGTGTTGCGTCTCCTACCACAAACTGTGGGGAATACATGCAACACCCCGTACTAAGTCC
GTTCTGATCCAGATGGCTTCTTTTGAGGTGGGTCAACAGCCGTTCCGGTTGTCGCTATTA
AGCGGGACTAAGCTTTCCTTCTCCTACTAGAGACATTTCCAGCGTGATGCGTCTCCTACC
ACAAAATGTGGGGAATACATGCAACACCCCGTACTAAGACCGTTCTGATCCAGAGAGCTT
GTTTTGAGGTCAATAGCCGGTCCGGTTGTCGCACTTGAACGGGACTAAGCTTTCCTTTTC
CTACTAGAGAGGTTTCCAAGCGTGTTGCTTCTCCCCACAAACTGTGGGAAATACATGCAA
CACACCGTACTACCGCCGTTCAGATCTAGAAAGCTTCTTTTCAGGTGGGACTAGCGACAA
CCAGAAGGGCTATTAACCTTTATCGTGAGCGGCAACCAGAAGGGCCATTAACCATTATCG
TGAGCGGCATCCGAAACCAACAGCAAGAGCGAGGCTTCCTTGATAGCACCGAGCACGAAA
CGTGCCAGTACCACGAGGTAACGCCGCAAGCGCCATTAGGCCACAGCGGAACACCGAGAG
GTGTCCGCCGCGAGGCAAGCGTGTACAAAGCACCACTTCCCGTAGGTCGGGTACATGCAC
GCAAGCACTTGAAAGGCAACAGTAACATAAGCCACACGAATGACGGGACACGGCGTCGCT
AGTCGGCCGCACGAGGACGGGGGATCTAACAACAGACACGGGTCCAAAGCTACTCATCCG
CTCGCGTATCCACATCGGTCAAGCCAACCAAGCCTCCCCCCACGCATAGCACGGGGGAAT
GGCCTGCACGAAGGCGTCCTGAGTGTCCACGGCGCGCGGGTGTTACACCAATAACGATAC
CGTCATGGGGCAACATTTCTCTGAAGGGACTAGAGGCGATGGAATGTGCCTACCGCGGAT
GACCACCCAGAGCGACTGAGGAGAAGTAGCCCATATGGAACACGAAAACGTAACGCGGCA
ATCACCTTTTTGGGGAATCATACCGACTAGGAACGTTTACGAGACCGGGCCAGTGACTCC
CAAGTATCGTGGACGACACCGGATAAGCGCATTATCCGTGGTTAACATGGATGACCACCC
AGAGCGACTGAGGAGAAGTAGCCCATATGGAACACGAAAAACGTAACGCGGCAATCACCT
TTTTGGGGAATCATACCGACTGGGAACGTTTA
>Locus_18_Transcript_9/10_Confidence_0.375_Length_1898
TAAACGTTCCCAGTCGGTATGATTCCCCAAAAAGGTGATTGCCGCGTTACGTTTTTCGTG
TTCCATATGGGCTACTTCTCCTCAGTCGCTCTGGGTGGTCATCCATGTTAACCACGGATA
ATGCGCTTATCCGGTGTCGTCCACGATACTTGGGAGTCACTGGCCCGGTCTCGTAAACGT
TCCTAGTCGGTATGATTCCCCAAAAAGGTGATTGCCGCGTTACGTTTTCGTGTTCCATAT
GGGCTACTTCTCCTCAGTCGCTCTGGGTGGTCATCCGCGGTAGGCACATTCCATCGCCTC
TAGTCCCTTCAGAGAAATGTTGCCCCATGACGGTATCGTTATTGGTGTAACACCCGCGCG
CCGTGGACACTCAGGACGCCTTCGTGCAGGCCATTCCCCCGTGCTATGCGTGGGGGGAGG
CTTGGTTGGCTTGACCGATGTGGATACGCGAGCGGATGAGTAGCTTTGGACCCGTGTCTG
TTGTTAGATCCCCCGTCCTCGTGCGGCCGACTAGCGACGCCGTGTCCCGTCATTCGTGTG
GCTTATGTTACTGTTGCCTTTCAAGTGCTTGCGTGCATGTACCCGACCTACGGGAAGTGG
TGCTTTGTACACGCTTGCCTCGCGGCGGACACCTCTGGGTGTTCCGCTGCGGCCTAATGG
CGCTTGCGGCGTTACCTCGTGGTACTGGCACGTTTTGTGCTCGGTGCTATCAAGGAAGCC
TCGCTCTCGCTATTGGTTTCGGATGCCGCTCACGATAATGGTTAATGGCCCTTCTGGTTG
CCGCTCACGATAAAGGTTAATAGCCCTTCTGGTTGTCGCTAGTCCCACCTGAAAAGAAGC
TTTCTGGATCTGAACGGCGGTAGTACGGTGTGTTGCATGTATTTCCCACAGTTTGTGGGG
AGAAGCAACACGCTTGGAAACCTCTCTAGTAGGAAAAGGAAAGCTTAGTCCCGTTCAAGT
GCGACAACCGGACCGGCTATTGACCTCAAAACAAGCTCTCTGGATCAGAACGGTCTTAGT
ACGGGGTGTTGCATGTATTCCCCACATTTTGTGGTAGGAGACGCATCACGCTGGAAATGT
CTCTAGTAGGAGAAGGAAAGCTTAGTCCCGCTTAATAGCGACAACCGGAACGGCTGTTGA
CCCACCTCAAAAGAAGCCATCTGGATCAGAACGGACTTAGTACGGGGTGTTGCATGTATT
CCCCACAGTTTGTGGTAGGAGACGCAACACGCTGGAAATGTCTCTAGTAGGTGAAGGAAA
GCTTAGTCCCGATGAATTGCGACAACCGGACCGGCTGTTGTCTGCCTGCAAGGGCGGATG
ACTACCGTCGCTGGACGTCGAAGAGGACTCGCTACCTGGTTGATCCTGCCAGTAGTCATA
TGCTTGTCTCAAAGATTAAGCCATGCATGTGCAAGTATGAACCAATTTGAACTGTGAAAC
TGCGAATGGCTCATTAAATCAGTTATAGTTTGTTTGATGGTACGTGCTACTCGGATAACC
GTAGTAATTCTAGAGCTAATACGTGCAACAAACCCCGACTTCTGGGAGGGGCGCATTTAT
TAGATAAAAGGCTGACGCGGGCTCTGCCCGCTGATCCGATGATTCATGATAACTCGACGG
ATCGCACGGCCCTCGTGCCGGCGACGCATCATTCAAATTTCTGCCCTATCAACTTTCGAT
GGTAGGATAGGGGCCTACCATGGTGGTGACGGGTGACGGAGAATTAGGGTTCGATTCCGG
AGAGGGAGCCTGAGAAACGGCTACCACATCCAAGGAAGGCAGCAGGCGCGCAAATTACCC
AATCCTGACACGGGGAGGTAGTGACAATAAATAACAATACCGGGCGCATTAGTGTCTGGT
AATTGGAATGAGTACAATCTAAATCCCTTAACGAGGAT
>Locus_18_Transcript_10/10_Confidence_0.375_Length_1832
ATTTATTGTCACTACCTCCCCGTGTCAGGATTGGGTAATTTGCGCGCCTGCTGCCTTCCT
TGGATGTGGTAGCCGTTTCTCAGGCTCCCTCTCCGGAATCGAACCCTAATTCTCCGTCAC
CCGTCACCACCATGGTAGGCCCCTATCCTACCATCGAAAGTTGATAGGGCAGAAATTTGA
ATGATGCGTCGCCGGCACGAGGGCCGTGCGATCCGTCGAGTTATCATGAATCATCGGATC
AGCGGGCAGAGCCCGCGTCAGCCTTTTATCTAATAAATGCGCCCCTCCCAGAAGTCGGGG
TTTGTTGCACGTATTAGCTCTAGAATTACTACGGTTATCCGAGTAGCACGTACCATCAAA
CAAACTATAACTGATTTAATGAGCCATTCGCAGTTTCACAGTTCAAATTGGTTCATACTT
GCACATGCATGGCTTAATCTTTGAGACAAGCATATGACTACTGGCAGGATCAACCAGGTA
GCGAGTCCTCTTCGACGTCCAGCGACGGTAGTCATCCGCCCTTGCAGGCAGACAACAGCC
GGTCCGGTTGTCGCAATTCATCGGGACTAAGCTTTCCTTCACCTACTAGAGACATTTCCA
GCGTGTTGCGTCTCCTACCACAAACTGTGGGGAATACATGCAACACCCCGTACTAAGTCC
GTTCTGATCCAGATGGCTTCTTTTGAGGTGGGTCAACAGCCGTTCCGGTTGTCGCTATTA
AGCGGGACTAAGCTTTCCTTCTCCTACTAGAGACATTTCCAGCGTGATGCGTCTCCTACC
ACAAAATGTGGGGAATACATGCAACACCCCGTACTAAGACCGTTCTGATCCAGAGAGCTT
GTTTTGAGGTCAATAGCCGGTCCGGTTGTCGCACTTGAACGGGACTAAGCTTTCCTTTTC
CTACTAGAGAGGTTTCCAAGCGTGTTGCTTCTCCCCACAAACTGTGGGAAATACATGCAA
CACACCGTACTACCGCCGTTCAGATCTAGAAAGCTTCTTTTCAGGTGGGACTAGCGACAA
CCAGAAGGGCTATTAACCTTTATCGTGAGCGGCAACCAGAAGGGCCATTAACCATTATCG
TGAGCGGCATCCGAAACCAATAGCGAGAGCGAGGCTTCCTTGATAGCACCGAGCACAAAA
CGTGCCAGTACCACGAGGTAACGCCGCAAGCGCCATTAGGCCGCAGCGGAACACCCAGAG
GTGTCCGCCGCGAGGCAAGCGTGTACAAAGCACCACTTCCCGTAGGTCGGGTACATGCAC
GCAAGCACTTGAAAGGCAACAGTAACATAAGCCACACGAATGACGGGACACGGCGTCGCT
AGTCGGCCGCACGAGGACGGGGGATCTAACAACAGACACGGGTCCAAAGCTACTCATCCG
CTCGCGTATCCACATCGGTCAAGCCAACCAAGCCTCCCCCCACGCATAGCACGGGGGAAT
GGCCTGCACGAAGGCGTCCTGAGTGTCCACGGCGCGCGGGTGTTACACCAATAACGATAC
CGTCATGGGGCAACATTTCTCTGAAGGGACTAGAGGCGATGGAATGTGCCTACCGCGGAT
GACCACCCAGAGCGACTGAGGAGAAGTAGCCCATATGGAACACGAAAACGTAACGCGGCA
ATCACCTTTTTGGGGAATCATACCGACTAGGAACGTTTACGAGACCGGGCCAGTGACTCC
CAAGTATCGTGGACGACACCGGATAAGCGCATTATCCGTGGTTAACATGGATGACCACCC
AGAGCGACTGAGGAGAAGTAGCCCATATGGAACACGAAAAACGTAACGCGGCAATCACCT
TTTTGGGGAATCATACCGACTGGGAACGTTTA
>Locus_19_Transcript_1/3_Confidence_0.714_Length_1397
CCCCCGCCGAGGCAGCCATGGCGTTCGAGAAGATCAAGGTCGCCAACCCCATCGTCGAGA
TGGACGGCGATGAGATGACCAGAGTATTCTGGCAGTCTATCAAGGACAAGCTTATCTTCC
CATTCTTGGACTTGGACATCAAGTACTATGACCTGGGAGTTCTGCACCGTGATGCAACTG
ATGACAAGGTCACAGTGGAGGCTGCAGAGGCTACTCTCAAGTACAATGTGGCTATTAAGT
GTGCAACTATTACTCCAGATGAAGACCGGGTTAAGGAGTTCAACCTAAAACAAATGTGGA
GGAGCCCAAATGGCACAATTAGGAACATTATAAATGGAACTGTATTCAGAGAGCCAATTA
TATGCAAGAATGTTCCAAAGCTTGTTCCAGGATGGACTAAGCCCATTTGCATTGGGAGGC
ATGCCTTTGGTGATCAGTACAGAGCAACTGATGCAGTTCTTAAGGGACCTGGCAAACTCA
GACTAGTTTTCGAGGGGAAAGACCAGACGGTTGACCTGGAGGTTTTCAACTTCACTGGTG
CTGGAGGAGTTGCCATGGCTATGTACAACACCGATGAGTCAATTCAAGGTTTCGCTGCGG
CTTCTATGGCAATTGCTTACGAGAAGAAATGGCCACTGTACCTTAGCACAAAAAACACAA
TTCTTAAGAAATATGATGGCAGGTTCAAGGACATATTCCAGGCGATCTATGAAGCTGACT
GGAAATCCAAATTTGAGGCTGCCGGAATATGGTATGAACACCGTCTCATTGATGACATGG
TTGCCTATGCACTTAAGAGCGAAGGAGGCTATGTTTGGGCTTGCAAGAACTACGACGGAG
ATGTGCAGAGTGATTTCTTAGCTCAAGGTTTTGGCTCTTTGGGCTTGATGACATCAGTAT
TGATGTGCCCTGATGGTAAAACTATCGAAGCTGAAGCTGCCCATGGCACAGTTACCCGTC
ATTTCCGTGTTCACCAGAAAGGTGGTGAAACCAGCACAAACAGCATTGCTTCAATCTTTG
CTTGGACAAGAGGACTTGCACACAGGGCAAAGCTAGATGACAATGCTAGGCTTCTTGATT
TCACACATAAACTTGAGGAAGCATGTGTCGGAACTGTGGAGTCAGGGAAGATGACGAAGG
ATCTAGCACTTCTTGTTCACGGATCTTCGAAGGTTACAAGAGGAGACTACTTGAACACTG
AAGAGTTCATTGACGCAGTTGCTGCGGAGCTCCAAGCAAGATTGGCAGCCAACTGAACAT
TCAAGAAAACCTCGTCCACTTCAGTGCTTCAATAGTCATTACCCAACGATTCACGTCAGT
TTGGTTATGTCGCCATTATCTGTCATGCTTTCTTCCTGAACAGAATGAGCTTTTACTGCT
CCATCGCAAATTATTGT
>Locus_19_Transcript_2/3_Confidence_0.714_Length_1397
CCCCCGCCGAGGCAGCCATGGCGTTCGAGAAGATCAAGGTCGCCAACCCCATCGTCGAGA
TGGACGGCGATGAGATGACCAGAGTATTCTGGCAGTCTATCAAGGACAAGCTTATCTTCC
CATTCTTGGACTTGGACATCAAGTACTATGACCTGGGAGTTCTGCACCGTGATGCAACTG
ATGACAAGGTCACAGTGGAGGCTGCAGAGGCTACTCTCAAGTACAATGTGGCTATTAAGT
GTGCAACTATTACTCCAGATGAAGACCGGGTTAAGGAGTTCAACCTAAAACAAATGTGGA
GGAGCCCAAATGGCACAATTAGGAACATTATAAATGGAACTGTATTCAGAGAGCCAATTA
TATGCAAGAATGTTCCAAAGCTTGTTCCAGGATGGACTAAGCCCATTTGCATTGGGAGGC
ATGCCTTTGGTGATCAGTACAGAGCAACTGATGCAGTTCTTAAGGGACCTGGCAAACTCA
GACTAGTTTTCGAGGGGAAAGACGAGACAGTTGACCTGGAGGTTTTCAACTTCACTGGTG
CTGGAGGAGTTGCCATGGCTATGTACAACACTGATGAGTCAATTCAAGGTTTCGCTGCGG
CTTCTATGGCAATTGCTTATGAGAAGAAATGGCCACTGTACCTTAGCACAAAGAACACAA
TCCTTAAGAAATATGATGGCAGGTTCAAGGACATATTCCAGGCGATCTATGAAGCTGACT
GGAAATCCAAATTTGAGGCTGCCGGAATATGGTATGAACACCGTCTCATTGATGACATGG
TTGCCTATGCACTTAAGAGCGAAGGAGGCTATGTTTGGGCTTGCAAGAACTACGACGGAG
ATGTGCAGAGTGATTTCTTAGCTCAAGGTTTTGGCTCTTTGGGCTTGATGACATCAGTAT
TGATGTGCCCTGATGGTAAAACTATCGAAGCTGAAGCTGCCCATGGCACAGTTACCCGTC
ATTTCCGTGTTCACCAGAAAGGTGGTGAAACCAGCACAAACAGCATTGCTTCAATCTTTG
CTTGGACGAGAGGACTTGCACACAGGGCAAAGCTAGATGGCAATGCTAGGCTTCTCGATT
TCACACAGAAACTTGAGGATGCATGTGTCGGAACTGTGGAGTCAGGGAAGATGACGAAGG
ATCTAGCACTTCTTGTTCACGGATCTTCGAAGGTTACAAGAGGAGACTACTTGAACACTG
AAGAGTTCATTGACGCAGTTGCTGCGGAGCTCCAAGCAAGATTGGCAGCCAACTGAACAT
TCAAGAAAACCTCGTCCACTTCAGTGCTTCAATAGTCATTACCCAACGATTCACGTCAGT
TTGGTTATGTCGCCATTATCTGTCATGCTTTCTTCCTGAACAGAATGAGCTTTTACTGCT
CCATCGCAAATTATTGT
>Locus_19_Transcript_3/3_Confidence_0.714_Length_1397
CCCCCGCCGAGGCAGCCATGGCGTTCGAGAAGATCAAGGTCGCCAACCCCATCGTCGAGA
TGGACGGCGATGAGATGACCAGAGTATTCTGGCAGTCTATCAAGGACAAGCTTATCTTCC
CATTCTTGGACTTGGACATCAAGTACTATGACCTGGGAGTTCTGCACCGTGATGCAACTG
ATGACAAGGTCACAGTGGAGGCTGCAGAGGCTACTCTCAAGTACAATGTGGCTATTAAGT
GTGCAACTATTACTCCAGATGAAGACCGGGTTAAGGAGTTCAACCTAAAACAAATGTGGA
GGAGCCCAAATGGCACAATTAGGAACATTATAAATGGAACTGTATTCAGAGAGCCAATTA
TATGCAAGAATGTTCCAAAGCTTGTTCCAGGATGGACTAAGCCCATTTGCATTGGGAGGC
ATGCCTTTGGTGATCAGTACAGAGCAACTGATGCAGTTCTTAAGGGACCTGGCAAACTCA
GACTAGTTTTCGAGGGGAAAGACCAGACGGTTGACCTGGAGGTTTTCAACTTCACTGGTG
CTGGAGGAGTTGCCATGGCTATGTACAACACCGATGAGTCAATTCAAGGTTTCGCTGCGG
CTTCTATGGCAATTGCTTACGAGAAGAAATGGCCACTGTACCTTAGCACAAAAAACACAA
TTCTTAAGAAATATGATGGCAGGTTCAAGGACATATTCCAGGCGATCTATGAAGCTGACT
GGAAATCCAAATTTGAGGCTGCCGGAATATGGTATGAACACCGTCTCATTGATGACATGG
TTGCCTATGCACTTAAGAGCGAAGGAGGCTATGTTTGGGCTTGCAAGAACTACGACGGAG
ATGTGCAGAGTGATTTCTTAGCTCAAGGTTTTGGCTCTTTGGGCTTGATGACATCAGTAT
TGATGTGCCCTGATGGTAAAACTATCGAAGCTGAAGCTGCCCATGGCACAGTTACCCGTC
ATTTCCGTGTTCACCAGAAAGGTGGTGAAACCAGCACAAACAGCATTGCTTCAATCTTTG
CTTGGACGAGAGGACTTGCACACAGGGCAAAGCTAGATGGCAATGCTAGGCTTCTCGATT
TCACACAGAAACTTGAGGATGCATGTGTCGGAACTGTGGAGTCAGGGAAGATGACGAAGG
ATCTAGCACTTCTTGTTCACGGATCTTCGAAGGTTACAAGAGGAGACTACTTGAACACTG
AAGAGTTCATTGACGCAGTTGCTGCGGAGCTCCAAGCAAGATTGGCAGCCAACTGAACAT
TCAAGAAAACCTCGTCCACTTCAGTGCTTCAATAGTCATTACCCAACGATTCACGTCAGT
TTGGTTATGTCGCCATTATCTGTCATGCTTTCTTCCTGAACAGAATGAGCTTTTACTGCT
CCATCGCAAATTATTGT
>Locus_20_Transcript_1/8_Confidence_0.667_Length_1849
TATTCCAAGCACAGGCAACCAGCCTAGAATTAATGTTGCTGAGCTTTTGCTCTCACGGGG
CTTTGCTAGGACATCGAAACACCGTGACTATGAGGAAAGATCACATTACTTTGATGTTCT
ATTAGCTGCTCACTCACGTGCTGAGAAAGCAAAGAAAGGAGTCCATTCTGAGAAACTTCC
TCCTGCGATGCATATAACAGATTTAACAATGGTTTGAATTTTTTTGCTTGCTCCATTATA
TTTCATTGACATTTGTTCAGCACCTTTTTATTGACTTATAATCGATGCATATCACCTCAG
GTTAATGCAAAGAAGGCCAAAGACTTCCTTCCCTTCCTACAGCGGAATAGAAGGCATACT
GCCATTGTTGAATATATTTTCAGTGGCCATCGTTTCAAACTAACAATTCCAAAGGAGACT
TGCAGCATTGCCTTTTCATTGTCGGGTGTTAGGTGCCCTGGTAAAGATGAGCCCTACTCG
AGTGAAGCTATTGCTTTGATGAGGAGGATGATTCTACAGCGTGATGTGGAAGTTGAGGTT
GAAGCAGTTGATAGAACTGGAACATTTATAGGTTCCTTGTGGGAGTCAAAGACCAACATG
TCTTCTGTTCTCTTGGAGGCTGGTTTGGCCAAGATTAATTCCTTTGCTTTAGACAGGATT
CCAGATGCCAATGTCCTCACAAGAGCTGAAAAGTCTGCAAAGCAGCAGAAACTGAAGATA
TGGGAGAACTTCGTTGAGGGTGAAGAAGTTCCCAATGGCGCAGCCTCTGCATCCAAACAA
AAGGAAATTCTCAAGGTTGTTGCTACTGAAGTTCTTGGTGGTGGAAAGTTCTATGCCCAG
ACAGTAGGTGACCAGAGAGTATCTTCCATTCAACAACAGCTTGCATCGTTGAAACTTAAA
GAAGCACCAGTCATTGGTGCTTTTAATCCTGTGAAGGGAGAGATAGTCCTTGCTCAGTTT
AGCCTCGACAACTCCTGGAATAGAGCCATGATTGTTAATGGACCTCGAGGAGCTGTAGAG
TCTGTAGATGATAAATTTGAAGTATTCTACATTGATTTTGGTAACCAAGAAGTGGTTCCT
TACAGTCGCATACGTCCTGCAGACCCATCAATATCCTCCTCTCCTGCTCTTGCTCAGCTG
TGCAGCCTTGCCTTCATAAAAGTGCCTGGTTTGGAAGATGATTGTGGCCAGGAAGCAGCT
GAGTATCTTAGTCAATGCCTTCTCAGCAGTTCAAAACAGTACCAAGCAATGATCGAAGAA
CGGGACACATCTGGTGGAAAATCAAGGGGACAGGGCACTGGAACTATTCTCATTGTGACT
CTGGTCGACCCAGAGACAGAATCCAGCATAAATGCTGCCATGCTCGAGGAAGGGCTTGCT
CGTCTTGAAAGAAGCAAGAGATGGGACACCATGGAGAGGAAGACAGCCCTCAAGAACCTG
GAAGAGTTCCAGGAGAAAGCAAAGAAGGACAGGGTGGGGCTGTGGGTCTATGGAGATGTC
GACTCCGATGAGGAAGAGCAAGCTCCAGGTGGTGGAAGGAAACCTGCACCGCGTCGGTAG
ACAAGAGAAGGCGGTTGCTGAAGATAGTGCCGTGGTCATGGTTTAGCTTTGAAAGTTTTG
GACCCCGAACGGAACTCAGTCAAGAGAGCTTATATGGAAAACTAGAGAGGATTTCATTCA
TGCAGCTAGAACAGAACTATACATTGTTTTTCCCCCAAACTTAATAATGTTTGTGTCCTT
GTGGACTGCATTTCTTTGTAGACAGAACATATAAAATTGAGAGTTGCAGTCAATGAAAAT
TCAGGATTGGAGTTAATATACCAACAAAGTATAACTTTTATGTGATGTG
>Locus_20_Transcript_2/8_Confidence_0.667_Length_1760
TATTCCAAGCACAGGCAACCAGCCTAGAATTAATGTTGCTGAGCTTTTGCTCTCACGGGG
CTTTGCTAGGACATCGAAACACCGTGACTATGAGGAAAGATCACATTACTTTGATGTTCT
ATTAGCTGCTCACTCACGTGCTGAGAAAGCAAAGAAAGGAGTCCATTCTGAGAAACTTCC
TCCTGCGATGCATATAACAGATTTAACAATGGTTAATGCAAAGAAGGCCAAAGACTTCCT
TCCCTTCCTACAGCGGAATAGAAGGCATACTGCCATTGTTGAATATATTTTCAGTGGCCA
TCGTTTCAAACTAACAATTCCAAAGGAGACTTGCAGCATTGCCTTTTCATTGTCGGGTGT
TAGGTGCCCTGGTAAAGATGAGCCCTACTCGAGTGAAGCTATTGCTTTGATGAGGAGGAT
GATTCTACAGCGTGATGTGGAAGTTGAGGTTGAAGCAGTTGATAGAACTGGAACATTTAT
AGGTTCCTTGTGGGAGTCAAAGACCAACATGTCTTCTGTTCTCTTGGAGGCTGGTTTGGC
CAAGATTAATTCCTTTGCTTTAGACAGGATTCCAGATGCCAATGTCCTCACAAGAGCTGA
AAAGTCTGCAAAGCAGCAGAAACTGAAGATATGGGAGAACTTCGTTGAGGGTGAAGAAGT
TCCCAATGGCGCAGCCTCTGCATCCAAACAAAAGGAAATTCTCAAGGTTGTTGCTACTGA
AGTTCTTGGTGGTGGAAAGTTCTATGCCCAGACAGTAGGTGACCAGAGAGTAGCTTCCAT
TCAACAACAGCTTGCATCGTTGAAACTTAAAGACGCACCAGTCATTGGTGCTTTTAATCC
TGTGAAGGGAGAGATAGTCCTTGCTCAGTTTAGCCTCGACAACTCCTGGAATAGAGCCAT
GATTGTTAATGGACCTCGAGGAGCTGTAGAGTCTGTAGATGATAAATTTGAAGTATTCTA
CATTGATTTTGGTAACCAAGAAGTGGTTCCTTACAGTCGCATACGTCCTGCAGACCCATC
AATATCCTCCTCTCCTGCTCTTGCTCAGCTGTGCAGCCTTGCCTTCATAAAAGTGCCTGG
TTTGGAAGATGATTGTGGCCAGGAAGCAGCTGAGTATCTTAGTCAATGCCTTCTCAGCAG
TTCAAAACAGTACCAAGCAATGATCGAAGAACGGGACACATCTGGTGGAAAATCAAGGGG
ACAGGGCACTGGAACTATTCTCATTGTGACTCTGGTCGACCCAGAGACAGAATCCAGCAT
AAATGCTGCCATGCTCGAGGAAGGGCTTGCTCGTCTTGAAAGAAGCAAGAGATGGGACAC
CATGGAGAGGAAGACAGCCCTCAAGAACCTGGAAGAGTTCCAGGAGAAAGCAAAGAAGGA
CAGGGTGGGGCTGTGGGTCTATGGAGATGTCGACTCCGATGAGGAAGAGCAAGCTCCAGG
TGGTGGAAGGAAACCTGCACCGCGTCGGTAGACAAGAGAAGGCGGTTGCTGAAGATAGTG
CCGTGGTCATGGTTTAGCTTTGAAAGTTTTGGACCCCGAACGGAACTCAGTCAAGAGAGC
TTATATGGAAAACTAGAGAGGATTTCATTCATGCAGCTAGAACAGAACTATACATTGTTT
TTCCCCCAAACTTAATAATGTTTGTGTCCTTGTGGACTGCATTTCTTTGTAGACAGAACA
TATAAAATTGAGAGTTGCAGTCAATGAAAATTCAGGATTGGAGTTAATATACCAACAAAG
TATAACTTTTATGTGATGTG
>Locus_20_Transcript_3/8_Confidence_0.571_Length_1760
TATTCCAAGCACAGGCAACCAGCCTAGAATTAATGTTGCTGAGCTTTTGCTCTCACGGGG
CTTTGCGAAGACATCCAAACACCGTGACTACGAGGAAAGATCACATTATTTTGATGTTCT
ATTAGCTGCTCAATCACGTGCTGAGAAGGCAAAGAAAGGACTCCATTCTGAGAAACTTCC
TCCTGCGATGCATATAACAGATTTAACAATGGTTAATGCCAAGAAGGCCAAAGACTTCCT
TCCCTTCCTACAGCGGAATAGAAGGCATACTGCCATTGTTGAATATATTTTCAGTGGCCA
TCGTTTCAAACTAACAATTCCAAAGGAGACTTGCAGCATTGCCTTTTCATTGTCGGGTGT
TAGGTGCCCTGGTAAAGATGAGCCCTACTCGAGTGAAGCTATTGCTTTGATGAGGAGGAT
GATTCTACAGCGTGATGTGGAAGTTGAGGTTGAAGCAGTTGATAGAACTGGAACATTTAT
AGGTTCCTTGTGGGAGTCAAAGACCAACATGTCTTCTGTTCTCTTGGAGGCTGGTTTGGC
CAAGATTAATTCCTTTGCTTTAGACAGGATTCCAGATGCCAATGTCCTCACAAGAGCTGA
AAAGTCTGCAAAGCAGCAGAAACTGAAGATATGGGAGAACTTCGTTGAGGGTGAAGAAGT
TCCCAATGGCGCAGCCTCTGCATCCAAACAAAAGGAAATTCTCAAGGTTGTTGCTACTGA
AGTTCTTGGTGGTGGAAAGTTCTATGCCCAGACAGTAGGTGACCAGAGAGTATCTTCCAT
TCAACAACAGCTTGCATCGTTGAAACTTAAAGAAGCACCAGTCATTGGTGCTTTTAATCC
TGTGAAGGGAGAGATAGTCCTTGCTCAGTTTAGCCTCGACAACTCCTGGAATAGAGCCAT
GATTGTTAATGGACCTCGAGGAGCTGTAGAGTCTGTAGATGATAAATTTGAAGTATTCTA
CATTGATTTTGGTAACCAAGAAGTGGTTCCTTACAGTCGCATACGTCCTGCAGACCCATC
AATATCCTCCTCTCCTGCTCTTGCTCAGCTGTGCAGCCTTGCCTTCATAAAAGTGCCTGG
TTTGGAAGATGATTGTGGCCAGGAAGCAGCTGAGTATCTTAGTCAATGCCTTCTCAGCAG
TTCAAAACAGTACCAAGCAATGATCGAAGAACGGGACACATCTGGTGGAAAATCAAGGGG
ACAGGGCACTGGAACTATTCTCATTGTGACTCTGGTCGACCCAGAGACAGAATCCAGCAT
AAATGCTGCCATGCTCGAGGAAGGGCTTGCTCGTCTTGAAAGAAGCAAGAGATGGGACAC
CATGGAGAGGAAGACAGCCCTCAAGAACCTGGAAGAGTTCCAGGAGAAAGCAAAGAAGGA
CAGGGTGGGGCTGTGGGTCTATGGAGATGTCGACTCCGATGAGGAAGAGCAAGCTCCAGG
TGGTGGAAGGAAACCTGCACCGCGTCGGTAGACAAGAGAAGGCGGTTGCTGAAGATAGTG
CCGTGGTCATGGTTTAGCTTTGAAAGTTTTGGACCCCGAACGGAACTCAGTCAAGAGAGC
TTATATGGAAAACTAGAGAGGATTTCATTCATGCAGCTAGAACAGAACTATACATTGTTT
TTCCCCCAAACTTAATAATGTTTGTGTCCTTGTGGACTGCATTTCTTTGTAGACAGAACA
TATAAAATTGAGAGTTGCAGTCAATGAAAATTCAGGATTGGAGTTAATATACCAACAAAG
TATAACTTTTATGTGATGTG
>Locus_20_Transcript_4/8_Confidence_0.667_Length_1760
TATTCCAAGCACAGGCAACCAGCCTAGAATTAATGTTGCTGAGCTTTTGCTCTCACGGGG
CTTTGCTAGGACATCGAAACACCGTGACTATGAGGAAAGATCACATTACTTTGATGTTCT
ATTAGCTGCTCACTCACGTGCTGAGAAAGCAAAGAAAGGAGTCCATTCTGAGAAACTTCC
TCCTGCGATGCATATAACAGATTTAACAATGGTTAATGCAAAGAAGGCCAAAGACTTCCT
TCCCTTCCTACAGCGGAATAGAAGGCATACTGCCATTGTTGAATATATTTTCAGTGGCCA
TCGTTTCAAACTAACAATTCCAAAGGAGACTTGCAGCATCGCCTTTTCATTGTCAGGCGT
TAGGTGCCCTGGTAAAGATGATCCCTACTCGAGTGAAGCTATTGCTTTGATGAGGAGGAG
GATTCTACAGCGGGATGTGGAGATTGAGGTTGAAGCAGTTGATAGAACTGGAACATTTAT
AGGTTCCTTGTGGGAGTCTAAGACCAACATGTCTTCTGTTCTCTTGGAGGCTGGTTTGGC
CAAGATTAATTCATTTGCTTTAGACAGGCTTCCAGATGCCAATGTCCTCACAAGAGCTGA
AAAGTCTGCAAAGCAGCAGAAACTGAAGATATGGGAGAACTTCGTTGAGGGTGAAGAAGT
TCCCAATGGCGCAGCCTCTGCATCCAAACAAAAGGAAATTCTCAAGGTTGTTGCTACTGA
AGTTCTTGGTGGTGGAAAGTTCTATGCCCAGACAGTAGGTGACCAGAGAGTATCTTCCAT
TCAACAACAGCTTGCATCGTTGAAACTTAAAGAAGCACCAGTCATTGGTGCTTTTAATCC
TGTGAAGGGAGAGATAGTCCTTGCTCAGTTTAGCCTCGACAACTCCTGGAATAGAGCCAT
GATTGTTAATGGACCTCGAGGAGCTGTAGAGTCTGTAGATGATAAATTTGAAGTATTCTA
CATTGATTTTGGTAACCAAGAAGTGGTTCCTTACAGTCGCATACGTCCTGCAGACCCATC
AATATCCTCCTCTCCTGCTCTTGCTCAGCTGTGCAGCCTTGCCTTCATAAAAGTGCCTGG
TTTGGAAGATGATTGTGGCCAGGAAGCAGCTGAGTATCTTAGTCAATGCCTTCTCAGCAG
TTCAAAACAGTACCAAGCAATGATCGAAGAACGGGACACATCTGGTGGAAAATCAAGGGG
ACAGGGCACTGGAACTATTCTCATTGTGACTCTGGTCGACCCAGAGACAGAATCCAGCAT
AAATGCTGCCATGCTCGAGGAAGGGCTTGCTCGTCTTGAAAGAAGCAAGAGATGGGACAC
CATGGAGAGGAAGACAGCCCTCAAGAACCTGGAAGAGTTCCAGGAGAAAGCAAAGAAGGA
CAGGGTGGGGCTGTGGGTCTATGGAGATGTCGACTCCGATGAGGAAGAGCAAGCTCCAGG
TGGTGGAAGGAAACCTGCACCGCGTCGGTAGACAAGAGAAGGCGGTTGCTGAAGATAGTG
CCGTGGTCATGGTTTAGCTTTGAAAGTTTTGGACCCCGAACGGAACTCAGTCAAGAGAGC
TTATATGGAAAACTAGAGAGGATTTCATTCATGCAGCTAGAACAGAACTATACATTGTTT
TTCCCCCAAACTTAATAATGTTTGTGTCCTTGTGGACTGCATTTCTTTGTAGACAGAACA
TATAAAATTGAGAGTTGCAGTCAATGAAAATTCAGGATTGGAGTTAATATACCAACAAAG
TATAACTTTTATGTGATGTG
>Locus_20_Transcript_5/8_Confidence_0.667_Length_1737
TATTCCAAGCACAGGCAACCAGCCTAGAATTAATGTTGCTGAGCTTTTGCTCTCACGGGG
CTTTGCTAGGACATCGAAACACCGTGACTATGAGGAAAGATCACATTACTTTGATGTTCT
ATTAGCTGCTCACTCACGTGCTGAGAAAGCAAAGAAAGGAGTCCATTCTGAGAAACTTCC
TCCTGCGATGCATATAACAGATTTAACAATGGTTAATGCAAAGAAGGCCAAAGACTTCCT
TCCCTTCCTACAGCGGAATAGAAGGCATACTGCCATTGTTGAATATATTTTCAGTGGCCA
TCGTTTCAAACTAACAATTCCAAAGGAGACTTGCAGCATTGCCTTTTCATTGTCGGGTGT
TAGGTGCCCTGGTAAAGATGAGCCCTACTCGAGTGAAGCTATTGCTTTGATGAGGAGGAT
GATTCTACAGCGTGATGTGGAAGTTGAGGTTGAAGCAGTTGATAGAACTGGAACATTTAT
AGGTTCCTTGTGGGAGTCAAAGACCAACATGTCTTCTGTTCTCTTGGAGGCTGGTTTGGC
CAAGATTAATTCCTTTGCTTTAGACAGGATTCCAGATGCCAATGTCCTCACAAGAGCTGA
AAAGTCTGCAAAGCAGCAGAAACTGAAGATATGGGAGAACTTCGTTGAGGGTGAAGAAGT
TCCCAATGGCGCAGCCTCTGCATCCAAACAAAAGGAAATTCTCAAGGTTGTTGCTACTGA
AGTTCTTGGTGGTGGAAAGTTCTATGCCCAGACAGTAGGTGACCAGAGAGTATCTTCCAT
TCAACAACAGCTTGCATCGTTGAAACTTAAAGAAGCACCAGTCATTGGTGCTTTTAATCC
TGTGAAGGGAGAGATAGTCCTTGCTCAGTTTAGCCTCGACAACTCCTGGAATAGAGCCAT
GATTGTTAATGGACCTCGAGGAGCTGTAGAGTCTGTAGATGATAAATTTGAAGTATTCTA
CATTGATTTTGGTAACCAAGAAGTGGTTCCTTACAGTCGCATACGTCCTGCAGACCCATC
AATATCCTCCTCTCCTGCTCTTGCTCAGCTGTGCAGCCTTGCCTTCATAAAAGTGCCTGG
TTTGGAAGATGATTGTGGCCAGGAAGCAGCTGAGTATCTTAGTCAATGCCTTCTCAGCAG
TTCAAAACAGTACCAAGCAATGATCGAAGAACGGGACACATCTGGTGGAAAATCAAGGGG
ACAGGGCACTGGAACTATTCTCATTGTGACTCTGGTCGACCCAGAGACAGAATCCAGCAT
AAATGCTGCCATGCTCGAGGAAGGGCTTGCTCGTCTTGAAAGAAGCAAGAGATGGGACAC
CATGGAGAGGAAGACAGCCCTCAAGAACCTGGAAGAGTTCCAGGAGAAAGCAAAGAAGGA
AAGGGTGGGGCTGTGGGTCTACGGCGATGTCGACTCTGATGAGGAAGAGCAAGCTCCAGG
TGGAAGGAAACCCGCACCGCGTCGGTAGACGAGAGAAGGCGGCTGCTGAAGATAGTGGCG
AGGTCATGGTTTAGTTTTGAAGTTTTGGACCCCGAGCGGAACTCAGTCAGAGAGCTTATA
TGGAAACTAGAGAAAGAGAGGATTTCGTTCATGCAGTTAGAACAGAACTATACATTGTTT
TTCCCCCAAACTTAATAAGGTCTGTGTCCTTGTGGACTGCATTTCTTTGTAGACAGAATA
TATAAATGGAGAGTTGCAGTCAATGAAAATTCAGGTTTGGACTTGAATATAAGAAAG
>Locus_20_Transcript_6/8_Confidence_0.619_Length_1760
TATTCCAAGCACAGGCAACCAGCCTAGAATTAATGTTGCTGAGCTTTTGCTCTCACGGGG
CTTTGCTAGGACATCGAAACACCGTGACTATGAGGAAAGATCACATTACTTTGATGTTCT
ATTAGCTGCTCACTCACGTGCTGAGAAAGCAAAGAAAGGAGTCCATTCTGAGAAACTTCC
TCCTGCGATGCATATAACAGATTTAACAATGGTTAATGCAAAGAAGGCCAAAGACTTCCT
TCCCTTCCTACAGCGGAATAGAAGGCATACTGCCATTGTTGAATATATTTTCAGTGGCCA
TCGTTTCAAACTAACAATTCCAAAGGAGACTTGCAGCATTGCCTTTTCATTGTCGGGTGT
TAGGTGCCCTGGTAAAGATGAGCCCTACTCGAGTGAAGCTATTGCTTTGATGAGGAGGAT
GATTCTACAGCGTGATGTGGAAGTTGAGGTTGAAGCAGTTGATAGAACTGGAACATTTAT
AGGTTCCTTGTGGGAGTCAAAGACCAACATGTCTTCTGTTCTCTTGGAGGCTGGTTTGGC
CAAGATTAATTCCTTTGCTTTAGACAGGATTCCAGATGCCAATGTCCTCACAAGAGCTGA
AAAGTCTGCAAAGCAGCAGAAACTGAAGATATGGGAGAACTTCGTTGAGGGTGAAGAAGT
TCCCAATGGCGCAGCCTCTGCATCCAAACAAAAGGAAATTCTCAAGGTTGTTGCTACTGA
AGTTCTTGGTGGTGGAAAGTTCTATGCCCAGACAGTAGGTGACCAGAGAGTATCTTCCAT
TCAACAACAGCTTGCATCGTTGAAACTTAAAGAAGCACCAGTCATTGGTGCTTTTAATCC
TGTGAAGGGAGAGATAGTCCTTGCTCAGTTTAGCCTCGACAACTCCTGGAATAGAGCCAT
GATTGTTAATGGACCTCGAGGAGCTGTAGAGTCTGTAGATGATAAATTTGAAGTATTCTA
CATTGATTTTGGTAACCAAGAAGTGGTTCCTTACAGTCGCATACGTCCTGCAGACCCATC
AATATCCTCCTCTCCTGCTCTTGCTCAGCTGTGCAGCCTTGCCTTCATAAAAGTGCCTGG
TTTGGAAGATGATTGTGGCCAGGAAGCAGCTGAGTATCTTAGTCAATGCCTTCTTAGCAG
TTCAAAACAGTACCAAGCAATGATCGAAGAACGGGACACTTCTGGTGGAAAATCAAGGGG
ACAGGGCACTGGAACTATTCTCATTGTGACTCTGGTTGACCCAGAGACAGAATCCAGCAT
AAATGCTGCCATGCTCGAGGAAGGGCTTGCTCGTCTTGAAAGAAGCAAGAGATGGGACAC
CATGGAGAGGAAGACAGCCCTCAAGAACCTGGAAGAGTTCCAGGAGAAAGCAAAGAAGGA
CAGGGTGGGGCTGTGGGTCTATGGAGATGTCGACTCCGATGAGGAAGAGCAAGCTCCAGG
TGGTGGAAGGAAACCTGCACCGCGTCGGTAGACAAGAGAAGGCGGTTGCTGAAGATAGTG
CCGTGGTCATGGTTTAGCTTTGAAAGTTTTGGACCCCGAACGGAACTCAGTCAAGAGAGC
TTATATGGAAAACTAGAGAGGATTTCATTCATGCAGCTAGAACAGAACTATACATTGTTT
TTCCCCCAAACTTAATAATGTTTGTGTCCTTGTGGACTGCATTTCTTTGTAGACAGAACA
TATAAAATTGAGAGTTGCAGTCAATGAAAATTCAGGATTGGAGTTAATATACCAACAAAG
TATAACTTTTATGTGATGTG
>Locus_20_Transcript_7/8_Confidence_0.619_Length_1760
TATTCCAAGCACAGGCAACCAGCCTAGAATTAATGTTGCTGAGCTTTTGCTCTCACGGGG
CTTTGCTAGGACATCGAAACACCGTGACTATGAGGAAAGATCACATTACTTTGATGTTCT
ATTAGCTGCTCACTCACGTGCTGAGAAAGCAAAGAAAGGAGTCCATTCTGAGAAACTTCC
TCCTGCGATGCATATAACAGATTTAACAATGGTTAATGCAAAGAAGGCCAAAGACTTCCT
TCCCTTCCTACAGCGGAATAGAAGGCATACTGCCATTGTTGAATATATTTTCAGTGGCCA
TCGTTTCAAACTAACAATTCCAAAGGAGACTTGCAGCATTGCCTTTTCATTGTCGGGTGT
TAGGTGCCCTGGTAAAGATGAGCCCTACTCGAGTGAAGCTATTGCTTTGATGAGGAGGAT
GATTCTACAGCGTGATGTGGAAGTTGAGGTTGAAGCAGTTGATAGAACTGGAACATTTAT
AGGTTCCTTGTGGGAGTCAAAGACCAACATGTCTTCTGTTCTCTTGGAGGCTGGTTTGGC
CAAGATTAATTCCTTTGCTTTAGACAGGATTCCAGATGCCAATGTCCTCACAAGAGCTGA
AAAGTCTGCAAAGCAGCAGAAACTGAAGATATGGGAGAACTTCGTTGAGGGTGAAGAAGT
TCCCAATGGCGCAGCCTCTGCATCCAAACAAAAGGAAATTCTCAAGGTTGTTGCTACTGA
AGTTCTTGGTGGTGGAAAGTTCTATGCCCAGACAGTAGGTGACCAGAGAGTATCTTCCAT
TCAACAACAGCTTGCATCGTTGAAACTTAAAGAAGCACCAGTCATTGGTGCTTTTAATCC
TGTGAAGGGAGAGATAGTCCTTGCTCAGTTTAGCCTCGACAATTCCTGGAATAGAGCCAT
GATTGTTAATGGACCTCGAGGAGCTGTAGAGTCTGTAGATGACAAGTTTGAAGTATTCTA
CATTGATTTTGGTAACCAGGAGGTGGTTCCTTACAGTCGCATACGACCTGCAGACCTATC
AATATCCTCCTCTCCTGCTCTTGCTCAGCTATGCAGCCTTGCCTTCGTAAAAGTGCCTGG
TTTGGAAGATGATTGTGGTCAGGAAGCAGCTGAATATCTTAGTCAATGCCTTCTCAGCAG
TTCAAAGCAGTACCAAGCAATGATCGAAGAGCGTGACACTTCTGGTGGAAAATCAAGGGG
ACAGGGCACTGGAACTATTCTCATTGTGACTCTGGTCGACCCAGAGACAGAATCCAGCAT
AAATGCTGCCATGCTCGAGGAAGGGCTTGCTCGTCTTGAAAGAAGCAAGAGATGGGACAC
CATGGAGAGGAAGACAGCCCTCAAGAACCTGGAAGAGTTCCAGGAGAAAGCAAAGAAGGA
CAGGGTGGGGCTGTGGGTCTATGGAGATGTCGACTCCGATGAGGAAGAGCAAGCTCCAGG
TGGTGGAAGGAAACCTGCACCGCGTCGGTAGACAAGAGAAGGCGGTTGCTGAAGATAGTG
CCGTGGTCATGGTTTAGCTTTGAAAGTTTTGGACCCCGAACGGAACTCAGTCAAGAGAGC
TTATATGGAAAACTAGAGAGGATTTCATTCATGCAGCTAGAACAGAACTATACATTGTTT
TTCCCCCAAACTTAATAATGTTTGTGTCCTTGTGGACTGCATTTCTTTGTAGACAGAACA
TATAAAATTGAGAGTTGCAGTCAATGAAAATTCAGGATTGGAGTTAATATACCAACAAAG
TATAACTTTTATGTGATGTG
>Locus_20_Transcript_8/8_Confidence_0.667_Length_1760
TATTCCAAGCACAGGCAACCAGCCTAGAATTAATGTTGCTGAGCTTTTGCTCTCACGGGG
CTTTGCTAGGACATCGAAACACCGTGACTATGAGGAAAGATCACATTACTTTGATGTTCT
ATTAGCTGCTCACTCACGTGCTGAGAAAGCAAAGAAAGGAGTCCATTCTGAGAAACTTCC
TCCTGCGATGCATATAACAGATTTAACAATGGTTAATGCAAAGAAGGCCAAAGACTTCCT
TCCCTTCCTACAGCGGAATAGAAGGCATACTGCCATTGTTGAATATATTTTCAGTGGCCA
TCGTTTCAAACTAACAATTCCAAAGGAGACTTGCAGCATTGCCTTTTCATTGTCGGGTGT
TAGGTGCCCTGGTAAAGATGAGCCCTACTCGAGTGAAGCTATTGCTTTGATGAGGAGGAT
GATTCTACAGCGTGATGTGGAAGTTGAGGTTGAAGCAGTTGATAGAACTGGAACATTTAT
AGGTTCCTTGTGGGAGTCAAAGACCAACATGTCTTCTGTTCTCTTGGAGGCTGGTTTGGC
CAAGATTAATTCCTTTGCTTTAGACAGGATTCCAGATGCCAATGTCCTCACAAGAGCTGA
AAAGTCTGCAAAGCAGCAGAAACTGAAGATATGGGAGAACTTCGTTGAGGGTGAAGAAGT
TCCCAATGGCGCAGCCTCTGCATCCAAACAAAAGGAAATTCTCAAGGTTGTTGCTACTGA
AGTTCTTGGTGGTGGAAAGTTCTATGCCCAGACAGTAGGTGACCAGAGAGTATCTTCCAT
TCAACAACAGCTTGCATCGTTGAAACTTAAAGAAGCACCAGTCATTGGTGCTTTTAATCC
TGTGAAGGGAGAGATAGTCCTTGCTCAGTTTAGCCTCGACAACTCCTGGAATAGAGCCAT
GATTGTTAATGGACCTCGAGGAGCTGTAGAGTCTGTAGATGATAAATTTGAAGTATTCTA
CATTGATTTTGGTAACCAAGAAGTGGTTCCTTACAGTCGCATACGTCCTGCAGACCCATC
AATATCCTCCTCTCCTGCTCTTGCTCAGCTGTGCAGCCTTGCCTTCATAAAAGTGCCTGG
TTTGGAAGATGATTGTGGCCAGGAAGCAGCTGAGTATCTTAGTCAATGCCTTCTCAGCAG
TTCAAAACAGTACCAAGCAATGATCGAAGAACGGGACACATCTGGTGGAAAATCAAGGGG
ACAGGGCACTGGAACTATTCTCATTGTGACTCTGGTCGACCCAGAGACAGAATCCAGCAT
AAATGCTGCCATGCTCGAGGAAGGGCTTGCTCGTCTTGAAAGAAGCAAGAGATGGGACAC
CATGGAGAGGAAGACAGCCCTCAAGAACCTGGAAGAGTTCCAGGAGAAAGCAAAGAAGGA
CAGGGTGGGGCTGTGGGTCTATGGAGATGTCGACTCCGATGAGGAAGAGCAAGCTCCAGG
TGGTGGAAGGAAACCTGCACCGCGTCGGTAGACAAGAGAAGGCGGTTGCTGAAGATAGTG
CCGTGGTCATGGTTTAGCTTTGAAAGTTTTGGACCCCGAACGGAACTCAGTCAAGAGAGC
TTATATGGAAAACTAGAGAGGATTTCATTCATGCAGCTAGAACAGAACTATACATTGTTT
TTCCCCCAAACTTAATAATGTTTGTGTCCTTGTGGACTGCATTTCTTTGTAGACAGAACA
TATAAAATTGAGAGTTGCAGTCAATGAAAATTCAGGATTGGAGTTAATATACCAACAAAG
TATAACTTTTATGTGATGTG
>Locus_21_Transcript_1/11_Confidence_1.000_Length_222
GGAAATTTCTATGGAGCCAGCTGCAATTTACCAATGCCACTCAAGGAGGGTCAAAAAATT
AGCTGTTGAAGTTGGCAACCCTAATGTTGTGTGGAGTGCAAGTGAGGATGGTACTCTAAG
GCAGCATGATTTTAGGGAGTGCAGTTCCTGTCCTCCTGCAGGATCGGCTAACCAGGAATG
CCATAATGTGCTTCTAGATCTACGATGTGGAGCAAAGAAGTC
>Locus_21_Transcript_2/11_Confidence_0.586_Length_2710
GGCACCAGGGATGCACGCGACGGAGAAGCTGCGGTGGCGCTTCTCGGACGGCGGCGTCAC
CGATCTGCTCGACGCCCGCAGCCTCCATGGCCCCCCCGACATTACTAAGAGAGTGCAGTT
CCATTCGTCTCTAGTACGAAAGCTTGCTTTGGAGAATGAGTTTGAGGGTCACGTTGGTTG
CGTGAATGCTATTGCATGGAACTCAGATGGCTCACTTCTGCTATCAGGATCAGATGACAC
TAGAGTCAACATCTGGAGTTATGCTGATCAAGAGCTGTTGCATGAAATTGAAACCGGACA
TTCCGCGAATGTATTTTGCACAAAATTTGTTCCTGAAACATCTGATGAAGTAGTAGTTTC
AGGAGCAGGAGATGCCGAGGTTCGTGTTTTCAATTTGTCTCGTTTAAGTGGCGTAAGGCC
TAGGGAAATTTCTATGGAGCCAGCTGCAATTTACCAATGCCACTCAAGGAGGGTCAAAAA
ATTAGCTGTCGAAGTTGGCAACCCTAATGTTGTGTGGAGCGCAAGTGAGGACGGTACTCT
AAGGCAGCATGATTTTAGGGAGTGCAATTCCTGTCCTCGTGCAGGATCGGCTAACCAGGA
ATGCCATAATGTGCTTCTAGATCTACGATGTGGAGCAAAGAAGTCTTTAGCTGATCTCCC
CAGACAACCTCTGGCGTTTAAGTCTTGTGATATTAGCTCTGTTCGACCCCATCAGCTCCT
TGTTGGTGGGAGCGATGCGTTTGCCCGGCTGTATGATAGGAGAATGCTTCCGTCATTGAG
TTCATGTCAAACAAGAAGGAAGCCACCCCCTTGCATTAAAATGTTCTGTCCATTGCACCT
TGCTGAAAATAGGAAGTCCAATTTGCACCTTACCCATGTTGCGTTCAGCCCAGATGGGAA
GGAGGTTCTTTTGAGTTACAGTGGTGAACACGTATATCTGTTTGATGTTGACCCAGACAA
TATGAGTTCAGTGAGATACACAGCAGATGATGTACATGATCAGTTATGTTTACCACCTTT
TCACAAGGAACCAACAACAAAAAATTCAAGACGAAGAAAGTTTCCAGCAAAAGCAACTTC
AAGAAGTTCATCTAGGGTAGATATTCTGAAGAAACTTATGCAATTTGTGATAAAATCTCT
GGAGACAGGAACTAACTTAATGCATGGGATTGAAGCATGCTCTGAAATACTTGATGCTAT
GGAATCTGATATTGATGATAGCTTGATGCATGATTGCTTGTGTACCCGGGCAGGGTTGTA
CCTAAAGCGGAGGTGGAAAAATGATGTTTACATGGCTATTCGGGATTGCAACAGAGCAAG
GAATATTGATTTTACATCATTCCAGGCACACTTGTTCATGGCTGAGGCACTGTTACAGTT
AGGAAGACTGAAGGAGGCATTTGAATATGCAGAAGCTGCACGTAGTCTTGTTCCACCAAA
TTCGGTTTCTGCGAAACAAGTGGAAAATGTAAAGGAGCGACTTGCTGCTGCTGAACTCGA
GAAGAATAAAAAAGATCAACAAGGAAATACTAACAATGATGCGCGTCATGGAAGGTTACG
TTCATTGAGTGATCTACTGTTTAGATCAGATGTTAGTGGGTCATCATCGCAGGAGGGTCA
AGACGGTTCAGATTATGATGATGACATGGAGTTGGACTTTGATACGTCAGTATCGGGTGA
CGAAAGCCGCGATAGTGATCCAGGTGCTGTTCGAGGCAGTTTGAGTTTAAAATTTCATCG
AAGAGGGGATCAGACTAATGAACAGTCTGTCGAGAATGGATCGGTTGAGTCCACTAGTAA
TGGTGATTCTGCCTATGAGCCGGAGGTTGCCCTTGATATGAAACAAAGATATGTTGCACA
CTGCAACGTGGGGACAGATATAAAACAAGCCAGCTTTCTTGGTGAACGAGGGGATTTTAT
TGCCAGCGGAAGTGATGATGGTAGATGGTTCATATGGGAGAAAAGAACAGGAAGGCTTAT
TAAAATGCTTACAGGGGATGGAGCTGTTGTGAACTGTATACAGTCTCACCCCCATGATTG
TGCTGTTGCAACAAGTGGAATTGACAATTCAGTAAAGTTGTGGACACCGGATGCAGAAAC
TACATATTTGGCTTCTGGACCAGAAATGGACGTAGTAACTGCCATAGAGAACAATCAGAA
GAAGCTATCCCGCAACCGTGAAATTTTGTTGCCTTTTGAGTTTTTGGAACGATTTCGGAT
GCATGAATTTGCGGAAGGAAGTTTACATCCTTTAGAGTGTGCGCAGACTTGATTTACTAT
GGTTTGGACTCATGAGGGAAAGGGTAATATAGGGGGCATTTCATCCAAGATACAGGCAGC
CAATGTTTAGGTGAAAATGAAATTGCAAGGTCTTGTTGCAATAGTAGGCGATGTTGTGCG
CACCGGCTTAGATCATATTGCTGGCGTTGCTGGTATTGAAGTTGTTTGCTCGGTGGTGTG
AATAAACAGTGCAATGCTGTTGGTTGGTGTGCGTCGTGGATCCATTAACATGTACAGATT
GTAGAAAGATGATGTCTTGTAATAAGTAAATCGGGTGAATATGTATATGCTGCCCTTATA
GAGCCACCTGCTATAATGTTCTTTTATTTCTTAGTCCATGGGGCAAGTTGGCTACTCGGT
AGCTTCTTTGGGCAAGTCTTGCCTGTCTGGATATAGAAGTGAGACCATGGGTACAGGCTG
CAATGCGGAT
>Locus_21_Transcript_3/11_Confidence_0.621_Length_2710
GGCACCAGGGATGCACGCGACGGAGAAGCTGCGGTGGCGCTTCTCGGACGGCGGCGTCAC
CGATCTGCTCGACGCCCGCAGCCTCCATGGCCCCCCCGACATTACTAAGAGAGTGCAGTT
CCATTCGTCTCTAGTACGAAAGCTTGCTTTGGAGAATGAGTTTGAGGGTCACGTTGGTTG
CGTGAATGCTATTGCATGGAACTCAGATGGCTCACTTCTGCTATCAGGATCAGATGACAC
TAGAGTCAACATCTGGAGTTATGCTGATCAAGAGCTGTTGCATGAAATTGAAACCGGACA
TTCCGCGAATGTATTTTGCACAAAATTTGTTCCTGAAACATCTGATGAAGTAGTAGTTTC
AGGAGCAGGAGATGCCGAGGTTCGTGTTTTCAATTTGTCTCGTTTAAGTGGCGTAAGGCC
TAGGGAAATTTCTATGGAGCCAGCTGCAATTTACCAATGCCACTCAAGGAGGGTCAAAAA
ATTAGCTGTCGAAGTTGGCAACCCTAATGTTGTGTGGAGCGCAAGTGAGGACGGTACTCT
AAGGCAGCATGATTTTAGGGAGTGCAATTCCTGTCCTCGTGCAGGATCGGCTAACCAGGA
ATGCCATAATGTGCTTCTAGATCTACGATGTGGAGCAAAGAAGTCTTTAGCTGATCTCCC
CAGACAACCTCTGGCGTTTAAGTCTTGTGATATTAGCTCTGTTCGTCCCCATCAGCTCCT
CGTTGGTGGGAGCGATGCGTTTGCCCGGCTGTACGATAGGAGAATGCTTCCGTCATTGAG
TTCATGTCAAACAAGAAAGAAGCCACCCCCTTGCATTAAAATGTTCTGTCCATTGCACCT
TGCTGAAAATAGGAAGTCAAATTTGCACCTTACCCATGTTGCGTTCAGCCCGGATGGGAA
GGAGGTCCTTTTGAGTTACAGTGGTGAACACGTATATCTGTTTGATGTTGACCCAGACAA
TATGAGTTCAGTGAGATACACAGCAGATGATGTACATGATCAGTTATGTTTACCACCTTT
TCACAAGGAACCAACAACAAAAAATTCAAGACGAAGAAAGTTTCCAGCAAAAGCAACTTC
AAGAAGTTCATCTAGGGTAGATATTCTGAAGAAACTTATGCAATTTGTGATAAAATCTCT
GGAGACAGGAACTAACTTAATGCATGGGATTGAAGCATGCTCTGAAATACTTGATGCTAT
GGAATCTGATATTGATGATAGCTTGATGCATGATTGCTTGTGTACCCGGGCAGGGTTGTA
CCTAAAGCGGAGGTGGAAAAATGATGTTTACATGGCTATTCGGGATTGCAACAGAGCAAG
GAATATTGATTTTACATCATTCCAGGCACACTTGTTCATGGCTGAGGCACTGTTACAGTT
AGGAAGACTGAAGGAGGCATTTGAATATGCAGAAGCTGCACGTAGTCTTGTTCCACCAAA
TTCGGTTTCTGCGAAACAAGTGGAAAATGTAAAGGAGCGACTTGCTGCTGCTGAACTCGA
GAAGAATAAAAAAGATCAACAAGGAAATACTAACAATGATGCGCGTCATGGAAGGTTACG
TTCATTGAGTGATCTACTGTTTAGATCAGATGTTAGTGGGTCATCATCGCAGGAGGGTCA
AGACGGTTCAGATTATGATGATGACATGGAGTTGGACTTTGATACGTCAGTATCGGGTGA
CGAAAGCCGCGATAGTGATCCAGGTGCTGTTCGAGGCAGTTTGAGTTTAAAATTTCATCG
AAGAGGGGATCAGACTAATGAACAGTCTGTCGAGAATGGATCGGTTGAGTCCACTAGTAA
TGGTGATTCTGCCTATGAGCCGGAGGTTGCCCTTGATATGAAACAAAGATATGTTGCACA
CTGCAACGTGGGGACAGATATAAAACAAGCCAGCTTTCTTGGTGAACGAGGGGATTTTAT
TGCCAGCGGAAGTGATGATGGTAGATGGTTCATATGGGAGAAAAGAACAGGAAGGCTTAT
TAAAATGCTTACAGGGGATGGAGCTGTTGTGAACTGTATACAGTCTCACCCCCATGATTG
TGCTGTTGCAACAAGTGGAATTGACAATTCAGTAAAGTTGTGGACACCGGATGCAGAAAC
TACATATTTGGCTTCTGGACCAGAAATGGACGTAGTAACTGCCATAGAGAACAATCAGAA
GAAGCTATCCCGCAACCGTGAAATTTTGTTGCCTTTTGAGTTTTTGGAACGATTTCGGAT
GCATGAATTTGCGGAAGGAAGTTTACATCCTTTAGAGTGTGCGCAGACTTGATTTACTAT
GGTTTGGACTCATGAGGGAAAGGGTAATATAGGGGGCATTTCATCCAAGATACAGGCAGC
CAATGTTTAGGTGAAAATGAAATTGCAAGGTCTTGTTGCAATAGTAGGCGATGTTGTGCG
CACCGGCTTAGATCATATTGCTGGCGTTGCTGGTATTGAAGTTGTTTGCTCGGTGGTGTG
AATAAACAGTGCAATGCTGTTGGTTGGTGTGCGTCGTGGATCCATTAACATGTACAGATT
GTAGAAAGATGATGTCTTGTAATAAGTAAATCGGGTGAATATGTATATGCTGCCCTTATA
GAGCCACCTGCTATAATGTTCTTTTATTTCTTAGTCCATGGGGCAAGTTGGCTACTCGGT
AGCTTCTTTGGGCAAGTCTTGCCTGTCTGGATATAGAAGTGAGACCATGGGTACAGGCTG
CAATGCGGAT
>Locus_21_Transcript_4/11_Confidence_0.655_Length_2710
GGCACCAGGGATGCACGCGACGGAGAAGCTGCGGTGGCGCTTCTCGGACGGCGGCGTCAC
CGATCTGCTCGACGCCCGCAGCCTCCATGGCCCCCCCGACATTACTAAGAGAGTGCAGTT
CCATTCGTCTCTAGTACGAAAGCTTGCTTTGGAGAATGAGTTTGAGGGTCACGTTGGTTG
CGTGAATGCTATTGCATGGAACTCAGATGGCTCACTTCTGCTATCAGGATCAGATGACAC
TAGAGTCAACATCTGGAGTTATGCTGATCAAGAGCTGTTGCATGAAATTGAAACCGGACA
TTCCGCGAATGTATTTTGCACAAAATTTGTTCCTGAAACATCTGATGAAGTAGTAGTTTC
AGGAGCAGGAGATGCCGAGGTTCGTGTTTTCAATTTGTCTCGTTTAAGTGGCGTAAGGCC
TAGGGAAATTTCTATGGAGCCAGCTGCAATTTACCAATGCCACTCAAGGAGGGTCAAAAA
ATTAGCTGTCGAAGTTGGCAACCCTAATGTTGTGTGGAGCGCAAGTGAGGACGGTACTCT
AAGGCAGCATGATTTTAGGGAGTGCAATTCCTGTCCTCGTGCAGGATCGGCTAACCAGGA
ATGCCATAATGTGCTTCTAGATCTACGATGTGGAGCAAAGAAGTCTTTAGCTGATCTCCC
CAGACAACCTCTGGCGTTTAAGTCTTGTGATATTAGCTCTGTTCGACCCCATCAGCTCCT
TGTTGGTGGGAGCGATGCGTTTGCCCGGCTGTATGATAGGAGAATGCTTCCGTCATTGAG
TTCATGTCAAACAAGAAGGAAGCCACCCCCTTGCATTAAAATGTTCTGTCCATTGCACCT
TGCTGAAAATAGGAAGTCAAATTTGCACCTTACCCATGTTGCGTTCAGCCCGGATGGGAA
GGAGGTCCTTTTGAGTTACAGTGGTGAACACGTATATCTGTTTGATGTTGACCCAGACAA
TATGAGTTCAGTGAGATACACAGCAGATGATGTACATGATCAGTTATGTTTACCACCTTT
TCACAAGGAACCAACAACAAAAAATTCAAGACGAAGAAAGTTTCCAGCAAAAGCAACTTC
AAGAAGTTCATCTAGGGTAGATATTCTGAAGAAACTTATGCAATTTGTGATAAAATCTCT
GGAGACAGGAACTAACTTAATGCATGGGATTGAAGCATGCTCTGAAATACTTGATGCTAT
GGAATCTGATATTGATGATAGCTTGATGCATGATTGCTTGTGTACCCGGGCAGGGTTGTA
CCTAAAGCGGAGGTGGAAAAATGATGTTTACATGGCTATTCGGGATTGCAACAGAGCAAG
GAATATTGATTTTACATCATTCCAGGCACACTTGTTCATGGCTGAGGCACTCTTACAGTT
AGGAAGACTGAAGGAGGCATTTGAATATGCAGAAGCTGCACGTAGTCTTGTTCTACCAAA
TTCGGTTTCTGAGAAACAAGTGGAAAATGTAAAGGAGCGACTTGCTGCTGCTGAACTCGA
GAAAAATAAAAAAGATCAACAAGGAAATACTAACAATGATGCGCGTCATGGAAGGTTACG
TTCATTGAGTGATCTACTGTTTAGATCAGATGTTAGTGGGTCATCATCGCAGGAGGGTCA
AGACGGTTCAGATTATGATGATGACATGGAGTTGGACTTTGATACGTCAGTATCGGGTGA
CGAAAGCCGCGATAGTGATCCAGGTGCTGTTCGAGGCAGTTTGAGTTTAAAATTTCATCG
AAGAGGGGATCAGACTAATGAACAGTCTGTCGAGAATGGATCGGTTGAGTCCACTAGTAA
TGGTGATTCTGCCTATGAGCCGGAGGTTGCCCTTGATATGAAACAAAGATATGTTGCACA
CTGCAACGTGGGGACAGATATAAAACAAGCCAGCTTTCTTGGTGAACGAGGGGATTTTAT
TGCCAGCGGAAGTGATGATGGTAGATGGTTCATATGGGAGAAAAGAACAGGAAGGCTTAT
TAAAATGCTTACAGGGGATGGAGCTGTTGTGAACTGTATACAGTCTCACCCCCATGATTG
TGCTGTTGCAACAAGTGGAATTGACAATTCAGTAAAGTTGTGGACACCGGATGCAGAAAC
TACATATTTGGCTTCTGGACCAGAAATGGACGTAGTAACTGCCATAGAGAACAATCAGAA
GAAGCTATCCCGCAACCGTGAAATTTTGTTGCCTTTTGAGTTTTTGGAACGATTTCGGAT
GCATGAATTTGCGGAAGGAAGTTTACATCCTTTAGAGTGTGCGCAGACTTGATTTACTAT
GGTTTGGACTCATGAGGGAAAGGGTAATATAGGGGGCATTTCATCCAAGATACAGGCAGC
CAATGTTTAGGTGAAAATGAAATTGCAAGGTCTTGTTGCAATAGTAGGCGATGTTGTGCG
CACCGGCTTAGATCATATTGCTGGCGTTGCTGGTATTGAAGTTGTTTGCTCGGTGGTGTG
AATAAACAGTGCAATGCTGTTGGTTGGTGTGCGTCGTGGATCCATTAACATGTACAGATT
GTAGAAAGATGATGTCTTGTAATAAGTAAATCGGGTGAATATGTATATGCTGCCCTTATA
GAGCCACCTGCTATAATGTTCTTTTATTTCTTAGTCCATGGGGCAAGTTGGCTACTCGGT
AGCTTCTTTGGGCAAGTCTTGCCTGTCTGGATATAGAAGTGAGACCATGGGTACAGGCTG
CAATGCGGAT
>Locus_21_Transcript_5/11_Confidence_0.655_Length_2709
GGCACCAGGGATGCACGCGACGGAGAAGCTGCGGTGGCGCTTCTCGGACGGCGGCGTCAC
CGATCTGCTCGACGCCCGCAGCCTCCATGGCCCCCCCGACATTACTAAGAGAGTGCAGTT
CCATTCGTCTCTAGTACGAAAGCTTGCTTTGGAGAATGAGTTTGAGGGTCACGTTGGTTG
CGTGAATGCTATTGCATGGAACTCAGATGGCTCACTTCTGCTATCAGGATCAGATGACAC
TAGAGTCAACATCTGGAGTTATGCTGATCAAGAGCTGTTGCATGAAATTGAAACCGGACA
TTCCGCGAATGTATTTTGCACAAAATTTGTTCCTGAAACATCTGATGAAGTAGTAGTTTC
AGGAGCAGGAGATGCCGAGGTTCGTGTTTTCAATTTGTCTCGTTTAAGTGGCGTAAGGCC
TAGGGAAATTTCTATGGAGCCAGCTGCAATTTACCAATGCCACTCAAGGAGGGTCAAAAA
ATTAGCTGTCGAAGTTGGCAACCCTAATGTTGTGTGGAGCGCAAGTGAGGACGGTACTCT
AAGGCAGCATGATTTTAGGGAGTGCAATTCCTGTCCTCGTGCAGGATCGGCTAACCAGGA
ATGCCATAATGTGCTTCTAGATCTACGATGTGGAGCAAAGAAGTCTTTAGCTGATCTCCC
CAGACAACCTCTGGCGTTTAAGTCTTGTGATATTAGCTCTGTTCGACCCCATCAGCTCCT
TGTTGGTGGGAGCGATGCGTTTGCCCGGCTGTATGATAGGAGAATGCTTCCGTCATTGAG
TTCATGTCAAACAAGAAGGAAGCCACCCCCTTGCATTAAAATGTTCTGTCCATTGCACCT
TGCTGAAAATAGGAAGTCAAATTTGCACCTTACCCATGTTGCGTTCAGCCCGGATGGGAA
GGAGGTCCTTTTGAGTTACAGTGGTGAACACGTATATCTGTTTGATGTTGACCCAGACAA
TATGAGTTCAGTGAGATACACAGCAGATGATGTACATGATCAGTTATGTTTACCACCTTT
TCACAAGGAACCAACAACAAAAAATTCAAGACGAAGAAAGTTTCCAGCAAAAGCAACTTC
AAGAAGTTCATCTAGGGTAGATATTCTGAAGAAACTTATGCAATTTGTGATAAAATCTCT
GGAGACAGGAACTAACTTAATGCATGGGATTGAAGCATGCTCTGAAATACTTGATGCTAT
GGAATCTGATATTGATGATAGCTTGATGCATGATTGCTTGTGTACCCGGGCAGGGTTGTA
CCTAAAGCGGAGGTGGAAAAATGATGTTTACATGGCTATTCGGGATTGCAACAGAGCAAG
GAATATTGATTTTACATCATTCCAGGCACACTTGTTCATGGCTGAGGCACTGTTACAGTT
AGGAAGACTGAAGGAGGCATTTGAATATGCAGAAGCTGCACGTAGTCTTGTTCCACCAAA
TTCGGTTTCTGCGAAACAAGTGGAAAATGTAAAGGAGCGACTTGCTGCTGCTGAACTCGA
GAAGAATAAAAAAGATCAACAAGGAAATACTAACAATGATGCGCGTCATGGAAGGTTACG
TTCATTGAGTGATCTACTGTTTAGATCAGATGTTAGTGGGTCATCATCGCAGGAGGGTCA
AGACGGTTCAGATTATGATGATGACATGGAGTTGGACTTTGATACGTCAGTATCGGGTGA
CGAAAGCCGCGATAGTGATCCAGGTGCTGTTCGAGGCAGTTTGAGTTTAAAATTTCATCG
AAGAGGGGATCAGACTAATGAACAGTCTGTCGAGAATGGATCGGTTGAGTCCACTAGTAA
TGGTGATTCTGCCTATGAGCCGGAGGTTGCCCTTGATATGAAACAAAGATATGTTGCACA
CTGCAACGTGGGGACAGATATAAAACAAGCCAGCTTTCTTGGTGAACGAGGGGATTTTAT
TGCCAGCGGAAGTGATGATGGTAGATGGTTCATATGGGAGAAAAGAACAGGAAGGCTTAT
TAAAATGCTTACAGGGGATGGAGCTGTTGTGAACTGTATACAGTCTCACCCCCATGATTG
TGCTGTTGCAACAAGTGGAATTGACAATTCAGTAAAGTTGTGGACACCGGATGCAGAAAC
TACATATTTGGCTTCTGGACCAGAAATGGACGTAGTAACTGCCATAGAGAACAATCAGAA
GAAGCTATCCCGCAACCGTGAAATTTTGTTGCCTTTTGAGTTTTTGGAACGATTTCGGAT
GCATGAATTTGCGGAAGGAAGTTTACATCCTTTAGAGTGTGCGCAGACTTGATTTACTAT
GGTTTGGACTCATGAGGGAAAGGGTAATATAGGGGGCATTTCATCCAAGATACAAGCAGC
CAATGTTTAGGTGAAAATGAAATTGCAAGGTCTTGTTGCAATAGTAGGCGATGCTGTGCG
CACCGGCTTAGATCATATTGCAGGCGTGCTGGTATTGAAGTTGTTTGCTCGGTGGTGTGA
ATAAACAGTGCAATGCTGTTGGTTGGTGTGCGTCGTGGATCCATTAACATGTACAGATTG
TAGAAAGATGATGTCTTGTAATAAGTAAATCGGGTGAATATGTATATGCTGCCCTTATAG
AGCCACCTGCTATAATGTTCTTTTATTTCTTAGTCCATGGGGCAAGTTGGCTACTCGGTA
GCTTCTTTGGGCAAGTCTTGCCTGTCTGGATATAGAAGTGAGACCATGGGTACAGGCTGC
AATGCGGAT
>Locus_21_Transcript_6/11_Confidence_0.655_Length_2710
GGCACCAGGGATGCACGCGACGGAGAAGCTGCGGTGGCGCTTCTCGGACGGCGGCGTCAC
CGATCTGCTCGACGCCCGCAGCCTCCATGGCCCCCCCGACATTACTAAGAGAGTGCAGTT
CCATTCGTCTCTAGTACGAAAGCTTGCTTTGGAGAATGAGTTTGAGGGTCACGTTGGTTG
CGTGAATGCTATTGCATGGAACTCAGATGGCTCACTTCTGCTATCAGGATCAGATGACAC
TAGAGTCAACATCTGGAGTTATGCTGATCAAGAGCTGTTGCATGAAATTGAAACCGGACA
TTCCGCGAATGTATTTTGCACAAAATTTGTTCCTGAAACATCTGATGAAGTAGTAGTTTC
AGGAGCAGGAGATGCCGAGGTTCGTGTTTTCAATTTGTCTCGTTTAAGTGGCGTAAGGCC
TAGGGAAATTTCTATGGAGCCAGCTGCAATTTACCAATGCCACTCAAGGAGGGTCAAAAA
ATTAGCTGTCGAAGTTGGCAACCCTAATGTTGTGTGGAGCGCAAGTGAGGACGGTACTCT
AAGGCAGCATGATTTTAGGGAGTGCAATTCCTGTCCTCGTGCAGGATCGGCTAACCAGGA
ATGCCATAATGTGCTTCTAGATCTACGATGTGGAGCAAAGAAGTCTTTAGCTGATCTCCC
CAGACAACCTCTGGCGTTTAAGTCTTGTGATATTAGCTCTGTTCGACCCCATCAGCTCCT
TGTTGGTGGGAGCGATGCGTTTGCCCGGCTGTATGATAGGAGAATGCTTCCGTCATTGAG
TTCATGTCAAACAAGAAGGAAGCCACCCCCTTGCATTAAAATGTTCTGTCCATTGCACCT
TGCTGAAAATAGGAAGTCAAATTTGCACCTTACCCATGTTGCGTTCAGCCCGGATGGGAA
GGAGGTCCTTTTGAGTTACAGTGGTGAACACGTATATCTGTTTGATGTTGACCCAGACAA
TATGAGTTCAGTGAGATACACAGCAGATGATGTACATGATCAGTTATGTTTACCACCTTT
TCACAAGGAACCAACAACAAAAAATTCAAGACGAAGAAAGTTTCCAGCAAAAGCAACTTC
AAGAAGTTCATCTAGGGTAGATATTCTGAAGAAACTTATGCAATTTGTGATAAAATCTCT
GGAGACAGGAACTAACTTAATGCATGGGATTGAAGCATGCTCTGAAATACTTGATGCTAT
GGAATCTGATATTGATGATAGCTTGATGCATGATTGCTTGTGTACCCGGGCAGGGTTGTA
CCTAAAGCGGAGGTGGAAAAATGATGTTTACATGGCTATTCGGGATTGCAACAGAGCAAG
GAATATTGATTTTACATCATTCCAGGCACACTTGTTCATGGCTGAGGCACTGTTACAGTT
AGGAAGACTGAAGGAGGCATTTGAATATGCAGAAGCTGCACGTAGTCTTGTTCCACCAAA
TTCGGTTTCTGCGAAACAAGTGGAAAATGTAAAGGAGCGACTTGCTGCTGCTGAACTCGA
GAAGAATAAAAAAGATCAACAAGGAAATACTAACAATGATGCGCGTCATGGAAGGTTACG
TTCATTGAGTGATCTACTGTTTAGATCAGATGTTAGTGGGTCATCATCGCAGGAGGGTCA
AGACGGTTCAGATTACGATGATGACATGGAGTTGGACTTTGATACGTCAGTATCGGGTGA
CGAAAGCCGTGATAGTGATCCAGGCGCTGTTCGAGGCAGTTTGAGTTTAAGGTTCCACCG
AAGAGAGGATCAGACTAATGTACAGTCTGTCGAGAATGGATCGGTTGAGTCCACTAGTAA
TGGTGATTCTGCCTATGAGCCGGAGGTTGCCCTTGATATGAAACAAAGATATGTTGCACA
CTGCAACGTGGGGACAGATATAAAACAAGCCAGCTTTCTTGGTGAACGAGGGGATTTTAT
TGCCAGCGGAAGTGATGATGGTAGATGGTTCATATGGGAGAAAAGAACAGGAAGGCTTAT
TAAAATGCTTACAGGGGATGGAGCTGTTGTGAACTGTATACAGTCTCACCCCCATGATTG
TGCTGTTGCAACAAGTGGAATTGACAATTCAGTAAAGTTGTGGACACCGGATGCAGAAAC
TACATATTTGGCTTCTGGACCAGAAATGGACGTAGTAACTGCCATAGAGAACAATCAGAA
GAAGCTATCCCGCAACCGTGAAATTTTGTTGCCTTTTGAGTTTTTGGAACGATTTCGGAT
GCATGAATTTGCGGAAGGAAGTTTACATCCTTTAGAGTGTGCGCAGACTTGATTTACTAT
GGTTTGGACTCATGAGGGAAAGGGTAATATAGGGGGCATTTCATCCAAGATACAGGCAGC
CAATGTTTAGGTGAAAATGAAATTGCAAGGTCTTGTTGCAATAGTAGGCGATGTTGTGCG
CACCGGCTTAGATCATATTGCTGGCGTTGCTGGTATTGAAGTTGTTTGCTCGGTGGTGTG
AATAAACAGTGCAATGCTGTTGGTTGGTGTGCGTCGTGGATCCATTAACATGTACAGATT
GTAGAAAGATGATGTCTTGTAATAAGTAAATCGGGTGAATATGTATATGCTGCCCTTATA
GAGCCACCTGCTATAATGTTCTTTTATTTCTTAGTCCATGGGGCAAGTTGGCTACTCGGT
AGCTTCTTTGGGCAAGTCTTGCCTGTCTGGATATAGAAGTGAGACCATGGGTACAGGCTG
CAATGCGGAT
>Locus_21_Transcript_7/11_Confidence_0.655_Length_2710
GGCACCAGGGATGCACGCGACGGAGAAGCTGCGGTGGCGCTTCTCGGACGGCGGCGTCAC
CGATCTGCTCGACGCCCGCAGCCTCCATGGCCCCCCCGACATTACTAAGAGAGTGCAGTT
CCATTCGTCTCTAGTACGAAAGCTTGCTTTGGAGAATGAGTTTGAGGGTCACGTTGGTTG
CGTGAATGCTATTGCATGGAACTCAGATGGCTCACTTCTGCTATCAGGATCAGATGACAC
TAGAGTCAACATCTGGAGTTATGCTGATCAAGAGCTGTTGCATGAAATTGAAACCGGACA
TTCCGCGAATGTATTTTGCACAAAATTTGTTCCTGAAACATCTGATGAAGTAGTAGTTTC
AGGAGCAGGAGATGCCGAGGTTCGTGTTTTCAATTTGTCTCGTTTAAGTGGCGTAAGGCC
TAGGGAAATTTCTATGGAGCCAGCTGCAATTTACCAATGCCACTCAAGGAGGGTCAAAAA
ATTAGCTGTCGAAGTTGGCAACCCTAATGTTGTGTGGAGCGCAAGTGAGGACGGTACTCT
AAGGCAGCATGATTTTAGGGAGTGCAATTCCTGTCCTCGTGCAGGATCGGCTAACCAGGA
ATGCCATAATGTGCTTCTAGATCTACGATGTGGAGCAAAGAAGTCTTTAGCTGATCTCCC
CAGACAACCTCTGGCGTTTAAGTCTTGTGATATTAGCTCTGTTCGACCCCATCAGCTCCT
TGTTGGTGGGAGCGATGCGTTTGCCCGGCTGTATGATAGGAGAATGCTTCCGTCATTGAG
TTCATGTCAAACAAGAAGGAAGCCACCCCCTTGCATTAAAATGTTCTGTCCATTGCACCT
TGCTGAAAATAGGAAGTCAAATTTGCACCTTACCCATGTTGCGTTCAGCCCGGATGGGAA
GGAGGTCCTTTTGAGTTACAGTGGTGAACACGTATATCTGTTTGATGTTGACCCAGACAA
TATGAGTTCAGTGAGATACACAGCAGATGATGTACATGATCAGTTATGTTTACCACCTTT
TCACAAGGAACCAACAACAAAAAATTCAAGACGAAGAAAGTTTCCAGCAAAAGCAACTTC
AAGAAGTTCATCTAGGGTAGATATTCTGAAGAAACTTATGCAATTTGTGATAAAATCTCT
GGAGACAGGAACTAACTTAATGCATGGGATTGAAGCATGCTCTGAAATACTTGATGCTAT
GGAATCTGATATTGATGATAGCTTGATGCATGATTGCTTGTGTACCCGGGCAGGGTTGTA
CCTAAAGCGGAGGTGGAAAAATGATGTTTACATGGCTATTCGGGATTGCAACAGAGCAAG
GAATATTGATTTTACATCATTCCAGGCACACTTGTTCATGGCTGAGGCACTGTTACAGTT
AGGAAGACTGAAGGAGGCATTTGAATATGCAGAAGCTGCACGTAGTCTTGTTCCACCAAA
TTCGGTTTCTGCGAAACAAGTGGAAAATGTAAAGGAGCGACTTGCTGCTGCTGAACTCGA
GAAGAATAAAAAAGATCAACAAGGAAATACTAACAATGATGCGCGTCATGGAAGGTTACG
TTCATTGAGTGATCTACTGTTTAGATCAGATGTTAGTGGGTCATCATCGCAGGAGGGTCA
AGACGGTTCAGATTATGATGATGACATGGAGTTGGACTTTGATACGTCAGTATCGGGTGA
CGAAAGCCGCGATAGTGATCCAGGTGCTGTTCGAGGCAGTTTGAGTTTAAAATTTCATCG
AAGAGGGGATCAGACTAATGAACAGTCTGTCGAGAATGGATCGGTTGAGTCCACTAGTAA
TGGTGATTCTGCCTATGAGCCGGAGGTTGCCCTTGATATGAAACAAAGATATGTTGCACA
CTGCAACGTGGGGACAGATATAAAACAAGCCAGCTTTCTTGGTGAACGAGGGGATTTTAT
TGCCAGCGGAAGTGATGATGGTAGATGGTTCATATGGGAGAAAAGAACAGGAAGGCTTAT
TAAAATGCTTACAGGGGATGGAGCTGTTGTGAACTGTATACAGTCTCACCCCCATGATTG
TGCTGTTGCAACAAGCGGAATTGACAATACAGTAAAGTTATGGACACCAGATGCAGAAAC
TACATATATGCCTTCTGGACCAGAAATTGACGTATTAAGTGCCATAGAGAACAATCAGAA
GAAGCTATCCCGGAACCGTGAAATTTTGTTGCCTTTTGAGTTTTTGGAACGATTTCGGAT
GCATGAATTTGCGGAAGGAAGTTTACATCCTTTAGAGTGTGCGCAGACTTGATTTACTAT
GGTTTGGACTCATGAGGGAAAGGGTAATATAGGGGGCATTTCATCCAAGATACAGGCAGC
CAATGTTTAGGTGAAAATGAAATTGCAAGGTCTTGTTGCAATAGTAGGCGATGTTGTGCG
CACCGGCTTAGATCATATTGCTGGCGTTGCTGGTATTGAAGTTGTTTGCTCGGTGGTGTG
AATAAACAGTGCAATGCTGTTGGTTGGTGTGCGTCGTGGATCCATTAACATGTACAGATT
GTAGAAAGATGATGTCTTGTAATAAGTAAATCGGGTGAATATGTATATGCTGCCCTTATA
GAGCCACCTGCTATAATGTTCTTTTATTTCTTAGTCCATGGGGCAAGTTGGCTACTCGGT
AGCTTCTTTGGGCAAGTCTTGCCTGTCTGGATATAGAAGTGAGACCATGGGTACAGGCTG
CAATGCGGAT
>Locus_21_Transcript_8/11_Confidence_0.586_Length_2615
GGCACCAGGGATGCACGCGACGGAGAAGCTGCGGTGGCGCTTCTCGGACGGCGGCGTCAC
CGATCTGCTCGACGCCCGCAGCCTCCATGGCCCCCCCGACATTACTAAGAGAGTGCAGTT
CCATTCGTCTCTAGTACGAAAGCTTGCTTTGGAGAATGAGTTTGAGGGTCACGTTGGTTG
CGTGAATGCTATTGCATGGAACTCAGATGGCTCACTTCTGCTATCAGGATCAGATGACAC
TAGAGTCAACATCTGGAGTTATGCTGATCAAGAGCTGTTGCATGAAATTGAAACCGGACA
TTCCGCGAATGTATTTTGCACAAAATTTGTTCCTGAAACATCTGATGAAGTAGTAGTTTC
AGGAGCAGGAGATGCCGAGGTTCGTGTTTTCAATTTGTCTCGTTTAAGTGGCGTAAGGCC
TAGGGAAATTTCTATGGAGCCAGCTGCAATTTACCAATGCCACTCAAGGAGGGTCAAAAA
ATTAGCTGTCGAAGTTGGCAACCCTAATGTTGTGTGGAGCGCAAGTGAGGACGGTACTCT
AAGGCAGCATGATTTTAGGGAGTGCAATTCCTGTCCTCGTGCAGGATCGGCTAACCAGGA
ATGCCATAATGTGCTTCTAGATCTACGATGTGGAGCAAAGAAGTCTTTAGCTGATCTCCC
CAGACAACCTCTGGCGTTTAAGTCTTGTGATATTAGCTCTGTTCGACCCCATCAGCTCCT
TGTTGGTGGGAGCGATGCGTTTGCCCGGCTGTATGATAGGAGAATGCTTCCGTCATTGAG
TTCATGTCAAACAAGAAGGAAGCCACCCCCTTGCATTAAAATGTTCTGTCCATTGCACCT
TGCTGAAAATAGGAAGTCAAATTTGCACCTTACCCATGTTGCGTTCAGCCCGGATGGGAA
GGAGGTCCTTTTGAGTTACAGTGGTGAACACGTATATCTGTTTGATGTTGACCCAGACAA
TATGAGTTCAGTGAGATACACAGCAGATGATGTACATGATCAGTTATGTTTACCACCTTT
TCACAAGGAACCAACAACAAAAAATTCAAGACGAAGAAAGTTTCCAGCAAAAGCAACTTC
AAGAAGTTCATCTAGGGTAGATATTCTGAAGAAACTTATGCAATTTGTGATAAAATCTCT
GGAGACAGGAACTAACTTAATGCATGGGATTGAAGCATGCTCTGAAATACTTGATGCTAT
GGAATCTGATATTGATGATAGCTTGATGCATGATTGCTTGTGTACCCGGGCAGGGTTGTA
CCTAAAGCGGAGGTGGAAAAATGATGTTTACATGGCTATTCGGGATTGCAACAGAGCAAG
GAATATTGATTTTACATCATTCCAGGCACACTTGTTCATGGCTGAGGCACTGTTACAGTT
AGGAAGACTGAAGGAGGCATTTGAATATGCAGAAGCTGCACGTAGTCTTGTTCCACCAAA
TTCGGTTTCTGCGAAACAAGTGGAAAATGTAAAGGAGCGACTTGCTGCTGCTGAACTCGA
GAAGAATAAAAAAGATCAACAAGGAAATACTAACAATGATGCGCGTCATGGAAGGTTACG
TTCATTGAGTGATCTACTGTTTAGATCAGATGTTAGTGGGTCATCATCGCAGGAGGGTCA
AGACGGTTCAGATTATGATGATGACATGGAGTTGGACTTTGATACGTCAGTATCGGGTGA
CGAAAGCCGCGATAGTGATCCAGGTGCTGTTCGAGGCAGTTTGAGTTTAAAATTTCATCG
AAGAGGGGATCAGACTAATGAACAGTCTGTCGAGAATGGATCGGTTGAGTCCACTAGTAA
TGGTGATTCTGCCTATGAGCCGGAGGTTGCCCTTGATATGAAACAAAGATATGTTGCACA
CTGCAACGTGGGGACAGATATAAAACAAGCCAGCTTTCTTGGTGAACGAGGGGATTTTAT
TGCCAGCGGAAGTGATGATGGTAGATGGTTCATATGGGAGAAAAGAACAGGAAGGCTTAT
TAAAATGCTTACAGGGGATGGAGCTGTTGTGAACTGTATACAGTCTCACCCCCATGATTG
TGCTGTTGCAACAAGTGGAATTGACAATTCAGTAAAGTTGTGGACACCGGATGCAGAAAC
TACATATTTGGCTTCTGGACCAGAAATGGACGTAGTAACTGCCATAGAGAACAATCAGAA
GAAGCTATCCCGCAACCGTGAAATTTTGTTGCCTTTTGAGTTTTTGGAACGATTTCGGAT
GCATGAATTTGCGGAAGGAAGTTTACATCCTTTAGAGTGCGCGCAGACTTGATTTACTAT
GATTTGGACCCCCTGAGATTTTCAGGGAAAGTGTAATATAGGGGCATTTCATCCAAGATA
CAAGCAGCCAATGTTTAGGTGAAAATGGAATTGCAAGGTCTTGTTGCAATAGTAGGCAAT
GTTCTGCGCACCGGCTATAGATCATAATTGCAGGCGTGCTGGTACTGAAGTTGTTTGCTC
GGTGGTGCGAATAAACAGTGCAATGCTGTTGGTTGGTGTGCGTCGTGACATGTACAGATT
GTAGAAAGACGATGTTTGTAATAAGTAAATCGGGTGGATATGTATATGCTTCCCTTATAG
AGGCGCCTGCTATAACGTTCTTTTATTTCTTATAG
>Locus_21_Transcript_9/11_Confidence_0.655_Length_2710
GGCACCAGGGATGCACGCGACGGAGAAGCTGCGGTGGCGCTTCTCGGACGGCGGCGTCAC
CGATCTACTCGACGCCCGCGGCCTCCATGGCTCCCCCGACATAACTAAGAGAGTGCAGTT
CCATTCGTCTCTAGTGCGAAAGCTTGCTCTGGAGAAGGAGTTTGAGGGTCACGTTGGTTG
CGTGAATGCTATTGCATGGAACTCAGATGGCTCACTTCTGTTGTCAGGATCAGATGACAC
TAGAGTCAACATCTGGAGTTATGTTGATCAAGAGCTGTTGCATGAAATTGAAACTGGACA
TTCCGCAAATGTATTTTGCACAAAATTTGTCCCGGAAACATCTGATGACGTGGTAGTTTC
AGGAGCAGGAGATGCCGAGGTTCGTGTTTTCAATTTGTCTCGTTTAAGTGGCGTAAGGCC
TAGGGAAATTTCTATGGAGCCAGCTGCAATTTACCAATGCCACTCAAGGAGGGTCAAAAA
ATTAGCTGTCGAAGTTGGCAACCCTAATGTTGTGTGGAGCGCAAGTGAGGACGGTACTCT
AAGGCAGCATGATTTTAGGGAGTGCAATTCCTGTCCTCGTGCAGGATCGGCTAACCAGGA
ATGCCATAATGTGCTTCTAGATCTACGATGTGGAGCAAAGAAGTCTTTAGCTGATCTCCC
CAGACAACCTCTGGCGTTTAAGTCTTGTGATATTAGCTCTGTTCGACCCCATCAGCTCCT
TGTTGGTGGGAGCGATGCGTTTGCCCGGCTGTATGATAGGAGAATGCTTCCGTCATTGAG
TTCATGTCAAACAAGAAGGAAGCCACCCCCTTGCATTAAAATGTTCTGTCCATTGCACCT
TGCTGAAAATAGGAAGTCAAATTTGCACCTTACCCATGTTGCGTTCAGCCCGGATGGGAA
GGAGGTCCTTTTGAGTTACAGTGGTGAACACGTATATCTGTTTGATGTTGACCCAGACAA
TATGAGTTCAGTGAGATACACAGCAGATGATGTACATGATCAGTTATGTTTACCACCTTT
TCACAAGGAACCAACAACAAAAAATTCAAGACGAAGAAAGTTTCCAGCAAAAGCAACTTC
AAGAAGTTCATCTAGGGTAGATATTCTGAAGAAACTTATGCAATTTGTGATAAAATCTCT
GGAGACAGGAACTAACTTAATGCATGGGATTGAAGCATGCTCTGAAATACTTGATGCTAT
GGAATCTGATATTGATGATAGCTTGATGCATGATTGCTTGTGTACCCGGGCAGGGTTGTA
CCTAAAGCGGAGGTGGAAAAATGATGTTTACATGGCTATTCGGGATTGCAACAGAGCAAG
GAATATTGATTTTACATCATTCCAGGCACACTTGTTCATGGCTGAGGCACTGTTACAGTT
AGGAAGACTGAAGGAGGCATTTGAATATGCAGAAGCTGCACGTAGTCTTGTTCCACCAAA
TTCGGTTTCTGCGAAACAAGTGGAAAATGTAAAGGAGCGACTTGCTGCTGCTGAACTCGA
GAAGAATAAAAAAGATCAACAAGGAAATACTAACAATGATGCGCGTCATGGAAGGTTACG
TTCATTGAGTGATCTACTGTTTAGATCAGATGTTAGTGGGTCATCATCGCAGGAGGGTCA
AGACGGTTCAGATTATGATGATGACATGGAGTTGGACTTTGATACGTCAGTATCGGGTGA
CGAAAGCCGCGATAGTGATCCAGGTGCTGTTCGAGGCAGTTTGAGTTTAAAATTTCATCG
AAGAGGGGATCAGACTAATGAACAGTCTGTCGAGAATGGATCGGTTGAGTCCACTAGTAA
TGGTGATTCTGCCTATGAGCCGGAGGTTGCCCTTGATATGAAACAAAGATATGTTGCACA
CTGCAACGTGGGGACAGATATAAAACAAGCCAGCTTTCTTGGTGAACGAGGGGATTTTAT
TGCCAGCGGAAGTGATGATGGTAGATGGTTCATATGGGAGAAAAGAACAGGAAGGCTTAT
TAAAATGCTTACAGGGGATGGAGCTGTTGTGAACTGTATACAGTCTCACCCCCATGATTG
TGCTGTTGCAACAAGTGGAATTGACAATTCAGTAAAGTTGTGGACACCGGATGCAGAAAC
TACATATTTGGCTTCTGGACCAGAAATGGACGTAGTAACTGCCATAGAGAACAATCAGAA
GAAGCTATCCCGCAACCGTGAAATTTTGTTGCCTTTTGAGTTTTTGGAACGATTTCGGAT
GCATGAATTTGCGGAAGGAAGTTTACATCCTTTAGAGTGTGCGCAGACTTGATTTACTAT
GGTTTGGACTCATGAGGGAAAGGGTAATATAGGGGGCATTTCATCCAAGATACAGGCAGC
CAATGTTTAGGTGAAAATGAAATTGCAAGGTCTTGTTGCAATAGTAGGCGATGTTGTGCG
CACCGGCTTAGATCATATTGCTGGCGTTGCTGGTATTGAAGTTGTTTGCTCGGTGGTGTG
AATAAACAGTGCAATGCTGTTGGTTGGTGTGCGTCGTGGATCCATTAACATGTACAGATT
GTAGAAAGATGATGTCTTGTAATAAGTAAATCGGGTGAATATGTATATGCTGCCCTTATA
GAGCCACCTGCTATAATGTTCTTTTATTTCTTAGTCCATGGGGCAAGTTGGCTACTCGGT
AGCTTCTTTGGGCAAGTCTTGCCTGTCTGGATATAGAAGTGAGACCATGGGTACAGGCTG
CAATGCGGAT
>Locus_21_Transcript_10/11_Confidence_0.621_Length_2710
GGCACCAGGGATGCACGCGACGGAGAAGCTGCGGTGGCGCTTCTCGGACGGCGGCGTCAC
CGATCTGCTCGACGCCCGCAGCCTCCATGGCCCCCCCGACATTACTAAGAGAGTGCAGTT
CCATTCGTCTCTAGTACGAAAGCTTGCTTTGGAGAATGAGTTTGAGGGTCACGTTGGTTG
CGTGAATGCTATTGCATGGAACTCAGATGGCTCACTTCTGCTATCAGGATCAGATGACAC
TAGAGTCAACATCTGGAGTTATGCTGATCAAGAGCTGTTGCATGAAATTGAAACCGGACA
TTCCGCGAATGTATTTTGCACAAAATTTGTTCCTGAAACATCTGATGAAGTAGTAGTTTC
AGGAGCAGGAGATGCCGAGGTTCGTGTTTTCAATTTGTCTCGTTTAAGTGGCGTAAGGCC
TAGGGAAATTTCTATGGAGCCAGCTGCAATTTACCAATGCCACTCAAGGAGGGTCAAAAA
ATTAGCTGTCGAAGTTGGCAACCCTAATGTTGTGTGGAGCGCAAGTGAGGACGGTACTCT
AAGGCAGCATGATTTTAGGGAGTGCAATTCCTGTCCTCGTGCAGGATCGGCTAACCAGGA
ATGCCATAATGTGCTTCTAGATCTACGATGTGGAGCAAAGAAGTCTTTAGCTGATCTCCC
CAGACAACCTCTGGCGTTTAAGTCTTGTGATATTAGCTCTGTTCGACCCCATCAGCTCCT
TGTTGGTGGGAGCGATGCGTTTGCCCGGCTGTATGATAGGAGAATGCTTCCGTCATTGAG
TTCATGTCAAACAAGAAGGAAGCCACCCCCTTGCATTAAAATGTTCTGTCCATTGCACCT
TGCTGAAAATAGGAAGTCAAATTTGCACCTTACCCATGTTGCGTTTAGCCCGGATGGGAA
GGAGGTTCTTTTGAGTTACAGTGGTGAACACGTATATCTGTTTGCTGTCGACCCAGACAA
TATGAGTTCAGTGAGATACACAGCAGATGATGTACACGATCAGTTATGTTTGCCGCCTTT
TCACAAGGAACCAACAACAAAAAAGTCCAGACGAAGTAAGTTTCCAGCAAAAGCAACTTC
AAGAAGTTCGTCTAGGGTAGATATTCTGAAGAAGCTTATGCAATTTGTGATAAAGTCTCT
GGAGACAGGCACTAACTTAATGCAAGGGATTGAAGCATGCTCTGAAATACTTGATGCTAT
GGAATCTGATATTGATGATAGCTTGATGCATGATTGCTTGTGTACCCGGGCAGGGTTGTA
CCTAAAGCGGAGGTGGAAAAATGATGTTTACATGGCTATTCGGGATTGCAACAGAGCAAG
GAATATTGATTTTACATCATTCCAGGCACACTTGTTCATGGCTGAGGCACTGTTACAGTT
AGGAAGACTGAAGGAGGCATTTGAATATGCAGAAGCTGCACGTAGTCTTGTTCCACCAAA
TTCGGTTTCTGCGAAACAAGTGGAAAATGTAAAGGAGCGACTTGCTGCTGCTGAACTCGA
GAAGAATAAAAAAGATCAACAAGGAAATACTAACAATGATGCGCGTCATGGAAGGTTACG
TTCATTGAGTGATCTACTGTTTAGATCAGATGTTAGTGGGTCATCATCGCAGGAGGGTCA
AGACGGTTCAGATTATGATGATGACATGGAGTTGGACTTTGATACGTCAGTATCGGGTGA
CGAAAGCCGCGATAGTGATCCAGGTGCTGTTCGAGGCAGTTTGAGTTTAAAATTTCATCG
AAGAGGGGATCAGACTAATGAACAGTCTGTCGAGAATGGATCGGTTGAGTCCACTAGTAA
TGGTGATTCTGCCTATGAGCCGGAGGTTGCCCTTGATATGAAACAAAGATATGTTGCACA
CTGCAACGTGGGGACAGATATAAAACAAGCCAGCTTTCTTGGTGAACGAGGGGATTTTAT
TGCCAGCGGAAGTGATGATGGTAGATGGTTCATATGGGAGAAAAGAACAGGAAGGCTTAT
TAAAATGCTTACAGGGGATGGAGCTGTTGTGAACTGTATACAGTCTCACCCCCATGATTG
TGCTGTTGCAACAAGTGGAATTGACAATTCAGTAAAGTTGTGGACACCGGATGCAGAAAC
TACATATTTGGCTTCTGGACCAGAAATGGACGTAGTAACTGCCATAGAGAACAATCAGAA
GAAGCTATCCCGCAACCGTGAAATTTTGTTGCCTTTTGAGTTTTTGGAACGATTTCGGAT
GCATGAATTTGCGGAAGGAAGTTTACATCCTTTAGAGTGTGCGCAGACTTGATTTACTAT
GGTTTGGACTCATGAGGGAAAGGGTAATATAGGGGGCATTTCATCCAAGATACAGGCAGC
CAATGTTTAGGTGAAAATGAAATTGCAAGGTCTTGTTGCAATAGTAGGCGATGTTGTGCG
CACCGGCTTAGATCATATTGCTGGCGTTGCTGGTATTGAAGTTGTTTGCTCGGTGGTGTG
AATAAACAGTGCAATGCTGTTGGTTGGTGTGCGTCGTGGATCCATTAACATGTACAGATT
GTAGAAAGATGATGTCTTGTAATAAGTAAATCGGGTGAATATGTATATGCTGCCCTTATA
GAGCCACCTGCTATAATGTTCTTTTATTTCTTAGTCCATGGGGCAAGTTGGCTACTCGGT
AGCTTCTTTGGGCAAGTCTTGCCTGTCTGGATATAGAAGTGAGACCATGGGTACAGGCTG
CAATGCGGAT
>Locus_21_Transcript_11/11_Confidence_0.655_Length_2710
GGCACCAGGGATGCACGCGACGGAGAAGCTGCGGTGGCGCTTCTCGGACGGCGGCGTCAC
CGATCTGCTCGACGCCCGCAGCCTCCATGGCCCCCCCGACATTACTAAGAGAGTGCAGTT
CCATTCGTCTCTAGTACGAAAGCTTGCTTTGGAGAATGAGTTTGAGGGTCACGTTGGTTG
CGTGAATGCTATTGCATGGAACTCAGATGGCTCACTTCTGCTATCAGGATCAGATGACAC
TAGAGTCAACATCTGGAGTTATGCTGATCAAGAGCTGTTGCATGAAATTGAAACCGGACA
TTCCGCGAATGTATTTTGCACAAAATTTGTTCCTGAAACATCTGATGAAGTAGTAGTTTC
AGGAGCAGGAGATGCCGAGGTTCGTGTTTTCAATTTGTCTCGTTTAAGTGGCGTAAGGCC
TAGGGAAATTTCTATGGAGCCAGCTGCAATTTACCAATGCCACTCAAGGAGGGTCAAAAA
ATTAGCTGTCGAAGTTGGCAACCCTAATGTTGTGTGGAGCGCAAGTGAGGACGGTACTCT
AAGGCAGCATGATTTTAGGGAGTGCAATTCCTGTCCTCGTGCAGGATCGGCTAACCAGGA
ATGCCATAATGTGCTTCTAGATCTACGATGTGGAGCAAAGAAGTCTTTAGCTGATCTCCC
CAGACAACCTCTGGCGTTTAAGTCTTGTGATATTAGCTCTGTTCGACCCCATCAGCTCCT
TGTTGGTGGGAGCGATGCGTTTGCCCGGCTGTATGATAGGAGAATGCTTCCGTCATTGAG
TTCATGTCAAACAAGAAGGAAGCCACCCCCTTGCATTAAAATGTTCTGTCCATTGCACCT
TGCTGAAAATAGGAAGTCAAATTTGCACCTTACCCATGTTGCGTTCAGCCCGGATGGGAA
GGAGGTCCTTTTGAGTTACAGTGGTGAACACGTATATCTGTTTGATGTTGACCCAGACAA
TATGAGTTCAGTGAGATACACAGCAGATGATGTACATGATCAGTTATGTTTACCACCTTT
TCACAAGGAACCAACAACAAAAAATTCAAGACGAAGAAAGTTTCCAGCAAAAGCAACTTC
AAGAAGTTCATCTAGGGTAGATATTCTGAAGAAACTTATGCAATTTGTGATAAAATCTCT
GGAGACAGGAACTAACTTAATGCATGGGATTGAAGCATGCTCTGAAATACTTGATGCTAT
GGAATCTGATATTGATGATAGCTTGATGCATGATTGCTTGTGTACCCGGGCAGGGTTGTA
CCTAAAGCGGAGGTGGAAAAATGATGTTTACATGGCTATTCGGGATTGCAACAGAGCAAG
GAATATTGATTTTACATCATTCCAGGCACACTTGTTCATGGCTGAGGCACTGTTACAGTT
AGGAAGACTGAAGGAGGCATTTGAATATGCAGAAGCTGCACGTAGTCTTGTTCCACCAAA
TTCGGTTTCTGCGAAACAAGTGGAAAATGTAAAGGAGCGACTTGCTGCTGCTGAACTCGA
GAAGAATAAAAAAGATCAACAAGGAAATACTAACAATGATGCGCGTCATGGAAGGTTACG
TTCATTGAGTGATCTACTGTTTAGATCAGATGTTAGTGGGTCATCATCGCAGGAGGGTCA
AGACGGTTCAGATTATGATGATGACATGGAGTTGGACTTTGATACGTCAGTATCGGGTGA
CGAAAGCCGCGATAGTGATCCAGGTGCTGTTCGAGGCAGTTTGAGTTTAAAATTTCATCG
AAGAGGGGATCAGACTAATGAACAGTCTGTCGAGAATGGATCGGTTGAGTCCACTAGTAA
TGGTGATTCTGCCTATGAGCCGGAGGTTGCCCTTGATATGAAACAAAGATATGTTGCACA
CTGCAACGTGGGGACAGATATAAAACAAGCCAGCTTTCTTGGTGAACGAGGGGATTTTAT
TGCCAGCGGAAGTGATGATGGTAGATGGTTCATATGGGAGAAAAGAACAGGAAGGCTTAT
TAAAATGCTTACAGGGGATGGAGCTGTTGTGAACTGTATACAGTCTCACCCCCATGATTG
TGCTGTTGCAACAAGTGGAATTGACAATTCAGTAAAGTTGTGGACACCGGATGCAGAAAC
TACATATTTGGCTTCTGGACCAGAAATGGACGTAGTAACTGCCATAGAGAACAATCAGAA
GAAGCTATCCCGCAACCGTGAAATTTTGTTGCCTTTTGAGTTTTTGGAACGATTTCGGAT
GCATGAATTTGCGGAAGGAAGTTTACATCCTTTAGAGTGTGCGCAGACTTGATTTACTAT
GGTTTGGACTCATGAGGGAAAGGGTAATATAGGGGGCATTTCATCCAAGATACAGGCAGC
CAATGTTTAGGTGAAAATGAAATTGCAAGGTCTTGTTGCAATAGTAGGCGATGTTGTGCG
CACCGGCTTAGATCATATTGCTGGCGTTGCTGGTATTGAAGTTGTTTGCTCGGTGGTGTG
AATAAACAGTGCAATGCTGTTGGTTGGTGTGCGTCGTGGATCCATTAACATGTACAGATT
GTAGAAAGATGATGTCTTGTAATAAGTAAATCGGGTGAATATGTATATGCTGCCCTTATA
GAGCCACCTGCTATAATGTTCTTTTATTTCTTAGTCCATGGGGCAAGTTGGCTACTCGGT
AGCTTCTTTGGGCAAGTCTTGCCTGTCTGGATATAGAAGTGAGACCATGGGTACAGGCTG
CAATGCGGAT
>Locus_22_Transcript_1/4_Confidence_0.625_Length_1167
GCGTGGCAGGATGGCGCCTTCTTCTCCCTCTCTGCCGCCTACGCCCTCGTCTCCGCCGTC
GCGCTGGTCAGTCTCGGTCCCTGTCCCTCGGCCGCAATGCTACCTCGTTCGTTCCCCCGC
GGGCCTCTCTCGTTGATCTGAAATGAACCGGACCGCCGATTAGCGCGCGGCCGTATTAAG
AATTTGGATCTTTTCTCCCGTCCATCCCGCGGCGCATCAAGATGCCGTTGCCGCGGAGTT
TTTCGATTTGAGCCTCCTTGTATTCGCTGCCTCCCCTCGCAGATTCAGCTCGTCAGGATC
CAGCGCAGAGTGCCAGAGTTCGGTTGGACCACGCAGAAGGTCTTCCACCTCATGAACTTC
GTCGTTAATGGGGTTCGTGCCGTCGTATTCGGGTTCCATATCTGGGTCTTCCTTCTCCCA
ACAAGAGTATATAAGTTGGTGTTACTAGACCTCCCCGGCTTGTTGTTCTTCTCGGCCTAC
ACCTTGCTTGTTCTTTTCTGGGCAGAAATATACCACCAGGCTAGGAGTCTCCCCACGGAT
AAGTTAAGGATTATATATGTTGCCGTTAATGCCATCGTATATATAATTCAGGTTTGCATT
TGGGTATACCTTGGAATTAACGATAACCAGTTGGTTGAGCTGGTCAGCAAAATCTTCATT
GTAGCTGTCTCTGCTGTGGCTCTTCTTGGTTTTGCAGTATATGGTGGAAGGCTGTTTGTC
TTGCTGAGACGTTTCCCCATTGAATCAAAGGGGAGGAAAAAGAAGCTTTATGAGGTCGGG
ACTGTGACGACAATCTGCTGCACCTGTTTCCTAATAAGATGCATTGTGGTGGCAGTATCT
GCATTCGATGCTGATGTTTCTTTGGAGGTTTTGGATCATCCAATCCTAGACTTCTTCTAT
TATTTGCTGACAGAGATACTGCCTTCTGCCCTGGTCCTTTTCATCCTCCGGAAGCTCCCA
CCTAAGCGGGTGTCGCCGCAGTACCATCCAATTAACTAGAGGTCGTGTGCTTCTGTATGC
TACTATGCTAAGAATAATGGATAAACTTGAAATGTACAAAGAAACTCTACACGTCTGGTG
CTAGTAGAATGTTGATGCTTGAGCTGTGTTTTTCAAAAGCATCAAAGTGTTGATGAATCG
TGCAGTGGGAGTTTCAGGTGTCCTGTC
>Locus_22_Transcript_2/4_Confidence_0.625_Length_1166
GCGTGGCAGGATGGCGCCTTCTTCTCCCTCTCTGCCGCCTACGCCCTCGTCTCCGCCGTC
GCGCTGGTCAGTCTCGGTCCCTGTCCCTCGGCCGCAATGCTACCTCGTTCGTTCCCCCGC
GGGCCTCTCTCGTTGATCTGAAATGAACCGGACCGCCGATTAGCGCGCGGCCGTATTAAG
AATTTGGATCTTTTCTCCCGTCCATCCCGCGGCGCATCAAGATGCCGTTGCCGCGGAGTT
TTTCGATTTGAGCCTCCTTGTATTCGCTGCCTCCCCTCGCAGATTCAGCTCGTCAGGATC
CAGCGCAGAGTGCCAGAGTTCGGTTGGACCACGCAGAAGGTCTTCCACCTCATGAACTTC
GTCGTTAATGGGGTTCGTGCCGTCGTATTCGGGTTCCATATCTGGGTCTTCCTTCTCCCA
ACAAGAGTATATAAGTTGGTGTTACTAGACCTCCCCGGCTTGTTGTTCTTCTCGGCCTAC
ACCTTGCTTGTTCTTTTCTGGGCAGAAATATACCACCAGGCTAGGAGTCTCCCCACGGAT
AAGTTGAGGATTATATACGTTGCTGTTAATGCCATCGTATACATAATTCAGGTTTGCATT
TGGGTATACCTTGGAATTAACGATAATCAGTTGGTTGAGCTGGTCAGCAAAATCTTCATC
GTAGCTGTCTCCGCTGTGGCTCTTCTTGGTTTTGCAGTATATGGTGGAAGGCTGTTTGTC
TTGCTGAGACGTTTCCCCATTGAATCAAAGGGGAGGAAAAAGAAGCTTTATGAGGTCGGG
ACTGTGACGACAATCTGCTGCACCTGTTTCCTAATAAGATGCATTGTGGTGGCAGTATCT
GCATTCGATGCTGATGTTTCTTTGGAGGTTTTGGATCATCCAATCCTAGACTTCTTCTAT
TATTTGCTGACAGAGATACTGCCTTCTGCCCTGGTCCTTTTCATCCTCCGGAAGCTCCCA
CCTAAGCGGGTGTCGCCGCAGTACCATCCAATTAACTAGAGGTCGTGTGCTTCTGTATGC
TACTATGCTGAATAATGGATAAACTTGAAATGTACAAAGAAACTCTACACGTCTGGGTGC
TAGTAGAATGTTGATGCTTCAGCTGTGTTTTTCAAAAGCATCAAAGTGTTGATGAATCGT
GCAGTGGGAGTTTCAGGTGTCCTGTC
>Locus_22_Transcript_3/4_Confidence_0.500_Length_1299
GCGTGGCAGGATGGCGCCTTCTTCTCCCTCTCTGCCGCCTACGCCCTCGTCTCCGCCGTC
GCGCTGGTCAGTCTCGGTCCCTGTCCCTCGGCCGCAATGCTACCTCGTTCGTTCCCCCGC
GGGCCTCTCTCGTTGATCTGAAATGAACCGGACCGCCGATTAGCGCGCGGCCGTATTAAG
AATTTGGATCTTTTCTCCCGTCCATCCCGCGGCGCATCAAGATGCCGTTGCCGCGGAGTT
TTTCGATTTGAGCCTCCTTGTATTCGCTGCCTCCCCTCGCAGATTCAGCTCGTCAGGATC
CAGCGCAGAGTGCCAGAGTTCGGTTGGACCACGCAGAAGGTCTTCCACCTCATGAACTTC
GTCGTTAATGGGGTTCGTGCCGTCGTATTCGGGTTCCATATCTGGGTCTTCCTTCTCCCA
ACAAGAGTATATAAGTTGGTGTTACTAGACCTCCCCGGCTTGTTGTTCTTCTCGGCCTAC
ACCTTGCTTGTTCTTTTCTGGGCAGAAATATACCACCAGGCTAGGAGTCTCCCCACGGAT
AAGTTAAGGATTATATATGTTGCCGTTAATGCCATCGTATATATAATTCAGGTTTGCATT
TGGGTATACCTTGGAATTAACGATAACCAGTTGGTTGAGCTGGTCAGCAAAATCTTCATT
GTAGCTGTCTCTGCTGTGGCTCTTCTTGGTTTTGCAGTATATGGTGGAAGGCTGTTTGTC
TTGCTGAGACGTTTCCCCATTGAATCAAAGGGGAGGAAAAAGAAGCTTTATGAGGTCGGG
ACTGTGACGACAATCTGCTGCACCTGTTTCCTAATAAGATGCATTGTGGTGGCAGTATCT
GCATTCGATGCTGATGTTTCTTTGGAGGTTTTGGATCATCCAATCCTAGACTTCTTCTAT
TATTTGCTGACAGAAATACTGCCTTCTGCCCTGGTCCTTTTCATCCTCCGAAAGCTCCCA
CCTAAGCGGGTGTCGGCGCAGTACCATCCAATCAACTAGAGGTTGTGTACTTCTGTATGC
GACTATGCAAAGAATAATGGATAAACTTGAAATGTACAAAGAAACTCTACACGTCTGGTG
CTAGTAGAATGTTGGTGCTTGAGCTGTGTTTTTCAAAAGCATCAAAGTGTCGATGAATTG
TGCAGTGGGAGTTTCAGGTGTCCTGTCGCAGTGAATTTCTTTATGTTCTGTTTTGGTGAA
AATCCAGTGCTCATTTAGCGATGGTTTGGGCATTGCATTTCCATTCTGGGAGGATTACTG
GTTATGCTATCTGAAATGTGAGTTCAACTTTAAAAAAAA
>Locus_22_Transcript_4/4_Confidence_0.625_Length_1166
GCGTGGCAGGATGGCGCCTTCTTCTCCCTCTCTGCCGCCTACGCCCTCGTCTCCGCCGTC
GCGCTGGTCAGTCTCGGTCCCTGTCCCTCGGCCGCAATGCTACCTCGTTCGTTCCCCCGC
GGGCCTCTCTCGTTGATCTGAAATGAACCGGACCGCCGATTAGCGCGCGGCCGTATTAAG
AATTTGGATCTTTTCTCCCGTCCATCCCGCGGCGCATCAAGATGCCGTTGCCGCGGAGTT
TTTCGATTTGAGCCTCCTTGTATTCGCTGCCTCCCCTCGCAGATTCAGCTCGTCAGGATC
CAGCGCAGAGTGCCAGAGTTCGGTTGGACCACGCAGAAGGTCTTCCACCTCATGAACTTC
GTCGTTAATGGGGTTCGTGCCGTCGTATTCGGGTTCCATATCTGGGTCTTCCTTCTCCCA
ACAAGAGTATATAAGTTGGTGTTACTAGACCTCCCCGGCTTGTTGTTCTTCTCGGCCTAC
ACCTTGCTTGTTCTTTTCTGGGCAGAAATATACCACCAGGCTAGGAGTCTCCCCACGGAT
AAGTTAAGGATTATATATGTTGCCGTTAATGCCATCGTATATATAATTCAGGTTTGCATT
TGGGTATACCTTGGAATTAACGATAACCAGTTGGTTGAGCTGGTCAGCAAAATCTTCATT
GTAGCTGTCTCTGCTGTGGCTCTTCTTGGTTTTGCAGTATATGGTGGAAGGCTGTTTGTC
TTGCTGAGACGTTTCCCCATTGAATCAAAGGGGAGGAAAAAGAAGCTTTATGAGGTCGGG
ACTGTGACGACAATCTGCTGCACCTGTTTCCTAATAAGATGCATTGTGGTGGCAGTATCT
GCATTCGATGCTGATGTTTCTTTGGAGGTTTTGGATCATCCAATCCTAGACTTCTTCTAT
TATTTGCTGACAGAGATACTGCCTTCTGCCCTGGTCCTTTTCATCCTCCGGAAGCTCCCA
CCTAAGCGGGTGTCGCCGCAGTACCATCCAATTAACTAGAGGTCGTGTGCTTCTGTATGC
TACTATGCTGAATAATGGATAAACTTGAAATGTACAAAGAAACTCTACACGTCTGGGTGC
TAGTAGAATGTTGATGCTTCAGCTGTGTTTTTCAAAAGCATCAAAGTGTTGATGAATCGT
GCAGTGGGAGTTTCAGGTGTCCTGTC
>Locus_23_Transcript_1/9_Confidence_0.188_Length_178
GGACTTGTCGAAGAGGACGAAGGCGTAGCTGCCTGTGAGCTGGGAAAGCATGAAGCTGGC
GGGGTAGGGGGCCCTGTCCCTCAGCGTCTTGTAGGCCTCGATCACGAGGAGCACCTCGTT
GCCGCCCTTGGAGAGGCCATACTGCTGGCTCAGCCGGCCCAGGGTGTCCAGGACTCCC
>Locus_23_Transcript_2/9_Confidence_0.344_Length_939
GGACTTGTCGAAGAGGACGAAGGCGTAGCTGCCTGTGAGCTGGGAAAGCATGAAGCTGGC
GGGGTAGGGGGCCCTGTCCCTCAGCGTCTTGTAGGCCTCGATCACGAGGAGCACCTCGTT
GCCGCCCTTGGAGAGGCCATACTGCTGGCTCACTCGGCAACCTCGCCTACTCCCACGCCA
ACCAGTCCCCCCTCCTCCCAAGGTCTTTCGCTGCCAAGGACGAGATCTTCTGCCTGTTTG
AGGGAGTCCTGGACAACCTGGGCCGGCTGAGCCAGCAGTATGGCCTCTCCAAGGGCGGCA
ACGAGGTCCTCCTCGTCATCGAGGCCTACAAGACGCTGAGGGACAGGGCCCCCTACCCGG
CCAGCTTCATGCTCTCCCAGCTCACCGGCAGCTATGCCTTCGTCCTCTTCGACAAGTCCA
CCTCCTCACTCCTCGTCGCATCCGTAAGCAAAACTGGCTAGCTGCTCGATCATCAGTCTC
GTCTCCGTGCAGATTGACACAGTGTACAAATTCTTGCAACTAATTTGTTGGTGTCAACCG
ATCAGGATCCGGAGGGCAAGGTGCCGCTCTTCTGGGGGATCACCGCGGACGGCTGCGTCG
CCTTCTCCGACGACATCGACCTGCTCAAGGGATCCTGCGGCAAGTCACTGGCGCCATTCC
CGCAGGGCTGCTTCTACTGGAACGCTCTCGGAGGCCTCAAGTCGTATGAGAACCCGAAGC
ACAAGGTCACCGCTGTCCCCGCGGACGAGGAAGAAATCTGCGGTGCAACCTTCATGGTAA
GACAAGTGACAGCCTAGATTCTCTTACTACTTAGCATGCAATCTTCAGGAGGAAGGTTTA
GCTAAACCTCTGTGAATTCGACCTGTTTCTGCAGGTGGAAGGATCTACAGTTCTCACGGC
ACTGCAGTAGGAGATTCTGTCATCTCCGGGAGTCGTTGG
>Locus_23_Transcript_3/9_Confidence_0.562_Length_1605
GATCATTAACAAACGGCAAGTTCTTTTACAAACTCGCTTCATGTGTTGTCTATCAGAGAA
CAACCTTGTCGTCATCGTCGATCTCACTCTGATCATCGCAACTTACCAAGTCAAATCGGA
CCTGAAAATAGAGGTTGAAAGAAAACTTATTTGCTTACTAGATTAACTGTTATACATCCA
ACTGAGCAGGGCTTGTCTGGAATCCTGTTGCAAGTTTTGAACAGCTAGAGATACAGGTGA
TCAGAGGCACAACCAAACACTTCACGAAAAGGATCACACAGAGTTGCACACACGCCTTTG
TTTTGCCATTATGTTACACCATCACCATCTACAAAAGGTCTTGCCTGCCCAACGACTCCC
GGAGATGACAGAATCTCCTACTGCAGTGCCGTGAGCACTGTAGATCCTTCCACCATGAAG
GTTGCGCCGCAGATTTCCTCCTCGTCCGCGGGGACAGCGGTGACCTTGTGCTTCGGGTTC
TCGTACGACTTGAGGCCGCCCAGAGCGTTCCAGTAGAAGCAGCCCTGCGGGAATGGCGCC
AGCGACTTGCCGCAGGATCCCTTGAGCAGGTCGATGTCGTCGGAGAAGGCGACGCAGCCG
TCGGCGGTGATCCCCCAGTAGAGCGGCACCTTGCCCTCCGGATCCTGATCGATTGACACC
AACAAATTAGTTGCCTCCTAAGAAATTGTACACCTGCACGGAGACGAGACTGATGATCGA
GCACAGCTAGCCAGTTGTGCTTACGGATGCGACGAGGAGGGAGGAGGTGGACTTGTCGAA
GAGGACGAAGGCGTAGCTGCCTGTGAGCTGGGAAAGCATGAAGCTGGCGGGGTAGGGGGC
CCTGTCCCTCAGCGTCTTGTAGGCCTCGATCACGAGGAGCACCTCGTTGCCGCCCTTGGA
GAGGCCATACTGCTGGCTCACTCGGCAACCTCGCCTACTCCCACGCCAACCAGTCCCCCC
TCCTCCCAAGGTCTTTCGCTGCCAAGGACGAGATCTTCTGCCTGTTTGAGGGAGTCCTGG
ACAACCTGGGCCGGCTGAGCCAGCAGTATGGCCTCTCCAAGGGCGGCAACGAGGTCCTCC
TCGTCATCGAGGCCTACAAGACGCTGAGGGACAGGGCCCCCTACCCGGCCAGCTTCATGC
TCTCCCAGCTCACCGGCAGCTATGCCTTCGTCCTCTTCGACAAGTCCACCTCCTCACTCC
TCGTCGCATCCGATCCGGAGGGCAAGGTGCCGCTCTTCTGGGGGATCACCGCGGACGGCT
GCGTCGCCTTCTCCGACGACATCGACCTGCTCAAGGGATCCTGCGGCAAGTCACTGGCGC
CATTCCCGCAGGGCTGCTTCTACTGGAACGCTCTCGGAGGCCTCAAGTCGTATGAGAACC
CGAAGCACAAGGTCACCGCTGTCCCCGCGGACGAGGAAGAAATCTGCGGTGCAACCTTCA
TGGTAAGACAAGTGACAGCCTAGATTCTCTTACTACTTAGCATGCAATCTTCAGGAGGAA
GGTTTAGCTAAACCTCTGTGAATTCGACCTGTTTCTGCAGGTGGAAGGATCTACAGTTCT
CACGGCACTGCAGTAGGAGATTCTGTCATCTCCGGGAGTCGTTGG
>Locus_23_Transcript_4/9_Confidence_0.156_Length_569
GATCATTAACAAACGGCAAGTTCTTTTACAAACTCGCTTCATGTGTTGTCTATCAGAGAA
CAACCTTGTCGTCATCGTCGATCTCACTCTGATCATCGCAACTTACCAAGTCAAATCGGA
CCTGAAAATAGAGGTTGAAAGAAAACTTATTTGCTTACTAGATTAACTGTTATACATCCA
ACTGAGCAGGGCTTGTCTGGAATCCTGTTGCAAGTTTTGAACAGCTAGAGATACAGGTGA
TCAGAGGCACAACCAAACACTTCACGAAAAGGATCACACAGAGTTGCACACACGCCTTTG
TTTTGCCATTATGTTACACCATCACCATCTACAAAAGGTCTTGCCTGCCCAACGACTCCC
GGAGATGACAGAATCTCCTACTGCAGTGCCGTGAGCACTGTAGATCCTTCCACCTGCAGA
AACAGGTCGAATTCACAGAGGTTCAGCTAAACCTTCTTCCTGAAGATTGCATGCTGAGAA
CCTATAGGGCTGTCACTTGTCTTACCATGAAGGTTGCGCCGCAGATTTCCTCCTCGTCCG
CGGGGACAGCGGTGACCTTGTGCTTCGGG
>Locus_23_Transcript_5/9_Confidence_0.156_Length_564
GATCATTAACAAACGGCAAGTTCTTTTACAAACTCGCTTCATGTGTTGTCTATCAGAGAA
CAACCTTGTCGTCATCGTCGATCTCACTCTGATCATCGCAACTTACCAAGTCAAATCGGA
CCTGAAAATAGAGGTTGAAAGAAAACTTATTTGCTTACTAGATTAACTGTTATACATCCA
ACTGAGCAGGGCTTGTCTGGAATCCTGTTGCAAGTTTTGAACAGCTAGAGATACAGGTGA
TCAGAGGCACAACCAAACACTTCACGAAAAGGATCACACAGAGTTGCACACACGCCTTTG
TTTTGCCATTATGTTACACCATCACCATCTACAAAAGGTCTTGCCTGCCCAACGACTCCC
GGAGATGACAGAATCTCCTACTGCAGTGCCGTGAGCACTGTAGATCCTTCCACCTGCAGA
AACAGGTCGAATTCAGAGGTTCAGCTAAACCTTCTTCCTGAAGATTGCATGCTGAGAACC
TAGGCTGTCACTTGTCTTACCATGAAGGTTGCGCCGCAGATTTCCTCCTCGTCCGCGGGG
ACAGCGGTGACCTTGTGCTTCGGG
>Locus_23_Transcript_6/9_Confidence_0.188_Length_686
GATCATTAACAAACGGCAAGTTCTTTTACAAACTCGCTTCATGTGTTGTCTATCAGAGAA
CAACCTTGTCGTCATCGTCGATCTCACTCTGATCATCGCAACTTACCAAGTCAAATCGGA
CCTGAAAATAGAGGTTGAAAGAAAACTTATTTGCTTACTAGATTAACTGTTATACATCCA
ACTGAGCAGGGCTTGTCTGGAATCCTGTTGCAAGTTTTGAACAGCTAGAGATACAGGTGA
TCAGAGGCACAACCAAACACTTCACGAAAAGGATCACACAGAGTTGCACACACGCCTTTG
TTTTGCCATTATGTTACACCATCACCATCTACAAAAGGTCTTGCCTGCCCAACGACTCCT
GGAAGATGACAGAATCTCCTACTGCAGTGCCGTGAGCACTGTAGATCCTTCCACCATGAA
GGTTGCGCCGCAGATTTCCTCCTCGTCCGCGGGGACAGCGGTGACCTTGTGCTTCGGGTT
CTCGTACGACTTGAGGCCGCCCAGAGCGTTCCAGTAGAAGCAGCCCTGCGGGAATGGCGC
CAGCGACTTGCCGCAGGATCCCTTGAGCAGGTCGATGTCGTCGGAGAAGGCGACGCAGCC
GTCGGCGGTGATCCCCCAGTAGAGCGGCACCTTGCCCTCCGGATCGGATGCGACGAGGAG
GGAGGAGGTGGACTTGTCGAAGAGGA
>Locus_23_Transcript_7/9_Confidence_0.219_Length_219
GGACTTGTCGAAGAGGACGAAGGCGTAGCTGCCTGTGAGCTGGGAAAGCATGAAGCTGGC
GGGGTAGGGGGCCCTGTCCCTCAGCGTCTTGTAGGCCTCGATCACGAGGAGCACCTCGTT
GCCGCCCTTGGAGAGGCCATACTGCTGGCTCAGCCGGCCCAGGTTGTCCAGGACTCCCTC
AAACAGGCAGAAGATCTCGTCCTTGGCAGCGAAAGACCT
>Locus_23_Transcript_8/9_Confidence_0.188_Length_685
GATCATTAACAAACGGCAAGTTCTTTTACAAACTCGCTTCATGTGTTGTCTATCAGAGAA
CAACCTTGTCGTCATCGTCGATCTCACTCTGATCATCGCAACTTACCAAGTCAAATCGGA
CCTGAAAATAGAGGTTGAAAGAAAACTTATTTGCTTACTAGATTAACTGTTATACATCCA
ACTGAGCAGGGCTTGTCTGGAATCCTGTTGCAAGTTTTGAACAGCTAGAGATACAGGTGA
TCAGAGGCACAACCAAACACTTCACGAAAAGGATCACACAGAGTTGCACACACGCCTTTG
TTTTGCCATTATGTTACACCATCACCATCTACAAAAGGTCTTGCCTGCCCAACGACTCCC
GGAGATGACAGAATCTCCTACTGCAGTGCCGTGAGCACTGTAGATCCTTCCACCATGAAG
GTTGCGCCGCAGATTTCCTCCTCGTCCGCGGGGACAGCGGTGACCTTGTGCTTCGGGTTC
TCGTACGACTTGAGGCCGCCCAGAGCGTTCCAGTAGAAGCAGCCCTGCGGGAATGGCGCC
AGCGACTTGCCGCAGGATCCCTTGAGCAGGTCGATGTCGTCGGAGAAGGCGACGCAGCCG
TCGGCGGTGATCCCCCAGTAGAGCGGCACCTTGCCCTCCGGATCGGATGCGACGAGGAGG
GAGGAGGTGGACTTGTCGAAGAGGA
>Locus_23_Transcript_9/9_Confidence_0.406_Length_837
GGACTTGTCGAAGAGGACGAAGGCGTAGCTGCCTGTGAGCTGGGAAAGCATGAAGCTGGC
GGGGTAGGGGGCCCTGTCCCTCAGCGTCTTGTAGGCCTCGATCACGAGGAGCACCTCGTT
GCCGCCCTTGGAGAGGCCATACTGCTGGCTCACTCGGCAACCTCGCCTACTCCCACGCCA
ACCAGTCCCCCCTCCTCCCAAGGTCTTTCGCTGCCAAGGACGAGATCTTCTGCCTGTTTG
AGGGAGTCCTGGACAACCTGGGCCGGCTGAGCCAGCAGTATGGCCTCTCCAAGGGCGGCA
ACGAGGTCCTCCTCGTCATCGAGGCCTACAAGACGCTGAGGGACAGGGCCCCCTACCCGG
CCAGCTTCATGCTCTCCCAGCTCACCGGCAGCTATGCCTTCGTCCTCTTCGACAAGTCCA
CCTCCTCACTCCTCGTCGCATCCGATCCGGAGGGCAAGGTGCCGCTCTTCTGGGGGATCA
CCGCGGACGGCTGCGTCGCCTTCTCCGACGACATCGACCTGCTCAAGGGATCCTGCGGCA
AGTCACTGGCGCCATTCCCGCAGGGCTGCTTCTACTGGAACGCTCTCGGAGGCCTCAAGT
CGTATGAGAACCCGAAGCACAAGGTCACCGCTGTCCCCGCGGACGAGGAAGAAATCTGCG
GTGCAACCTTCATGGTAAGACAAGTGACAGCCTAGATTCTCTTACTACTTAGCATGCAAT
CTTCAGGAGGAAGGTTTAGCTAAACCTCTGTGAATTCGACCTGTTTCTGCAGGTGGAAGG
ATCTACAGTTCTCACGGCACTGCAGTAGGAGATTCTGTCATCTCCGGGAGTCGTTGG
>Locus_24_Transcript_1/2_Confidence_1.000_Length_1300
CGCGGACGCAAGAGTAAACAATGTTACAGATTTCTTTGGAACACTTGTTCAGAATACCCA
CTACAATGCAAGATACACCAAACTGTCAACTGAGTTGCCAAAACATATTACACGACAATG
TCAATGTATCATGAATCAACTAATCCTTACTAGAATGAACAGAACTTATTATGTTCTCTC
TTTATACAAATGACTAAATGAGGATCTAAGGGAACAAAAAAATACAAATCAACTTTGTAT
ATGACAGCACAAGCAGCTGCAGTACCAACTCGCAAATCACGGCTGCGATGTTTGACACGG
AGAATGATCTTATCTAATGAAATCAGTGCCTAGGATGATGCACGTTCCTGTAGGGAGTAC
ATTATACAGTTCTTCTGTTAAGCATCCAACAACCTGCAGATTAATCTTCATGATCATCTT
CGCCTTCAGAATCGGATCGAACATCTTCACCAACACGTCCTCTGGATTGGATTTGTTTGA
CTAGCATCCGGTAAATCAGTACCCACCAATATATGTGAAGCACTAGAAGTGAGAACAGGA
GACTGTTGAAAAGATAATAGTATACCGAGCTGTAAAATTCCTTTTTCTCCTTCTCCAGGA
TCACAGCTACTTCGTAGCTTGTGCTTCTTAGGATCCAGAAAGGGAATATTATTAGCCGGA
GTAGGATCCATGAAGCCACAAAAAGCAGAAATGCCACAACAGCTAGCCCCTCACAACTAC
TATACTTGGCCATCTTTCCAATCTCTAGGAATATATCACTTGCATCATGGACAGCTAAAA
TGACCGAGCCAGCACGAGATAATCTGCAAATATATGACATAACAACCAGAACAACAGTTG
CCACATGATGAGACATCGAGACTCCAAAGTCTTTGCGTCTTGTTTCCCAGAAAAGAAGAG
CAAAGATGGAATATGTGTAAAATCCGGCAGCATACATGTATACGGCCTTAAGCTTCAGTT
TCATCTTTTGATCGGGCCAGAGCTGCTCGCCAGGCCCTACCCAGAAGTATCTGGTATTTG
TAAACCATGGCTCGTTGTATGTTACAGATAATGAAAGCACTTCTGCCGAAAGAAAATAAA
CAAATTTCCATGCTGACTCCTTAAATTTATCGATTCTCTTTCTCCTTTCTTCTGTTTCGA
AAAGCTTGTCATATCCCTTTCCAAATATAAGCCTCCTTGCTAATCCCTCAAAGACGAATC
GGTCAAGGAGGAAGCGCAAGGCGGGGAAGAAGGCGACGAGGATGGGGAGCACGACGTAGT
CGCCGTACGCCGGATAGGACTCCGCCTCCCAGTCCACCTG
>Locus_24_Transcript_2/2_Confidence_1.000_Length_1300
CGCGGACGCAAGAGTAAACAATGTTACAGATTTCTTTGGAACACTTGTTCAGAATACCCA
CTACAATGCAAGATACACCAAACTGTCAACTGAGTTGCCAAAACATATTACACGACAATG
TCAATGTATCATGAATCAACTAATCCTTACTAGAATGAACAGAACTTATTATGTTCTCTC
TTTATACAAATGACTAAATGAGGATCTAAGGGAACAAAAAAATACAAATCAACTTTGTAT
ATGACAGCACAAGCAGCTGCAGTACCAACTCGCAAATCACGGCTGCGATGTTTGACACGG
AGAATGATCTTATCTAATGAAATCAGTGCCTAGGATGATGCACGTTCCTGTAGGGAGTAC
ATTATACAGTTCTTCTGTTAAGCATCCAACAACCTGCAGATTAATCTTCATGATCATCTT
CGCCTTCAGAATCGGATCGAACATCTTCACCAACACGTCCTCTGGATTGGATTTGTTTGA
CTAGCATCCGGTAAATCAGTACCCACCAATATATGTGAAGCACTAGAAGTGAGAACAGGA
GACTGTTGAAAAGATAATAGTATACCGAGCTGTAAAATTCCTTTTTCTCCTTCTCCAGGA
TCACAGCTACTTCGTAGCTTGTGCTTCTTAGGATCCAGAAAGGGAATATTATTAGCCGGA
GTAGGATCCATGAAGCCACAAAAAGCAGAAATGCCACAACAGCTAGCCCCTCACAACTAC
TATACTTGGCCATCTTTCCAATCTCTAGGAATATATCACTTGCATCATGGACAGCTAAAA
TGACCGAGCCAGCACGAGATAATCTGCAAATATATGACATAACAACCAGAACAACAGTTG
CCACATGATGAGACATCGAGACTCCAAAGTCTTTGCGTCTTGTTTCCCAGAAAAGAAGAG
CAAAGATGGAATATGTGTAAAATCCGGCGGCATACATGTATACGGCCTTAAGCTTCAGTT
TCATCTTTTGATCGGGCCAGAGCTGCTCACCAGGCCCTACCCAGAAGTATCTGGTATTTG
TAAACCATGGCTCGTTGTATGTTACAGATAATGAAAGCACTTCTGCCGAAAGAAAATAAA
CAAATTTCCATGCTGACTCCTTAAATTTATCGATTCTCTTTCTCCTTTCTTCTGTTTCGA
AAAGCTTGTCATATCCCTTTCCAAATATAAGCCTCCTTGCTAATCCCTCAAAGACGAATC
GGTCAAGGAGGAAGCGCAAGGCGGGGAAGAAGGCGACGAGGATGGGGAGCACGACGTAGT
CGCCGTACGCCGGATAGGACTCCGCCTCCCAGTCCACCTG
>Locus_25_Transcript_1/1_Confidence_1.000_Length_843
TCGGGTCGACACTCGCATCAACTCAACGGCCTTATCCGCGAAGAAGCAAAACAATTAGGG
TTCGGCGAACTTGGGGGTTCCGGGGTTCGGGGTCGGGTCTCGGGGTCCAGGGTTCGACGG
GGTCGTTCTCGAACTCCGGGGTTAGGGTCTCGGATCGGGGTAGTCCTTGTCGCGTCCGGG
AAGCAGGACTTGGGTCGGCGTCAGGGGCGTATCGGCCTCGCCCTGGTCGGTGTCGTTCTT
GTCGTCGTGCCGATCTTGTCGGTCCCACGGGGTCGATCTTGCCGTTGCGAGGGTCTTGTC
GTTCGGAATGCAGCACTTGGTGTCCGGGACGGCGTGCTTGTTGGCCCGGTAGCGTTCTTG
GCGGTCATCGGGTCCGGGAGCGGTTCTCGGCGAACTGGTCGGTTTCCTGTAGAAGGCCTT
GGCGCTTCGGATCGGTCTTCGGACCCGTGTAGATGGTATTGGCGTTCCGTGGTCTTCAAT
TACCGGTGTACTAGGTTCCGGTCACGGTGGTCGCAGGCAGAACTTGTCGAGAACACCAAG
GATGACCTTGTCACACTCCTCACCTAGCATGTTGTGGGCTGCAGTCGAGGACGCGAAGTG
TACACCACCACCATCTTGTTAGCATCGCGCCACAGCTGCACACCCGCGAAAACAGGGGCT
CCCGATGGTGGACCTGCAGGACGCGGGCATGCTGGGCTTGCTCCTGGTCCACTACGCACG
CGCGGAGGGCGACGCGGCTCGGCCGGCGCTCGGAGGGGCGGCACGCAGAGGCTGCTGCGG
GAGAAGGGAGCGCGGAGGGGCGACGGTGAGCTTGGGCAGGAGGGAGACGACGGGGGAGGC
GGG
>Locus_26_Transcript_1/1_Confidence_1.000_Length_2349
CTCTTTTGCCTTTCCTCTTTCCTCATCCCTTCCTCTCCCACTCCCCCACGCTGCTCTCAG
GCCCTGACCTACCCAAGCTCCAATCCATCCGATGCGGCTCTAAAGTCCACCACAGCTGCC
GCCGTGCCACAGCTCAGCCTCACCGCCGACGTGTTTCCGCCTCTCATGCTCGTCGCCGCC
CTAGCCGTCCCCGTCTACCTCATCGCGTGTCTGCGTTCTCCAACCCGTCCGCAACCTTGA
CACTGAATTTTTAGTGTTAGGAATATGCTGGAAATTAAGAGAGCTGGTGATGATCTAGCT
GAAAGCTCCAAAAAGAATAGAAGAATCTGCACTGGCGCGGGAGAGACTCTTGATTTGTTG
ATTTCGGGTGACTTTCCTCAGGATGTCAGTTCGAAAGAACCAGTTGACAGTAGTGACTTG
TGCCAAAGTATCTTTAGTGAGCTCAGTGAAGAAGCTACTTCAAAATTCTCTAGAAATGTT
GTCTCCATTGCTTTGTCAGATGGACCTAAGGTGTTATTTGCATGCTCGGGCATAGCCTTT
GATTCTGGGCATTTCACAAGGTTCCTGACTTCAGAAAGTTTGGTTAGAGTTTTCAATGAG
AATTATAGAAGACAAGGCCATGGTAGCTTGAATATAGAAGTGCGTTGCAATGGTGATGTT
GCCAGAGGGATATTGGGAAGCTATCGTTCTGATTACGGGATTGCTGTTGTCAACATAGTG
TCCGTTACCCTTGGTGTTCATCCCGTGGATCTCTATCGTCAGGTGGAAGTTCTTCCCTGT
AGTAAGGTAGTAGCTGTCGCGCGTGCCAATTCTGGTACATTAATGGCCACGACTGGGACA
CTTTCCGGCGATTCAAGCGGATCTGAGGATGGCAAACAGCTTATGCTCTCCACTTGTAAA
ATCTCTAAGACTTGGGAAGGTGGGCCCCTTTTTGATTGTGATGGGAACTTTGTTGGCATG
AACCTTTTTCTTGTTGGTGAAGGAACTTCTTTCGTGCCAAGGAGTATGATTATTGAACGT
TTGGAGAAATATATGCCGAAACAGGAAGTTAAGACATTCAGGCATGCAGTAATCCAGAAG
CAGGTGCAGCCCTGGCCCTATTGCACCTATCCAAGAGACAGATCTGGGGATCTAGACTCC
TGGAGTTATCCAAAGCCTTCAGCAGCTACTATCAGTGAGGGCTTGAAATTGGTTAATACA
TTCGAAGAGACTTTTGGTGACCAGTATGATTCTGGTGAAGGTGTTTGGAGCCAACTCAGC
AAAACAGTTTGTCAGAAATTAAGTCAAGTTGTTGTCTCACTTGCTTCATTCATCGGAGAA
ACGAGGTTTTTTGCATGCACAGGCTTATTTATTGAATGGAATGGAGGCACAATCATTCTA
ACTTCGGCAAGTTTGGTTAGGGATCCTAACGATGAAAACAAGATTGCTGAAAACTTGAAG
ATTGTAGTTTTGCTTCCAAACAAACAACGCAAAGAGGGGATATTGCAACATTCCAGTTTA
CACTACAATGTCGCTCTTGTCGGTGTCAAGGATTTCCATCCTCTTCATTCATTTAGGAGT
GAAGATTGGTGGAATAACAGAACTCGTAAAGATCTCAAAAGAACTCGTAAAGATGCCAAT
GTAGTAGCTGTCGGGTGCTGCTTCGACTCGGGAGTCTTAATGGCTACATGTGGGAGAGGA
ACCGACTGGTCAGGCATACTTGATTACAGAAAGCTTAGGTACTCCAGTTGTAAGATCACC
AAGGCTGGGATTGGAGGGCCTCTGGTTGACTTCAGTGGCAGACTTCTTGGCATGAATTTC
TATGATAAGAAAATAGGAACCCCTTTCATATTTAGGGACTGTATTATTCGAGTTCTTGAA
CATTTTGAGGGGAAAAGGACCGCTGATGAATCTGGCAATGGTGGTACACCAATCAGTTGG
CCTCTACCCAAACCATGCTGGCGCCATCCAGTCGACGAGGTCGAAGATTCGCTCCCACCC
GGCGATGGGGAAAAGTCGGGCCCGTTTGGATTCACATATTTGGATGGAGAGAGAGTCAAC
TACAATTAGATGTCATCCCGCTCTTGTTCTGCTCTGTTTGATTTGCGTCAATCTGGTGGA
CATGTTTGTTTCAGCAGTTATGAGTTGTGTATCTTCTAGTAGCCATATTCCTGTATTTTG
GTGTTCACGTATGGGAGTGCGGAGTGCCTATACCTCATTCATAGTTGTTTGCTAGTTTCT
GCGCTAGTTGGACATTTTCCCTGTGTTTGGAAAACATTTGTATGTGCAAACAGACGGAGT
GAACTATATGCATGTAGTAATTATTTATCTGCACGATGTTGTCAAAGTTGAAATTTCTAT
TGATCCAAA
>Locus_27_Transcript_1/6_Confidence_0.625_Length_1801
GCGGCTCCCCCCTCCCCACACGCGGCGATCGCCGGGGAGATTGCGCCCGGCCGCCCCCAG
CGCGCGGCGCGCCATTGGAGGGCTCCCTTCCCCGCGCGCCAGCCAGCGCCTGTTCTTGGT
GCGGGGATTCGTTCTCGCCCCGTCCCCATCCCCCCGCACTTCCTGGGGGTCGGATTCGTC
GTCTGCTCTGGCGGTGGCGGGCTGATCCCTCCTCCTCCTCCTGCTCCCGGGCGCCGCGAT
GCCCCCGGAGGCCGGCAACTACGGCCACAAGAAGAACGACGGCATCTGCAACAGCGTATG
CGGCGAGCCTGCATCAAAGGCCATGTCGAGGCTCAAGTGTGCTCTCCGGGGATTTGATTT
CAGGGTACTTCTGGCCCTCTTGATTGGCGTGCCAATGGTACTCTTCATGATATATGCGCA
TGGTCAGAAGGTCACATACTTCCTGCGCCCAATATGGGAATCTCCTCCGGAGCCCTTCAA
GATATTACCTCACTACTACAATGAGAATGTCACCATGGAGAACCTGTGCAAGTTACACGG
GTGGAAAGTCCGCGAGACCCCACGCCGTGTTTTCGATGCTGTACTCTTCAGCAATGAACT
TGATATCCTTGAACTCCGTTGGAATGAGCTCAGCCCCTATGTGTCAGAGTTCGTGCTGCT
TGAGTCCAACTCAACTTTCACCGGCATTACAAAGTCTCTCCACTTCAAGGAAAATCGCCA
TCGATTTCGGTTTGCTGAATCGCGGCTGACGTATGGTATGATTGGGGGAAGGTTTGTGAA
GGGTGAAAATCCATTTGTGGAGGAGTCATACCAGAGGGTTGCCCTGGACCAGCTAATCAA
GATTGCAAAAATTGAGGATGATGACATATTGATCATGTCAGATGTCGATGAAATCCCAAG
TGGGCACACCATCGATCTCTTGAGATGGTGTGACGACACTCCTCAGATAATTCATCTTCA
GCTGAGGAATTATCTTTACTCATTTGAGTTCTTCCTGGATGACAAGAGTTGGAGGGCATC
AATACACAGGTACAAGTCTGGGACGACAAGGTATGCGCATTACCGGCAGACAGATGTGCT
CCTTGCTGATTCAGGGTGGCACTGCAGTTTTTGCTTCCGCTACATCAGCGACTTCGCCTT
CAAGATGCAAGCCTACAGCCACGTGGATCGGATCAAGTTCAAGTACTTCTTGAACCCTGA
AAGGATCCAGGATGTGATATGCAGAGGGGCAGATCTTTTTGACATGCTCCCTGAAGAGTA
TACATTCCAAGAGATCATCGCCAAGCTGGGGCCCATTCCAAGTACATATTCTGCCGTCCA
TCTTCCTAGTTTCCTCCTCCAGAACGTAGACCGGTACCGGTATCTTCTCCCGGGGAACTG
CAGGAGAGAGAAGAGTGGCTAGGCTTTGTGGTTTACTTGGCAAGCTGCTGTGCTGTGCAT
GGGTGCCACCACCGCCAGGCTGCCGGAGAGCGGCTGGCTGTGTTCAGTTGCGCCTGGTAT
GATTGGCTGACTTAGCTGGTGGTTGTTTGGGGAGTTGGGTATGGATGGGTTCATGATTTT
GTAACGTGTAATGGAACATGGGAGCACCTGACAGCATAGCGCATGCTTGATCGAGGCTTT
GGTTACCTTTCCAAAAGAGCTCAACCGTGTCATTGCTATTCATGCATATTCCCCCCTGGT
TGATATATAAACTTCAGATCTGCTGTAGATTGACATTTAAGTGAAAATTCAGACTCATAT
GCTGTACATGTGGCCTTACCCTGCATATATAATTTACATGTGCATGTGTTCATGTTAAAA
A
>Locus_27_Transcript_2/6_Confidence_0.625_Length_1798
GCGGCTCCCCCCTCCCCACACGCGGCGATCGCCGGGGAGATTGCGCCCGGCCGCCCCCAG
CGCGCGGCGCGCCATTGGAGGGCTCCCTTCCCCGCGCGCCAGCCAGCGCCTGTTCTTGGT
GCGGGGATTCGTTCTCGCCCCGTCCCCATCCCCCCGCACTTCCTGGGGGTCGGATTCGTC
GTCTGCTCTGGCGGTGGCGGGCTGATCCCTCCTCCTCCTCCTGCTCCCGGGCGCCGCGAT
GCCCCCGGAGGCCGGCAACTACGGCCACAAGAAGAACGACGGCATCTGCAACAGCGTATG
CGGCGAGCCTGCATCAAAGGCCATGTCGAGGCTCAAGTGTGCTCTCCGGGGATTTGATTT
CAGGGTACTTCTGGCCCTCTTGATTGGCGTGCCAATGGTACTCTTCATGATATATGCGCA
TGGTCAGAAGGTCACATACTTCCTGCGCCCAATATGGGAATCTCCTCCGGAGCCCTTCAA
GATATTACCTCACTACTACAATGAGAATGTCACCATGGAGAACCTGTGCAAGTTACACGG
GTGGAAAGTCCGCGAGACCCCACGCCGTGTTTTCGATGCTGTACTCTTCAGCAATGAACT
TGATATCCTTGAACTCCGTTGGAATGAGCTCAGCCCCTATGTGTCAGAGTTCGTGCTGCT
TGAGTCCAACTCAACTTTCACCGGCATTACAAAGTCTCTCCACTTCAAGGAAAATCGCCA
TCGATTTCGGTTTGCTGAATCGCGGCTGACGTATGGTATGATTGGGGGAAGGTTTGTGAA
GGGTGAAAATCCATTTGTGGAGGAGTCATACCAGAGGGTTGCCCTGGACCAGCTAATCAA
GATTGCAAAAATTGAGGATGATGACATATTGATCATGTCAGATGTCGATGAAATCCCAAG
TGGGCACACCATCGATCTCTTGAGATGGTGTGACGACACTCCTCAGATAATTCATCTTCA
GCTGAGGAATTATCTTTACTCATTTGAGTTCTTCCTGGATGACAAGAGTTGGAGGGCATC
AATACACAGGTACAAGTCTGGGACGACAAGGTATGCGCATTACCGGCAGACAGATGTGCT
CCTTGCTGATTCAGGGTGGCACTGCAGTTTTTGCTTCCGCTACATCAGCGACTTCGCCTT
CAAGATGCAAGCCTACAGCCACGTGGATCGGATCAAGTTCAAGTACTTCTTGAACCCTGA
AAGGATCCAGGATGTGATATGCAGAGGGGCAGATCTTTTTGACATGCTCCCTGAAGAGTA
TACATTCCAAGAGATCATCGCCAAGTTGGGGCCTATTCCAAGTACATACTCTGCCGTCCA
TCTTCCCAGTTTCCTCCTTCAGAATGTTGACCGGTACCGGTATCTTCTCCCGGGGAACTG
CAGGAGAGAGAGTGGCTAGGCTTTGTGGTTTACTTGGCAAGCTGCTGTGCTGTGCATGGG
TGCCACCGCCAGGCTGCCAGCGAGCGGCGGCTGGCTGTGTTCAGTTGCACCTGGTATGAT
TGGCTGACTTAGTTGGTGGTTGTTTGGGGGAGTGGTTATGGATGGGTTCATGATTTTGTA
ACGTGTAATGGAACATGGGAGCACCTGACAGCATAGCGCATGCTTGATCGAGGCTTTGGT
TACCTTTCCAAAAGAGCTCAACCGTGTCATTGCTATTCATGCATATTCCCCCCTGGTTGA
TATATAAACTTCAGATCTGCTGTAGATTGACATTTAAGTGAAAATTCAGACTCATATGCT
GTACATGTGGCCTTACCCTGCATATATAATTTACATGTGCATGTGTTCATGTTAAAAA
>Locus_27_Transcript_3/6_Confidence_0.688_Length_1804
GCGGCTCCCCCCTCCCCACACGCGGCGATCGCCGGGGAGATTGCGCCCGGCCGCCCCCAG
CGCGCGGCGCGCCATTGGAGGGCTCCCTTCCCCGCGCGCCAGCCAGCGCCTGTTCTTGGT
GCGGGGATTCGTTCTCGCCCCGTCCCCATCCCCCCGCACTTCCTGGGGGTCGGATTCGTC
GTCTGCTCTGGCGGTGGCGGGCTGATCCCTCCTCCTCCTCCTGCTCCCGGGCGCCGCGAT
GCCCCCGGAGGCCGGCAACTACGGCCACAAGAAGAACGACGGCATCTGCAACAGCGTATG
CGGCGAGCCTGCATCAAAGGCCATGTCGAGGCTCAAGTGTGCTCTCCGGGGATTTGATTT
CAGGGTACTTCTGGCCCTCTTGATTGGCGTGCCAATGGTACTCTTCATGATATATGCGCA
TGGTCAGAAGGTCACATACTTCCTGCGCCCAATATGGGAATCTCCTCCGGAGCCCTTCAA
GATATTACCTCACTACTACAATGAGAATGTCACCATGGAGAACCTGTGCAAGTTACACGG
GTGGAAAGTCCGCGAGACCCCACGCCGTGTTTTCGATGCTGTACTCTTCAGCAATGAACT
TGATATCCTTGAACTCCGTTGGAATGAGCTCAGCCCCTATGTGTCAGAGTTCGTGCTGCT
TGAGTCCAACTCAACTTTCACCGGCATTACAAAGTCTCTCCACTTCAAGGAAAATCGCCA
TCGATTTCGGTTTGCTGAATCGCGGCTGACGTATGGTATGATTGGGGGAAGGTTTGTGAA
GGGTGAAAATCCATTTGTGGAGGAGTCATATCAGAGGGTCGCCCTGGACCAGCTAATTAA
GATTGCAAAGATTGAGGATGATGACATATTGATCATGTCAGATGTGGATGAAATCCCAAG
CGGGCACACCATCGATCTCTTGAGATGGTGTGACGACACTCCTCAGATACTTCATCTTCA
GCTCAGGAATTATCTGTACTCGTTTGAGTTCTTCCTGGATGACAAGAGTTGGAGGGCATC
AATACACAGGTACAAGTCTGGGACGACAAGGTATGCGCATTACCGGCAGACAGATGTGCT
CCTTGCTGATTCAGGGTGGCACTGCAGTTTTTGCTTCCGCTACATCAGCGACTTCGCCTT
CAAGATGCAAGCCTACAGCCACGTGGATCGGATCAAGTTCAAGTACTTCTTGAACCCTGA
AAGGATCCAGGATGTGATATGCAGAGGGGCAGATCTTTTTGACATGCTCCCTGAAGAGTA
TACATTCCAAGAGATCATCGCCAAGCTGGGGCCCATTCCAAGTACATATTCTGCCGTCCA
TCTTCCTAGTTTCCTCCTTCAGAACGTTGACCGGTACCGGTATCTTCTCCCGGGGAACTG
CAGGAGAGAGAAGAGTGGCTAGGGCTTTGTGGTTTATACTTGGCAAGCTGCTGTGCTGTG
CATGGGTGCCACCACCGCCAGGCTGCTGGAGAGCGGCTGGCTGTGTTCAGTTGCACCTGG
TATGATTGGCTGACTTAGTTGGTGGTGGTTTGGGGGAGTGGTTATGGATGGGTTCATGAT
TTTGTAACGTGTAATGGAACATGGGAGCACCTGACAGCATAGCGCATGCTTGATCGAGGC
TTTGGTTACCTTTCCAAAAGAGCTCAACCGTGTCATTGCTATTCATGCATATTCCCCCCT
GGTTGATATATAAACTTCAGATCTGCTGTAGATTGACATTTAAGTGAAAATTCAGACTCA
TATGCTGTACATGTGGCCTTACCCTGCATATATAATTTACATGTGCATGTGTTCATGTTA
AAAA
>Locus_27_Transcript_4/6_Confidence_0.688_Length_1804
GCGGCTCCCCCCTCCCCACACGCGGCGATCGCCGGGGAGATTGCGCCCGGCCGCCCCCAG
CGCGCGGCGCGCCATTGGAGGGCTCCCTTCCCCGCGCGCCAGCCAGCGCCTGTTCTTGGT
GCGGGGATTCGTTCTCGCCCCGTCCCCATCCCCCCGCACTTCCTGGGGGTCGGATTCGTC
GTCTGCTCTGGCGGTGGCGGGCTGATCCCTCCTCCTCCTCCTGCTCCCGGGCGCCGCGAT
GCCCCCGGAGGCCGGCAACTACGGCCACAAGAAGAACGACGGCATCTGCAACAGCGTATG
CGGCGAGCCTGCATCAAAGGCCATGTCGAGGCTCAAGTGTGCTCTCCGGGGATTTGATTT
CAGGGTACTTCTGGCCCTCTTGATTGGCGTGCCAATGGTACTCTTCATGATATATGCGCA
TGGTCAGAAGGTCACATACTTCCTGCGCCCAATATGGGAATCTCCTCCGGAGCCCTTCAA
GATATTACCTCACTACTACAATGAGAATGTCACCATGGAGAACCTGTGCAAGTTACATGG
GTGGAAAGTCCGCGAGACCCCACGCCGTGTTTTCGATGCTGTGCTCTTCAGCAATGAGCT
TGATATCCTTGAACTCCGTTGGAATGAACTCAGCCCCTACGTGTCAGAGTTCGTGCTGCT
TGAATCCAACTCAACTTTCACCGGCATTACAAAGCCTCTCCACTTCAAGGAAAATCGCCA
TCGATTTCGGTTTGCTGAATCGCGGCTGACGTATGGTATGATTGGGGGAAGGTTTGTGAA
GGGTGAAAATCCATTTGTGGAGGAGTCATACCAGAGGGTTGCCCTGGACCAGCTAATCAA
GATTGCAAAAATTGAGGATGATGACATATTGATCATGTCAGATGTCGATGAAATCCCAAG
TGGGCACACCATCGATCTCTTGAGATGGTGTGACGACACTCCTCAGATAATTCATCTTCA
GCTGAGGAATTATCTTTACTCATTTGAGTTCTTCCTGGATGACAAGAGTTGGAGGGCATC
AATACACAGGTACAAGTCTGGGACGACAAGGTATGCGCATTACCGGCAGACAGATGTGCT
CCTTGCTGATTCAGGGTGGCACTGCAGTTTTTGCTTCCGCTACATCAGCGACTTCGCCTT
CAAGATGCAAGCCTACAGCCACGTGGATCGGATCAAGTTCAAGTACTTCTTGAACCCTGA
AAGGATCCAGGATGTGATATGCAGAGGGGCAGATCTTTTTGACATGCTCCCTGAAGAGTA
TACATTCCAAGAGATCATCGCCAAGCTGGGGCCCATTCCAAGTACATATTCTGCCGTCCA
TCTTCCTAGTTTCCTCCTTCAGAACGTTGACCGGTACCGGTATCTTCTCCCGGGGAACTG
CAGGAGAGAGAAGAGTGGCTAGGGCTTTGTGGTTTATACTTGGCAAGCTGCTGTGCTGTG
CATGGGTGCCACCACCGCCAGGCTGCTGGAGAGCGGCTGGCTGTGTTCAGTTGCACCTGG
TATGATTGGCTGACTTAGTTGGTGGTGGTTTGGGGGAGTGGTTATGGATGGGTTCATGAT
TTTGTAACGTGTAATGGAACATGGGAGCACCTGACAGCATAGCGCATGCTTGATCGAGGC
TTTGGTTACCTTTCCAAAAGAGCTCAACCGTGTCATTGCTATTCATGCATATTCCCCCCT
GGTTGATATATAAACTTCAGATCTGCTGTAGATTGACATTTAAGTGAAAATTCAGACTCA
TATGCTGTACATGTGGCCTTACCCTGCATATATAATTTACATGTGCATGTGTTCATGTTA
AAAA
>Locus_27_Transcript_5/6_Confidence_0.562_Length_1804
GCGGCTCCCCCCTCCCCACACGCGGCGATCGCCGGGGAGATTGCGCCCGGCCGCCCCCAG
CGCGCGGCGCGCCATTGGAGGGCTCCCTTCCCCGCGCGCCAGCCAGCGCCTGTTCTTGGT
GCGGGGATTCGTTCTCGCCCCGTCCCCATCCCCCCGCACTTCCTGGGGGTCGGATTCGTC
GTCTGCTCTGGCGGTGGCGGGCTGATCCCTCCTCCTCCTCCTGCTCCCGGGCGCCGCGAT
GCCCCCGGAGGCCGGCAACTACGGCCACAAGAAGAACGACGGCATCTGCAACAGCGTATG
CGGCGAGCCTGCATCAAAGGCCATGTCGAGGCTCAAGTGTGCTCTCCGGGGATTTGATTT
CAGGGTACTTCTGGCCCTCTTGATTGGCGTGCCAATGGTACTCTTCATGATATATGCGCA
TGGTCAGAAGGTCACATACTTCCTGCGCCCAATATGGGAATCTCCTCCGGAGCCCTTCAA
GATATTACCTCACTACTACAATGAGAATGTCACCATGGAGAACCTCTGCAAGTTACACGG
GTGGAAAGTCCGGGAGACCCCACGCCGCGTTTTTGATGCTGTGCTCTTCAGCAACGAGCT
TGATATCCTTGAGCTCCGTTGGAATGAACTCAGCCCCTATGTGTCAGAGTTCGTGCTCCT
TGAGTCCAACTCAACTTTCACCGGCATTATAAAGCCTCTCCACTTCAAGGAAAATCGCCA
TCGGTTTCGGTTTGCTGAATCACGGCTGACGTATGGTATGATTGGGGGAAGGTTTGTGAA
GGGTGAAAATCCATTTGTGGAGGAGTCATACCAGAGGGTTGCCCTGGACCAGCTAATCAA
GATTGCAAAAATTGAGGATGATGACATATTGATCATGTCAGATGTCGATGAAATCCCAAG
TGGGCACACCATCGATCTCTTGAGATGGTGTGACGACACTCCTCAGATAATTCATCTTCA
GCTGAGGAATTATCTTTACTCATTTGAGTTCTTCCTGGATGACAAGAGTTGGAGGGCATC
AATACACAGGTACAAGTCTGGGACGACAAGGTATGCGCATTACCGGCAGACAGATGTGCT
CCTTGCTGATTCAGGGTGGCACTGCAGTTTTTGCTTCCGCTACATCAGCGACTTCGCCTT
CAAGATGCAAGCCTACAGCCACGTGGATCGGATCAAGTTCAAGTACTTCTTGAACCCTGA
AAGGATCCAGGATGTGATATGCAGAGGGGCAGATCTTTTTGACATGCTCCCTGAAGAGTA
TACATTCCAAGAGATCATCGCCAAGCTGGGGCCCATTCCAAGTACATATTCTGCCGTCCA
TCTTCCTAGTTTCCTCCTTCAGAACGTTGACCGGTACCGGTATCTTCTCCCGGGGAACTG
CAGGAGAGAGAAGAGTGGCTAGGGCTTTGTGGTTTATACTTGGCAAGCTGCTGTGCTGTG
CATGGGTGCCACCACCGCCAGGCTGCTGGAGAGCGGCTGGCTGTGTTCAGTTGCACCTGG
TATGATTGGCTGACTTAGTTGGTGGTGGTTTGGGGGAGTGGTTATGGATGGGTTCATGAT
TTTGTAACGTGTAATGGAACATGGGAGCACCTGACAGCATAGCGCATGCTTGATCGAGGC
TTTGGTTACCTTTCCAAAAGAGCTCAACCGTGTCATTGCTATTCATGCATATTCCCCCCT
GGTTGATATATAAACTTCAGATCTGCTGTAGATTGACATTTAAGTGAAAATTCAGACTCA
TATGCTGTACATGTGGCCTTACCCTGCATATATAATTTACATGTGCATGTGTTCATGTTA
AAAA
>Locus_27_Transcript_6/6_Confidence_0.688_Length_1804
GCGGCTCCCCCCTCCCCACACGCGGCGATCGCCGGGGAGATTGCGCCCGGCCGCCCCCAG
CGCGCGGCGCGCCATTGGAGGGCTCCCTTCCCCGCGCGCCAGCCAGCGCCTGTTCTTGGT
GCGGGGATTCGTTCTCGCCCCGTCCCCATCCCCCCGCACTTCCTGGGGGTCGGATTCGTC
GTCTGCTCTGGCGGTGGCGGGCTGATCCCTCCTCCTCCTCCTGCTCCCGGGCGCCGCGAT
GCCCCCGGAGGCCGGCAACTACGGCCACAAGAAGAACGACGGCATCTGCAACAGCGTATG
CGGCGAGCCTGCATCAAAGGCCATGTCGAGGCTCAAGTGTGCTCTCCGGGGATTTGATTT
CAGGGTACTTCTGGCCCTCTTGATTGGCGTGCCAATGGTACTCTTCATGATATATGCGCA
TGGTCAGAAGGTCACATACTTCCTGCGCCCAATATGGGAATCTCCTCCGGAGCCCTTCAA
GATATTACCTCACTACTACAATGAGAATGTCACCATGGAGAACCTGTGCAAGTTACACGG
GTGGAAAGTCCGCGAGACCCCACGCCGTGTTTTCGATGCTGTACTCTTCAGCAATGAACT
TGATATCCTTGAACTCCGTTGGAATGAGCTCAGCCCCTATGTGTCAGAGTTCGTGCTGCT
TGAGTCCAACTCAACTTTCACCGGCATTACAAAGTCTCTCCACTTCAAGGAAAATCGCCA
TCGATTTCGGTTTGCTGAATCGCGGCTGACGTATGGTATGATTGGGGGAAGGTTTGTGAA
GGGTGAAAATCCATTTGTGGAGGAGTCATACCAGAGGGTTGCCCTGGACCAGCTAATCAA
GATTGCAAAAATTGAGGATGATGACATATTGATCATGTCAGATGTCGATGAAATCCCAAG
TGGGCACACCATCGATCTCTTGAGATGGTGTGACGACACTCCTCAGATAATTCATCTTCA
GCTGAGGAATTATCTTTACTCATTTGAGTTCTTCCTGGATGACAAGAGTTGGAGGGCATC
AATACACAGGTACAAGTCTGGGACGACAAGGTATGCGCATTACCGGCAGACAGATGTGCT
CCTTGCTGATTCAGGGTGGCACTGCAGTTTTTGCTTCCGCTACATCAGCGACTTCGCCTT
CAAGATGCAAGCCTACAGCCACGTGGATCGGATCAAGTTCAAGTACTTCTTGAACCCTGA
AAGGATCCAGGATGTGATATGCAGAGGGGCAGATCTTTTTGACATGCTCCCTGAAGAGTA
TACATTCCAAGAGATCATCGCCAAGCTGGGGCCCATTCCAAGTACATATTCTGCCGTCCA
TCTTCCTAGTTTCCTCCTTCAGAACGTTGACCGGTACCGGTATCTTCTCCCGGGGAACTG
CAGGAGAGAGAAGAGTGGCTAGGGCTTTGTGGTTTATACTTGGCAAGCTGCTGTGCTGTG
CATGGGTGCCACCACCGCCAGGCTGCTGGAGAGCGGCTGGCTGTGTTCAGTTGCACCTGG
TATGATTGGCTGACTTAGTTGGTGGTGGTTTGGGGGAGTGGTTATGGATGGGTTCATGAT
TTTGTAACGTGTAATGGAACATGGGAGCACCTGACAGCATAGCGCATGCTTGATCGAGGC
TTTGGTTACCTTTCCAAAAGAGCTCAACCGTGTCATTGCTATTCATGCATATTCCCCCCT
GGTTGATATATAAACTTCAGATCTGCTGTAGATTGACATTTAAGTGAAAATTCAGACTCA
TATGCTGTACATGTGGCCTTACCCTGCATATATAATTTACATGTGCATGTGTTCATGTTA
AAAA
>Locus_28_Transcript_1/7_Confidence_0.684_Length_2558
GACGCGCACGTGGGGCTGCCCGTGCGGGACGCGGTCGTCGCCGTGCCGCCCTACTTCGGG
CAGGCCGAGCGCCGGGCCCTCACGCAGGCGGCGCAGCTCGCGGGATTCAACGTCCTAACG
CTCGTCAACGAGCACGCGGGGGCCGCGCTGCAGTACGGGATCGACAAGGACTTCTCCAAC
GAGTCGCGGCATGTTATCTTCTACGACATGGGATCAGGCAGCACCTACGCCGCGCTCGTC
TACTACTCGTCCTACAGCGCCAAGGAGTTCGGGAAGACCGTGTCTGTGAACCAGTTCCAG
GTTAAGGACGTCAGATGGAACTCCAAACTCGGAGGCCTCGAAATGGAAATGCGTCTAGTA
AACTATTTTGCCGATCAATTTAATAAGCAGCTTGGTAATGGGGCTGACATCCGTCAGTCT
CCCAAGGCAATGGCTAAGTTGAAGAAGCAAGTTAAGCGCACCAAAGAAATTCTGAGTGCA
AATATTGCTGCTCCTATATCAGTCGAATCTCTGTACAATGATATTGATTTCAGGAGCACC
ATAACACGCGAGAAATTTGAAGAGCTTTGTGAAGATCTATGGGAGCAGGCCCTAATTCCA
ATTAAAGAAGTGCTCACGCAGTCCGGCATGAAGATTGATGACATCTATGCTGTAGAGCTA
ATAGGAGGAGCTACCAGGGTACCAAAACTGCAGGCTAAACTGCAGGAATTCCTGGGAAGG
AGTGATCTGGATAAGCACCTTGATGCTGATGAAGCAATTGTTCTCGGTGCCTCCCTGCAT
GCTGCTAACTTAAGTGATGGAATAAAGTTGAACCGTAAGCTGGGCATGATTGATGGTTCT
ACTTACGGTTTCGTGTTTGAAATAGACGGCCTAGATTATGTCAAAGATGAAAGTATCGAT
CAAGTACTGGTGCCGAGGATGAAGAAAATGCCAATAAAGTTGTTCAGGTCCATCATACAT
ACTAAGGACTTCGATGTCTCTCTCAGCTATGACAAAGCTTCTGAACTTCCTCCAGGTGTT
TCATCACACAAGTTTGCGGAGTATTCCATATCAGGCTTGACAGATTCCAGTGAAAAGTAT
GGAAGCCGCAATTTATCTGCACCCATCAAAGCAAATCTACATTTTTCTTTGAGTAGAAGT
GGAATTATTTCTCTCGATAGGGCAGAGGCAGTGATTGAGATAACTGAATGGGTTGAAGTT
CCAAAGAAGAACTTAACTCTAGAGAGTAATGCCACCGATCAGACTTCCTCTTCTGAATCA
GGAGCATCTGATACTGCAACAGATAGTAAGGAGAATTTGAGTTCAGGAAGCGATGCAAAT
AGTCCGAGCAGTACGAACGATGAAAGTACTGCGCAAGATACTATTACAGAGAAGGTGCTA
AAGAAAAGAACGTTCAGGGTTCCGTTGAAGGTTGTTGAAAAGACGACTGGTGCTGGATCA
ATTCTTTCAAAAGAGTTGTATTCTGATGCAAAAAGTAGATTAGAAGTACTTAATAAGAAG
GATGCTGAACGGAGGAAAACTGCTGAACTGAAAAATAACTTAGAGTCTTATATATACTCT
ATGAAGGAAAAGTTGGAAGAAAACACGGACATGTTGACTGTCTCAACTGAACATGAGAGG
GAATCTTTTAATGGGAAACTCAGTGAGGTGCAGGATTGGTTGTATATGGATGGTGAAGAG
GCTCAAGCAAATGAATTTCAAGAGCGCCTTGATCAGCTTAAGGCCATGGGCGACCCAATT
CTTTTCAGATTGAGTGAGTTAAAAGCCCGACCCGCAGCTTGCGGAAGTGCTCGATTGTAT
CTTACTGAGCTACAAAAGATTGTAAAGAACTGGGAGACAAGCAAACCATGGCTTCCAAAA
AAGAGAATAGATGAGGTCGTAAGTGAAGCAGATAAACTGAAAACTTGGCTGGAGGAGAAG
GAAGCCGTGCAGAAAAGTACCCCTGTCTACAGCCCACCAGCCTTCACATCTGAAGAGGTC
TATGAGAAAGTTTTGGGCCTACAGGATAAGGTCTCAAGTGTCAATAGGATTCCAAAACCA
AAACCCAAGATTGAGAAGAAACCTCCCAAGGAAGAGTCTGCTGACAAGGAGAAAACTGCC
TCTTCAGAATCTGCATCCAGTGAGTCCGAATCCACGGACAAGCCATCAGAATCAGAGGCC
CCGGAAAAGACTAACGAATCAGAACCAGAATCTCATGACGAGTTGTGATTATTTCAGTCG
ACCTTTTGAGAACCCTGTAGGACTGGTTCGGACTCCATATACTCCGAGAATACAGTGTCA
CCACAGTTTTGTTTGACGGCCAAAAGATGAGATTGTGTAGGAATGCGAGGCAGACTAGAT
GCTGTATGGGCGAAGAATTTGATATAAATCCGCTGTTTAGCAGTTATTATGGCCTTGTGG
CATGCTGTCAAGATAGTGCTTCAAAAGGCTTAGTTGTCGGGACTTAAAGGACTCGACTTT
GTAGTTGCATTGTTGTATTGAACTTGTCTATTTTTCAGTAGCTATAGGGATTTCACATGA
AGTATCAATGTATCTTTCTTGTGCCCTTTTAAAAAAAA
>Locus_28_Transcript_2/7_Confidence_0.632_Length_2558
GACGCGCACGTGGGGCTGCCCGTGCGGGACGCGGTCGTCGCCGTGCCGCCCTACTTCGGG
CAGGCCGAGCGCCGGGCCCTCACGCAGGCGGCGCAGCTCGCGGGATTCAACGTCCTAACG
CTCGTCAACGAGCACGCGGGGGCCGCGCTGCAGTACGGGATCGACAAGGACTTCTCCAAC
GAGTCGCGGCATGTTATCTTCTACGACATGGGCTCAGGCAGCACCTACGCCGCGCTCGTC
TACTACTCATCCTACAGCGCCAAGGAGTTCGGGAAGACGGTGTCTGTGAACCAGTTCCAG
GTTAAGGACGTCAGATGGAACTCCAAACTTGGAGGCCTCGAAATGGAAATGCGTCTAGTA
AACTATTTTGCCGATCAATTTAATAAGCAGCTTGGTAATGGGGCTGACATCCGTCAGTCT
CCCAAGGCAATGGCTAAGTTGAAGAAGCAAGTTAAGCGCACCAAAGAAATTCTGAGTGCA
AATATTGCTGCTCCTATATCAGTCGAATCTCTGTACAATGATATTGATTTCAGGAGCACC
ATAACACGCGAGAAATTTGAAGAGCTTTGTGAAGATCTATGGGAGCAGGCCCTAATTCCA
ATTAAAGAAGTGCTCACGCAGTCCGGCATGAAGATTGATGACATCTATGCTGTAGAGCTA
ATAGGAGGAGCTACCAGGGTACCAAAACTGCAGGCTAAACTGCAGGAATTCCTGGGAAGG
AGTGATCTGGATAAGCACCTTGATGCTGATGAAGCAATTGTTCTCGGTGCCTCCCTGCAT
GCTGCTAACTTAAGTGATGGAATAAAGTTGAACCGTAAGCTGGGCATGATTGATGGTTCT
ACTTACGGTTTCGTGTTTGAAATAGACGGCCTAGATTATGTCAAAGATGAAAGTATCGAT
CAAGTACTGGTGCCGAGGATGAAGAAAATGCCAATAAAGTTGTTCAGGTCCATCATACAT
ACTAAGGACTTCGATGTCTCTCTCAGCTATGACAAAGCTTCTGAACTTCCTCCAGGTGTT
TCATCACACAAGTTTGCGGAGTATTCCATATCAGGCTTGACAGATTCCAGTGAAAAGTAT
GGAAGCCGCAATTTATCTGCACCCATCAAAGCAAATCTACATTTTTCTTTGAGTAGAAGT
GGAATTATTTCTCTCGATAGGGCAGAGGCAGTGATTGAGATAACTGAATGGGTTGAAGTT
CCAAAGAAGAACTTAACTCTAGAGAGTAATGCCACCGATCAGACTTCCTCTTCTGAATCA
GGAGCATCTGATACTGCAACAGATAGTAAGGAGAATTTGAGTTCAGGAAGCGATGCAAAT
AGTCCGAGCAGTACGAACGATGAAAGTACTGCGCAAGATACTATTACAGAGAAGGTGCTA
AAGAAAAGAACGTTCAGGGTTCCGTTGAAGGTTGTTGAAAAGACGACTGGTGCTGGATCA
ATTCTTTCAAAAGAGTTGTATTCTGATGCAAAAAGTAGATTAGAAGTACTTAATAAGAAG
GATGCTGAACGGAGGAAAACTGCTGAACTGAAAAATAACTTAGAGTCTTATATATACTCG
ATGAAGGAAAAGTTGGAAGAAAACACGGACATGTTGACTGTCTCAACTGAACAGGAGAGG
GAATCTTTTAATGAGAAACTCAGTGAGGTGCAGGATTGGTTGTATATGGATGGTGAAGAG
GCTCAAGCAAATGAATTTCAAGAGCGCCTTGATCAGCTTAAGGCCATGGGCGACCCAATT
CTTTTCAGATTGAGTGAGTTAAAAGCCCGACCCGCAGCTTGCGGAAGTGCTCGATTGTAT
CTTACTGAGCTACAAAAGATTGTAAAGAACTGGGAGACAAGCAAACCATGGCTTCCAAAA
AAGAGAATAGATGAGGTCGTAAGTGAAGCAGATAAACTGAAAACTTGGCTGGAGGAGAAG
GAAGCCGTGCAGAAAAGTACCCCTGTCTACAGCCCACCAGCCTTCACATCTGAAGAGGTC
TATGAGAAAGTTTTGGGCCTACAGGATAAGGTCTCAAGTGTCAATAGGATTCCAAAACCA
AAACCCAAGATTGAGAAGAAACCTCCCAAGGAAGAGTCTGCTGACAAGGAGAAAACTGCC
TCTTCAGAATCTGCATCCAGTGAGTCCGAATCCACGGACAAGCCATCAGAATCAGAGGCC
CCGGAAAAGACTAACGAATCAGAACCAGAATCTCATGACGAGTTGTGATTATTTCAGTCG
ACCTTTTGAGAACCCTGTAGGACTGGTTCGGACTCCATATACTCCGAGAATACAGTGTCA
CCACAGTTTTGTTTGACGGCCAAAAGATGAGATTGTGTAGGAATGCGAGGCAGACTAGAT
GCTGTATGGGCGAAGAATTTGATATAAATCCGCTGTTTAGCAGTTATTATGGCCTTGTGG
CATGCTGTCAAGATAGTGCTTCAAAAGGCTTAGTTGTCGGGACTTAAAGGACTCGACTTT
GTAGTTGCATTGTTGTATTGAACTTGTCTATTTTTCAGTAGCTATAGGGATTTCACATGA
AGTATCAATGTATCTTTCTTGTGCCCTTTTAAAAAAAA
>Locus_28_Transcript_3/7_Confidence_0.684_Length_2558
GACGCGCACGTGGGGCTGCCCGTGCGGGACGCGGTCGTCGCCGTGCCGCCCTACTTCGGG
CAGGCCGAGCGCCGGGCCCTCACGCAGGCGGCGCAGCTCGCGGGATTCAACGTCCTAACG
CTCGTCAACGAGCACGCGGGGGCCGCGCTGCAGTACGGGATCGACAAGGACTTCTCCAAC
GAGTCGCGGCATGTTATCTTCTACGACATGGGATCAGGCAGCACCTACGCCGCGCTCGTC
TACTACTCGTCCTACAGCGCCAAGGAGTTCGGGAAGACCGTGTCTGTGAACCAGTTCCAG
GTTAAGGACGTCAGATGGAACTCCAAACTCGGAGGCCTCGAAATGGAAATGCGTCTAGTA
AACTATTTTGCCGATCAATTTAATAAGCAGCTTGGTAATGGGGCTGACATCCGTCAGTCT
CCCAAGGCAATGGCTAAGTTGAAGAAGCAAGTTAAGCGCACCAAAGAAATTCTGAGTGCA
AATATTGCTGCTCCTATATCAGTCGAATCTCTGTACAATGATATTGATTTCAGGAGCACC
ATAACACGCGAGAAATTTGAAGAGCTTTGTGAAGATCTATGGGAGCAGGCCCTAATTCCA
ATTAAAGAAGTGCTCACGCAGTCCGGCATGAAGATTGATGACATCTATGCTGTAGAGCTA
ATAGGAGGAGCTACCAGGGTACCAAAACTGCAGGCTAAACTGCAGGAATTCCTGGGAAGG
AGTGATCTGGATAAGCACCTTGATGCTGATGAAGCAATTGTTCTCGGTGCCTCCCTGCAT
GCTGCTAACTTAAGTGATGGAATAAAGTTGAACCGTAAGCTGGGCATGATTGATGGTTCT
ACTTACGGTTTCGTGTTTGAAATAGACGGCCTAGATTATGTCAAAGATGAAAGTATCGAT
CAAGTACTGGTGCCGAGGATGAAGAAAATGCCAATAAAGTTGTTCAGGTCCATCATACAT
ACTAAGGACTTCGATGTCTCTCTCAGCTATGACAAAGCTTCTGAACTTCCTCCAGGTGTT
TCATCACACAAGTTTGCGGAGTATTCCATATCAGGCTTGACAGATTCCAGTGAAAAGTAT
GGAAGCCGCAATTTATCTGCACCCATCAAAGCAAATCTACATTTTTCTTTGAGTAGAAGT
GGAATTATTTCTCTCGATAGGGCAGAGGCAGTGATTGAGATAACTGAATGGGTTGAAGTT
CCAAAGAAGAACTTAACTCTAGAGAGTAATGCCACCGATCAGACTTCCTCTTCTGAATCA
GGAGCATCTGATACTGCAACAGATAGTAAGGAGAATTTGAGTTCAGGAAGCGATGCAAAT
AGTCCGAGCAGTACGAACGATGAAAGTACTGCGCAAGATACTATTACAGAGAAGGTGCTA
AAGAAAAGAACGTTCAGGGTTCCGTTGAAGGTTGTTGAAAAGACGACTGGTGCTGGATCA
ATTCTTTCAAAAGAGTTGTATTCTGATGCAAAAAGTAGATTAGAAGTACTTAATAAGAAG
GATGCTGAACGGAGGAAAACTGCTGAACTGAAAAATAACTTAGAGTCTTATATATACTCG
ATGAAGGAAAAGTTGGAAGAAAACACGGACATGTTGACTGTCTCAACTGAACAGGAGAGG
GAATCTTTTAATGAGAAACTCAGTGAGGTGCAGGATTGGTTGTATATGGATGGTGAAGAG
GCTCAAGCAAATGAATTTCAAGAGCGCCTTGATCAGCTTAAGGCCATGGGCGACCCAATT
CTTTTCAGATTGAGCGAGTTAAAAGCCCGACCATCAGCTTGCGCAAGTGCTCGATTGTAT
CTTACTGAGCTACAAAAGATTGTTAAGAACTGGGAGACAGGCAAACCATGGCTTCCAAAG
AAGAGAGTAGATGAGGTCGTAAGTGAAGCAGATAAACTGAAAACTTGGCTGGAGGAGAAG
GAAGCCGTGCAGAAAAGTACCCCTGTCTACAGCCCACCAGCCTTCACATCTGAAGAGGTC
TATGAGAAAGTTTTGGGCCTACAGGATAAGGTCTCAAGTGTCAATAGGATTCCAAAACCA
AAACCCAAGATTGAGAAGAAACCTCCCAAGGAAGAGTCTGCTGACAAGGAGAAAACTGCC
TCTTCAGAATCTGCATCCAGTGAGTCCGAATCCACGGACAAGCCATCAGAATCAGAGGCC
CCGGAAAAGACTAACGAATCAGAACCAGAATCTCATGACGAGTTGTGATTATTTCAGTCG
ACCTTTTGAGAACCCTGTAGGACTGGTTCGGACTCCATATACTCCGAGAATACAGTGTCA
CCACAGTTTTGTTTGACGGCCAAAAGATGAGATTGTGTAGGAATGCGAGGCAGACTAGAT
GCTGTATGGGCGAAGAATTTGATATAAATCCGCTGTTTAGCAGTTATTATGGCCTTGTGG
CATGCTGTCAAGATAGTGCTTCAAAAGGCTTAGTTGTCGGGACTTAAAGGACTCGACTTT
GTAGTTGCATTGTTGTATTGAACTTGTCTATTTTTCAGTAGCTATAGGGATTTCACATGA
AGTATCAATGTATCTTTCTTGTGCCCTTTTAAAAAAAA
>Locus_28_Transcript_4/7_Confidence_0.684_Length_2558
GACGCGCACGTGGGGCTGCCCGTGCGGGACGCGGTCGTCGCCGTGCCGCCCTACTTCGGG
CAGGCCGAGCGCCGGGCCCTCACGCAGGCGGCGCAGCTCGCGGGATTCAACGTCCTAACG
CTCGTCAACGAGCACGCGGGGGCCGCGCTGCAGTACGGGATCGACAAGGACTTCTCCAAC
GAGTCGCGGCATGTTATCTTCTACGACATGGGATCAGGCAGCACCTACGCCGCGCTCGTC
TACTACTCGTCCTACAGCGCCAAGGAGTTCGGGAAGACCGTGTCTGTGAACCAGTTCCAG
GTTAAGGACGTCAGATGGAACTCCAAACTCGGAGGCCTCGAAATGGAAATGCGTCTAGTA
AACTATTTTGCCGATCAATTTAATAAGCAGCTTGGTAATGGGGCTGACATCCGTCAGTCT
CCCAAGGCAATGGCTAAGTTGAAGAAGCAAGTTAAGCGCACCAAAGAAATTCTGAGTGCA
AATATTGCTGCTCCTATATCAGTCGAATCTCTGTACAATGATATTGATTTCAGGAGCACC
ATAACACGCGAGAAATTTGAAGAGCTTTGTGAAGATCTATGGGAGCAGGCCCTAATTCCA
ATTAAAGAAGTGCTCACGCAGTCCGGCATGAAGATTGATGACATCTATGCTGTAGAGCTA
ATAGGAGGAGCTACCAGGGTACCAAAACTGCAGGCTAAACTGCAGGAATTCCTGGGAAGG
AGTGATCTGGATAAGCACCTTGATGCTGATGAAGCAATTGTTCTCGGTGCCTCCCTGCAT
GCTGCTAACTTAAGTGATGGAATTAAGTTGAACCGTAAGTTGGGCATGATTGACGGTTCT
ACTTACGGTTTTGTGTTTGAAATAGAAGGCCTAGATTATGTCAAAGATGAAAGTATTGAT
CAAGTACTGGTGCCGAGGATGAAGAAAATGCCAATAAAGTTGTTCAGGTCCATCATACAT
ACTAAGGACTTCGATGTCTCTCTCAGCTATGACAAAGCTTCTGAACTTCCTCCAGGTGTT
TCATCACACAAGTTTGCGGAGTATTCCATATCAGGCTTGACAGATTCCAGTGAAAAGTAT
GGAAGCCGCAATTTATCTGCACCCATCAAAGCAAATCTACATTTTTCTTTGAGTAGAAGT
GGAATTATTTCTCTCGATAGGGCAGAGGCAGTGATTGAGATAACTGAATGGGTTGAAGTT
CCAAAGAAGAACTTAACTCTAGAGAGTAATGCCACCGATCAGACTTCCTCTTCTGAATCA
GGAGCATCTGATACTGCAACAGATAGTAAGGAGAATTTGAGTTCAGGAAGCGATGCAAAT
AGTCCGAGCAGTACGAACGATGAAAGTACTGCGCAAGATACTATTACAGAGAAGGTGCTA
AAGAAAAGAACGTTCAGGGTTCCGTTGAAGGTTGTTGAAAAGACGACTGGTGCTGGATCA
ATTCTTTCAAAAGAGTTGTATTCTGATGCAAAAAGTAGATTAGAAGTACTTAATAAGAAG
GATGCTGAACGGAGGAAAACTGCTGAACTGAAAAATAACTTAGAGTCTTATATATACTCG
ATGAAGGAAAAGTTGGAAGAAAACACGGACATGTTGACTGTCTCAACTGAACAGGAGAGG
GAATCTTTTAATGAGAAACTCAGTGAGGTGCAGGATTGGTTGTATATGGATGGTGAAGAG
GCTCAAGCAAATGAATTTCAAGAGCGCCTTGATCAGCTTAAGGCCATGGGCGACCCAATT
CTTTTCAGATTGAGTGAGTTAAAAGCCCGACCCGCAGCTTGCGGAAGTGCTCGATTGTAT
CTTACTGAGCTACAAAAGATTGTAAAGAACTGGGAGACAAGCAAACCATGGCTTCCAAAA
AAGAGAATAGATGAGGTCGTAAGTGAAGCAGATAAACTGAAAACTTGGCTGGAGGAGAAG
GAAGCCGTGCAGAAAAGTACCCCTGTCTACAGCCCACCAGCCTTCACATCTGAAGAGGTC
TATGAGAAAGTTTTGGGCCTACAGGATAAGGTCTCAAGTGTCAATAGGATTCCAAAACCA
AAACCCAAGATTGAGAAGAAACCTCCCAAGGAAGAGTCTGCTGACAAGGAGAAAACTGCC
TCTTCAGAATCTGCATCCAGTGAGTCCGAATCCACGGACAAGCCATCAGAATCAGAGGCC
CCGGAAAAGACTAACGAATCAGAACCAGAATCTCATGACGAGTTGTGATTATTTCAGTCG
ACCTTTTGAGAACCCTGTAGGACTGGTTCGGACTCCATATACTCCGAGAATACAGTGTCA
CCACAGTTTTGTTTGACGGCCAAAAGATGAGATTGTGTAGGAATGCGAGGCAGACTAGAT
GCTGTATGGGCGAAGAATTTGATATAAATCCGCTGTTTAGCAGTTATTATGGCCTTGTGG
CATGCTGTCAAGATAGTGCTTCAAAAGGCTTAGTTGTCGGGACTTAAAGGACTCGACTTT
GTAGTTGCATTGTTGTATTGAACTTGTCTATTTTTCAGTAGCTATAGGGATTTCACATGA
AGTATCAATGTATCTTTCTTGTGCCCTTTTAAAAAAAA
>Locus_28_Transcript_5/7_Confidence_0.684_Length_2558
GACGCGCACGTGGGGCTGCCCGTGCGGGACGCGGTCGTCGCCGTGCCGCCCTACTTCGGG
CAGGCCGAGCGCCGGGCCCTCACGCAGGCGGCGCAGCTCGCGGGATTCAACGTCCTAACG
CTCGTCAACGAGCACGCGGGGGCCGCGCTGCAGTACGGGATCGACAAGGACTTCTCCAAC
GAGTCGCGGCATGTTATCTTCTACGACATGGGATCAGGCAGCACCTACGCCGCGCTCGTC
TACTACTCGTCCTACAGCGCCAAGGAGTTCGGGAAGACCGTGTCTGTGAACCAGTTCCAG
GTTAAGGACGTCAGATGGAACTCCAAACTCGGAGGCCTCGAAATGGAAATGCGTCTAGTA
AACTATTTTGCCGATCAATTTAATAAGCAGCTTGGTAATGGGGCTGACATCCGTCAGTCC
CCCAAGGCAATGGCTAAGTTGAAGAAGCAAGTTAAGCGCACCAAAGAAATTCTGAGTGCG
AATATTGCTGCTCCTATCTCAGTCGAATCTCTGTACAATGATATTGATTTCAGGAGCACC
ATAACACGTGAGAAATTTGAAGAGCTTTGTGAAGATCTATGGGAGCAGGCCCTAACTCCA
ATTAAAGAAGTGCTCACGCAGTCTGGCATGAAGATTGATGACATCTATGCTGTAGAGCTA
ATAGGAGGAGCTACCAGGGTGCCAAAACTGCAGGCTAAACTGCAGGAATTCCTGGGAAGG
AGTGATCTGGACAAGCACCTTGATGCTGATGAAGCAATTGTTCTCGGTGCCTCCCTGCAT
GCTGCTAACTTAAGTGATGGAATAAAGTTGAACCGTAAGCTGGGCATGATTGATGGTTCT
ACTTACGGTTTCGTGTTTGAAATAGACGGCCTAGATTATGTCAAAGATGAAAGTATCGAT
CAAGTACTGGTGCCGAGGATGAAGAAAATGCCAATAAAGTTGTTCAGGTCCATCATACAT
ACTAAGGACTTCGATGTCTCTCTCAGCTATGACAAAGCTTCTGAACTTCCTCCAGGTGTT
TCATCACACAAGTTTGCGGAGTATTCCATATCAGGCTTGACAGATTCCAGTGAAAAGTAT
GGAAGCCGCAATTTATCTGCACCCATCAAAGCAAATCTACATTTTTCTTTGAGTAGAAGT
GGAATTATTTCTCTCGATAGGGCAGAGGCAGTGATTGAGATAACTGAATGGGTTGAAGTT
CCAAAGAAGAACTTAACTCTAGAGAGTAATGCCACCGATCAGACTTCCTCTTCTGAATCA
GGAGCATCTGATACTGCAACAGATAGTAAGGAGAATTTGAGTTCAGGAAGCGATGCAAAT
AGTCCGAGCAGTACGAACGATGAAAGTACTGCGCAAGATACTATTACAGAGAAGGTGCTA
AAGAAAAGAACGTTCAGGGTTCCGTTGAAGGTTGTTGAAAAGACGACTGGTGCTGGATCA
ATTCTTTCAAAAGAGTTGTATTCTGATGCAAAAAGTAGATTAGAAGTACTTAATAAGAAG
GATGCTGAACGGAGGAAAACTGCTGAACTGAAAAATAACTTAGAGTCTTATATATACTCG
ATGAAGGAAAAGTTGGAAGAAAACACGGACATGTTGACTGTCTCAACTGAACAGGAGAGG
GAATCTTTTAATGAGAAACTCAGTGAGGTGCAGGATTGGTTGTATATGGATGGTGAAGAG
GCTCAAGCAAATGAATTTCAAGAGCGCCTTGATCAGCTTAAGGCCATGGGCGACCCAATT
CTTTTCAGATTGAGTGAGTTAAAAGCCCGACCCGCAGCTTGCGGAAGTGCTCGATTGTAT
CTTACTGAGCTACAAAAGATTGTAAAGAACTGGGAGACAAGCAAACCATGGCTTCCAAAA
AAGAGAATAGATGAGGTCGTAAGTGAAGCAGATAAACTGAAAACTTGGCTGGAGGAGAAG
GAAGCCGTGCAGAAAAGTACCCCTGTCTACAGCCCACCAGCCTTCACATCTGAAGAGGTC
TATGAGAAAGTTTTGGGCCTACAGGATAAGGTCTCAAGTGTCAATAGGATTCCAAAACCA
AAACCCAAGATTGAGAAGAAACCTCCCAAGGAAGAGTCTGCTGACAAGGAGAAAACTGCC
TCTTCAGAATCTGCATCCAGTGAGTCCGAATCCACGGACAAGCCATCAGAATCAGAGGCC
CCGGAAAAGACTAACGAATCAGAACCAGAATCTCATGACGAGTTGTGATTATTTCAGTCG
ACCTTTTGAGAACCCTGTAGGACTGGTTCGGACTCCATATACTCCGAGAATACAGTGTCA
CCACAGTTTTGTTTGACGGCCAAAAGATGAGATTGTGTAGGAATGCGAGGCAGACTAGAT
GCTGTATGGGCGAAGAATTTGATATAAATCCGCTGTTTAGCAGTTATTATGGCCTTGTGG
CATGCTGTCAAGATAGTGCTTCAAAAGGCTTAGTTGTCGGGACTTAAAGGACTCGACTTT
GTAGTTGCATTGTTGTATTGAACTTGTCTATTTTTCAGTAGCTATAGGGATTTCACATGA
AGTATCAATGTATCTTTCTTGTGCCCTTTTAAAAAAAA
>Locus_28_Transcript_6/7_Confidence_0.684_Length_2513
GACGCGCACGTGGGGCTGCCCGTGCGGGACGCGGTCGTCGCCGTGCCGCCCTACTTCGGG
CAGGCCGAGCGCCGGGCCCTCACGCAGGCGGCGCAGCTCGCGGGATTCAACGTCCTAACG
CTCGTCAACGAGCACGCGGGGGCCGCGCTGCAGTACGGGATCGACAAGGACTTCTCCAAC
GAGTCGCGGCATGTTATCTTCTACGACATGGGATCAGGCAGCACCTACGCCGCGCTCGTC
TACTACTCGTCCTACAGCGCCAAGGAGTTCGGGAAGACCGTGTCTGTGAACCAGTTCCAG
GTTAAGGACGTCAGATGGAACTCCAAACTCGGAGGCCTCGAAATGGAAATGCGTCTAGTA
AACTATTTTGCCGATCAATTTAATAAGCAGCTTGGTAATGGGGCTGACATCCGTCAGTCT
CCCAAGGCAATGGCTAAGTTGAAGAAGCAAGTTAAGCGCACCAAAGAAATTCTGAGTGCA
AATATTGCTGCTCCTATATCAGTCGAATCTCTGTACAATGATATTGATTTCAGGAGCACC
ATAACACGCGAGAAATTTGAAGAGCTTTGTGAAGATCTATGGGAGCAGGCCCTAATTCCA
ATTAAAGAAGTGCTCACGCAGTCCGGCATGAAGATTGATGACATCTATGCTGTAGAGCTA
ATAGGAGGAGCTACCAGGGTACCAAAACTGCAGGCTAAACTGCAGGAATTCCTGGGAAGG
AGTGATCTGGATAAGCACCTTGATGCTGATGAAGCAATTGTTCTCGGTGCCTCCCTGCAT
GCTGCTAACTTAAGTGATGGAATAAAGTTGAACCGTAAGCTGGGCATGATTGATGGTTCT
ACTTACGGTTTCGTGTTTGAAATAGACGGCCTAGATTATGTCAAAGATGAAAGTATCGAT
CAAGTACTGGTGCCGAGGATGAAGAAAATGCCAATAAAGTTGTTCAGGTCCATCATACAT
ACTAAGGACTTCGATGTCTCTCTCAGCTATGACAAAGCTTCTGAACTTCCTCCAGGTGTT
TCATCACACAAGTTTGCGGAGTATTCCATATCAGGCTTGACAGATTCCAGTGAAAAGTAT
GGAAGCCGCAATTTATCTGCACCCATCAAAGCAAATCTACATTTTTCTTTGAGTAGAAGT
GGAATTATTTCTCTCGATAGGGCAGAGGCAGTGATTGAGATAACTGAATGGGTTGAAGTT
CCAAAGAAGAACTTAACTCTAGAGAGTAATGCCACCGATCAGACTTCCTCTTCTGAATCA
GGAGCATCTGATACTGCAACAGATAGTAAGGAGAATTTGAGTTCAGGAAGCGATGCAAAT
AGTCCGAGCAGTACGAACGATGAAAGTACTGCGCAAGATACTATTACAGAGAAGGTGCTA
AAGAAAAGAACGTTCAGGGTTCCGTTGAAGGTTGTTGAAAAGACGACTGGTGCTGGATCA
ATTCTTTCAAAAGAGTTGTATTCTGATGCAAAAAGTAGATTAGAAGTACTTAATAAGAAG
GATGCTGAACGGAGGAAAACTGCTGAACTGAAAAATAACTTAGAGTCTTATATATACTCG
ATGAAGGAAAAGTTGGAAGAAAACACGGACATGTTGACTGTCTCAACTGAACAGGAGAGG
GAATCTTTTAATGAGAAACTCAGTGAGGTGCAGGATTGGTTGTATATGGATGGTGAAGAG
GCTCAAGCAAATGAATTTCAAGAGCGCCTTGATCAGCTTAAGGCCATGGGCGACCCAATT
CTTTTCAGATTGAGTGAGTTAAAAGCCCGACCCGCAGCTTGCGGAAGTGCTCGATTGTAT
CTTACTGAGCTACAAAAGATTGTAAAGAACTGGGAGACAAGCAAACCATGGCTTCCAAAA
AAGAGAATAGATGAGGTCGTAAGTGAAGCAGATAAACTGAAAACTTGGCTGGAGGAGAAG
GAAGCCGTGCAGAAAAGTACCCCTGTCTACAGCCCACCAGCCTTCACATCTGAAGAGGTC
TATGAGAAAGTTTTGGGCCTACAGGATAAGGTCTCAAGTGTCAATAGGATTCCAAAACCA
AAACCCAAGATTGAGAAGAAACCTCCGAAGGAAGAGTCCGCTGACAAGGAGAAAACTACC
TCTTCAGAATCTGCATCCAGCGAGTCGGAATCCACAGACAAACCATCAGAATCAGAGGCC
CCGGAAAAGACTAACGAATCGGAACCAGAATCTCATGACGAGTTGTGATTATTTTGAGTC
GACCTTTTGAGAGCTCCGTAGGACTGGTTTGGCTGATATTACTCCATATACTCCGAGAAT
ACAGTGTCACCACAGTTTTGTTTGACGGCCAAAAGAGGAGATTGTGTAGAATGCAAGGCA
GACTAGATGCTGTATGGCGAGAAGAATTTGATATAAATCCGCTGTATAGCAGTTATTATA
GCCGTATGACATGCTGTCAAGGTATTGCTTCGAAAGGCTTAGTTGTCGGGAGTTGATTTT
GTAGTTGTTGTATTAATCTTTGTTTATTTTTTTTAGAGTAGCTACTACAGGGC
>Locus_28_Transcript_7/7_Confidence_0.684_Length_2558
GACGCGCACGTGGGGCTGCCCGTGCGGGACGCGGTCGTCGCCGTGCCGCCCTACTTCGGG
CAGGCCGAGCGCCGGGCCCTCACGCAGGCGGCGCAGCTCGCGGGATTCAACGTCCTAACG
CTCGTCAACGAGCACGCGGGGGCCGCGCTGCAGTACGGGATCGACAAGGACTTCTCCAAC
GAGTCGCGGCATGTTATCTTCTACGACATGGGATCAGGCAGCACCTACGCCGCGCTCGTC
TACTACTCGTCCTACAGCGCCAAGGAGTTCGGGAAGACCGTGTCTGTGAACCAGTTCCAG
GTTAAGGACGTCAGATGGAACTCCAAACTCGGAGGCCTCGAAATGGAAATGCGTCTAGTA
AACTATTTTGCCGATCAATTTAATAAGCAGCTTGGTAATGGGGCTGACATCCGTCAGTCT
CCCAAGGCAATGGCTAAGTTGAAGAAGCAAGTTAAGCGCACCAAAGAAATTCTGAGTGCA
AATATTGCTGCTCCTATATCAGTCGAATCTCTGTACAATGATATTGATTTCAGGAGCACC
ATAACACGCGAGAAATTTGAAGAGCTTTGTGAAGATCTATGGGAGCAGGCCCTAATTCCA
ATTAAAGAAGTGCTCACGCAGTCCGGCATGAAGATTGATGACATCTATGCTGTAGAGCTA
ATAGGAGGAGCTACCAGGGTACCAAAACTGCAGGCTAAACTGCAGGAATTCCTGGGAAGG
AGTGATCTGGATAAGCACCTTGATGCTGATGAAGCAATTGTTCTCGGTGCCTCCCTGCAT
GCTGCTAACTTAAGTGATGGAATAAAGTTGAACCGTAAGCTGGGCATGATTGATGGTTCT
ACTTACGGTTTCGTGTTTGAAATAGACGGCCTAGATTATGTCAAAGATGAAAGTATCGAT
CAAGTACTGGTGCCGAGGATGAAGAAAATGCCAATAAAGTTGTTCAGGTCCATCATACAT
ACTAAGGACTTCGATGTCTCTCTCAGCTATGACAAAGCTTCTGAACTTCCTCCAGGTGTT
TCATCACACAAGTTTGCGGAGTATTCCATATCAGGCTTGACAGATTCCAGTGAAAAGTAT
GGAAGCCGCAATTTATCTGCACCCATCAAAGCAAATCTACATTTTTCTTTGAGTAGAAGT
GGAATTATTTCTCTCGATAGGGCAGAGGCAGTGATTGAGATAACTGAATGGGTTGAAGTT
CCAAAGAAGAACTTAACTCTAGAGAGTAATGCCACCGATCAGACTTCCTCTTCTGAATCA
GGAGCATCTGATACTGCAACAGATAGTAAGGAGAATTTGAGTTCAGGAAGCGATGCAAAT
AGTCCGAGCAGTACGAACGATGAAAGTACTGCGCAAGATACTATTACAGAGAAGGTGCTA
AAGAAAAGAACGTTCAGGGTTCCGTTGAAGGTTGTTGAAAAGACGACTGGTGCTGGATCA
ATTCTTTCAAAAGAGTTGTATTCTGATGCAAAAAGTAGATTAGAAGTACTTAATAAGAAG
GATGCTGAACGGAGGAAAACTGCTGAACTGAAAAATAACTTAGAGTCTTATATATACTCG
ATGAAGGAAAAGTTGGAAGAAAACACGGACATGTTGACTGTCTCAACTGAACAGGAGAGG
GAATCTTTTAATGAGAAACTCAGTGAGGTGCAGGATTGGTTGTATATGGATGGTGAAGAG
GCTCAAGCAAATGAATTTCAAGAGCGCCTTGATCAGCTTAAGGCCATGGGCGACCCAATT
CTTTTCAGATTGAGTGAGTTAAAAGCCCGACCCGCAGCTTGCGGAAGTGCTCGATTGTAT
CTTACTGAGCTACAAAAGATTGTAAAGAACTGGGAGACAAGCAAACCATGGCTTCCAAAA
AAGAGAATAGATGAGGTCGTAAGTGAAGCAGATAAACTGAAAACTTGGCTGGAGGAGAAG
GAAGCCGTGCAGAAAAGTACCCCTGTCTACAGCCCACCAGCCTTCACATCTGAAGAGGTC
TATGAGAAAGTTTTGGGCCTACAGGATAAGGTCTCAAGTGTCAATAGGATTCCAAAACCA
AAACCCAAGATTGAGAAGAAACCTCCCAAGGAAGAGTCTGCTGACAAGGAGAAAACTGCC
TCTTCAGAATCTGCATCCAGTGAGTCCGAATCCACGGACAAGCCATCAGAATCAGAGGCC
CCGGAAAAGACTAACGAATCAGAACCAGAATCTCATGACGAGTTGTGATTATTTCAGTCG
ACCTTTTGAGAACCCTGTAGGACTGGTTCGGACTCCATATACTCCGAGAATACAGTGTCA
CCACAGTTTTGTTTGACGGCCAAAAGATGAGATTGTGTAGGAATGCGAGGCAGACTAGAT
GCTGTATGGGCGAAGAATTTGATATAAATCCGCTGTTTAGCAGTTATTATGGCCTTGTGG
CATGCTGTCAAGATAGTGCTTCAAAAGGCTTAGTTGTCGGGACTTAAAGGACTCGACTTT
GTAGTTGCATTGTTGTATTGAACTTGTCTATTTTTCAGTAGCTATAGGGATTTCACATGA
AGTATCAATGTATCTTTCTTGTGCCCTTTTAAAAAAAA
>Locus_29_Transcript_1/10_Confidence_0.267_Length_1863
GAGAGACCGATAGCGAACAAGTACCGCGAGGGAAAGATGAAAAGGACTTTGAAAAGAGAG
TCAAAGAGTGCTTGAAATTGCCGGGAGGGAAGCGGATGGGGGCCGGCGATGCGTCCCGGC
CGTATGCGGAACGGCTCTTGCTGGTCCGCCGCTCGGCTCGGGGCGTGGACTGTTGTCGGC
TGCGCCGGCGGCCAAAGCCCGGGCGCCTTAGGTGCACCCGGTGGCCGTCGTCGGCACGGC
TGGTACCCCCGCGCCGAAAGGCGTGTCCCTCGGGGCACTGCGCTGCAACGGCCTGCGGGC
TCCCCATCCGACCCGTCTTGTAACACGGACCAAGGAGTCTGACATGCGTGCGAGTCGACG
GGTTACGAAACCTGGGATGCGCAAGGAAGCTGACGAGCGGGAGGCCCTCACGGGCCGCAC
CGCTGGCCGACCCTGATCTTCTGTGAAGGGTTCGAGTTGGAGCACGCCTGTCGGGACCCG
AAAGATGGTGAACTATGCCTGAGCGGGGCGAAGCCAGAGGAAACTCTGGTGGAGGCTCGA
AGCGATACTGACGTGCAAATCGTTCGTCTGACTTGGGTATAGGGGCGAAAGACTAATCGA
ACCATCTAGTAGCTGGTTCCCTCCGAAGTTTCCCTCAGGATAGCTGGAGCCCATTACGAG
TTCTATCAGGTAAAGCCAATGATTAGAGGCATGGGGGGCGCAACGCCTTCCACCTATTCT
CAAACTTTAAATAGGTAGGATGGTGCGGCTGCTCCGGTGAGCCGCACCACGGAATCGGGT
GCTCCAAGTGGGCCATTTTTGGTAAGCAGAACTGGCGATGCGGGATGAACCGGAAGCCGG
GTTACGGTGCCCAACTGCGCGCTAACCTAGAACCCACAAAGGGTGTTGGTCGATTAAGAC
AGCAGGACGGTGGTCATGGAAGTCGAAATCCGCTAAGGAGTGTGTAACAACTCACCTGCC
GAATCAACTAGCCCCGAAAATGGATGGCGCTGAAGCGCGCGACCCACACCCGGCCATCTG
GGCGAGCGCCATGCCCCGATGAGTAGGAGGGCGCGGCGGCCGCTGCAAAACCTGGGGCGC
GAGCCCGGGCGGAGCGGCCGTCGGTGCAGATCTTGGTGGTAGTAGCAAATATTCAAATGA
GAACTTTGAAGGCCGAAGAGGAGAAAGGTTCCATGTGAACGGCACTTGCACATGGGTAAG
CCGATCCTAAGGGACGGGGTAACCCCGGCAGATAGCGCGATCACGCGCATCCCCCGAAAG
GGAATCGGGTTAAGATTTCCCGAGCCGGGATGTGGCGGTTGACGGCGACGTTAGGAAGTC
CGGAGACGCCGGCGGGGGCCTCGGGAAGAGTTATCTTTTCTGCTTAACGGCCTGCCAACC
CTGGAATCGGTTCAGCCGGAGGTAGGGTCCAGTGGTCGGAAGAGCACCGCACGTCGCGCG
GTGTCCGGTGCGCCCCCGGCGGCCCATGAAAATCCGGAGGACCGAGTACCGTCCACGCCC
GGTCGTACTCATAACCGCATCAGGTCTCCAAGGTGAACAGCCTCTGGCCAATGGAACAAT
GTAGGCAAGGGAAGTCGGCAAAACGGATCCGTAACTTCGGGAAAAGGATTGGCTCTGAGG
ACTGGGCTCGGGGGTCCCGGCCTCGAACCCGTCGGCTGTCGGCGGATTGCTCGAGCTGCT
CACGCGGCGAGAGCGGGTCGCCGCGTGCCGGCCGGGGGACGGACCGGGAATCGTCCCTTC
GGGGGCTTTCCCCGAGCATGAAACAGTCGACTCAGAACTGGTACGGACAAGGGGAATCCG
ACTGTTTAATTAAAACAAAGCATTGCGATGGTCCTCGCGGATGCTGACGCAATGTGATTT
CTG
>Locus_29_Transcript_2/10_Confidence_0.267_Length_1823
ATGCTTTGTTTTAATTAAACAGTCGGATTCCCCTTGTCCGTACCAGTTCTGAGTCGACTG
TTTCATGCTCGGGGAAAGCCCCCGAAGGGACGATTCCCGGTCCGTCCCCCGGCCGGCACG
CGGCGACCCGCTCTCGCCGCGTGAGCAGCTCGAGCAATCCGCCGACAGCCGACGGGTTCG
AGGCCGGGACCCCCGAGCCCAGTCCTCAGAGCCAATCCTTTTCCCGAAGTTACGGATCCG
TTTTGCCGACTTCCCTTGCCTACATTGTTCCATTGGCCAGAGGCTGTTCACCTTGGAGAC
CTGATGCGGTTATGAGTACGACCGGGCGTGGACGGTACTCGGTCCTCCGGATTTTCATGG
GCCGCCGGGGGCGCACCGGACACCGCGCGACGTGCGGTGCTCTTCCGACCACTGGACCCT
ACCTCCGGCTGAACCGATTCCAGGGTTGGCAGGCCGTTAAGCAGAAAAGATAACTCTTCC
CGAGGCCCCCGCCGGCGTCTCCGGACTTCCTAACGTCGCCGTCAACCGCCACATCCCGGC
TCGGGAAATCTTAACCCGATTCCCTTTCGGGGGATGCGCGTGATCGCGCTATCTGCCGGG
GTTACCCCGTCCCTTAGGATCGGCTTACCCATGTGCAAGTGCCGTTCACATGGAACCTTT
CTCCTCTTCGGCCTTCAAAGTTCTCATTTGAATATTTGCTACTACCACCAAGATCTGCAC
CGACGGCCGCTCCGCCCGGGCTCGCGCCCCAGGTTTTGCAGCGGCCGCCGCGCCCTCCTA
CTCATCGGGGCATGGCGCTCGCCCAGATGGCCGGGTGTGGGTCGCGCGCTTCAGCGCCAT
CCATTTTCGGGGCTAGTTGATTCGGCAGGTGAGTTGTTACACACTCCTTAGCGGATTTCG
ACTTCCATGACCACCGTCCTGCTGTCTTAATCGACCAACACCCTTTGTGGGTTCTAGGTT
AGCGCGCAGTTGGGCACCGTAACCCGGCTTCCGGTTCATCCCGCATCGCCAGTTCTGCTT
ACCAAAAATGGCCCACTTGGAGCACCCGATTCCGTGGTGCGGCTCACCGGAGCAGCCGCA
CCATCCTACCTATTTAAAGTTTGAGAATAGGTGGAAGGCGTTGCGCCCCCCATGCCTCTA
ATCATTGGCTTTACCTGATAGAACTCGTAATGGGCTCCAGCTATCCTGAGGGAAACTTCG
GAGGGAACCAGCTACTAGATGGTTCGATTAGTCTTTCGCCCCTATACCCAAGTCAGACGA
ACGATTTGCACGTCAGTATCGCTTCGAGCCTCCACCAGAGTTTCCTCTGGCTTCGCCCCG
CTCAGGCATAGTTCACCATCTTTCGGGTCCCGACAGGCGTGCTCCAACTCGAACCCTTCA
CAGAAGATCAGGGTCGGCCAGCGGTGCGGCCCGTGAGGGCCTCCCGCTCGTCAGCTTCCT
TGCGCATCCCAGGTTTCGTAACCCGTCGACTCGCACGCATGTCAGACTCCTTGGTCCGTG
TTACAAGACGGGTCGGATGGGGAGCCCGCAGGCCGTTGCAGCGCAGTGCCCCGAGGGACA
CGCCTTTCGGCGCGCGGGTACCAGCCGTGCCGACGACGGCCACCGGGTGCACCTAAGGCG
CCCGGGCTTTGGCCGCCGACGCAGCCGACAACAGTCCACGCCCCGAGCCGAGCGGCGGAC
CAGCAAGAGCCGTTCCGCATACGGCCGGGACGCATCGCCGGCCCCCATCCGCTTCCCTCC
CGGCAATTTCAAGCACTCTTTGACTCTCTTTTCAAAGTCCTTTTCATCTTTCCCTCGCGG
TACTTGTTCGCTATCGGTCTCTC
>Locus_29_Transcript_3/10_Confidence_0.100_Length_1865
TATGAAAGACGAACAACTGCGAAAGCATTTGCCAAGGATGTTTTCATTAATCAAGAACGA
AAGTTGGGGGCTCGAAGACGATCAGATACCGTCCTAGTCTCAACCATAAACGATGCCGAC
CAGGGATCGGCGGATGTTGCTTATAGGACTCCGCCGGCACCTTATGAGAAATCAAAGTCT
TTGGGTTCCGGGGGGAGTATGGTCGCAAGGCTGAAACTTAAAGGAATTGACGGAAGGGCA
CCACCAGGCGTGGAGCCTGCGGCTTAATTTGACTCAACACGGGGAAACTTACCAGGTCCA
GACATAGCAAGGATTGACAGACTGAGAGCTCTTTCTTGATTCTATGGGTGGTGGTGCATG
GCCGTTCTTAGTTGGTGGAGCGATTTGTCTGGTTAATTCCGTTAACGAACGAGACCTCAG
CCTGCTAACTAGCTATGCGGAGCCATCCCTCCGCAGCTAGCTTCTTAGAGGGACTATCGC
CGTTTAGGCGACGGAAGTTTGAGGCAATAACAGGTCTGTGATGCCCTTAGATGTTCTGGG
CCGCACGCGCGCTACACTGATGTATTCAACGAGTATATAGCCTTGGCCGACAGGCCCGGG
TAATCTTGGGAAATTTCATCGTGATGGGGATAGATCATTGCAATTGTTGGTCTTCAACGA
GGAATGCCTAGTAAGCGCGAGTCATCAGCTCGCGTTGACTACGTCCCTGCCCTTTGTACA
CACCGCCCGTCGCTCCTACCGATTGAATGGTCCGGTGAAGTGTTCGGATCGCGGCGACGG
GGGCGGTTCGCCGCCCCCGACGTCGCGAGAAGTCCATTGAACCTTATCATTTAGAGGAAG
GAGAAGTCGTAACAAGGTTTCCGTAGGTGAACCTGCGGAAGGATCATTGTCGTGACCCTG
ACCAAAACAGACCGAGCACGCGTTATCTATTCCTGCTGAGTGGCGGCACCGTCGTCGCTC
AGCCAAATCCTCGATAACCTCCTCTCCTTGGAGTTGGGGCTTGGGGTAAAAGAACCCACG
GCGCCGAAGGCGTCAAGGAACACTGTGCCTAGCTTGGGGACACGACTGGCTTGCTGGCCG
CTCCCCTTGCTGCAAAGCTATTTAATCCACACGACTCTCGGCAACGGATATCTCGGCTCT
CGCATCGATGAAGAACGTAGCGAAATGCGATACCTGGTGTGAATTGCAGAATCCCGCGAA
CCATCGAGTCTTTGAACGCAAGTTGCGCCCGAGGCCATTCGGCCGAGGGCACGCCTGCCT
GGGCGTCACGCTAAACACGCTCCCAACCCCTTACGGGGGAACAGGATGCGGCATTTGGCT
CCCCGTCACCCAAGGGCGGTGGGCCGAAGATATGGCTGCCGGCGCATCGTGTCGGACACA
GCGCGTGGTGAGCGTCCTCGCTATACTTACCGCAGTGTCTCCGACACATAGCCGGCGTGA
TGGCCTAGAATGACCCTTGTAACGGTGCGCATGACGCTCCGACCGCGACCCCAGGTCAGG
CGGGACTACCCGCTGAATTTAAGCATATAAATAAGCGGAGGAGAAGAAACTTACAAGGAT
TCCCCTAGTAACGGCGAGCGAACCGGGAACAGCCCAGCTTGAGAATCGGGCGGCCCTGTC
GTTCGAATTGTAGTCTGGAGAGGCGTCCTCAGCGACGGACCGAGCCCAAGTCCCCTGGAA
AGGGGCGCCTGGGAGGGTGAGAGCCCCGTCCGGCCCGGACCCTGTCGCATCACGAGGCGC
CGTCAACGAGTCGGGTTGTTTGGGAATGCAGCCCAAATCGGGCGGTAGACTCCGTCCAAG
GCTAAATACAGGCGAGAGACCGATAGCGAACAAGTACCGCGAGGGAAAGATGAAAAGGAC
TTTGA
>Locus_29_Transcript_4/10_Confidence_0.100_Length_1865
TCAAAGTCCTTTTCATCTTTCCCTCGCGGTACTTGTTCGCTATCGGTCTCTCGCCTGTAT
TTAGCCTTGGACGGAGTCTACCGCCCGATTTGGGCTGCATTCCCAAACAACCCGACTCGT
TGACGGCGCCTCGTGATGCGACAGGGTCCGGGCTGGACGGGGCTCTCACCCTCCCAGGCG
CCCCTTTCCAGGGGACTTGGGCTCGGTCCGTCGCTGAGGACGCCTCTCCAGACTACAATT
CGAACGACAGGGCCGCCCGATTCTCAAGCTGGGCTGTTCCCGGTTCGCTCGCCGTTACTA
GGGGAATCCTTGTAAGTTTCTTCTCCTCCGCTTATTTATATGCTTAAATTCAGCGGGTAG
TCCCGCCTGACCTGGGGTCGCGGTCGGAGCGTCATGCGCACCGTTACAAGGGTCATTCTA
GGCCATCACGCCGGCTATGTGTCGGAGACACTGCGGTAAGTATAGCGAGGACGCTCACCA
CGCGCTGTGTCCGACACGATGCGCCGGCAGCCATATCTTCGGCCCACCGCCCTTGGGTGA
CGGGGAGCCAAATGCCGCATCCTGTTCCCCCGTAAGGGGTTGGGAGCGTGTTTAGCGTGA
CGCCCAGGCAGGCGTGCCCTCGGCCGAATGGCCTCGGGCGCAACTTGCGTTCAAAGACTC
GATGGTTCGCGGGATTCTGCAATTCACACCAGGTATCGCATTTCGCTACGTTCTTCATCG
ATGCGAGAGCCGAGATATCCGTTGCCGAGAGTCGTGTGGATTAAATAGCTTTGCAGCAAG
GGGAGCGGCCAGCAAGCCAGTCGTGTCCCCAAGCTAGGCACAGTGTTCCTTGACGCCTTC
GGCGCCGTGGGTTCTTTTACCCCAAGCCCCAACTCCAAGGAGAGGAGGTTATCGAGGATT
TGGCTGAGCGACGACGGTGCCGCCACTCAGCAGGAATAGATAACGCGTGCTCGGTCTGTT
TTGGTCAGGGTCACGACAATGATCCTTCCGCAGGTTCACCTACGGAAACCTTGTTACGAC
TTCTCCTTCCTCTAAATGATAAGGTTCAATGGACTTCTCGCGACGTCGGGGGCGGCGAAC
CGCCCCCGTCGCCGCGATCCGAACACTTCACCGGACCATTCAATCGGTAGGAGCGACGGG
CGGTGTGTACAAAGGGGAGGGACGTAGTCAACGCGAGCTGATGACTCGCGCTTACTAGGC
ATTCCTCGTTGAAGACCAATAATTGCAATGATCTATCCCCATCACGATGAAATTTCCCAA
GATTACCCGGGCCTGTCGGCCAAGGCTATATACTCGTTGAATACATCAGTGTAGCGCGCG
TGCGGCCCAGAACATCTAAGGGCATCACAGACCTGTTATTGCCTCAAACTTCCGTCGCCT
AAACGGCGATAGTCCCTCTAAGAAGCTAGCTGCGGAGGGATGGCTCCGCATAGCTAGTTA
GCAGGCTGAGGTCTCGTTCGTTAACGGAATTAACCAGACAAATCGCTCCACCAACTAAGA
ACGGCCATGCACCACCACCCATAGAATCAAGAAAGAGCTCTCAGTCTGTCAATCCTTGCT
ATGTCTGGACCTGGTAAGTTTCCCCGTGTTGAGTCAAATTAAGCCGCAGGCTCCACGCCT
GGTGGTGCCCTTCCGTCAATTCCTTTAAGTTTCAGCCTTGCGACCATACTCCCCCCGGAA
CCCAAAGACTTTGATTTCTCATAAGGTGCCGGCGGAGTCCTATAAGCAACATCCGCCGAT
CCCTGGTCGGCATCGTTTATGGTTGAGACTAGGACGGTATCTGATCGTCTTCGAGCCCCC
AACTTTCGTTCTTGATTAATGAAAACATCCTTGGCAAATGCTTTCGCAGTTGTTCGTCTT
TCATA
>Locus_29_Transcript_5/10_Confidence_0.267_Length_1863
GAGAGACCGATAGCGAACAAGTACCGCGAGGGAAAGATGAAAAGGACTTTGAAAAGAGAG
TCAAAGAGTGCTTGAAATTGCCGGGAGGGAAGCGGATGGGGGCCGGCGATGCGTCCCGGC
CGTATGCGGAACGGCTCTTGCTGGTCCGCCGCTCGGCTCGGGGCGTGGACTGTTGTCGGC
TGCGCCGGCGGCCAAAGCCCGGGCGCCTTAGGTGCACCCGGTGGCCGTCGTCGGCACGGC
TGGTACCCGCGCGCCGAAAGGCGTGTCCCTCGGGGCACTGCGCTGCAACGGCCTGCGGGC
TCCCCATCCGACCCGTCTTGTAACACGGACCAAGGAGTCTGACATGCGTGCGAGTCGACG
GGTTACGAAACCTGGGATGCGCAAGGAAGCTGACGAGCGGGAGGCCCTCACGGGCCGCAC
CGCTGGCCGACCCTGATCTTCTGTGAAGGGTTCGAGTTGGAGCACGCCTGTCGGGACCCG
AAAGATGGTGAACTATGCCTGAGCGGGGCGAAGCCAGAGGAAACTCTGGTGGAGGCTCGA
AGCGATACTGACGTGCAAATCGTTCGTCTGACTTGGGTATAGGGGCGAAAGACTAATCGA
ACCATCTAGTAGCTGGTTCCCTCCGAAGTTTCCCTCAGGATAGCTGGAGCCCATTACGAG
TTCTATCAGGTAAAGCCAATGATTAGAGGCATGGGGGGCGCAACGCCTTCCACCTATTCT
CAAACTTTAAATAGGTAGGATGGTGCGGCTGCTCCGGTGAGCCGCACCACGGAATCGGGT
GCTCCAAGTGGGCCATTTTTGGTAAGCAGAACTGGCGATGCGGGATGAACCGGAAGCCGG
GTTACGGTGCCCAACTGCGCGCTAACCTAGAACCCACAAAGGGTGTTGGTCGATTAAGAC
AGCAGGACGGTGGTCATGGAAGTCGAAATCCGCTAAGGAGTGTGTAACAACTCACCTGCC
GAATCAACTAGCCCCGAAAATGGATGGCGCTGAAGCGCGCGACCCACACCCGGCCATCTG
GGCGAGCGCCATGCCCCGATGAGTAGGAGGGCGCGGCGGCCGCTGCAAAACCTGGGGCGC
GAGCCCGGGCGGAGCGGCCGTCGGTGCAGATCTTGGTGGTAGTAGCAAATATTCAAATGA
GAACTTTGAAGGCCGAAGAGGAGAAAGGTTCCATGTGAACGGCACTTGCACATGGGTAAG
CCGATCCTAAGGGACGGGGTAACCCCGGCAGATAGCGCGATCACGCGCATCCCCCGAAAG
GGAATCGGGTTAAGATTTCCCGAGCCGGGATGTGGCGGTTGACGGCGACGTTAGGAAGTC
CGGAGACGCCGGCGGGGGCCTCGGGAAGAGTTATCTTTTCTGCTTAACGGCCTGCCAACC
CTGGAATCGGTTCAGCCGGAGGTAGGGTCCAGTGGTCGGAAGAGCACCGCACGTCGCGCG
GTGTCCGGTGCGCCCCCGGCGGCCCATGAAAATCCGGAGGACCGAGTACCGTCCACGCCC
GGTCGTACTCATAACCGCATCAGGTCTCCAAGGTGAACAGCCTCTGGCCAATGGAACAAT
GTAGGCAAGGGAAGTCGGCAAAACGGATCCGTAACTTCGGGAAAAGGATTGGCTCTGAGG
ACTGGGCTCGGGGGTCCCGGCCTCGAACCCGTCGGCTGTCGGCGGATTGCTCGAGCTGCT
CACGCGGCGAGAGCGGGTCGCCGCGTGCCGGCCGGGGGACGGACCGGGAATCGTCCCTTC
GGGGGCTTTCCCCGAGCATGAAACAGTCGACTCAGAACTGGTACGGACAAGGGGAATCCG
ACTGTTTAATTAAAACAAAGCATTGCGATGGTCCTCGCGGATGCTGACGCAATGTGATTT
CTG
>Locus_29_Transcript_6/10_Confidence_0.267_Length_1823
ATGCTTTGTTTTAATTAAACAGTCGGATTCCCCTTGTCCGTACCAGTTCTGAGTCGACTG
TTTCATGCTCGGGGAAAGCCCCCGAAGGGACGATTCCCGGTCCGTCCCCCGGCCGGCACG
CGGCGACCCGCTCTCGCCGCGTGAGCAGCTCGAGCAATCCGCCGACAGCCGACGGGTTCG
AGGCCGGGACCCCCGAGCCCAGTCCTCAGAGCCAATCCTTTTCCCGAAGTTACGGATCCG
TTTTGCCGACTTCCCTTGCCTACATTGTTCCATTGGCCAGAGGCTGTTCACCTTGGAGAC
CTGATGCGGTTATGAGTACGACCGGGCGTGGACGGTACTCGGTCCTCCGGATTTTCATGG
GCCGCCGGGGGCGCACCGGACACCGCGCGACGTGCGGTGCTCTTCCGACCACTGGACCCT
ACCTCCGGCTGAACCGATTCCAGGGTTGGCAGGCCGTTAAGCAGAAAAGATAACTCTTCC
CGAGGCCCCCGCCGGCGTCTCCGGACTTCCTAACGTCGCCGTCAACCGCCACATCCCGGC
TCGGGAAATCTTAACCCGATTCCCTTTCGGGGGATGCGCGTGATCGCGCTATCTGCCGGG
GTTACCCCGTCCCTTAGGATCGGCTTACCCATGTGCAAGTGCCGTTCACATGGAACCTTT
CTCCTCTTCGGCCTTCAAAGTTCTCATTTGAATATTTGCTACTACCACCAAGATCTGCAC
CGACGGCCGCTCCGCCCGGGCTCGCGCCCCAGGTTTTGCAGCGGCCGCCGCGCCCTCCTA
CTCATCGGGGCATGGCGCTCGCCCAGATGGCCGGGTGTGGGTCGCGCGCTTCAGCGCCAT
CCATTTTCGGGGCTAGTTGATTCGGCAGGTGAGTTGTTACACACTCCTTAGCGGATTTCG
ACTTCCATGACCACCGTCCTGCTGTCTTAATCGACCAACACCCTTTGTGGGTTCTAGGTT
AGCGCGCAGTTGGGCACCGTAACCCGGCTTCCGGTTCATCCCGCATCGCCAGTTCTGCTT
ACCAAAAATGGCCCACTTGGAGCACCCGATTCCGTGGTGCGGCTCACCGGAGCAGCCGCA
CCATCCTACCTATTTAAAGTTTGAGAATAGGTGGAAGGCGTTGCGCCCCCCATGCCTCTA
ATCATTGGCTTTACCTGATAGAACTCGTAATGGGCTCCAGCTATCCTGAGGGAAACTTCG
GAGGGAACCAGCTACTAGATGGTTCGATTAGTCTTTCGCCCCTATACCCAAGTCAGACGA
ACGATTTGCACGTCAGTATCGCTTCGAGCCTCCACCAGAGTTTCCTCTGGCTTCGCCCCG
CTCAGGCATAGTTCACCATCTTTCGGGTCCCGACAGGCGTGCTCCAACTCGAACCCTTCA
CAGAAGATCAGGGTCGGCCAGCGGTGCGGCCCGTGAGGGCCTCCCGCTCGTCAGCTTCCT
TGCGCATCCCAGGTTTCGTAACCCGTCGACTCGCACGCATGTCAGACTCCTTGGTCCGTG
TTACAAGACGGGTCGGATGGGGAGCCCGCAGGCCGTTGCAGCGCAGTGCCCCGAGGGACA
CGCCTTTCGGCGCGCGGGTACCAGCCGTGCCGACGACGGCCACCGGGTGCACCTAAGGCG
CCCGGGCTTTGGCCGCCGGCGCAGCCGACAACAGTCCACGCCCCGAGCCGAGCGGCGGAC
CAGCAAGAGCCGTTCCGCATACGGCCGGGACGCATCGCCGGCCCCCATCCGCTTCCCTCC
CGGCAATTTCAAGCACTCTTTGACTCTCTTTTCAAAGTCCTTTTCATCTTTCCCTCGCGG
TACTTGTTCGCTATCGGTCTCTC
>Locus_29_Transcript_7/10_Confidence_0.133_Length_1020
GAGAGACCGATAGCGAACAAGTACCGCGAGGGAAAGATGAAAAGGACTTTGAAAAGAGAG
TCAAAGAGTGCTTGAAATTGCCGGGAGGGAAGCGGATGGGGGCCGGCGATGCGTCCCGGC
CGTATGCGGAACGGCTCTTGCTGGTCCGCCGCTCGGCTCGGGGCGTGGACTGTTGTCGGC
TGCGCCGGCGGCCAAAGCCCGGGCGCCTTAGGTGCACCCGGTGGCCGTCGTCGGCACGGC
TGGTACCCGCGCGCCGAAAGGCGTGTCCCTCGGGGCACTGCGCTGCAACGGCCTGCGGGC
TCCCCATCCGACCCGTCTTGTAACACGGACCAAGGAGTCTGACATGCGTGCGAGTCGACG
GGTTACGAAACCTGGGATGCGCAAGGAAGCTGACGAGCGGGAGGCCCTCACGGGCCGCAC
CGCTGGCCGACCCTGATCTTCTGTGAAGGGTTCGAGTTGGAGCACGCCTGTCGGGACCCG
AAAGATGGTGAACTATGCCTGAGCGGGGCGAAGCCAGAGGAAACTCTGGTGGAGGCTCGA
AGCGATACTGACGTGCAAATCGTTCGTCTGACTTGGGTATAGGGGCGAAAGACTAATCGA
ACCATCTAGTAGCTGGTTCCCTCCGAAGTTTCCCTCAGGATAGCTGGAGCCCATTACGAG
TTCTATCAGGTAAAGCCAATGATTAGAGGCATGGGGGGCGCAACGCCTTCCACCTATTCT
CAAACTTTAAATAGGTAGGATGGTGCGGCTGCTCCGGTGAGCCGCACCACGGAATCGGGT
GCTCCAAGTGGGCCATTTTTGGTAAGCAGAACTGGCGATGCGGGATGAACCGGAAGCCGG
GTTACGGTGCCCAACTGCGCGCTAACCTAGAACCCACAAAGGGTGTTGGTCGATTAAGAC
AGCAGGACGGTGGTCATGGAAGTCGAAATCCGCTAAGGAGTGTGTAACAACTCACCTGCC
GAATCAACTAGCCCCGAAAATGGATGGCGCTGAAGCGCGCGACCCACACCCGGCCATCTG
>Locus_29_Transcript_8/10_Confidence_0.100_Length_1865
TATGAAAGACGAACAACTGCGAAAGCATTTGCCAAGGATGTTTTCATTAATCAAGAACGA
AAGTTGGGGGCTCGAAGACGATCAGATACCGTCCTAGTCTCAACCATAAACGATGCCGAC
CAGGGATCGGCGGATGTTGCTTATAGGACTCCGCCGGCACCTTATGAGAAATCAAAGTCT
TTGGGTTCCGGGGGGAGTATGGTCGCAAGGCTGAAACTTAAAGGAATTGACGGAAGGGCA
CCACCAGGCGTGGAGCCTGCGGCTTAATTTGACTCAACACGGGGAAACTTACCAGGTCCA
GACATAGCAAGGATTGACAGACTGAGAGCTCTTTCTTGATTCTATGGGTGGTGGTGCATG
GCCGTTCTTAGTTGGTGGAGCGATTTGTCTGGTTAATTCCGTTAACGAACGAGACCTCAG
CCTGCTAACTAGCTATGCGGAGCCATCCCTCCGCAGCTAGCTTCTTAGAGGGACTATCGC
CGTTTAGGCGACGGAAGTTTGAGGCAATAACAGGTCTGTGATGCCCTTAGATGTTCTGGG
CCGCACGCGCGCTACACTGATGTATTCAACGAGTATATAGCCTTGGCCGACAGGCCCGGG
TAATCTTGGGAAATTTCATCGTGATGGGGATAGATCATTGCAATTGTTGGTCTTCAACGA
GGAATGCCTAGTAAGCGCGAGTCATCAGCTCGCGTTGACTACGTCCCTGCCCTTTGTACA
CACCGCCCGTCGCTCCTACCGATTGAATGGTCCGGTGAAGTGTTCGGATCGCGGCGACGG
GGGCGGTTCGCCGCCCCCGACGTCGCGAGAAGTCCATTGAACCTTATCATTTAGAGGAAG
GAGAAGTCGTAACAAGGTTTCCGTAGGTGAACCTGCGGAAGGATCATTGTCGTGACCCTG
ACCAAAACAGACCGAGCACGCGTTATCTATTCCTACTGAGTGGCGGCACCGTCGTCGCTC
AGCCAAATCCTCGATAACCTCCTCTCCTCGGAGTGGGGGCTTGGGGTAAAAGAACCCACG
GCGCCGAAGGCGTCAAGGAACACTGTGCCTAGCTTGGGGACACGACTGGCTTGCTGGCCG
CTCCCCTTGCTGCAAAGCTATTTAATCCACACGACTCTCGGCAACGGATATCTCGGCTCT
CGCATCGATGAAGAACGTAGCGAAATGCGATACCTGGTGTGAATTGCAGAATCCCGCGAA
CCATCGAGTCTTTGAACGCAAGTTGCGCCCGAGGCCATTCGGCCGAGGGCACGCCTGCCT
GGGCGTCACGCTAAACACGCTCCCAACCCCTTACGGGGGAACAGGATGCGGCATTTGGCT
CCCCGTCACCCAAGGGCGGTGGGCCGAAGATATGGCTGCCGGCGCATCGTGTCGGACACA
GCGCGTGGTGAGCGTCCTCGCTATACTTACCGCAGTGTCTCCGACACATAGCCGGCGTGA
TGGCCTAGAATGACCCTTGTAACGGTGCGCATGACGCTCCGACCGCGACCCCAGGTCAGG
CGGGACTACCCGCTGAATTTAAGCATATAAATAAGCGGAGGAGAAGAAACTTACAAGGAT
TCCCCTAGTAACGGCGAGCGAACCGGGAACAGCCCAGCTTGAGAATCGGGCGGCCCTGTC
GTTCGAATTGTAGTCTGGAGAGGCGTCCTCAGCGACGGACCGAGCCCAAGTCCCCTGGAA
AGGGGCGCCTGGGAGGGTGAGAGCCCCGTCCGGCCCGGACCCTGTCGCATCACGAGGCGC
CGTCAACGAGTCGGGTTGTTTGGGAATGCAGCCCAAATCGGGCGGTAGACTCCGTCCAAG
GCTAAATACAGGCGAGAGACCGATAGCGAACAAGTACCGCGAGGGAAAGATGAAAAGGAC
TTTGA
>Locus_29_Transcript_9/10_Confidence_0.100_Length_1865
TCAAAGTCCTTTTCATCTTTCCCTCGCGGTACTTGTTCGCTATCGGTCTCTCGCCTGTAT
TTAGCCTTGGACGGAGTCTACCGCCCGATTTGGGCTGCATTCCCAAACAACCCGACTCGT
TGACGGCGCCTCGTGATGCGACAGGGTCCGGGCTGGACGGGGCTCTCACCCTCCCAGGCG
CCCCTTTCCAGGGGACTTGGGCTCGGTCCGTCGCTGAGGACGCCTCTCCAGACTACAATT
CGAACGACAGGGCCGCCCGATTCTCAAGCTGGGCTGTTCCCGGTTCGCTCGCCGTTACTA
GGGGAATCCTTGTAAGTTTCTTCTCCTCCGCTTATTTATATGCTTAAATTCAGCGGGTAG
TCCCGCCTGACCTGGGGTCGCGGTCGGAGCGTCATGCGCACCGTTACAAGGGTCATTCTA
GGCCATCACGCCGGCTATGTGTCGGAGACACTGCGGTAAGTATAGCGAGGACGCTCACCA
CGCGCTGTGTCCGACACGATGCGCCGGCAGCCATATCTTCGGCCCACCGCCCTTGGGTGA
CGGGGAGCCAAATGCCGCATCCTGTTCCCCCGTAAGGGGTTGGGAGCGTGTTTAGCGTGA
CGCCCAGGCAGGCGTGCCCTCGGCCGAATGGCCTCGGGCGCAACTTGCGTTCAAAGACTC
GATGGTTCGCGGGATTCTGCAATTCACACCAGGTATCGCATTTCGCTACGTTCTTCATCG
ATGCGAGAGCCGAGATATCCGTTGCCGAGAGTCGTGTGGATTAAATAGCTTTGCAGCAAG
GGGAGCGGCCAGCAAGCCAGTCGTGTCCCCAAGCTAGGCACAGTGTTCCTTGACGCCTTC
GGCGCCGTGGGTTCTTTTACCCCAAGCCCCCACTCCGAGGAGAGGAGGTTATCGAGGATT
TGGCTGAGCGACGACGGTGCCGCCACTCAGTAGGAATAGATAACGCGTGCTCGGTCTGTT
TTGGTCAGGGTCACGACAATGATCCTTCCGCAGGTTCACCTACGGAAACCTTGTTACGAC
TTCTCCTTCCTCTAAATGATAAGGTTCAATGGACTTCTCGCGACGTCGGGGGCGGCGAAC
CGCCCCCGTCGCCGCGATCCGAACACTTCACCGGACCATTCAATCGGTAGGAGCGACGGG
CGGTGTGTACAAAGGGGAGGGACGTAGTCAACGCGAGCTGATGACTCGCGCTTACTAGGC
ATTCCTCGTTGAAGACCAATAATTGCAATGATCTATCCCCATCACGATGAAATTTCCCAA
GATTACCCGGGCCTGTCGGCCAAGGCTATATACTCGTTGAATACATCAGTGTAGCGCGCG
TGCGGCCCAGAACATCTAAGGGCATCACAGACCTGTTATTGCCTCAAACTTCCGTCGCCT
AAACGGCGATAGTCCCTCTAAGAAGCTAGCTGCGGAGGGATGGCTCCGCATAGCTAGTTA
GCAGGCTGAGGTCTCGTTCGTTAACGGAATTAACCAGACAAATCGCTCCACCAACTAAGA
ACGGCCATGCACCACCACCCATAGAATCAAGAAAGAGCTCTCAGTCTGTCAATCCTTGCT
ATGTCTGGACCTGGTAAGTTTCCCCGTGTTGAGTCAAATTAAGCCGCAGGCTCCACGCCT
GGTGGTGCCCTTCCGTCAATTCCTTTAAGTTTCAGCCTTGCGACCATACTCCCCCCGGAA
CCCAAAGACTTTGATTTCTCATAAGGTGCCGGCGGAGTCCTATAAGCAACATCCGCCGAT
CCCTGGTCGGCATCGTTTATGGTTGAGACTAGGACGGTATCTGATCGTCTTCGAGCCCCC
AACTTTCGTTCTTGATTAATGAAAACATCCTTGGCAAATGCTTTCGCAGTTGTTCGTCTT
TCATA
>Locus_29_Transcript_10/10_Confidence_0.267_Length_1823
ATGCTTTGTTTTAATTAAACAGTCGGATTCCCCTTGTCCGTACCAGTTCTGAGTCGACTG
TTTCATGCTCGGGGAAAGCCCCCGAAGGGACGATTCCCGGTCCGTCCCCCGGCCGGCACG
CGGCGACCCGCTCTCGCCGCGTGAGCAGCTCGAGCAATCCGCCGACAGCCGACGGGTTCG
AGGCCGGGACCCCCGAGCCCAGTCCTCAGAGCCAATCCTTTTCCCGAAGTTACGGATCCG
TTTTGCCGACTTCCCTTGCCTACATTGTTCCATTGGCCAGAGGCTGTTCACCTTGGAGAC
CTGATGCGGTTATGAGTACGACCGGGCGTGGACGGTACTCGGTCCTCCGGATTTTCATGG
GCCGCCGGGGGCGCACCGGACACCGCGCGACGTGCGGTGCTCTTCCGACCACTGGACCCT
ACCTCCGGCTGAACCGATTCCAGGGTTGGCAGGCCGTTAAGCAGAAAAGATAACTCTTCC
CGAGGCCCCCGCCGGCGTCTCCGGACTTCCTAACGTCGCCGTCAACCGCCACATCCCGGC
TCGGGAAATCTTAACCCGATTCCCTTTCGGGGGATGCGCGTGATCGCGCTATCTGCCGGG
GTTACCCCGTCCCTTAGGATCGGCTTACCCATGTGCAAGTGCCGTTCACATGGAACCTTT
CTCCTCTTCGGCCTTCAAAGTTCTCATTTGAATATTTGCTACTACCACCAAGATCTGCAC
CGACGGCCGCTCCGCCCGGGCTCGCGCCCCAGGTTTTGCAGCGGCCGCCGCGCCCTCCTA
CTCATCGGGGCATGGCGCTCGCCCAGATGGCCGGGTGTGGGTCGCGCGCTTCAGCGCCAT
CCATTTTCGGGGCTAGTTGATTCGGCAGGTGAGTTGTTACACACTCCTTAGCGGATTTCG
ACTTCCATGACCACCGTCCTGCTGTCTTAATCGACCAACACCCTTTGTGGGTTCTAGGTT
AGCGCGCAGTTGGGCACCGTAACCCGGCTTCCGGTTCATCCCGCATCGCCAGTTCTGCTT
ACCAAAAATGGCCCACTTGGAGCACCCGATTCCGTGGTGCGGCTCACCGGAGCAGCCGCA
CCATCCTACCTATTTAAAGTTTGAGAATAGGTGGAAGGCGTTGCGCCCCCCATGCCTCTA
ATCATTGGCTTTACCTGATAGAACTCGTAATGGGCTCCAGCTATCCTGAGGGAAACTTCG
GAGGGAACCAGCTACTAGATGGTTCGATTAGTCTTTCGCCCCTATACCCAAGTCAGACGA
ACGATTTGCACGTCAGTATCGCTTCGAGCCTCCACCAGAGTTTCCTCTGGCTTCGCCCCG
CTCAGGCATAGTTCACCATCTTTCGGGTCCCGACAGGCGTGCTCCAACTCGAACCCTTCA
CAGAAGATCAGGGTCGGCCAGCGGTGCGGCCCGTGAGGGCCTCCCGCTCGTCAGCTTCCT
TGCGCATCCCAGGTTTCGTAACCCGTCGACTCGCACGCATGTCAGACTCCTTGGTCCGTG
TTACAAGACGGGTCGGATGGGGAGCCCGCAGGCCGTTGCAGCGCAGTGCCCCGAGGGACA
CGCCTTTCGGCGCGCGGGTACCAGCCGTGCCGACGACGGCCACCGGGTGCACCTAAGGCG
CCCGGGCTTTGGCCGCCGGCGCAGCCGACAACAGTCCACGCCCCGAGCCGAGCGGCGGAC
CAGCAAGAGCCGTTCCGCATACGGCCGGGACGCATCGCCGGCCCCCATCCGCTTCCCTCC
CGGCAATTTCAAGCACTCTTTGACTCTCTTTTCAAAGTCCTTTTCATCTTTCCCTCGCGG
TACTTGTTCGCTATCGGTCTCTC
>Locus_30_Transcript_1/9_Confidence_0.579_Length_603
AACACTTGGATTTGTAAATTAAGATTTAGGGTGTGATTGACCGACGACCAAATTCAACCT
TACCAATTTCTAGTCGTAACCAGAATCGTTTTAGGATGTTGGGTTTGCTTATGGTCCTCA
CCCAAATATACAATTTATCTTTTTTCTTGTGCTGCCCTAACTCGTGGTTTGTTTATGCTA
ACAAACCACCACCAAAGAACACACACTTCACATGTACTCTGATATGTTGCAAGAAAACCT
ATATACAATGGGAATTTTAGACACAAATTATTTCCATGGAAACACTTTATTCACCACATG
CAAGTGGTGTGTATGTGACGGCTTATTGATTGGTCACCAACGGTGAAATACATCACACAA
CTAGTAATATCCAAGATTGGTAGGGAAGTTGCAGTTGGGTCCCATGTTGCACCTTGAGGG
GAGGCTCTGTGCCACATGAACTTGCTTCATGATCTCACTCTGCTGGAACCCCAAGAAGCC
ACCGAGCTCGGCCTGCACAGCTCTCCAGATGGCCTTGCAGCGGCAGTGGGGCGCGATCTG
GTTCAGCTCCATGCAGCACTGGCTCCGGACCTCGCTCTCGCAACCGCCCTTCCACCATTT
CCA
>Locus_30_Transcript_2/9_Confidence_0.579_Length_603
AACACTTGGATTTGTAAATTAAGATTTAGGGTGTGATTGACCGACGACCAAATTCAACCT
TACCAATTTCTAGTCGTAACCAGAATCGTTTTAGGATGTTGGGTTTGCTTATGGTCCTCA
CCCAAATATACAATTTATCTTTTTTCTTGTGCTGCCCTAACTCGTGGTTTGTTTATGCTA
ACAAACCACCACCAAAGAACACACACTTCACATGTACTCTGATATGTTGCAAGAAAACCT
ATATACAATGGGAATTTTAGACACAAATTATTTCCATGGAAACACTTTATTCACCACATG
CAAGTGGTGTGTATGTGACGGCTTATTGATTGGTCACCAACGGTGAAATACATCACACAA
CTAGTAATATCCAAGATTGGTAGGGAAGTTGCAGTTGGGTCCCATGTTGCACCTTGAGGG
GAGGCTCTGTGCCACATGAACTTGCTTCATGATCTCACTCTGCTGGAACCCCAAGAAGCC
ACCGAGCTCGCCTTGCACAGCTCTCCAGATGGCCTTGCAGCGGCAGTGGGGCGCGATCTG
GTTCAGCTCCATGCAGCACTGGCTCCGGACCTCGCTCTCGCAACCGCCCTTCCACCATTT
CCA
>Locus_30_Transcript_3/9_Confidence_0.474_Length_603
AACACTTGGATTTGTAAATTAAGATTTAGGGTGTGATTGACCGACGACCAAATTCAACCT
TACCAATTTCTAGTCGTAACCAGAATCGTTTTAGGATGTTGGGTTTGCTTATGGTCCTCA
CCCAAATATACAATTTATCTTTTTTCTTGTGCTGCCCTAACTCGTGGTTTGTTTATGCTA
ACAAACCACCACCAAAGAACACACACTTCACATGTACTCTGATATGTTGCAAGAAAACCT
ATATACAATGGGAATTTTAGACACAAATTATTTCCATGGAAACACTTTATTCACCACATG
CAAGTGGTGTGTATGTGACGGCTTATTGATTGGTCACCAACGGTGAAATACATCACACAA
CTAGTAATATCCAAGATTGGTAGGGAAGTTGCAGTTGGGTCCCATGTTGCACCTTGAGGG
GAGGCTCTGTGCCACATGAACTTGCTTCATGATCTCACTCTGCTGGAACCCCAAGAAGCC
ACCGAGCTAGCCCTGCACAGCTCTCCAGATGGCCTTGCAGCGGCAGTGGGGCGCGATCTG
GTTCAGCTCCATGCAGCACTGGCTCCGGACCTCGCTCTCGCAACCGCCCTTCCACCATTT
CCA
>Locus_30_Transcript_4/9_Confidence_0.579_Length_603
AACACTTGGATTTGTAAATTAAGATTTAGGGTGTGATTGACCGACGACCAAATTCAACCT
TACCAATTTCTAGTCGTAACCAGAATCGTTTTAGGATGTTGGGTTTGCTTATGGTCCTCA
CCCAAATATACAATTTATCTTTTTTCTTGTGCTGCCCTAACTCGTGGTTTGTTTATGCTA
ACAAACCACCACCAAAGAACACACACTTCACATGTACTCTGATATGTTGCAAGAAAACCT
ATATACAATGGGAATTTTAGACACAAATTATTTCCATGGAAACACTTTATTCACCACATG
CAAGTGGTGTGTATGTGACGGCTTATTGATTGGTCACCAACGGTGAAATACATCACACAA
CTAGTAATATCCAAGATTGGTAGGGAAGTTGCAGTTGGGTCCCATGTTGCACCTTGAGGG
GAGGCTCTGTGCCACATGAACTTGCTTCATGATCTCACTCTGCTGGAACCCCAAGAAGCC
ACCGAGCTCGACCTGCACAGCTCTCCAGATGGCCTTGCAGCGGCAGTGGGGCGCGATCTG
GTTCAGCTCCATGCAGCACTGGCTCCGGACCTCGCTCTCGCAACCGCCCTTCCACCATTT
CCA
>Locus_30_Transcript_5/9_Confidence_0.421_Length_603
AACACTTGGATTTGTAAATTAAGATTTAGGGTGTGATTGACCGACGACCAAATTCAACCT
TACCAATTTCTAGTCGTAACCAGAATCGTTTTAGGATGTTGGGTTTGCTTATGGTCCTCA
CCCAAATATACAATTTATCTTTTTTCTTGTGCTGCCCTAACTCGTGGTTTGTTTATGCTA
ACAAACCACCACCAAAGAACACACACTTCACATGTACTCTGATATGTTGCAAGAAAACCT
ATATACAATGGGAATTTTAGACACAAATTATTTCCATGGAAACACTTTATTCACCACATG
CAAGTGGTGTGTATGTGACGGCTTATTGATTGGTCACCAACGGTGAAATACATCACACAA
CTAGTAATATCCAAGATTGGTAGGGAAGTTGCAGTTGGGTCCCATGTTGCACCTTGAGGG
GAGGCTCTGTGCCACATGAACTTGCTTCATGATCTCACTCTGCTGGAACCCCAAGAAGCC
ACCGAGCCCGCCCTGCACAGCTCTCCAGATGGCCTTGCAGCGGCAGTGGGGCGCGATCTG
GTTCAGCTCCATGCAGCACTGGCTCCGGACCTCGCTCTCGCAACCGCCCTTCCACCATTT
CCA
>Locus_30_Transcript_6/9_Confidence_0.579_Length_603
AACACTTGGATTTGTAAATTAAGATTTAGGGTGTGATTGACCGACGACCAAATTCAACCT
TACCAATTTCTAGTCGTAACCAGAATCGTTTTAGGATGTTGGGTTTGCTTATGGTCCTCA
CCCAAATATACAATTTATCTTTTTTCTTGTGCTGCCCTAACTCGTGGTTTGTTTATGCTA
ACAAACCACCACCAAAGAACACACACTTCACATGTACTCTGATATGTTGCAAGAAAACCT
ATATACAATGGGAATTTTAGACACAAATTATTTCCATGGAAACACTTTATTCACCACATG
CAAGTGGTGTGTATGTGACGGCTTATTGATTGGTCACCAACGGTGAAATACATCACACAA
CTAGTAATATCCAAGATTGGTAGGGAAGTTGCAGTTGGGTCCCATGTTGCACCTTGAGGG
GAGGCTCTGTGCCACATGAACTTGCTTCATGATCTCACTCTGCTGGAACCCCAAGAAGCC
ACCGAGCTCGCCCTGCACAGCTCTCCAGATGGCCTTGCAGCGGCAGTGGGGCGCGATCTG
GTTCAGCTCCATGCAGCACTGGCCCCGGACCTCGCTCTCGCAACCGCCCTTCCACCATTT
CCA
>Locus_30_Transcript_7/9_Confidence_0.526_Length_603
AACACTTGGATTTGTAAATTAAGATTTAGGGTGTGATTGACCGACGACCAAATTCAACCT
TACCAATTTCTAGTCGTAACCAGAATCGTTTTAGGATGTTGGGTTTGCTTATGGTCCTCA
CCCAAATATACAATTTATCTTTTTTCTTGTGCTGCCCTAACTCGTGGTTTGTTTATGCTA
ACAAACCACCACCAAAGAACACACACTTCACATGTACTCTGATATGTTGCAAGAAAACCT
ATATACAATGGGAATTTTAGACACAAATTATTTCCATGGAAACACTTTATTCACCACATG
CAAGTGGTGTGTATGTGACGGCTTATTGATTGGTCACCAACGGTGAAATACATCACACAA
CTAGTAATATCCAAGATTGGTAGGGAAGTTGCAGTTGGGTCCCATGTTGCACCTTGAGGG
GAGGCTCTGTGCCACATGAACTTGCTTCATGATCTCACTCTGCTGGAACCCCAAGAAGCC
ACCGAGCTCACCCTGCACAGCTCTCCAGATGGCCTTGCAGCGGCAGTGGGGCGCGATCTG
GTTCAGCTCCATGCAGCACTGGCTCCGGACCTCGCTCTCGCAACCGCCCTTCCACCATTT
CCA
>Locus_30_Transcript_8/9_Confidence_0.579_Length_335
TGTTTCCATGGAAACACTTTATTCACCACATGCAAGTGGTGTGTATGTGACGGCTTATTG
ATTGGTCACCAACGGTGAAATACATCACACAACTAGTAATATCCAAGATTGGTAGGGAAG
TTGCAGTTGGGTCCCATGTTGCACCTTGAGGGGAGGCTCTGTGCCACATGAACTTGCTTC
ATGATCTCACTCTGCTGGAACCCCAAGAAGCCACCGAGCTCGCCCTGCACAGCTCTCCAG
ATGGCCTTGCAGCGGCAGTGGGGCGCGATCTGGTTCAGCTCCATGCAGCACTGGCTCCGG
ACCTCGCTCTCGCAACCGCCCTTCCACCATTTCCA
>Locus_30_Transcript_9/9_Confidence_0.579_Length_603
AACACTTGGATTTGTAAATTAAGATTTAGGGTGTGATTGACCGACGACCAAATTCAACCT
TACCAATTTCTAGTCGTAACCAGAATCGTTTTAGGATGTTGGGTTTGCTTATGGTCCTCA
CCCAAATATACAATTTATCTTTTTTCTTGTGCTGCCCTAACTCGTGGTTTGTTTATGCTA
ACAAACCACCACCAAAGAACACACACTTCACATGTACTCTGATATGTTGCAAGAAAACCT
ATATACAATGGGAATTTTAGACACAAATTATTTCCATGGAAACACTTTATTCACCACATG
CAAGTGGTGTGTATGTGACGGCTTATTGATTGGTCACCAACGGTGAAATACATCACACAA
CTAGTAATATCCAAGATTGGTAGGGAAGTTGCAGTTGGGTCCCATGTTGCACCTTGAGGG
GAGGCTCTGTGCCACATGAACTTGCTTCATGATCTCACTCTGCTGGAACCCCAAGAAGCC
ACCGAGCTCGCCCTGCACAGCTCTCCAGATGGCCTTGCAGCGGCAGTGGGGCGCGATCTG
GTTCAGCTCCATGCAGCACTGGCTCCGGACCTCGCTCTCGCAACCGCCCTTCCACCATTT
CCA
>Locus_31_Transcript_1/1_Confidence_1.000_Length_427
CAGATTTTTATCGGACCTGAGAAATACTCCAACCACAAAAGATAGTATCAAAAAATAAAT
CTAGTACAAATGGACTATACATCTCCTCGATATGCATATGTGAAGAGTGGTAGAAAATCG
AAGAATAGAGGTAAGTTGGTTGATCATAAAAGATAAAATTAAGAAGAGTACAAGAAACAA
GAAAACAATATAACACGGAGAAACTTTTTTATTAAGATAAGCGGTTATATACCACTAGGC
TGCAAGCATGCGATGCCTTTATTTCACTATACTACTTTCCATTACACTCACTTATTCACT
CGGATGCCTTCTCAGTCGAAGTTGACTCCCCCTTGTCCTGGTAACTCTGGGAGCCCATTT
GTGTAAACTTAGGGGTGAATGCACCAAACTCTTCTCCACGGTTATTTTTGAGGTTTTGGG
CTTCCTG
>Locus_32_Transcript_1/2_Confidence_1.000_Length_615
CCTCACAACTGTGCAGCAAGGTACCACATTTATTCAACCAAGGTCATACATTGCCCATAT
CAAGTGCAGCTAACACGCGATCAGAAAGATGAAGATGCAACACTTGCGGTAGAGAGCTGG
GGAGAAATGACGCCTCCTACTGCAGCTTGTACTTGTAGCGCGCGACCTCTGATTCGTTGG
GGAAGAATCCCATGAGGCGTCCGGCGGAGTTCTGGTAGGCGTACATGAACCCTCCCAAGA
CCCCGATGAGGCCCCCCGTCACCATCGACGGCCCGCGGATCCCCGGCTTGATCCCGGAGA
GGTAGCCTACGGTGACGGAGACGGCAGAGATGGTGGAGAGGCGAAGGTAGTCGAGCGCGG
AGAAGTTGCCGACGACTTTAGTGAAGGCAGGGTTCCGGTCCACCACCGGGTACTCCGGCT
TCACTGACGAGGTGATGTCGGTGTTCATCGCGCGCGGCGGGGCTCTCTTTCTTCCTTCCG
GCGGCGCGGCGGCAGATTTGGTCGCTGGGAGAAGGTGGGTCAGGGGCTCAGGGCTCGGCA
GGAGTGGTTGCCTTCTCTCTGCTCGTCTCAGTGGGATGCAGTATGCACACCTCGCTCTCT
TTCTTCCTTCCGGCG
>Locus_32_Transcript_2/2_Confidence_1.000_Length_616
CCTCACAACTGTGCAGCAAGGTACCACATTTATTCAACCAAGGTCATACATTGCCCATAT
CAAGTGAAGCTAACACGCGATCAGAAAGATAAAAGATGTAACACTTGCGGTAGAGAGCTG
AGGAGAAATGACGCCTCCTACTTCAGCTTGTACTTGTAGCGCGCGACCTCTGATTCGTTG
GGGAAGAACCCCATGAGGCGTCCGGCGGAGTTCTGGTAGGCGTACATGAACCCTCCCAAG
ACCCCGATGAGCCCTCCCGTCACCATCGACGGCCCGCGGATCCCCGGCTTGATCCCGGAG
AGGTAGCCTACGGTGACGGAGACGGCAGAGATGGTGGAGAGGCGAAGGTAGTCGAGCGCG
GAGAAGTTGCCGACGACTTTAGTGAAGGCAGGGTTCCGGTCCACCACCGGGTACTCCGGC
TTCACTGACGAGGTGATGTCGGTGTTCATCGCGCGCGGCGGGGCTCTCTTTCTTCCTTCC
GGCGGCGCGGCGGCAGATTTGGTCGCTGGGAGAAGGTGGGTCAGGGGCTCAGGGCTCGGC
AGGAGTGGTTGCCTTCTCTCTGCTCGTCTCAGTGGGATGCAGTATGCACACCTCGCTCTC
TTTCTTCCTTCCGGCG
>Locus_33_Transcript_1/1_Confidence_1.000_Length_328
CAAGGCCATGCATCGGTTCAGGTTGTTAATAATCATGGTCAAAATGTGTTCAATGGCATT
CTTCGCCCGGGGCAACTATTAATCATACCACAAAACTATGTTGTCCTAAAGAAGGCACAA
CGTGAAGGATGCCAGTACATTTCATTCAAGACCAACGCAAACCCCATGGTTAGTCAAATC
GCAGGAAAGAACTCAATCCTCCGTGCCCTGCCTGTTGATGTCATCGCCAATGCGTACCGC
ATCTCCAGGCAAGAAGCCAGAAACCTCAAATACAATAGAGGAGAGGAGTTGGGCGCATTC
ACTCCTAATTTTCTCAAAGTGGCTTCCA
>Locus_34_Transcript_1/1_Confidence_1.000_Length_933
CCTAGTAGCAAATCTTGGCTGTGTGCATAATGTCTTCCATGATCTAAATGAAATATAGAA
GAGCAATGACAAGTGCATACCTGGATTTCTATGTTCGCTCGGGTTATGTTAATTTTCAGA
CATGATGAAAGGTCATACAGCATGTGTAACTATGATATCTATTGCAAATTTCTTTATGCA
CACAGGCAAACGCGGCATCAGGTGCTGGAGTGAATGACGAGTGCATTACCAAGTTCAACG
AGCTGCAGGCCAAGAGGCTGCACCGCTACGTAACTTACAAGCTGCAGGACTCAAAGGAGG
TTGTCATTGATCAAGTTGGGGAGCGTGCTGCGACCTACGACGATTTCGTAAGCGTTCTAC
CTGAGAATGACTGCCGATACGCAGTCTTTGACTTTGACTACATGACCAAAGAGGAGGTTC
CCAAGAGCAAGATCTACTACATCTTCTGGTCCCCAGACAGTGCCAAGGTGAGGAGCAAGA
TGCTCTACGCGAGCTCTAACTCGAAATTCAAGACTGGCTTGAACGGCATCCAGATTGAGA
TGCAGGCCACCGATGCCAGCGAAATCAGCCTCGACGCCATCCAAGGCCGCATCAAGGACC
GTGCGAACTAAGCTAGGCAACACCCTGCCCCTCGACACCCTCGCAATATGGATTTATGTC
ATTATAGATTTGGCGGTGTGACTCTTGAAACTTTCTTGATCATTTGTGGGTTTGTTACCA
GTGTCTGAAAGATCTCCGTGGCTTCCATCATCAGACCACTGAAGATTTGGTTCTATCATG
TAATCTGTCCTGCCCTGTTATATGTTGGGCCGTATGCTGCACTGTTCCAAGTTATTACAA
TTATAAATAATTATTAATGTTCTGTTTGGTTTCCTCTGAAGGTGGAGAAAGTTGGTGTGT
GTAATTCAGCAATTGTGCTTGAAAGCCTGTCTG
>Locus_35_Transcript_1/10_Confidence_0.577_Length_2059
TCATCATCGCTGTTTGGTAGTACATTACCATGACAGTTCAAGGGAAATGCACAGAACCAC
CCATTTTCAGGCTTACATGCGCAGACTACATATACACAGCGGCCTTTGTCAGGCAGCAGA
GTTTCCACCAGTCCACGGTTATGTATTATTTGACTTCACCAGAAGCACCAACAGCAGGCG
ATCCACTGGTCGACAACGAGGCGGCACCCCTCAGACCAGCACCTGGGCTGCAGCTAGCCT
AGCGATCGGGACCCTGAACGGGGAGCAAGAGACATAATCCAGACCAGCCTTTGCAAAGAA
AGCAACTGATGATGGCTCTCCGCCATGTTCGCCGCAGATGCCCACCTTCAAATTAGGCCT
CGCCTTGCGACCCCTCTCTGTAGCAATCTTAACCAGTTCCCCCACCCCTCTCTGATCAAG
AACCTCGAAAGGGTCATGCTGGAGGATACCCTGGGCCAGATATATGGGGAGGAACTTCCC
CACATCATCCCTGCTGTAACCAAACGTCATCTGTGTGAGGTCGTTTGTTCCGAAAGAGAA
GAACTCAGCCTGCTCTGCTATCTCATCTGCCACTAGAGCTGCCCTAGGAATTTCAATCAT
AGTCCCAACTTTGTAGCCAATGGTTTTCCCCATGTTGGTGAAAACTGTGTTAGCAATTTG
GCGGATAAGAGCCACTTGATGACCCAATTCCTGAGGTGTTCCAACCAGAGGAACCATTAT
CTCTGGAAAAACTTGAATACCCTGGTTGGTCATGGATATAGCAGCTTCAAAAATGGCCCG
GGCTTGCATTTCTGTTAATTCAGGATATGATATACCAAGCCTGCAACCACGGAAACCAAG
CATTGGGTTTACTTCTGAAAGTTTCTCCATCCTTGCAAGGACATCATCCTCAGCGGCTCC
GGTTTCAGCACATAGCTCACGCACAATATCCTCGACATGTCCTTCTGGAAGGAATTCATG
AAGTGGAGGGTCCAGGAGCCGAATAGTCACCGGGAGACCATCCATTGCACGAAAAATGCC
TTCAAAGTCAGACCTCTGATAAGGCAGAAGACGATCTAGTGCTTTCTGCCTCAGTTCAAC
AGTTGGAGCCATAATCATCTGCCTCACAGCCTTGATCCTCTCATCAGAAGCGAAGAACAT
ATGCTCTGTCCGACAGAGTCCAATTCCCTCTGCCCCATTTTTTCTTGCTGCCAATGCATC
CCCAGGGGTATCTGCATTAGCCATAACCTTAAGCTGCCTAACTTCATCAACCCAGGACAT
GAAAGTTTCCAAGTCAGGACTAAGGGCTGGTGGGGAAAGTGGCTGTTTGCCAAGGATCAC
ATCACCAGTTGATCCATTGAGTGACAGCCAGTCACCCTCATAGAGAACATTGTCTTCAAT
TGTTACCATCTTTTCAGTCTCATTTACACGGATGCTTGAACATCCTGACACACAGCATTT
GCCCCAACCACGTGCTACAACAGCAGCATGAGAAGTCATACCACCTCTTGCTGTAAGAAT
TCCAGCAGCTGCATGCATACCACCAACATCCTCTGGGCTGGTTTCTGTCCTCACCAGAAT
AGCAGGTTTCCCTTGGGCATGCCATGCTTCGGCCTCTTCAGCAGTAAATACAATTTGGCC
GACAGCAGCCCCAGGTGATGCTGGTAAGCCTGTGGTAATAACCTTGCCTTTGTATGAAGC
AGCCCCAGGGTTCGCAAACTGTGGATGAAGAAGCTGGTCGAGGTGACCTGGTTCTACCAT
CTTAATCGCTGTATTGCGATTAACAAGAGCCTCATTAACCATGTCTACAGCAATTTTCAC
AGCGCCTTTGCCCGTACGCTTTCCTGCTCTGCACTGTAGCATCCAGAGCCTATTTTCTTG
AACAGTAAATTCGATATCCATCATATCTTTATAGTGGCTCTCCAGTATGTCGCAGTTTTC
AACAAGCTCCTTATAGGCCTCTGGCATGTGATCCCTCATGGCATCAAGATCTTCTGGGGT
TCTGATTCCAGCAACCACATCTTCACCCTGAGCATTTACAAGGAACTCGCCATAAAGCTT
CTTCTCTCCGGTGCTAGGA
>Locus_35_Transcript_2/10_Confidence_0.538_Length_2059
TCATCATCGCTGTTTGGTAGTACATTACCATGACAGTTCAAGGGAAATGCACAGAACCAC
CCATTTTCAGGCTTACATGCGCAGACTACATATACACAGCGGCCTTTGTCAGGCAGCAGA
GTTTCCACCAGTCCACGGTTATGTATTATTTGACTTCACCAGAAGCACCAACAGCAGGCG
ATCCACTGGTCGACAACGAGGCGGCACCCCTCAGACCAGCACCTGGGCTGCAGCTAGCCT
AGCGATCGGGACCCTGAACGGGGAGCAAGAGACATAATCCAGACCAGCCTTTGCAAAGAA
AGCAACTGATGATGGCTCTCCGCCATGTTCGCCGCAGATGCCCACCTTCAAATTAGGCCT
CGCCTTGCGACCCCTCTCTGTAGCAATCTTAACCAGTTCCCCCACCCCTCTCTGATCAAG
AACCTCGAAAGGGTCATGCTGGAGGATACCCTGGGCCAGATATATGGGGAGGAACTTCCC
CACATCATCCCTGCTGTAACCAAACGTCATCTGTGTGAGGTCGTTTGTTCCGAAAGAGAA
GAACTCAGCCTGCTCTGCTATCTCATCTGCCACTAGAGCTGCCCTAGGAATTTCAATCAT
AGTCCCAACTTTGTAGCCAATGGTTTTCCCCATGTTGGTGAAAACTGTGTTAGCAATTTG
GCGGATAAGAGCCACTTGATGACCCAATTCCTGAGGTGTTCCAACCAGAGGAACCATTAT
CTCTGGAAAAACTTGAATACCCTGGTTGGTCATGGATATAGCAGCTTCAAAAATGGCCCG
GGCTTGCATTTCTGTTAATTCAGGATATGATATACCAAGCCTGCAACCACGGAAACCAAG
CATTGGGTTTACTTCTGAAAGTTTCTCCATCCTTGCAAGGACATCATCCTCAGCGGCTCC
GGTTTCAGCACATAGCTCACGCACAATATCCTCGACATGTCCTTCTGGAAGGAATTCATG
AAGTGGAGGGTCCAGGAGCCGAATAGTCACCGGGAGACCATCCATTGCACGAAAAATGCC
TTCAAAGTCAGACCTCTGATAAGGCAGAAGACGATCTAGTGCTTTCTGCCTCAGTTCAAC
AGTTGGAGCCATAATCATCTGCCTCACAGCCTTGATCCTCTCATCAGAAGCGAAGAACAT
ATGCTCTGTCCGACAGAGTCCAATTCCCTCTGCCCCATTTTTTCTTGCTGCCAATGCATC
CCCAGGGGTATCTGCATTAGCCATAACCTTAAGCTGCCTAACTTCATCAACCCAGGACAT
GAAAGTTTCCAAGTCAGGACTAAGGGCTGGTGGGGAAAGTGGCTGTTTGGCAAGGATCAC
ATCACCAGTTGATCCATTGAGTGACAGCCAGTCACCCTCATAGAGAACATTGTCTTCAAT
TGTTACCATCTTTTCAGTCTCATTTACACGGATGCTTGAACATCCTGACACACAGCATTT
GCCCCAACCACGTGCTACAACAGCAGCATGAGAAGTCATACCACCTCTTGCTGTAAGAAT
TCCAGCAGCTGCATGCATACCACCAACATCCTCTGGGCTGGTTTCTGTCCTCACCAGAAT
AGCAGGTTTCCCTTGGGCATGCCATGCTTCGGCCTCTTCAGCAGTAAATACAATTTGGCC
GACAGCAGCCCCAGGTGATGCTGGTAAGCCTGTGGTAATAACCTTGCCTTTGTATGAAGC
AGCCCCAGGGTTCGCAAACTGTGGATGAAGAAGCTGGTCGAGGTGACCTGGTTCTACCAT
CTTAATCGCTGTATTGCGATTAACAAGAGCCTCATTAACCATGTCTACAGCAATTTTCAC
AGCGCCTTTGCCCGTACGCTTTCCTGCTCTGCACTGTAGCATCCAGAGCCTATTTTCTTG
AACAGTAAATTCGATATCCATCATATCTTTATAGTGGCTCTCCAGTATGTCGCAGTTTTC
AACAAGCTCCTTATAGGCCTCTGGCATGTGATCCCTCATGGCATCAAGATCTTCTGGGGT
TCTGATTCCAGCAACCACATCTTCACCCTGAGCATTTACAAGGAACTCGCCATAAAGCTT
CTTCTCTCCGGTGCTAGGA
>Locus_35_Transcript_3/10_Confidence_0.385_Length_1797
ATATGATCATTCACAGATAAATTGCCAAGTACAATATAATAAGATCAAGAGAAGAACACA
CAGAATGCCTAGATATGTGAGTTGCTCAAGTCTGTAAATGATGAAAGGCGGATGGTACTT
AAAGTTGAAGTGGGCTGTGGTCCCGGTCATGAAAAATCTACCTCGAAAGGGTCATGCTGG
AGGATACCCTGGGCCAGATATATGGGGAGGAACTTCCCCACATCATCCCTGCTGTAACCA
AACGTCATCTGTGTGAGGTCGTTTGTTCCGAAAGAGAAGAACTCAGCCTGCTCTGCTATC
TCATCTGCCACTAGAGCTGCCCTAGGAATTTCAATCATAGTCCCAACTTTGTAGCCAATG
GTTTTCCCCATGTTGGTGAAAACTGTGTTAGCAATTTGGCGGATAAGAGCCACTTGATGA
CCCAATTCCTGAGGTGTTCCAACCAGAGGAACCATTATCTCTGGAAAAACTTGAATACCC
TGGTTGGTCATGGATATAGCAGCTTCAAAAATGGCCCGGGCTTGCATTTCTGTTAATTCA
GGATATGATATACCAAGCCTGCAACCACGGAAACCAAGCATTGGGTTTACTTCTGAAAGT
TTCTCCATCCTTGCAAGGACATCATCCTCAGCGGCTCCGGTTTCAGCACATAGCTCACGC
ACAATATCCTCGACATGTCCTTCTGGAAGGAATTCATGAAGTGGAGGGTCCAGGAGCCGA
ATAGTCACCGGGAGACCATCCATTGCACGAAAAATGCCTTCAAAGTCAGACCTCTGATAA
GGCAGAAGACGATCTAGTGCTTTCTGCCTCAGTTCAACAGTTGGAGCCATAATCATCTGC
CTCACAGCCTTGATCCTCTCATCAGAAGCGAAGAACATGTGCTCTGTCCGACAGAGTCCA
ATTCCTTCTGCCCCATTTTTTCTTGCTGCCAATGCATCCCCAGGGGTATCTGCATTAGCC
ATAACCTTGAGCTTCCTAACTTCATCGACCCAGGACATGAAAGTTTCCAAGTCAGGACTA
AGGGCTGGTGGGGAAAGTGGCTGTTTGCCAAGGATCACATCACCAGTTGATCCATTGAGT
GACAGCCAGTCACCCTCATAGAGAACATTGTCTTCAATTGTTACCATCTTTTCAGTCTCA
TTTACACGGATGCTTGAACATCCTGACACACAGCATTTGCCCCAACCACGTGCTACAACA
GCAGCATGAGAAGTCATACCACCTCTTGCTGTAAGAATTCCAGCAGCTGCATGCATACCA
CCAACATCCTCTGGGCTGGTTTCTGTCCTCACCAGAATAGCAGGTTTCCCTTGGGCATGC
CATGCTTCGGCCTCTTCAGCAGTAAATACAATTTGGCCGACAGCAGCCCCAGGTGATGCT
GGTAAGCCTGTGGTAATAACCTTGCCTTTGTATGAAGCAGCCCCAGGGTTCGCAAACTGT
GGATGAAGAAGCTGGTCGAGGTGACCTGGTTCTACCATCTTAATCGCTGTATTGCGATTA
ACAAGAGCCTCATTAACCATGTCTACAGCAATTTTCACAGCGCCTTTGCCCGTACGCTTT
CCTGCTCTGCACTGTAGCATCCAGAGCCTATTTTCTTGAACAGTAAATTCGATATCCATC
ATATCTTTATAGTGGCTCTCCAGTATGTCGCAGTTTTCAACAAGCTCCTTATAGGCCTCT
GGCATGTGATCCCTCATGGCATCAAGATCTTCTGGGGTTCTGATTCCAGCAACCACATCT
TCACCCTGAGCATTTACAAGGAACTCGCCATAAAGCTTCTTCTCTCCGGTGCTAGGA
>Locus_35_Transcript_4/10_Confidence_0.192_Length_816
TCATCATCGCTGTTTGGTAGTACATTACCATGACAGTTCAAGGGAAATGCACAGAACCAC
CCATTTTCAGGCTTACATGCGCAGACTACATATACACAGCGGCCTTTGTCAGGCAGCAGA
GTTTCCACCAGTCCACGGTTATGTATTATTTGACTTCACCAGAAGCACCAACAGCAGGCG
ATCCACTGGTCGACAACGAGGCGGCACCCCTCAGACCAGCACCTGGGCTGCAGCTAGCCT
AGCGATCGGGACCCTGAACGGGGAGCAAGAGACATAATCCAGACCAGCCTTTGCAAAGAA
AGCAACTGATGATGGCTCTCCGCCATGTTCGCCGCAGATGCCCACCTTCAAATTAGGCCT
CGCCTTGCGACCCCTCTCTGTAGCAATCTTAACCAGCTCCCCCACCCCTCTCTGATCAAG
CACCTGGTATACATGATCATTCATAGGTAAATTTCCAGCTACAATATGATAAGGTTGTGC
TTATACATAAAAAATCAAACGCAGAATGCCTAGATAGGTGAGTTGCTCAAGTCTGTAAAT
GATGAAAAGCGGATGGTACTTAAAGTTGAAGTGGGTTGTGGTCCCGGTCATGACAAATCT
ACCTCAAAAGGGTCATGCTGGAGGATGCCCTGAGCCAGATATATGGGGAGGAACTTCCCC
ACATCATCCCTGCTGTAACCAAATGTCATCTGCGTGAGGTCGTTCGTTCCGAAAGAGAAG
AACTCAGCCTGCTCTGCTATCTCATCTGCAACTAGAGCTGCCCTAGGAATTTCAATCATA
GTCCCAACTTTGTAGCCAATGGTTTTCCCCATGTTG
>Locus_35_Transcript_5/10_Confidence_0.500_Length_2059
TCATCATCGCTGTTTGGTAGTACATTACCATGACAGTTCAAGGGAAATGCACAGAACCAC
CCATTTTCAGGCTTACATGCGCAGACTACATATACACAGCGGCCTTTGTCAGGCAGCAGA
GTTTCCACCAGTCCACGGTTATGTATTATTTGACTTCACCAGAAGCACCAACAGCAGGCG
ATCCACTGGTCGACAACGAGGCGGCACCCCTCAGACCAGCACCTGGGCTGCAGCTAGCCT
AGCGATCGGGACCCTGAACGGGGAGCAAGAGACATAATCCAGACCAGCCTTTGCAAAGAA
AGCAACTGATGATGGCTCTCCGCCATGTTCGCCGCAGATGCCCACCTTCAAATTAGGCCT
CGCCTTGCGACCCCTCTCTGTAGCAATCTTAACCAGTTCCCCCACCCCTCTCTGATCAAG
AACCTCGAAAGGGTCATGCTGGAGGATACCCTGGGCCAGATATATGGGGAGGAACTTCCC
CACATCATCCCTGCTGTAACCAAACGTCATCTGTGTGAGGTCGTTTGTTCCGAAAGAGAA
GAACTCAGCCTGCTCTGCTATCTCATCTGCCACTAGAGCTGCCCTAGGAATTTCAATCAT
AGTCCCAACTTTGTAGCCAATGGTTTTCCCCATGTTGGTGAAAACTGTGTTAGCAATTTG
GCGGATAAGAGCCACTTGATGACCCAATTCCTGAGGTGTTCCAACCAGAGGAACCATTAT
CTCTGGAAAAACTTGAATACCCTGGTTGGTCATGGATATAGCAGCTTCAAAAATGGCCCG
GGCTTGCATTTCTGTTAATTCAGGATATGATATACCAAGCCTGCAACCACGGAAACCAAG
CATTGGGTTTACTTCTGAAAGTTTCTCCATCCTTGCAAGGACATCATCCTCAGCGGCTCC
GGTTTCAGCACATAGCTCACGCACAATATCCTCGACATGTCCTTCTGGAAGGAATTCATG
AAGTGGAGGGTCCAGGAGCCGAATAGTCACCGGGAGACCATCCATTGCACGAAAAATGCC
TTCAAAGTCAGACCTCTGATAAGGCAGAAGACGATCTAGTGCTTTCTGCCTCAGTTCAAC
AGTTGGAGCCATAATCATCTGCCTCACAGCCTTGATCCTCTCATCAGAAGCGAAGAACAT
ATGCTCTGTCCGACAGAGTCCAATTCCCTCTGCCCCATTTTTTCTTGCTGCCAATGCATC
CCCAGGGGTATCTGCATTAGCCATAACCTTAAGCTGCCTAACTTCATCAACCCAGGACAT
GAAAGTTTCCAAGTCAGGACTAAGGGCTGGTGGGGAAAGTGGCTGGTTGCCAAGGATCAC
ATCACCAGTTGATCCATTGAGTGACAGCCAGTCACCCTCATAGAGAACATTGTCTTCAAT
TGTTACCATCTTTTCAGTCTCATTTACACGGATGCTTGAACATCCTGACACACAGCATTT
GCCCCAACCACGTGCTACAACAGCAGCATGAGAAGTCATACCACCTCTTGCTGTAAGAAT
TCCAGCAGCTGCATGCATACCACCAACATCCTCTGGGCTGGTTTCTGTCCTCACCAGAAT
AGCAGGTTTCCCTTGGGCATGCCATGCTTCGGCCTCTTCAGCAGTAAATACAATTTGGCC
GACAGCAGCCCCAGGTGATGCTGGTAAGCCTGTGGTAATAACCTTGCCTTTGTATGAAGC
AGCCCCAGGGTTCGCAAACTGTGGATGAAGAAGCTGGTCGAGGTGACCTGGTTCTACCAT
CTTAATCGCTGTATTGCGATTAACAAGAGCCTCATTAACCATGTCTACAGCAATTTTCAC
AGCGCCTTTGCCCGTACGCTTTCCTGCTCTGCACTGTAGCATCCAGAGCCTATTTTCTTG
AACAGTAAATTCGATATCCATCATATCTTTATAGTGGCTCTCCAGTATGTCGCAGTTTTC
AACAAGCTCCTTATAGGCCTCTGGCATGTGATCCCTCATGGCATCAAGATCTTCTGGGGT
TCTGATTCCAGCAACCACATCTTCACCCTGAGCATTTACAAGGAACTCGCCATAAAGCTT
CTTCTCTCCGGTGCTAGGA
>Locus_35_Transcript_6/10_Confidence_0.423_Length_1932
TCATCATCGCTGTTTGGTAGTACATTACCATGACAGTTCAAGGGAAATGCACAGAACCAC
CCATTTTCAGGCTTACATGCGCAGACTACATATACACAGCGGCCTTTGTCAGGCAGCAGA
GTTTCCACCAGTCCACGGTTATGTATTATTTGACTTCACCAGAAGCACCAACAGCAGGCG
ATCCACTGGTCGACAACGAGGCGGCACCCCTCAGACCAGCACCTGGGCTGCAGCTAGCCT
AGCGATCGGGACCCTGAACGGGGAGCAAGAGACATAATCCAGACCAGCCTTTGCAAAGAA
AGCAACTGATGATGGCTCTCCGCCATGTTCGCCGCAGATGCCCACCTTCAAATTAGGCCT
CGCCTTGCGACCCCTCTCTGTAGCAATCTTAACCAGTTCCCCCACCCCTCTCTGATCAAG
AACCTCGAAAGGGTCATGCTGGAGGATACCCTGGGCCAGATATATGGGGAGGAACTTCCC
CACATCATCCCTGCTGTAACCAAACGTCATCTGTGTGAGGTCGTTTGTTCCGAAAGAGAA
GAACTCAGCCTGCTCTGCTATCTCATCTGCCACTAGAGCTGCCCTAGGAATTTCAATCAT
AGTCCCAACTTTGTAGCCAATGGTTTTCCCCATGTTGGTGAAAACTGTGTTAGCAATTTG
GCGGATAAGAGCCACTTGATGACCCAATTCCTGAGGTGTTCCAACCAGAGGAACCATTAT
CTCTGGAAAAACTTGAATACCCTGGTTGGTCATGGATATAGCAGCTTCAAAAATGGCCCG
GGCTTGCATTTCTGTTAATTCAGGATATGATATACCAAGCCTGCAACCACGGAAACCAAG
CATTGGGTTTACTTCTGAAAGTTTCTCCATCCTTGCAAGGACATCATCCTCAGCGGCTCC
GGTTTCAGCACATAGCTCACGCACAATATCCTCGACATGTCCTTCTGGAAGGAATTCATG
AAGTGGAGGGTCCAGGAGCCGAATAGTCACCGGGAGACCATCCATTGCACGAAAAATGCC
TTCAAAGTCAGACCTCTGATAAGGCAGAAGACGATCTAGTGCTTTCTGCCTCAGTTCAAC
AGTTGGAGCCATAATCATCTGCCTCACAGCCTTGATCCTCTCATCAGAAGCGAAGAACAT
GTGCTCTGTCCGACAGAGTCCAATTCCTTCTGCCCCATTTTTTCTTGCTGCCAATGCATC
CCCAGGGGTATCTGCATTAGCCATAACCTTGAGCTTCCTAACTTCATCGACCCAGGACAT
GAAAGTTTCCAAGTCAGGACTAAGGGCTGGTGGGGAAAGTGGCTGTTTGCCAAGGATCAC
ATCACCAGTTGATCCATTGAGTGACAGCCAGTCACCCTCATAGAGAACATTGTCTTCAAT
TGTTACCATCTTTTCAGTCTCATTTACACGGATGCTTGAACATCCTGACACACAGCATTT
GCCCCAACCACGTGCTACAACAGCAGCATGAGAAGTCATACCACCTCTTGCTGTAAGAAT
TCCAGCAGCTGCATGCATACCACCAACATCCTCTGGGCTGGTTTCTGTCCTCACCAGAAT
AGCAGGTTTCCCTTGGGCATGCCATGCTTCGGCCTCTTCAGCAGTAAATACAATTTGGCC
GACAGCAGCCCCAGGTGATGCTGGTAAGCCTGTGGTAATAACCTTGCCTTTGTATGAAGC
AGCCCCAGGGTTCGCAAACTGTGGATGAAGAAGCTGGTCGAGGTGACCTGGTTCTACCAT
CTTAATCGCTGTATTGCGATTAACAAGAGCCTCATTAACCATGTCTACAGCAATTTTCAC
AGCGCCTTTGCCCGTACGCTTTCCTGCTCTGCACTGTAGCATCCAGAGCCTATTTTCTTG
AACAGTAAATTCGATATCCATCATATCTTTATAGTGGCTCTCCAGTATTTCGCAGTTTTC
AACAAGCTCCTT
>Locus_35_Transcript_7/10_Confidence_0.462_Length_2059
TCATCATCGCTGTTTGGTAGTACATTACCATGACAGTTCAAGGGAAATGCACAGAACCAC
CCATTTTCAGGCTTACATGCGCAGACTACATATACACAGCGGCCTTTGTCAGGCAGCAGA
GTTTCCACCAGTCCACGGTTATGTATTATTTGACTTCACCAGAAGCACCAACAGCAGGCG
ATCCACTGGTCGACAACGAGGCGGCACCCCTCAGACCAGCACCTGGGCTGCAGCTAGCCT
AGCGATCGGGACCCTGAACGGGGAGCAAGAGACATAATCCAGACCAGCCTTTGCAAAGAA
AGCAACTGATGATGGCTCTCCGCCATGTTCGCCGCAGATGCCCACCTTCAAATTAGGCCT
CGCCTTGCGACCCCTCTCTGTAGCAATCTTAACCAGTTCCCCCACCCCTCTCTGATCAAG
AACCTCGAAAGGGTCATGCTGGAGGATACCCTGGGCCAGATATATGGGGAGGAACTTCCC
CACATCATCCCTGCTGTAACCAAACGTCATCTGTGTGAGGTCGTTTGTTCCGAAAGAGAA
GAACTCAGCCTGCTCTGCTATCTCATCTGCCACTAGAGCTGCCCTAGGAATTTCAATCAT
AGTCCCAACTTTGTAGCCAATGGTTTTCCCCATGTTGGTGAAAACTGTGTTAGCAATTTG
GCGGATAAGAGCCACTTGATGACCCAATTCCTGAGGTGTTCCAACCAGAGGAACCATTAT
CTCTGGAAAAACTTGAATACCCTGGTTGGTCATGGATATAGCAGCTTCAAAAATGGCCCG
GGCTTGCATTTCTGTTAATTCAGGATATGATATACCAAGCCTGCAACCACGGAAACCAAG
CATTGGGTTTACTTCTGAAAGTTTCTCCATCCTTGCAAGGACATCATCCTCAGCGGCTCC
GGTTTCAGCACATAGCTCACGCACAATATCCTCGACATGTCCTTCTGGAAGGAATTCATG
AAGTGGAGGGTCCAGGAGCCGAATAGTCACCGGGAGACCATCCATTGCACGAAAAATGCC
TTCAAAGTCAGACCTCTGATAAGGCAGAAGACGATCTAGTGCTTTCTGCCTCAGTTCAAC
AGTTGGAGCCATAATCATCTGCCTCACAGCCTTGATCCTCTCATCAGAAGCGAAGAACAT
GTGCTCTGTCCGACAGAGTCCAATTCCTTCTGCCCCATTTTTTCTTGCTGCCAATGCATC
CCCAGGGGTATCTGCATTAGCCATAACCTTGAGCTTCCTAACTTCATCGACCCAGGACAT
GAAAGTTTCCAAGTCAGGACTAAGGGCTGGTGGGGAAAGTGGCTGTTTGCCAAGGATCAC
ATCACCAGTTGATCCATTGAGTGACAGCCAGTCACCCTCATAGAGAACATTGTCTTCAAT
TGTTACCATCTTTTCAGTCTCATTTACACGGATGCTTGAACATCCTGACACACAGCATTT
GCCCCAACCACGTGCTACAACAGCAGCATGAGAAGTCATACCACCTCTTGCTGTAAGAAT
TCCAGCAGCTGCATGCATACCACCAACATCCTCTGGGCTGGTTTCTGTCCTCACCAGAAT
AGCAGGTTTCCCTTGGGCATGCCATGCTTCGGCCTCTTCAGCAGTAAATACAATTTGGCC
GACAGCAGCCCCAGGTGATGCTGGTAAGCCTGTGGTAATAACTTTGCCTTTGTACGAAGC
AGCCCCAGGGTTCGCAAACTGTGGATGAAGAAGCTGGTCGAGGTGACCTGATTCTACCAT
CTTAATCGCTGTATTGCGACTAACAAGAGCCTCATTAACCATGTCTACAGCAATTTTCAC
AGCGCCTTTGCCTGTACGCTTTCCTGCTCTGCACTGTAGCATCCAGAGCCTATTTTCTTG
AACAGTAAATTCGATATCCATCATATCTTTATAGTGGCTCTCCAGTATGTCGCAGTTTTC
AACAAGCTCCTTATAGGCCTCTGGCATGTGATCCCTCATGGCATCAAGATCTTCTGGGGT
TCTGATTCCAGCAACCACATCTTCACCCTGAGCATTTACAAGGAACTCGCCATAAAGCTT
CTTCTCTCCGGTGCTAGGA
>Locus_35_Transcript_8/10_Confidence_0.538_Length_2059
TCATCATCGCTGTTTGGTAGTACATTACCATGACAGTTCAAGGGAAATGCACAGAACCAC
CCATTTTCAGGCTTACATGCGCAGACTACATATACACAGCGGCCTTTGTCAGGCAGCAGA
GTTTCCACCAGTCCACGGTTATGTATTATTTGACTTCACCAGAAGCACCAACAGCAGGCG
ATCCACTGGTCGACAACGAGGCGGCACCCCTCAGACCAGCACCTGGGCTGCAGCTAGCCT
AGCGATCGGGACCCTGAACGGGGAGCAAGAGACATAATCCAGACCAGCCTTTGCAAAGAA
AGCAACTGATGATGGCTCTCCGCCATGTTCGCCGCAGATGCCCACCTTCAAATTAGGCCT
CGCCTTGCGACCCCTCTCTGTAGCAATCTTAACCAGTTCCCCCACCCCTCTCTGATCAAG
AACCTCGAAAGGGTCATGCTGGAGGATACCCTGGGCCAGATATATGGGGAGGAACTTCCC
CACATCATCCCTGCTGTAACCAAACGTCATCTGTGTGAGGTCGTTTGTTCCGAAAGAGAA
GAACTCAGCCTGCTCTGCTATCTCATCTGCCACTAGAGCTGCCCTAGGAATTTCAATCAT
AGTCCCAACTTTGTAGCCAATGGTTTTCCCCATGTTGGTGAAAACTGTGTTAGCAATTTG
GCGGATAAGAGCCACTTGATGACCCAATTCCTGAGGTGTTCCAACCAGAGGAACCATTAT
CTCTGGAAAAACTTGAATACCCTGGTTGGTCATGGATATAGCAGCTTCAAAAATGGCCCG
GGCTTGCATTTCTGTTAATTCAGGATATGATATACCAAGCCTGCAACCACGGAAACCAAG
CATTGGGTTTACTTCTGAAAGTTTCTCCATCCTTGCAAGGACATCATCCTCAGCGGCTCC
GGTTTCAGCACATAGCTCACGCACAATATCCTCGACATGTCCTTCTGGAAGGAATTCATG
AAGTGGAGGGTCCAGGAGCCGAATAGTCACCGGGAGACCATCCATTGCACGAAAAATGCC
TTCAAAGTCAGACCTCTGATAAGGCAGAAGACGATCTAGTGCTTTCTGCCTCAGTTCAAC
AGTTGGAGCCATAATCATCTGCCTCACAGCCTTGATCCTCTCATCAGAAGCGAAGAACAT
ATGCTCTGTCCGACAGAGTCCAATTCCCTCTGCCCCATTTTTTCTTGCTGCCAATGCATC
CCCAGGGGTATCTGCATTAGCCATAACCTTAAGCTGCCTAACTTCATCAACCCAGGACAT
GAAAGTTTCCAAGTCAGGACTAAGGGCTGGTGGGGAAAGTGGCTGTTTGCCAAGTATCAC
ATCACCAGTTGATCCATTGAGTGATAGCCAGTCACCCTCATAGAGCACATTATCTTCAAT
TGTTACCACCTTTTCAGCCTCATTTACACGGATGCTTGAACATCCTGACACACAGCATTT
GCCCCAACCACGTGCTACAACAGCAGCATGAGAAGTCATACCACCTCTTGCTGTAAGAAT
TCCAGCAGCTGCATGCATACCACCAACATCCTCTGGGCTGGTTTCTGTCCTCACCAGAAT
AGCAGGTTTCCCTTGGGCATGCCATGCTTCGGCCTCTTCAGCAGTAAATACAATTTGGCC
GACAGCAGCCCCAGGTGATGCTGGTAAGCCTGTGGTAATAACCTTGCCTTTGTATGAAGC
AGCCCCAGGGTTCGCAAACTGTGGATGAAGAAGCTGGTCGAGGTGACCTGGTTCTACCAT
CTTAATCGCTGTATTGCGATTAACAAGAGCCTCATTAACCATGTCTACAGCAATTTTCAC
AGCGCCTTTGCCCGTACGCTTTCCTGCTCTGCACTGTAGCATCCAGAGCCTATTTTCTTG
AACAGTAAATTCGATATCCATCATATCTTTATAGTGGCTCTCCAGTATGTCGCAGTTTTC
AACAAGCTCCTTATAGGCCTCTGGCATGTGATCCCTCATGGCATCAAGATCTTCTGGGGT
TCTGATTCCAGCAACCACATCTTCACCCTGAGCATTTACAAGGAACTCGCCATAAAGCTT
CTTCTCTCCGGTGCTAGGA
>Locus_35_Transcript_9/10_Confidence_0.500_Length_2059
TCATCATCGCTGTTTGGTAGTACATTACCATGACAGTTCAAGGGAAATGCACAGAACCAC
CCATTTTCAGGCTTACATGCGCAGACTACATATACACAGCGGCCTTTGTCAGGCAGCAGA
GTTTCCACCAGTCCACGGTTATGTATTATTTGACTTCACCAGAAGCACCAACAGCAGGCG
ATCCACTGGTCGACAACGAGGCGGCACCCCTCAGACCAGCACCTGGGCTGCAGCTAGCCT
AGCGATCGGGACCCTGAACGGGGAGCAAGAGACATAATCCAGACCAGCCTTTGCAAAGAA
AGCAACTGATGATGGCTCTCCGCCATGTTCGCCGCAGATGCCCACCTTCAAATTAGGCCT
CGCCTTGCGACCCCTCTCTGTAGCAATCTTAACCAGCTCCCCCACCCCTCTCTGATCAAG
CACCTCAAAAGGGTCATGCTGGAGGATGCCCTGAGCCAGATATATGGGGAGGAACTTCCC
CACATCATCCCTGCTGTAACCAAATGTCATCTGCGTGAGGTCGTTCGTTCCGAAAGAGAA
GAACTCAGCCTGCTCTGCTATCTCATCTGCAACTAGAGCTGCCCTAGGAATTTCAATCAT
AGTCCCAACTTTGTAGCCAATGGTTTTCCCCATGTTGGTGAAAACTGTGTTAGCAATTTG
GCGGATAAGAGCCACTTGATGACCCAATTCCTGAGGTGTTCCAACCAGAGGAACCATTAT
CTCTGGAAAAACTTGAATACCCTGGTTGGTCATGGATATAGCAGCTTCAAAAATGGCCCG
GGCTTGCATTTCTGTTAATTCAGGATATGATATACCAAGCCTGCAACCACGGAAACCAAG
CATTGGGTTTACTTCTGAAAGTTTCTCCATCCTTGCAAGGACATCATCCTCAGCGGCTCC
GGTTTCAGCACATAGCTCACGCACAATATCCTCGACATGTCCTTCTGGAAGGAATTCATG
AAGTGGAGGGTCCAGGAGCCGAATAGTCACCGGGAGACCATCCATTGCACGAAAAATGCC
TTCAAAGTCAGACCTCTGATAAGGCAGAAGACGATCTAGTGCTTTCTGCCTCAGTTCAAC
AGTTGGAGCCATAATCATCTGCCTCACAGCCTTGATCCTCTCATCAGAAGCGAAGAACAT
GTGCTCTGTCCGACAGAGTCCAATTCCTTCTGCCCCATTTTTTCTTGCTGCCAATGCATC
CCCAGGGGTATCTGCATTAGCCATAACCTTGAGCTTCCTAACTTCATCGACCCAGGACAT
GAAAGTTTCCAAGTCAGGACTAAGGGCTGGTGGGGAAAGTGGCTGTTTGCCAAGGATCAC
ATCACCAGTTGATCCATTGAGTGACAGCCAGTCACCCTCATAGAGAACATTGTCTTCAAT
TGTTACCATCTTTTCAGTCTCATTTACACGGATGCTTGAACATCCTGACACACAGCATTT
GCCCCAACCACGTGCTACAACAGCAGCATGAGAAGTCATACCACCTCTTGCTGTAAGAAT
TCCAGCAGCTGCATGCATACCACCAACATCCTCTGGGCTGGTTTCTGTCCTCACCAGAAT
AGCAGGTTTCCCTTGGGCATGCCATGCTTCGGCCTCTTCAGCAGTAAATACAATTTGGCC
GACAGCAGCCCCAGGTGATGCTGGTAAGCCTGTGGTAATAACCTTGCCTTTGTATGAAGC
AGCCCCAGGGTTCGCAAACTGTGGATGAAGAAGCTGGTCGAGGTGACCTGGTTCTACCAT
CTTAATCGCTGTATTGCGATTAACAAGAGCCTCATTAACCATGTCTACAGCAATTTTCAC
AGCGCCTTTGCCCGTACGCTTTCCTGCTCTGCACTGTAGCATCCAGAGCCTATTTTCTTG
AACAGTAAATTCGATATCCATCATATCTTTATAGTGGCTCTCCAGTATGTCGCAGTTTTC
AACAAGCTCCTTATAGGCCTCTGGCATGTGATCCCTCATGGCATCAAGATCTTCTGGGGT
TCTGATTCCAGCAACCACATCTTCACCCTGAGCATTTACAAGGAACTCGCCATAAAGCTT
CTTCTCTCCGGTGCTAGGA
>Locus_35_Transcript_10/10_Confidence_0.462_Length_2059
TCATCATCGCTGTTTGGTAGTACATTACCATGACAGTTCAAGGGAAATGCACAGAACCAC
CCATTTTCAGGCTTACATGCGCAGACTACATATACACAGCGGCCTTTGTCAGGCAGCAGA
GTTTCCACCAGTCCACGGTTATGTATTATTTGACTTCACCAGAAGCACCAACAGCAGGCG
ATCCACTGGTCGACAACGAGGCGGCACCCCTCAGACCAGCACCTGGGCTGCAGCTAGCCT
AGCGATCGGGACCCTGAACGGGGAGCAAGAGACATAATCCAGACCAGCCTTTGCAAAGAA
AGCAACTGATGATGGCTCTCCGCCATGTTCGCCGCAGATGCCCACCTTCAAATTAGGCCT
CGCCTTGCGACCCCTCTCTGTAGCAATCTTAACCAGTTCCCCCACCCCTCTCTGATCAAG
AACCTCGAAAGGGTCATGCTGGAGGATACCCTGGGCCAGATATATGGGGAGGAACTTCCC
CACATCATCCCTGCTGTAACCAAACGTCATCTGTGTGAGGTCGTTTGTTCCGAAAGAGAA
GAACTCAGCCTGCTCTGCTATCTCATCTGCCACTAGAGCTGCCCTAGGAATTTCAATCAT
AGTCCCAACTTTGTAGCCAATGGTTTTCCCCATGTTGGTGAAAACTGTGTTAGCAATTTG
GCGGATAAGAGCCACTTGATGACCCAATTCCTGAGGTGTTCCAACCAGAGGAACCATTAT
CTCTGGAAAAACTTGAATACCCTGGTTGGTCATGGATATAGCAGCTTCAAAAATGGCCCG
GGCTTGCATTTCTGTTAATTCAGGATATGATATACCAAGCCTGCAACCACGGAAACCAAG
CATTGGGTTTACTTCTGAAAGTTTCTCCATCCTTGCAAGGACATCATCCTCAGCGGCTCC
GGTTTCAGCACATAGCTCACGCACAATATCCTCGACATGTCCTTCTGGAAGGAATTCATG
AAGTGGAGGGTCCAGGAGCCGAATAGTCACCGGGAGACCATCCATTGCACGAAAAATGCC
TTCAAAGTCAGACCTCTGATAAGGCAGAAGACGATCTAGTGCTTTCTGCCTCAGTTCAAC
AGTTGGAGCCATAATCATCTGCCTCACAGCCTTGATCCTCTCATCAGAAGCGAAGAACAT
GTGCTCTGTCCGACAGAGTCCAATTCCTTCTGCCCCATTTTTTCTTGCTGCCAATGCATC
CCCAGGGGTATCTGCATTAGCCATAACCTTGAGCTTCCTAACTTCATCGACCCAGGACAT
GAAAGTTTCCAAGTCAGGACTAAGGGCTGGTGGGGAAAGTGGCTGTTTGCCAAGGATCAC
ATCACCAGTTGATCCATTGAGTGACAGCCAGTCACCCTCATAGAGAACATTGTCTTCAAT
TGTTACCATCTTTTCAGTCTCATTTACACGGATGCTTGAACATCCTGACACACAGCATTT
GCCCCAACCACGTGCTACAACAGCAGCATGAGAAGTCATACCACCTCTTGCTGTAAGAAT
TCCAGCAGCTGCATGCATACCACCAACATCCTCTGGGCTGGTTTCTGTCCTCACCAGAAT
AGCAGGTTTCCCTTGGGCATGCCATGCTTCGGCCTCTTCAGCAGTAAATACAATTTGGCC
GACAGCAGCCCCAGGTGATGCTGGTAAGCCTGTGGTAATAACCTTGCCTTTGTATGAAGC
AGCCCCAGGGTTCGCAAACTGTGGATGAAGAAGCTGGTCGAGGTGACCTGGTTCTACCAT
CTTAATCGCTGTATTGCGATTAACAAGAGCCTCATTAACCATGTCTACAGCAATTTTCAC
AGCGCCTTTGCCCGTACGCTTTCCTGCTCTGCACTGTAGCATCCAGAGCCTATTTTCTTG
AACAGTAAATTCGATATCCATCATATCTTTATAGTGGCTCTCCAGTATGTCGCAGTTTTC
AACAAGCTCCTTATAGGCCTCTGGCATGTGATCCCTCATGGCATCAAGATCTTCTGGGGT
TCTGATTCCAGCAACCACATCTTCACCCTGAGCATTTACAAGGAACTCGCCATAAAGCTT
CTTCTCTCCGGTGCTAGGA
>Locus_36_Transcript_1/2_Confidence_1.000_Length_1065
CATAATTGGATCATCTTCTAAACAAAATGGCAGTTACACAGAAGAAGAATCACTGGAATA
TGGAAAGAGAGTCCAGCGTGCAAGACCAGCTCTCAACAATTACAATGGCGAGGATTTCAA
GATGCTGTCGAACTTGCGCTGCTCAGAAATTGGCATTTTGGTTCGCACAGCCTCAACTTT
TGACAAGTCAATATCTGCTACTGCAAATCCAGTGGACAGTCGATCTGGAAGTCGAGCTAT
AACTACTCCCCATGGGTCAATAATTATAGAATCACCATAGCTTTCTCTTTTCTCATTGTG
TTTTCCAGCTTGAGCCGCAGCAATAACATAACATTGCGTCTCGATTGCACGAGCACGAAG
AAGAATTTCCCAGTGTGCCTCCCCGGTTACCTTTGTGAATGCAGATGGTACAAGCAAGAC
CTGTGCTTTGTGCTTAAAATGCAAACATTGATAAATCTCTGGAAATCTCAAATCATAGCA
AACTGTAAGACCCAATCGTCCAAAAGGGCTATCCACCGCAACAACAGTATCACCTGCTGC
CGTGAAACGGCTTTCCTTGTACACCATATTGCCAGGTACATCCACATCAAACAGATGTAT
TTTTCGATATGAGCTTCTAACTTTTCCAAATTCATCGATTAATACATGAGTATTGTACTG
GCGCGAATCATCCGGCCCTTTTTCCTGAAACCCTCCAAGAGACAACCACATACTTGACTC
ATTTGCAAGTGAGCAATATCTCTGCATTATTGGGCCATCCAATGGTTCCGCTAGCTTCAC
TGACTCGCCATCCTTGGATCCTATGAATGAGAAGACCTCAGGGAAGCAAAGAAATTTGAC
CCCGACCGCAGCAGCTTCCTTGGTGAGGCGGGAGCAGGTGGCGTAGTTGGCGTCTAGGTC
CCCCACGGAGGTCATCTGCACCACGCCTACCCTCGCCTGCGATGCAGCGGAGACGGACAT
GGTGCGGCGGAGGACGGCGGCACGGGACCTCGCGACGGCGGCGATTGGGAGCGAGGCCGC
GAAGGAGGCCAAGGCCATGCCAAGTAGGAGAAGTCAATAACCAGC
>Locus_36_Transcript_2/2_Confidence_1.000_Length_1065
CATAATTGGATCATCTTCTAAACAAAATGGCAGTTACACAGAAGAAGAATCACTGGAATA
TGGAAAGAGAGTCCAGCGTGCAAGACCAGCTCTCAACAATTACAATGGCGAGGATTTCAA
GATGCTGTCGAACTTGCGCTGCTCAGAAATTGGCATTTTGGTTCGCACAGCCTCAACTTT
TGACAAGTCAATATCTGCTACTGCAAATCCAGTGGACAGTCGATCTGGAAGCCGAGCTAT
AACTACTCCCCATGGGTCAATAATTATAGAATCACGGTAGCTTTCTCTTTTCTCATTGTG
TTTTCCAGCTTGAGCAGCAGCAATAACATAACATTGTGTCTCGATTGCACGTGCACGAAG
GAGAATTTCCCAGTGTGCCTCCCCGGTTACCTTTGTGAATGCAGCTGGTACAAGCAAGAC
CTGTGCTTGGTGCTTAAAACGCAAACATTGATAAATCTCTGGAAATCTCAAATCATAGCA
AACTGTAAGACCCAATCGTCCAAAAGGGCTATCCACCGCAACAACAGTATCACCTGCTGC
CGTGAAACGGCTTTCCTTGTACACCATATTGCCAGGTACATCCACATCAAACAGATGTAT
TTTTCGATATGAGCTTCTAACTTTTCCAAATTCATCGATTAATACATGAGTATTGTACTG
GCGCGAATCATCCGGCCCTTTTTCCTGAAACCCTCCAAGAGACAACCACATACTTGACTC
ATTTGCAAGTGAGCAATATCTCTGCATTATTGGGCCATCCAATGGTTCCGCTAGCTTCAC
TGACTCGCCATCCTTGGATCCTATGAATGAGAAGACCTCAGGGAAGCAAAGAAATTTGAC
CCCGACCGCAGCAGCTTCCTTGGTGAGGCGGGAGCAGGTGGCGTAGTTGGCGTCTAGGTC
CCCCACGGAGGTCATCTGCACCACGCCTACCCTCGCCTGCGATGCAGCGGAGACGGACAT
GGTGCGGCGGAGGACGGCGGCACGGGACCTCGCGACGGCGGCGATTGGGAGCGAGGCCGC
GAAGGAGGCCAAGGCCATGCCAAGTAGGAGAAGTCAATAACCAGC
>Locus_37_Transcript_1/1_Confidence_1.000_Length_586
GCTTATTAGTACTTGTAAATAGTCCATGATATGCATAACACTAGTGAAATAGGAAAACAT
GATCCAAGGAGCAATGTATGACACTACAACAATGCAAATGTCTAAAATAGCCAAATGCAT
TTATTATTAGGATATCAAAAGAAGCAACAATGCTCAAGTCCCAGGCTTTCGCATTAGCAC
TCTGGAAGCTGTATAGTTTTGCCACAAGTAAATCAGTACATATGGATCATCAGTGATGCC
AGAGCTGAAGCAAACAACCAAACTTTCATCGGAGAATGTCAAGAGTGATTATGGTCAGAG
GAAAATTGCATCTTTCCCGATGATCAAGACATGCCGCTCTTACTATCTCGAATCCATGAC
AGTGCCTTCAAGAAGCGGAGACAAGTACACAAGAGGAGTATGCGATTTAAGTGGTATGTC
AGAGCCGGTAATCTTCTTCTCATTCGACCTACTCAGCACCTTTCTCACCGCATCAGCAAG
CTCAATGATGGAATCATCTTCATGGCTTATATTGGACAACGCCTTCTCCATTGAGAACAG
GTAGTCCCTATTATTTCCAGTAGGGCCATTGGCTGTAGCAATTTGC
>Locus_38_Transcript_1/3_Confidence_0.714_Length_818
TGCTCTCTCCCGTTCCTCCCATGGAGTCTGCCTAGTTCTGCCCCGTTGAGAGCGCTGCTG
ATATATTCTCCAAACCTCCAGATCTGTGGCCTCTTACTCGCTGCTTCCTCAAAAACAAGC
CGTCCAGATGGACTCCGCCGGAACGGAGCCGGAGCTGCTCGCCGACGGCGGCCTCACGGA
GCTGCAAGCCACCGGCACCGGCACAGCCGACGAGCGTCTGACTGATTTCATGATGGGTGG
AACGAAGAGAGATGAAACTGCTCCTACTGATGCCGGCGATGAAGATGGCGATGAGGATGA
TGATGATGGGGATGAGGATGGCGACTTTGGTGAGGGTGAAGAGGAGATCTCTGAAGGAGA
GGAGTATGACAATCCGAAGTCCAATGATACCAAGAAGAAACAAGTAGGTGAGGGTGAGGA
GAATGGTGAGGAGGAGGACGAGGAAGTACCCGAAGAGCAGGAGGGTGGAGGAGGTGATGA
TGATGACGATGATGACGACGATGACAATGAGGATGATGACGATGAGGAAGATGTTGCTGA
AGACGATGAAGACGGAGTAGAAGAGGAAGACGATGATGACCAGGATGATGAGGAGGAAGA
TGATGACGAGGACTCGCTCCAGCCCCCGAAGAAGAGGAAGAAGTGAAGCTCTCTTCCACG
CGGCTGTAGTTTCTCCATGCGATGAGATCTGTGCCTCTGGTTCTGTCATGTTATCAGAAT
CGAACTTTCCTTTATTAGAGTTAAAAACACACCACACGATCACAACGTGTGGAGCTTGTA
GGAGCTTTATGATTTGAAGCGGTTAGGGGAACTTTGTG
>Locus_38_Transcript_2/3_Confidence_0.714_Length_819
TGCTCTCTCCCGTTCCTCCCATGGAGTCTGCCTAGTTCTGCCCCGTTGAGAGCGCTGCTG
ATATATCCTCCAAACCTCCAGATCTGTGGCCTCTCACTCGCTGCTTCCTCAAAAACAAGC
CGTCCAGATGGACTCCGCCGGAACGGAGACGGAGCTGCTCGCCGACGGCGGCCTCACGGA
GCTGCAACCCACCGGCACCGCCGACGAGCGTCTGACTGATTTCATGATGGGTGGAACGAA
GAGAGATGAAACTGCTCCTACTGATGCCGGCGATGAAGATGGCGATGAGGATGATGATGA
TGGGGATGAGGATGGCGACTTTGGTGAGGGTGAAGAGGAGATCTCTGAAGGAGAGGAGTA
TGACAATCCGAAGTCCAATGATACCAAGAAGAAACAAGTAGGTGAGGGTGAGGAGAATGG
TGAGGAGGAGGACGAGGAAGTACCCGAAGAGCAGGAGGGTGGAGGAGGTGATGATGATGA
CGATGATGACGACGATGACAATGAGGATGATGACGATGAGGAAGATGTTGCTGAAGACGA
TGAAGATGGAGTAGAAGAGGAAGACGATGATGACCAGGATGACGAGGAGGAAGATGACGA
TGAGGACTCGCTCCAGCCCCCGAAGAAGAGGAAGAAGTGAAGCTCTCTTCGACGCGGCTG
TAGTTTCTCCATGCGATGAGATCTGTGCCTCCGGTTTCCGCCATGTTATCGGAATCGAAC
TTTCCTTTATTAGAGTTAAAAACACACCACACCATCACAACGTGTGGAGCTTGTAGGAGC
TTTATGATTTGAAGCGGTTAGGGGAACTTTGTGTCATTG
>Locus_38_Transcript_3/3_Confidence_0.714_Length_812
TGCTCTCTCCCGTTCCTCCCATGGAGTCTGCCTAGTTCTGCCCCGTTGAGAGCGCTGCTG
ATATATCCTCCAAACCTCCAGATCTGTGGCCTCTCACTCGCTGCTTCCTCAAAAACAAGC
CGTCCAGATGGACTCCGCCGGAACGGAGACGGAGCTGCTCGCCGACGGCGGCCTCACGGA
GCTGCAACCCACCGGCACCGCCGACGAGCGTCTGACTGATTTCATGATGGGTGGAACGAA
GAGAGATGAAACTGCTCCTACTGATGCCGGCGATGAAGATGGCGATGAGGATGATGATGA
TGGGGATGAGGATGGCGACTTTGGTGAGGGTGAAGAGGAGATCTCTGAAGGAGAGGAGTA
TGACAATCCGAAGTCCAATGATACCAAGAAGAAACAAGTAGGTGAGGGTGAGGAGAATGG
TGAGGAGGAGGACGAGGAAGTACCCGAAGAGCAGGAGGGTGGAGGAGGTGATGATGATGA
CGATGATGACGACGATGACAATGAGGATGATGACGATGAGGAAGATGTTGCTGAAGACGA
TGAAGACGGAGTAGAAGAGGAAGACGATGATGACCAGGATGATGAGGAGGAAGATGATGA
CGAGGACTCGCTCCAGCCCCCGAAGAAGAGGAAGAAGTGAAGCTCTCTTCCACGCGGCTG
TAGTTTCTCCATGCGATGAGATCTGTGCCTCTGGTTCTGTCATGTTATCAGAATCGAACT
TTCCTTTATTAGAGTTAAAAACACACCACACGATCACAACGTGTGGAGCTTGTAGGAGCT
TTATGATTTGAAGCGGTTAGGGGAACTTTGTG
>Locus_39_Transcript_1/1_Confidence_1.000_Length_624
ACTCCCAGTTTCACTGCTATGGATGTCTAGGTGATGCAGGATTACGAGGCTGAAATCTGG
ACTCTCAAGTGCCGGATTGACGTCTCAATTAATGTTGGAGGCATCAAGGCAACTTCATTT
AGCTTCTTTCATAAATAAAAAGAAAAAGAAAAGGAGAACACCACTTGATTCAATGGTGCA
ATCGTTCAATGATATGGCTGTGCTCAATGAGCGTGAGCTGCTGATCAAGTTTAATGAAAA
ACATGTGTTGCGCTGTGACATTGATGGCAAGTTCTTAGGAATTGTGAACCTTGGAAAAAG
TCAGTATCTTATGTCTCTTACTCAGCACCACCTCCAAGAGAGCATTGTTCCAATTCCTCA
TCAGGAGATGCAAGAAGAAGATGAGGACTCTCTGTTCTCCCCAGGGCAGATCGAGTGGGA
ACCGGTGAACCTGTGCTCAGAGGATCTGAATGTTTAGGACTAAGTACTTTGCTTTGCCTT
CAGATTGAGAGCATGCCTTTATTAATCTTATCTCTTCTTACTTATTAGTACTACTGCTAT
AGCATTTTATTTTGGATGGTCCAACGGTTGGGATGGTCGCAGTAGCACCTGGGATGTCAT
CATTTGGTGCTTTCTTATTATTTG
>Locus_40_Transcript_1/4_Confidence_0.250_Length_210
GTGGTTCAAATGCTTGTAGCCTATCAAAACTGCAACCTCTTAAACCTCCTTGTCGAGAGC
TTTGCCACGGAGTAAAGCTCTGTCCGAACAACTGAGCCATGGATCCATGGCACAAGAGGA
ACATGGAAAAGTAAAACAAAACGGATCAATCAACCTTCTCCAATCTCTTAAAGCAATCAT
GGCAACCACCGGCTTTCGATCCGTTTTGTT
>Locus_40_Transcript_2/4_Confidence_0.500_Length_358
GTGGTTCAAATGCTTGTAGCCTATCAAAACTGCAACCTCTTAAACCTCCTTGTCGAGAGC
TTTGCCACGGAGTAAAGCTCTGTCCGAACAACTGAGCCATGGATCCATGGCACAAGAGGA
ACATGGAAAAGTAAAACAAAACGGATCGAAAGCCGGTGGTTGCCATGATTGCTTTAAGAG
ATTGGAGAAGGTTGATTGATCCGTTTTGTTTTACTTTTCCATGTTCCTCTTGTGCCATGG
ATCCATGGCTCAGTTGTTCGGACAGAGCTTTACTCCGTGGCAAAGCTCTCGACAAGGAGG
TTTAAGAGGTTGCAGTTTTGATAGGCTACAAGCATTTGAACCACATAGGCAAGTGAGG
>Locus_40_Transcript_3/4_Confidence_0.333_Length_365
AAAAAAAGCAGAACATAACTTTTAAGCAAAGTTATATCGACTCACATTTTAAACCATATC
CGAGTCACCATGTATATCTACTATGTATGTCATGATCATCCTATGCTACTTTTTATGGCT
ATAAAACCTAGCTCACATTCATCAAACTAGCATCAATCAACCTTCTCCAATCTCTTAAAG
CAATCATGGCAACCACCGGCTTTCGATCCGTTTTGTTTTACTTTTCCATGTTCCTCTTGT
GCCATGGATCCATGGCTCAGTTGTTCGGACAGAGCTTTACTCCGTGGCAAAGCTCTCGAC
AAGGAGGTTTAAGAGGTTGCAGTTTTGATAGGCTACAAGCATTTGAACCACATAGGCAAG
TGAGG
>Locus_40_Transcript_4/4_Confidence_0.333_Length_351
GTGGTTCAAATGCTTGTAGCCTATCAAAACTGCAACCTCTTAAACCTCCTTGTCGAGAGC
TTTGCCACGGAGTAAAGCTCTGTCCGAACAACTGAGCCATGGATCCATGGCACAAGAGGA
ACATGGAAAAGTAAAACAAAACGGATCGAAAGCCGGTGGTTGCCATGATTGCTTTAAGAG
ATTGGAGAAGGTTGATTGATGCTAGTTTGATGAATGTGAGCTAGGTTTTATAGCCATAAA
AAGTAGCATAGGATGATCATGACATACATAGTAGATATACATGGTGACTCGGATATGGTT
TAAAATGTGAGTCGATATAACTTTGCTTAAAAGTTATGTTCTGCTTTTTTT
>Locus_41_Transcript_1/6_Confidence_0.529_Length_820
GCCGCCAGCCCCCACGCGCCCTCCCTTTCCTCCTCTTCGCGGGCGGCGGCCGGAGCGCTC
CGTCTCCTTCCTCCATCCTCACCGTGGTCGCCGGCTTGAAGCCCCATCCGTCGACTTCCA
AAACCCTATCACCTTCCCCTGCTGCCGCACCAGCCATCAGACCCGTGCCCGGTACCCCTA
CTCCTCTTCTCCCTCCACCGGCTCTCTTCTTCCCGTCACCACCACCAGCGGCGGCGGCGG
CGGCAAGATGGTGAAGAAAAGTAAGAAGAGCAAGAGCAAGCGAGTCACGCTTAAGGCGAA
ACACAAGGTGCTGCGCAAGGTGAAGGAGCACCACCGCAAGAAGCGCAAGGAGGCCAGGAA
GGACGGCAAGAACCACAAGAGCAAGGTCGAGAAGGACCCCGGGATCCCCAACGAGTGGCC
CTTCAAGGAGCAGGAGCTCAAGGCCCTCGAGGTCCGTCGCGCGCAGGCGATCAAGGAGCT
CGAGCTCAAGAAGGAGGCTCGCAAGGAGAGGGCTAGGAAGAGAAAGCTTGGATTGCCTGA
GGATGAAGATATTGCTAATTTGGTAGCTGCAGCTTCTGCACAGGGCAGTGAGTTTGCAGA
GAAGGATGCAGCAAAGGAGAGTGCTTCTTTAGCAATGCCTATGACCAATGATCATTCAGA
GAGGGCCTTTTATAAGGAGTTGGTTAAAGTAATCGACGCTTCAGATGTTATACTCGAGGT
TCTTGATGCAAGGGACCCAGTGGGCACTCGTTGCATTGACATGGAAAAGATGGTTAGGAA
GGCTGATGCAACTAAACGAATAGTGCTGCTTCTCAATAAG
>Locus_41_Transcript_2/6_Confidence_0.294_Length_752
CGAGGCGGAGCGCTCCAGCCGCCAGCCCCCACGCGCCCTTCCTTTCCTCTTCTTCGCGGG
CGGCGGCCGGAGCGCTCCGCCTCGTTCCTCCATCCTCACCGCGGTCGCCGACTTGAAGCC
CCATCCGTCGATTTCCAAACCCCTACCGCCTCCCCCTTCTGCCGCACCAGCCATCAGACC
CGTGCCCGGTACCCCTAGTCCTCTTCTCGCTCCACCGGCTCTCTTCTTCCCATCACCACC
AGCAGTGGCGGCGGCGCAAGATGGTGAAGAAAAGTAAGAAGAGCAAGAGCAAGCGCGTCA
CGCTTAAGGCGAAACACAAGGTGCTGCGCAAGGTGAAGGAGCACCACCGCAAGAAGCGCA
AGGAGGCCAGGAAGGACGGCAAGAACCACAAGAGCAAGGTCGAGAAGGACCCCGGGATCC
CCAACGAGTGGCCCTTCAAGGAGCAGGAGCTCAAGGCCCTCGAGGTCCGTCGCGCGCAGG
CGATCAAGGAGCTCGAGCTCAAGAAGGAGGCTCGCAAGGAGAGGGCTAGGAAGAGAAAGC
TTGGATTGCCTGAGGATGAAGATATTGCTAATTTGGCAGCTGCAGCTTCTGCACAGGGCA
GTGAGTTTGCAGAGAAGGATGCAGCAAATGAGGGTGCTTCTTTAGCAATGCCGAAGACCA
ATGATCATTCAGAGAGGGCCTTCTATAAGGAGTTGGTTAAAGTTATCGAAGCTTCAGATG
TTATTCTCGAGGTTCTTGATGCAAGGGACCCA
>Locus_41_Transcript_3/6_Confidence_0.471_Length_833
CGAGGCGGAGCGCTCCAGCCGCCAGCCCCCACGCGCCCTTCCTTTCCTCTTCTTCGCGGG
CGGCGGCCGGAGCGCTCCGCCTCGTTCCTCCATCCTCACCGCGGTCGCCGACTTGAAGCC
CCATCCGTCGATTTCCAAACCCCTACCGCCTCCCCCTTCTGCCGCACCAGCCATCAGACC
CGTGCCCGGTACCCCTAGTCCTCTTCTCGCTCCACCGGCTCTCTTCTTCCCATCACCACC
AGCAGTGGCGGCGGCGCAAGATGGTGAAGAAAAGTAAGAAGAGCAAGAGCAAGCGCGTCA
CGCTTAAGGCGAAACACAAGGTGCTGCGCAAGGTGAAGGAGCACCACCGCAAGAAGCGCA
AGGAGGCCAGGAAGGACGGCAAGAACCACAAGAGCAAGGTCGAGAAGGACCCCGGGATCC
CCAACGAGTGGCCCTTCAAGGAGCAGGAGCTCAAGGCCCTCGAGGTCCGTCGCGCGCAGG
CGATCAAGGAGCTCGAGCTCAAGAAGGAGGCTCGCAAGGAGAGGGCTAGGAAGAGAAAGC
TTGGATTGCCTGAGGATGAAGATATTGCTAATTTGGTAGCTGCAGCTTCTGCACAGGGCA
GTGAGTTTGCAGAGAAGGATGCAGCAAAGGAGAGTGCTTCTTTCGCAATGCCTATAACCA
ATGATCATTCAGAGAGGGCCTTTTATAAGGAGTTGGTTAAAGTCATCGACGCTTCAGATG
TTATACTCGAGGTTCTTGATGCAAGGGACCCAGTGGGCACTCGTTGCATTGACATGGAAA
AGATGGTTAGGAAGGCTGATGCAACTAAACGAATAGTGCTGCTTCTCAATAAG
>Locus_41_Transcript_4/6_Confidence_0.471_Length_867
CGAGGCGGAGCGCTCCAGCCGCCAGCCCCCACGCGCCCTTCCTTTCCTCTTCTTCGCGGG
CGGCGGCCGGAGCGCTCCGCCTCGTTCCTCCATCCTCACCGCGGTCGCCGACTTGAAGCC
CCATCCGTCGATTTCCAAACCCCTACCGCCTCCCCCTTCTGCCGCACCAGCCATCAGACC
CGTGCCCGGTACCCCTAGTCCTCTTCTCGCTCCACCGGCTCTCTTCTTCCCATCACCACC
AGCAGTGGCGGCGGCGCAAGATGGTGAAGAAAAGTAAGAAGAGCAAGAGCAAGCGCGTCA
CGCTTAAGGCGAAACACAAGGTGCTGCGCAAGGTGAAGGAGCACCACCGCAAGAAGCGCA
AGGAGGCCAGGAAGGACGGCAAGAACCACAAGAGCAAGGTCGAGAAGGACCCCGGGATCC
CCAACGAGTGGCCCTTCAAGGAGCAGGAGCTCAAGGCCCTCGAGGTCCGTCGCGCGCAGG
CGATCAAGGAGCTCGAGCTCAAGAAGGAGGCTCGCAAGGAGAGGGCTAGGAAGAGAAAGC
TTGGATTGCCTGAGGATGAAGATATTGCTAATTTGGTAGCTGCAGCTTCTGCACAGGGCA
GTGAGTTTGCAGAGAAGGATGCAGCAAAGGAGAGTGCTTCTTTAGCAATGCCTATGACCA
ATGATCATTCAGAGAGGGCCTTTTATAAGGAGTTGGTTAAAGTCATTGACGCTTCAGATG
TTATACTCGAGGTTCTTGATGCAAGGGACCCAGTGGGCACTCGTTGTATTGACATGGAAA
AGATGGTTAGGAAGGCTGATGCAACTAAACGAATAGTGCTGCTTCTCAATAAGATAGATC
TTGTCCCAAAGGAGTCGGTAGAGAAGT
>Locus_41_Transcript_5/6_Confidence_0.412_Length_752
CGAGGCGGAGCGCTCCAGCCGCCAGCCCCCACGCGCCCTTCCTTTCCTCTTCTTCGCGGG
CGGCGGCCGGAGCGCTCCGCCTCGTTCCTCCATCCTCACCGCGGTCGCCGACTTGAAGCC
CCATCCGTCGATTTCCAAACCCCTACCGCCTCCCCCTTCTGCCGCACCAGCCATCAGACC
CGTGCCCGGTACCCCTAGTCCTCTTCTCGCTCCACCGGCTCTCTTCTTCCCATCACCACC
AGCAGTGGCGGCGGCGCAAGATGGTGAAGAAAAGTAAGAAGAGCAAGAGCAAGCGCGTCA
CGCTTAAGGCGAAACACAAGGTGCTGCGCAAGGTGAAGGAGCACCACCGCAAGAAGCGCA
AGGAGGCCAGGAAGGACGGCAAGAACCACAAGAGCAAGGTCGAGAAGGACCCCGGGATCC
CCAACGAGTGGCCCTTCAAGGAGCAGGAGCTCAAGGCCCTCGAGGTCCGTCGCGCGCAGG
CGATCAAGGAGCTCGAGCTCAAGAAGGAGGCTCGCAAGGAGAGGGCTAGGAAGAGAAAGC
TTGGATTGCCTGAGGATGAAGATATTGCTAATTTGGTAGCTGCAGCTTCTGCCCAGGGCA
GTGAGTTTGCAGAGAAGGATGCAGCAAAGGAGAGTGCTTCTTTAGCAATGCCTAATACCA
ATGATCATTCAGAGAGGGCCTTCTATAAGGAGTTGGTTAAAGTTATCGAAGCTTCAGATG
TTATTCTCGAGGTTCTTGATGCAAGGGACCCA
>Locus_41_Transcript_6/6_Confidence_0.529_Length_833
CGAGGCGGAGCGCTCCAGCCGCCAGCCCCCACGCGCCCTTCCTTTCCTCTTCTTCGCGGG
CGGCGGCCGGAGCGCTCCGCCTCGTTCCTCCATCCTCACCGCGGTCGCCGACTTGAAGCC
CCATCCGTCGATTTCCAAACCCCTACCGCCTCCCCCTTCTGCCGCACCAGCCATCAGACC
CGTGCCCGGTACCCCTAGTCCTCTTCTCGCTCCACCGGCTCTCTTCTTCCCATCACCACC
AGCAGTGGCGGCGGCGCAAGATGGTGAAGAAAAGTAAGAAGAGCAAGAGCAAGCGCGTCA
CGCTTAAGGCGAAACACAAGGTGCTGCGCAAGGTGAAGGAGCACCACCGCAAGAAGCGCA
AGGAGGCCAGGAAGGACGGCAAGAACCACAAGAGCAAGGTCGAGAAGGACCCCGGGATCC
CCAACGAGTGGCCCTTCAAGGAGCAGGAGCTCAAGGCCCTCGAGGTCCGTCGCGCGCAGG
CGATCAAGGAGCTCGAGCTCAAGAAGGAGGCTCGCAAGGAGAGGGCTAGGAAGAGAAAGC
TTGGATTGCCTGAGGATGAAGATATTGCTAATTTGGTAGCTGCAGCTTCTGCACAGGGCA
GTGAGTTTGCAGAGAAGGATGCAGCAAAGGAGAGTGCTTCTTTAGCAATGCCTATGACCA
ATGATCATTCAGAGAGGGCCTTTTATAAGGAGTTGGTTAAAGTAATCGACGCTTCAGATG
TTATACTCGAGGTTCTTGATGCAAGGGACCCAGTGGGCACTCGTTGCATTGACATGGAAA
AGATGGTTAGGAAGGCTGATGCAACTAAACGAATAGTGCTGCTTCTCAATAAG
>Locus_42_Transcript_1/1_Confidence_1.000_Length_309
GTTCATACCCCACTGTTCCTCACCCTCATTCCCATTTACAAGAACAGTTTCTTCAGGTTC
ATCAGTATCAACTTGGACAGCTTCATCTGTGTCCTCCTCCGTTTTATTCTCTTCCATTAC
CTCTTCATCAGGTTCTCCATTTTCATCCAGTGCATCTACTGGTTCCTCATCTTCAATGAC
CTGCATCCTTTTGAAAGCTTCCACAAGAGTAACGTCTGACTTCTCAGCATGGTTCAAGTA
TTCATCAGCAGAAAGATAGTGCCCCCTTTGGGCAGCAACATTCTTTTTTACAGCAAGTGC
AACCTGCCA
>Locus_43_Transcript_1/3_Confidence_0.667_Length_1153
CCTCCTCGTCCCGTCTCCGTTCCCGCCTCCGCCCGATGCGGAGGCGGGGTCGCCGGAGTC
GGTGACCTCCCGGTCGAGCCCCGCCGGCGGGGAGGTGCTGTCGGAGATCGAGAGGTTTCT
GATGGAGGAGCAGGCGGCGGAGGCGGATGCGGAAGGGGTGGAAGGGATCAGCGTGGAGGA
GTTCTTCGACGCGCTGTTCGACGGAGGGGAGGGGGGCGAGGAGGGCAATGGGAGTGAGGC
TGGGGGCAGTACGGACGGGGACTCCGGGAGGGTGGAAGAGGAGGCCGAAGTGGTGACTCC
CGAGACGGAGGTCGAGGTGGAGGTGGCGACACCGGAGACAGAGGTGGATGGGGATGATCC
TATCAGCAAGAAGAAGAGGAGGCAAATGAGAAATAGGGATTCTGCCATGAAGTCGAGGGA
GAGGAAGAAGACATATGTGAAGGATTTGGAGACGAAGAACAAGTATCTTGATGCGGAGTG
CCGCCGCCTCAGCTACGCACTCCAGTGCTGCGTAGCTGAGAACATGGCACTGCGCCAGAG
CATGTTAAAGGATAGGCCCGTTGGTGCTCCCACAGCCATGCAGGAGTCTGCCGTACTCAC
GGAAACCCTGCCGTTGGTTTCCCTGCTTTGGCTGGTGAGCATCATGTGCCTATTCCTCAT
GCCCGGACTACCCAACAGAAGCCTGGTGGCTCCAAAGAGCGCCGGAAGAGATCTCGTGAT
GGTAGCCAGAAAGCTAAGCAGTGATAAACCAGAGACTTTGGAGCTTCTACTTCATGGAAG
GCGCTGCAGGGGCATGAGGGCGAGGATCAAGTTAGATACCTCGCCATTTCATGCAGCTGC
TGCTTGCTAGGCTAGTGTGGCCTTCCTTGCAAGTTCCCAGTATGTAGTGTAGATAGCAGT
GCGTACTAGTATGTGTGATCCTCTTGCTGCCACCGTGGCTTTATCCATGGACTTATCTTT
TTTGCTTTCCCCCCCTCTTGTTCGATGATCTTCTAATCAAATGCTAGTTTTGAAATCTGG
CTTTGTGTGTTCCTTTATGTCTCGGCCTAAGTTTGGGCAGTCTTAGTGTGGTTCTCCTGG
ATTATGCAGTATGTGAATCATAATTTACTAAGGTCCAGATTCATGTGTCTAATTGAAATG
ACCGAAATTTACA
>Locus_43_Transcript_2/3_Confidence_0.667_Length_1202
CCTCCTCGTCCCGTCTCCGTTCCCGCCTCCGCCCGATGCGGAGGCGGGGTCGCCGGAGTC
GGTGACCTCCCGGTCGAGCCCCGCCGGCGGGGAGGTGCTGTCGGAGATCGAGAGGTTTCT
GATGGAGGAGCAGGCGGCGGAGGCGGATGCGGAAGGGGTGGAAGGGATCAGCGTGGAGGA
GTTCTTCGACGCGCTGTTCGACGGAGGGGAGGGGGGCGAGGAGGGCAATGGGAGTGAGGC
TGGGGGCAGTACGGACGGGGACTCCGGGAGGGTGGAAGAGGAGGCCGAAGTGGTGACTCC
CGAGACGGAGGTCGAGGTGGAGGTGGCGACACCGGAGACAGAGGTGGATGGGGATGATCC
TATCAGCAAGAAGAAGAGGAGGCAAATGAGAAATAGGGATTCTGCCATGAAGTCGAGGGA
GAGGAAGAAGACATATGTGAAGGATTTGGAGACGAAGAACAAGTATCTTGATGCGGAGTG
CCGCCGCCTCAGCTACGCACTCCAGTGCTGCGTAGCTGAGAACATGGCACTGCGCCAGAG
CATGTTAAAGGATAGGCCCGTTGGTGCTCCCACAGCCATGCAGGAGTCTGCCGTACTCAC
GGAAACCCTGCCGTTGGTTTCCCTGCTTTGGCTGGTGAGCATCGTGTGCCTATTCCTAAT
GCCCGGACTACCCAACAGAAGCCTGGTGGCTCCAAGGAGCGCCGGAAGAGATCTCGTGAT
GGTAGCCAGAAAGCTAAGCAGTGATAAACCAGAGACTTTGGAGCTTCTGCTTCATGGAAG
GCGCTGCAGGGGCACCAGGGCGAGGATCAAGTTAGATACCTCTGCCATTTCATGCAGCTG
CTGCTTGCTAGGCTAGTGTGGCCTTCTTCGCAAGTTCCAAGTATGTAGTGTAGATAGCAG
TTCCTACTATGTGTGATCCTCTTTCTGCCACCGTGGCTTTATCCATGGACTACCTTTTTT
GCTTCCCCCCCCTTTGTTCGATGTCTTCTAATCAAATGCTAGTTTTGAAATCTGGCCTTG
TGGTTCTTTATGTCTCGGCCTAAGTTTAGGCACTCTTAGTGTGGTCCTCCTGGATTATGC
AGTATGTGAATCATGATTTACTAAGGCCCAGATACATGTCTGTAATTGCCAAAATTTACA
GTGAACACGTTCTCAGAATTCTTAGCTGATAGTGATCTCTACCTCTGTTCAAAAGGAAAA
AA
>Locus_43_Transcript_3/3_Confidence_0.667_Length_1153
CCTCCTCGTCCCGTCTCCGTTCCCGCCTCCGCCCGATGCGGAGGCGGGGTCGCCGGAGTC
GGTGACCTCCCGGTCGAGCCCCGCCGGCGGGGAGGTGCTGTCGGAGATCGAGAGGTTTCT
GATGGAGGAGCAGGCGGCGGAGGCGGATGCGGAAGGGGTGGAAGGGATCAGCGTGGAGGA
GTTCTTCGACGCGCTGTTCGACGGAGGGGAGGGGGGCGAGGAGGGCAATGGGAGTGAGGC
TGGGGGCAGTACGGACGGGGACTCCGGGAGGGTGGAAGAGGAGGCCGAAGTGGTGACTCC
CGAGACGGAGGTCGAGGTGGAGGTGGCGACACCGGAGACAGAGGTGGATGGGGATGATCC
TATCAGCAAGAAGAAGAGGAGGCAAATGAGAAATAGGGATTCTGCCATGAAGTCGAGGGA
GAGGAAGAAGACATATGTGAAGGATTTGGAGACGAAGAACAAGTATCTTGATGCGGAGTG
CCGCCGCCTCAGCTACGCACTCCAGTGCTGCGTAGCTGAGAACATGGCACTGCGCCAGAG
CATGTTAAAGGATAGGCCCGTTGGTGCTCCCACAGCCATGCAGGAGTCTGCCGTACTCAC
GGAAACCCTGCCGTTGGTTTCCCTGCTTTGGCTGGTGAGCATCGTGTGCCTATTCCTAAT
GCCCGGACTACCCAACAGAAGCCTGGTGGCTCCAAGGAGCGCCGGAAGAGATCTCGTGAT
GGTAGCCAGAAAGCTAAGCAGTGATAAACCAGAGACTTTGGAGCTTCTACTTCATGGAAG
GCGCTGCAGGGGCATGAGGGCGAGGATCAAGTTAGATACCTCGCCATTTCATGCAGCTGC
TGCTTGCTAGGCTAGTGTGGCCTTCCTTGCAAGTTCCCAGTATGTAGTGTAGATAGCAGT
GCGTACTAGTATGTGTGATCCTCTTGCTGCCACCGTGGCTTTATCCATGGACTTATCTTT
TTTGCTTTCCCCCCCTCTTGTTCGATGATCTTCTAATCAAATGCTAGTTTTGAAATCTGG
CTTTGTGTGTTCCTTTATGTCTCGGCCTAAGTTTGGGCAGTCTTAGTGTGGTTCTCCTGG
ATTATGCAGTATGTGAATCATAATTTACTAAGGTCCAGATTCATGTGTCTAATTGAAATG
ACCGAAATTTACA
>Locus_44_Transcript_1/4_Confidence_0.222_Length_370
ACCGCGGGTGGCGGCGGCGGCGGCGGCGGCAAAGACAGAGAGCAGAACGGCGGCGAAGAG
GAGGAGTAGATTTCTACTGGAGTTGGACGCCATATTATTCATTTGTTCTAGTAGCTTGAT
CCCGGTTCGATGGTGAAATTCCACTGTGTAAGCTACAAGTACCACACTTGCTTGCATATA
TACCCTGAGAGAAGTAAGAAATGCAGATAGCTGGCAGCAATTACCAACAAACTTGTTGTT
ATATGACGTTTATATGATGAACTGGAGTGCAACTAATTAATTTGTTGGAGCAGCATTTGG
AGGGAAACGCAAGTTGGCTTTTGGGTGGGGAGCGGTGAGAGAATGGTATCCGCTCAAGCC
TAGCTTCTCT
>Locus_44_Transcript_2/4_Confidence_0.667_Length_880
GCAATATATATGCTTATTCATGGGCCATAGATCTATCTCTAGTGCCACTGAGACTCATCC
ATAGCAGAGATAGCTTTTCAAACATATGCTGAGACATATATGAATGTCACGCATATCCAC
GGATGCAATATATATGCTTATTCATGGGCCATAGATCTATCTCTAGTGCCACTGAGACTC
ATCCATAGCGAGACAGTACGGAGCGTTGTGAATGGTGGCCAAGTTGCATTGCCCCGGCGT
GACGAGTATTCTGGCGAAATCCCTCTGCGGCTCCCTGGGGCATCCAGCCATGTCGATGAG
GCCGCCGATCTGATCAGGACGGGACCTCCGCCCTATGAAGCAGCGCAACGCCTCGCACCG
GCAGTGCTGCGGAATTGCTGCAAGCTGCTTGCAGCAGTCATCCCTGGCCATGAATGGCGG
CCCTTCGGTATCGAAGCCGCAGGTCGCTTGTTCCACGTAGTCACGGCAGCTTGGGATCAG
ATCGCTCGGACTACCCATCATCCCTTGGAAGCAGTCACCGCGGGCGGCCGCGGCGGCGGC
AAAGACAGAGAGCAGAACGGCGGCGAAGAGGAGGAGGAGATTTCTACTGGAGTTGGACGC
CATATTATTCATTTGTTCTAGTAGCTTGATCCCGGTTCGATGGTGAAATTCCACTGTGTA
AGCTACAAGTACCACACTTGCTTGCATATATACCCTGAGAGAAGTAAGAAATGCAGATAG
CTGGCAGCAATTACCAACAAACTTGTTGTTATATGACGTTTATATGATGAACTGGAGTGC
AACTAATTAATTTGTTGGAGCAGCATTTGGAGGGAAACGCAAGTTGGCTTTTGGGTGGGG
AGCGGTGAGAGAATGGTATCCGCTCAAGCCTAGCTTCTCT
>Locus_44_Transcript_3/4_Confidence_0.667_Length_673
GTGAATGGTGGCCAAGTTGCATTGCCCCGGCGTGACGAGTATTCTGGCGAAGTCCCTCTG
CGGCTCCCTGGGGCATCCAGGCAGGTCGATGAGGCCGCCGATCTGATCAGGACGAGACCT
CCGCCCTATGAAGTAGCGCAACGCCTCGCACCGGCAGCGCTGCGGGATTGCTGCAAGCTG
CTTGCAGCAATCCTCCCTGGCCATGAATGGTGGCCCTTCGGTATCGAAGCCGCAGGTCTC
TTGTTCCACGTAGTCACGGCAGCTTGGGATCAGATCGCTCGGACTACCCATCATCCCTTG
GAAGCAGTCACCGCGGGCGGCCGCGGCGGCGGCAAAGACAGAGAGCAGAACGGCGGCGAA
GAGGAGGAGGAGATTTCTACTGGAGTTGGACGCCATATTATTCATTTGTTCTAGTAGCTT
GATCCCGGTTCGATGGTGAAATTCCACTGTGTAAGCTACAAGTACCACACTTGCTTGCAT
ATATACCCTGAGAGAAGTAAGAAATGCAGATAGCTGGCAGCAATTACCAACAAACTTGTT
GTTATATGACGTTTATATGATGAACTGGAGTGCAACTAATTAATTTGTTGGAGCAGCATT
TGGAGGGAAACGCAAGTTGGCTTTTGGGTGGGGAGCGGTGAGAGAATGGTATCCGCTCAA
GCCTAGCTTCTCT
>Locus_44_Transcript_4/4_Confidence_0.667_Length_673
GTGAATGGTGGCCAAGTTGCATTGCCCCGGCGTGACGAGTATTCTGGCGAAATCCCTCTG
CGGCTCCCTGGGGCATCCAGCCATGTCGATGAGGCCGCCGATCTGATCAGGACGGGACCT
CCGCCCTATGAAGCAGCGCAACGCCTCGCACCGGCAGTGCTGCGGAATTGCTGCAAGCTG
CTTGCAGCAGTCATCCCTGGCCATGAATGGCGGCCCTTCGGTATCGAAGCCGCAGGTCGC
TTGTTCCACGTAGTCACGGCAGCTTGGGATCAGATCGCTCGGACTACCCATCATCCCTTG
GAAGCAGTCACCGCGGGCGGCCGCGGCGGCGGCAAAGACAGAGAGCAGAACGGCGGCGAA
GAGGAGGAGGAGATTTCTACTGGAGTTGGACGCCATATTATTCATTTGTTCTAGTAGCTT
GATCCCGGTTCGATGGTGAAATTCCACTGTGTAAGCTACAAGTACCACACTTGCTTGCAT
ATATACCCTGAGAGAAGTAAGAAATGCAGATAGCTGGCAGCAATTACCAACAAACTTGTT
GTTATATGACGTTTATATGATGAACTGGAGTGCAACTAATTAATTTGTTGGAGCAGCATT
TGGAGGGAAACGCAAGTTGGCTTTTGGGTGGGGAGCGGTGAGAGAATGGTATCCGCTCAA
GCCTAGCTTCTCT
>Locus_45_Transcript_1/3_Confidence_0.600_Length_985
GATCGACACCACTGCCACTTTACCGGCGTTCCCGGCGGCGGTTCTCGGCGTGCCGACGCT
GGGGAGGCTGGTGCTGTGGGTGCCGGCATTGTTCAAGGGACTGATGCATCTGTGTTGCGC
ACAGGGGATGGACGCAGGAGAGGCCGACTCACACAGGGCGGCGATGCAGGGGGAGGGGAA
GAAGGATGCAGTGTTTGAGGCTTGGAAGGCTATGAATCACAGCTTTGACCTGAGGGAGTG
GAGGAGCTCTTCAGAAGAGGTGAAGAGCCTGCCCATGATGGTTCTCTGGTCTGGTTCTTG
GTCAGATAAGTGGATCGATGAGGGGAAGAAAGTGACAAGAGCATTGCCCGACACCAAATT
CATCTACCATTATGGCGGCCGATGGCCTCAGGTGGATGCCTGTGAGGAGATCTCAAAGCT
GATAGCAGAGTTTGTGATGACAAATGCAACAGAGTACATCGACCATTCATCTGACGAATC
AGCAGATGCTCATAGCGCTCATCCTGCTTTATGAAGACCATAACTATCAGATTCATGGTT
AAGAATTGTCTTGCAACCACTCATATGGCTCGACCAGGTGTTACTCTTCTGCCTTGGACA
AGTCGTAGCTTCTTCTGGTAGAAGGGGATGATGGTCTCTTGTTTACAGTTGTCCTGTTGC
TATCCCTTTCCCCCTTCATGGGTGTGATGTCTTCGGGTGAAAGTTTGAACCAGTTCACCT
GGAGGGCTTCTTTTGTTCATCTTTCAGGTGATGCTGTCAAAAATGTAACTTGAGACTATT
TTGTCTCAGGGAAGTTCCTGTTAGGTTCGTCGTATAACCTGTCTTCGTGTATCGTTGTTT
TGTTGGTATTGATAGGTGTGTATCGTTGTTTTGTTGCTATTGATAGGTAAAAGCGCTGCA
CTAACTACTGCATTGTAAACCCAGACAAGAAATACTGCACTTGGAATTAGTGCTGCCATG
TGATGTAACATACTGTGTACACTGA
>Locus_45_Transcript_2/3_Confidence_0.400_Length_1000
GATCGACACCACTGCCACTTTACCGGCGTTCCCGGCGGCGGTTCTCGGCGTGCCGACGCT
GGGGAGGCTGGTGCTGTGGGTGCCGGCATTGTTCAAGGGACTGATGCATCTGTGTTGCGC
ACAGGGGATGGACGCAGGAGAGGCCGACTCACACAGGGCGGCGATGCAGGGGGAGGGGAA
GAAGGATGCAGTGTTTGAGGCTTGGAAGGCTATGAATCACAGCTTTGACCTGAGGGAGTG
GAGGAGCTCTTCAGAAGAGGTGAAAAGCCTGCCCATGATGGTTCTTTGGTCTGGTTCTTG
GTCGGATAAGTGGATCGATGAGGGGAAGAAAGTGACAACGGCATTGCCCGACACCAAATT
TGTCTACCATTATGGCGGCCGATGGCCTCAGGTGGATGCGTGTGAGGAGATCTCAAAGCT
GATAGCAGAGTTTGTGATGACAACTGCAACAGAGTACGTTGACTATTCATCTGATGAATC
AACAGATGCTCACAGTGGTCATCTCCAGATTTATGAAGACCATAACTATCAGATTCATGG
TTAAGAAATGTCTTGCAAGCACTCATATGGCTCGACCAGGTGTTATTCTTCTGCCTTTGG
ACAAGTCGTAGCTTCTGCTGGTAGAAGCGGATGATGGTCTCTTGTTTACAGCTGTCCTAT
TGCTATCCGTTTTCCCCTTCATGCATGGTATCTTCCGGTGAAAGTTTGAACCAGTTCACC
TGTAGGGCCTCTTTCGTTCATCTTTCAGGTGATGCTGTCAAAATGTAACTTGAGACTATT
TTGCCTCAGAGAAGTTCCTGTTAGGTTATTCTGTCAAAAGGTTCGTCCTATAACATGTCT
TGGTGTGTCGTTGTTTTGTTTCCATTGATAGGTAAAATGTGCTGTACTAGCTACTGCATT
ATAAACCCAGACAAGTTCAATTGCACTTGGAATCAGGGCTGCCATGTGATGTACTCCCTC
CGTTCAAAAATATAAGACGTCGAATGTATCTAAAAAAAAA
>Locus_45_Transcript_3/3_Confidence_0.400_Length_1006
GGCCGTGCAGAGTGTCACTCTGATCGACACCACTGCCACTTCATCGGCATTCCCGGCGGT
GGTTCTCGGCGTGCCGACGCTGGGGAGGCTGGTGCTGTGGGTGCCGGCATTATTCAAGGG
ACTGACGCGTCTCTGTTGCGCACGGGGGATGGACGCAGGAGAGTCTGACTCACACAGGGC
GGCGATGTGGGGGGAGGGGAAGAGGGATGCAGTGTTTGAGGCGTGGAAGGCTATGAATCA
CAGCTTTGACCTGAGGGAGTGGAGGAGCTCTTCAGAAGAGGTGAAGAGCCTGCCCATGAT
GGTTCTCTGGTCTGGTTCTTGGTCAGATAAGTGGATCGATGAGGGGAAGAAAGTGACAAG
AGCATTGCCCGACACCAAATTCATCTACCATTATGGCGGCCGATGGCCTCAGGTGGATGC
CTGTGAGGAGATCTCAAAGCTGATAGCAGAGTTTGTGATGACAAATGCAACAGAGTACAT
CGACCATTCATCTGACGAATCAGCAGATGCTCATAGCGCTCATCCTGCTTTATGAAGACC
ATAACTATCAGATTCATGGTTAAGAATTGTCTTGCAACCACTCATATGGCTCGACCAGGT
GTTACTCTTCTGCCTTGGACAAGTCGTAGCTTCTTCTGGTAGAAGGGGATGATGGTCTCT
TGTTTACAGTTGTCCTGTTGCTATCCCTTTCCCCCTTCATGGGTGTGATGTCTTCGGGTG
AAAGTTTGAACCAGTTCACCTGGAGGGCTTCTTTTGTTCATCTTTCAGGTGATGCTGTCA
AAAATGTAACTTGAGACTATTTTGTCTCAGGGAAGTTCCTGTTAGGTTCGTCGTATAACC
TGTCTTCGTGTATCGTTGTTTTGTTGGTATTGATAGGTGTGTATCGTTGTTTTGTTGCTA
TTGATAGGTAAAAGCGCTGCACTAACTACTGCATTGTAAACCCAGACAAGAAATACTGCA
CTTGGAATTAGTGCTGCCATGTGATGTAACATACTGTGTACACTGA
>Locus_46_Transcript_1/1_Confidence_1.000_Length_631
GATAATACAGAGCACGAGAGCAATTCCTCAAGTTCGATCATGATACACAACAGAACATCA
CAAGGCATGAAGATCACCCAATAATAAGAAGCAAGTCAACAACCAAGTCAAAACTTCCAG
ACACTTAACAAAATATCCAACATCTCAAATCTTCTATCAAGAAGTCATGAACAGTAGATG
ACAATAAGCTAAGCAAGACTTCCACATTTGCTCCCAGCAGAAATATGTATTAAGTTCTAA
CTGATAGATACGACAGAGGGTTTAGTCCTCATCCTCCACAACCTTGGTACCCAAACCTTT
AAGACCTTCCTGGGGAACTTCAGCAACTGTGACCAGAGAGTAGAGCTCCTCCTTGGCATC
CTCCTCGTCGTTCCTCTTACGGGCAATTCTGACACGGACTCTCCTTGGGACACTCCTGAT
GCCGCTACTCCAGATGTGCTTGTTGAGCTTCACATCGATGCGAACATCTGTGGTTCCCAT
GGCCTTCTGTGCAAACTTCCTGATTTCCTTGATGGCATTAGGCGCCTTCTTCTTGAAGGT
ACATCCGTGGAGGCGCTTGTGGAGATTGACGGTGTACTCGCGGGTGACCACCTCGTCCTT
GCGAGGGCCGGGAGCGCGCTTCTTCTCCGCC
>Locus_47_Transcript_1/1_Confidence_1.000_Length_1414
TCGAGCTGGGCTGAGGGGGGCGGCGGCCCCTGTCCTGTACATACTACTAGTTGTAGGTCT
GGGCTTCATGCCCGTGGTTGGCGCTATGCCGACAGGAGGTCGTCGGATTGTTCAGGTCAG
ATCCGGTGGCTGCTGCCGCTTCTTCTCTTCGCCATCCTCCTATGGATGGTAGAGAGGAAT
CTCGTCAGCATCTCCTTGAATAAGGCCTACGTCGATCTCAAGATCGGGTGGGGGGTTGCA
GCTCTCTCCTTCGGCCGGCCATGGTGGCGAGGGAAGGGGAGGGCCTGAAGCCCTGCTCCT
CCGACCTTCTGTCTCGAAGAGCTTGTCCCCAGCGGTGTTTTGGTGCAACATCGTCTGGCC
TTCTGAACAGCCCTCAGGCGAGCTCCCGTGGAGGGAGGTGACTGGTGGTGTTGTTGCTGA
AGGGAGCTCCCCCAATAAGTACCAGGTTCGTCTTCTCTGCTGGATTTGCGTGTCCCGCGC
GGTACAACTCCTTCTGGCCGACCGAGGTGGTGAGGGGAAGGTTGGTACAGCGGCAGCGGT
CTCTTGCAGTTCGAGAAGATGGTCTCCTCGTCACCACTCTAGTGGCTCTCGAGATAGCTT
GCTCCTCTCGGCCGGCTATGGTGGCGAGGGAGAGGCCGAGTTTGCCTCGGGGCTGACTGA
TGGTGAGGGGAGAAGGGGTCGGGAGGTGGTGCTGGTTCTGCTTTCTCGGCACCAGCCAGT
CTCAGTGAAGCTCAAGTTGCGGAAGTTCCCAAGCGATGGCGAGGAGCGCCGCCGCTATCT
TTGGCCAAGGGGGCCACTCCGCACCTCGAGAGTTGTGGCTCCGAGGATTTTTCTCCTCCA
AGCAGAGCTGCCGACTCGGAGGTCAATCGATCTCAACACGGCGATCCATCCTGACGGCGG
ACCAAGTGGCGTAGTCCCCGGCGTCGCCGCCAGCGGCCGTGTAGCGAGATCCTGGAATCG
ACTCGGTGGAGACGAATGACGGGATTGCTTTTCCTTTTTCTCTTTGAGGGTCCTTTGTAT
AAAAGTTGAGGACAAGCTTGTATTTCTTGTAATTTCTAGGGTCCTCTTCGTAATTCTACC
CACCGAGTAATGGAGCTTCCGGGGCCTTCGGACCTCTTCCCGTTAAAAAAAAAACCACAC
CCAATCTCTTGTGCGTCTGCAGGGAGAAAAAGGCGATCGACTCGAGCCTATCTGAACAAA
GACGTGAAAGGGACCCGGTCGCGGAAAGAGGCTAGCTGCCGCAAGTGCGCACTTTTGGTT
CCTCTCATATGACTGAACGTGTGGATTTTGCCTCCGTGATACTAGTACTGTAGTAGCACA
GTATCTCACATGTCAATCGCCATGAGCATAAGGTTTTGATGGCGAAGCCAAGCAAGCACT
GAGTTTCGTAAATGCCTTTTCGTCTAAGAAAAAC
>Locus_48_Transcript_1/4_Confidence_0.667_Length_847
CACAGGGGTTGTCTTGCCACGATCTACCTGCGATGTTGTTGTGACAATGCAAGCACAACG
GGAGAGTCCGCCTGACATGCAGTGCAAAGATAAGTTCCTAGTCCAGAGCGTCATTGCAAC
CTCTGGCATAAATGTCAAGGATGTCACGGGGGAGATGTTCACAAAGGAATCTGGGAATAA
GGTTGAAGAGGTGAAATTGCGAGTCACCTATGTTGCTCCTCCACAGCCACCATCTCCAGT
TCCTGAAGAATCCGAAGAAGGCTCCCCATCTAGGGGTGAATCAGAAAATGGAGACGGTCC
TGCTGGGGGATTCACCAGAGCACTGCGAGAACGCATTGAGCCTCAAGAAAAATCTTTAGA
GGCTGGAGCTTTGATCTCCAAGTTGACCGAAGAAAAGAATTCTGCAATTCAACAGAACCA
TAAAATTAGACAGGAACTTGATATGATGAGACGGGAAGTCAGCAAGAGGCGCGGTGGAGG
GTTTTCCTTTGTAATTGTCATAATTGTAGCTTTGATCGGGATCTTCCTGGGCTATATGAT
GAAGTCATAATTCTTTCAGTCCGTACCCCTTGGGTGTATCGAAGGGAACTGGAGTCGGTT
CATGCTAGTCATGTCTGGGAACTTGAAAAGACCATTCGAAATCAGATGTCTTCAAGTTCT
CCTTTCTGTTTTGTCAATATAGGAGTGCATGTGTGAGAAATGTTAAGCTAGTTTAAGCTT
CTTTTGTTGTTAATTTCATTGGTGCGTTGTGCGCTATGCTAACGCCTTAACTTGGAAAAT
GCATTAATTGTTTCATTCACAGTTCACATTGTAGCTGTGAATCTTTCAGTCTATAGTTGA
ATGTGTG
>Locus_48_Transcript_2/4_Confidence_0.667_Length_847
CACAGGGGTTGTCTTGCCACGATCTACCTGCGATGTTGTTGTGACAATGCAAGCACAACG
GGAGAGCCCGCCTGACATGCAGTGCAAAGATAAGTTCCTAGTCCAGAACGTCATTGCACC
CTCTGGCATAAATGTCAAGGATGTCACGGGGGAGATGTTTACTAAGGAATCTGGGAATAA
GGTTGAAGAGGTGAAATTGCGAGTCACCTATGTTGCTCCTCCACAGCCACCATCTCCAGT
TCCTGAAGAATCTGAAGAAGGCTCCCCATCTAGGGGTGAATCAGAAAATGGAGATGGTCC
TGCTGGGGGATTCACCAGAGCACTGCGAGAACGCATTGAGCCTCAAGAAAAATCTTTAGA
GGCTGGAGCTTTGATCTCCAAGTTGACCGAAGAAAAGAATTCTGCAATTCAACAGAACCA
TAAAATTAGACAGGAACTTGATATGATGAGACGGGAAGTCAGCAAGAGGCGCGGTGGAGG
GTTTTCCTTTGTAATTGTCATAATTGTAGCTTTGATCGGGATCTTCCTGGGCTATATGAT
GAAGTCATAATTCTTTCAGTCCGTACCCCTTGGGTGTATCGAAGGGAACTGGAGTCGGTT
CATGCTAGTCATGTCTGGGAACTTGAAAAGACCATTCGAAATCAGATGTCTTCAAGTTCT
CCTTTCTGTTTTGTCAATATAGGAGTGCATGTGTGAGAAATGTTAAGCTAGTTTAAGCTT
CTTTTGTTGTTAATTTCATTGGTGCGTTGTGCGCTATGCTAACGCCTTAACTTGGAAAAT
GCATTAATTGTTTCATTCACAGTTCACATTGTAGCTGTGAATCTTTCAGTCTATAGTTGA
ATGTGTG
>Locus_48_Transcript_3/4_Confidence_0.667_Length_917
CACAGGGGTTGTCTTGCCACGATCTACCTGCGATGTTGTTGTGACAATGCAAGCACAACG
GGAGAGTCCGCCTGACATGCAGTGCAAAGATAAGTTCCTAGTCCAGAGCGTCATTGCAAC
CTCTGGCATAAATGTCAAGGATGTCACGGGGGAGATGTTCACAAAGGAATCTGGGAATAA
GGTTGAAGAGGTGAAATTGCGAGTCACCTATGTTGCTCCTCCACAGCCACCATCTCCAGT
TCCTGAAGAATCTGAAGAAGGCTCCCCATCTAGGGGTGAATCAGAAAATGGAGATGGTCC
TGCTGGGGGATTCACCAGAGCACTGCGAGAACGCATTGAGCCTCAAGAAAAATCTTTAGA
GGCTGGAGCTTTGATCTCCAAGTTGACCGAAGAAAAGAATTCTGCAATTCAACAGAACCA
TAAAATTAGACAGGAACTTGATATGATGAGACGGGAAGTCAGCAAGAGGCGCGGTGGAGG
GTTTTCCTTTGTAATTGTCATAATTGTAGCTTTGATCGGGATCTTCCTGGGCTATATGAT
GAAGTCATAATCTTTCAGTCCGTATCACTTGGGCCTATCGAAGGGAACTGGAGTCGGTTC
ATGCTAGTCATGTTTTGGGAACTTGAAAAGACCATTCGAAATCAGATGTCTTCAAGTTCT
ACTTTCTGTTTTGTCAATATAGGAGTGCATGTGTGAGAAATGTTAAGCTAGTTTAAGCTT
GTTTTGTTGTTAATTTCATTGTTGAGTTGTGCGCTATGCTAACGCCTTAACTTGGAAAAT
GCATCAATTGTTTTGTTCACAGTTCACATTGTAGCTGTGAGTCTTTCAGTCTATAGTTAA
ATGTGTGTACCATTTGGTAAGACAAATCTGAGTTGTCTCTCTCTGTTCAGGAATATATGG
CATATTTTGACTGTCCG
>Locus_48_Transcript_4/4_Confidence_0.667_Length_847
CACAGGGGTTGTCTTGCCACGATCTACCTGCGATGTTGTTGTGACAATGCAAGCACAACG
GGAGAGTCCGCCTGACATGCAGTGCAAAGATAAGTTCCTAGTCCAGAGCGTCATTGCAAC
CTCTGGCATAAATGTCAAGGATGTCACGGGGGAGATGTTCACAAAGGAATCTGGGAATAA
GGTTGAAGAGGTGAAATTGCGAGTCACCTATGTTGCTCCTCCACAGCCACCATCTCCAGT
TCCTGAAGAATCTGAAGAAGGCTCCCCATCTAGGGGTGAATCAGAAAATGGAGATGGTCC
TGCTGGGGGATTCACCAGAGCACTGCGAGAACGCATTGAGCCTCAAGAAAAATCTTTAGA
GGCTGGAGCTTTGATCTCCAAGTTGACCGAAGAAAAGAATTCTGCAATTCAACAGAACCA
TAAAATTAGACAGGAACTTGATATGATGAGACGGGAAGTCAGCAAGAGGCGCGGTGGAGG
GTTTTCCTTTGTAATTGTCATAATTGTAGCTTTGATCGGGATCTTCCTGGGCTATATGAT
GAAGTCATAATTCTTTCAGTCCGTACCCCTTGGGTGTATCGAAGGGAACTGGAGTCGGTT
CATGCTAGTCATGTCTGGGAACTTGAAAAGACCATTCGAAATCAGATGTCTTCAAGTTCT
CCTTTCTGTTTTGTCAATATAGGAGTGCATGTGTGAGAAATGTTAAGCTAGTTTAAGCTT
CTTTTGTTGTTAATTTCATTGGTGCGTTGTGCGCTATGCTAACGCCTTAACTTGGAAAAT
GCATTAATTGTTTCATTCACAGTTCACATTGTAGCTGTGAATCTTTCAGTCTATAGTTGA
ATGTGTG
>Locus_49_Transcript_1/2_Confidence_1.000_Length_508
CTCTTTCCACTCCGGTAATCCATCGGGAATAACAGGTTCTGAGTTCAGTTCCTTAAAGCG
GGTATTCGATGGGCGAGGGCCCACCCTCCACATGTACCGCCACTTTGGGTCTGGTCCCTT
GGGGGTTGCTGGCTGAAACTCGTCCGGCATACTCTTAATCCTCTCTTGCATCTCCCCGTC
GACAAGGCTGCGAGGTACCTCGACACCTTCTGGTGTCACGCCGACCTGGTAGTGGAGGTG
AGGGCGCTCCTGGAGGCGCTTGGATTCGGCGGATCGGGCGAAGTAGCGCTCGACGACGTC
GAGGAAGCGGTCGTTGTCGGCGGCGGAGCAGCGGGGGTCCTTCACCAGCAGCGCCCCCGT
GTCGCGGAGACTGCCGCTCACCGTGGCGCAGAGCGCGCGCACCGCCTCCTCCGCGTCCGC
CGGCGCCGCGTCGCCGGCGATTTGCAGGTACGGCGCGAGATCCACCACCGGGAGGTCCAT
GGGCTGCGCGGCGGCGGGAGAGTCGAGA
>Locus_49_Transcript_2/2_Confidence_1.000_Length_508
CTCTTTCCACTCCGGTAATCCATCGGGAATAACAGGTTCTGAGTTCAGTTCCTTAAAGCG
GGTATTGGATGGGCGAGGGCCCCCCCTCCACATGTACCGCCACTTTGGGTCTGGTCCCTT
AGGTGTATCTGGCTGGAACTCATCAGGCATACTCTTAATCCTCTCTTGCATCTCCCCGTC
GACAAGGCTACGAGGTACCTCCACACCTTCCGGTGTCACGCCGACCTGGTAGTGGAGGTG
AGGGCGCTCCTGGAGGCGCTTGGATTCGGCGGATCGAGCGAAGTAGCTCTCGACGACGTC
GAGGAAGCGGTCGTTGTCGGCGGCGGAGCAGCGGGGGTCCTTCACCAGCAGCGCCCCCGT
GTCGCGGAGACTGCCGCTCACCGTGGCGCAGAGCGCGCGCACCGCCTCCTCCGCGTCCGC
CGGCGCCGCGTCGCCGGCGATTTGCAGGTACGGCGCGAGATCCACCACCGGGAGGTCCAT
GGGCTGCGCGGCGGCGGGAGAGTCGAGA
>Locus_50_Transcript_1/7_Confidence_0.167_Length_502
GCTCAGAAAACAGCGGAGGCAGAGACACAAGGACAGAGGAAGAGGATCTCGTACTCCTCC
TACTGCTCCCTCCGTAATCATCATCACAGTCGAGTAAAGAACCGGAGAAACCCTCCTCCC
TGCTCCCCCCCGCCGCTTTATCCACCCCCACCATTACTCCCCCCGAGAGGAAGGTAGAAG
ACCGAGGGAAGGAGCAGAGAGGAGGATTTTGATTTTGCCCTGGGAGTGGGAGGAGCTGCT
GTCGGAGATGCAGCGGCGGCGCGCGCAGACGTGGGCGGGGGTCGGGAAGACGGCGCAGGC
GGCGGCGGCGCACGCCGCGCTCTTCTGCTTCACGCTCCTCCTCGCGCTCAGGGTCGACGG
CCGCAGCGACTACTCCTGGTGGATCATATTCATCCCGCTATGGCTGTTTCATGGCATCAC
CGCCCGTGGAAGGTTTTCAATGCCGGCCCCTTCATTGCCTCATGGGCGTCATTGGGCTCC
TTGTCATTCTGTTGTTGCAGCG
>Locus_50_Transcript_2/7_Confidence_0.444_Length_1574
TGCTTCTTTGCATACATCTTGAAAGCTTAAGCGTTAGAAATCATCCAGCTGTTGATATGA
AGATCGTGTTCCTTCCTCTGCTCACTTTTGAAGTGATTATTCTCATTGACAATTTTAGAA
TGTGTAAAGCTCTAATGCCAGGAGATGAAGAAAGCATGAGCGACGAAGCTATCTGGGAGA
CACTTCCTCATTTTTGGGTCGCAATCTCTATGGTGTTTCTTATAGCTGCTACAACCTTCA
CACTTCTCAAGTTGTCTGGTGATGTTGGTGCTTTGGGATGGTGGGATTTATTTATAAATT
ATGGGATCGCGGAGTGTTTTGCTTTTCTTGTTTGTACAAGATGGTTCAATCCCATGATTC
ATAGGCCTCCTACTCATGGGGAGGCTAGCTCATCATCAACGTCAATTAGATATCGCGATT
GGGAGAGTGGTCTTGTCCTCCCATCACTGGAAGACCATGAGCAAGAGAGAATTTGTGGCC
TTCCAGACATAGGAGGTCATTTTATGAAAATACCATTGGTGGTTTTCCAAGTTTTGCTCT
GTATGCGGTTAGAGGGTACACCACCTAGTGCTCGCTACATTCCGATATTTGCTCTTTTCT
CCCCACTATTTATTCTACAAGGAGCTGGTGTCCTATTCTCGCTAGGAAGATTGGTGGAGA
AAGTTGTTCTGCTATTGCGCAATGGACCTGTTAGTCCTAATTACCTTACAGTATCATCAA
AAGTCCGTGATTGTTTTGCTTTTCTTCATCATGGTTCAAGGCTTCTTGGTTGGTGGTCTA
TTGATGAAGGGAGCAAGGAAGAGCAGGCCCGATTGTTTTATACCGAATCTAATGGGTACA
ACACATTCTCAGGCTACCCACCTGAGGTAGTGAAGAAAATGCCCAAGAAGGATCTAGCAG
AAGAGGTTTGGAGACTACAGGCAGCATTGGGAGAGCAGTCTGAAATCACCAAGTCTACTC
AGCAGGAATATGAAAGGCTTCAAAATGAGAAGGTACTTTGTAGGATTTGCTACGAGGGAG
AAATATGCATGGTCTTACTTCCATGCCGGCACAGAACTTTATGCAAGTCTTGTTCGGACA
AGTGCAAAAGATGTCCAATCTGCCGTAACCCCATTGACGAGCGCATGGCTGTATATGATG
TTTAAACTTCACTAACTAGTCTGAACATTACAAATCTGTACATGTGGGCTGTGAGATGTC
ATGCACATGGGCTCGATCACAACTTTAAGCTGATTGAGATCTGCGCAACCTCAGAAAAGT
TTAGCAAACATGGGAAAATATATCTTGTCTAACCAAAAGGAAGGAAAGATAGCTGCTGAG
CGTTTTCTGGTCCCAGTTATGTTCTATAAGTCTGTAAGTATGCCATCTGGCTTTTGGCTT
CTTTTTGTGCCCGGTAGATGTTTCAGTTTTACTTAGATGGTGTTCCAATGTAAATAAAAG
TGTCGCTGTTGTTTGAATACTGTGGTCTTTGACTGAGAGAAAAAAATTAAAGTTCTCTTG
TAGTGGCGTCTAATGGAACAAGTTCCAATTGGAACATTGTACCACTTGATGAAGTGCTAT
GTGGCCCTTCACGT
>Locus_50_Transcript_3/7_Confidence_0.556_Length_2048
GCTCAGAAAACAGCGGAGGCAGAGACACAAGGACAGAGGAAGAGGATCTCGTACTCCTCC
TACTGCTCCCTCCGTAATCATCATCACAGTCGAGTAAAGAACCGGAGAAACCCTCCTCCC
TGCTCCCCCCCGCCGCTTTATCCACCCCCACCATTACTCCCCCCGAGAGGAAGGTAGAAG
ACCGAGGGAAGGAGCAGAGAGGAGGATTTTGATTTTGCCCTGGGAGTGGGAGGAGCTGCT
GTCGGAGATGCAGCGGCGGCGCGCGCAGACGTGGGCGGGGGTCGGGAAGACGGCGCAGGC
GGCGGCGGCGCACGCCGCGCTCTTCTGCTTCACGCTCCTCCTCGCGCTCAGGGTCGACGG
CCGCAGCGACTACTCCTGGTGGATCATATTCATCCCGCTATGGCTGTTTCATGGCATCAC
CGCCCGTGGAAGGTTTTCAATGCCGGCCCCTTCATTGCCTCATGGGCGTCACTGGGCTCC
TTGTCATTCTGTTGTTGCAGCGCCATTGCTAATTGCGTTCGAGTTGCTTCTTTGCATACA
TCTTGAAAGCTTAAGCGTTAGAAATCATCCAGCTGTTGATATGAAGATCGTGTTCCTTCC
TCTGCTCACTTTTGAAGTGATTATTCTCATTGACAATTTTAGAATGTGTAAAGCTCTAAT
GCCAGGAGATGAAGAAAGCATGAGCGACGAAGCTATCTGGGAGACACTTCCTCATTTTTG
GGTCGCAATCTCTATGGTGTTTCTTATAGCTGCTACAACCTTCACACTTCTCAAGTTGTC
TGGTGATGTTGGTGCTTTGGGATGGTGGGATTTATTTATAAATTATGGGATCGCGGAGTG
TTTTGCTTTTCTTGTTTGTACAAGATGGTTCAATCCCATGATTCATAGGCCTCCTACTCA
TGGGGAGGCTAGCTCATCATCAACGTCAATTAGATATCGCGATTGGGAGAGTGGTCTTGT
CCTCCCATCACTGGAAGACCATGAGCAAGAGAGAATTTGTGGCCTTCCAGACATAGGAGG
TCATTTTATGAAAATACCATTGGTGGTTTTCCAAGTTTTGCTCTGTATGCGGTTAGAGGG
TACACCACCTAGTGCTCGCTACATTCCGATATTTGCTCTTTTCTCCCCACTATTTATTCT
ACAAGGAGCTGGTGTCCTATTCTCGCTAGGAAGATTGGTGGAGAAAGTTGTTCTGCTATT
GCGCAATGGACCTGTTAGTCCTAATTACCTTACAGTATCATCAAAAGTCCGTGATTGTTT
TGCTTTTCTTCATCATGGTTCAAGGCTTCTTGGTTGGTGGTCTATTGATGAAGGGAGCAA
GGAAGAGCAGGCCCGATTGTTTTATACCGAATCTAATGGGTACAACACATTCTCAGGCTA
CCCACCTGAGGTAGTGAAGAAAATGCCCAAGAAGGATCTAGCAGAAGAGGTTTGGAGACT
ACAGGCAGCATTGGGAGAGCAGTCTGAAATCACCAAGTCTACTCAGCAGGAATATGAAAG
GCTTCAAAATGAGAAGGTACTTTGTAGGATTTGCTACGAGGGAGAAATATGCATGGTCTT
ACTTCCATGCCGGCACAGAACTTTATGCAAGTCTTGTTCGGACAAGTGCAAAAGATGTCC
AATCTGCCGTAACCCCATTGACGAGCGCATGGCTGTATATGATGTTTAAACTTCACTAAC
TAGTCTGAACATTACAAATCTGTACATGTGGGCTGTGAGATGTCATGCACATGGGCTCGA
TCACAACTTTAAGCTGATTGAGATCTGCGCAACCTCAGAAAAGTTTAGCAAACATGGGAA
AATATATCTTGTCTAACCAAAAGGAAGGAAAGATAGCTGCTGAGCGTTTTCTGGTCCCAG
TTATGTTCTAGTATAAGTCTGTAAGTATGCCATCGGTGGCTTTTGGCTTCTTTTTGTGCC
CGGTAGATGTTTCAGTTTTACTTAGATGGTGTTTCAATGTAAATAAAAAGTGTCGCTGTC
GTTTAAATACTGTGTTCTTTGACAGAGAAAAAAAAGTAAAGTTCTCTTGTAGTGGCGTCT
GAAAAAAA
>Locus_50_Transcript_4/7_Confidence_0.556_Length_2098
GCTCAGAAAACAGCGGAGGCAGAGACACAAGGACAGAGGAAGAGGATCTCGTACTCCTCC
TACTGCTCCCTCCGTAATCATCATCACAGTCGAGTAAAGAACCGGAGAAACCCTCCTCCC
TGCTCCCCCCCGCCGCTTTATCCACCCCCACCATTACTCCCCCCGAGAGGAAGGTAGAAG
ACCGAGGGAAGGAGCAGAGAGGAGGATTTTGATTTTGCCCTGGGAGTGGGAGGAGCTGCT
GTCGGAGATGCAGCGGCGGCGCGCGCAGACGTGGGCGGGGGTCGGGAAGACGGCGCAGGC
GGCGGCGGCGCACGCCGCGCTCTTCTGCTTCACGCTCCTCCTCGCGCTCAGGGTCGACGG
CCGCACCGACTACTCCTGGTGGATTATATTCATCCCGCTATGGCTATTTCATGGCGTCAC
CGCCCGTGGAAGGTTCTCAATGCCGGCCCCTTCATTGCCTCATGGGCGTCATTGGGCTCC
TTGTCATTCTGTTGTTGCAGCGCCATTGCTAATTGCGTTCGAGCTGCTTCTTTGCATACA
TCTTGAAAGTTTAAGTGTTAGAAATCGTCCAGCTGTTGATATGAAGATTGTGTTCCTTCC
TCTGCTTACTTTTGAAGTCATTATTCTAATTGACAATTTTAGAATGTGTAAAGCTCTAAT
GCCAGGAGATGAAGAAAGCATGAGTGACGAAGCTATCTGGGAGACACTTCCTCATTTTTG
GGTCGCAATCTCTATGGTGTTTCTTATAGCTGCTACAACCTTCACACTTCTCAAGTTGTC
TGGTGATGTTGGTGCTTTGGGATGGTGGGATTTATTTATAAATTATGGGATCGCGGAGTG
TTTTGCTTTTCTTGTTTGTACAAGATGGTTCAATCCCATGATTCATAGGCCTCCTACTCA
TGGGGAGGCTAGCTCATCATCAACGTCAATTAGATATCGCGATTGGGAGAGTGGTCTTGT
CCTCCCATCACTGGAAGACCATGAGCAAGAGAGAATTTGTGGCCTTCCAGACATAGGAGG
TCATTTTATGAAAATACCATTGGTGGTTTTCCAAGTTTTGCTCTGTATGCGGTTAGAGGG
TACACCACCTAGTGCTCGCTACATTCCGATATTTGCTCTTTTCTCCCCACTATTTATTCT
ACAAGGAGCTGGTGTCCTATTCTCGCTAGGAAGATTGGTGGAGAAAGTTGTTCTGCTATT
GCGCAATGGACCTGTTAGTCCTAATTACCTTACAGTATCATCAAAAGTCCGTGATTGTTT
TGCTTTTCTTCATCATGGTTCAAGGCTTCTTGGTTGGTGGTCTATTGATGAAGGGAGCAA
GGAAGAGCAGGCCCGATTGTTTTATACCGAATCTAATGGGTACAACACATTCTCAGGCTA
CCCACCTGAGGTAGTGAAGAAAATGCCCAAGAAGGATCTAGCAGAAGAGGTTTGGAGACT
ACAGGCAGCATTGGGAGAGCAGTCTGAAATCACCAAGTCTACTCAGCAGGAATATGAAAG
GCTTCAAAATGAGAAGGTACTTTGTAGGATTTGCTACGAGGGAGAAATATGCATGGTCTT
ACTTCCATGCCGGCACAGAACTTTATGCAAGTCTTGTTCGGACAAGTGCAAAAGATGTCC
AATCTGCCGTAACCCCATTGACGAGCGCATGGCTGTATATGATGTTTAAACTTCACTAAC
TAGTCTGAACATTACAAATCTGTACATGTGGGCTGTGAGATGTCATGCACATGGGCTCGA
TCACAACTTTAAGCTGATTGAGATCTGCGCAACCTCAGAAAAGTTTAGCAAACATGGGAA
AATATATCTTGTCTAACCAAAAGGAAGGAAAGATAGCTGCTGAGCGTTTTCTGGTCCCAG
TTATGTTCTATAAGTCTGTAAGTATGCCATCTGGCTTTTGGCTTCTTTTTGTGCCCGGTA
GATGTTTCAGTTTTACTTAGATGGTGTTCCAATGTAAATAAAAGTGTCGCTGTTGTTTGA
ATACTGTGGTCTTTGACTGAGAGAAAAAAATTAAAGTTCTCTTGTAGTGGCGTCTAATGG
AACAAGTTCCAATTGGAACATTGTACCACTTGATGAAGTGCTATGTGGCCCTTCACGT
>Locus_50_Transcript_5/7_Confidence_0.556_Length_2098
GCTCAGAAAACAGCGGAGGCAGAGACACAAGGACAGAGGAAGAGGATCTCGTACTCCTCC
TACTGCTCCCTCCGTAATCATCATCACAGTCGAGTAAAGAACCGGAGAAACCCTCCTCCC
TGCTCCCCCCCGCCGCTTTATCCACCCCCACCATTACTCCCCCCGAGAGGAAGGTAGAAG
ACCGAGGGAAGGAGCAGAGAGGAGGATTTTGATTTTGCCCTGGGAGTGGGAGGAGCTGCT
GTCGGAGATGCAGCGGCGGCGCGCGCAGACGTGGGCGGGGGTCGGGAAGACGGCGCAGGC
GGCGGCGGCGCACGCCGCGCTCTTCTGCTTCACGCTCCTCCTCGCGCTCAGGGTCGACGG
CCGCAGCGACTACTCCTGGTGGATCATATTCATCCCGCTATGGCTGTTTCATGGCATCAC
CGCCCGTGGAAGGTTTTCAATGCCGGCCCCTTCATTGCCTCATGGGCGTCACTGGGCTCC
TTGTCATTCTGTTGTTGCAGCGCCATTGCTAATTGCGTTCGAGTTGCTTCTTTGCATACA
TCTTGAAAGCTTAAGCGTTAGAAATCATCCAGCTGTTGATATGAAGATCGTGTTCCTTCC
TCTGCTCACTTTTGAAGTGATTATTCTCATTGACAATTTTAGAATGTGTAAAGCTCTAAT
GCCAGGAGATGAAGAAAGCATGAGCGACGAAGCTATCTGGGAGACACTTCCTCATTTTTG
GGTCGCAATCTCTATGGTGTTTCTTATAGCTGCTACAACCTTCACACTTCTCAAGTTGTC
TGGTGATGTTGGTGCTTTGGGATGGTGGGATTTATTTATAAATTATGGGATCGCGGAGTG
TTTTGCTTTTCTTGTTTGTACAAGATGGTTCAATCCCATGATTCATAGGCCTCCTACTCA
TGGGGAGGCTAGCTCATCATCAACGTCAATTAGATATCGCGATTGGGAGAGTGGTCTTGT
CCTCCCATCACTGGAAGACCATGAGCAAGAGAGAATTTGTGGCCTTCCAGACATAGGAGG
TCATTTTATGAAAATACCATTGGTGGTTTTCCAAGTTTTGCTCTGTATGCGGTTAGAGGG
TACACCACCTAGTGCTCGCTACATTCCGATATTTGCTCTTTTCTCCCCACTATTTATTCT
ACAAGGAGCTGGTGTCCTATTCTCGCTAGGAAGATTGGTGGAGAAAGTTGTTCTGCTATT
GCGCAATGGACCTGTTAGTCCTAATTACCTTACAGTATCATCAAAAGTCCGTGATTGTTT
TGCTTTTCTTCATCATGGTTCAAGGCTTCTTGGTTGGTGGTCTATTGATGAAGGGAGCAA
GGAAGAGCAGGCCCGATTGTTTTATACCGAATCTAATGGGTACAACACATTCTCAGGCTA
CCCACCTGAGGTAGTGAAGAAAATGCCCAAGAAGGATCTAGCAGAAGAGGTTTGGAGACT
ACAGGCAGCATTGGGAGAGCAGTCTGAAATCACCAAGTCTACTCAGCAGGAATATGAAAG
GCTTCAAAATGAGAAGGTACTTTGTAGGATTTGCTACGAGGGAGAAATATGCATGGTCTT
ACTTCCATGCCGGCACAGAACTTTATGCAAGTCTTGTTCGGATAAGTGCAAAAGATGCCC
AATCTGCCGTAACCCCATTGACGAGCGCATGGCTGTATATGATGTTTAAACTTCGCTAAC
TAGTCTGAACATCACAAATCTGTACATGTGGGCTGTGAGATGTCGTGCACATCGGCTCGA
TCACAACTTTAAGCTGATTGAGATCTGCGCAACCTCAGAAAAGTTTAGCAAACATGGGAA
AATATATCTTGTCTAACCAAAAGGAAGGAAAGATAGCTGCTGAGCGTTTTCTGGTCCCAG
TTATGTTCTATAAGTCTGTAAGTATGCCATCTGGCTTTTGGCTTCTTTTTGTGCCCGGTA
GATGTTTCAGTTTTACTTAGATGGTGTTCCAATGTAAATAAAAGTGTCGCTGTTGTTTGA
ATACTGTGGTCTTTGACTGAGAGAAAAAAATTAAAGTTCTCTTGTAGTGGCGTCTAATGG
AACAAGTTCCAATTGGAACATTGTACCACTTGATGAAGTGCTATGTGGCCCTTCACGT
>Locus_50_Transcript_6/7_Confidence_0.556_Length_2098
GCTCAGAAAACAGCGGAGGCAGAGACACAAGGACAGAGGAAGAGGATCTCGTACTCCTCC
TACTGCTCCCTCCGTAATCATCATCACAGTCGAGTAAAGAACCGGAGAAACCCTCCTCCC
TGCTCCCCCCCGCCGCTTTATCCACCCCCACCATTACTCCCCCCGAGAGGAAGGTAGAAG
ACCGAGGGAAGGAGCAGAGAGGAGGATTTTGATTTTGCCCTGGGAGTGGGAGGAGCTGCT
GTCGGAGATGCAGCGGCGGCGCGCGCAGACGTGGGCGGGGGTCGGGAAGACGGCGCAGGC
GGCGGCGGCGCACGCCGCGCTCTTCTGCTTCACGCTCCTCCTCGCGCTCAGGGTCGACGG
CCGCAGCGACTACTCCTGGTGGATCATATTCATCCCGCTATGGCTGTTTCATGGCATCAC
CGCCCGTGGAAGGTTTTCAATGCCGGCCCCTTCATTGCCTCATGGGCGTCACTGGGCTCC
TTGTCATTCTGTTGTTGCAGCGCCATTGCTAATTGCGTTCGAGTTGCTTCTTTGCATACA
TCTTGAAAGCTTAAGCGTTAGAAATCATCCAGCTGTTGATATGAAGATCGTGTTCCTTCC
TCTGCTCACTTTTGAAGTGATTATTCTCATTGACAATTTTAGAATGTGTAAAGCTCTAAT
GCCAGGAGATGAAGAAAGCATGAGCGACGAAGCTATCTGGGAGACACTTCCTCATTTTTG
GGTCGCAATCTCTATGGTGTTTCTTATAGCTGCTACAACCTTCACACTTCTCAAGTTGTC
TGGTGATGTTGGTGCTTTGGGATGGTGGGATTTATTTATAAATTATGGGATCGCGGAGTG
TTTTGCTTTTCTTGTTTGTACAAGATGGTTCAATCCCATGATTCATAGGCCTCCTACTCA
TGGGGAGGCTAGCTCATCATCAACGTCAATTAGATATCGCGATTGGGAGAGTGGTCTTGT
CCTCCCATCACTGGAAGACCATGAGCAAGAGAGAATTTGTGGCCTTCCAGACATAGGAGG
TCATTTTATGAAAATACCATTGGTGGTTTTCCAAGTTTTGCTCTGTATGCGGTTAGAGGG
TACACCACCTAGTGCTCGCTACATTCCGATATTTGCTCTTTTCTCCCCACTATTTATTCT
ACAAGGAGCTGGTGTCCTATTCTCGCTAGGAAGATTGGTGGAGAAAGTTGTTTTGCTATT
GCGCAATGGACCAGTTAGTCCTAATTACCTTACAGTATCATCGAAAGTCCGTGATTGTTT
TGCTTTTCTTCATCATGGTTCAAGGCTTCTTGGTTGGTGGTCTATCGATGAAGGGAGCAA
GGAAGAGCAGGCCCGACTGTTTTATACCGAATCTAATGGGTACAACACATTCTCAGGCTA
CCCACCTGAGGTAGTAAAGAAAATGCCTAAGAAGGATCTAGCAGAAGAGGTTTGGAGACT
CCAGGCGGCGTTGGGAGAGCAGTCTGAAATCACCAAGTCTACTCAGCAGGAATATGAAAG
GCTTCAAAATGAGAAGGTACTTTGTAGGATTTGCTACGAGGGAGAAATATGCATGGTCTT
ACTTCCATGCCGGCACAGAACTTTATGCAAGTCTTGTTCGGACAAGTGCAAAAGATGTCC
AATCTGCCGTAACCCCATTGACGAGCGCATGGCTGTATATGATGTTTAAACTTCACTAAC
TAGTCTGAACATTACAAATCTGTACATGTGGGCTGTGAGATGTCATGCACATGGGCTCGA
TCACAACTTTAAGCTGATTGAGATCTGCGCAACCTCAGAAAAGTTTAGCAAACATGGGAA
AATATATCTTGTCTAACCAAAAGGAAGGAAAGATAGCTGCTGAGCGTTTTCTGGTCCCAG
TTATGTTCTATAAGTCTGTAAGTATGCCATCTGGCTTTTGGCTTCTTTTTGTGCCCGGTA
GATGTTTCAGTTTTACTTAGATGGTGTTCCAATGTAAATAAAAGTGTCGCTGTTGTTTGA
ATACTGTGGTCTTTGACTGAGAGAAAAAAATTAAAGTTCTCTTGTAGTGGCGTCTAATGG
AACAAGTTCCAATTGGAACATTGTACCACTTGATGAAGTGCTATGTGGCCCTTCACGT
>Locus_50_Transcript_7/7_Confidence_0.556_Length_2098
GCTCAGAAAACAGCGGAGGCAGAGACACAAGGACAGAGGAAGAGGATCTCGTACTCCTCC
TACTGCTCCCTCCGTAATCATCATCACAGTCGAGTAAAGAACCGGAGAAACCCTCCTCCC
TGCTCCCCCCCGCCGCTTTATCCACCCCCACCATTACTCCCCCCGAGAGGAAGGTAGAAG
ACCGAGGGAAGGAGCAGAGAGGAGGATTTTGATTTTGCCCTGGGAGTGGGAGGAGCTGCT
GTCGGAGATGCAGCGGCGGCGCGCGCAGACGTGGGCGGGGGTCGGGAAGACGGCGCAGGC
GGCGGCGGCGCACGCCGCGCTCTTCTGCTTCACGCTCCTCCTCGCGCTCAGGGTCGACGG
CCGCAGCGACTACTCCTGGTGGATCATATTCATCCCGCTATGGCTGTTTCATGGCATCAC
CGCCCGTGGAAGGTTTTCAATGCCGGCCCCTTCATTGCCTCATGGGCGTCACTGGGCTCC
TTGTCATTCTGTTGTTGCAGCGCCATTGCTAATTGCGTTCGAGTTGCTTCTTTGCATACA
TCTTGAAAGCTTAAGCGTTAGAAATCATCCAGCTGTTGATATGAAGATCGTGTTCCTTCC
TCTGCTCACTTTTGAAGTGATTATTCTCATTGACAATTTTAGAATGTGTAAAGCTCTAAT
GCCAGGAGATGAAGAAAGCATGAGCGACGAAGCTATCTGGGAGACACTTCCTCATTTTTG
GGTCGCAATCTCTATGGTGTTTCTTATAGCTGCTACAACCTTCACACTTCTCAAGTTGTC
TGGTGATGTTGGTGCTTTGGGATGGTGGGATTTATTTATAAATTATGGGATCGCGGAGTG
TTTTGCTTTTCTTGTTTGTACAAGATGGTTCAATCCCATGATTCATAGGCCTCCTACTCA
TGGGGAGGCTAGCTCATCATCAACGTCAATTAGATATCGCGATTGGGAGAGTGGTCTTGT
CCTCCCATCACTGGAAGACCATGAGCAAGAGAGAATTTGTGGCCTTCCAGACATAGGAGG
TCATTTTATGAAAATACCATTGGTGGTTTTCCAAGTTTTGCTCTGTATGCGGTTAGAGGG
TACACCACCTAGTGCTCGCTACATTCCGATATTTGCTCTTTTCTCCCCACTATTTATTCT
ACAAGGAGCTGGTGTCCTATTCTCGCTAGGAAGATTGGTGGAGAAAGTTGTTCTGCTATT
GCGCAATGGACCTGTTAGTCCTAATTACCTTACAGTATCATCAAAAGTCCGTGATTGTTT
TGCTTTTCTTCATCATGGTTCAAGGCTTCTTGGTTGGTGGTCTATTGATGAAGGGAGCAA
GGAAGAGCAGGCCCGATTGTTTTATACCGAATCTAATGGGTACAACACATTCTCAGGCTA
CCCACCTGAGGTAGTGAAGAAAATGCCCAAGAAGGATCTAGCAGAAGAGGTTTGGAGACT
ACAGGCAGCATTGGGAGAGCAGTCTGAAATCACCAAGTCTACTCAGCAGGAATATGAAAG
GCTTCAAAATGAGAAGGTACTTTGTAGGATTTGCTACGAGGGAGAAATATGCATGGTCTT
ACTTCCATGCCGGCACAGAACTTTATGCAAGTCTTGTTCGGACAAGTGCAAAAGATGTCC
AATCTGCCGTAACCCCATTGACGAGCGCATGGCTGTATATGATGTTTAAACTTCACTAAC
TAGTCTGAACATTACAAATCTGTACATGTGGGCTGTGAGATGTCATGCACATGGGCTCGA
TCACAACTTTAAGCTGATTGAGATCTGCGCAACCTCAGAAAAGTTTAGCAAACATGGGAA
AATATATCTTGTCTAACCAAAAGGAAGGAAAGATAGCTGCTGAGCGTTTTCTGGTCCCAG
TTATGTTCTATAAGTCTGTAAGTATGCCATCTGGCTTTTGGCTTCTTTTTGTGCCCGGTA
GATGTTTCAGTTTTACTTAGATGGTGTTCCAATGTAAATAAAAGTGTCGCTGTTGTTTGA
ATACTGTGGTCTTTGACTGAGAGAAAAAAATTAAAGTTCTCTTGTAGTGGCGTCTAATGG
AACAAGTTCCAATTGGAACATTGTACCACTTGATGAAGTGCTATGTGGCCCTTCACGT
>Locus_51_Transcript_1/5_Confidence_0.250_Length_216
TCACCCTCGCGGACAGGGCCCTTGACGTTCCTCATGATGAGACGGTTCTGGTCATCCAAG
AACTTCCCTCTGACCTGGGTCACCTGACCCCTGGAGCCGGTGCGGCCCATCACCTTGACC
ACAACCGCAAGCTTGACCTGGGTGTCCATGCGCTCAGCGCAGCCTCCTGGCCTCACGCTC
AGACTCGAGCAGGGTGAGGATGTCACCCTCACGGAC
>Locus_51_Transcript_2/5_Confidence_0.667_Length_503
AACTTAATTTAGGCAACATAACAAAACTGCAACCAGTGAAGTACTCATTACACATCCATA
GCCTAAGGAAGAAACCAAAGTTCAAGAACTTGATTCGAAAGCAGTACAGTAATAAGGCAA
CAGCATTTTACTTCCGGAAAAACAACCGCTCATCGCAGCCTCCTGGCCTCACGCTCAGAC
TCGAGCAGGGTGAGGATGTCACCCTCGCGGACAGGGCCCTTGACGTTCCTCATGATGAGA
CGGTTCTGGTCATCCAAGAACTTCACTCTGACCTGGGTCACCTGACCCCTGGAGCCGGTG
CGGCCCATCACCTTGACCACAACCGCAAGCTTGACCTGGGTGTCCATGTTCGAAAGACAG
GAAAAACAACCGCTCAGCGCAGCCTCCTGGCCTCACGCTCAGACTCGAGCAGGGTGAGGA
TGTCACCCTCACGGACGGGGCCCTTGACGTTCCTCATGATGAGACGGTTCTGGTCATCCA
AGAACTTCACTCTGACCTGGGTC
>Locus_51_Transcript_3/5_Confidence_0.250_Length_558
CTATTATTCCAGTGGTGCATTCACTGACTTTTGAGAAACATGTAATTATCAGCTCCGTGT
TTTGCAAGTGAAAAGGTATCATGTCAAAAAAAAGCAGAGAAGTTTTCTGGGAAATCAAGC
AATCAATAGCAAAATAACTTCACAATACATAAAAAATTTCAGATTTGTAGCAGCAACCAA
ATCATAAGGATCCAATATACCAGGCATCGAATCAATTCAAATTACCCAGAGGCGACAGAA
TGATCCATAGCCTAGTGCAACTTAATTTAGGCAACATAACAAAACTGCAACCAGTGAAAG
TACTCATTAAACCTACATAGCCTCCGCGAAAGACGTAGGAAATGTTCAACAACTTGATTC
AACTTGATTCGAAAGCAGTACAGTTAAGGCAACAGCATTTTACTTCGAAAGACAGGAAAA
ACAACCGCTCAGCGCAGCCTCCTGGCCTCACGCTCAGACTCGAGCAGGGTGAGGATGTCA
CCCTCACGGACGGGGCCCTTGACGTTCCTCATGATGAGACGGTTCTGGTCATCCAAGAAC
TTCACTCTGACCTGGGTC
>Locus_51_Transcript_4/5_Confidence_0.417_Length_580
TTTCAACAGAACGGATTTGTGACACATCATAACTTCACAATGCATAAAACAATTCAGATT
TGTAGCAGCAACCAAATCATAGGATACAATATAGCATGCATCCAATCAATTCAAATTACC
CAGAGGTGACAGAATGATCAGGTCTCAAACCACAGTGCAACTTAATTTAGGCAACATAAC
AAAACCACAACCGGTGAACTACTCATTAAACCTCCACAGCCTATGCAAAAGACAGGCAAT
GTTCAACAACCTGATTCGAAAGCAGTACAGTTAAGGCAACATCACTTTACTTCCAAAGAC
AGGATAAACAACCGCTCAGCGCAGCCTCCTGGCCTCACGCTCAGACTCGAGCAGGGTGAG
GATGTCGCCCTCACGGACAGGGCCCTTGACGTTCCTCATGATGAGACGGTTCTGGTCATC
CAAGAACTTCACTCTGACCTGGGTCACCTGACCCCTGGAGCCGGTGCGGCCCATCACCTT
GACCACAACCGCAAGCTTGACCTGGGTGTCCATGCGCTCAGCGCAGCCTCCTGGCCTCAC
GCTCAGACTCGAGCAGGGTGAGGATGTCACCCTCACGGAC
>Locus_51_Transcript_5/5_Confidence_0.500_Length_414
AACTTAATTTAGGCAACATAACAAAACTGCAACCAGTGAAGTACTCATTACACATCCATA
GCCTAAGGAAGAAACCAAAGTTCAAGAACTTGATTCGAAAGCAGTACAGTAATAAGGCAA
CAGCATTTTACTTCCGGAAAAACAACCGCTCATCGCAGCCTCCTGGCCTCACGCTCAGAC
TCGAGCAGGGTGAGGATGTCACCCTCGCGGACAGGGCCCTTGACGTTCCTCATGATGAGA
CGGTTCTGGTCATCCAAGAACTTCACTCTGACCTGGGTCACCTGACCCCTGGAGCCGGTG
CGGCCCATCACCTTGACCACAACCGCAAGCTTGACCTGGGTGTCCATGCGCTCAGCGCAG
CCTCCTGGCCTCACGCTCAGACTCGAGCAGGGTGAGGATGTCACCCTCACGGAC
>Locus_52_Transcript_1/2_Confidence_1.000_Length_191
TATCAAATCTGCACCCACGTAAACCTCCTTGACGAGAGCTTTGCCATGGAGTAGAGCTCT
GACCAATCCATCTTCTACAATCACTTCAAACAAACATGGCAACTACTAGTTTTCCATCAA
TGTTGTTTTACTTTTGCATTTTCCTCTTGTTCCATGGATCCATGGCACAAGAGGAAAATG
CAAAAGTAAAA
>Locus_52_Transcript_2/2_Confidence_1.000_Length_214
TATCAAATCTGCACCCACGTAAACCTCCTTGACGAGAGCTTTGCCATGGAGTAGAGCTCT
GACCAATCCATCTTCTACAATCACTTCAAACAAACATGGCAACTACTAGTTTTCCATCAA
TGTTGTTTTACTTTTGCATTTTCCTCTTGTTCCATGGATCCATGGCTCAGTTGTTTGGCC
AGAGCTCTACTCCATGGCAAAGCTCTCGTCAAGG
>Locus_53_Transcript_1/8_Confidence_0.650_Length_1940
GGATACACCTAAAGTTAAAGACCACCCATAGGTACCAGAAATATATGCATGCCTCAGACA
AGGAAGAGAGCCTACTCCACCTTGAGCAACCCAGAACCCGGCGTCTCTGGGGCGGCGGTG
GTGTACGAGAGCCAGTCCTTCGCGCAGACAAGCGCCTCCACGATTTCCGGACGGAGAGAG
CTTCTGTAGTCATCAAGCATGCGGCTTCCTGTTCCTGCAGAGAATATAGAGGTACCGTTG
GTCGACATGGACATCGGAATGGCCAAGATATCCCGTGCCATCCTCGAGAGTGTTGGAAAC
TTGAGCGTGTTAAGCTTCCACCAGTTGAGAATGTCAAACTCTTGGATACGCGGAGTGAGG
GATTCATCCAGGTACTGCTCTAGTTCAGATTTCGAGGGCTGGCTTGTAGCAATCTCAGAA
AGATACATATCAAAGTCTAGAAGACCATCACCAGTTGAAGCCTGAGTTGCGTGGGTGTTA
TTCCCATTGGCAGCTGCACTGTTAGTTGCCCCGTGTTCAGCATAGGCCGGTGTCAATGGG
AGCGGCTGTGCTACATAGTCCTTAAAGAGCTCATGCACTGAATCATTTACCACCTTAACA
TACTTCGCAGCCTCAACGCCGTAAATCTTCGAGTAACTGAACTCAACGAGCTTCATCTTA
AAACGTGGATCCATCACAACAGCAACAGCTAACACGAGGTTGCAATCCTTCCAGTACTTG
TCAAACCTCTCATGCATATCATTGGCGATGATACTGAAAACTGGATCTCCATGTCCTGAA
GCATTTGCCAGCTCCAGCTGAAGTTTCCAAGCTTCATGGAAAAAGATGTTTGAGGTTGGG
TTTCCCGCTGCCATGATGCTGTGAGCCGAGTCATACAACAGCCTCAAGTAATTGCAGGCC
GCCTCAACTCTTTTCCAGTCCTCAGCTGAAGGTGCTTCATTGTAGTTATCATCACATGTT
TCTAGTTGAGTGAAAGCCTGCTTATAATCCAAGGCAGCTAAGAGCATCAGATAGGTGGTG
TTCCACTGGGTTGTGACATCCAGACAAAGGGTCTTGGTACTGGGGATCTCCAGCTGCAGA
GCAAGCTCAGCAAACCTTTCCTCGCGATTAGGAGAAGCTTTTATGAACTTTATGCTTTCG
CGGATATTGTAGATGACACCATGAATCGAAGCAATGACATCTTGTGCAACCGCATTCAGG
ATGTGGGCATAGCACCTCACAACAAATAGCTGGCCTTTAAGCGAGAGGTCGTTCTTATTG
GATAGATGGTCCCTCAGATTTGCACTATAGATATCATGTGATGAGCAATCATTATCCAAT
GTGATGGTGAATAGCTTATCCTTCATACTCCAGTCAGTAAGGCTTGCACTAATAGCTTCA
CTAAGTGCATTCTCTGAATGAGGCGAAGACACCATCATGAAGTTAAGCATTCTTCGATGT
AATTTCCAGTCAGAGTCAATAAACTGCCCAGCAAGTGAAACATAGCCAAGAGTTTGACTA
GTTGTCCACAATCCAATAGCGAGGCTGATCCTTCCAGGCATACTACTGAATGCTTGCAAA
AGGTTCTCCTTTTCTTTCTGATAAACAGCATAAACCTCCCCCTCCATTGCTTCGACATCA
ACAACCCTGAAACGAGGCTGCAGACTGTCAATGAAAGCAGCGAAGGCTGGCTGTTGAACA
ATGTGGAGTGGGTAGTCATGCAAAATGATCATCTTTGCCAGGTGTGAACAACTGCGGTCT
TGGTCAAAAGATGCATTTGCATAACCAGTATATCTGTAACGCCTCTTAGACCGCCTCTCC
ACCGTACCATCACCATCATTGTCAGTCCCAACTGTTGAAGCCAGTGCCATCCTATGCTCT
TGGCTTTTTATCTTAGGACAGGAACCCAAGGTGATGTGCCTCTTGAGATGACTAGTACCT
GCAATTTTCGAACCAGAGCT
>Locus_53_Transcript_2/8_Confidence_0.650_Length_1940
GGATACACCTAAAGTTAAAGACCACCCATAGGTACCAGAAATATATGCATGCCTCAGACA
AGGAAGAGAGCCTACTCCACCTTGAGCAACCCAGAACCCGGCGTCTCTGGGGCGGCGGTG
GTGTACGAGAGCCAGTCCTTCGCGCAGACAAGCGCCTCCACGATTTCCGGACGGAGAGAG
CTTCTGTAGTCATCAAGCATGCGGCTTCCTGTTCCTGCAGAGAATATAGAGGTACCGTTG
GTCGACATGGACATCGGAATGGCCAAGATATCCCGTGCCATCCTCGAGAGTGTTGGAAAC
TTGAGCGTGTTAAGCTTCCACCAGTTGAGAATGTCAAACTCTTGGATACGCGGAGTGAGG
GATTCATCCAGGTACTGCTCTAGTTCAGATTTCGAGGGCTGGCTTGTAGCAATCTCAGAA
AGATACATATCAAAGTCTAGAAGACCATCACCAGTTGAAGCCTGAGTTGCGTGGGTGTTA
TTCCCATTGGCAGCTGCACTGTTAGTTGCCCCGTGTTCAGCATAGGCCGGTGTCAATGGG
AGCGGCTGTGCTACATAGTCCTTAAAGAGCTCATGCACTGAATCATTTACCACCTTAACA
TACTTCGCAGCCTCAACGCCGTAAATCTTCGAGTAACTGAACTCAACGAGCTTCATCTTA
AAACGTGGATCCATCACAACAGCAACAGCTAACACGAGGTTGCAATCCTTCCAGTACTTG
TCAAACCTCTCATGCATATCATTGGCGATGATACTGAAAACTGGATCTCCATGTCCTGAA
GCATTTGCCAGCTCCAGCTGAAGTTTCCAAGCTTCATGGAAAAAGATGTTTGAGGTTGGG
TTTCCCGCTGCCATGATGCTGTGAGCCGAGTCATACAACAGCCTCAAGTAATTGCAGGCC
GCCTCAACTCTTTTCCAGTCCTCAGCTGAAGGTGCTTCATTGTAGTTATCATCACATGTT
TCTAGTTGAGTGAAAGCCTGCTTATAATCCAAGGCAGCTAAGAGCATCAGATAGGTGGTG
TTCCACTGGGTTGTGACATCCAGACAAAGGGTCTTGGTACTGGGGATCTCCAGCTGCAGA
GCAAGCTCAGCAAACCTTTCCTCGCGATTAGGAGAAGCTTTTATGAACTTTATGCTTTCG
CGGATATTGTAGATGACACCATGAATCGAAGCAATGACATCTTGTGCAACCGCATTCAGG
ATGTGGGCATAGCACCTCACAACAAATAGCTGGCCTTTAAGCGAGAGGTCGTTCTTATTG
GATAGATGGTCCCTCAGATTTGCACTATAGATATCATGTGATGAGCAATCATTATCCAAT
GTGATGGTGAATAGCTTATCCTTCATACTCCAGTCAGTAAGGCTTGCACTAATAGCTTCA
CTAAGTGCATTCTCTGAATGAGGCGAAGACACCATCATGAAGTTAAGCATTCTTCGATGT
AATTTCCAGTCAGAGTCAATAAACTGCCCAGCAAGTGAAACATAGCCAAGAGTTTGACTA
GTTGTCCACAATCCAATAGCGAGGCTGATCCTTCCAGGCATAGTGCTGAATGCTTGCAAA
AGGTTCTCCTTTTCTTTCTGATAAACAGCATACACCTCCCCCTCCATTGCTTCGACATCA
ACAACCCTGAAACGAGGCTGCAGACTGTCAATGAAAGCAGCGAAGGCTGGCTGTTGAACA
ATGTGGAGTGGGTAGTCATGCAAAATGATCATCTTTGCCAGGTGTGAACAACTGCGGTCT
TGGTCAAAAGATGCATTTGCATAACCAGTATATCTGTAACGCCTCTTAGACCGCATCTCC
ACCATACCATCACCATCATTGTCAGTCCCAATTGTTGAAGCCAGTGCCATCCTATGCTCT
TGGCTTTTTATCTTAGGACAGGAACCCAAGGTGATGTGCCTCTTGAGATGACTAGTACCT
GCAATTTTCGAACCAGAGCT
>Locus_53_Transcript_3/8_Confidence_0.650_Length_1940
GGATACACCTAAAGTTAAAGACCACCCATAGGTACCAGAAATATATGCATGCCTCAGACA
AGGAAGAGAGCCTACTCCACCTTGAGCAACCCAGAACCCGGCGTCTCTGGGGCGGCGGTG
GTGTACGAGAGCCAGTCCTTCGCGCAGACAAGCGCCTCCACGATTTCCGGACGGAGAGAG
CTTCTGTAGTCATCAAGCATGCGGCTTCCTGTTCCTGCAGAGAATATAGAGGTACCGTTG
GTCGACATGGACATCGGAATGGCCAAGATATCCCGTGCCATCCTCGAGAGTGTTGGAAAC
TTGAGCGTGTTAAGCTTCCACCAGTTGAGAATGTCAAACTCTTGGATACGCGGAGTGAGG
GATTCATCCAGGTACTGCTCTAGTTCAGATTTCGAGGGCTGGCTTGTAGCAATCTCAGAA
AGATACATATCAAAGTCTAGAAGACCATCACCAGTTGAAGCCTGAGTTGCGTGGGTGTTA
TTCCCATTGGCAGCTGCACTGTTAGTTGCCCCGTGTTCAGCATAGGCCGGTGTCAATGGG
AGCGGCTGTGCTACATAGTCCTTAAAGAGCTCATGCACTGAATCATTTACCACCTTAACA
TACTTCGCAGCCTCAACGCCGTAAATCTTCGAGTAACTGAACTCAACGAGCTTCATCTTA
AAACGTGGATCCATCACAACAGCAACAGCTAACACGAGGTTGCAATCCTTCCAGTACTTG
TCAAACCTCTCATGCATATCATTGGCGATGATACTGAAAACTGGATCTCCATGTCCTGAA
GCATTTGCCAGCTCCAGCTGAAGTTTCCAAGCTTCATGGAAAAAGATGTTTGAGGTTGGG
TTTCCCGCTGCCATGATGCTGTGAGCCGAGTCATACAACAGCCTCAAGTAATTGCAGGCC
GCCTCAACTCTTTTCCAGTCCTCAGCTGAAGGTGCTTCATTGTAGTTATCATCACATGTT
TCTAGTTGAGTGAAAGCCTGCTTATAATCCAAGGCAGCTAAGAGCATCAGATAGGTGGTG
TTCCACTGGGTTGTGACATCCAGACAAAGGGTCTTGGTACTGGGGATCTCCAGCTGCAGA
GCAAGCTCAGCAAACCTTTCCTCGCGATTAGGAGAAGCTTTTATGAACTTTATGCTTTCG
CGGATATTGTAGATGACACCATGGATTGAAGCAATGACATCTTGTGCAACCGCATTCAGG
ATATGGGCATAGCACCTCACGACAAATAGCTGGCCCTTAAGCGAGAGGTCATTCTTATTG
GATAGATGGTCCCTCAGATTTGCACTATAGATATCATGTGATGAGCAATCATTATCCAAT
GTGATGGTGAATAGCTTATCCTTCATACTCCAGTCAGTAAGGCTTGCACTAATAGCTTCA
CTAAGTGCATTCTCTGAATGAGGCGAAGACACCATCATGAAGTTAAGCATTCTTCGATGT
AATTTCCAGTCAGAGTCAATAAACTGCCCAGCAAGTGAAACATAGCCAAGAGTTTGACTA
GTTGTCCACAATCCAATAGCGAGGCTGATCCTTCCAGGCATACTACTGAATGCTTGCAAA
AGGTTCTCCTTTTCTTTCTGATAAACAGCATAAACCTCCCCCTCCATTGCTTCGACATCA
ACAACCCTGAAACGAGGCTGCAGACTGTCAATGAAAGCAGCGAAGGCTGGCTGTTGAACA
ATGTGGAGTGGGTAGTCATGCAAAATGATCATCTTTGCCAGGTGTGAACAACTGCGGTCT
TGGTCAAAAGATGCATTTGCATAACCAGTATATCTGTAACGCCTCTTAGACCGCATCTCC
ACCATACCATCACCATCATTGTCAGTCCCAATTGTTGAAGCCAGTGCCATCCTATGCTCT
TGGCTTTTTATCTTAGGACAGGAACCCAAGGTGATGTGCCTCTTGAGATGACTAGTACCT
GCAATTTTCGAACCAGAGCT
>Locus_53_Transcript_4/8_Confidence_0.650_Length_1940
GGATACACCTAAAGTTAAAGACCACCCATAGGTACCAGAAATATATGCATGCCTCAGACA
AGGAAGAGAGCCTACTCCACCTTGAGCAACCCAGAACCCGGCGTCTCTGGGGCGGCGGTG
GTGTACGAGAGCCAGTCCTTCGCGCAGACAAGCGCCTCCACGATTTCCGGACGGAGAGAG
CTTCTGTAGTCATCAAGCATGCGGCTTCCTGTTCCTGCAGAGAATATAGAGGTACCGTTG
GTCGACATGGACATCGGAATGGCCAAGATATCCCGTGCCATCCTCGAGAGTGTTGGAAAC
TTGAGCGTGTTAAGCTTCCACCAGTTGAGAATGTCAAACTCTTGGATACGCGGAGTGAGG
GATTCATCCAGGTACTGCTCTAGTTCAGATTTCGAGGGCTGGCTTGTAGCAATCTCAGAA
AGATACATATCAAAGTCTAGAAGACCATCACCAGTTGAAGCCTGAGTTGCGTGGGTGTTA
TTCCCATTGGCAGCTGCACTGTTAGTTGCCCCGTGTTCAGCATAGGCCGGTGTCAATGGG
AGCGGCTGTGCTACATAGTCCTTAAAGAGCTCATGCACTGAATCATTTACCACCTTAACA
TACTTCGCAGCCTCAACGCCGTAAATCTTCGAGTAACTGAACTCAACGAGCTTCATCTTA
AAACGTGGATCCATCACAACAGCAACAGCTAACACGAGGTTGCAATCCTTCCAGTACTTG
TCAAACCTCTCATGCATATCATTGGCGATGATACTGAAAACTGGATCTCCATGTCCTGAA
GCATTTGCCAGCTCCAGCTGAAGTTTCCAAGCTTCATGGAAAAAGATGTTTGAGGTTGGG
TTTCCCGCTGCCATGATGCTGTGAGCCGAGTCATACAACAGCCTCAAGTAATTGCAGGCC
GCCTCAACTCTTTTCCAGTCCTCAGCTGAAGGTGCTTCATTGTAGTTGTCATCACATGTT
TCTAGTTGAGTGAAAGCCTGTTTATAATCCAAGGCAGCCAAGAGCATCAGATAGGTGGTG
TTCCACTGGGTTGTAACATCCAGACAAAGGGTCTTGGTACTGGGGATCTCCAGCTGCAGA
GCAAGCTCAGCAAACCTTTCCTCGCGATTAGGAGAAGCTTTTATGAACTTTATGCTTTCG
CGGATATTGTAGATGACACCATGAATCGAAGCAATGACATCTTGTGCAACCGCATTCAGG
ATGTGGGCATAGCACCTCACAACAAATAGCTGGCCTTTAAGCGAGAGGTCGTTCTTATTG
GATAGATGGTCCCTCAGATTTGCACTATAGATATCATGTGATGAGCAATCATTATCCAAT
GTGATGGTGAATAGCTTATCCTTCATACTCCAGTCAGTAAGGCTTGCACTAATAGCTTCA
CTAAGTGCATTCTCTGAATGAGGCGAAGACACCATCATGAAGTTAAGCATTCTTCGATGT
AATTTCCAGTCAGAGTCAATAAACTGCCCAGCAAGTGAAACATAGCCAAGAGTTTGACTA
GTTGTCCACAATCCAATAGCGAGGCTGATCCTTCCAGGCATACTACTGAATGCTTGCAAA
AGGTTCTCCTTTTCTTTCTGATAAACAGCATAAACCTCCCCCTCCATTGCTTCGACATCA
ACAACCCTGAAACGAGGCTGCAGACTGTCAATGAAAGCAGCGAAGGCTGGCTGTTGAACA
ATGTGGAGTGGGTAGTCATGCAAAATGATCATCTTTGCCAGGTGTGAACAACTGCGGTCT
TGGTCAAAAGATGCATTTGCATAACCAGTATATCTGTAACGCCTCTTAGACCGCATCTCC
ACCATACCATCACCATCATTGTCAGTCCCAATTGTTGAAGCCAGTGCCATCCTATGCTCT
TGGCTTTTTATCTTAGGACAGGAACCCAAGGTGATGTGCCTCTTGAGATGACTAGTACCT
GCAATTTTCGAACCAGAGCT
>Locus_53_Transcript_5/8_Confidence_0.650_Length_1940
GGATACACCTAAAGTTAAAGACCACCCATAGGTACCAGAAATATATGCATGCCTCAGACA
AGGAAGCGAACCTACTCCACCTTGAGCAACCCAGAACCCGGCGCATCCGGGGCAGCGGTG
GTGTACGGGAGCCAGTCCTTCGCGCAGACAAGCGCCTCCACGATTTCCGGACGCAGAGAG
CTTCTGTAGTCATCGAGCATGCGGCTTCCTGTTCCTGCAGAAAATATAGAGGTACCGTTG
GTCGACATGGACATCGGAATGGCCAAGATATCCCGTGCCATCCTCGAGAGTGTTGGAAAC
TTGAGCGTGTTAAGCTTCCACCAGTTGAGAATGTCAAACTCTTGGATACGCGGAGTGAGG
GATTCATCCAGGTACTGCTCTAGTTCAGATTTCGAGGGCTGGCTTGTAGCAATCTCAGAA
AGATACATATCAAAGTCTAGAAGACCATCACCAGTTGAAGCCTGAGTTGCGTGGGTGTTA
TTCCCATTGGCAGCTGCACTGTTAGTTGCCCCGTGTTCAGCATAGGCCGGTGTCAATGGG
AGCGGCTGTGCTACATAGTCCTTAAAGAGCTCATGCACTGAATCATTTACCACCTTAACA
TACTTCGCAGCCTCAACGCCGTAAATCTTCGAGTAACTGAACTCAACGAGCTTCATCTTA
AAACGTGGATCCATCACAACAGCAACAGCTAACACGAGGTTGCAATCCTTCCAGTACTTG
TCAAACCTCTCATGCATATCATTGGCGATGATACTGAAAACTGGATCTCCATGTCCTGAA
GCATTTGCCAGCTCCAGCTGAAGTTTCCAAGCTTCATGGAAAAAGATGTTTGAGGTTGGG
TTTCCCGCTGCCATGATGCTGTGAGCCGAGTCATACAACAGCCTCAAGTAATTGCAGGCC
GCCTCAACTCTTTTCCAGTCCTCAGCTGAAGGTGCTTCATTGTAGTTATCATCACATGTT
TCTAGTTGAGTGAAAGCCTGCTTATAATCCAAGGCAGCTAAGAGCATCAGATAGGTGGTG
TTCCACTGGGTTGTGACATCCAGACAAAGGGTCTTGGTACTGGGGATCTCCAGCTGCAGA
GCAAGCTCAGCAAACCTTTCCTCGCGATTAGGAGAAGCTTTTATGAACTTTATGCTTTCG
CGGATATTGTAGATGACACCATGAATCGAAGCAATGACATCTTGTGCAACCGCATTCAGG
ATGTGGGCATAGCACCTCACAACAAATAGCTGGCCTTTAAGCGAGAGGTCGTTCTTATTG
GATAGATGGTCCCTCAGATTTGCACTATAGATATCATGTGATGAGCAATCATTATCCAAT
GTGATGGTGAATAGCTTATCCTTCATACTCCAGTCAGTAAGGCTTGCACTAATAGCTTCA
CTAAGTGCATTCTCTGAATGAGGCGAAGACACCATCATGAAGTTAAGCATTCTTCGATGT
AATTTCCAGTCAGAGTCAATAAACTGCCCAGCAAGTGAAACATAGCCAAGAGTTTGACTA
GTTGTCCACAATCCAATAGCGAGGCTGATCCTTCCAGGCATACTACTGAATGCTTGCAAA
AGGTTCTCCTTTTCTTTCTGATAAACAGCATAAACCTCCCCCTCCATTGCTTCGACATCA
ACAACCCTGAAACGAGGCTGCAGACTGTCAATGAAAGCAGCGAAGGCTGGCTGTTGAACA
ATGTGGAGTGGGTAGTCATGCAAAATGATCATCTTTGCCAGGTGTGAACAACTGCGGTCT
TGGTCAAAAGATGCATTTGCATAACCAGTATATCTGTAACGCCTCTTAGACCGCATCTCC
ACCATACCATCACCATCATTGTCAGTCCCAATTGTTGAAGCCAGTGCCATCCTATGCTCT
TGGCTTTTTATCTTAGGACAGGAACCCAAGGTGATGTGCCTCTTGAGATGACTAGTACCT
GCAATTTTCGAACCAGAGCT
>Locus_53_Transcript_6/8_Confidence_0.650_Length_1934
GGATACACCTAAAGTTAAAGACCACCCATAGGTACCAGAAATATATGCATGCCTCAGACA
AGGAAGAGAGCCTACTCCACCTTGAGCAACCCAGAACCCGGCGTCTCTGGGGCGGCGGTG
GTGTACGAGAGCCAGTCCTTCGCGCAGACAAGCGCCTCCACGATTTCCGGACGGAGAGAG
CTTCTGTAGTCATCAAGCATGCGGCTTCCTGTTCCTGCAGAGAATATAGAGGTACCGTTG
GTCGACATGGACATCGGAATGGCCAAGATATCCCGTGCCATCCTCGAGAGTGTTGGAAAC
TTGAGCGTGTTAAGCTTCCACCAGTTGAGAATGTCAAACTCTTGGATACGCGGAGTGAGG
GATTCATCCAGGTACTGCTCTAGTTCAGATTTCGAGGGCTGGCTTGTAGCAATCTCAGAA
AGATACATATCAAAGTCTAGAAGACCATCACCAGTTGAAGCCTGAGTTGCGTGGGTGTTA
TTCCCATTGGCAGCTGCACTATTAGTTGCCCCTTGTTCAGCATAGGCCGGTGGGAGCGGT
TGTGCTACATAGTCCTTAAAGAGCTCATGCACTGAATCATTTACAACCTTAACATACTTC
GCAGCCTCAACGCCATAAATCTTCGAGTAACTGAACTCAACGAGCTTCATCTTGAAACGT
GGATCCATCACAACAGCAACAGCTAACACCAGGTTGCAATCCTTCCAGTACTTGTCAAAC
CTCTCATGCATATCACTGGCGATGATACTGAAAACTGGATCTCCATGTCCTGAAGCATTT
GCCAGCTCCAGCTGAAGTTTCCAAGCTTCATGGAAAAAGATGTTTGAGGTTGGGTTTCCC
GCTGCCATGATGCTGTGAGCCGAGTCATACAACAGCCTCAAGTAATTGCAGGCCGCCTCA
ACTCTTTTCCAGTCCTCAGCTGAAGGTGCTTCATTGTAGTTATCATCACATGTTTCTAGT
TGAGTGAAAGCCTGCTTATAATCCAAGGCAGCTAAGAGCATCAGATAGGTGGTGTTCCAC
TGGGTTGTGACATCCAGACAAAGGGTCTTGGTACTGGGGATCTCCAGCTGCAGAGCAAGC
TCAGCAAACCTTTCCTCGCGATTAGGAGAAGCTTTTATGAACTTTATGCTTTCGCGGATA
TTGTAGATGACACCATGAATCGAAGCAATGACATCTTGTGCAACCGCATTCAGGATGTGG
GCATAGCACCTCACAACAAATAGCTGGCCTTTAAGCGAGAGGTCGTTCTTATTGGATAGA
TGGTCCCTCAGATTTGCACTATAGATATCATGTGATGAGCAATCATTATCCAATGTGATG
GTGAATAGCTTATCCTTCATACTCCAGTCAGTAAGGCTTGCACTAATAGCTTCACTAAGT
GCATTCTCTGAATGAGGCGAAGACACCATCATGAAGTTAAGCATTCTTCGATGTAATTTC
CAGTCAGAGTCAATAAACTGCCCAGCAAGTGAAACATAGCCAAGAGTTTGACTAGTTGTC
CACAATCCAATAGCGAGGCTGATCCTTCCAGGCATACTACTGAATGCTTGCAAAAGGTTC
TCCTTTTCTTTCTGATAAACAGCATAAACCTCCCCCTCCATTGCTTCGACATCAACAACC
CTGAAACGAGGCTGCAGACTGTCAATGAAAGCAGCGAAGGCTGGCTGTTGAACAATGTGG
AGTGGGTAGTCATGCAAAATGATCATCTTTGCCAGGTGTGAACAACTGCGGTCTTGGTCA
AAAGATGCATTTGCATAACCAGTATATCTGTAACGCCTCTTAGACCGCATCTCCACCATA
CCATCACCATCATTGTCAGTCCCAATTGTTGAAGCCAGTGCCATCCTATGCTCTTGGCTT
TTTATCTTAGGACAGGAACCCAAGGTGATGTGCCTCTTGAGATGACTAGTACCTGCAATT
TTCGAACCAGAGCT
>Locus_53_Transcript_7/8_Confidence_0.600_Length_2041
ACAGCATGGGAGGGGTTAACAGAGTTCTACGCAACAACATACATTCTAGGACAGAACCAA
TGACATAGATCACAGTCAGTTCACAAACTCTGCCCAAGGATAGATACACCTACAGTTAAA
GACCGCCCATAGGTACCAGAAAATATATGCATGACTCCACAAGGAAGCGAGCCTACTCCA
CCTTGAGCAACCCAGAACCCTGCGTCTCCGGGGTAGCGGTGGTGTACGGGAGCCAGTCCT
TCGCGCAGACAAGCGCCTCCACGATTTCTGGACGGAGAGAGCTTCTGTAGTCATCGAGCA
TGCGGCTTCCTGTTCCTGCAGAAAATATGGAGGTACCGTTGGTCGCCATGGACATCGGAA
TGGCCAAGATATCCCGTGCCATCCTCGAGAGTGTTGGAAACTTGAGCGTGTTAAGCTTCC
ACCAGTTGAGAATGTCAAACTCTTGGATACGCGGAGTGAGGGATTCATCCAGGTACTGCT
CTAGTTCAGATTTCGAGGGCTGGCTTGTAGCAATCTCAGAAAGATACATATCAAAGTCTA
GAAGACCATCACCAGTTGAAGCCTGAGTTGCGTGGGTGTTATTCCCATTGGCAGCTGCAC
TGTTAGTTGCCCCGTGTTCAGCATAGGCCGGTGTCAATGGGAGCGGCTGTGCTACATAGT
CCTTAAAGAGCTCATGCACTGAATCATTTACCACCTTAACATACTTCGCAGCCTCAACGC
CGTAAATCTTCGAGTAACTGAACTCAACGAGCTTCATCTTAAAACGTGGATCCATCACAA
CAGCAACAGCTAACACGAGGTTGCAATCCTTCCAGTACTTGTCAAACCTCTCATGCATAT
CATTGGCGATGATACTGAAAACTGGATCTCCATGTCCTGAAGCATTTGCCAGCTCCAGCT
GAAGTTTCCAAGCTTCATGGAAAAAGATGTTTGAGGTTGGGTTTCCCGCTGCCATGATGC
TGTGAGCCGAGTCATACAACAGCCTCAAGTAATTGCAGGCCGCCTCAACTCTTTTCCAGT
CCTCAGCTGAAGGTGCTTCATTGTAGTTATCATCACATGTTTCTAGTTGAGTGAAAGCCT
GCTTATAATCCAAGGCAGCTAAGAGCATCAGATAGGTGGTGTTCCACTGGGTTGTGACAT
CCAGACAAAGGGTCTTGGTACTGGGGATCTCCAGCTGCAGAGCAAGCTCAGCAAACCTTT
CCTCGCGATTAGGAGAAGCTTTTATGAACTTTATGCTTTCGCGGATATTGTAGATGACAC
CATGAATCGAAGCAATGACATCTTGTGCAACCGCATTCAGGATGTGGGCATAGCACCTCA
CAACAAATAGCTGGCCTTTAAGCGAGAGGTCGTTCTTATTGGATAGATGGTCCCTCAGAT
TTGCACTATAGATATCATGTGATGAGCAATCATTATCCAATGTGATGGTGAATAGCTTAT
CCTTCATACTCCAGTCAGTAAGGCTTGCACTAATAGCTTCACTAAGTGCATTCTCTGAAT
GAGGCGAAGACACCATCATGAAGTTAAGCATTCTTCGATGTAATTTCCAGTCAGAGTCAA
TAAACTGCCCAGCAAGTGAAACATAGCCAAGAGTTTGACTAGTTGTCCACAATCCAATAG
CGAGGCTGATCCTTCCAGGCATACTACTGAATGCTTGCAAAAGGTTCTCCTTTTCTTTCT
GATAAACAGCATAAACCTCCCCCTCCATTGCTTCGACATCAACAACCCTGAAACGAGGCT
GCAGACTGTCAATGAAAGCAGCGAAGGCTGGCTGTTGAACAATGTGGAGTGGGTAGTCAT
GCAAAATGATCATCTTTGCCAGGTGTGAACAACTGCGGTCTTGGTCAAAAGATGCATTTG
CATAACCAGTATATCTGTAACGCCTCTTAGACCGCATCTCCACCATACCATCACCATCAT
TGTCAGTCCCAATTGTTGAAGCCAGTGCCATCCTATGCTCTTGGCTTTTTATCTTAGGAC
AGGAACCCAAGGTGATGTGCCTCTTGAGATGACTAGTACCTGCAATTTTCGAACCAGAGC
T
>Locus_53_Transcript_8/8_Confidence_0.650_Length_1940
GGATACACCTAAAGTTAAAGACCACCCATAGGTACCAGAAATATATGCATGCCTCAGACA
AGGAAGAGAGCCTACTCCACCTTGAGCAACCCAGAACCCGGCGTCTCTGGGGCGGCGGTG
GTGTACGAGAGCCAGTCCTTCGCGCAGACAAGCGCCTCCACGATTTCCGGACGGAGAGAG
CTTCTGTAGTCATCAAGCATGCGGCTTCCTGTTCCTGCAGAGAATATAGAGGTACCGTTG
GTCGACATGGACATCGGAATGGCCAAGATATCCCGTGCCATCCTCGAGAGTGTTGGAAAC
TTGAGCGTGTTAAGCTTCCACCAGTTGAGAATGTCAAACTCTTGGATACGCGGAGTGAGG
GATTCATCCAGGTACTGCTCTAGTTCAGATTTCGAGGGCTGGCTTGTAGCAATCTCAGAA
AGATACATATCAAAGTCTAGAAGACCATCACCAGTTGAAGCCTGAGTTGCGTGGGTGTTA
TTCCCATTGGCAGCTGCACTGTTAGTTGCCCCGTGTTCAGCATAGGCCGGTGTCAATGGG
AGCGGCTGTGCTACATAGTCCTTAAAGAGCTCATGCACTGAATCATTTACCACCTTAACA
TACTTCGCAGCCTCAACGCCGTAAATCTTCGAGTAACTGAACTCAACGAGCTTCATCTTA
AAACGTGGATCCATCACAACAGCAACAGCTAACACGAGGTTGCAATCCTTCCAGTACTTG
TCAAACCTCTCATGCATATCATTGGCGATGATACTGAAAACTGGATCTCCATGTCCTGAA
GCATTTGCCAGCTCCAGCTGAAGTTTCCAAGCTTCATGGAAAAAGATGTTTGAGGTTGGG
TTTCCCGCTGCCATGATGCTGTGAGCCGAGTCATACAACAGCCTCAAGTAATTGCAGGCC
GCCTCAACTCTTTTCCAGTCCTCAGCTGAAGGTGCTTCATTGTAGTTATCATCACATGTT
TCTAGTTGAGTGAAAGCCTGCTTATAATCCAAGGCAGCTAAGAGCATCAGATAGGTGGTG
TTCCACTGGGTTGTGACATCCAGACAAAGGGTCTTGGTACTGGGGATCTCCAGCTGCAGA
GCAAGCTCAGCAAACCTTTCCTCGCGATTAGGAGAAGCTTTTATGAACTTTATGCTTTCG
CGGATATTGTAGATGACACCATGAATCGAAGCAATGACATCTTGTGCAACCGCATTCAGG
ATGTGGGCATAGCACCTCACAACAAATAGCTGGCCTTTAAGCGAGAGGTCGTTCTTATTG
GATAGATGGTCCCTCAGATTTGCACTATAGATATCATGTGATGAGCAATCATTATCCAAT
GTGATGGTGAATAGCTTATCCTTCATACTCCAGTCAGTAAGGCTTGCACTAATAGCTTCA
CTAAGTGCATTCTCTGAATGAGGCGAAGACACCATCATGAAGTTAAGCATTCTTCGATGT
AATTTCCAGTCAGAGTCAATAAACTGCCCAGCAAGTGAAACATAGCCAAGAGTTTGACTA
GTTGTCCACAATCCAATAGCGAGGCTGATCCTTCCAGGCATACTACTGAATGCTTGCAAA
AGGTTCTCCTTTTCTTTCTGATAAACAGCATAAACCTCCCCCTCCATTGCTTCGACATCA
ACAACCCTGAAACGAGGCTGCAGACTGTCAATGAAAGCAGCGAAGGCTGGCTGTTGAACA
ATGTGGAGTGGGTAGTCATGCAAAATGATCATCTTTGCCAGGTGTGAACAACTGCGGTCT
TGGTCAAAAGATGCATTTGCATAACCAGTATATCTGTAACGCCTCTTAGACCGCATCTCC
ACCATACCATCACCATCATTGTCAGTCCCAATTGTTGAAGCCAGTGCCATCCTATGCTCT
TGGCTTTTTATCTTAGGACAGGAACCCAAGGTGATGTGCCTCTTGAGATGACTAGTACCT
GCAATTTTCGAACCAGAGCT
>Locus_54_Transcript_1/5_Confidence_0.167_Length_414
GCTCGGTCCCGTGGCCACGCAGGTAAAGCGGCCCGCCTCTTCTTCTCCTCCTCCCTCCCT
CCCTCTAGCAGACCGCCTGATCTAGAGACGCGCGACGCTTCCACTGATATTTTCTCTCTG
AAAGAAACACGGCGCTGCCTGCCAGCCTGCCGTTGTGCGTCTACGCTCCACAGTGCGTGA
TGCCTCCCTGAAGGGTCGGATGCTTGTACTTCCGGTGCCGTTTCTCTCAGTCTCTACACG
ATCTGTTGTTCCCCTCTCATTTCTGCTACCAGGCTACCCTGTCTGTCCACCTTAGATTTC
TAGCGCAGGACAGGAGCCCTTCGAAAGAAGCGGTAAATCGCTACCCGTCAGAGAAGAAAA
TGCAACGTGCAATTCAAGCTATCGGATCACATGGCAGCGTGCTCAAATCTGCTG
>Locus_54_Transcript_2/5_Confidence_0.250_Length_470
CCCTCCACCGCACCACCCTCACCCTCGCCCCGAGAGAGCGTGCGAGCCTGTGAGGAGTGT
CGCTTTAATTAGCGCTCGTCACCCCCACCATCGTCTCCCCGCACACCAAGTGTCCCCTCC
CTCATCTTCTTCCTCCCCCACACCACACCCCCCGCACACGCAGCTCCTCCTCCGGAAGTG
AACGAAGCTCGGTCCCGTGGCCACGCAGAAACACGACGCTGCCTGCCTGCCGCTGTGCGC
TCCACAGTGCGTGCGTGATGCCTACCTGAAGGGTCAGATGCTTGTACTTCCGGTGCCGTT
TCTCTCAGTCTCTACACGATCTGTTGTTTTCCTCTCATTTCTGCTAGCCGGCTTAGATTT
CTAGCACAGGAGCCCTTCGAAAGAAGCGATAAATCGCTACCCTTCAGAGAAGAAAATGCA
ACGTGCAATTCAAGCTATCGGATCACATGGCAGCATGCTCAAATCTGCTG
>Locus_54_Transcript_3/5_Confidence_0.583_Length_1134
CCCTCCACCGCACCACCCTCACCCTCGCCCCGAGAGAGCGTGCGAGCCTGTGAGGAGTGT
CGCTTTAATTAGCGCTCGTCACCCCCACCATCGTCTCCCCGCACACCAAGTGTCCCCTCC
CTCATCTTCTTCCTCCCCCACACCACACCCCCCGCACACGCAGCTCCTCCTCCGGAAGTG
AACGAAGCTCGGTCCCGTGGCCACGCAGAGAAGAAAATGCAACGTGCAATTCAAGCTATC
GGATCACATGGCAGCGTGCTCAAATCTGCTGTTCTGAAACACATCAGCATTGCGAAGCCT
TCTATGCTTCCTGCTGTGTTTCCACGCTTCATGTCGGTGTCATCTGCTCAAATAGAGGAG
AGTGGATTTGAGAGCGGCACTATTGCTGATATTCTGAAGTCTAAAGGGAAGAGTGCTGAT
GGATCGTGGCTCTGGTGCACCACAGATGATACTGTCTATGATGCTGTCAAATCGATGACG
CAACACAATGTGGGAGCTTTGGTGGTTGTTAAACCTGGACAAGATAAATCAATTGCTGGA
ATCGTCACTGAGAGAGATTATCTCCGGAAAATCATTGTGCAGGGTCGATCCTCCAAGTCA
ACGAAAGTTGGAGATATCATGACTGAAGAGAACAAGCTGATCACGGTGAAACCTGAAACT
AGAGTGCTGCAAGCGATGCAGCTGATGACAGAAAAGCGCATCAGGCACATCCCTGTGATC
GACGGCACGGGGATGGTGGGGATGGTCTCCATCGGCGACATCGTGCGCGCGGTGGTCAGC
GAGCACAAGGAGGAGCTGAACCGGCTGAACGCCTACATCCAGGGCGGGTACTAAGAACGG
AACATGTCCGGCGCGCAGGGCGTCCCTTTGAACTCTAATAATGATCAGGGTGATGATGAC
GAAATAGGCCGTGTCTTTTCGATGGACAATGGCCGTTGTTGAACTTATATTTGCGTGCGA
TGTTTTCACTTTGTTCTTGTTATTATGTGTATATTGTCGCGACAGCCGACAGTGGAGCAC
CTGGTTGTTCTGCGGTACACAGACCTGTCTCAATCTAGCAGTAAGGGGCACTGAATAAAG
TGTTAGAATGTCTCCGAGAGGAGGATACTGAGTTTCATTTCGTTCCGCAAGTTC
>Locus_54_Transcript_4/5_Confidence_0.583_Length_1134
CCCTCCACCGCACCACCCTCACCCTCGCCCCGAGAGAGCGTGCGAGCCTGTGAGGAGTGT
CGCTTTAATTAGCGCTCGTCACCCCCACCATCGTCTCCCCGCACACCAAGTGTCCCCTCC
CTCATCTTCTTCCTCCCCCACACCACACCCCCCGCACACGCAGCTCCTCCTCCGGAAGTG
AACGAAGCTCGGTCCCGTGGCCACGCAGAGAAGAAAATGCAACGTGCAATTCAAGCTATC
GGATCACATGGCAGCGTGCTCAAATCTGCTGTTCTGAAACACATCAGCGTTGCGAAGCCT
TCTATGCTTCCTGCTGTGTTTCCGCGCTTCATGTCAGTGTCATCTGCTCAAATAGAGGAG
AGTGGATTTGAGAGTGGCACTGTTGCAGATATTTTGAAGTCCAAAGGGAAGAGTGCTGAT
GGATCGTGGCTCTGGTGCACCACAGATGATACTGTCTATGATGCTGTCAAATCGATGACG
CAACACAACGTGGGAGCTTTGGTGGTTGTTAAACCTGGACAAGATAAATCAATTGCTGGC
ATCGTCACCGAGAGAGATTATCTCCGGAAAATCATTGTGCAGGGTCGGTCCTCCAAGTCA
ACGAAAGTTGGAGATATCATGACTGAAGAGAACAAGCTGATCACGGTTAAACCTGACACT
AGAGTGCTGCAAGCAATGCAGCTGATGACAGAAAAGCGCATCAGGCACATCCCTGTGATC
GACGGCACGGGGATGGTGGGGATGGTCTCCATCGGCGACATCGTGCGCGCGGTGGTCAGC
GAGCACAAGGAGGAGCTGAACCGGCTGAACGCCTACATCCAGGGCGGGTACTAAGAACGG
AACATGTCCGGCGCGCAGGGCGTCCCTTTGAACTCTAATAATGATCAGGGTGATGATGAC
GAAATAGGCCGTGTCTTTTCGATGGACAATGGCCGTTGTTGAACTTATATTTGCGTGCGA
TGTTTTCACTTTGTTCTTGTTATTATGTGTATATTGTCGCGACAGCCGACAGTGGAGCAC
CTGGTTGTTCTGCGGTACACAGACCTGTCTCAATCTAGCAGTAAGGGGCACTGAATAAAG
TGTTAGAATGTCTCCGAGAGGAGGATACTGAGTTTCATTTCGTTCCGCAAGTTC
>Locus_54_Transcript_5/5_Confidence_0.583_Length_1134
CCCTCCACCGCACCACCCTCACCCTCGCCCCGAGAGAGCGTGCGAGCCTGTGAGGAGTGT
CGCTTTAATTAGCGCTCGTCACCCCCACCATCGTCTCCCCGCACACCAAGTGTCCCCTCC
CTCATCTTCTTCCTCCCCCACACCACACCCCCCGCACACGCAGCTCCTCCTCCGGAAGTG
AACGAAGCTCGGTCCCGTGGCCACGCAGAGAAGAAAATGCAACGTGCAATTCAAGCTATC
GGATCACATGGCAGCGTGCTCAAATCTGCTGTTCTGAAACACATCAGCGTTGCGAAGCCT
TCTATGCTTCCTGCTGTGTTTCCGCGCTTCATGTCAGTGTCATCTGCTCAAATAGAGGAG
AGTGGATTTGAGAGTGGCACTGTTGCAGATATTTTGAAGTCCAAAGGGAAGAGTGCTGAT
GGATCGTGGCTCTGGTGCACCACAGATGATACTGTCTATGATGCTGTCAAATCGATGACG
CAACACAATGTGGGAGCTTTGGTGGTTGTTAAACCTGGACAAGATAAATCAATTGCTGGA
ATCGTCACTGAGAGAGATTATCTCCGGAAAATCATTGTGCAGGGTCGATCCTCCAAGTCA
ACGAAAGTTGGAGATATCATGACTGAAGAGAACAAGCTGATCACGGTGAAACCTGAAACT
AGAGTGCTGCAAGCGATGCAGCTGATGACAGAAAAGCGCATCAGGCACATCCCTGTGATC
GACGGCACGGGGATGGTGGGGATGGTCTCCATCGGCGACATCGTGCGCGCGGTGGTCAGC
GAGCACAAGGAGGAGCTGAACCGGCTGAACGCCTACATCCAGGGCGGGTACTAAGAACGG
AACATGTCCGGCGCGCAGGGCGTCCCTTTGAACTCTAATAATGATCAGGGTGATGATGAC
GAAATAGGCCGTGTCTTTTCGATGGACAATGGCCGTTGTTGAACTTATATTTGCGTGCGA
TGTTTTCACTTTGTTCTTGTTATTATGTGTATATTGTCGCGACAGCCGACAGTGGAGCAC
CTGGTTGTTCTGCGGTACACAGACCTGTCTCAATCTAGCAGTAAGGGGCACTGAATAAAG
TGTTAGAATGTCTCCGAGAGGAGGATACTGAGTTTCATTTCGTTCCGCAAGTTC
>Locus_55_Transcript_1/1_Confidence_1.000_Length_1195
AAGGTTATCACTGAACCAATGGAGGTCGATACAAATAATCTGGACAATGCTCATACTACA
GTAATCAATGCACAGCCATTGGCAATGGCTGATGAACCCAAGCAGGTTGAGTGCAGTCCA
GAGAAATCAGTTGCTAGGCTTGATGACCTCATATTAGAAGCTATAAAGAAGCTTAAGGAG
TCTTCTGGATCTAATAAAGCGACCATTGCTACATACATTGAGGAGCAATACTGGCCACCT
ACTGATTTTCAACGATTATTGTCCACAAAATTGAAGGCATTGGTTGCTACCGGAAAATTG
ATGAAGGTGAACCAAAAATACAGAATTGCACCGAGTTCAGGATCAGTAGGTGGAAGGAGC
ACCAAGGTGCATTCACAAAATGCCAGTATTAAACAACTAACTGAGCCTCAAGTGAATGCT
GAACTGGATATGATGACACACATGACTAAGGAAGAAGCAGCAGCATTTGCTGCCAAGGCA
GTCGCTGAGGCAGAAGTCGCCAATGCAGAGGCTGAAGAGGCAGCAAGGGTTGCAGAAGCC
GCAGAAGCTGAGGCTGAGGCTGCCAAGGCTTTTCTTGATGCTGTCATGTTGACTGTCCAA
AACAAAAATGCTGCCTCTCTGATTCTTCGAGCTTGCTGATCCCTGCCGTGCATTTGGCTT
TAGTCAGCAGAACTTTGTCCAAAGAGAATGCTTGCGTTGTGCCACCAAGGTTTTGACGAT
ACATGAGTTTCTTGTATAGCCTTATAGATGAAGGGAAGGGGATTTCAACATCTTGCTGCT
GGTCCTGAATCCTGACTCACCATTTCAGATGATGTCATCTCGTAGCAAGCAGCTAGATAA
TATAAGTATATCATGTACTCCCTCCTTCCCAAAATAAGTGACGTTGGTTTGTCTAGATTC
GAATGTATCTAGACACGTTTTAGTATATAGGTACGTACGAATCTAGACAAGTCACTTATT
TTGGAACGGAGGGAGTAATTTGGCGCTGTGTTGTGTTAGCCAATCAATGACGCAATAACA
GGAACGAACGGGAAACTAGTATGTACTAGTAGTATTCAATTTTCTTCCCTTTTTCTCGGC
ATGTGTTTATTTGTAATTAAACGCTAGCCTTTTCCCCTTAGTTCAAGTGGTGTCACCAAA
TAGAATTATAGTGAAAGAAAGGTCCTCTTAATTTATGCAAATTGCTGTGTTAAGG
>Locus_56_Transcript_1/7_Confidence_0.556_Length_1641
CCTAGATTCCCCTAGTGCATTTAGTCCCCACCTTTAGTCTATCCATGGTATCTGCCGTGA
CACCACCACGACACTACACATGCAAATAAATATACTGAAGTCCGGCCACTTGTGTGGCAT
TGTAATTTTCTGCTGATATATGGTGAGATTCCTCTGTGAACTATGGATGGGCCATTTTAT
TTGCCCTGGAAATAAAACGTCGTATACATGTGAAACCCCCAGTAAATTGCTAGATTACCT
ATGCAACCATACAATACAGAAGAAGAGTATATGCAGGCACATGGCTCATTTCAGTCCTTA
TGGTTCCGTATTCACAACAAGGGTTCAGTTTCAGTTTATAGCACATCTTCCTCTTCATGT
CTTGCTCGGGCTGAAAACACATTATTGATGTCCTGCGAATCGACACTGAACTTGCTGACA
GGTGCTTCATGCTGCCACGACAGGGTACGAAGCGCAGGTAGCCACAGCACACATGTTCTT
CCCCAGTTCCATCTTGAAGTAACCCTCATCGCCCCACTCGGCGCCCCATGAGTTCTTGAT
GAGCCAATACGGGACGCCATTCTCCACACCATAACCAACCGCCAAAACAGCATGGTTCAC
ATCGTTAGGGGTGGTTCCACAATGGTCACTAGTGTAAACTCCGCTCTTGTATTGCCTGAA
ACCGTCGATCACCTGAAAGGCGACACTGACGGGACGAACCAAACCGACGGCGTTTTTCAG
TTCATCCTCAGCATTCAGTGTGATGTTAACTGAGTCCTTAACCTGAACTGCGGCATTTTC
AGGCTTGTAATGGCAGGCGCCATTGACACCCTTGTAAGGGTAAGACTCCTCGGTGTCAAT
TCCACCATTGTATTTGATGTACTCAAATGCCTGGGATGGAAGACCTCCGCTGCACCCGAA
ATTGTTGTACGCACCGGCACAATCAACCAGCTGTTGCTCAGAAAGAGAGATGTTCTTTCC
AGTGGCCTGAGTATATGCTGCCTCAAGTGCTCCAGTAGTGCTGAAGGTCCAGCAGGAGCC
GCAGTGGGACTGGTCTTTTACGGGGCTAACGATCCCATCCTTCCTCCAGTCTTTAGTCTC
CGGGAGCGCGTTGGCGTCCCGCATCAGGTGGTTGCCGGCGAGCGTGGCCGAGCAGGTCTG
CGCGGCGCCGAGCTTGGTGGCCTGGAACTCCTCCCAGCTCATGTCGGAGAAGCGGTTGAT
GCCGAGCTTGTAGGAGAGGCCCTTCCGGTTGGTGGAGCGGACCTCCTGGAGGCTCTCGGA
GAAGATCCGGAACCGCCTCCGCACCTCCGCCGTGCTCTCGTAGCTCTTGCCGTACCTGAC
GGCGAAGCGCGCGAAGCGGAGGGCGTGGCGGGTGCGGCCGAGGGCGGCGAGGACCGTGGA
CTCGAGCGTGGAGGCGGCGCGGTCGGTGACGGGCCGGATCGGGTTGGAGTCGGCGAAGGA
GGCGGCGGCGACGGCGGCGGTGGCGAGGACGGCGAGCGCCACGAGGAGGATGCGGCCGTG
GGCCATCTCGCCGGCGATTGGGCGAACAGGTGTGTTACTGGGTCCGGCAGGGGAGCGAGG
CGAGATGGTAGGCGCGGGCTCGCGTCCCGGCGCCCGCGGTTTTATATGGAGCGTCGGGCC
ACGGCTCACCACTGGTTTGAG
>Locus_56_Transcript_2/7_Confidence_0.111_Length_348
GCTCTCGTAGCTCTTGCCGTACCTGACGGCGAAGCGCGCGAAGCGGAGGGCGTGGCGGGT
GCGGCCGAGGGCGGCGAGGACCGTGGACTCGAGCGTGGAGGCGGCGCGGTCGGTGACGGG
CCGGATCGGGTTGGAGTCGGCGAAGGAGGCGGCGGCGACGGCGGCGGTGGCGAGGACGGC
GAGCGCCACGAGGAGGATGCGGCCGTGGGCCATCTCGCCGGCGATTGGGCGAACAGGTGT
GTTACTGGGTCCGGCAGGGGAGCGAGGCGAGATGGTAGGCGCGGGCTCGCGTCCCGGCGC
CCGCGGTTTTATATGGAGCGTCGGGCCACGGCTCACCACTGGTTTGAG
>Locus_56_Transcript_3/7_Confidence_0.500_Length_709
CCATCTTGAAGTAACCCTCATCGCCCCACTCGGCGCCCCATGAGTTCTTGATGAGCCAAT
ATGGGACGCCATTCTCCACACCATAACCAACCGCCAAAACCGCGTGGTTCACATCGTTAG
GGGTGGTTCCACAATGGTCACTAGTGTAAACTCCGCTCTTGTATTGCCTGAAACCGTCGA
TCACCTGAAAGGCGACACTGACGGGACGAACCAAACCGACGGCGTTTTTCAGTTCATCCT
CAGCATTCAGTGTGATGTTAACTGAGTCCTTAACCTGAACTGCGGCATTTTCAGGCTTGT
AATGGCAGGCGCCATTGACACCCTTGTAAGGGTAAGACTCCTCGGTGTCAATTCCACCAT
TGTATTTGATGTACTCAAATGCCTGGGATGGAAGACCTCCGCTGCACCCGAAATTGTTGT
ACGCACCGGCACAATCAACCAGCTGTTGCTCAGAAAGAGAGATGTTCTTTCCAGTGGCCT
GAGTATATGCTGCCTCAAGTGCTCCAGTAGTGCTGAAGGTCCAGCAGGAGCCGCAGTGGG
ACTGGTCTTTTACGGGGCTGACGATCCCATCCTTCCTCCAGTCTTTAGTCTCCGGGAGCG
CATTGGCGTCCCGCATGAGGTGGTTGCCGGCGAGCGTGGCCGAGCAGGTCTGCGCGGCTC
CGAGCTTGGTGGCCTGGAACTCCTCCCAGCTCATGTCAGAGAAGCGGTT
>Locus_56_Transcript_4/7_Confidence_0.444_Length_709
CCATCTTGAAGTAACCCTCATCGCCCCACTCGGCGCCCCATGAGTTCTTGATGAGCCAAT
ATGGGACGCCATTCTCCACACCATAACCAACCGCCAAAACCGCGTGGTTCACATCGTTAG
GGGTGGTTCCACAATGGTCACTAGTGTAAACTCCGCTCTTGTATTGCCTGAAACCGTCGA
TCACCTGAAAGGCGACACTGACGGGACGAACCAAACCGACGGCGTTTTTCAGTTCATCCT
CAGCATTCAGTGTGATGTTAACTGAGTCCTTAACCTGAACTGCGGCATTTTCAGGCTTGT
AATGGCAGGCGCCATTGACACCCTTGTAAGGGTAAGACTCCTCGGTGTCAATTCCACCAT
TGTATTTGATGTACTCAAATGCCTGGGATGGAAGACCTCCGCTGCACCCGAAATTGTTGT
ACGCACCGGCACAATCAACCAGCTGTTGCTCAGAAAGAGAGATGTTCTTTCCAGTGGCCT
GAGTATATGCTGCCTCAAGTGCTCCAGTAGTGCTGAAGGTCCAGCAGGAGCCGCAGTGGG
ACTGGTCTTTTACCGGGCTGACGATGCCATCCTTCCTCCAGTCTTTAGTCTCCGGGAGCG
CGTTGGCGTCCCGCATGAGGTGGTTGCCGGCGAGCGTGGCCGAGCAGGTCTGCGCGGCTC
CGAGCTTGGTGGCCTGGAACTCCTCCCAGCTCATGTCAGAGAAGCGGTT
>Locus_56_Transcript_5/7_Confidence_0.500_Length_1153
CCATCTTGAAGTAACCCTCATCGCCCCACTCGGCGCCCCATGAGTTCTTGATGAGCCAAT
ATGGGACGCCATTCTCCACACCATAACCAACCGCCAAAACCGCGTGGTTCACATCGTTAG
GGGTGGTTCCACAATGGTCACTAGTGTAAACTCCGCTCTTGTATTGCCTGAAACCGTCGA
TCACCTGAAAGGCGACACTGACGGGACGAACCAAACCGACGGCGTTTTTCAGTTCATCCT
CAGCATTCAGTGTGATGTTAACTGAGTCCTTAACCTGAACTGCGGCATTTTCAGGCTTGT
AATGGCAGGCGCCATTGACACCCTTGTAAGGGTAAGACTCCTCGGTGTCAATGCCACCAT
TGTATTTGATGTACTCAAACGCCTGGGATGGAAGGCCTCCGCTGCATCCGAAATTGTTGT
ACGCACCAGCACAGTCAACCAGCTGTTGCTCGGAAAGGGAGATGTTCTTTCCAGTGGCCT
GAGTATATGCTGCCTCAAGTGCTCCAGTAGTGCTGAAGGTCCAGCAGGAGCCGCAGTGGG
ACTGGTCTTTTACGGGGCTAACGATCCCATCCTTCCTCCAGTCTTTAGTCTCCGGGAGCG
CGTTGGCGTCCCGCATCAGGTGGTTGCCGGCGAGCGTGGCCGAGCAGGTCTGCGCGGCGC
CGAGCTTGGTGGCCTGGAACTCCTCCCAGCTCATGTCGGAGAAGCGGTTGATGCCGAGCT
TGTAGGAGAGGCCCTTCCGGTTGGTGGAGCGGACCTCCTGGAGGCTCTCGGAGAAGATCC
GGAACCGCCTCCGCACCTCCGCCGTGCTCTCGTAGCTCTTGCCGTACCTGACGGCGAAGC
GCGCGAAGCGGAGGGCGTGGCGGGTGCGGCCGAGGGCGGCGAGGACCGTGGACTCGAGCG
TGGAGGCGGCGCGGTCGGTGACGGGCCGGATCGGGTTGGAGTCGGCGAAGGAGGCGGCGG
CGACGGCGGCGGTGGCGAGGACGGCGAGCGCCACGAGGAGGATGCGGCCGTGGGCCATCT
CGCCGGCGATTGGGCGAACAGGTGTGTTACTGGGTCCGGCAGGGGAGCGAGGCGAGATGG
TAGGCGCGGGCTCGCGTCCCGGCGCCCGCGGTTTTATATGGAGCGTCGGGCCACGGCTCA
CCACTGGTTTGAG
>Locus_56_Transcript_6/7_Confidence_0.167_Length_760
CCTAGATTCCCCTAGTGCATTTAGTCCCCACCTTTAGTCTATCCATGGTATCTGCCGTGA
CACCACCACGACACTACACATGCAAATAAATATACTGAAGTCCGGCCACTTGTGTGGCAT
TGTAATTTTCTGCTGATATATGGTGAGATTCCTCTGTGAACTATGGATGGGCCATTTTAT
TTGCCCTGGAAATAAAACGTCGTATACATGTGAAACCCCCAGTAAATTGCTAGATTACCT
ATGCAACCATACAATACAGAAGAAGAGTATATGCAGGCACATGGCTCATTTCAGTCCTTA
TGGTTCCGTATTCACAACAAGGGTTCAGTTTCAGTTTATAGCACATCTTCCTCTTCATGT
CTTGCTCGGGCTGAAAACACATTATTGATGTCCTGCGAATCGACACTGAACTTGCTGACA
GGTGCTTCATGCTGCCACGACAGGGTACGAAGCGCAGGTAGCCACAGCACACATGTTCTT
CCCCAGTTCCATCTTGAAGTAACCCTCATCGCCCCACTCGGCGCCCCATGAGTTCTTGAT
GAGCCAATACGGGACGCCATTCTCCACACCATAACCAACCGCCAAAACAGCATGGTTCAC
ATCGTTAGGGGTGGTTCCACAATGGTCACTAGTGTAAACTCCGCTCTTGTACTGCCTGAA
ACCGTCGATCACCTGAAAGGCGACACTGACTGGGCGAACCAAACCGACGGCGTTTTTCAG
TTCATCCTCAGCATTCAGTGTGATGTTAACTGAGTCCTTA
>Locus_56_Transcript_7/7_Confidence_0.500_Length_1153
CCATCTTGAAGTAACCCTCATCGCCCCACTCGGCGCCCCATGAGTTCTTGATGAGCCAAT
ATGGGACGCCATTCTCCACACCATAACCAACCGCCAAAACCGCGTGGTTCACATCGTTAG
GGGTGGTTCCACAATGGTCACTAGTGTAAACTCCGCTCTTGTATTGCCTGAAACCGTCGA
TCACCTGAAAGGCGACACTGACGGGACGAACCAAACCGACGGCGTTTTTCAGTTCATCCT
CAGCATTCAGTGTGATGTTAACTGAGTCCTTAACCTGAACTGCGGCATTTTCAGGCTTGT
AATGGCAGGCGCCATTGACACCCTTGTAAGGGTAAGACTCCTCGGTGTCAATTCCACCAT
TGTATTTGATGTACTCAAATGCCTGGGATGGAAGACCTCCGCTGCACCCGAAATTGTTGT
ACGCACCGGCACAATCAACCAGCTGTTGCTCAGAAAGAGAGATGTTCTTTCCAGTGGCCT
GAGTATATGCTGCCTCAAGTGCTCCAGTAGTGCTGAAGGTCCAGCAGGAGCCGCAGTGGG
ACTGGTCTTTTACGGGGCTAACGATCCCATCCTTCCTCCAGTCTTTAGTCTCCGGGAGCG
CGTTGGCGTCCCGCATCAGGTGGTTGCCGGCGAGCGTGGCCGAGCAGGTCTGCGCGGCGC
CGAGCTTGGTGGCCTGGAACTCCTCCCAGCTCATGTCGGAGAAGCGGTTGATGCCGAGCT
TGTAGGAGAGGCCCTTCCGGTTGGTGGAGCGGACCTCCTGGAGGCTCTCGGAGAAGATCC
GGAACCGCCTCCGCACCTCCGCCGTGCTCTCGTAGCTCTTGCCGTACCTGACGGCGAAGC
GCGCGAAGCGGAGGGCGTGGCGGGTGCGGCCGAGGGCGGCGAGGACCGTGGACTCGAGCG
TGGAGGCGGCGCGGTCGGTGACGGGCCGGATCGGGTTGGAGTCGGCGAAGGAGGCGGCGG
CGACGGCGGCGGTGGCGAGGACGGCGAGCGCCACGAGGAGGATGCGGCCGTGGGCCATCT
CGCCGGCGATTGGGCGAACAGGTGTGTTACTGGGTCCGGCAGGGGAGCGAGGCGAGATGG
TAGGCGCGGGCTCGCGTCCCGGCGCCCGCGGTTTTATATGGAGCGTCGGGCCACGGCTCA
CCACTGGTTTGAG
>Locus_57_Transcript_1/9_Confidence_0.636_Length_3015
CAAGACACCAAACCCAGCTGAGCTACGGCGGCTGCCAGAGGCAAAGCACCCGAAGCTTCT
CTTGCCTCGCCATCGGCTGTCGCCCCGCGGGTGTAGTTTGCGATCTAGATCTCGGAGCCA
GTAGTGACCGGAATATAAAAGGTCGGGTCGGAGATGAGTGTTGTGGGTTTTGATCTGGGC
AATGAGAGCTGCATTGTTGGTGTGGCGCGGCAGCGTGGTATCGATGTGGTCCTCAACGAA
GAGTCCAAGCGGGAGACCCCAGCTATTGTCTGCTTTGGCGACAAGCAGCGATTCATTGGC
ACTGCAGGCGCGGCCAACTCCACCATGAACCCCAAGAACTCCATCTCCCAGATCAAGCGC
TTACTGGGACGCAAATTTGCTGATCCTGAGCTCCAGCATGATATCCAGTCCTTCCCATTC
CGTGTCTCTGAGGGCCCTGATGGGTTCCCACTTGTTCACGCTCGGTATCTTGGGGAGGAT
CGCTCATTCACCCCCACGCAGCTGCTTGCCATGGTGCTGTCTAATTTGAAGGCTATTGCT
GAGGGTAACCTGAACTCTGCTGTTATTGACTGCTGTATCGGTATCCCGGTGTATTTTACT
GACCTGCAGCGGAGGGCTGTTATTGATGCTGCAACTATTGCGGGTCTCAGGCCATTGCGC
TTGTTCCATGAGACCACTGCTACAGCGTTGGCATATGGGATCTACAAGACTGATCTCCCT
GAGAGCGACCAGCTGAATGTGGCATTTGTTGATGTCGGGCATGCCAGCATGCAGGTCAGC
ATTGTCGGGTACAAGAAGGGGCAGCTTAAGATGTTATCACATGCATATGACCGTTCTCTT
GGTGGAAGGGACTTTGATGAAGCCTTGTTTAAGCATTTTGCGGCGAAATTTAAGGAGGAA
TATAAAATTGATGTCTACCAGAATGCCCGTGCCTGCATTAGGTTGCGTGTGGCTTGTGAG
AAGCTCAAGAAGATGCTGAGCGCCAATCCTGAGGCACCCATGAACATTGAGTGCTTGATG
GATGAGAAGGATGTACGAGGGTTCATTAAGAGGGATGAGTTTGAACAGATCAGCGCCCCA
GTACTAGAACGTGTTAAAGGGCCACTCGAGAAGGCTTTGGCTGAAGCTGGCTTGACGACA
GAAGATGTGCACTTTGTTGAGGTTGTTGGATCAGGCTCTCGTGTTCCTGCAGTGATGAAG
ATTATCACTGAATTCTTTGGGAAGGAACCAAGGAGAACTATGAATGCAAGTGAATGTGTT
GCCCGGGGATGTGCTCTTCAGTGCGCTATTCTTAGCCCCACGTTCAAAGTGAGGGAGTTT
CAGGTTAATGAAGGGTTTCCCTTTTCAGTTGCTTTATCATGGAAGCCAGATGCTCAGAAC
AATGAATCCCAACAAACTGTTGTATTCCCAAAGGGGAATGCAATCCCTAGCATCAAGGCT
CTGACCTTCTATAGGTCCAACACATTTGCAGTGGATGTTTTGAATGTTGATACTGATGAT
TTGCAAATAACACAGAAAATTAGCACGTACACGATTGGCCCTTTCCAATCGAGCAAAGGC
GAGAAGGCTAAACTGAAAGTGAAAGTTCGTCTCAACATCCATGGGGTTGTCTCTCTTGAA
TCAGCAATGATGTTGGAAGAGGAGGAAGTAGAAGTTCCGGTTTCAGCTACAAGTGAGGCA
CCCAAGGATGCTACTAAAATGGACACAGATGATGCACCACGTGATGATGACAATATGCAA
GAACCTAAAGTTCCTACAGATACCACCGAGGGTGCTGCTGAAAATGGGGCAGGTGAATCT
GAGGAAAAAACTGTTCCAATGGAGACTGACACAAAGGTCGAGCCAACAAAAAAGAAAGTT
AAGAAGACAAATGTTCCAGTCGCTGAAACAGTGTATGGTGCGATGGCCGCTGATGAGCTG
GAGAAAGCTGTTGAGAAAGAGTATGAAATGGCTCTTCAGGACAGAGTGATGGAAGAAACC
AAGGACAAGAAGAATTCTGTGGAGGCTTATGTTTATGACATGCGCAACAAGCTCAATGAG
AAGTACAATGAGTTTGTCATGTCAGAGGACATTGAAGGATTGATGACTAAGCTTCAGGAG
GTTGAGGATTGGCTGTATGAAGATGGTGAGGATGAGACCAAGGGTGTCTATGTCGCAAAG
TTAGAAGAACTTAAAAAGGTCGGCGGTCCTATTGAAGCGCGCTACAGAGAGTGGACTGAA
AGAGGTCCGGCTCTTGAGCAACTGATGTACTGCATCCGTAGTTTTAGAGAGGCTGCATTG
TCTAATGATCAAAAGTTTGATCACATAGACATATCAGAGAAACAGAAGGTTATTAATGAG
TGCTCAGACGCAGAGGCCTGGCTATTTGAGAAAAAGCAGCAGCAAGATGCTCTACCGAAG
CATGCTAATCCTGTCCTCCTTGTTTCTGACATAAAGAAAAAGGCTGAAGCGGTTGACAGG
TTCTGCAAACCGATTATGACCAAGCCAAAGCCAGCACCAAAGCCTCAGACCCCACCACCA
GCGGAGACCCCAGCACCTGAGGCTCAAACTCCGGAACCAGAATCAAGTGGAGCCAGTGAG
CCTGGCGAGGCGGCCAGCGAAGGAGCTGATCAGGAGGAGGCTACTGCGGAGCAAATGGAC
ATGGACAAAGCCGATCCTTCCCAAGCATGAGGACTGTAGATCAGAGGAGATTTTATGTCA
ATGATCGGTTGCATTCTCCTGTGCTTTTGGTCTGCTAGGGCAACAAACTAGGAGGAACGG
TTGTTTTACATACGTTGTGAGGGATATGTAATGGAACATGGAGAGTTCTGCGGTGTTTCT
AGCTGTATTGGTCAGTAAGAACAGCCTTTTCTTTTTCGACTGGTGAATTGGACGAAGCAT
GCAGGATAAGGGCACCCTTCCAGGTTTTGGTGACCCGTTGTCTCTGTGTAATTTTTATTG
AGATGGTCCATAACGTTGTAATTTTACATACGTTGGTCCATGACGATTCAGAAATTTTTG
GTCACTGTTCAAAAG
>Locus_57_Transcript_2/9_Confidence_0.636_Length_3108
CAAGACACCAAACCCAGCTGAGCTACGGCGGCTGCCAGAGGCAAAGCACCCGAAGCTTCT
CTTGCCTCGCCATCGGCTGTCGCCCCGCGGGTGTAGTTTGCGATCTAGATCTCGGAGCCA
GTAGTGACCGGAATATAAAAGGTCGGGTCGGAGATGAGTGTTGTGGGTTTTGATCTGGGC
AATGAGAGCTGCATTGTTGGTGTGGCGCGGCAGCGTGGTATCGATGTGGTCCTCAACGAA
GAGTCCAAGCGGGAGACCCCAGCTATTGTCTGCTTTGGCGACAAGCAGCGATTCATTGGC
ACTGCAGGCGCGGCCAACTCCACCATGAACCCCAAGAACTCCATCTCCCAGATCAAGCGC
TTACTGGGACGCAAATTTGCTGATCCTGAGCTCCAGCATGATATCCAGTCCTTCCCATTC
CGTGTCTCTGAGGGCCCTGATGGGTTCCCACTCGTCCACGCTCGGTATCTGGGGGAGGAG
CGCTCATTCACCCCCACACAGCTGCTTGCCATGGTGCTGTCCAATTTGAAGGCTATTGCT
GAGGGTAACCTGAACTCTGCTGTTATTGACTGCTGTATCGGTATCCCGGTGTATTTTACT
GACCTGCAGCGGAGGGCTGTTATTGATGCTGCAACTATTGCGGGTCTCAGGCCATTGCGC
TTGTTCCATGAGACCACTGCTACAGCGTTGGCATATGGGATCTACAAGACTGATCTCCCT
GAGAGCGACCAGCTGAATGTGGCATTTGTTGATGTCGGGCATGCCAGCATGCAGGTCAGC
ATTGTCGGGTACAAGAAGGGGCAGCTTAAGATGTTATCACATGCATATGACCGTTCTCTT
GGTGGAAGGGACTTTGATGAAGCCTTGTTTAAGCATTTTGCGGCGAAATTTAAGGAGGAA
TATAAAATTGATGTCTACCAGAATGCCCGTGCCTGCATTAGGTTGCGTGTGGCTTGTGAG
AAGCTCAAGAAGATGCTGAGCGCCAATCCTGAGGCACCCATGAACATTGAGTGCTTGATG
GATGAGAAGGATGTACGAGGGTTCATTAAGAGGGATGAGTTTGAACAGATCAGCGCCCCA
GTACTAGAACGTGTTAAAGGGCCACTCGAGAAGGCTTTGGCTGAAGCTGGCTTGACGACA
GAAGATGTGCACTTTGTTGAGGTTGTTGGATCAGGCTCTCGTGTTCCTGCAGTGATGAAG
ATTATCACTGAATTCTTTGGGAAGGAACCAAGGAGAACTATGAATGCAAGTGAATGTGTT
GCCCGGGGATGTGCTCTTCAGTGCGCTATTCTTAGCCCCACGTTCAAAGTGAGGGAGTTT
CAGGTTAATGAAGGGTTTCCCTTTTCAGTTGCTTTATCATGGAAGCCAGATGCTCAGAAC
AATGAATCCCAACAAACTGTTGTATTCCCAAAGGGGAATGCAATCCCTAGCATCAAGGCT
CTGACCTTCTATAGGTCCAACACATTTGCAGTGGATGTTTTGAATGTTGATACTGATGAT
TTGCAAATAACACAGAAAATTAGCACGTACACGATTGGCCCTTTCCAATCGAGCAAAGGC
GAGAAGGCTAAACTGAAAGTGAAAGTTCGTCTCAACATCCATGGGGTTGTCTCTCTTGAA
TCAGCAATGATGTTGGAAGAGGAGGAAGTAGAAGTTCCGGTTTCAGCTACAAGTGAGGCA
CCCAAGGATGCTACTAAAATGGACACAGATGATGCACCACGTGATGATGACAATATGCAA
GAACCTAAAGTTCCTACAGATACCACCGAGGGTGCTGCTGAAAATGGGGCAGGTGAATCT
GAGGAAAAAACTGTTCCAATGGAGACTGACACAAAGGTCGAGCCAACAAAAAAGAAAGTT
AAGAAGACAAATGTTCCAGTCGCTGAAACAGTGTATGGTGCGATGGCCGCTGATGAGCTG
GAGAAAGCTGTTGAGAAAGAGTATGAAATGGCTCTTCAGGACAGAGTGATGGAAGAAACC
AAGGACAAGAAGAATTCTGTGGAGGCTTATGTTTATGACATGCGCAACAAGCTCAATGAG
AAGTACAATGAGTTTGTCATGTCAGAGGACATTGAAGGATTGATGACTAAGCTTCAGGAG
GTTGAGGATTGGCTGTATGAAGATGGTGAGGATGAGACCAAGGGTGTCTATGTCGCAAAG
TTAGAAGAACTTAAAAAGGTCGGCGGTCCTATTGAAGCGCGCTACAGAGAGTGGACTGAA
AGAGGTCCGGCTCTTGAGCAACTGATGTACTGCATCCGTAGTTTTAGAGAGGCTGCATTG
TCTAATGATCAAAAGTTTGATCACATAGACATATCAGAGAAACAGAAGGTTATTAATGAG
TGCTCAGACGCAGAGGCCTGGCTATTTGAGAAAAAGCAGCAGCAAGATGCTCTACCGAAG
CATGCTAATCCTGTCCTCCTTGTTTCTGACATAAAGAAAAAGGCTGAAGCGGTTGACAGG
TTCTGCAAACCGATTATGACCAAGCCAAAGCCAGCACCAAAGCCTCAGACCCCACCACCA
GCGGAGACCCCAGCACCTGAGGCTCAAACTCCGGAACCAGAATCAAGTGGAGCCAGTGAG
CCTGGCGAGGCGGCCAGCGAAGGAGCTGATCAGGAGGAGGCTACTGCGGAGCAAATGGAC
ATGGACAAAGCCGATCCTTCCCAAGCATGAGGACTGTAGATCAGAGGAGATTTTATGTCA
ATGATCGGTTGCATTCTCCTGTGCTTTTGGTCTGCTAGGGCAACAAACTAGGAGGAACGG
TTGTTTTACATACGTTGTGAGGGATATGTAATGGAACATGGAGAGTTCTGCGGTGTTTCT
AGCTGTATTGGTCAGTAAGAACAGCCTTTTCTTTTTCGACTGGTGAACTGGACGAAGCAT
GCAGGATAAGGGCACCCTTCCAGGTTTTGGTGACCCGTTGTCTGTGTAATTTTTATTGAG
ATGGTCCATAACGTTGTAATTTTACATACGTTGGTTGGTCCATGACGATTCAGAAATTTT
TGGTCACTGTTCAAAAGATTTCACCAGTTCTTAGCTGAAATGGTCTATTCTGTGGATAGA
GTTGTACTCCCTCTGTTTGGAAATAAGTGACTTGGGTGGAAATAAGTG
>Locus_57_Transcript_3/9_Confidence_0.636_Length_3075
CCAGAAGCAAAGCACCCGAAGCTTCTCTGGCCTCGCCATCGGCTGTCGCCCCGCGGGTGT
AGTTTTGCGATCTAGATCTCGGAACAAGTAGTGACCGGAATATAAAAGGACGTGTCGGAG
ATGAGTGTTGTGGGTTTTGATCTGGGCAATGAGAGCTGCATTGTGGGTGTGGCGCGGCAG
CGTGGTATCGATGTGGTCCTCAACGAAGAGTCCAAGCGGGAGACCCCAGCTATTGTCTGC
TTTGGCGACAAGCAGCGATTCATTGGCACTGCAGGCGCGGCCAACTCCACCATGAACCCC
AAGAACTCCATCTCCCAGATCAAGCGCTTACTGGGACGCAAATTTGCTGATCCTGAGCTC
CAGCATGATATCCAGTCCTTCCCATTCCGTGTCTCTGAGGGCCCTGATGGGTTCCCACTT
GTTCACGCTCGGTATCTTGGGGAGGATCGCTCATTCACCCCCACGCAGCTGCTTGCCATG
GTGCTGTCTAATTTGAAGGCTATTGCTGAGGGTAACCTGAACTCTGCTGTTATTGACTGC
TGTATCGGTATCCCGGTGTATTTTACTGACCTGCAGCGGAGGGCTGTTATTGATGCTGCA
ACTATTGCGGGTCTCAGGCCATTGCGCTTGTTCCATGAGACCACTGCTACAGCGTTGGCA
TATGGGATCTACAAGACTGATCTCCCTGAGAGCGACCAGCTGAATGTGGCATTTGTTGAT
GTCGGGCATGCCAGCATGCAGGTCAGCATTGTCGGGTACAAGAAGGGGCAGCTTAAGATG
TTATCACATGCATATGACCGTTCTCTTGGTGGAAGGGACTTTGATGAAGCCTTGTTTAAG
CATTTTGCGGCGAAATTTAAGGAGGAATATAAAATTGATGTCTACCAGAATGCCCGTGCC
TGCATTAGGTTGCGTGTGGCTTGTGAGAAGCTCAAGAAGATGCTGAGCGCCAATCCTGAG
GCACCCATGAACATTGAGTGCTTGATGGATGAGAAGGATGTACGAGGGTTCATTAAGAGG
GATGAGTTTGAACAGATCAGCGCCCCAGTACTAGAACGTGTTAAAGGGCCACTCGAGAAG
GCTTTGGCTGAAGCTGGCTTGACGACAGAAGATGTGCACTTTGTTGAGGTTGTTGGATCA
GGCTCTCGTGTTCCTGCAGTGATGAAGATTATCACTGAATTCTTTGGGAAGGAACCAAGG
AGAACTATGAATGCAAGTGAATGTGTTGCCCGGGGATGTGCTCTTCAGTGCGCTATTCTT
AGCCCCACGTTCAAAGTGAGGGAGTTTCAGGTTAATGAAGGGTTTCCCTTTTCAGTTGCT
TTATCATGGAAGCCAGATGCTCAGAACAATGAATCCCAACAAACTGTTGTATTCCCAAAG
GGGAATGCAATCCCTAGCATCAAGGCTCTGACCTTCTATAGGTCCAACACATTTGCAGTG
GATGTTTTGAATGTTGATACTGATGATTTGCAAATAACACAGAAAATTAGCACGTACACG
ATTGGCCCTTTCCAATCGAGCAAAGGCGAGAAGGCTAAACTGAAAGTGAAAGTTCGTCTC
AACATCCATGGGGTTGTCTCTCTTGAATCAGCAATGATGTTGGAAGAGGAGGAAGTAGAA
GTTCCGGTTTCAGCTACAAGTGAGGCACCCAAGGATGCTACTAAAATGGACACAGATGAT
GCACCACGTGATGATGACAATATGCAAGAACCTAAAGTTCCTACAGATACCACCGAGGGT
GCTGCTGAAAATGGGGCAGGTGAATCTGAGGAAAAAACTGTTCCAATGGAGACTGACACA
AAGGTCGAGCCAACAAAAAAGAAAGTTAAGAAGACAAATGTTCCAGTCGCTGAAACAGTG
TATGGTGCGATGGCCGCTGATGAGCTGGAGAAAGCTGTTGAGAAAGAGTATGAAATGGCT
CTTCAGGACAGAGTGATGGAAGAAACCAAGGACAAGAAGAATTCTGTGGAGGCTTATGTT
TATGACATGCGCAACAAGCTCAATGAGAAGTACAATGAGTTTGTCATGTCAGAGGACATT
GAAGGATTGATGACTAAGCTTCAGGAGGTTGAGGATTGGCTGTATGAAGATGGTGAGGAT
GAGACCAAGGGTGTCTATGTCGCAAAGTTAGAAGAACTTAAAAAGGTCGGCGGTCCTATT
GAAGCGCGCTACAGAGAGTGGACTGAAAGAGGTCCGGCTCTTGAGCAACTGATGTACTGC
ATCCGTAGTTTTAGAGAGGCTGCATTGTCTAATGATCAAAAGTTTGATCACATAGACATA
TCAGAGAAACAGAAGGTTATTAATGAGTGCTCAGACGCAGAGGCCTGGCTATTTGAGAAA
AAGCAGCAGCAAGATGCTCTACCGAAGCATGCTAATCCTGTCCTCCTTGTTTCTGACATA
AAGAAAAAGGCTGAAGCGGTTGACAGGTTCTGCAAACCGATTATGACCAAGCCAAAGCCA
GCACCAAAGCCTCAGACCCCACCACCAGCGGAGACCCCAGCACCTGAGGCTCAAACTCCG
GAACCAGAATCAAGTGGAGCCAGTGAGCCTGGCGAGGCGGCCAGCGAAGGAGCTGATCAG
GAGGAGGCTACTGCGGAGCAAATGGACATGGACAAAGCCGATCCTTCCCAAGCATGAGGA
CTGTAGATCAGAGGAGATTTTATGTCAATGATCGGTTGCATTCTCCTGTGCTTTTGGTCT
GCTAGGGCAACAAACTAGGAGGAACGGTTGTTTTACATACGTTGTGAGGGATATGTAATG
GAACATGGAGAGTTCTGCGGTGTTTCTAGCTGTATTGGTCAGTAAGAACAGCCTTTTCTT
TTTCGACTGGTGAACTGGACGAAGCATGCAGGATAAGGGCACCCTTCCAGGTTTTGGTGA
CCCGTTGTCTGTGTAATTTTTATTGAGATGGTCCATAACGTTGTAATTTTACATACGTTG
GTTGGTCCATGACGATTCAGAAATTTTTGGTCACTGTTCAAAAGATTTCACCAGTTCTTA
GCTGAAATGGTCTATTCTGTGGATAGAGTTGTACTCCCTCTGTTTGGAAATAAGTGACTT
GGGTGGAAATAAGTG
>Locus_57_Transcript_4/9_Confidence_0.591_Length_3037
CAAGACACCAAACCCAGCTGAGCTACGGCGGCTGCCAGAGGCAAAGCACCCGAAGCTTCT
CTTGCCTCGCCATCGGCTGTCGCCCCGCGGGTGTAGTTTGCGATCTAGATCTCGGAGCCA
GTAGTGACCGGAATATAAAAGGTCGGGTCGGAGATGAGTGTTGTGGGTTTTGATCTGGGC
AATGAGAGCTGCATTGTTGGTGTGGCGCGGCAGCGTGGTATCGATGTGGTCCTCAACGAA
GAGTCCAAGCGGGAGACCCCAGCTATTGTCTGCTTTGGCGACAAGCAGCGATTCATTGGC
ACTGCAGGCGCGGCCAACTCCACCATGAACCCCAAGAACTCCATCTCCCAGATCAAGCGC
TTACTGGGACGCAAATTTGCTGATCCTGAGCTCCAGCATGATATCCAGTCCTTCCCATTC
CGTGTCTCTGAGGGCCCTGATGGGTTCCCACTTGTTCACGCTCGGTATCTTGGGGAGGAT
CGCTCATTCACCCCCACGCAGCTGCTTGCCATGGTGCTGTCTAATTTGAAGGCTATTGCT
GAGGGTAACCTGAACTCTGCTGTTATTGACTGCTGTATCGGTATCCCGGTGTATTTTACT
GACCTGCAGCGGAGGGCTGTTATTGATGCTGCAACTATTGCGGGTCTCAGGCCATTGCGC
TTGTTCCATGAGACCACTGCTACAGCGTTGGCATATGGGATCTACAAGACTGATCTCCCT
GAGAGCGACCAGCTGAATGTGGCATTTGTTGATGTCGGGCATGCCAGCATGCAGGTCAGC
ATTGTCGGGTACAAGAAGGGGCAGCTTAAGATGTTATCACATGCATATGACCGTTCTCTT
GGTGGAAGGGACTTTGATGAAGCCTTGTTTAAGCATTTTGCGGCGAAATTTAAGGAGGAA
TATAAAATTGATGTCTACCAGAATGCCCGTGCCTGCATTAGGTTGCGTGTGGCTTGTGAG
AAGCTCAAGAAGATGCTGAGCGCCAATCCTGAGGCACCCATGAACATTGAGTGCTTGATG
GATGAGAAGGATGTACGAGGGTTCATTAAGAGGGATGAGTTTGAACAGATCAGCGCCCCA
GTACTAGAACGTGTTAAAGGGCCACTCGAGAAGGCTTTGGCTGAAGCTGGCTTGACGACA
GAAGATGTGCACTTTGTTGAGGTTGTTGGATCAGGCTCTCGTGTTCCTGCAGTGATGAAG
ATTATCACTGAATTCTTTGGGAAGGAACCAAGGAGAACTATGAATGCAAGTGAATGTGTT
GCCCGGGGATGTGCTCTTCAGTGCGCTATTCTTAGCCCCACGTTCAAAGTGAGGGAGTTT
CAGGTTAATGAAGGGTTTCCCTTTTCAGTTGCTTTATCATGGAAGCCAGATGCTCAGAAC
AATGAATCCCAACAAACTGTTGTATTCCCAAAGGGGAATGCAATCCCTAGCATCAAGGCT
CTGACCTTCTATAGGTCCAACACATTTGCAGTGGATGTTTTGAATGTTGATACTGATGAT
TTGCAAATAACACAGAAAATTAGCACGTACACGATTGGCCCTTTCCAATCGAGCAAAGGC
GAGAAGGCTAAACTGAAAGTGAAAGTTCGTCTCAACATCCATGGGGTTGTCTCTCTTGAA
TCAGCAATGATGTTGGAAGAGGAGGAAGTAGAAGTTCCGGTTTCAGCTACAAGTGAGGCA
CCCAAGGATGCTACTAAAATGGACACAGATGATGCACCACGTGATGATGACAATATGCAA
GAACCTAAAGTTCCTACAGATACCACCGAGGGTGCTGCTGAAAATGGGGCAGGTGAATCT
GAGGAAAAAACTGTTCCAATGGAGACTGACACAAAGGTCGAGCCAACAAAAAAGAAAGTT
AAGAAGACAAATGTTCCAGTCGCTGAAACAGTGTATGGTGCGATGGCCGCTGATGAGCTG
GAGAAAGCTGTTGAGAAAGAGTATGAAATGGCTCTTCAGGACAGAGTGATGGAAGAAACC
AAGGACAAGAAGAATTCTGTGGAGGCTTATGTTTATGACATGCGCAACAAGCTCAATGAG
AAGTACAATGAGTTTGTCATGTCAGAGGACATTGAAGGATTGATGACTAAGCTTCAGGAG
GTTGAGGATTGGCTGTATGAAGATGGTGAGGATGAGACCAAGGGTGTCTATGTCGCAAAG
TTAGAAGAACTTAAAAAGGTCGGCGGTCCTATTGAAGCGCGCTACAGAGAGTGGACTGAA
AGAGGTCCGGCTCTTGAGCAACTGATGTACTGCATCCGTAGTTTTAGAGAGGCTGCATTG
TCTAATGATCAAAAGTTTGATCACATAGACATATCAGAGAAACAGAAGGTTATTAATGAG
TGCTCAGACGCAGAGGCCTGGCTATTTGAGAAAAAGCAGCAGCAAGATGCTCTACCGAAG
CATGCTAATCCTGTCCTCCTTGTTTCTGACATAAAGAAAAAGGCTGAAGCGGTTGACAGG
TTCTGCAAACCGATTATGACCAAGCCAAAGCCAGCACCAAAGCCTCAGACCCCACCACCA
GCGGAGACCCCAGCACCTGAGGCTCAAACTCCGGAACCAGAATCAAGTGGAGCCAGTGAG
CCTGGCGAGGCGGCCAGCGAAGGAGCTGATCAGGAGGAGGCTACTGCGGAGCAAATGGAC
ATGGACAAAGCCGATCCTTCCCAAGCATGAGGACTGTAGATCAGAGGAGATTTTATGTCA
ATGATCGGTTGCATTCTCCTGTGCTTTTGGTCTGCTAGGGCAACAAACTAGGAGGAACGG
TTGTTTTTACATACGTTGTGAGGATATGTAATGGAACATGGAGAGTTCTGCGGTGTTTCT
AGTTGTATTGGTCAGTAAGAACTGCCTTTTCTTTTACGACTGGTGAATTGGACGATGCAT
GCAGGATTAAGGGCGCCCTTCCAGGTTTTGGTGACCCGTTGTCTCGGTGTAATTTTTATT
GAGATGGTCCACAACGTTGTAATTTTACGTATGGTGGTCCATGACGATTCAGAAATTTTT
GGTCACTGTTCAAAAGATTTCTTTACTTAAAAAAAAA
>Locus_57_Transcript_5/9_Confidence_0.636_Length_3109
CAAGACACCAAACCCAGCTGAGCTACGGCGGCTGCCAGAGGCAAAGCACCCGAAGCTTCT
CTTGCCTCGCCATCGGCTGTCGCCCCGCGGGTGTAGTTTGCGATCTAGATCTCGGAGCCA
GTAGTGACCGGAATATAAAAGGTCGGGTCGGAGATGAGTGTTGTGGGTTTTGATCTGGGC
AATGAGAGCTGCATTGTTGGTGTGGCGCGGCAGCGTGGTATCGATGTGGTCCTCAACGAA
GAGTCCAAGCGGGAGACCCCAGCTATTGTCTGCTTTGGCGACAAGCAGCGATTCATTGGC
ACTGCAGGCGCGGCCAACTCCACCATGAACCCCAAGAACTCCATCTCCCAGATCAAGCGC
TTACTGGGACGCAAATTTGCTGATCCTGAGCTCCAGCATGATATCCAGTCCTTCCCATTC
CGTGTCTCTGAGGGCCCTGATGGGTTCCCACTTGTTCACGCTCGGTATCTTGGGGAGGAT
CGCTCATTCACCCCCACGCAGCTGCTTGCCATGGTGCTGTCTAATTTGAAGGCTATTGCT
GAGGGTAACCTGAACTCTGCTGTTATTGACTGCTGTATCGGTATCCCGGTGTATTTTACT
GACCTGCAGCGGAGGGCTGTTATTGATGCTGCAACTATTGCGGGTCTCAGGCCATTGCGC
TTGTTCCATGAGACCACTGCTACAGCGTTGGCATATGGGATCTACAAGACTGATCTCCCT
GAGAGCGACCAGCTGAATGTGGCATTTGTTGATGTCGGGCATGCCAGCATGCAGGTCAGC
ATTGTCGGGTACAAGAAGGGGCAGCTTAAGATGTTATCACATGCATATGACCGTTCTCTT
GGTGGAAGGGACTTTGATGAAGCCTTGTTTAAGCATTTTGCGGCGAAATTTAAGGAGGAA
TATAAAATTGATGTCTACCAGAATGCCCGTGCCTGCATTAGGTTGCGTGTGGCTTGTGAG
AAGCTCAAGAAGATGCTGAGCGCCAATCCTGAGGCACCCATGAACATTGAGTGCTTGATG
GATGAGAAGGATGTACGAGGGTTCATTAAGAGGGATGAGTTTGAACAGATCAGCGCCCCA
GTACTAGAACGTGTTAAAGGGCCACTCGAGAAGGCTTTGGCTGAAGCTGGCTTGACGACA
GAAGATGTGCACTTTGTTGAGGTTGTTGGATCAGGCTCTCGTGTTCCTGCAGTGATGAAG
ATTATCACTGAATTCTTTGGGAAGGAACCAAGGAGAACTATGAATGCAAGTGAATGTGTT
GCCCGGGGATGTGCTCTTCAGTGCGCTATTCTTAGCCCCACGTTCAAAGTGAGGGAGTTT
CAGGTTAATGAAGGGTTTCCCTTTTCAGTTGCTTTATCATGGAAGCCAGATGCTCAGAAC
AATGAATCCCAACAAACTGTTGTATTCCCAAAGGGGAATGCAATCCCTAGCATCAAGGCT
CTGACCTTCTATAGGTCCAACACATTTGCAGTGGATGTTTTGAATGTTGATACTGATGAT
TTGCAAATAACACAGAAAATTAGCACGTACACGATTGGCCCTTTCCAATCGAGCAAAGGC
GAGAAGGCTAAACTGAAAGTGAAAGTTCGTCTCAACATCCATGGGGTTGTCTCTCTTGAA
TCAGCAATGATGTTGGAAGAGGAGGAAGTAGAAGTTCCGGTTTCAGCTACAAGTGAGGCA
CCCAAGGATGCTACTAAAATGGACACAGATGATGCACCACGTGATGATGACAATATGCAA
GAACCTAAAGTTCCTACAGATACCACCGAGGGTGCTGCTGAAAATGGGGCAGGTGAATCT
GAGGAAAAAACTGTTCCAATGGAGACTGACACAAAGGTCGAGCCAACAAAAAAGAAAGTT
AAGAAGACAAATGTTCCAGTCGCTGAAACAGTGTATGGTGCGATGGCCGCTGATGAGCTG
GAGAAAGCTGTTGAGAAAGAGTATGAAATGGCTCTTCAGGACAGAGTGATGGAAGAAACC
AAGGACAAGAAGAATTCTGTGGAGGCTTATGTTTATGACATGCGCAACAAGCTCAATGAG
AAGTACAATGAGTTTGTCATGTCAGAGGACATTGAAGGATTGATGACTAAGCTTCAGGAG
GTTGAGGATTGGCTGTATGAAGATGGTGAGGATGAGACCAAGGGTGTCTATGTCGCAAAG
TTAGAAGAACTTAAAAAGGTCGGCGGTCCTATTGAAGCGCGCTACAGAGAGTGGACTGAA
AGAGGTCCGGCTCTTGAGCAACTGATGTACTGCATCCGTAGTTTTAGAGAGGCTGCATTG
TCTAATGATCAAAAGTTTGATCACATAGACATATCAGAGAAACAGAAGGTTATTAATGAG
TGCTCAGACGCAGAGGCCTGGCTATTTGAGAAAAAGCAGCAGCAAGATGCTCTACCGAAG
CATGCTAATCCTGTCCTCCTTGTTTCTGACATAAAGAAAAAGGCTGAAGCGGTTGACAGG
TTCTGCAAACCGATTATGACCAAGCCAAAGCCAGCACCAAAGCCTCAGACCCCACCACCA
GCGGAGACCCCAGCACCTGAGGCTCAAACACCGGAACAAGAATCAAGTGGAGCCAGTGAG
CCTGGCGAGGCGGCCAGCGAGGGAGCTGATCAGGAGGAGGCTTCTGCAGAGCAAATGGAC
ACCGACAAAGCCGATCCTTCTCAAGCATGAGGACTGTCCGGTCAGAGGAGATTTTATGTC
AATGATCGGTTGCATTCTCCTGTGCTTTTGGTCTGCTAGGGCAACAAACTAGGAGGAACG
GTTGTTTTACATACGTTGTGAGGGATATGTAATGGAACATGGAGAGTTCTGCGGTGTTTC
TAGCTGTATTGGTCAGTAAGAACAGCCTTTTCTTTTTCGACTGGTGAACTGGACGAAGCA
TGCAGGATAAGGGCACCCTTCCAGGTTTTGGTGACCCGTTGTCTGTGTAATTTTTATTGA
GATGGTCCATAACGTTGTAATTTTACATACGTTGGTTGGTCCATGACGATTCAGAAATTT
TTGGTCACTGTTCAAAAGATTTCACCAGTTCTTAGCTGAAATGGTCTATTCTGTGGATAG
AGTTGTACTCCCTCTGTTTGGAAATAAGTGACTTGGGTGGAAATAAGTG
>Locus_57_Transcript_6/9_Confidence_0.636_Length_3108
CAAGACACCAAACCCAGCTGAGCTACGGCGGCTGCCAGAGGCAAAGCACCCGAAGCTTCT
CTTGCCTCGCCATCGGCTGTCGCCCCGCGGGTGTAGTTTGCGATCTAGATCTCGGAGCCA
GTAGTGACCGGAATATAAAAGGTCGGGTCGGAGATGAGTGTTGTGGGTTTTGATCTGGGC
AATGAGAGCTGCATTGTTGGTGTGGCGCGGCAGCGTGGTATCGATGTGGTCCTCAACGAA
GAGTCCAAGCGGGAGACCCCAGCTATTGTCTGCTTTGGCGACAAGCAGCGATTCATTGGC
ACTGCAGGCGCGGCCAACTCCACCATGAACCCCAAGAACTCCATCTCCCAGATCAAGCGC
TTACTGGGACGCAAATTTGCTGATCCTGAGCTCCAGCATGATATCCAGTCCTTCCCATTC
CGTGTCTCTGAGGGCCCTGATGGGTTCCCACTTGTTCACGCTCGGTATCTTGGGGAGGAT
CGCTCATTCACCCCCACGCAGCTGCTTGCCATGGTGCTGTCTAATTTGAAGGCTATTGCT
GAGGGTAACCTGAACTCTGCTGTTATTGACTGCTGTATCGGTATCCCGGTGTATTTTACT
GACCTGCAGCGGAGGGCTGTTATTGATGCTGCAACTATTGCGGGTCTCAGGCCATTGCGC
TTGTTCCATGAGACCACTGCTACAGCGTTGGCATATGGGATCTACAAGACTGATCTCCCT
GAGAGCGACCAGCTGAATGTGGCATTTGTTGATGTCGGGCATGCCAGCATGCAGGTCAGC
ATTGTCGGGTACAAGAAGGGGCAGCTTAAGATGTTATCACATGCATATGACCGTTCTCTT
GGTGGAAGGGACTTTGATGAAGCCTTGTTTAAGCATTTTGCGGCGAAATTTAAGGAGGAA
TATAAAATTGATGTCTACCAGAATGCCCGTGCCTGCATTAGGTTGCGTGTGGCTTGTGAG
AAGCTCAAGAAGATGCTGAGCGCCAATCCTGAGGCACCCATGAACATTGAGTGCTTGATG
GATGAGAAGGATGTACGAGGGTTCATTAAGAGGGATGAGTTTGAACAGATCAGCGCCCCA
GTACTAGAACGTGTTAAAGGGCCACTCGAGAAGGCTTTGGCTGAAGCTGGCTTGACGACA
GAAGATGTGCACTTTGTTGAGGTTGTTGGATCAGGCTCTCGTGTTCCTGCAGTGATGAAG
ATTATCACTGAATTCTTTGGGAAGGAACCAAGGAGAACTATGAATGCAAGTGAATGTGTT
GCCCGGGGATGTGCTCTTCAGTGCGCTATTCTTAGCCCCACGTTCAAAGTGAGGGAGTTT
CAGGTTAATGAAGGGTTTCCCTTTTCAGTTGCTTTATCATGGAAGCCAGATGCTCAGAAC
AATGAATCCCAACAAACTGTTGTATTCCCAAAGGGGAATGCAATCCCTAGCATCAAGGCT
CTGACCTTCTATAGGTCCAACACATTTGCAGTGGATGTTTTGAATGTTGATACTGATGAT
TTGCAAATAACACAGAAAATTAGCACGTACACGATTGGCCCTTTCCAATCGAGCAAAGGC
GAGAAGGCTAAACTGAAAGTGAAAGTTCGTCTCAACATCCATGGGGTTGTCTCTCTTGAA
TCAGCAATGATGTTGGAAGAGGAGGAAGTAGAAGTTCCGGTTTCAGCTACAAGTGAGGCA
CCCAAGGATGCTACTAAAATGGACACAGATGATGCACCACGTGATGATGACAATATGCAA
GAACCTAAAGTTCCTACAGATACCACCGAGGGTGCTGCTGAAAATGGGGCAGGTGAATCT
GAGGAAAAAACTGTTCCAATGGAGACTGACACAAAGGTCGAGCCAACAAAAAAGAAAGTT
AAGAAGACAAATGTTCCAGTCGCTGAAACAGTGTATGGTGCGATGGCCGCTGATGAGCTG
GAGAAAGCTGTTGAGAAAGAGTATGAAATGGCTCTTCAGGACAGAGTGATGGAAGAAACC
AAGGACAAGAAGAATTCTGTGGAGGCTTATGTTTATGACATGCGCAACAAGCTCAATGAG
AAGTACAATGAGTTTGTCATGTCAGAGGACATTGAAGGATTGATGACTAAGCTTCAGGAG
GTTGAGGATTGGCTGTATGAAGATGGTGAGGATGAGACCAAGGGAGTCTATGTTGCGAAG
TTGGAAGAACTTAAGAAGGTTGGTGGTCCTATTGAATCGCGCTACAAAGAGTGGACAGAG
AGAGGTCCAGCTCTTGAGCAACTGATGTACTGCATCCGTAGTTTCAGAGAGGCTGCATTG
TCTAATGATCAAAAGTTTGATCACATAGACATATCAGAGAAACAGAAGGTCGTTAATGAG
TGCTCGGAAGCAGAGGCCTGGCTGTTTGAGAAAAAGCAGCAGCAAGATGCTCTGCCGAAG
CATGCTAATCCTGTCCTCCTTGTTTCTGACATAAAGAAAAAGGCTGAAGCGGTTGACAGG
TTCTGCAAACCGATTATGACCAAGCCAAAGCCAGCACCAAAGCCTCAGACCCCACCACCA
GCGGAGACCCCAGCACCTGAGGCTCAAACTCCGGAACCAGAATCAAGTGGAGCCAGTGAG
CCTGGCGAGGCGGCCAGCGAAGGAGCTGATCAGGAGGAGGCTACTGCGGAGCAAATGGAC
ATGGACAAAGCCGATCCTTCCCAAGCATGAGGACTGTAGATCAGAGGAGATTTTATGTCA
ATGATCGGTTGCATTCTCCTGTGCTTTTGGTCTGCTAGGGCAACAAACTAGGAGGAACGG
TTGTTTTACATACGTTGTGAGGGATATGTAATGGAACATGGAGAGTTCTGCGGTGTTTCT
AGCTGTATTGGTCAGTAAGAACAGCCTTTTCTTTTTCGACTGGTGAACTGGACGAAGCAT
GCAGGATAAGGGCACCCTTCCAGGTTTTGGTGACCCGTTGTCTGTGTAATTTTTATTGAG
ATGGTCCATAACGTTGTAATTTTACATACGTTGGTTGGTCCATGACGATTCAGAAATTTT
TGGTCACTGTTCAAAAGATTTCACCAGTTCTTAGCTGAAATGGTCTATTCTGTGGATAGA
GTTGTACTCCCTCTGTTTGGAAATAAGTGACTTGGGTGGAAATAAGTG
>Locus_57_Transcript_7/9_Confidence_0.636_Length_3108
CAAGACACCAAACCCAGCTGAGCTACGGCGGCTGCCAGAGGCAAAGCACCCGAAGCTTCT
CTTGCCTCGCCATCGGCTGTCGCCCCGCGGGTGTAGTTTGCGATCTAGATCTCGGAGCCA
GTAGTGACCGGAATATAAAAGGTCGGGTCGGAGATGAGTGTTGTGGGTTTTGATCTGGGC
AATGAGAGCTGCATTGTTGGTGTGGCGCGGCAGCGTGGTATCGATGTGGTCCTCAACGAA
GAGTCCAAGCGGGAGACCCCAGCTATTGTCTGCTTTGGCGACAAGCAGCGATTCATTGGC
ACTGCAGGCGCGGCCAACTCCACCATGAACCCCAAGAACTCCATCTCCCAGATCAAGCGC
TTACTGGGACGCAAATTTGCTGATCCTGAGCTCCAGCATGATATCCAGTCCTTCCCATTC
CGTGTCTCTGAGGGCCCTGATGGGTTCCCACTTGTTCACGCTCGGTATCTTGGGGAGGAT
CGCTCATTCACCCCCACGCAGCTGCTTGCCATGGTGCTGTCTAATTTGAAGGCTATTGCT
GAGGGTAACCTGAACTCTGCTGTTATTGACTGCTGTATCGGTATCCCGGTGTATTTTACT
GACCTGCAGCGGAGGGCTGTTATTGATGCTGCAACTATTGCGGGTCTCAGGCCATTGCGC
TTGTTCCATGAGACCACTGCTACAGCGTTGGCATATGGGATCTACAAGACTGATCTCCCT
GAGAGCGACCAGCTGAATGTGGCATTTGTTGATGTCGGGCATGCCAGCATGCAGGTCAGC
ATTGTCGGGTACAAGAAGGGGCAGCTTAAGATGTTATCACATGCATATGACCGTTCTCTT
GGTGGAAGGGACTTTGATGAAGCCTTGTTTAAGCATTTTGCGGCGAAATTTAAGGAGGAA
TATAAAATTGATGTCTACCAGAATGCCCGTGCCTGCATTAGGTTGCGTGTGGCTTGTGAG
AAGCTCAAGAAGATGCTGAGCGCCAATCCTGAGGCACCCATGAACATTGAGTGCTTGATG
GATGAGAAGGATGTACGAGGGTTCATTAAGAGGGATGAGTTTGAACAGATCAGCGCCCCA
GTACTAGAACGTGTTAAAGGGCCACTCGAGAAGGCTTTGGCTGAAGCTGGCTTGACGACA
GAAGATGTGCACTTTGTTGAGGTTGTTGGATCAGGCTCTCGTGTTCCTGCAGTGATGAAG
ATTATCACTGAATTCTTTGGGAAGGAACCAAGGAGAACTATGAATGCAAGTGAATGTGTT
GCCCGGGGATGTGCTCTTCAGTGCGCTATTCTTAGCCCCACGTTCAAAGTGAGGGAGTTT
CAGGTTAATGAAGGGTTTCCCTTTTCAGTTGCTTTATCATGGAAGCCAGATGCTCAGAAC
AATGAATCCCAACAAACTGTTGTATTCCCAAAGGGGAATGCAATCCCTAGCATCAAGGCT
CTGACCTTCTATAGGTCCAACACATTTGCAGTGGATGTTTTGAATGTTGATACTGATGAT
TTGCAAATAACACAGAAAATTAGCACGTACACGATTGGCCCTTTTCAATCGAGCAAAGGT
GAGAAGGCTAAACTGAAAGTGAAAGTTCGTCTCAACATCCATGGGATTGTCTCTCTTGAA
TCAGCAACGATGCTGGAAGAGGAGGAAGTAGAAGTTCCAGTTTCAGCTACAAATGAGGCA
CCCAAAGATGCTACTAAAATGGACACAGATGATGCACCACGTGACGATGACAATATGCAA
GAACCTAAGGTCCCTACAGATACTGCCGAGGGTGCTGCTGAAAATGGGGCGGGTGAATCT
GAGGAAAAAACTGTTCCAATGGAGACTGACACAAAGGTCGAGCCAACAAAAAAGAAAGTT
AAGAAGACAAATGTTCCAGTCGCTGAAACAGTGTATGGTGCGATGGCCGCTGATGAGCTG
GAGAAAGCTGTTGAGAAAGAGTATGAAATGGCTCTTCAGGACAGAGTGATGGAAGAAACC
AAGGACAAGAAGAATTCTGTGGAGGCTTATGTTTATGACATGCGCAACAAGCTCAATGAG
AAGTACAATGAGTTTGTCATGTCAGAGGACATTGAAGGATTGATGACTAAGCTTCAGGAG
GTTGAGGATTGGCTGTATGAAGATGGTGAGGATGAGACCAAGGGTGTCTATGTCGCAAAG
TTAGAAGAACTTAAAAAGGTCGGCGGTCCTATTGAAGCGCGCTACAGAGAGTGGACTGAA
AGAGGTCCGGCTCTTGAGCAACTGATGTACTGCATCCGTAGTTTTAGAGAGGCTGCATTG
TCTAATGATCAAAAGTTTGATCACATAGACATATCAGAGAAACAGAAGGTTATTAATGAG
TGCTCAGACGCAGAGGCCTGGCTATTTGAGAAAAAGCAGCAGCAAGATGCTCTACCGAAG
CATGCTAATCCTGTCCTCCTTGTTTCTGACATAAAGAAAAAGGCTGAAGCGGTTGACAGG
TTCTGCAAACCGATTATGACCAAGCCAAAGCCAGCACCAAAGCCTCAGACCCCACCACCA
GCGGAGACCCCAGCACCTGAGGCTCAAACTCCGGAACCAGAATCAAGTGGAGCCAGTGAG
CCTGGCGAGGCGGCCAGCGAAGGAGCTGATCAGGAGGAGGCTACTGCGGAGCAAATGGAC
ATGGACAAAGCCGATCCTTCCCAAGCATGAGGACTGTAGATCAGAGGAGATTTTATGTCA
ATGATCGGTTGCATTCTCCTGTGCTTTTGGTCTGCTAGGGCAACAAACTAGGAGGAACGG
TTGTTTTACATACGTTGTGAGGGATATGTAATGGAACATGGAGAGTTCTGCGGTGTTTCT
AGCTGTATTGGTCAGTAAGAACAGCCTTTTCTTTTTCGACTGGTGAACTGGACGAAGCAT
GCAGGATAAGGGCACCCTTCCAGGTTTTGGTGACCCGTTGTCTGTGTAATTTTTATTGAG
ATGGTCCATAACGTTGTAATTTTACATACGTTGGTTGGTCCATGACGATTCAGAAATTTT
TGGTCACTGTTCAAAAGATTTCACCAGTTCTTAGCTGAAATGGTCTATTCTGTGGATAGA
GTTGTACTCCCTCTGTTTGGAAATAAGTGACTTGGGTGGAAATAAGTG
>Locus_57_Transcript_8/9_Confidence_0.636_Length_3108
CAAGACACCAAACCCAGCTGAGCTACGGCGGCTGCCAGAGGCAAAGCACCCGAAGCTTCT
CTTGCCTCGCCATCGGCTGTCGCCCCGCGGGTGTAGTTTGCGATCTAGATCTCGGAGCCA
GTAGTGACCGGAATATAAAAGGTCGGGTCGGAGATGAGTGTTGTGGGTTTTGATCTGGGC
AATGAGAGCTGCATTGTTGGTGTGGCGCGGCAGCGTGGTATCGATGTGGTCCTCAACGAA
GAGTCCAAGCGGGAGACCCCAGCTATTGTCTGCTTTGGCGACAAGCAGCGATTCATTGGC
ACTGCAGGCGCGGCCAACTCCACCATGAACCCCAAGAACTCCATCTCCCAGATCAAGCGC
TTACTGGGACGCAAATTTGCTGATCCTGAGCTCCAGCATGATATCCAGTCCTTCCCATTC
CGTGTCTCTGAGGGCCCTGATGGGTTCCCACTTGTTCACGCTCGGTATCTTGGGGAGGAT
CGCTCATTCACCCCCACGCAGCTGCTTGCCATGGTGCTGTCTAATTTGAAGGCTATTGCT
GAGGGTAACCTGAACTCTGCTGTTATTGACTGCTGTATCGGTATCCCGGTGTATTTTACT
GACCTGCAGCGGAGGGCTGTTATTGATGCTGCAACTATTGCGGGTCTCCGGCCATTGCGC
TTGTTCCATGAGACCACTGCTACAGCATTGGCATATGGGATCTACAAGACTGATCTCCCT
GAGAGCGACCAGCTCAATGTGGCATTTGTTGATGTCGGGCATGCCAGCATGCAGGTCAGC
ATTGTTGGGTACAAGAAGGGGCAGCTTAAGATGCTATCACATGCATATGACCGTTCACTT
GGTGGAAGAGACTTTGATGAAGCCTTGTTTAAGCATTTTGCGGCGAAATTCAAGGAGGAT
TATAAAATCGATGTCTACCAGAATGCCCGGGCCTGCATTAGGCTACGTGTGGCCTGTGAG
AAGCTCAAGAAGATGCTAAGCGCCAATCCTGAGGCACCCATGAACATTGAGTGCTTGATG
GATGAGAAGGATGTACGAGGGTTCATTAAGAGGGATGAGTTTGAACAGATCAGCGCCCCA
GTACTAGAACGTGTTAAAGGGCCACTCGAGAAGGCTTTGGCTGAAGCTGGCTTGACGACA
GAAGATGTGCACTTTGTTGAGGTTGTTGGATCAGGCTCTCGTGTTCCTGCAGTGATGAAG
ATTATCACTGAATTCTTTGGGAAGGAACCAAGGAGAACTATGAATGCAAGTGAATGTGTT
GCCCGGGGATGTGCTCTTCAGTGCGCTATTCTTAGCCCCACGTTCAAAGTGAGGGAGTTT
CAGGTTAATGAAGGGTTTCCCTTTTCAGTTGCTTTATCATGGAAGCCAGATGCTCAGAAC
AATGAATCCCAACAAACTGTTGTATTCCCAAAGGGGAATGCAATCCCTAGCATCAAGGCT
CTGACCTTCTATAGGTCCAACACATTTGCAGTGGATGTTTTGAATGTTGATACTGATGAT
TTGCAAATAACACAGAAAATTAGCACGTACACGATTGGCCCTTTCCAATCGAGCAAAGGC
GAGAAGGCTAAACTGAAAGTGAAAGTTCGTCTCAACATCCATGGGGTTGTCTCTCTTGAA
TCAGCAATGATGTTGGAAGAGGAGGAAGTAGAAGTTCCGGTTTCAGCTACAAGTGAGGCA
CCCAAGGATGCTACTAAAATGGACACAGATGATGCACCACGTGATGATGACAATATGCAA
GAACCTAAAGTTCCTACAGATACCACCGAGGGTGCTGCTGAAAATGGGGCAGGTGAATCT
GAGGAAAAAACTGTTCCAATGGAGACTGACACAAAGGTCGAGCCAACAAAAAAGAAAGTT
AAGAAGACAAATGTTCCAGTCGCTGAAACAGTGTATGGTGCGATGGCCGCTGATGAGCTG
GAGAAAGCTGTTGAGAAAGAGTATGAAATGGCTCTTCAGGACAGAGTGATGGAAGAAACC
AAGGACAAGAAGAATTCTGTGGAGGCTTATGTTTATGACATGCGCAACAAGCTCAATGAG
AAGTACAATGAGTTTGTCATGTCAGAGGACATTGAAGGATTGATGACTAAGCTTCAGGAG
GTTGAGGATTGGCTGTATGAAGATGGTGAGGATGAGACCAAGGGTGTCTATGTCGCAAAG
TTAGAAGAACTTAAAAAGGTCGGCGGTCCTATTGAAGCGCGCTACAGAGAGTGGACTGAA
AGAGGTCCGGCTCTTGAGCAACTGATGTACTGCATCCGTAGTTTTAGAGAGGCTGCATTG
TCTAATGATCAAAAGTTTGATCACATAGACATATCAGAGAAACAGAAGGTTATTAATGAG
TGCTCAGACGCAGAGGCCTGGCTATTTGAGAAAAAGCAGCAGCAAGATGCTCTACCGAAG
CATGCTAATCCTGTCCTCCTTGTTTCTGACATAAAGAAAAAGGCTGAAGCGGTTGACAGG
TTCTGCAAACCGATTATGACCAAGCCAAAGCCAGCACCAAAGCCTCAGACCCCACCACCA
GCGGAGACCCCAGCACCTGAGGCTCAAACTCCGGAACCAGAATCAAGTGGAGCCAGTGAG
CCTGGCGAGGCGGCCAGCGAAGGAGCTGATCAGGAGGAGGCTACTGCGGAGCAAATGGAC
ATGGACAAAGCCGATCCTTCCCAAGCATGAGGACTGTAGATCAGAGGAGATTTTATGTCA
ATGATCGGTTGCATTCTCCTGTGCTTTTGGTCTGCTAGGGCAACAAACTAGGAGGAACGG
TTGTTTTACATACGTTGTGAGGGATATGTAATGGAACATGGAGAGTTCTGCGGTGTTTCT
AGCTGTATTGGTCAGTAAGAACAGCCTTTTCTTTTTCGACTGGTGAACTGGACGAAGCAT
GCAGGATAAGGGCACCCTTCCAGGTTTTGGTGACCCGTTGTCTGTGTAATTTTTATTGAG
ATGGTCCATAACGTTGTAATTTTACATACGTTGGTTGGTCCATGACGATTCAGAAATTTT
TGGTCACTGTTCAAAAGATTTCACCAGTTCTTAGCTGAAATGGTCTATTCTGTGGATAGA
GTTGTACTCCCTCTGTTTGGAAATAAGTGACTTGGGTGGAAATAAGTG
>Locus_57_Transcript_9/9_Confidence_0.636_Length_3108
CAAGACACCAAACCCAGCTGAGCTACGGCGGCTGCCAGAGGCAAAGCACCCGAAGCTTCT
CTTGCCTCGCCATCGGCTGTCGCCCCGCGGGTGTAGTTTGCGATCTAGATCTCGGAGCCA
GTAGTGACCGGAATATAAAAGGTCGGGTCGGAGATGAGTGTTGTGGGTTTTGATCTGGGC
AATGAGAGCTGCATTGTTGGTGTGGCGCGGCAGCGTGGTATCGATGTGGTCCTCAACGAA
GAGTCCAAGCGGGAGACCCCAGCTATTGTCTGCTTTGGCGACAAGCAGCGATTCATTGGC
ACTGCAGGCGCGGCCAACTCCACCATGAACCCCAAGAACTCCATCTCCCAGATCAAGCGC
TTACTGGGACGCAAATTTGCTGATCCTGAGCTCCAGCATGATATCCAGTCCTTCCCATTC
CGTGTCTCTGAGGGCCCTGATGGGTTCCCACTTGTTCACGCTCGGTATCTTGGGGAGGAT
CGCTCATTCACCCCCACGCAGCTGCTTGCCATGGTGCTGTCTAATTTGAAGGCTATTGCT
GAGGGTAACCTGAACTCTGCTGTTATTGACTGCTGTATCGGTATCCCGGTGTATTTTACT
GACCTGCAGCGGAGGGCTGTTATTGATGCTGCAACTATTGCGGGTCTCAGGCCATTGCGC
TTGTTCCATGAGACCACTGCTACAGCGTTGGCATATGGGATCTACAAGACTGATCTCCCT
GAGAGCGACCAGCTGAATGTGGCATTTGTTGATGTCGGGCATGCCAGCATGCAGGTCAGC
ATTGTCGGGTACAAGAAGGGGCAGCTTAAGATGTTATCACATGCATATGACCGTTCTCTT
GGTGGAAGGGACTTTGATGAAGCCTTGTTTAAGCATTTTGCGGCGAAATTTAAGGAGGAA
TATAAAATTGATGTCTACCAGAATGCCCGTGCCTGCATTAGGTTGCGTGTGGCTTGTGAG
AAGCTCAAGAAGATGCTGAGCGCCAATCCTGAGGCACCCATGAACATTGAGTGCTTGATG
GATGAGAAGGATGTACGAGGGTTCATTAAGAGGGATGAGTTTGAACAGATCAGCGCCCCA
GTACTAGAACGTGTTAAAGGGCCACTCGAGAAGGCTTTGGCTGAAGCTGGCTTGACGACA
GAAGATGTGCACTTTGTTGAGGTTGTTGGATCAGGCTCTCGTGTTCCTGCAGTGATGAAG
ATTATCACTGAATTCTTTGGGAAGGAACCAAGGAGAACTATGAATGCAAGTGAATGTGTT
GCCCGGGGATGTGCTCTTCAGTGCGCTATTCTTAGCCCCACGTTCAAAGTGAGGGAGTTT
CAGGTTAATGAAGGGTTTCCCTTTTCAGTTGCTTTATCATGGAAGCCAGATGCTCAGAAC
AATGAATCCCAACAAACTGTTGTATTCCCAAAGGGGAATGCAATCCCTAGCATCAAGGCT
CTGACCTTCTATAGGTCCAACACATTTGCAGTGGATGTTTTGAATGTTGATACTGATGAT
TTGCAAATAACACAGAAAATTAGCACGTACACGATTGGCCCTTTCCAATCGAGCAAAGGC
GAGAAGGCTAAACTGAAAGTGAAAGTTCGTCTCAACATCCATGGGGTTGTCTCTCTTGAA
TCAGCAATGATGTTGGAAGAGGAGGAAGTAGAAGTTCCGGTTTCAGCTACAAGTGAGGCA
CCCAAGGATGCTACTAAAATGGACACAGATGATGCACCACGTGATGATGACAATATGCAA
GAACCTAAAGTTCCTACAGATACCACCGAGGGTGCTGCTGAAAATGGGGCAGGTGAATCT
GAGGAAAAAACTGTTCCAATGGAGACTGACACAAAGGTCGAGCCAACAAAAAAGAAAGTT
AAGAAGACAAATGTTCCAGTCGCTGAAACAGTGTATGGTGCGATGGCCGCTGATGAGCTG
GAGAAAGCTGTTGAGAAAGAGTATGAAATGGCTCTTCAGGACAGAGTGATGGAAGAAACC
AAGGACAAGAAGAATTCTGTGGAGGCTTATGTTTATGACATGCGCAACAAGCTCAATGAG
AAGTACAATGAGTTTGTCATGTCAGAGGACATTGAAGGATTGATGACTAAGCTTCAGGAG
GTTGAGGATTGGCTGTATGAAGATGGTGAGGATGAGACCAAGGGTGTCTATGTCGCAAAG
TTAGAAGAACTTAAAAAGGTCGGCGGTCCTATTGAAGCGCGCTACAGAGAGTGGACTGAA
AGAGGTCCGGCTCTTGAGCAACTGATGTACTGCATCCGTAGTTTTAGAGAGGCTGCATTG
TCTAATGATCAAAAGTTTGATCACATAGACATATCAGAGAAACAGAAGGTTATTAATGAG
TGCTCAGACGCAGAGGCCTGGCTATTTGAGAAAAAGCAGCAGCAAGATGCTCTACCGAAG
CATGCTAATCCTGTCCTCCTTGTTTCTGACATAAAGAAAAAGGCTGAAGCGGTTGACAGG
TTCTGCAAACCGATTATGACCAAGCCAAAGCCAGCACCAAAGCCTCAGACCCCACCACCA
GCGGAGACCCCAGCACCTGAGGCTCAAACTCCGGAACCAGAATCAAGTGGAGCCAGTGAG
CCTGGCGAGGCGGCCAGCGAAGGAGCTGATCAGGAGGAGGCTACTGCGGAGCAAATGGAC
ATGGACAAAGCCGATCCTTCCCAAGCATGAGGACTGTAGATCAGAGGAGATTTTATGTCA
ATGATCGGTTGCATTCTCCTGTGCTTTTGGTCTGCTAGGGCAACAAACTAGGAGGAACGG
TTGTTTTACATACGTTGTGAGGGATATGTAATGGAACATGGAGAGTTCTGCGGTGTTTCT
AGCTGTATTGGTCAGTAAGAACAGCCTTTTCTTTTTCGACTGGTGAACTGGACGAAGCAT
GCAGGATAAGGGCACCCTTCCAGGTTTTGGTGACCCGTTGTCTGTGTAATTTTTATTGAG
ATGGTCCATAACGTTGTAATTTTACATACGTTGGTTGGTCCATGACGATTCAGAAATTTT
TGGTCACTGTTCAAAAGATTTCACCAGTTCTTAGCTGAAATGGTCTATTCTGTGGATAGA
GTTGTACTCCCTCTGTTTGGAAATAAGTGACTTGGGTGGAAATAAGTG
>Locus_58_Transcript_1/3_Confidence_0.714_Length_223
TAAACAGATCATCGGTGTTTAGCCGATGGACCGGCGGTTGTAGCGGTAACAAATAAAATA
AAGGGTCACACATGTTAGTGCATAACCCTTTATTTTATTTGTTACCGCTACAACCGCCGG
TCCATCGGCTAAACACCGATGATCTGTTTATGTAGTACTATAGCCCTTGTAAGTCTTCTC
AGACCACACTGAGCGGGGTGGTGGCTACGGAGCAGTGCGGTGG
>Locus_58_Transcript_2/3_Confidence_0.714_Length_223
TAAACAGATCATCGGTGTTTAGCCGATGGACCGGCGGTTGTAGCGGTAACAAATAAAATA
AAGGGTCACACATGTTAGTGCATAACCCTTTATTTTATTTGTTACCGCTACAACCGCCGG
TCCATCGGCTAAACACCGATGATCTGTTTATGTAGTACTATAGCCCTTGTAAGTCTTCTC
AGACCACACCGAGCGGGGTGGTGGCTACGGAGCAGTGCGGCGG
>Locus_58_Transcript_3/3_Confidence_0.714_Length_223
TAAACAGATCATCGGTGTTTAGCCGATGGACCGGCGGTTGTAGCGGTAACAAATAAAATA
AAGGGTCACACATGTTAGTGCATAACCCTTTATTTTATTTGTTACCGCTACAACCGCCGG
TCCATCGGCTAAACACCGATGATCTGTTTATGTAGTACTATAGCCCTTGTAAGTCTTCTC
AGACCACACCGAGCGGGGTGGTGGCTACGGAGCAGTGCGGTGG
>Locus_59_Transcript_1/6_Confidence_0.625_Length_1542
TGGTGATCAGGACCTTATGCATGCTTTACTGTAGCTAAACATTGTGTATGGTTACACACA
AGTTGTCTGTAGTTGGTTAATTTTGACCACTTTTTATCAGACGATCTGATTAGTTATGAC
AATTGCTTTATAATACTAATGCCTGCTTGTAATACATCTGTGTTCTTATTGCAAATCCTG
GCAATACTGATGCTTGCTTTAATACCAATACCAATGCTGGTTATCCTGCAGATGAGCTCA
TCAAGAACGCCGCCTACATTGGCACCCCTGGCAAGGGTATCCTCGCTGCGGACGAGTCCA
CTGGCACCATCGGCAAGCGCTTCGCCAGCATCAACGTTGAGAACGTTGAGGACAACCGCC
GTGCCCTCCGTGAGCTCCTCTTCTGCACCCCTGGTGCCCTCCAGTACATCAGCGGTGTGA
TCCTCTTCGAGGAGACCCTCTACCAGAGCACCAAGGCTGGCAAGCCCTTCGTCGAGGTCC
TCAAGGAGGCCAATGTTCTCCCTGGCATCAAGGTGGACAAGGGCACCATCGAGCTCGCTG
GAACTGACAAGGAGACCACCACCCAGGGCCATGATGACCTTGGCAAGCGCTGCGCCAAGT
ACTACGAGGCTGGTGCCCGCTTCGCCAAGTGGCGTGCTGTCCTCAAGATCGGCCCCAACG
AGCCATCCCAGCTGTCCATTGACCAGAATGCTCAGGGTCTTGCTCGCTATGCCATCATCT
GCCAGGAGAACGGTCTGGTGCCCATTGTTGAGCCTGAGATCCTTGTTGATGGTCCTCATG
ACATTGACCGCTGTGCCTATGTGACCGAGGTGGTCCTTGCTGCCTGCTACAAAGCTCTCA
ATGACCAGCATGTTCTTCTTGAGGGTACCCTCCTGAAGCCCAACATGGTCACCCCTGGAT
CTGACTCCAAGAAGGTTGCCCCAGAGGTCATCGCCGAGTACACCGTCCGCACCCTCCAGA
GGACTGTCCCACCTGCAGTGCCTGCCATTGTCTTCCTCTCTGGTGGCCAGAGCGAGGAGG
AGGCGACCAAGAACCTCAACGCCATGAACAAGCTCCAGACCAAGAAGCCGTGGTCTCTGT
CCTTCTCCTTCGGGCGTGCCCTCCAGCAGAGCACCCTCAAGGCCTGGGGTGGCAAGGCGG
AGAATGTCGCGAATGCCCAGAAGGCGTTCCTGGTGAGGTGCAAGGCCAACTCCGAGGCCA
CCCTCGGCAAATACCAGGGCGACGCCACCCTCGGTGAGGGCGCCTCAGAGAGCCTCCACG
TCAAGGACTACAAGTACTGATCTGCCTTCGGCGCCGGTCCGTTTGGGCCTTCCTGCATAC
CAGTATTATTGTTTGGTTTTCTGAGTCCTATATATCTTCGGATATCGAACATCGTTTAAT
AATATGAAGCTTGTGCTTTCATAATACCTTAGTAGTTTTTTTGGTGTTGCTCTCCTTTAA
CTCAGGTGCTGGGTTTGGTAAATTGGAGCAGCTGGTTTTTGTTCTATCGTCCTGTAATTT
TGCTGCTTGAAACCGCAATGGGAAAAACCTTTTATATGCTGA
>Locus_59_Transcript_2/6_Confidence_0.625_Length_1542
TGGTGATCAGGACCTTATGCATGCTTTACTGTAGCTAAACATTGTGTATGGTTACACACA
AGTTGTCTGTAGTTGGTTAATTTTGACCACTTTTTATCAGACGATCTGATTAGTTATGAC
AATTGCTTTATAATACTAATGCCTGCTTGTAATACATCTGTGTTCTTATTGCAAATCCTG
GCAATACTGATGCTTGCTTTAATACCAATACCAATGCTGGTTATCCTGCAGATGAGCTCA
TCAAGAACGCCGCCTACATTGGCACCCCTGGCAAGGGTATCCTCGCTGCGGACGAGTCCA
CTGGCACCATCGGCAAGCGCTTCGCCAGCATCAACGTTGAGAACGTTGAGGACAACCGCC
GTGCCCTCCGTGAGCTCCTCTTCTGCACCCCTGGTGCCCTCCAGTACATCAGCGGTGTGA
TCCTCTTCGAGGAGACCCTCTACCAGAGCACAAAGGCTGGCAAGCCCTTCGTCGAGGTCC
TCCAGGAGGCCAATGTCCTCCCTGGCATCAAGGTTGACAAGGGCACCATCGAGCTCGCTG
GAACCGACAAGGAGACCACCACCCAGGGCCATGATGACCTTGGCAAGCGCTGCGCCAAGT
ACTACGAGGCTGGTGCCCGCTTCGCCAAGTGGCGTGCTGTCCTCAAGATCGGCCCCAACG
AGCCATCCCAGCTGTCCATTGACCAGAATGCTCAGGGTCTTGCTCGCTATGCCATCATCT
GCCAGGAGAACGGTCTGGTGCCCATTGTTGAGCCTGAGATCCTTGTTGATGGTCCTCATG
ACATTGACCGCTGTGCCTATGTGACCGAGGTGGTCCTTGCTGCCTGCTACAAAGCTCTCA
ATGACCAGCATGTTCTTCTTGAGGGTACCCTCCTGAAGCCCAACATGGTCACCCCTGGAT
CTGACTCCAAGAAGGTTGCCCCAGAGGTCATCGCCGAGTACACCGTCCGCACCCTCCAGA
GGACTGTCCCACCTGCAGTGCCTGCCATTGTCTTCCTCTCTGGTGGCCAGAGCGAGGAGG
AGGCGACCAAGAACCTCAACGCCATGAACAAGCTCCAGACCAAGAAGCCGTGGTCTCTGT
CCTTCTCCTTCGGGCGTGCCCTCCAGCAGAGCACCCTCAAGGCCTGGGGTGGCAAGGCGG
AGAACGTCGCGAATGCCCAGAAGGCATTCCTGGTCAGGTGCAAGGCCAACTCCGAGGCCA
CCCTTGGCAAGTACCAGGGCGATGCTACCCTTGGCGAGGGCGCCTCCGAGAGCCTCCACG
TCAAGGACTACAAGTACTGAGCTGCCTTCGGCGCCGGTCCGTTTGGGCCTTCCTGCATAC
CAGTATTATTGTTTGGTTTTCTGAGTCCTATATATCTTCGGATATCGAACATCGTTTAAT
AATATGAAGCTTGTGCTTTCATAATACCTTAGTAGTTTTTTTGGTGTTGCTCTCCTTTAA
CTCAGGTGCTGGGTTTGGTAAATTGGAGCAGCTGGTTTTTGTTCTATCGTCCTGTAATTT
TGCTGCTTGAAACCGCAATGGGAAAAACCTTTTATATGCTGA
>Locus_59_Transcript_3/6_Confidence_0.562_Length_1542
TGGTGATCAGGACCTTATGCATGCTTTACTGTAGCTAAACATTGTGTATGGTTACACACA
AGTTGTCTGTAGTTGGTTAATTTTGACCACTTTTTATCAGACGATCTGATTAGTTATGAC
AATTGCTTTATAATACTAATGCCTGCTTGTAATACATCTGTGTTCTTATTGCAAATCCTG
GCAATACTGATGCTTGCTTTAATACCAATACCAATGCTGGTTATCCTGCAGATGAGCTCA
TCAAGAACGCCGCCTACATTGGCACCCCTGGCAAGGGTATCCTCGCTGCGGACGAGTCCA
CTGGCACCATCGGCAAGCGCTTCGCCAGCATCAACGTTGAGAACGTTGAGGACAACCGCC
GTGCCCTCCGTGAGCTCCTCTTCTGCACCCCTGGTGCCCTCCAGTACATCAGCGGTGTGA
TCCTCTTCGAGGAGACCCTCTACCAGAGCACCAAGGCTGGCAAGCCCTTCGTCGAGGTCC
TCAAGGAGGCCAATGTTCTCCCTGGCATCAAGGTGGACAAGGGCACCATCGAGCTCGCTG
GAACTGACAAGGAGACCACCACCCAGGGCCATGATGACCTTGGCAAGCGCTGCGCCAAGT
ACTACGAGGCTGGTGCCCGCTTCGCCAAGTGGCGTGCTGTCCTCAAGATCGGCCCCAACG
AGCCATCCCAGCTGTCCATTGACCAGAATGCTCAGGGTCTTGCTCGCTATGCCATCATCT
GCCAGGAGAACGGTCTGGTGCCCATTGTTGAGCCTGAGATCCTTGTTGATGGTCCTCATG
ACATTGACCGCTGTGCCCACGTGACTGAGGTGGTCCTTGCTGCCTGCTACAAGGCTCTCA
ACGACCAGCATGTTCTCCTTGAGGGTACCCTCCTGAAGCCCAACATGGTTACCCCTGGAT
CTGACTCCAAGAAGGTTGCCCCTGAGGTCATCGCTGAGTACACCGTCCGCACCCTCCAGA
GGACCGTCCCACCTGCCGTGCCTGCCATTGTCTTCCTCTCTGGTGGACAGAGCGAGGAGG
AGGCGACCAAGAACCTCAACGCCATGAACAAGCTCCAGACCAAGAAGCCGTGGTCTCTGT
CCTTCTCCTTCGGGCGTGCCCTCCAGCAGAGCACCCTCAAGGCCTGGGGTGGCAAGGCGG
AGAACGTCGCGAATGCCCAGAAGGCATTCCTGGTCAGGTGCAAGGCCAACTCCGAGGCCA
CCCTTGGCAAGTACCAGGGCGATGCTACCCTTGGCGAGGGCGCCTCCGAGAGCCTCCACG
TCAAGGACTACAAGTACTGAGCTGCCTTCGGCGCCGGTCCGTTTGGGCCTTCCTGCATAC
CAGTATTATTGTTTGGTTTTCTGAGTCCTATATATCTTCGGATATCGAACATCGTTTAAT
AATATGAAGCTTGTGCTTTCATAATACCTTAGTAGTTTTTTTGGTGTTGCTCTCCTTTAA
CTCAGGTGCTGGGTTTGGTAAATTGGAGCAGCTGGTTTTTGTTCTATCGTCCTGTAATTT
TGCTGCTTGAAACCGCAATGGGAAAAACCTTTTATATGCTGA
>Locus_59_Transcript_4/6_Confidence_0.688_Length_1542
TGGTGATCAGGACCTTATGCATGCTTTACTGTAGCTAAACATTGTGTATGGTTACACACA
AGTTGTCTGTAGTTGGTTAATTTTGACCACTTTTTATCAGACGATCTGATTAGTTATGAC
AATTGCTTTATAATACTAATGCCTGCTTGTAATACATCTGTGTTCTTATTGCAAATCCTG
GCAATACTGATGCTTGCTTTAATACCAATACCAATGCTGGTTATCCTGCAGATGAGCTCA
TCAAGAACGCCGCCTACATTGGCACCCCTGGCAAGGGTATCCTCGCTGCGGACGAGTCCA
CTGGCACCATCGGCAAGCGCTTCGCCAGCATCAACGTTGAGAACGTTGAGGACAACCGCC
GTGCCCTCCGTGAGCTCCTCTTCTGCACCCCTGGTGCCCTCCAGTACATCAGCGGTGTGA
TCCTCTTCGAGGAGACCCTCTACCAGAGCACCAAGGCTGGCAAGCCCTTCGTCGAGGTCC
TCAAGGAGGCCAATGTTCTCCCTGGCATCAAGGTGGACAAGGGCACCATCGAGCTCGCTG
GAACTGACAAGGAGACCACCACCCAGGGCCATGATGACCTTGGCAAGCGCTGCGCCAAGT
ACTACGAGGCTGGTGCCCGCTTCGCCAAGTGGCGTGCTGTCCTCAAGATCGGCCCCAACG
AGCCATCCCAGCTGTCCATTGACCAGAATGCTCAGGGTCTTGCTCGCTATGCCATCATCT
GCCAGGAGAACGGTCTGGTGCCCATTGTTGAGCCTGAGATCCTTGTTGATGGTCCTCATG
ACATTGACCGCTGTGCCTATGTGACCGAGGTGGTCCTTGCTGCCTGCTACAAAGCTCTCA
ATGACCAGCATGTTCTTCTTGAGGGTACCCTCCTGAAGCCCAACATGGTCACCCCTGGAT
CTGACTCCAAGAAGGTTGCCCCAGAGGTCATCGCCGAGTACACCGTCCGCACCCTCCAGA
GGACTGTCCCACCTGCAGTGCCTGCCATTGTCTTCCTCTCTGGTGGCCAGAGCGAGGAGG
AGGCGACCAAGAACCTCAACGCCATGAACAAGCTCCAGACCAAGAAGCCGTGGTCTCTGT
CCTTCTCCTTCGGGCGTGCCCTCCAGCAGAGCACCCTCAAGGCCTGGGGTGGCAAGGCGG
AGAATGTCGCGAATGCCCAGAAGGCGTTCCTGGTGAGGTGCAAGGCCAACTCCGAGGCCA
CCCTCGGCAAGTACCAGGGCGATGCTACCCTTGGCGAGGGTGCCTCCGAGAGCCTCCACG
TCAAGGACTACAAGTACTAAGCTGCCTTCGGCGCCGGTCCGTTTGGGCCTTCCTGCATAC
CAGTATTATTGTTTGGTTTTCTGAGTCCTATATATCTTCGGATATCGAACATCGTTTAAT
AATATGAAGCTTGTGCTTTCATAATACCTTAGTAGTTTTTTTGGTGTTGCTCTCCTTTAA
CTCAGGTGCTGGGTTTGGTAAATTGGAGCAGCTGGTTTTTGTTCTATCGTCCTGTAATTT
TGCTGCTTGAAACCGCAATGGGAAAAACCTTTTATATGCTGA
>Locus_59_Transcript_5/6_Confidence_0.562_Length_1542
TGGTGATCAGGACCTTATGCATGCTTTACTGTAGCTAAACATTGTGTATGGTTACACACA
AGTTGTCTGTAGTTGGTTAATTTTGACCACTTTTTATCAGACGATCTGATTAGTTATGAC
AATTGCTTTATAATACTAATGCCTGCTTGTAATACATCTGTGTTCTTATTGCAAATCCTG
GCAATACTGATGCTTGCTTTAATACCAATACCAATGCTGGTTATCCTGCAGATGAGCTCA
TCAAGAACGCCGCCTACATTGGCACCCCTGGCAAGGGTATCCTCGCTGCGGACGAGTCCA
CTGGCACCATCGGCAAGCGCTTCGCCAGCATCAACGTTGAGAACGTTGAGGACAACCGCC
GTGCCCTCCGTGAGCTCCTCTTCTGCACCCCTGGTGCCCTCCAGTACATCAGCGGTGTGA
TCCTCTTCGAGGAGACCCTCTACCAGAGCACCAAGGCTGGCAAGCCCTTCGTCGAGGTCC
TCAAGGAGGCCAATGTTCTCCCTGGCATCAAGGTGGACAAGGGCACCATCGAGCTCGCTG
GAACTGACAAGGAGACCACCACCCAGGGCCATGATGACCTTGGCAAGCGCTGCGCCAAGT
ACTACGAGGCTGGTGCCCGCTTCGCCAAGTGGCGTGCTGTCCTCAAGATCGGCCCCAACG
AGCCATCCCAGCTGTCCATTGACCAGAATGCTCAGGGTCTTGCTCGCTATGCCATCATCT
GCCAGGAGAACGGTCTGGTGCCCATTGTTGAGCCTGAGATCCTTGTTGATGGTCCTCATG
ATATTGACCGCTGTGCCTATGTGACCGAGGTGGTCCTTGCTGCCTGCTACAAGGCTCTCA
ATGACCAGCATGTTCTCCTTGAGGGTACCCTCCTGAAGCCCAACATGGTCACCCCTGGAT
CTGACTCCAAGAAGGTTGCCCCAGAGGTCATCGCCGAGTACACCGTCCGCACCCTCCAGA
GGACTGTCCCACCTGCAGTGCCTGCCATTGTCTTCCTCTCTGGTGGCCAGAGCGAGGAGG
AGGCGACCAAGAACCTCAACGCCATGAACAAGCTCCAGACCAAGAAGCCGTGGTCTCTGT
CCTTCTCCTTCGGGCGTGCCCTCCAGCAGAGCACCCTCAAGGCCTGGGGTGGCAAGGCGG
AGAACGTCGCGAATGCCCAGAAGGCATTCCTGGTCAGGTGCAAGGCCAACTCCGAGGCCA
CCCTTGGCAAGTACCAGGGCGATGCTACCCTTGGCGAGGGCGCCTCCGAGAGCCTCCACG
TCAAGGACTACAAGTACTGAGCTGCCTTCGGCGCCGGTCCGTTTGGGCCTTCCTGCATAC
CAGTATTATTGTTTGGTTTTCTGAGTCCTATATATCTTCGGATATCGAACATCGTTTAAT
AATATGAAGCTTGTGCTTTCATAATACCTTAGTAGTTTTTTTGGTGTTGCTCTCCTTTAA
CTCAGGTGCTGGGTTTGGTAAATTGGAGCAGCTGGTTTTTGTTCTATCGTCCTGTAATTT
TGCTGCTTGAAACCGCAATGGGAAAAACCTTTTATATGCTGA
>Locus_59_Transcript_6/6_Confidence_0.625_Length_1542
TGGTGATCAGGACCTTATGCATGCTTTACTGTAGCTAAACATTGTGTATGGTTACACACA
AGTTGTCTGTAGTTGGTTAATTTTGACCACTTTTTATCAGACGATCTGATTAGTTATGAC
AATTGCTTTATAATACTAATGCCTGCTTGTAATACATCTGTGTTCTTATTGCAAATCCTG
GCAATACTGATGCTTGCTTTAATACCAATACCAATGCTGGTTATCCTGCAGATGAGCTCA
TCAAGAACGCCGCCTACATTGGCACCCCTGGCAAGGGTATCCTCGCTGCGGACGAGTCCA
CTGGCACCATCGGCAAGCGCTTCGCCAGCATCAACGTTGAGAACGTTGAGGACAACCGCC
GTGCCCTCCGTGAGCTCCTCTTCTGCACCCCTGGTGCCCTCCAGTACATCAGCGGTGTGA
TCCTCTTCGAGGAGACCCTCTACCAGAGCACCAAGGCTGGCAAGCCCTTCGTCGAGGTCC
TCAAGGAGGCCAATGTTCTCCCTGGCATCAAGGTGGACAAGGGCACCATCGAGCTCGCTG
GAACTGACAAGGAGACCACCACCCAGGGCCATGATGACCTTGGCAAGCGCTGCGCCAAGT
ACTACGAGGCTGGTGCCCGCTTCGCCAAGTGGCGTGCTGTCCTCAAGATCGGCCCCAACG
AGCCATCCCAGCTGTCCATTGACCAGAATGCTCAGGGTCTTGCTCGCTATGCCATCATCT
GCCAGGAGAACGGTCTGGTGCCCATTGTTGAGCCTGAGATCCTTGTTGATGGTCCTCATG
ACATTGACCGCTGTGCCTATGTGACCGAGGTGGTCCTTGCTGCCTGCTACAAAGCTCTCA
ATGACCAGCATGTTCTTCTTGAGGGTACCCTCCTGAAGCCCAACATGGTCACCCCTGGAT
CTGACTCCAAGAAGGTTGCCCCAGAGGTCATCGCCGAGTACACCGTCCGCACCCTCCAGA
GGACTGTCCCACCTGCAGTGCCTGCCATTGTCTTCCTCTCTGGTGGCCAGAGCGAGGAGG
AGGCGACCAAGAACCTCAACGCCATGAACAAGCTCCAGACCAAGAAGCCGTGGTCTCTGT
CCTTCTCCTTCGGGCGTGCCCTCCAGCAGAGCACCCTCAAGGCCTGGGGTGGCAAGGCGG
AGAACGTCGCGAATGCCCAGAAGGCATTCCTGGTCAGGTGCAAGGCCAACTCCGAGGCCA
CCCTTGGCAAGTACCAGGGCGATGCTACCCTTGGCGAGGGCGCCTCCGAGAGCCTCCACG
TCAAGGACTACAAGTACTGAGCTGCCTTCGGCGCCGGTCCGTTTGGGCCTTCCTGCATAC
CAGTATTATTGTTTGGTTTTCTGAGTCCTATATATCTTCGGATATCGAACATCGTTTAAT
AATATGAAGCTTGTGCTTTCATAATACCTTAGTAGTTTTTTTGGTGTTGCTCTCCTTTAA
CTCAGGTGCTGGGTTTGGTAAATTGGAGCAGCTGGTTTTTGTTCTATCGTCCTGTAATTT
TGCTGCTTGAAACCGCAATGGGAAAAACCTTTTATATGCTGA
>Locus_60_Transcript_1/4_Confidence_0.667_Length_974
GTCAAAATACAGGCTTGTTCTTCGGGGCTATTCGAACCAAACTCGTACATCCTCTCCAGA
CTCCACCCCATTTTTCGATTTCCCTTGTGCGGTCCGAGTACAGCGCGGTGGTGGCGGCGA
AGCGAGCGGACAGAGACAGGCAGAAGCCAGGGCAACGGTGCTGAGGCCACAGGTCGGCGA
AGATGAGCGGGAAGAAGGTCGCCGAGGTGGCCGTGAAAGCTGGGAGGGCGATCGACTGGG
ACGGCATGGCCAAGATGCTCGTCTCCGAGGAGGCGCGCAAGGAGTTCGCCACCCTCCGCC
GCACCTTCGAGGACGTCAACCACCAGCTCCAGACCAAGTACTCGCAGGAACCTCAACCAA
TTGACTGGGAGTACTACAGAAAAGGGATTGGATCTAAAGTGGTTGATATGTACAAAGAAG
CTTGTGACAGCATTGAGATCCCCAAGTTTGTCGACACTGTGACTCCTGAATACAAGCCAA
AGTTTGATGCTCTAGTGGCTGAACTGAAAGAGGCAGAGCAAATCTCTCTGAAAGAGTCTG
AGAGGATAGAGAAGGAGATCGCTGAACTCAAGGAAATGAAGAAAAAGATTAGCACAATGA
CAGCCGATGAATACTTTGAGAAGCATCCTGAGCTCAGGCAGAAGTTTGATGATGAAATCC
GTAACGATTACTGGGGATATTGAAACACACCCCAACTTTCTTTTTCTTTGAAGAACCAAT
AATTTGCTGTGTCTCAGTATGTAAAAATGAATTTCAGTTTCTGAAAGTTGCTGGTTGGTC
CCATGACATGTAGATGAGACACACTGAAATCCGAGCTGGTTTGAACTGAATCGGCTGTGC
TGGACATCGCCATTTTGAAGGCTGTCATTATACCTGGCAACAATGTTCTCTGTTTAGTTC
CTTTCAACTTGCATAAGAGGACTTCCGCAGATTTACTACCTCATTCTGTAGTTCCACAGC
TTATTAATTTCTGG
>Locus_60_Transcript_2/4_Confidence_0.667_Length_1034
GTCAAAATACAGGCTTGTTCTTCGGGGCTATTCGAACCAAACTCGTACATCCTCTCCAGA
CTCCACCCCATTTTTCGATTTCCCTTGTGCGGTCCGAGTACAGCGCGGTGGTGGCGGCGA
AGCGAGCGGACAGAGACAGGCAGAAGCCAGGGCAACGGTGCTGAGGCCACAGGTCGGCGA
AGATGAGCGGGAAGAAGGTCGCCGAGGTGGCCGTGAAAGCTGGGAGGGCGATCGACTGGG
ACGGCATGGCCAAGATGCTCGTCTCCGAGGAGTCGCGCAAGGAGTTCGCCACCCTCCGCC
GCACTTTCGAGGACCTCAACCACCAGCTCCAGACCAAGTACTCGCAGGAACCTCAACCAA
TTGACTGGGAGTACTACAGAAAAGGGATTGGATCTAAAGTGGTTGATATGTACAAAGAAG
CTTGTGACAGCATTGAGATCCCCAAGTTTGTCGACACTGTGACTCCTGAATACAAGCCAA
AGTTTGATGCTCTAGTGGCTGAACTGAAAGAGGCAGAGCAAATCTCTCTGAAAGAGTCTG
AGAGGATAGAGAAGGAGATCGCTGAACTCAAGGAAATGAAGAAAAAGATTAGCACAATGA
CAGCCGATGAATACTTTGAGAAGCATCCTGAGCTCAGGCAGAAGTTTGATGATGAAATCC
GTAACGATTACTGGGGATACTGAAGCACACCCCGACTTTCTTTTTCTTCGAAGAACCAAT
AATTTGCTGTGTCTCAGTATGTATAAATGAATTTCAGTTTTCCCAAGTTGTTGGTCGGTC
CCATGACATGTAGATGAGACGCACTGAAATAAGAGCTGGTTTGAACTGAATCGGTTGTGC
TGGACCTTGCCATTTTGAAGGCTCTCATTATACCTGGCAATGGTGTTCTCTGTTTAGTTC
CTTTCAACTTGCATAAGAGGACTTCCACAGATTTATTACCTCATTCTGTAGTTCCACAGC
TTATTATTTTCTGGGTATTGATGTTTTCCTATGGTGTTGATGTTGTGTTTGTAGAGCATC
TCATTATACCTGGA
>Locus_60_Transcript_3/4_Confidence_0.667_Length_974
GTCAAAATACAGGCTTGTTCTTCGGGGCTATTCGAACCAAACTCGTACATCCTCTCCAGA
CTCCACCCCATTTTTCGATTTCCCTTGTGCGGTCCGAGTACAGCGCGGTGGTGGCGGCGA
AGCGAGCGGACAGAGACAGGCAGAAGCCAGGGCAACGGTGCTGAGGCCACAGGTCGGCGA
AGATGAGCGGGAAGAAGGTCGCCGAGGTGGCCGTGAAAGCTGGGAGGGCGATCGACTGGG
ACGGCATGGCCAAGATGCTCGTCTCCGAGGAGTCGCGCAAGGAGTTCGCCACCCTCCGCC
GCACTTTCGAGGACCTCAACCACCAGCTCCAGACCAAGTACTCGCAGGAACCTCAACCAA
TTGACTGGGAGTACTACAGAAAAGGGATTGGATCTAAAGTGGTAGATATGTACAAAGAAG
CTTATGACAGCATTGAGATCCCCAAGTATGTTGACACCGTGACTCCTGAATACAAGCCAA
AGTTTGATGCTCTAGTGGTTGAACTGAAAGAGGCAGAGAAAATCTCTCTGAAAGAGTCTG
AGAGGATAGAGAAGGAGATTGCTGAACTCAAGGAAATGAAGAAAAAGATTAGCACCATGA
CAGCTGATGAATACTTTGAGAAGCATCCTGAGCTCAGGCAGAAGTTTGATGATGAAATCC
GTAACGATTACTGGGGATATTGAAACACACCCCAACTTTCTTTTTCTTTGAAGAACCAAT
AATTTGCTGTGTCTCAGTATGTAAAAATGAATTTCAGTTTCTGAAAGTTGCTGGTTGGTC
CCATGACATGTAGATGAGACACACTGAAATCCGAGCTGGTTTGAACTGAATCGGCTGTGC
TGGACATCGCCATTTTGAAGGCTGTCATTATACCTGGCAACAATGTTCTCTGTTTAGTTC
CTTTCAACTTGCATAAGAGGACTTCCGCAGATTTACTACCTCATTCTGTAGTTCCACAGC
TTATTAATTTCTGG
>Locus_60_Transcript_4/4_Confidence_0.667_Length_974
GTCAAAATACAGGCTTGTTCTTCGGGGCTATTCGAACCAAACTCGTACATCCTCTCCAGA
CTCCACCCCATTTTTCGATTTCCCTTGTGCGGTCCGAGTACAGCGCGGTGGTGGCGGCGA
AGCGAGCGGACAGAGACAGGCAGAAGCCAGGGCAACGGTGCTGAGGCCACAGGTCGGCGA
AGATGAGCGGGAAGAAGGTCGCCGAGGTGGCCGTGAAAGCTGGGAGGGCGATCGACTGGG
ACGGCATGGCCAAGATGCTCGTCTCCGAGGAGTCGCGCAAGGAGTTCGCCACCCTCCGCC
GCACTTTCGAGGACCTCAACCACCAGCTCCAGACCAAGTACTCGCAGGAACCTCAACCAA
TTGACTGGGAGTACTACAGAAAAGGGATTGGATCTAAAGTGGTTGATATGTACAAAGAAG
CTTGTGACAGCATTGAGATCCCCAAGTTTGTCGACACTGTGACTCCTGAATACAAGCCAA
AGTTTGATGCTCTAGTGGCTGAACTGAAAGAGGCAGAGCAAATCTCTCTGAAAGAGTCTG
AGAGGATAGAGAAGGAGATCGCTGAACTCAAGGAAATGAAGAAAAAGATTAGCACAATGA
CAGCCGATGAATACTTTGAGAAGCATCCTGAGCTCAGGCAGAAGTTTGATGATGAAATCC
GTAACGATTACTGGGGATATTGAAACACACCCCAACTTTCTTTTTCTTTGAAGAACCAAT
AATTTGCTGTGTCTCAGTATGTAAAAATGAATTTCAGTTTCTGAAAGTTGCTGGTTGGTC
CCATGACATGTAGATGAGACACACTGAAATCCGAGCTGGTTTGAACTGAATCGGCTGTGC
TGGACATCGCCATTTTGAAGGCTGTCATTATACCTGGCAACAATGTTCTCTGTTTAGTTC
CTTTCAACTTGCATAAGAGGACTTCCGCAGATTTACTACCTCATTCTGTAGTTCCACAGC
TTATTAATTTCTGG
>Locus_61_Transcript_1/2_Confidence_1.000_Length_343
TCTATTGTATTTGAGGTTTCTGGCTTCTTGCCTGGAGATGCGGTACGCATTGGCGATGAC
ATCAACTGGCAGGGCACGGAGGATTGAGTTCTTTCCTGCGATTTGACTAACCATGGAGTT
TGCGTTGGTCTTGAATGAAATGTACTGACATCCTTCGCGTTGTGCCTTCTTTAGGACAAC
ATAGTTTTGTGGTATGATTAATAGTTGCCCCGTGCGAAGAATGCTATTCTTTCACCATTC
TGGAACATTAATGCTCACAGTGTGGTGTACATGATCCAAGGCCATGGCCTTGGATCATGT
TGTTAATAATCATGGTCAAAATGTGTTCAATGGCATTCTTCGC
>Locus_61_Transcript_2/2_Confidence_1.000_Length_322
TCTATTGTATTTGAGGTTTCTGGCTTCTTGCCTGGAGATGCGGTACGCATTGGCGATGAC
ATCAACTGGCAGGGCACGGAGGATTGAGTTCTTTCCTGCGATTTGACTAACCATGGAGTT
TGCGTTGGTCTTGAATGAAATGTACTGACATCCTTCGCGTTGTGCCTTCTTTAGGACAAC
ATAGTTTTGTGGTATGATTAATAGTTGCCCCGTGCGAAGAATGCCATTGAACACATTTTG
ACCATGATTATTAACAACCTGAACCGACGCATGGCCTTGGATCATGTACACCACACTGTG
AGCATTAATGTTCCAGAATGGT
>Locus_62_Transcript_1/1_Confidence_1.000_Length_226
GCAACAATTCGTTAGTCAAAACATATTCCGTGGATTCAATTTCCAGTTGCTTGGTGAGGC
CCTTGGCATAAGTGAACACACATCGCAAAGACTTTCAAATCAAAATGACGAAAGAGGTGA
GATAATCCGTGTGAATCGTGCCCTTCAATTTCTGCAACCAATTGTGAGGCAACAACAAGA
GCAGGAGTCCTACCCGCATATTCAGTATCAGGGAGACCAACCTGAG
>Locus_63_Transcript_1/2_Confidence_1.000_Length_855
CAGGTCTTCAGCACCTACTCGGACAACCAGCCGGGCGTCCTGATCCAGGTGTACGAGGGC
GAGCGCGCGAGGACCAAGGACAACAACCTCCTGGGCAAGTTTGAGCTGTCTGGCATCCCA
CCGGCGCCTCGTGGGGTGCCCCAGATCACGGTCTGCTTCGACATCGACGCCAACGGCATC
CTCAACGTCTCTGCGGAGGACAAGACGACTGGCCAGAAGAACAAGATCACCATCAGCAAT
GACAAGGGGCGCCTGAGCAAGGAGGAGATCGAGAAGATGGTGCAGGAGGCGGAGAAGTAC
AAGGCGGAGGACGAGGAGCACAAGAAGAAGGTGGACGCCAAGAACGCGCTGGAGAACTAC
GCCTACAACATGCGCAGCACGATCAAGGACGAGAAGATCGCCGCCAAGCTCGGGGCCGAC
GACAAGAAGACGGTGGAGGACGCCGTGGAGGAGGCCATCCGCTGGCTGGACAACAACCAG
CTCGCGGAGGCCGACGAGTTCGAGGACAAGCAGAAGGAGCTGGAGGGCGTCTGCAACCCC
ATCATCGCCAGGATGTACCAGGCCGGCGCTACGCCGGACATGGCCGGCATGAGCATGGAC
GAGGACGTGCCGTCTGGCGGCGGCGCTGGCCCCAAGATCGAGGAGGTGGACTAAGCTGTT
CCATGCTTTCTTCTGTCGTCTGCGCATGGGCGCTCTGTGTTCTGGTGTCGGTCGTGTCGT
TGAGTTGTCTGTCTGTCGATCAGTAGTAGTTTGATGAGGTTATGGATGGGAAGGACAATG
TTGGCTTAATGGTTTGGAACTTTGAAAGTTTAGCTGCTTTTCGTTGAATTGAATCTGGTG
CTTCCCTAAAAAAAA
>Locus_63_Transcript_2/2_Confidence_1.000_Length_855
CAGGTCTTCAGCACCTACTCGGACAACCAGCCGGGCGTCCTGATCCAGGTGTACGAGGGC
GAGCGCACGAGGACCAAGGACAACAACCTCCTGGGCAAGTTCGAGCTGTCCGGCATCCCT
CCGGCGCCCCGCGGCGTGCCCCAGATCACGGTCTGCTTCGACATCGACGCCAACGGCATC
CTCAACGTGTCCGCGGAGGACAAGACGACGGGCCAGAAGAACAAGATCACCATCAGCAAC
GACAAGGGGCGGCTGAGCAAGGAGGAGATCGAGAAGATGGTGCAGGAGGCGGAGAAGTAC
AAGGCGGAGGACGAGGAGCACAAGAAGAAGGTGGACGCCAAGAACGCGCTGGAGAACTAC
GCCTACAACATGCGCAGCACGATCAAGGACGAGAAGATCGCCGCCAAGCTCGGGGCCGAC
GACAAGAAGACGGTGGAGGACGCCGTGGAGGAGGCCATCCGCTGGCTGGACAACAACCAG
CTCGCGGAGGCCGACGAGTTCGAGGACAAGCAGAAGGAGCTGGAGGGCGTCTGCAACCCC
ATCATCGCCAGGATGTACCAGGCCGGCGCTACGCCGGACATGGCCGGCATGAGCATGGAC
GAGGACGTGCCGTCTGGCGGCGGCGCTGGCCCCAAGATCGAGGAGGTGGACTAAGCTGTT
CCATGCTTTCTTCTGTCGTCTGCGCATGGGCGCTCTGTGTTCTGGTGTCGGTCGTGTCGT
TGAGTTGTCTGTCTGTCGATCAGTAGTAGTTTGATGAGGTTATGGATGGGAAGGACAATG
TTGGCTTAATGGTTTGGAACTTTGAAAGTTTAGCTGCTTTTCGTTGAATTGAATCTGGTG
CTTCCCTAAAAAAAA
>Locus_64_Transcript_1/2_Confidence_1.000_Length_252
TGATACCTGGTTTAGCTGCTCGCAGCACTGGTACCGGACCTCGTGCTCGCAGCCTCACTT
TCACCAAAACAACACTAGCATCATGAAGACCTTACTGCTCTTAGCTCTGCTTGCTCTTGC
GGCCAGCACCGCCTTTGCGCAATACACTCAAGATGATGGATGGAACGAGCAAGGCGGAGA
AGCGATAGGATGCGAGCAGCAGCAGGCAAACCTGGACTCTTGCAAGGATTACGTGATGGA
GCGATGCTTCAC
>Locus_64_Transcript_2/2_Confidence_1.000_Length_183
TGCAAGAGTCCAGGTTTGCCTGCTGCTGCTCTTAGCTCTGCTTGCTCTTGCGGCCAGCAC
CGCCTTTGCGCAATACACTCAAGATGATGGATGGAACGAGCAAGGCGGAGAAGCGATAGG
ATGCGAGCAGCAGCAGGCAAACCTGGACTCTTGCAAGGATTACGTGATGGAGCGATGCTT
CAC
>Locus_65_Transcript_1/5_Confidence_0.429_Length_942
TTTTTTTTGGCATATATGAGAACAACAATAATACTCAGCATTGCACTTGCTACCATCGCT
GCTCAGTACTCGCAAGTTCAGAAATGTAGGGTTCGTCGTCGAGGCTAGTCCTAACATGCC
ATTCCATTCTGCTACAGGAACAGGAGGATGTCTCAAAACAAGTATACTCAAAACTTTCAG
ATGATAGTACAGCATTACACCACAAATTCTGGCTTTGTTCCCGTGCACGTGCCCCCCTCA
CTCATCGGCGTGCTTCTTCTTCTTCTTCTTATCCTTCTTGGCAGACGCGTCGGTTTCCAT
GGGGGCGGCGGCATCCTCCGACTCTGATTTCTTCTTCTTTTTCTTCTTCTCGCCATCTGC
GTCGGCTGAAGGAGGAAGCTCCTCGCTCTCCTTGCTCTTCTTCTTCTTTTTCTTCTCGCC
GCTGTCGGCTTCGACTGCTGGAGACTCCTCGGCGTCCTTGGATTTCTTCTTCTTCTTCTT
TGACTTCTTCTCCTGCTCTCCGTCCTCTGCAGCTGTCTCCTTTGTAGGCTCGGCCTCTTC
GTGCTTCCTCTTCTTTGAAGCCACTTCTGACTTCTTTGGGGTTTCTTCAGTGGACAGCAC
TAGATCTGCTGCTGGGTTGTAAGTTTTAGCGGGTGTGATTAAAGCTCCAGCACCCTTCCG
GTCCTTGTCGTATGCTTCTATCTTGGGCTTTCCTTTAGTGGAACCCGCTGACTTCCCTAA
TTCTTTACCCTCAAGAACCCGAAGCCTTGTTTCAAGCTTGATCCTGCTCTCAAGACCCAT
GGAGTTATCGTCACCATCAGCAAGGGCATCATATCTGATGGCAAGTGCAGTCTTAGCAGC
AAGCGAACGAGAGATCTTTCCCTTGTGCTTCGGAGCCGCCTGTCCAATTAATGATGCGTG
ATAGATGAGACCATACTTTGGTGTAGCATGCTTTGTCTTCAG
>Locus_65_Transcript_2/5_Confidence_0.714_Length_1699
CACCTAACTACTTCACGGAACGAACATAGCAGTTGCCATAGATGAGGACAACAATAATAT
TCAGCATTGCACTTGCTACCATCACTGCTCAGTACTCGCAAGTTCAGAAATGTAGGGTGG
TTCGTCGCAGCTAGTCCTATAGGAGGATGTCGCAAAACAAGGCTACTCAAAACTTTCAGA
TGATAGTACAGTATTACACCACAAATTCCGGCTTTGTTCCCGTGCACGTGCCCCTCACTC
ATCGGCGTGCTTCTTCTTCTTCTTCTTCTTATCCTTCTTGGCAGACGCGTCGGTTTCCAT
GGGGGCATCCTCCGTGTCCAATTTCTTCTTCTTTTTCTTCTTCTCGCCGTCTGCGTCGGC
TGAAGGAGGAGGAAGCTCCTCGCTCTCCTTGCTCTTCTTCTTCTTTTTCTTCTCGCCGCT
GTCGGCTTCGACTGCTGGAGACTCCTCGGCGTCCTTGGATTTCTTCTTCTTCTTCTTTGA
CTTCTTCTCCTGCTCTCCGTCCTCTGCAGCTGTCTCCTTTGTAGGCTCGGCCTCTTCGTG
CTTCCTCTTCTTTGAAGCCACTTCTGACTTCTTTGGGGTTTCTTCAGTGGACAGCACTAG
ATCTGCTGCTGGGTTGTAAGTTTTAGCGGGTGTGATTAAAGCTCCAGCACCCTTCCGGTC
CTTGTCGTATGCTTCTATCTTGGGCTTTCCTTTAGTGGAACCCGCTGACTTCCCTAATTC
TTTACCCTCAAGAACCCGAAGCCTTGTTTCAAGCTTGATCCTGCTCTCAAGACCCATGGA
GTTATCGTCACCATCAGCAAGGGCATCATATCTGATGGCAAGTGCAGTCTTAGCAGCAAG
CGAACGAGAGATCTTTCCCTTGTGCTTCGGAGCCGCCTGTCCAATTAATGACGCGTGATA
GATGAGTCCATACTTTGGTGTAGCATGCTTTGTCTTCAGAGCTCTGAACAAGGCCTTCTC
TGCCCCCAGTATCTGAATAGTGCTGCCAGGCTGCTTCGCCAGATTCATCAAACTACCACC
ATGAGCAATAAGGCGAGCGCCAACAAGTTCACCAACAAGTGCAGTCAAGTTGGGAGCAAT
GGTATTCATCCTACTCTTCAGATAGTCATAGAGCTGGGCTCTGTACTCAGAAAGAGATAG
GACTTGATCACACAGCTCTCTGATGTTCGATAGGTCAAGATCATTAACCTCTGTTCCCAT
GGAAATTACAGCTGCCTCCTTCAGCTCTGCTTCCACATCCTCTTCTAGTATCTCAGAGAA
ATCAATGTTAACTGCATTAACACGATTGCCCATCAACTTGACAGCTTTCGCGTAATGGAT
ATTATCTGCAACAATTTTTGTAAGCTCTGGGAAGTGCCAGCCATACCATTCACGAACCCT
CATAGCATAAGTGTTGAGTTCCTTGTCAAGATCATCCAACAAGCCAATGGCCTGAATGAT
CATAGTATCAACCTTTTCAGGGCTGAACTTCAGCTTGTACCTAGACAAGCTGTGGGACAA
CCCAAGGCTCATAGGACCTAGATCATGTTCAGCTAGTCCAGACATAAGTTCAGTGAGCTG
ATTCCTCAGCCCTCTCATCAGTTCCATAACAGCACTGTTGTGAAGGCAGTCAATTTTCAG
CTTCTCTTTGATGGCATTCCCAAGCTTAGAATCAGCAACAGCCAATGTTTCACCATCGCA
GTGCTTTGACAGGAACTTG
>Locus_65_Transcript_3/5_Confidence_0.714_Length_1705
TTTTTTTTGGCATATATGAGAACAACAATAATACTCAGCATTGCACTTGCTACCATCGCT
GCTCAGTACTCGCAAGTTCAGAAATGTAGGGTTCGTCGTCGAGGCTAGTCCTAACATGCC
ATTCCATTCTGCTACAGGAACAGGAGGATGTCTCAAAACAAGTATACTCAAAACTTTCAG
ATGATAGTACAGCATTACACCACAAATTCTGGCTTTGTTCCCGTGCACGTGCCCCCCTCA
CTCATCGGCGTGCTTCTTCTTCTTCTTCTTATCCTTCTTGGCAGACGCGTCGGTTTCCAT
GGGGGCGGCGGCATCCTCCGACTCTGATTTCTTCTTCTTTTTCTTCTTCTCGCCATCTGC
GTCGGCTGAAGGAGGAAGCTCCTCGCTCTCCTTGCTCTTCTTCTTCTTTTTCTTCTCGCC
GCTGTCGGCTTCGACTGCGGGAGACTCCTCGGCGTCCTTGGATTTCTTCTTCTTCTTCTT
TGACTTCTCCTTCTCCTGCTCTCCGTCCTCTGCAGCTGTCTCCTTTGTAGGCTCTGCCTC
TTCGTGCTTCCTCTTCTTTGAAGCCACTTCTGACTTCTTTGGTGTTTCTTCAGTGGAGAG
CACTAGATCTGCTGCTGGGTTGTAAGTTTTAGCGGGTGTGATTAAAGCTCCAGCACCCTT
CCGGTCCTTGTCGTATGCTTCTATCTTGGGCTTTCCTTTAGTGGAACCCGCTGACTTCCC
TAATTCTTTACCCTCAAGAACCCGAAGCCTTGTTTCAAGCTTGATCCTGCTCTCAAGACC
CATGGAGTTATCGTCACCATCAGCAAGGGCATCATATCTGATGGCAAGTGCAGTCTTAGC
AGCAAGCGAACGAGAGATCTTTCCCTTGTGCTTCGGAGCCGCCTGTCCAATTAATGACGC
GTGATAGATGAGTCCATACTTTGGTGTAGCATGCTTTGTCTTCAGAGCTCTGAACAAGGC
CTTCTCTGCCCCCAGTATCTGAATAGTGCTGCCAGGCTGCTTCGCCAGATTCATCAAACT
ACCACCATGAGCAATAAGGCGAGCGCCAACAAGTTCACCAACAAGTGCAGTCAAGTTGGG
AGCAATGGTATTCATCCTACTCTTCAGATAGTCATAGAGCTGGGCTCTGTACTCAGAAAG
AGATAGGACTTGATCACACAGCTCTCTGATGTTCGATAGGTCAAGATCATTAACCTCTGT
TCCCATGGAAATTACAGCTGCCTCCTTCAGCTCTGCTTCCACATCCTCTTCTAGTATCTC
AGAGAAATCAATGTTAACTGCATTAACACGATTGCCCATCAACTTGACAGCTTTCGCGTA
ATGGATATTATCTGCAACAATTTTTGTAAGCTCTGGGAAGTGCCAGCCATACCATTCACG
AACCCTCATAGCATAAGTGTTGAGTTCCTTGTCAAGATCATCCAACAAGCCAATGGCCTG
AATGATCATAGTATCAACCTTTTCAGGGCTGAACTTCAGCTTGTACCTAGACAAGCTGTG
GGACAACCCAAGGCTCATAGGACCTAGATCATGTTCAGCTAGTCCAGACATAAGTTCAGT
GAGCTGATTCCTCAGCCCTCTCATCAGTTCCATAACAGCACTGTTGTGAAGGCAGTCAAT
TTTCAGCTTCTCTTTGATGGCATTCCCAAGCTTAGAATCAGCAACAGCCAATGTTTCACC
ATCGCAGTGCTTTGACAGGAACTTG
>Locus_65_Transcript_4/5_Confidence_0.500_Length_1701
AAATATATCACCACACCTACTACTTCACGGAATGGAACGTAGCAGCTTTCATAGACGAGA
ACAGCATAGTATTCAGAAATGTAGGGTTCGTCATGGCTAGTCCTAGCATGCCATTCCATG
CAACTACAGGAACAAGAGGATGTCTCAAATCGAGGCTACTCAAAACTTTCAGATGGTGGT
ACAGCATTACACCACAAATTCCGGCCATGTTTCCATGCCGGTGCACCTCACTCATCGGCG
TGCTTCTTCTTCTTCTTTTTATCCTTCTTGGCAGACGCGTCGGTTTCCATGGGTGCGGGG
GCAGCATCCTCAGCCGCCTCTGATTTCTTCTTCTTTTTCTTCTTCTCGCCATCTGCGTCG
GCTGAAGGAGGAGGAAGCTCCTCGCTTTCCTTGCTCTTCTTCTTCTTTTTCTTCTCACTG
CCGTCGGCTTCGACCGCTGGAGACTCCTCGGCATCCTTGGATTTCTTCTTCTTCTTTGAC
TTCTCCTTCTCCTGCTCTCCGTCATCTGCAGCTGTCTCCTTTGTAGGCTCTGCCTCCTCG
TGCTTCCTCTTCTTTGAAGCCACTTCTGACTTCTTTGGTGTTTCTTCAGTGGGGAGCACT
AGATCTGCTGCTGGGTTGTAAGTTTTAGCGGGTGTGATCAAAGCTCCAGCACCCTTCCGG
TCCTTCTCGTATGCCTCTATCTTGGGCTTTCCTTTAGTGGAACCCGCAGACTTCCCTAAG
TCTTTACCCTCAAGAACTCGAAGCCGTGTTTCAAGCTTGATCCTGCTCTCAAGACCCATG
GAGTTATCGTCACCATCAGCAAGGGCATCATATCTGATGGCAAGTGCAGTCTTAGCAGCA
AGCGAACGAGAGATCTTTCCCTTGTGCTTCGGAGCCGCCTGTCCAATTAATGACGCGTGA
TAGATGAGTCCATACTTTGGTGTAGCATGCTTTGTCTTCAGAGCTCTGAACAAGGCCTTC
TCTGCCCCCAGTATCTGAATAGTGCTGCCAGGCTGCTTCGCCAGATTCATCAAACTACCA
CCATGAGCAATAAGGCGAGCGCCAACAAGTTCACCAACAAGTGCAGTCAAGTTGGGAGCA
ATGGTATTCATCCTACTCTTCAGATAGTCATAGAGCTGGGCTCTGTACTCAGAAAGAGAT
AGGACTTGATCACACAGCTCTCTGATGTTCGATAGGTCAAGATCATTAACCTCTGTTCCC
ATGGAAATTACAGCTGCCTCCTTCAGCTCTGCTTCCACATCCTCTTCTAGTATCTCAGAG
AAATCAATGTTAACTGCATTAACACGATTGCCCATCAACTTGACAGCTTTCGCGTAATGG
ATATTATCTGCAACAATTTTTGTAAGCTCTGGGAAGTGCCAGCCATACCATTCACGAACC
CTCATAGCATAAGTGTTGAGTTCCTTGTCAAGATCATCCAACAAGCCAATGGCCTGAATG
ATCATAGTATCAACCTTTTCAGGGCTGAACTTCAGCTTGTACCTAGACAAGCTGTGGGAC
AACCCAAGGCTCATAGGACCTAGATCATGTTCAGCTAGTCCAGACATAAGTTCAGTGAGC
TGATTCCTCAGCCCTCTCATCAGTTCCATAACAGCACTGTTGTGAAGGCAGTCAATTTTC
AGCTTCTCTTTGATGGCATTCCCAAGCTTAGAATCAGCAACAGCCAATGTTTCACCATCG
CAGTGCTTTGACAGGAACTTG
>Locus_65_Transcript_5/5_Confidence_0.714_Length_1702
TTTTTTTTGGCATATATGAGAACAACAATAATACTCAGCATTGCACTTGCTACCATCGCT
GCTCAGTACTCGCAAGTTCAGAAATGTAGGGTTCGTCGTCGAGGCTAGTCCTAACATGCC
ATTCCATTCTGCTACAGGAACAGGAGGATGTCTCAAAACAAGTATACTCAAAACTTTCAG
ATGATAGTACAGCATTACACCACAAATTCTGGCTTTGTTCCCGTGCACGTGCCCCCCTCA
CTCATCGGCGTGCTTCTTCTTCTTCTTCTTATCCTTCTTGGCAGACGCGTCGGTTTCCAT
GGGGGCGGCGGCATCCTCCGACTCTGATTTCTTCTTCTTTTTCTTCTTCTCGCCATCTGC
GTCGGCTGAAGGAGGAAGCTCCTCGCTCTCCTTGCTCTTCTTCTTCTTTTTCTTCTCGCC
GCTGTCGGCTTCGACTGCTGGAGACTCCTCGGCGTCCTTGGATTTCTTCTTCTTCTTCTT
TGACTTCTTCTCCTGCTCTCCGTCCTCTGCAGCTGTCTCCTTTGTAGGCTCGGCCTCTTC
GTGCTTCCTCTTCTTTGAAGCCACTTCTGACTTCTTTGGGGTTTCTTCAGTGGACAGCAC
TAGATCTGCTGCTGGGTTGTAAGTTTTAGCGGGTGTGATTAAAGCTCCAGCACCCTTCCG
GTCCTTGTCGTATGCTTCTATCTTGGGCTTTCCTTTAGTGGAACCCGCTGACTTCCCTAA
TTCTTTACCCTCAAGAACCCGAAGCCTTGTTTCAAGCTTGATCCTGCTCTCAAGACCCAT
GGAGTTATCGTCACCATCAGCAAGGGCATCATATCTGATGGCAAGTGCAGTCTTAGCAGC
AAGCGAACGAGAGATCTTTCCCTTGTGCTTCGGAGCCGCCTGTCCAATTAATGACGCGTG
ATAGATGAGTCCATACTTTGGTGTAGCATGCTTTGTCTTCAGAGCTCTGAACAAGGCCTT
CTCTGCCCCCAGTATCTGAATAGTGCTGCCAGGCTGCTTCGCCAGATTCATCAAACTACC
ACCATGAGCAATAAGGCGAGCGCCAACAAGTTCACCAACAAGTGCAGTCAAGTTGGGAGC
AATGGTATTCATCCTACTCTTCAGATAGTCATAGAGCTGGGCTCTGTACTCAGAAAGAGA
TAGGACTTGATCACACAGCTCTCTGATGTTCGATAGGTCAAGATCATTAACCTCTGTTCC
CATGGAAATTACAGCTGCCTCCTTCAGCTCTGCTTCCACATCCTCTTCTAGTATCTCAGA
GAAATCAATGTTAACTGCATTAACACGATTGCCCATCAACTTGACAGCTTTCGCGTAATG
GATATTATCTGCAACAATTTTTGTAAGCTCTGGGAAGTGCCAGCCATACCATTCACGAAC
CCTCATAGCATAAGTGTTGAGTTCCTTGTCAAGATCATCCAACAAGCCAATGGCCTGAAT
GATCATAGTATCAACCTTTTCAGGGCTGAACTTCAGCTTGTACCTAGACAAGCTGTGGGA
CAACCCAAGGCTCATAGGACCTAGATCATGTTCAGCTAGTCCAGACATAAGTTCAGTGAG
CTGATTCCTCAGCCCTCTCATCAGTTCCATAACAGCACTGTTGTGAAGGCAGTCAATTTT
CAGCTTCTCTTTGATGGCATTCCCAAGCTTAGAATCAGCAACAGCCAATGTTTCACCATC
GCAGTGCTTTGACAGGAACTTG
>Locus_66_Transcript_1/4_Confidence_0.417_Length_260
CGTGCCAGGGCCTTCTGCATCCCATTGCTCATAGAGACCAGCGCTGGGTCATATGGCCAT
GGAAATGGGGAAAGAGAAGTTGTGAGGAGGTTCGTAATAGGTGTTGCCAACAACTAGAGC
AGACGACATCGCAATGCCGCTGCAAGGCTATCTTGAGAACAATTCAAGGTGAGCTCAGTG
GCTTCTTAGGATCTCAAGAAGGTCAAAAAGCTAGAGCGATGCAGATGGCCCAAAGCCTAC
CTTCAAAGTGCAAGATGGGC
>Locus_66_Transcript_2/4_Confidence_0.500_Length_253
[truncated: 70,773,682 more chars]
