# Supplementary material for: Analysis and annotation of the hexaploid oat seed transcriptome
Source: BMC Genomics. 2013 Jul 11;14:471. doi: 10.1186/1471-2164-14-471 (PMC3720263; doi:10.1186/1471-2164-14-471)
Supplement: Additional file 12 — A fasta file containing the OatSeedRef90, created by clustering the sequences in OatSeedRef100 v1.0 to reduce redundancy. [file 1471-2164-14-471-S12.zip]

Archive with 1 entries (1 files):
- OatSeedRef90.fasta
