# Supplementary material for: Analysis and annotation of the hexaploid oat seed transcriptome
Source: BMC Genomics. 2013 Jul 11;14:471. doi: 10.1186/1471-2164-14-471 (PMC3720263; doi:10.1186/1471-2164-14-471)
Supplement: Additional file 12 — A fasta file containing the OatSeedRef90, created by clustering the sequences in OatSeedRef100 v1.0 to reduce redundancy. [file 1471-2164-14-471-S12.zip › OatSeedRef90.fasta]

>Locus_1_Transcript_1/9_Confidence_0.093_Length_410
CAACAGGAAGGGCACGAAGGATTGAGGTATTTCCTGCAATGTGACTAACCATGGAGTTTG
CATTGGCAATGACATCAACAGGAAGGGCACGAAGGATTGAGGTATTTCCTGCAATGTGAC
TAACCATGGAGTTTGCATTGGTCTTAAATGAAATGTATTGGCATCCTTCACGTTTTGCCT
TCTTTATAACAACATAGTTTTGTGGTATGATTAATAGTTGTCCCGGACGAAGAATGCCAT
CGAACACATTCTGACCATGGTTATTAACAACCTGAACCAACACATGACCTTGGATTGTGT
ACATCACACTGTGAGCATTAATGTTCCAGAATGGTGAAAGAATAGCATTCTTCGTCCGGG
ACAACTATTAATCATACCACAAAACTATGTTGTTATAAAGAAGGCAAAAC
>Locus_1_Transcript_5/9_Confidence_0.302_Length_1263
CAACAGGAAGGGCACGAAGGATTGAGGTATTTCCTGCAATGTGACTAACCATGGAGTTTG
CATTGGCAATGACATCAACAGGAAGGGCACGAAGGATTGAGGTATTTCCTGCAATGTGAC
TAACCATGGAGTTTGCATTGGTCTTAAATGAAATGTATTGGCATCCTTCACGTTTTGCCT
TCTTTATAACAACATAGTTTTGTGGTATGATTAATAGTTGTCCCGGACGAAGAATGCCAT
CGAACACATTCTGACCATGGTTATTAACAACCTGAACCAACACATGACCTTGGATTGTGT
ACATCACACTGTGAGCATTAATGTTCCAGAATGGTGAAAGAATAGCATTCTGATAGAGGT
TCACTCTTGTAGCACTCATTTGCACGGTGTTAAGGATAGGGAACTTTAGACTGTTGAGAT
GCGTTATCCTACCAACACGTGGGTTGTATGTGTCAGCACGACTGGGATTTTCAATGTTCT
GTGTTGGCTTAGTATCACAAAAATTCTCCTCCAAACCATTCAAACGGCCAAAAGTTGATT
GCCATCCCTGAGGTTTCCATGTCTGGGACTGCCCTACCTGATATTGACCAACCTGAGAGT
AGGGCTCTTGTTCTTGTTGTTGCGTCACAATTGGTTGTAGAAATTGAAGGGCACGATTCA
CACGGATTATATCACCCCTTTGGTCATTTTGATTTGAAAGTCTTTGTGAGGTATGTTCAC
TTATACCAAGGGCCTCGCCAAGCAACTGGAAATTGAACCCTCGGAATATGTTTTGACTCA
CGTATTGTTGTAGTGCCCTACTGCCGCCAGCCAACAGAAATTCCTTTTGTCTGGGTTCAA
GTTGATTGGCATTGCTGTTTACATCAAAAACATAGAGCGCTACAACAGGCACTTGACCAT
GATTGTAGAACCAATGTGCAACCCCAGATGGTAGCGCGACAACATCTCCTTGTCTAATTT
GATGAACTTTTTGGTGCTCGTCTCTGAACTTATGCCCTTGGCTTTGATCCTGGGCAAATT
CTGATTGATCAAATTGTCCAAATTGTTGTTGGAAGGTTTCTGGGCATCCAGGAAATGTTA
GACCTGCAAAGCCACTACCTTGAAGGATGTAGACTAAGCCGGGAGTGTTGTGATATCGAG
GTAACAAGAGGCCTTGAGGCTCGATAACACGACGGATGACAGATAGACCGGCGCAGCGGA
ATTGCTCATTCTGCTCCTCAAAATACTCAGTGAGGCCTGCTTCTGACCTCACTTGTCGAA
GTG
>Locus_1_Transcript_7/9_Confidence_0.326_Length_761
TTGTATGTGTCAGCGCGACTGGGATTCTCAATGTTTTGTGTTGGCTTATGATCGCAAAAG
TTCTCCTCCAAACCATTCGAACGGGTAGAAGTTGATTGCCCAACCTGAGATTGCCATATC
TGAGGCTGCCCTATCTGAGGCTGCCCTACCTGAGATTGCACTGCCTCAGGTTGCTCTCCC
TGATACTGAATATGCGGGTAGAACTCCTGCTCTTGTTGTTGCCCCACAATTGGTTGCAGA
AATTGAAGGGCACGATTCACACGGATTATCTCACCTCTTTGGTCATTTTGATTCGAAAGT
CTTTGCGATGTGTGTTCACTTATACCAAGGGCCTCACCAAGCAGCTGGAAATTGAATCCA
CGGAATATGTTTTGACTAACGAATTGTTGCAGTGTCCTACTGCCACCAGCCAACAAAAAT
TCCTTTTGTCTGGGTTCAAGCTGATTGGCATTGCTGTTGATGTCGAAAACATAGACTGCT
ACAATAGGCACTTGACCATGATTGTAGAACCAATGTGCGATGCCAGCTGGGAGTGCTACA
ACATCCCCTTGTCTAATAAGATGAACTTTTTGGTGCTCATCTCTGAACTTTTGGCTTTGA
CCCTGGGCAGATTGCACTTGATCAAATTGTCCAAACTGTTGTTGGAAGGTCTCTGGGCAT
CCGGGAATGTCAGACCTGCAAAACCACTACCTTGGAGGATGTAGACTAAGCCGGGAGTGT
TGTGATATCGAGGTAACAAGAGGCCTTGAGGCTCGATAACA
>Locus_2_Transcript_1/1_Confidence_1.000_Length_579
CGCGGTCCCCTCCACCTCCTCTTAATCTTAACAGCGTTGACTGACCAGAGATGGCCGCCC
ATGTCCTGGCCGCGTGCCTCCGGATCGACGACGACCTCGACTGCGCTTAGTATCCAAGCT
GATGCGCTCCCTACCGTCGGCCTCCCCGTCCCCGACCCCAAGCCCGCCAAGGAGGGGAAA
GAGGATTTCTTCATGTTCCCAAAGAGGATGCGCAGAAGGCTCAAGCGACTATGTTTTAAG
ATCCAAACATGGCCGTGGACATGATGAATAAGAATTTCTCCATGATAGTTCCGCAGAATG
CATGCGCAGATCAACATGTCTCCCTCTTGCTTACATGAAGAGCTATGACCTAACTGGGAG
TGGTTTTGTGCTTCAGTGGTGAACTCGTTAATGATCTTCAATGAAAAACTTGCATATGAA
ATTTCAAGAGGCATTTCTTGTGTACTCATCAAGTGGCACAATAATAAATGGTAGAGGATG
GTGTCTTCATGTAGGCTATCAGCTTGATTTATTTTTTCTTTCTGTATGCATTATAAAACC
TATAATTATACCGTTGAGGTACACCTTGCAATTATGCGC
>Locus_3_Transcript_1/3_Confidence_0.750_Length_4155
CTTAGATTTCTTGGATTTCTTCTTGTTGTTCTTCTGCTTGGGCGCCGGCTTTGTTGAGGC
CGAGGCAGCGGCCTCGTCTGCTTCTTCCGTGACTGGTTCCACCTCATTACTTCCTCCTGC
GCCAGGCTCGTTGTTTGAACATCCAGTCTGTGACTGGACAATGGCTGTGGTTTTATTCCT
TCTGGGGGGTGGTTCTACCAAGGATGTCATTTCGGAACACAGATGGTCCAAGATAGTCTG
CATTTTGCTCTCGCCATCTTGCCACGCCGTGTATAGATCCTCCATAGGCAGACAAGCTCC
CTTCTCCAACCTTCCAGAACGTTCTTCAAACAAACTGCAGACGTGCCTGACCTCTTCCAC
TAATTGCGCACTAATATTTTCTGGAGGGACTCTTTGCTCCAGCCATAAAGCGGCATCTCT
GATGAACTGAATTATGGCGGTTGCATCTTTCAGGACTCTCTGGCTGACATAAAAATCCTC
AAGCTTATTTGCCCAGAAGGATGCAGTTTGATCCCTTAGATCCATTTTACTTGTACTGTC
CATCTTACTATCTTGAACCACCTTAGGATTTTCTGGCCCTGCAGTACCTTGCTTTACAGG
ACTTGGCTCTTCAGGACAAAGAAGAGCCATTACCTTTGGAACATCACGCAAATCCTCTGT
GCTAATCATATGAACTATGCTTCGACAGACTGCTGGGCCGCCTTTCTGTGAAGAACCTAT
AATTACCATGGGATCTCCGATTGCGGCAAGTGCATCAGCAAGCGCCCTTGTGAAGTTGTT
CGATGTGCGATACCTCAATTGCAAAGTCGGTACAATCTTCTGGGAGAACTCCTTAGGTAG
ATCCTTAAAGACTCCACACTTCAAAAGAGTACTTGTGACCTCATAGCAACTCCCCAGATT
GTGAGTTAGGATCAGTGGATAAAGTGTGACCACCAGTCTCAGGAGGACTGCAGTGGGTGA
ACTACTAGGAGTTGAAGTCTTCCGTGCCCACTCCCACAGCATATTCTTGTCTGTCAAGAT
ATCCATAATTGTCTGAAATATGAAACGCCCAGATAAGAATGCCATATCATCAAGATCGGA
ATCTGAGCTTGAATTAGATACCAAACAGGTGTCAAGGTAAAGCTTGCTGGTACGGCACTC
CAGCATATTGACCAACAGAGATTCCGTGCAGTATATACGACCTTTCTGTAGAAGGTATGA
CGAAGCCAAGAAACCAAGGCACTCCATAAGACCCACATAGCACACTGGGGATATGTAATC
CAGTTCATCCCTCCACCTCACACCGTTAAAGGTAAAGTCCAGAGCAACCTTAAAGTTGAG
GATCAAGGAGGATCTATCGAGACCACTGTCAAGAAATCTATTCAAACATCTAAAAAAATC
TGCCCACCCAGAATCATTGTCCAGGAACTGTAGTAGCCTTGAAAGTAATGCATCGTCCAA
TCGCCCTGCATGGAGCAGTAGCATGGTCGTCTTCCCAAGATGCCCATAAGTCAAATCTTT
ATATTTTGGGCGAAGATTTGAACTAAGGGAATCAGCAAGCAGACCATATGCAGCTGGTGA
GTCAAGTATAGCAGGCAAGAGGCTCCTCGTTGTTCCATCTCTCCAGAGAAGAAAAGCTAA
ATCAAAGAAGCGACCCACGCAGAGAGCAGAGAAGCTTCTTAACTTCATGGTACTTTTCTG
CAGGCTGAATTCTGGTTCTTCCAAGAACTTGGCTATCTCATTTATAACGAGGATAGTTCT
CAGCAGGGCATATGAAGATGCCGACTTCGGAGGAATTTGAACAATGGACTCCAACTTCTT
AAGTACACTCAGACCAACAGAAGACAGCTCATTCATCAAGAAAGACTGAGCACACGAATG
AAAGTGTTTGACATCCAGACAACATATGTTGCCATCCTGCTGCAAAGAACTTCTGCCTGC
GTTAGAGAGCCAACTTGAGTTCATGTTAAGCACAACATATCCATCATCTTCACCATCCTT
CCTCAACCCAAAGTACTTAGCACAAAGATCTTCATACATAACTTCATAATCGTTTAGCTC
TGGAGCATCAGTGTGTCGAAGATGAGATAGTACCTTGACTATGATTGACTTCCAGTGATT
CCAGGCATTCGCTAGAGAATGGGGTGATATCTGGTTACAAGCCACCATATCATTACAGCT
ACTTCCATCTTCAAAACCTGGCCTTGATTCCAAACTGTATTCAGAGGCACGAGACTGAAG
ATGAACATCAAGAATCAAACGGGAAGCAACAAATTCAACAAACAAGTTTCCGCATTTTCT
GCCGTCAAACAATACACAGTTTAATCTGGGAAGGGTCTTGGGCACATCTGACAGTGCATC
AGCTTCCAGGCTAGCAAAGAAGCAGAAGCACTCAGAAACATTTGTCGCCATTTCTTTGGC
TTTTGCAAGCAACCGTTCCTTCTCTGAATATTTTTTCAGAGGCCATCCTCTACTATTTGA
AGACCACAAGGAATCTACAACAATATGGAGGAGGAGAAGCCGCGTTGCATCCTCAAATGA
ACCTGCCTTCTCGAGCATTTCTACCTCCAGTAAGACATCTCCTTTATGCTTTGCTATTCC
TGCAGCTTCAAGGAAATTGCCCTTTTCCATCTCTAAACTTAACAGTTCATCAACAAGATT
CCTAGAGTTTAAGAATGCTCGTACATGATCCATAGAGCTGAAAGCCTTAACAAAAGGCAG
CATATGCTTTATGTCACCCCGCTCAAAATAATGCTGAGCACAATTTTCAAGATACGTCTT
TCTAATTGCAGAAACCTCCAATTTTGAATTCTCAAGCAAATGTTCCTCCTCCAACTGTTG
CAGGAACTGCAAGCCAAGATTGAATAGTTGCTTTTCTTTCGAGCACATCGAGAAACACTC
TGTGTAACGTTCAGCTCTGAAGTACACTTCAGCTGCTTCTGACCAGCACTCGGCCCTGGC
AAAACAGTCACCAGCATCCTCAAGCCTGGAAGCACCACATTTTTGCATATAGACCATACC
TGCTCTTTTGAAGTCATGTAATTTGATATAGCAGGCAGCAGCTTTCTCATGCATCCCTAT
GGACTCGTAGATTTCTGATGCTGTCAGAAATGAAGCATTGCCCTTCTCCAAATTTGTGGC
CATAGCACGGTCAGCACTCGCTACAAGTCCAGCAGCTCTTGCCCACTTCTCTCTGTATGC
ATCACCAGCTTTTTCAAAACACATTGTAGCCATTTCGAATTGCCCCTCATTGAACAACTT
GGTTCCCCGTAGCCTCCAATCATCAGTAGTACTTCCTGTCCTCATTGCTTGAATGAGAGA
AGAATCAAGTAATCGAACCTCTACAAGACACAACTTCTTCCAATAGTCAAACATTGGTCG
ACAGTAATCATCAGTATTTTCACATATCCACAGCCTTTGCCTAGTGCGTGTGATTGCAAC
ATAGAGTTGCTTCAGCTCTGAGCAGAGAAGATGATGCTTGCTTCTGTCAAAACCCGGATG
AGAGAACTCCTCAGATTGTCCTATAATATTTTTATCTTCCATGTAGCCGTAAAGAACTCT
CCATTTGTTTCTTAAAGGCGATGAGCCAAAAAAGTTGTACAACAGCACATCCTGGAACTC
GAGGCCCTTACATTCAACAATAGTCAAAATGAGAGCCTGTTTACCAACAAGATCAACAAT
TTGTTTTTTGGTAGCATCATCACGAACTAATATGACTTGCTCAGCACCAAAACCATGCAT
ATTACCCTTCTTACTTTTGATTTCTCCAAATATTGTCATGATTGCATTTTCATCGTTACC
AGACTCCAGCAGTACGGGAGCTTCTCCATATACAAGTCCAGTCTCCGGATTAAGCTTGTC
AACACTTGACGGGAAAAAGAAGTACAAAAGGCTCATGATACTTTGTGCCATATGAAGGAT
GCCACAATGCGTGCGGAAATTTTGAGTAAGTTGGAACATATCGGAGAGCTGGACTTGTTT
CCCATGTCCTTGATTAGGAACTTCAGTTTCTGAGAGAAATGCAGTATAGAAAAGTGAACG
GATATCTTCAAACCTGAAATCAATACCCCTTGCTATTGTCTGTGCAGTGTCACCAGCAAA
AAGGAAGCCTTCCTTGAAGTTCCTGCAGACATACTTAAGAAGTGCTATTTGTGTCATTGT
TAGATCCTGCACCTC
>Locus_4_Transcript_4/8_Confidence_0.474_Length_1192
AACACATTTTAGGCTAAAAAGGAAATCGAGATTTCTCTAACTGCACATGTATCTAAATAC
ATTTTAGTGTGTAGACACATGTGAATTTAGACAAATCTATGACATAGTTTTTGGGAAAGA
GGGAGTACTTAACATTATCAGGATAACAGGTAAACATCACAACAAACAACCAGCAGTGCA
GTCCAAAAATTAAGAACAGATATAAGCTCAACAATAGAGAACTAACCCAGATAATAGCAA
CCATTGCACACAACATTAGATTACTAAACCGTTTGATCATCCAGTAACACAAACAAATAG
CAAATAGTTCAACGAAGCTCAAGGAGTCTCAGAACGAAGGTAGCAAAATTTGACTGGCTC
AAACAAATACTATCAAGGTCTGCATAGGACAGATACCGCAGAGACAGAACAGCAAAGCAC
ATAGGCTTAACGGTAGCGGCGGAGGGAGACGGTCTGGTTCTTCTTCCAGGTGGCTCTCCT
TGAGGGCCTGTTCTTGTGGTGGCGGGTACCCTTTCCACGGAGACCACGGAACTTCTTTCC
AGCAGAGGTAAGACCACGCAGCTCACGGTGCTTGTGCACAGGGTTGCAGAGCCAGTTGAT
CCTTGGGTCATTGCGGACAGCGCTGTGTGCAACATCAACAAGGATGACCTCAAAGTACTT
GTAGGTGGAATCCTCATTCACCCAGTAGGAGTTGAGCACACGAAGACCACCCAGCCTGCG
TCCAGCTCTTTCTTCAGCAACGGACCTCTTGTTCCTCTGGAACTTGAGCTGGGTAATACC
CTGGTGCTTGGGCTTACCATAGACAATACCCTTGGGCACTGGCCTCTTCCTGCCACCACG
CCTGACACGGATACGGTAGACCACATACCCCTGCTTGGCCTTGAAGCCTAGACGGCGTGC
CCTGTCGGGGCGGGTGGGCCTGGTGATGCGCACGATCGCCGGCTGCTGCCTGTACTCCCA
GCAACGCACGCGCTGCACGAACCTCATGACGTCCGACTGCTTCCTCCTCCATAGCTCCGA
GACGAACTTGTACGCGCCTGGCACCACAAATCCATCAAAACGGGCGCGTAAGGATCCACG
CGAGCAAGCAAGTCTGAGAGATGGTGGGGGAGAGGAGGAGCTGATAGAAGGATGCGCTCA
CCCATGGCTGCTCCTGCGGCGGCTGCGTCTGGAGGCGGCAGGGAGGTGAGAG
>Locus_5_Transcript_4/8_Confidence_0.583_Length_2013
TTATCTAGGAGTAGTATTAGTACATCAGCCTCTCTACGATTTTTCCAATGCCCTGTCACC
AAGTCCCCAACCGCCATTGCCCCAACTGGAAACACGGGGAGAAAATTCTTCCGCTGCCCT
TCAGATCTCGCTTCTAGAAGCTTCCGCCCCGGTGCAGGATGTCTGCAGAGCCCGCTCCCG
CGGCGAACAGCGCCGCCGGCGCCGGAGCCGTACGCCGGCGTCCGAGGCGATGGGCGGCGG
CCGCGGGGGCCCTCCTCGTGGCGCTCCTCGCCGTCGCCGTGAGCTCACGCAGCTTCCCGG
CCATTTCGTCCTACTCGCGTGGCGGAGGCTGCGGCTGCCCCGGTGCGAGGAAGTACACCG
GGATGGTGGAGGACTGCTGCTGCGACTACGAGACGGTAGACGCCATCAACGAGGAGGTCC
TCAACCCGATCCTGCAGGACCTCGTCGCTCTCCCCTTCTTCAGATACTTCAAGGTTAAAT
TGTGGTGTGACTGCCCTTTTTGGCCTGATGATGGAATGTGCCGGCTTAGGGACTGCAGTG
TCTGCGAGTGCCCAGATAATGAATTCCCCGAACCATTCAAGAAGCCTTACAGTGGCCTTT
CTCCAGAGAATATGAAATGTCAAGAAGGAAAACCAGAGGCCACTGTTGATAGAACCCTTG
ACACCAAAGTTTTCAAGGGATGGGTCGAAACTGATAATCCATGGACAGCTGATGATGAGA
CGGATAATGCTGAGATGACTTATGTGAATCTTCAACTAAATCCCGAACGCTACACTGGTT
ATACTGGTGATTCAGCTAGAAGAATATGGGACTCTATCTACAAAGAAAATTGTCCAAAAT
ATCCTTCAGAAGATATGTGCCAGGAGAAGAAGGCATTGTACAAGCTAATTTCAGGATTGC
ACTCCTCAATTTCTGTCCACATTGCTTATGATTATCTTCTCGATGAGTCTACTAACTTGT
GGGGACATAATCTTCCGTTGTTGCATGACCGTGTTCTGAAGTACCCAGAGCGTGTTCAAA
ATCTTTACTTCACATACCTGTTTGTTCTTCGGGCAGTGACAAAGGCAGCAGATTACCTTG
AGCAAGCTGAGTACAATACCGGCAATCCTGAAGAGGACTTGAAAACACAGTCTTTAGTGA
AGCAACTGCTTTACAACCACAAGTTAAGATCTGCATGTCCATTACCTTTTGATGAAGCAA
AACTCTGGCAAGGTGAAAAAGGGCCTGAGCTAAAGCAGGAGATCCAGAAGCAATTTAGAA
ATATCAGTGCAATCATGGACTGTGTTGGATGTGAGAAGTGCCGATTATGGGGGAAGCTCC
AAGTTCTTGGTCTTGGAACTGCACTGAAGATTCTGTTCTCTGTGGATGGAGAGAACCATC
TGAATCAACAGTTCCAGCTGCAGCGAAACGAGGTCATTGCACTGGTAAATCTCCTGAATA
GACTGTCAGAATCTGTAAAATTTGTACATGAGAAAGGGTCATCCACCGAGGAAATCATGA
AACAGCAGAGCTCTTCAACTTGGCAGAAGGGTGCTTCTAAACTAAATCTAAAGCCGTATT
CTGCAAAGACGTCAGAGAGCTAGTTGTACTCACACCTCCTCCTCCATACTAGGAGAGGCA
TGTATATGCAAGGAGCAGCTTCCTTTAGGATTTTGCAGATCCTATACAGAAGATATACAG
AGAAGTTCGGAAGCCAAACAATGACAAGTTTACCCTTTTCAGTTCTAGTGGAGCATCCTT
TTTGAATTTTGTATGTAGTGTATTTGGCAGTCTTCTTTCTGTTGCCAGGGATTTCACCGC
TTTCTCAATGGAATACCCCGTTAGCAAGTAGAGAACCTAACATACACTTGCTCTTCCCTC
TGTTGACTGTGATCATATGGCTAACGAGCTGAAGGTACTAATCGATCCAAATTGTCTCCA
TTGTTTCGTCGTAATCACCGAAAGATATAAGTTGTGGCGATCACCAGTTTGTAACAACTA
GAAACTCGTTTGAAATGAGCTACAGAAGATGGC
>Locus_6_Transcript_1/1_Confidence_1.000_Length_5452
CAGTATTTTACCAATGACCAAATCAAAGAAATGACTCGCAAGGTTAGTGCTGAGGTTGAC
TTAGTTCATCAGCAAACGCAGAATCAGCGGTATGGCTCTTCTCATATTGGCGCTACTGCA
AAGGATATTTCTAATGTCGTCACTGATGCTGCTTCTGGTGTGGTTGATATTTTTCATGGT
ATTGATAAAGCTGTTGCCGATACTTGGAACAATTTCTGGAAAGACGGTAAAGCTGATGGT
ATTGGCTCTAATTTGTCTAGGAAATAACCGTCAGGATTGACACCCTCCCAATTGTATGTT
TTCATGCCTCCAAATCTTGGAGGCTTTTTTATGGTTCGTTCTTATTACCCTTCTGAATGT
CACGCTGATTATTTTGACTTTGAGCGTATCGAGGCTCTTAAACCTGCTATTGAGGCTTGT
GGCATTTCTACTCTTTCTCAATCCCCAATGCTTGGCTTCCATAAGCAGATGGATAACCGC
ATCAAGCTCTTGGAAGAGATTCTGTCTTTTCGTATGCAGGGCGTTGAGTTCGATAATGGT
GATATGTATGTTGACGGCCATAAGGCTGCTTCTGACGTTCGTGATGAGTTTGTATCTGTT
ACTGAGAAGTTAATGGATGAATTGGCACAATGCTACAATGTGCTCCCCCAACTTGATATT
AATAACACTATAGACCACCGCCCCGAAGGGGACGAAAAATGGTTTTTAGAGAACGAGAAG
ACGGTTACGCAGTTTTGCCGCAAGCTGGCTGCTGAACGCCCTCTTAAGGATATTCGCGAT
GAGTATAATTACCCCAAAAAGAAAGGTATTAAGGATGAGTGTTCAAGATTGCTGGAGGCC
TCCACTATGAAATCGCGTAGAGGCTTTGCTATTCAGCGTTTGATGAATGCAATGCGACAG
GCTCATGCTGATGGTTGGTTTATCGTTTTTGACACTCTCACGTTGGCTGACGACCGATTA
GAGGCGTTTTATGATAATCCCAATGCTTTGCGTGACTATTTTCGTGATATTGGTCGTATG
GTTCTTGCTGCCGAGGGTCGCAAGGCTAATGATTCACACGCCGACTGCTATCAGTATTTT
TGTGTGCCTGAGTATGGTACAGCTAATGGCCGTCTTCATTTCCATGCGGTGCACTTTATG
CGGACACTTCCTACAGGTAGCGTTGACCCTAATTTTGGTCGTCGGGTACGCAATCGCCGC
CAGTTAAATAGCTTGCAAAATACGTGGCCTTATGGTTACAGTATGCCCATCGCAGTTCGC
TACACGCAGGACGCTTTTTCACGTTCTGGTTGGTTGTGGCCTGTTGATGCTAAAGGTGAG
CCGCTTAAAGCTACCAGTTATATGGCTGTTGGTTTCTATGTGGCTAAATACGTTAACAAA
AAGTCAGATATGGACCTTGCTGCTAAAGGTCTAGGAGCTAAAGAATGGAACAACTCACTA
AAAACCAAGCTGTCGCTACTTCCCAAGAAGCTGTTCAGAATCAGAATGAGCCGCAACTTC
GGGATGAAAATGCTCACAATGACAAATCTGTCCACGGAGTGCTTAATCCAACTTACCAAG
CTGGGTTACGACGCGACGCCGTTCAACCAGATATTGAAGCAGAACGCAAAAAGAGAGATG
AGATTGAGGCTGGGAAAAGTTACTGTAGCCGACGTTTTGGCGGCGCAACCTGTGACGACA
AATCTGCTCAAATTTATGCGCGCTTCGATAAAAATGATTGGCGTATCCAACCTGCAGAGT
TTTATCGCTTCCATGACGCAGAAGTTAACACTTTCGGATATTTCTGATGAGTCGAAAAAT
TATCTTGATAAAGCAGGAATTACTACTGCTTGTTTACGAATTAAATCGAAGTGGACTGCT
GGCGGAAAATGAGAAAATTCGACCTATCCTTGCGCAGCTCGAGAAGCTCTTACTTTGCGA
CCTTTCGCCATCAACTAACGATTCTGTCAAAAACTGACGCGTTGGATGAGGAGAAGTGGC
TTAATATGCTTGGCACGTTCGTCAAGGACTGGTTTAGATATGAGTCACATTTTGTTCATG
GTAGAGATTCTCTTGTTGACATTTTAAAAGAGCGTGGATTACTATCTGAGTCCGATGCTG
TTCAACCACTAATAGGTAAGAAATCATGAGTCAAGTTACTGAACAATCCGTACGTTTCCA
GACCGCTTTGGCCTCTATTAAGCTCATTCAGGCTTCTGCCGTTTTGGATTTAACCGAAGA
TGATTTCGATTTTCTGACGAGTAACAAAGTTTGGATTGCTACTGACCGCTCTCGTGCTCG
TCGCTGCGTTGAGGCTTGCGTTTATGGTACGCTGGACTTTGTAGGATACCCTCGCTTTCC
TGCTCCTGTTGAGTTTATTGCTGCCGTCATTGCTTATTATGTTCATCCCGTCAACATTCA
AACGGCCTGTCTCATCATGGAAGGCGCTGAATTTACGGAAAACATTATTAATGGCGTCGA
GCGTCCGGTTAAAGCCGCTGAATTGTTCGCGTTTACCTTGCGTGTACGCGCAGGAAACAC
TGACGTTCTTACTGACGCAGAAGAAAACGTGCGTCAAAAATTACGTGCAGAAGGAGTGAT
GTAATGTCTAAAGGTAAAAAACGTTCTGGCGCTCGCCCTGGTCGTCCGCAGCCGTTGCGA
GGTACTAAAGGCAAGCGTAAAGGCGCTCGTCTTTGGTATGTAGGTGGTCAACAATTTTAA
TTGCAGGGGCTTCGGCCCCTTACTTGAGGATAAATTATGTCTAATATTCAAACTGGCGCC
GAGCGTATGCCGCATGACCTTTCCCATCTTGGCTTCCTTGCTGGTCAGATTGGTCGTCTT
ATTACCATTTCAACTACTCCGGTTATCGCTGGCGACTCCTTCGAGATGGACGCCGTTGGC
GCTCTCCGTCTTTCTCCATTGCGTCGTGGCCTTGCTATTGACTCTACTGTAGACATTTTT
ACTTTTTATGTCCCTCATCGTCACGTTTATGGTGAACAGTGGATTAAGTTCATGAAGGAT
GGTGTTAATGCCACTCCTCTCCCGACTGTTAACACTACTGGTTATATTGACCATGCCGCT
TTTCTTGGCACGATTAACCCTGATACCAATAAAATCCCTAAGCATTTGTTTCAGGGTTAT
TTGAATATCTATAACAACTATTTTAAAGCGCCGTGGATGCCTGACCGTACCGAGGCTAAC
CCTAATGAGCTTAATCAAGATGATGCTCGTTATGGTTTCCGTTGCTGCCATCTCAAAAAC
ATTTGGACTGCTCCGCTTCCTCCTGAGACTGAGCTTTCTCGCCAAATGACGACTTCTACC
ACATCTATTGACATTATGGGTCTGCAAGCTGCTTATGCTAATTTGCATACTGACCAAGAA
CGTGATTACTTCATGCAGCGTTACCATGATGTTATTTCTTCATTTGGAGGTAAAACCTCT
TATGACGCTGACAACCGTCCTTTACTTGTCATGCGCTCTAATCTCTGGGCATCTGGCTAT
GATGTTGATGGAACTGACCAAACGTCGTTAGGCCAGTTTTCTGGTCGTGTTCAACAGACC
TATAAACATTCTGTGCCGCGTTTCTTTGTTCCTGAGCATGGCACTATGTTTACTCTTGCG
CTTGTTCGTTTTCCGCCTACTGCGACTAAAGAGATTCAGTACCTTAACGCTAAAGGTGCT
TTGACTTATACCGATATTGCTGGCGACCCTGTTTTGTATGGCAACTTGCCGCCGCGTGAA
ATTTCTATGAAGGATGTTTTCCGTTCTGGTGATTCGTCTAAGAAGTTTAAGATTGCTGAG
GGTCAGTGGTATCGTTATGCGCCTTCGTATGTTTCTCCTGCTTATCACCTTCTTGAAGGC
TTCCCATTCATTCAGGAACCGCCTTCTGGTGATTTGCAAGAACGCGTACTTATTCGCCAC
CATGATTATGACCAGTGTTTCCAGTCCGTTCAGTTGTTGCAGTGGAATAGTCAGGTTAAA
TTTAATGTGACCGTTTATCGCAATCTGCCGACCACTCGCGATTCAATCATGACTTCGTGA
TAAAAGATTGAGTGTGAGGTTATAACGCCGAAGCGGTAAAAATTTTAATTTTTGCCGCTG
AGGGGTTGACCAAGCGAAGCGCGGTAGGTTTTCTGCTTAGGAGTTTAATCATGTTTCAGA
CTTTTATTTCTCGCCATAATTCAAACTTTTTTTCTGATAAGCTGGTTCTCACTTCTGTTA
CTCCAGCTTCTTCGGCACCTGTTTTACAGACACCTAAAGCTACATCGTCAACGTTATATT
TTGATAGTTTGACGGTTAATGCTGGTAATGGTGGTTTTCTTCATTGCATTCAGATGGATA
CATCTGTCAACGCCGCTAATCAGGTTGTTTCTGTTGGTGCTGATATTGCTTTTGATGCCG
ACCCTAAATTTTTTGCCTGTTTGGTTCGCTTTGAGTCTTCTTCGGTTCCGACTACCCTCC
CGACTGCCTATGATGTTTATCCTTTGGATGGTCGCCATGATGGTGGTTATTATACCGTCA
AGGACTGTGTGACTATTGACGTCCTTCCCCGTACGCCGGGCAATAATGTTTATGTTGGTT
TCATGGTTTGGTCTAACTTTACCGCTACTAAATGCCGCGGATTGGTTTCGCTGAATCAGG
TTATTAAAGAGATTATTTGTCTCCAGCCACTTAAGTGAGGTGATTTATGTTTGGTGCTAT
TGCTGGCGGTATTGCTTCTGCTCTTGCTGGTGGCGCCATGTCTAAATTGTTTGGAGGCGG
TCAAAAAGCCGCCTCCGGTGGCATTCAAGGTGATGTGCTTGCTACCGATAACAATACTGT
AGGCATGGGTGATGCTGGTATTAAATCTGCCATTCAAGGCTCTAATGTTCCTAACCCTGA
TGAGGCCGTCCCTAGTTTTGTTTCTGGTGCTATGGCTAAAGCTGGTAAAGGACTTCTTGA
AGGTACGTTGCAGGCTGGCACTTCTGCCGTTTCTGATAAGTTGCTTGATTTGGTTGGACT
TGGTGGCAAGTCTGCCGCTGATAAAGGAAAGGATACTCGTGATTATCTTGCTGCTGCATT
TCCTGAGCTTAATGCTTGGGAGCGTGCTGGTGCTGATGCTTCCTCTGCTGGTATGGTTGA
CGCCGGATTTGAGAATCAAAAAGAGCTTACTAAAATGCAACTGGACAATCAGAAAGAGAT
TGCCGAGATGCAAAATGAGACTCAAAAAGAGATTGCTGGCATTCAGTCGGCGACTTCACG
CCAGAATACGAAAGACCAGGTATATGCACAAAATGAGATGCTTGCTTATCAACAGAAGGA
GTCTACTGCTCGCGTTGCGTCTATTATGGAAAACACCAATCTTTCCAAGCAACAGCAGGT
TTCCGAGATTATGCGCCAAATGCTTACTCAAGCTCAAACGGCTGGTCAGTATTTTACCAA
TGACCAAATCAAAGAAATGACTCGCAAGGTTAGTGCTGAGGTTGACTTAGTT
>Locus_7_Transcript_5/10_Confidence_0.526_Length_2233
CCGACTGTTTAATTAAAACAAAGCATTGCGATGGTCCTCGCGGATGCTGACGCAATGTGA
TTTCTGCCCAGTGCTCTGAATGTCAAAGTGAAGAAATTCAACCAAGCGCGGGTAAACGGC
GGGAGTAACTATGACTCTCTTAAGGTAGCCAAATGCCTCGTCATCTAATTAGTGACGCGC
ATGAATGGATTAACGAGTCCCACTGTCCATGTCTACTATCCAGCGAAACCACAGCCAAGG
GAACGGGCTTGGCGGAATCAGCGGGGAAAGAAGACCCTGTTGAGCTTGACTCTAGTCCGA
CTTTGTGAAATGACTTGAGAGGTGTAGGATAAGTGGGAGCCTTTACGGGCGCAAGTGAAA
TACCACTACTTTTAACGTTATTTTACTTATTCCGTGGGTCGGAAGCGGGGCAAGTCCCCT
CCTTTTGGCTCCAAGGCCCGGTCTCACCGGGCCGATCCGGGCGGAAGACATTGTCAGGTG
GGGAGGTTTGGCTGGGGCGGCACATCTGTTTAAAGATAACGCAGGTGTCCTAAGATGAGC
TCAACGAGAACAGAAATCTCGTGTGGAACAAAAGGGTAAAAGCTCGTTTGATTCTGATTT
CCAGTACGAATACGAACCGTGAAAGCGTGGCCTATCGATCCTTTAGATCTTCGGAGTTTG
AAGCTAGAGGTGTCAGAAAAGTTACCACAGGGATAACTGGCTTGTGGCAGCCAAGCGTTC
ATAGCGACGTTGCTTTTTGATCCTTCGATGTCGGCTCTTCCTATCATTGTGAAGCAGAAT
TCACCAAGTGTTGGATTGTTCACCCACCAATAGGGAACGTGAGCTGGGTTTAGACCGTCG
TGAGACAGGTTAGTTTTACCCTACTGATGACAGTGTCGCGATAGTAATTCAACCTAGTAC
GAGAGGAACCGTTGATTCACACAATTGGTCATCGCGCTTGGTTGAAAAGCCAGTGGCGCG
AAGCTACCGTGTGCCGGATTATGACTGAACGCCTCTAAGTCAGAATCCAAGCTAGCAAGC
GACGCCTGCGCCTGCCGCTCGCCCCGACCCACGTTAGGGGCGCTTGCGCCCCCAAGGGCC
CGTGCCATTGGCTAAGCCGGTCCGGCCGATGTGCTGTGGCCGGCCGCCTCGAAGCTCCCT
TCCAAACGGGCGGTGGGCTGAATCCTTTGCAGACGACTTAAATACGCGACGGGGCATTGT
AAGTGGCAGAGTGGCCTTGCTGCCACGATCCACTGAGATCCAGCCCCACGTCGCACGGAT
TCGTCCCTCCCCCAACTCCTCTCTTCTCCGGAAAGGTTCGACCCTGCGGTAAGGATGCCT
CCTAACATTGTCAAGTGCTTCCCGAAAAGCACCAAGTATGAGAGAAAGGATATACAATGC
CACCGTATAGCACTTAGCTGCCACCGTAAAGCACTTGGCATTATATCACACGAAATCCGC
GTGAAGCCTCCCAGATTAAGCCAAGTGCTTACCGAACGCAACAAGTCTGGAAGAAAGCAT
ATATATACAAGGCCACATACAAGCACTTAAGTGCCAAGGATGCTAGGATATGCAAAGAAG
CCGAGAAGCACTTAGCTGCCACCGGAAAGAACTTGGCATATCGGTGTGAAGCTTCACACC
ATTCCAAGTGCTTCCCCAATCGTACCAAGTCTGTGAGAAAGCATATGCAAAGGCCACATA
CAAGCACTTTTGCTGCCACAGAAATTTACTTGGAAGTTTATTACATGGAATCGGGGTTTG
GCCATACGAAAGTACCATGTCCCTGGAATGAAAGCATAAATACTAGACTTCGAGAGAACA
TGCCATGAACATATATGGATGCCACTACTATCTTTAGTACTGAAAGCTCATGATTTTGCC
AGTAAGGATTCCAGGTAGAAACCATAGACCTGCTTGGGGAACGAAGCACAAAGATGAAAA
CATGGCGATACGGAAATACCAAAGGAATCCTGGAAGAAACCATAGGCCAAACATGTACAG
AGGAATGAACCAATGGCGGGCAAAAACGGCCTACTCCGTGGGAAACGTCCGACTAGCGTA
GGACGTGCGCCGCGACGCTGAAAACTGGCCAATACGTTGAGGAAACACCCACGTATTGCC
AAAACGTGGAAACCGGGCAAAAACGCCCGACTCCACGGAAAACGTCCAAACTAGCGCAGC
ACGTGCGCGCGACGCTGAAAACTGGCCAATACGTTGAGGAAACACCCACGTATTGCCAAA
ACGTGGAAACCGG
>Locus_7_Transcript_9/10_Confidence_0.711_Length_2296
CCGACTGTTTAATTAAAACAAAGCATTGCGATGGTCCTCGCGGATGCTGACGCAATGTGA
TTTCTGCCCAGTGCTCTGAATGTCAAAGTGAAGAAATTCAACCAAGCGCGGGTAAACGGC
GGGAGTAACTATGACTCTCTTAAGGTAGCCAAATGCCTCGTCATCTAATTAGTGACGCGC
ATGAATGGATTAACGAGTCCCACTGTCCATGTCTACTATCCAGCGAAACCACAGCCAAGG
GAACGGGCTTGGCGGAATCAGCGGGGAAAGAAGACCCTGTTGAGCTTGACTCTAGTCCGA
CTTTGTGAAATGACTTGAGAGGTGTAGGATAAGTGGGAGCCTTTACGGGCGCAAGTGAAA
TACCACTACTTTTAACGTTATTTTACTTATTCCGTGGGTCGGAAGCGGGGCAAGTCCCCT
CCTTTTGGCTCCAAGGCCCGGTCTCACCGGGCCGATCCGGGCGGAAGACATTGTCAGGTG
GGGAGGTTTGGCTGGGGCGGCACATCTGTTAAAAATTAACGCAGGTGTCCTAAGATGAGC
TCAACGAGAACAGAAATCTCGTGTGGAACAAAAGGGTAAAAAACGCAGGTGTCCTAAGAT
GAGCTCAACGAGAACAGAAATCTCGTGTGGAAAAAAGGGTAAAAGCTCGTTTGATTCTGA
TTTCCAGTACGAATACGAACCGTGAAAGCGTGGCCTATCGATCCTTTAGATCTTCGGAGT
TTGAAGCTAGAGGTGTCAGAAAAGTTACCACAGGGATAACTGGCTTGTGGCAGCCAAGCG
TTCATAGCGACGTTGCTTTTTGATCCTTCGATGTCGGCTCTTCCTATCATTGTGAAGCAG
AATTCACCAAGTGTTGGATTGTTCACCCACCAATAGGGAACGTGAGCTGGGTTTAGACCG
TCGTGAGACAGGTTAGTTTTACCCTACTGATGACAGTGTCGCGATAGTAATTCAACCTAG
TACGAGAGGAACCGTTGATTCACACAATTGGTCATCGCGCTTGGTTGAAAAGCCAGTGGC
GCGAAGCTACCGTGTGCCGGATTATGACTGAACGCCTCTAAGTCAGAATCCAAGCTAGCA
AGCGACGCCTGCGCCTGCCGCTCGCCCCGACCCACGTTAGGGGCGCTTGCGCCCCCAAGG
GCCCGTGCCATTGGCTAAGCCGGTCCGGCCGATGTGCTGTGGCCGGCCGCCTCGAAGCTC
CCTTCCAAACGGGCGGTGGGCTGAATCCTTTGCAGACGACTTAAATACGCGACGGGGCAT
TGTAAGTGGCAGAGTGGCCTTGCTGCCACGATCCACTGAGATCCAGCCCCACGTCGCACG
GATTCGTCCCTCCCCCAACTCCTCTCTTCTCCGGAAAGGTTCGACCCTGCGGTAAGGATG
CCTCCTAACATTGTCAAGTGCTTCCCGAAAAGCACCAAGTATGAGAGAAAGGATATACAA
TGCCACCGTATAGCACTTAGCTGCCACCGTAAAGCACTTGGCATTATATCACACGAAATC
CGCGTGAAGCCTCCCAGATTAAGCCAAGTGCTTACCGAACGCAACAAGTCTGGAAGAAAG
CATATATATACAAGGCCACATACAAGCACTTAAGTGCCAAGGATGCTAGGATATGCAAAG
AAGCCGAGAAGCACTTAGCTGCCACCGGAAAGAACTTGGCATATCGGTGTGAAGCTTCAC
ACCATTCCAAGTGCTTCCCCAATCGTACCAAGTCTGTGAGAAAGCATATGCAAAGGCCAC
ATACAAGCACTTTTGCTGCCACAGAAATTTACTTGGAAGTTTATTACATGGAATCGGGGT
TTGGCCATACGAAAGTACCATGTCCCTGGAATGAAAGCATAAATACTAGACTTCGAGAGA
ACATGCCATGAACATATATGGATGCCACTACTATCTTTAGTACTGAAAGCTCATGATTTT
GCCAGTAAGGATTCCAGGTAGAAACCATAGACCTGCTTGGGGAACGAAGCACAAAGATGA
AAACATGGCGATACGGAAATACCAAAGGAATCCTGGAAGAAACCATAGGCCAAACATGTA
CAGAGGAATGAACCAATGGCGGGCAAAAACGGCCTACTCCGTGGGAAACGTCCGACTAGC
GTAGGACGTGCGCCGCGACGCTGAAAACTGGCCAATACGTTGAGGAAACACCCACGTATT
GCCAAAACGTGGAAACCGGGCAAAAACGCCCGACTCCACGGAAAACGTCCAAACTAGCGC
AGCACGTGCGCGCGACGCTGAAAACTGGCCAATACGTTGAGGAAACACCCACGTATTGCC
AAAACGTGGAAACCGG
>Locus_8_Transcript_1/1_Confidence_1.000_Length_1070
TCTGGTTGTGTTTAAGTTCGTAGCACTGGTTCACATAATTAAAGTCTCAGTCCACCAGGA
AACACATCGGTGACTGTATAACGTTACACTGGACTCGAGACACAAGACTATATGACCTCA
AGTCTTAGACAATTGCTTAAATCGGACACAGATCGTCTCAGCTACAAGAATGACAGCAAA
CACTGGGAAAACAGCTGGCTGTAACTTCGCTAGTAGAGCCAGTTCATCTAAACAAGCTCT
ACCTATCTTTCAGCTCTTGTTCGAATGTGCGCAGTTTCTCCCTGATAGGAGAAAGGAAGG
ATTTCACATCCTTGGAGATCCGTGACTTGTCATCCCATTCAAGGCTGTCGGTAAACCTTA
CTTCTGCCTCTAGGTCATCAAGCTCACCGAGTGAAAACTCGGGGATGTCTATATGGCCCA
TGACCTTCTTCTGCTCTTCCTTGATTTTCCATTCACCTTTGAAACTCAAGCTCAGTTCAT
AGTTATACCCTACTCTCTTCTTGTTACGGACTGTTACTAGATATGCATCGCCTGAGCATT
TGGACACTTCATCAATGGATGCCTTCCCTGTGGAGAAATCCAATGAACCTAAAGAACCCA
CCAATTCCTTTATCCTACTACTAGCCCATGAATTTAGGTTCTTTTCCTCCCATGTTCCGG
CCTGATTCCAGACAGAGCCGAGGGCTGTCTGCCCGTTACCGTTCCTGGTGCCGTTGGCGG
CAGCGGCGGCGGCGGCGTCGAGCTTGCGGGGGACGGGCAGCGGCGCCGCGTCGCCGGTGG
CCTCACGCACCCAGTACCTGTACGAGGATTTCTCCGCCGTCACGGGCGCGGTCTCCGTCT
CCGTCACCGTCGCCGCGGCCGCCGCCTCCTCCATCAGCAGATCGAGCCTGGCTCGATGCA
GATCTCTCGGCGGCGCGAGGCCCGATAGAGCGGGAGGGGGCGAGTGGGGAGATCGGCAAG
GAGGCTCTCCCTTCCCGGAGGATCGAGAGGCTTCTACCCCGGAGGAGAGGATTCCCGGAT
TTTGTGCCCGTAGCGAATCGCGTACCGGGGGCGCACCTGTTTTGACTCTT
>Locus_9_Transcript_1/1_Confidence_1.000_Length_661
CTACAACATCCAGAAGGAGTCCACCCTCCACCTGGTGCTCAGGCTCCGTGGTGGCATGCA
GATCTTTGTCAAGACCCTGACCGGCAAGACCATCACCCTTGAGGTCGAGTCCTCGGACAC
CATCGACAACGTCAAGGCCAAGATCCAGGACAAGGAGGGCATCCCACCGGACCAGCAGCG
TCTCATCTTTGCTGGCAAGCAGCTTGAGGATGGACGTACCCTCGCTGACTACAACATCCA
GAAGGAGTCCACCCTCCACCTCGTGCTCAGGCTCCGCGGTGGCATGCAGATCTTCGTCAA
GACCCTCACTGGCAAGACCATTACCCTGGAGGTTGAGTCGTCCGACACCATTGACAACGT
CAAGGCCAAGATCCAGGACAAGGAGGGCATCCCCCCGGACCAGCAGCGCCTTATCTTTGC
TGGCAAGCAGCTTGAGGACGGCCGTACCCTCGCTGACTACAACATCCAGAAGGAGTCCAC
GCTCCACCTGGTGCTCAGGCTCCGTGGTGGCATGCAGATCTTTGTGAAGACCCTCACCGG
CAAGACCATCACCCTGGAGGTTGAGTCATCTGACACCATCGACAATGTCAAGGCCAAGAT
CCAGGACAAGGAGGGCATCCCCCCGGACCAGCAGCGCCTCATCTTTGCTGGTAAGCAGCT
G
>Locus_10_Transcript_1/7_Confidence_0.684_Length_1599
TGCCAATGTCATCATGGCAACATATGAAGATGTTCTCCTTGGTGATGTCCAAGTCTACCC
AGAGAAGGGGACTGTTGCTTTCTCTGCTGGTTTGCACGGGTGGGCTTTTACCCTCACAAA
CTTTGCCAAGATGTATGCCTCCAAGTTTGGTGTTGATGAATCAAAGATGATGGAGAGGCT
GTGGGGTGAGAACTTCTTTGACCCAGCCACAAAGAAATGGACGACAAAGAGCACTGGCAC
AGCTACCTGCAAGAGAGGTTTTGTTCAGTTCTGCTATGAGCCAATCAAGCAAATCATCGA
GATCTGTATGAATGATCAGAAGGATAAGTTGTGGCCTATGTTGAAGAAGCTTGGTATTGT
CATGAAGAATGATGAGAAGGACCTAATGGGCAAGCCTTTGATGAAGCGTGTCATGCAAAC
TTGGCTTCCTGCCAGTCGTGCTCTGCTTGAGATGATGGTGTATCACCTGCCCTCTCCCTC
GAAGGCCCAGAGATATCGTGTTGAGAACCTGTACGAGGGCCCCCTTGATGATATATATGC
AAATGCTATCAGAAACTGTGACCCTGATGGTCCTCTTATGCTGTACGTTTCCAAGATGAT
TCCAGCATCTGACAAGGGCAGATTCTTTGCCTTTGGTCGTGTTTTTGCTGGGAAGGTTGC
AACTGGCATGAAGGTCCGTATCATGGGTCCCAACTATGTTCCTGGCCAGAAGAAAGATCT
CTACACCAAGAGTGTCCAGCGTACTGTTATCTGGATGGGAAAGAAGCAAGAGTCTGTTGA
GGATGTTCCCTGCGGTAACACTGTTGCTTTGGTTGGTTTGGATCAGTTCATCACGAAGAA
TGCTACCCTGACAAATGAGAAGGAAGTTGATGCCTGCCCAATCAGAGCAATGAAGTTCTC
TGTGTCCCCTGTTGTGCGTGTTGCTGTTCAGTGCAAGGTGGCCTCTGATCTTCCAAAGCT
TGTTGAAGGCTTGAAGCGTCTGGCCAAGTCTGACCCTATGGTCCTCTGCTCCATCGAGGA
GTCTGGTGAGCATATCATTGCTGGAGCTGGTGAGCTTCACCTTGAGATTTGCTTGAAGGA
TCTGCAGGATGACTTCATGGGAGGTGCTGAAATTATTGTTTCCCCTCCTGTTGTCTCCTT
CCGTGAGACTGTCCTGGACAAGTCATGCCGTACTGTTATGAGCAAGTCCCCGAACAAGCA
CAACCGTCTCTACATGGAGGCTCGCCCGTTGGAGGAAAATCTGCCAGAGGCCATTGATGA
TGGACGCATTGGCCCACGTGATGACCCTAAGGTGCGCTCCAAGATCCTATCTGAGGAGTT
TGGTTGGGACAAGGATCTCGCCAAGAAGATTTGGTGCTTTGGACCCGAGACCACTGGCCC
CAACATGGTTGTTGATATGTGTAAGGGAGTGCAGTACCTGAATGAGATCAAGGACTCTGT
TGTGGCTGGGTTCCAGTGGGCTTCCAAGGAAGGTGCACTGGCTGACGAGAACATGCGTGG
CATCTGTTTTGAAGTCTGTGATGTTGTCCTCCACACTGATGCTATTCACAGGGGTGGTGG
TCAGGTTATTCCAACGGCCAGGAGGGTCATATTTGCCTC
>Locus_11_Transcript_2/7_Confidence_0.312_Length_820
TTTTTTTTGCAACAAATATCACAGCATATATTCCCGAGCTTCATATCACAGCATTCCACA
TATAAAAGCAACAAGTAATTTATTGAAAATATAGTTCAGAACCAACACACTGACGAAAAA
CAGACCATTTATGATGTTTTTAAGTGACCCGAAACAGAAACAGCCAACAAATCGAAGTCT
TCAAACACCAACGCACACACCTGAGACTTCAAATACAGATCCGATGACAACGACTGACAC
TTGATGGGCACCATTAACCAAGGAGATTCCTGTCTTCTCATCAAATTTTGATTGTGCCCC
AAGCTCACATCCAAAGTACTTAGTTGTGTATGAAGCAGGCCTGGCAAGTGCTTTTGCTAT
ATCAACCATGTTGACGATATTTGTCTTGATGCCATTACCACGGCCTTCTATCTTGGTCAA
CATTCTGGGCATCTTGTACCTGTAGAAGGCATCATCCTTGTTGGAAGCACCAATGTTTTG
GAGCGCCATACTGACTCGAACTTTCTGCAGCAGATGCTATCAGATGTGGCAAAATTCAGA
AGAGGGAGTAGCTGCTGGTCCCTGAAGAAAACTGAGCTGGCTTTGAGCACAGGCAGTGGC
AGGTGAACTCTCAGAACCAGAGAACCCAGCAGTCTCTTGATGCATACAGGGGAGCACAAA
CTTGTGCCTTTTTCTCGTTGTACGAGAATACTCTCCCAGCAATCCAACTGATCCCAAATA
AACCGATGTTTGTTCAGACATAAAAGAAGCTTCACCTTCCAAGAACTCCACTTTGTCAGA
TTGCAGCAAAACAGATGCTGCTTGCTCGGCTGGGGGGGGG
>Locus_11_Transcript_5/7_Confidence_0.500_Length_2094
TTTTTTTTAAAATCACATAAGATGTTCTCTCCATATAAAATAATAAAAACAACACAGGTA
ATTTATTGAAAATATAGTTCAGACCTGACACCAGACGCAAAACAGACAATATTATGATGT
TTTTAACTGACTCGACACAGAACCAGCCAACAAATCGAAGTGTTCAAAGACCAACGCAGA
CACCTGAGACTTCAAATACGGATCCAAAGACTACGACTGACACTTGATGGAACACCATCA
GAAGACACACTTAAAACAAGCAGTAGGTGGTAGAAAGGAACATAGAACGGGAGCAAGCAG
GTACGGCCTCTCACTCCTCATCGGATTCGGCGCTCTGGAGCCACTCCACGACCGGCTTGG
CCTTCTCCACGACCTCCGAGTTCTTGCCAGCCGCAACAGCTTCATTGTACCACTGCACAA
TGGTCTCTTCCTCGAGGACGTCTCCGTCGTAGAGGTACTTCAGGACAACAGGCACCTCCT
TCAGGGCCTCAGCGCTGCACTTGCCACAGAAGGCCTCAATGGCCTGGAGCAGGAACATCT
GGGCAGCCTCATCAGGCACAGCAGCAGCAAGGTACTTCTTGTTCTTCGCAACGTCCTTCG
CAAACCCCTTGGCAGCACCATGGAAGAGCGCCTCAAACAGAGCACCCATCACTTCCTTCG
GGGGTAGGGTAGAGGAGGATAGCACACCCTTGAGCTGAGCTGCTGTGGCAGCGTTGCCCA
GGCTTGCCTTGATCTCTGCAACCAGTTCATCGAAAGGAGTAGTTTTGGCCACAGCATGAT
TACCGTTGGTGGATTTATCTTCACTCTTGGCTGTCCCATTGGCACCGCCCTCCTCCTTGT
GTGCGGCCTGTTTCTTCTTCTTCTCTGTCTCTTCAGTGGCAAGCATAACCATCTCAGCAG
TTGCTGCACTCAGCTGCTCCTGCATGCGCTTCCTCGCAGCCTCTGCTGATGTGTCAGTCT
GCCACTCCACGTCATCATCATCATCCTCATCATCAGCAGCAGCAATGAAGTCAGCATCTT
GGCTGTGAGTTGGTGATGTTGCATGCTCTTCATCAGAACAACCACCACCATTCTTCTTCT
TTGTACCTTTTGCAGTGCTCTCCTTGGACGAACCACCTTTCTTCTTTGAGTCCTTTTTGA
TCTTCTTCATCTCCTCATCAGCAGCCTCACCTTCTTTCAGCCTCTCCTTCTCAGCTCTTC
GCATAGCTTTCTTGTCTTTGCCTCCCTTCTTTGCTTCTGGTGGGTTCTTCAGGATGAATG
TAGTGAGCTTGTCCCTCATGTCAACATCCGACAGGAAGCCACATGCAGCACATTTCAGAG
TTATCATCTCTTTCTTGGAGATCAGAACCTCAGTCTCAGGATTGCCACATCCATAGCACT
GGACATACTTCTTGATGAAGTTCTCAAGAAGACCAGCCAGCTTTGAAGTGTCATGGGCAC
CATTAACCAAGGAGATTCCTGTCTTCTCATCAAATTTTGATTGTGCCCCAAGCTCACATC
CAAAGTACTTAGTTGTGTATGAAGCAGGCCTGGCAAGTGCTTTTGCTATATCAACCATGT
TGACAATATTTGTCTTGATGCCATTGCCACGGCCTTCTATTTTGGTCAACATTCTGGGCA
TCTTGTACCTGTAGAAGGCATCATCCTTGTTGGAGGCACCAATGTTCTGAAGCGCCATCT
TGACTCAAGCTTTCTGCAGCAGATGCTATCAGATGTTGCAAAATTTGGAAGCAAGAGTAG
CTGCTGGTCCCTGAAGAAAACTGAGCTGACTTGGAGCACAGGCAGTGGCAGGTGAACTCT
CAGAACCAGAGAACCCAGTAGTCTCTTGATGCATACAGGGGAGCACAAACTTGTGCCTTC
TTCTCGTTGTACGAGAATACTCTCCCAGCAATCCAACTGATCCCAAATAAACCGAAGTTT
GTTCAGACATAAAAGAAGCTTCACCTTCCAGGAACTCCACTTTGTCAGATTGCAGCAAAA
CAGATGCTGCTACCTTGGCTGGGGATGGATTCGGCGGAAACGAATCGGGCAGGAAGGTCG
CTGGCGGTGGCGGCGAGGCGACGGAGTGGTTGGGAGGAAGAGGGCGAGCGGGTG
>Locus_13_Transcript_2/5_Confidence_0.667_Length_1483
GTTGCCTGTGCTTGGAATAGAAGATGTGTCATCTCCGACGGCCTGCGATGGCGAACCTAG
AAAAACCGAACCATAATCCAAAACTCTGGTATCAGCCATGTTTGTTGCGGGCACACCATT
CTGTCCATCCATGGTGCTGATCCTTCTAGAATATTCCATTTCCACGCTCACTTGTTTGCC
AATCAACCGTGTGCGCAAAAACTCCTTAGATTCACGAGCAAAAACTTCAGGCTGATTGTC
CTCTCTGCGAGGATTGCCTAGCTTAGGAGCTCTAATACTTGAAAGATTAACCCGTCGTTC
TGCTGAAGGACTGCCATATGGAGCAGCATCGTCAGCAACAATAATACAATCTCCGCTCAC
AACTTCTACCACTTTTCCAGTGAATTTCTGGTCATGGATAGGCTTCGAGTCTGTCACTGG
TGGCTTAAATCCATTCCACATTCGCAGTTGTTCATTTTTTGCCTTAAGTTCAGCATTCTT
CAGCTTAATTTTGACTTCAACATCTAGCATGTTCGCACTCCACTCAACATATTTCGCAAG
ACCATTTTCAACAAGCTCAAGGGACAAGTCCTTTGCAGTGTCACCATCAGGGTAATACAC
CGAACCAATTATATTATTAAAACTGTCTGTGCCCTCCACCACAATCCGCACATCTCTGTT
CAGAACTCGAGTCTCTGTGAAGTGCTTAGCTTGTCTTCCAAACCTGTCTGGTGGAATTTC
AGTAGAGACAGCTGATGCGGCAAGCCTTTGTGCTGTTGTCAGTGGTGCAGGAGCTTCCAC
GGTATCGTCACCATTTGTAGTCTCTTCGGCAGTGCCCTCCGCCTCAGCAACAACAGCAGG
ATTCGGTGGGCGTCTCCCCATGGACGGAGCCTGTACTCCAGCAACATATATCTGGACAAA
CTGGAAACTTGGGAGCAAGTAAACACGAACAGTACTGCCATCACGAACTTGTTCAACAAT
TGCTTCCAGACTCTTGCCTTTATGCGCAACCGCAAAACCCTTTGCATCAAAACCACTTGA
TTCACCAATTGCTGATGGTGGAAGATCTCTTACCGATTCTTCAGCAGCACCAGGTTCCTT
GCTCCAACGCCCTAGACCCTGTTGCTTAGCAACTTCCTCCAACCTTTGCAGCTCAGCAAG
CGATGGGCTTTGTTCACCTCCCTTCGGGCCTTGCTCCTTTACCCTTGCCCATCCTGCAGC
TACTACCAAGTAGGCAACATTCTTGTCGCCAAGGTAAACAGTACCAAATTCGCGTCCGAT
GTTAGGAGCTGTGTAATCCACTCTGAATGTGACCTCCTTTCCTATGCAGTGTTTCCTCAG
AAACTCCCTGCTTTCCCAAGCAAATGGCTCATCCACTCCATTACGACGAGCCATCCTTGG
GGCCATAAGGTATGACAGAGTGATGGACTTCTCTGGTGGGATCTCTGCCTTGGTACTCCC
CATGATGAGAAGGCAGTCCCCAGAAGTCACAGCCTTCACCTTA
>Locus_14_Transcript_2/8_Confidence_0.389_Length_347
CCCAGCTCGGTTTGGACACCTTTGCAGATGGTCTTGCAGAGCGACTGTTGTGATACTTGT
GCCAGCAGCTGGCACAAGTATCACAACAGTCGCTCTGCAAGACCATCTGCAAAGGTGTCC
AAACCGAGCTGGGTCCGTATATGAGAAACATTGACTCATATTGTCCTGCCCTACGAGGCG
AGGTTACCACACAGAGCGACATATATTGTGCTACCCTACAAGGACAGGTTACCACACAGA
GCGACATATATTGTGCTACCCTACAAGGACAGGTTACCACGCTGATGGAGAGGGCCAAGA
ATCTTCCCTACATATGCAACACTCCTACTATATCCTACTGCAACATC
>Locus_14_Transcript_3/8_Confidence_0.278_Length_576
CCCAGCTCGGTTTGGACACCTTTGCAGATGGTCTTGCAGAGCGACTGTTGTGATACTTGT
GCCAGCAGCTGGCACAAGTATCACAACAGTCGCTCTGCAAGACCATCTGCAAAGGTGTCC
AAACCGAGCTGGGTCCGTATATGAGAAACATTGACTCATATTGTCCTACCCAACGAGGCG
AGGTTACCACACAGAGTGGCTTATATTGTGCTACCCTACAAGGACAGGTTACCACTCTGA
TGGAGAGGGCCAAGAATCTTCCCTACATATGCAACACTCCTGCTATATCCTACTGCAACA
TCCCCGTCACCACCAGTGGTGGATGTAACATGTCTTAATTAGCTTCCATTGGTGACCAAT
AAACTGTTTGGCACCGTTCCACCATATGGGATGAATAAAAAGTAGTCATCATGGACTCAC
ATATATATATGAACTATTGCAAACATCTCAGTATATGTATCATCAATACGCCGTCAATGT
TAAGTTTCAGGATCTAACTCCACATCTTCAATTACCACATATATGCGCACATATGTAATG
ATTCATGTGTTATGAGCTTGTGCTCGACGAAGAGGA
>Locus_14_Transcript_6/8_Confidence_0.389_Length_342
CCCAGCTCGGTTTGGACACCTTTGCAGATGGTCTTGCAGAGCGACTGTTGTGATACTTGT
GCCAGCAGCTGGCACAAGTATCACAACAGTCGCTCTGCAAGACCATCTGCAAAGGTGTCC
AAACCGAGCTGGGTCCGTATATGAGAAACATTGACTCATATTGTCATACCCTACGAGGTG
AGGTTACCAGACAGAGTGACTTATATTGTTCTACCCTACAAGGAGTGTTACATATGTAGG
GAAGATTCTTGGCCCTCTCCATCAGTGTGGTAACCTCTCCTTGTAGGGTAGAACAATATA
AGTCACTCTGTCTGGTAACCTCACCTCGTAGGGTATGACAAT
>Locus_15_Transcript_1/3_Confidence_0.351_Length_136
TGGCATTGTACACTGGTGCTACAATGATGGTGATGCGCCGATTGTAGCTCTCTATGTCTT
CGACGTAAATAACAATGCGAATCAGCTTGAACCTAGACAGAAGGAAACTATACAAATTAA
TCTACATAGCGATATA
>Locus_15_Transcript_3/3_Confidence_0.568_Length_192
TGGCATTGTACACTGGTGCTACAATGATGGTGATGCGCCGATTGTAGCTCTCTATGTCTT
CGACGTAAATAACAATGCGAATCAGCTTGAACCTAGACAGAAGATAGGGCAACAAGTTGG
ACAAAACATATTCAGTGGATTCAATATCCAACTTCTTAGTGAGGCTCTTGGTATAAGCCA
ACAAGCAGCACA
>Locus_16_Transcript_1/2_Confidence_1.000_Length_1731
CTTTATTTGATTTGAATTTAGCTTCTCCATTTGTTAGACATGCAAGGTTACTTACATGAA
GACTAACCCCGGACGCATGCCTCCGATGCTCCGAAAGCTATACATTGCACTAAGAAGCAA
AGTATCATGCTTGACAAGCTGGAGGCGGGCAGGAAGGGCCCACGAACCATCCGCTTCTAC
TTCCCAATGAGAAATTTACTACTAGTTCACTCGATAGCAGGATGACCGTTGACCGGATAG
TTTAAACGCTCACGCAATGAACACCTGGATCCTATCTCCCATGCCGTCCTCAAAGTCGAG
CAGTATCTGGCCGTTCTGGGGGTTGTCTGAGTCTATAGGTGCATCACGGAGCCTTTCCAT
GATATTTGCTCCAGCCAGTCCTGGAATAACTTTTGTCATCCCTTCTAAGAATCCAGCAGG
TATCCTGGCATCCATTTTCTGGACTCCGTCTCTTCCTGTAATCCTTAGTCGAAGCGTGCG
GGACCACATCCCGCTTGAAGGACCTCTGCCTCCAGTGGAACCAGGATCATAGAGCTGAGG
CAGTATGTCAATAATAGGATCTTGTGATTTCTCAGTCCTTGACTCGGTGTCTCCTGATCT
GCTTGCTTCGCTTGTATAATCGTAAAAACCACTCCCGTAGGATGATTGAGCTGGTGTCGC
AATGTAGCGCTTTTCCTCTTCATAATAGTGGTTAAACCCTAGTGTATCCTTGATCTCCTC
AAATGATGGCAAACTACCTGGAGGAGGTATGCGACCACCTTTTATAGCAACGAGTGCATC
CTCCATTGCACGCATTGATACCCCAATTAGAGATAATGGGTAGGCTATGATTTTGTAACC
AATTTCTTCAAGTTCAAGAGGGCTCAGTATAGGAGTTTTACCACCACCTTCTAACATGTT
GGCCATTTTCGGAACTCCAGGTGAAACTGCACAAAACGCTTTCATCTCTTCCCTTGAAGC
AAGGGCATCAATAAATAGAACATCTGCCCCAGCATCAGCAAAAGCACGAGCTCTCCATAA
TGCTTCATCAAGAGACAAAGCTTGACGAGAGTCTGTCCTTGCCACAATAACAATGTCAGA
GCCACTCTCCTTCCTGGCATCTACAGCAGCTTTTATGTGCATAATTGCTTCCTCTCTTGA
CACAACTTTCCTTCCTTGTGTATGTCCACATGCTTTTGGTGACACCTGATCTTCAAGAAT
AATTCCAGCAAAACCAGCATTGATGAATCCTTTCACAGTCCTCTTAACATTCATAGAGTT
TCCATAACCATTATCAGCATCACCAATCACAGGCACCGATACCGCTTCAGTGATCAAACG
CCCTTGATCTACCATTTCACCATAGGAGATGAGACCAACATCTGGCAATCCAAGCCGTGC
AGCGGATATCGAGAACCCGCTCGTGAAGCAGGCCCTGAACCCAGCGCGCTCGACGAGGCG
CGCGCTGAGCGCGTCGTAGCAAGCGGGAGCCTGGTGGGCACCCGGCGTCTCCAGGACCCG
CCTGAGCGCTGCTGCGGGCAGCTCCCCGGCACCGGCGCCCGCGCTCCCTCCGGCTGCGGC
ATAGGAGCAGCGCGTGGAGATCCGGGCGCTGGCAGACGAGTGAAGGGCTCGTCGTTGGAG
GAGCGGGGGCGGCCGGACGCGGCAGGAGTCGGCGCGGCTTGAGGTGCACGGGGACAGCGA
GGCGGGCGGCTGGTGCAGGAGAGCGGCGTAGCACGCCATTTCCGCTGTCTG
>Locus_17_Transcript_1/1_Confidence_1.000_Length_871
GACTGAGCAACCGCTCTAGCCCCCATCTTCTTCCTCCTTGGTTTCTCCAAATCTGGGCCG
TTAGGCCCCTCCCCCCTCCTCTCCGGCGTCTGCCGGCGGCGAGATTGGGTGAGGGACCCG
CCCCTGTACAGCAGTAGCTAGGTTGTCTTGGCTTGTTGCCGGTGTGAGCGATATGCTCGT
CTTCGGTGTGATGCCTATAGGGTGGAGGCCGGCGGCGCTTCCGAGTGGCGTCCGGCGGCG
GGCGATGGTGGGCTTCCTGGTAGCGGCGGCGTGGAGTCTGCGGCTGCTAGGACTTTCGGC
CATCGCGCACACCCCTAATAAACTCGAGGTTTGGTCATCAGACTCTATTCTGGTGGATAG
TGGAGGCCATGGCCTCTGTGTTTGGAGCTCCCTGAGTAGCCATGGCGGTGGAAGGAGAGC
TCTTGCGCAGGGATCTGGTGCTCTACGGGAAGAGGATCTAGCTGCGTTTGATGGCGTTTC
CAAGAGACGGCGCGTGCCGGAGCTATCCTTGGCCAAGGAGGCCAGCCAGGACTACCTCCA
CGCGGAGGCCCTTCTTCAGACTGGTCGCCGGAGCTCGGCACCTAGCTGCGAACAAGTGGT
GTGTCCCCGGGAGCGGCAAGGTGGCCGGCGGCTTTGCTCTTCGCCGGAAGTGAGATCTTC
CCGAGCTGCTTCTGCGACCTCGGCGTTGGCTGCGCCTCAAGGTCGCCGGCGAGCGGCGGA
GCAGGATCTTTGTCATGTGTCCTTGATTGCTTTTTCTGTTTGTTGCCAGGATCCTTTTTG
TAAAGTGCAGCCCCCTGATTTCTGGTCTTTTTGGACTGTAGATGACTATAGGGGGTTTTG
TGTAAATTTGTGCCCGCCAAGTAATTAATGC
>Locus_18_Transcript_1/10_Confidence_0.400_Length_950
ATTTATTGTCACTACCTCCCCGTGTCAGGATTGGGTAATTTGCGCGCCTGCTGCCTTCCT
TGGATGTGGTAGCCGTTTCTCAGGCTCCCTCTCCGGAATCGAACCCTAATTCTCCGTCAC
CCGTCACCACCATGGTAGGCCCCTATCCTACCATCGAAAGTTGATAGGGCAGAAATTTGA
ATGATGCGTCGCCGGCACGAGGGCCGTGCGATCCGTCGAGTTATCATGAATCATCGGATC
AGCGGGCAGAGCCCGCGTCAGCCTTTTATCTAATAAATGCGCCCCTCCCAGAAGTCGGGG
TTTGTTGCACGTATTAGCTCTAGAATTACTACGGTTATCCGAGTAGCACGTACCATCAAA
CAAACTATAACTGATTTAATGAGCCATTCGCAGTTTCACAGTTCAAATTGGTTGATCCTG
CCAGTAGTCATATGCTTGTCTCAAAGATTAAGCCATGCATGTGCAAGTATGAACCAATTT
GAACTGTGAAACTGCGAATGGCTCATTAAATCAGTTATAGTTTGTTTGATGGTACGTGCT
ACTCGGATAACCGTAGTAATTCTAGAGCTAATACGTGCAACAAACCCCGACTTCTGGGAG
GGGCGCATTTATTAGATAAAAGGCTGACGCGGGCTCTGCCCGCTGATCCGATGATTCATG
ATAACTCGACGGATCGCACGGCCCTCGTGCCGGCGACGCATCATTCAAATTTCTGCCCTA
TCAACTTTCGATGGTAGGATAGGGGCCTACCATGGTGGTGACGGGTGACGGAGAATTAGG
GTTCGATTCCGGAGAGGGAGCCTGAGAAACGGCTACCACATCCAAGGAAGGCAGCAGGCG
CGCAAATTACCCAATCCTGACACGGGGAGGTAGTGACAATAAATAACAATACCGGGCGCA
TTAGTGTCTGGTAATTGGAATGAGTACAATCTAAATCCCTTAACGAGGAT
>Locus_18_Transcript_3/10_Confidence_0.325_Length_1898
TAAACGTTCCCAGTCGGTATGATTCCCCAAAAAGGTGATTGCCGCGTTACGTTTTTCGTG
TTCCATATGGGCTACTTCTCCTCAGTCGCTCTGGGTGGTCATCCATGTTAACCACGGATA
ATGCGCTTATCCGGTGTCGTCCACGATACTTGGGAGTCACTGGCCCGGTCTCGTAAACGT
TCCTAGTCGGTATGATTCCCCAAAAAGGTGATTGCCGCGTTACGTTTTCGTGTTCCATAT
GGGCTACTTCTCCTCAGTCGCTCTGGGTGGTCATCCGCGGTAGGCACATTCCATCGCCTC
TAGTCCCTTCAGAGAAATGTTGCCCCATGACGGTATCGTTATTGGTGTAACACCCGCGCG
CCGTGGACACTCAGGACGCCTTCGTGCAGGCCATTCCCCCGTGCTATGCGTGGGGGGAGG
CTTGGTTGGCTTGACCGATGTGGATACGCGAGCGGATGAGTAGCTTTGGACCCGTGTCTG
TTGTTAGATCCCCCGTCCTCGTGCGGCCGACTAGCGACGCCGTGTCCCGTCATTCGTGTG
GCTTATGTTACTGTTGCCTTTCAAGTGCTTGCGTGCATGTACCCGACCTACGGGAAGTGG
TGCTTTGTACACGCTTGCCTCGCGGCGGACACCTCTGGGTGTTCCGCTGCGGCCTAATGG
CGCTTGCGGCGTTACCTCGTGGTACTGGCACGTTTTGTGCTCGGTGCTATCAAGGAAGCC
TCGCTCTCGCTATTGGTTTCGGATGCCGCTCACGATAATGGTTAATGGCCCTTCTGGTTG
CCGCTCACGATAAAGGTTAATAGCCCTTCTGGTTGTCGCTAGTCCCACCTGAAAAGAAGC
TTTCTGGATCTGAACGGCGGTAGTACGGTGTGTTGCATGTATTTCCCACAGTTTGTGGGG
AGAAGCAACACGCTTGGAAACCTCTCTAGTAGGAAAAGGAAAGCTTAGTCCCGTTCAAGT
GCGACAACCGGACCGGCTATTGACCTCAAAACAAGCTCTCTGGATCAGAACGGTCTTAGT
ACGGGGTGTTGCATGTATTCCCCACATTTTGTGGTAGGAGACGCATCACGCTGGAAATGT
CTCTAGTAGGAGAAGGAAAGCTTAGTCCCGCTTAATAGCGACAACCAGACCGGCTGTTGA
CCCACCTCAAAAGAAGCGATCTAGATCAGAACGGTCTTAGTACGGGGTGTTGCATGTATC
CCCCACAGTTTGTGGTAGGAGACGCAACACGCTGGAAATGTCTCTAGTAGGTGAAGGAAA
GCTTAGTCCCGATGAATTGCGACAACCGGACCGGCTGTTGTCTGCCTGCAAGGGCGGATG
ACTACCGTCGCTGGACGTCGAAGAGGACTCGCTACCTGGTTGATCCTGCCAGTAGTCATA
TGCTTGTCTCAAAGATTAAGCCATGCATGTGCAAGTATGAACCAATTTGAACTGTGAAAC
TGCGAATGGCTCATTAAATCAGTTATAGTTTGTTTGATGGTACGTGCTACTCGGATAACC
GTAGTAATTCTAGAGCTAATACGTGCAACAAACCCCGACTTCTGGGAGGGGCGCATTTAT
TAGATAAAAGGCTGACGCGGGCTCTGCCCGCTGATCCGATGATTCATGATAACTCGACGG
ATCGCACGGCCCTCGTGCCGGCGACGCATCATTCAAATTTCTGCCCTATCAACTTTCGAT
GGTAGGATAGGGGCCTACCATGGTGGTGACGGGTGACGGAGAATTAGGGTTCGATTCCGG
AGAGGGAGCCTGAGAAACGGCTACCACATCCAAGGAAGGCAGCAGGCGCGCAAATTACCC
AATCCTGACACGGGGAGGTAGTGACAATAAATAACAATACCGGGCGCATTAGTGTCTGGT
AATTGGAATGAGTACAATCTAAATCCCTTAACGAGGAT
>Locus_18_Transcript_4/10_Confidence_0.325_Length_1832
ATTTATTGTCACTACCTCCCCGTGTCAGGATTGGGTAATTTGCGCGCCTGCTGCCTTCCT
TGGATGTGGTAGCCGTTTCTCAGGCTCCCTCTCCGGAATCGAACCCTAATTCTCCGTCAC
CCGTCACCACCATGGTAGGCCCCTATCCTACCATCGAAAGTTGATAGGGCAGAAATTTGA
ATGATGCGTCGCCGGCACGAGGGCCGTGCGATCCGTCGAGTTATCATGAATCATCGGATC
AGCGGGCAGAGCCCGCGTCAGCCTTTTATCTAATAAATGCGCCCCTCCCAGAAGTCGGGG
TTTGTTGCACGTATTAGCTCTAGAATTACTACGGTTATCCGAGTAGCACGTACCATCAAA
CAAACTATAACTGATTTAATGAGCCATTCGCAGTTTCACAGTTCAAATTGGTTCATACTT
GCACATGCATGGCTTAATCTTTGAGACAAGCATATGACTACTGGCAGGATCAACCAGGTA
GCGAGTCCTCTTCGACGTCCAGCGACGGTAGTCATCCGCCCTTGCAGGCAGACAACAGCC
GGTCCGGTTGTCGCAATTCATCGGGACTAAGCTTTCCTTCACCTACTAGAGACATTTCCA
GCGTGTTGCGTCTCCTACCACAAACTGTGGGGGATACATGCAACACCCCGTACTAAGACC
GTTCTGATCTAGATCGCTTCTTTTGAGGTGGGTCAACAGCCGGTCTGGTTGTCGCTATTA
AGCGGGACTAAGCTTTCCTTCTCCTACTAGAGACATTTCCAGCGTGATGCGTCTCCTACC
ACAAAATGTGGGGAATACATGCAACACCCCGTACTAAGACCGTTCTGATCCAGAGAGCTT
GTTTTGAGGTCAATAGCCGGTCCGGTTGTCGCACTTGAACGGGACTAAGCTTTCCTTTTC
CTACTAGAGAGGTTTCCAAGCGTGTTGCTTCTCCCCACAAACTGTGGGAAATACATGCAA
CACACCGTACTACCGCCGTTCAGATCTAGAAAGCTTCTTTTCAGGTGGGACTAGCGACAA
CCAGAAGGGCTATTAACCTTTATCGTGAGCGGCAACCAGAAGGGCCATTAACCATTATCG
TGAGCGGCATCCGAAACCAATAGCGAGAGCGAGGCTTCCTTGATAGCACCGAGCACAAAA
CGTGCCAGTACCACGAGGTAACGCCGCAAGCGCCATTAGGCCGCAGCGGAACACCCAGAG
GTGTCCGCCGCGAGGCAAGCGTGTACAAAGCACCACTTCCCGTAGGTCGGGTACATGCAC
GCAAGCACTTGAAAGGCAACAGTAACATAAGCCACACGAATGACGGGACACGGCGTCGCT
AGTCGGCCGCACGAGGACGGGGGATCTAACAACAGACACGGGTCCAAAGCTACTCATCCG
CTCGCGTATCCACATCGGTCAAGCCAACCAAGCCTCCCCCCACGCATAGCACGGGGGAAT
GGCCTGCACGAAGGCGTCCTGAGTGTCCACGGCGCGCGGGTGTTACACCAATAACGATAC
CGTCATGGGGCAACATTTCTCTGAAGGGACTAGAGGCGATGGAATGTGCCTACCGCGGAT
GACCACCCAGAGCGACTGAGGAGAAGTAGCCCATATGGAACACGAAAACGTAACGCGGCA
ATCACCTTTTTGGGGAATCATACCGACTAGGAACGTTTACGAGACCGGGCCAGTGACTCC
CAAGTATCGTGGACGACACCGGATAAGCGCATTATCCGTGGTTAACATGGATGACCACCC
AGAGCGACTGAGGAGAAGTAGCCCATATGGAACACGAAAAACGTAACGCGGCAATCACCT
TTTTGGGGAATCATACCGACTGGGAACGTTTA
>Locus_19_Transcript_1/3_Confidence_0.714_Length_1397
CCCCCGCCGAGGCAGCCATGGCGTTCGAGAAGATCAAGGTCGCCAACCCCATCGTCGAGA
TGGACGGCGATGAGATGACCAGAGTATTCTGGCAGTCTATCAAGGACAAGCTTATCTTCC
CATTCTTGGACTTGGACATCAAGTACTATGACCTGGGAGTTCTGCACCGTGATGCAACTG
ATGACAAGGTCACAGTGGAGGCTGCAGAGGCTACTCTCAAGTACAATGTGGCTATTAAGT
GTGCAACTATTACTCCAGATGAAGACCGGGTTAAGGAGTTCAACCTAAAACAAATGTGGA
GGAGCCCAAATGGCACAATTAGGAACATTATAAATGGAACTGTATTCAGAGAGCCAATTA
TATGCAAGAATGTTCCAAAGCTTGTTCCAGGATGGACTAAGCCCATTTGCATTGGGAGGC
ATGCCTTTGGTGATCAGTACAGAGCAACTGATGCAGTTCTTAAGGGACCTGGCAAACTCA
GACTAGTTTTCGAGGGGAAAGACCAGACGGTTGACCTGGAGGTTTTCAACTTCACTGGTG
CTGGAGGAGTTGCCATGGCTATGTACAACACCGATGAGTCAATTCAAGGTTTCGCTGCGG
CTTCTATGGCAATTGCTTACGAGAAGAAATGGCCACTGTACCTTAGCACAAAAAACACAA
TTCTTAAGAAATATGATGGCAGGTTCAAGGACATATTCCAGGCGATCTATGAAGCTGACT
GGAAATCCAAATTTGAGGCTGCCGGAATATGGTATGAACACCGTCTCATTGATGACATGG
TTGCCTATGCACTTAAGAGCGAAGGAGGCTATGTTTGGGCTTGCAAGAACTACGACGGAG
ATGTGCAGAGTGATTTCTTAGCTCAAGGTTTTGGCTCTTTGGGCTTGATGACATCAGTAT
TGATGTGCCCTGATGGTAAAACTATCGAAGCTGAAGCTGCCCATGGCACAGTTACCCGTC
ATTTCCGTGTTCACCAGAAAGGTGGTGAAACCAGCACAAACAGCATTGCTTCAATCTTTG
CTTGGACAAGAGGACTTGCACACAGGGCAAAGCTAGATGACAATGCTAGGCTTCTTGATT
TCACACATAAACTTGAGGAAGCATGTGTCGGAACTGTGGAGTCAGGGAAGATGACGAAGG
ATCTAGCACTTCTTGTTCACGGATCTTCGAAGGTTACAAGAGGAGACTACTTGAACACTG
AAGAGTTCATTGACGCAGTTGCTGCGGAGCTCCAAGCAAGATTGGCAGCCAACTGAACAT
TCAAGAAAACCTCGTCCACTTCAGTGCTTCAATAGTCATTACCCAACGATTCACGTCAGT
TTGGTTATGTCGCCATTATCTGTCATGCTTTCTTCCTGAACAGAATGAGCTTTTACTGCT
CCATCGCAAATTATTGT
>Locus_20_Transcript_1/8_Confidence_0.667_Length_1849
TATTCCAAGCACAGGCAACCAGCCTAGAATTAATGTTGCTGAGCTTTTGCTCTCACGGGG
CTTTGCTAGGACATCGAAACACCGTGACTATGAGGAAAGATCACATTACTTTGATGTTCT
ATTAGCTGCTCACTCACGTGCTGAGAAAGCAAAGAAAGGAGTCCATTCTGAGAAACTTCC
TCCTGCGATGCATATAACAGATTTAACAATGGTTTGAATTTTTTTGCTTGCTCCATTATA
TTTCATTGACATTTGTTCAGCACCTTTTTATTGACTTATAATCGATGCATATCACCTCAG
GTTAATGCAAAGAAGGCCAAAGACTTCCTTCCCTTCCTACAGCGGAATAGAAGGCATACT
GCCATTGTTGAATATATTTTCAGTGGCCATCGTTTCAAACTAACAATTCCAAAGGAGACT
TGCAGCATTGCCTTTTCATTGTCGGGTGTTAGGTGCCCTGGTAAAGATGAGCCCTACTCG
AGTGAAGCTATTGCTTTGATGAGGAGGATGATTCTACAGCGTGATGTGGAAGTTGAGGTT
GAAGCAGTTGATAGAACTGGAACATTTATAGGTTCCTTGTGGGAGTCAAAGACCAACATG
TCTTCTGTTCTCTTGGAGGCTGGTTTGGCCAAGATTAATTCCTTTGCTTTAGACAGGATT
CCAGATGCCAATGTCCTCACAAGAGCTGAAAAGTCTGCAAAGCAGCAGAAACTGAAGATA
TGGGAGAACTTCGTTGAGGGTGAAGAAGTTCCCAATGGCGCAGCCTCTGCATCCAAACAA
AAGGAAATTCTCAAGGTTGTTGCTACTGAAGTTCTTGGTGGTGGAAAGTTCTATGCCCAG
ACAGTAGGTGACCAGAGAGTATCTTCCATTCAACAACAGCTTGCATCGTTGAAACTTAAA
GAAGCACCAGTCATTGGTGCTTTTAATCCTGTGAAGGGAGAGATAGTCCTTGCTCAGTTT
AGCCTCGACAACTCCTGGAATAGAGCCATGATTGTTAATGGACCTCGAGGAGCTGTAGAG
TCTGTAGATGATAAATTTGAAGTATTCTACATTGATTTTGGTAACCAAGAAGTGGTTCCT
TACAGTCGCATACGTCCTGCAGACCCATCAATATCCTCCTCTCCTGCTCTTGCTCAGCTG
TGCAGCCTTGCCTTCATAAAAGTGCCTGGTTTGGAAGATGATTGTGGCCAGGAAGCAGCT
GAGTATCTTAGTCAATGCCTTCTCAGCAGTTCAAAACAGTACCAAGCAATGATCGAAGAA
CGGGACACATCTGGTGGAAAATCAAGGGGACAGGGCACTGGAACTATTCTCATTGTGACT
CTGGTCGACCCAGAGACAGAATCCAGCATAAATGCTGCCATGCTCGAGGAAGGGCTTGCT
CGTCTTGAAAGAAGCAAGAGATGGGACACCATGGAGAGGAAGACAGCCCTCAAGAACCTG
GAAGAGTTCCAGGAGAAAGCAAAGAAGGACAGGGTGGGGCTGTGGGTCTATGGAGATGTC
GACTCCGATGAGGAAGAGCAAGCTCCAGGTGGTGGAAGGAAACCTGCACCGCGTCGGTAG
ACAAGAGAAGGCGGTTGCTGAAGATAGTGCCGTGGTCATGGTTTAGCTTTGAAAGTTTTG
GACCCCGAACGGAACTCAGTCAAGAGAGCTTATATGGAAAACTAGAGAGGATTTCATTCA
TGCAGCTAGAACAGAACTATACATTGTTTTTCCCCCAAACTTAATAATGTTTGTGTCCTT
GTGGACTGCATTTCTTTGTAGACAGAACATATAAAATTGAGAGTTGCAGTCAATGAAAAT
TCAGGATTGGAGTTAATATACCAACAAAGTATAACTTTTATGTGATGTG
>Locus_20_Transcript_2/8_Confidence_0.667_Length_1760
TATTCCAAGCACAGGCAACCAGCCTAGAATTAATGTTGCTGAGCTTTTGCTCTCACGGGG
CTTTGCTAGGACATCGAAACACCGTGACTATGAGGAAAGATCACATTACTTTGATGTTCT
ATTAGCTGCTCACTCACGTGCTGAGAAAGCAAAGAAAGGAGTCCATTCTGAGAAACTTCC
TCCTGCGATGCATATAACAGATTTAACAATGGTTAATGCAAAGAAGGCCAAAGACTTCCT
TCCCTTCCTACAGCGGAATAGAAGGCATACTGCCATTGTTGAATATATTTTCAGTGGCCA
TCGTTTCAAACTAACAATTCCAAAGGAGACTTGCAGCATTGCCTTTTCATTGTCGGGTGT
TAGGTGCCCTGGTAAAGATGAGCCCTACTCGAGTGAAGCTATTGCTTTGATGAGGAGGAT
GATTCTACAGCGTGATGTGGAAGTTGAGGTTGAAGCAGTTGATAGAACTGGAACATTTAT
AGGTTCCTTGTGGGAGTCAAAGACCAACATGTCTTCTGTTCTCTTGGAGGCTGGTTTGGC
CAAGATTAATTCCTTTGCTTTAGACAGGATTCCAGATGCCAATGTCCTCACAAGAGCTGA
AAAGTCTGCAAAGCAGCAGAAACTGAAGATATGGGAGAACTTCGTTGAGGGTGAAGAAGT
TCCCAATGGCGCAGCCTCTGCATCCAAACAAAAGGAAATTCTCAAGGTTGTTGCTACTGA
AGTTCTTGGTGGTGGAAAGTTCTATGCCCAGACAGTAGGTGACCAGAGAGTAGCTTCCAT
TCAACAACAGCTTGCATCGTTGAAACTTAAAGACGCACCAGTCATTGGTGCTTTTAATCC
TGTGAAGGGAGAGATAGTCCTTGCTCAGTTTAGCCTCGACAACTCCTGGAATAGAGCCAT
GATTGTTAATGGACCTCGAGGAGCTGTAGAGTCTGTAGATGATAAATTTGAAGTATTCTA
CATTGATTTTGGTAACCAAGAAGTGGTTCCTTACAGTCGCATACGTCCTGCAGACCCATC
AATATCCTCCTCTCCTGCTCTTGCTCAGCTGTGCAGCCTTGCCTTCATAAAAGTGCCTGG
TTTGGAAGATGATTGTGGCCAGGAAGCAGCTGAGTATCTTAGTCAATGCCTTCTCAGCAG
TTCAAAACAGTACCAAGCAATGATCGAAGAACGGGACACATCTGGTGGAAAATCAAGGGG
ACAGGGCACTGGAACTATTCTCATTGTGACTCTGGTCGACCCAGAGACAGAATCCAGCAT
AAATGCTGCCATGCTCGAGGAAGGGCTTGCTCGTCTTGAAAGAAGCAAGAGATGGGACAC
CATGGAGAGGAAGACAGCCCTCAAGAACCTGGAAGAGTTCCAGGAGAAAGCAAAGAAGGA
CAGGGTGGGGCTGTGGGTCTATGGAGATGTCGACTCCGATGAGGAAGAGCAAGCTCCAGG
TGGTGGAAGGAAACCTGCACCGCGTCGGTAGACAAGAGAAGGCGGTTGCTGAAGATAGTG
CCGTGGTCATGGTTTAGCTTTGAAAGTTTTGGACCCCGAACGGAACTCAGTCAAGAGAGC
TTATATGGAAAACTAGAGAGGATTTCATTCATGCAGCTAGAACAGAACTATACATTGTTT
TTCCCCCAAACTTAATAATGTTTGTGTCCTTGTGGACTGCATTTCTTTGTAGACAGAACA
TATAAAATTGAGAGTTGCAGTCAATGAAAATTCAGGATTGGAGTTAATATACCAACAAAG
TATAACTTTTATGTGATGTG
>Locus_21_Transcript_2/11_Confidence_0.586_Length_2710
GGCACCAGGGATGCACGCGACGGAGAAGCTGCGGTGGCGCTTCTCGGACGGCGGCGTCAC
CGATCTGCTCGACGCCCGCAGCCTCCATGGCCCCCCCGACATTACTAAGAGAGTGCAGTT
CCATTCGTCTCTAGTACGAAAGCTTGCTTTGGAGAATGAGTTTGAGGGTCACGTTGGTTG
CGTGAATGCTATTGCATGGAACTCAGATGGCTCACTTCTGCTATCAGGATCAGATGACAC
TAGAGTCAACATCTGGAGTTATGCTGATCAAGAGCTGTTGCATGAAATTGAAACCGGACA
TTCCGCGAATGTATTTTGCACAAAATTTGTTCCTGAAACATCTGATGAAGTAGTAGTTTC
AGGAGCAGGAGATGCCGAGGTTCGTGTTTTCAATTTGTCTCGTTTAAGTGGCGTAAGGCC
TAGGGAAATTTCTATGGAGCCAGCTGCAATTTACCAATGCCACTCAAGGAGGGTCAAAAA
ATTAGCTGTCGAAGTTGGCAACCCTAATGTTGTGTGGAGCGCAAGTGAGGACGGTACTCT
AAGGCAGCATGATTTTAGGGAGTGCAATTCCTGTCCTCGTGCAGGATCGGCTAACCAGGA
ATGCCATAATGTGCTTCTAGATCTACGATGTGGAGCAAAGAAGTCTTTAGCTGATCTCCC
CAGACAACCTCTGGCGTTTAAGTCTTGTGATATTAGCTCTGTTCGACCCCATCAGCTCCT
TGTTGGTGGGAGCGATGCGTTTGCCCGGCTGTATGATAGGAGAATGCTTCCGTCATTGAG
TTCATGTCAAACAAGAAGGAAGCCACCCCCTTGCATTAAAATGTTCTGTCCATTGCACCT
TGCTGAAAATAGGAAGTCCAATTTGCACCTTACCCATGTTGCGTTCAGCCCAGATGGGAA
GGAGGTTCTTTTGAGTTACAGTGGTGAACACGTATATCTGTTTGATGTTGACCCAGACAA
TATGAGTTCAGTGAGATACACAGCAGATGATGTACATGATCAGTTATGTTTACCACCTTT
TCACAAGGAACCAACAACAAAAAATTCAAGACGAAGAAAGTTTCCAGCAAAAGCAACTTC
AAGAAGTTCATCTAGGGTAGATATTCTGAAGAAACTTATGCAATTTGTGATAAAATCTCT
GGAGACAGGAACTAACTTAATGCATGGGATTGAAGCATGCTCTGAAATACTTGATGCTAT
GGAATCTGATATTGATGATAGCTTGATGCATGATTGCTTGTGTACCCGGGCAGGGTTGTA
CCTAAAGCGGAGGTGGAAAAATGATGTTTACATGGCTATTCGGGATTGCAACAGAGCAAG
GAATATTGATTTTACATCATTCCAGGCACACTTGTTCATGGCTGAGGCACTGTTACAGTT
AGGAAGACTGAAGGAGGCATTTGAATATGCAGAAGCTGCACGTAGTCTTGTTCCACCAAA
TTCGGTTTCTGCGAAACAAGTGGAAAATGTAAAGGAGCGACTTGCTGCTGCTGAACTCGA
GAAGAATAAAAAAGATCAACAAGGAAATACTAACAATGATGCGCGTCATGGAAGGTTACG
TTCATTGAGTGATCTACTGTTTAGATCAGATGTTAGTGGGTCATCATCGCAGGAGGGTCA
AGACGGTTCAGATTATGATGATGACATGGAGTTGGACTTTGATACGTCAGTATCGGGTGA
CGAAAGCCGCGATAGTGATCCAGGTGCTGTTCGAGGCAGTTTGAGTTTAAAATTTCATCG
AAGAGGGGATCAGACTAATGAACAGTCTGTCGAGAATGGATCGGTTGAGTCCACTAGTAA
TGGTGATTCTGCCTATGAGCCGGAGGTTGCCCTTGATATGAAACAAAGATATGTTGCACA
CTGCAACGTGGGGACAGATATAAAACAAGCCAGCTTTCTTGGTGAACGAGGGGATTTTAT
TGCCAGCGGAAGTGATGATGGTAGATGGTTCATATGGGAGAAAAGAACAGGAAGGCTTAT
TAAAATGCTTACAGGGGATGGAGCTGTTGTGAACTGTATACAGTCTCACCCCCATGATTG
TGCTGTTGCAACAAGTGGAATTGACAATTCAGTAAAGTTGTGGACACCGGATGCAGAAAC
TACATATTTGGCTTCTGGACCAGAAATGGACGTAGTAACTGCCATAGAGAACAATCAGAA
GAAGCTATCCCGCAACCGTGAAATTTTGTTGCCTTTTGAGTTTTTGGAACGATTTCGGAT
GCATGAATTTGCGGAAGGAAGTTTACATCCTTTAGAGTGTGCGCAGACTTGATTTACTAT
GGTTTGGACTCATGAGGGAAAGGGTAATATAGGGGGCATTTCATCCAAGATACAGGCAGC
CAATGTTTAGGTGAAAATGAAATTGCAAGGTCTTGTTGCAATAGTAGGCGATGTTGTGCG
CACCGGCTTAGATCATATTGCTGGCGTTGCTGGTATTGAAGTTGTTTGCTCGGTGGTGTG
AATAAACAGTGCAATGCTGTTGGTTGGTGTGCGTCGTGGATCCATTAACATGTACAGATT
GTAGAAAGATGATGTCTTGTAATAAGTAAATCGGGTGAATATGTATATGCTGCCCTTATA
GAGCCACCTGCTATAATGTTCTTTTATTTCTTAGTCCATGGGGCAAGTTGGCTACTCGGT
AGCTTCTTTGGGCAAGTCTTGCCTGTCTGGATATAGAAGTGAGACCATGGGTACAGGCTG
CAATGCGGAT
>Locus_22_Transcript_3/4_Confidence_0.500_Length_1299
GCGTGGCAGGATGGCGCCTTCTTCTCCCTCTCTGCCGCCTACGCCCTCGTCTCCGCCGTC
GCGCTGGTCAGTCTCGGTCCCTGTCCCTCGGCCGCAATGCTACCTCGTTCGTTCCCCCGC
GGGCCTCTCTCGTTGATCTGAAATGAACCGGACCGCCGATTAGCGCGCGGCCGTATTAAG
AATTTGGATCTTTTCTCCCGTCCATCCCGCGGCGCATCAAGATGCCGTTGCCGCGGAGTT
TTTCGATTTGAGCCTCCTTGTATTCGCTGCCTCCCCTCGCAGATTCAGCTCGTCAGGATC
CAGCGCAGAGTGCCAGAGTTCGGTTGGACCACGCAGAAGGTCTTCCACCTCATGAACTTC
GTCGTTAATGGGGTTCGTGCCGTCGTATTCGGGTTCCATATCTGGGTCTTCCTTCTCCCA
ACAAGAGTATATAAGTTGGTGTTACTAGACCTCCCCGGCTTGTTGTTCTTCTCGGCCTAC
ACCTTGCTTGTTCTTTTCTGGGCAGAAATATACCACCAGGCTAGGAGTCTCCCCACGGAT
AAGTTAAGGATTATATATGTTGCCGTTAATGCCATCGTATATATAATTCAGGTTTGCATT
TGGGTATACCTTGGAATTAACGATAACCAGTTGGTTGAGCTGGTCAGCAAAATCTTCATT
GTAGCTGTCTCTGCTGTGGCTCTTCTTGGTTTTGCAGTATATGGTGGAAGGCTGTTTGTC
TTGCTGAGACGTTTCCCCATTGAATCAAAGGGGAGGAAAAAGAAGCTTTATGAGGTCGGG
ACTGTGACGACAATCTGCTGCACCTGTTTCCTAATAAGATGCATTGTGGTGGCAGTATCT
GCATTCGATGCTGATGTTTCTTTGGAGGTTTTGGATCATCCAATCCTAGACTTCTTCTAT
TATTTGCTGACAGAAATACTGCCTTCTGCCCTGGTCCTTTTCATCCTCCGAAAGCTCCCA
CCTAAGCGGGTGTCGGCGCAGTACCATCCAATCAACTAGAGGTTGTGTACTTCTGTATGC
GACTATGCAAAGAATAATGGATAAACTTGAAATGTACAAAGAAACTCTACACGTCTGGTG
CTAGTAGAATGTTGGTGCTTGAGCTGTGTTTTTCAAAAGCATCAAAGTGTCGATGAATTG
TGCAGTGGGAGTTTCAGGTGTCCTGTCGCAGTGAATTTCTTTATGTTCTGTTTTGGTGAA
AATCCAGTGCTCATTTAGCGATGGTTTGGGCATTGCATTTCCATTCTGGGAGGATTACTG
GTTATGCTATCTGAAATGTGAGTTCAACTTTAAAAAAAA
>Locus_23_Transcript_2/9_Confidence_0.344_Length_939
GGACTTGTCGAAGAGGACGAAGGCGTAGCTGCCTGTGAGCTGGGAAAGCATGAAGCTGGC
GGGGTAGGGGGCCCTGTCCCTCAGCGTCTTGTAGGCCTCGATCACGAGGAGCACCTCGTT
GCCGCCCTTGGAGAGGCCATACTGCTGGCTCACTCGGCAACCTCGCCTACTCCCACGCCA
ACCAGTCCCCCCTCCTCCCAAGGTCTTTCGCTGCCAAGGACGAGATCTTCTGCCTGTTTG
AGGGAGTCCTGGACAACCTGGGCCGGCTGAGCCAGCAGTATGGCCTCTCCAAGGGCGGCA
ACGAGGTCCTCCTCGTCATCGAGGCCTACAAGACGCTGAGGGACAGGGCCCCCTACCCGG
CCAGCTTCATGCTCTCCCAGCTCACCGGCAGCTATGCCTTCGTCCTCTTCGACAAGTCCA
CCTCCTCACTCCTCGTCGCATCCGTAAGCAAAACTGGCTAGCTGCTCGATCATCAGTCTC
GTCTCCGTGCAGATTGACACAGTGTACAAATTCTTGCAACTAATTTGTTGGTGTCAACCG
ATCAGGATCCGGAGGGCAAGGTGCCGCTCTTCTGGGGGATCACCGCGGACGGCTGCGTCG
CCTTCTCCGACGACATCGACCTGCTCAAGGGATCCTGCGGCAAGTCACTGGCGCCATTCC
CGCAGGGCTGCTTCTACTGGAACGCTCTCGGAGGCCTCAAGTCGTATGAGAACCCGAAGC
ACAAGGTCACCGCTGTCCCCGCGGACGAGGAAGAAATCTGCGGTGCAACCTTCATGGTAA
GACAAGTGACAGCCTAGATTCTCTTACTACTTAGCATGCAATCTTCAGGAGGAAGGTTTA
GCTAAACCTCTGTGAATTCGACCTGTTTCTGCAGGTGGAAGGATCTACAGTTCTCACGGC
ACTGCAGTAGGAGATTCTGTCATCTCCGGGAGTCGTTGG
>Locus_23_Transcript_3/9_Confidence_0.562_Length_1605
GATCATTAACAAACGGCAAGTTCTTTTACAAACTCGCTTCATGTGTTGTCTATCAGAGAA
CAACCTTGTCGTCATCGTCGATCTCACTCTGATCATCGCAACTTACCAAGTCAAATCGGA
CCTGAAAATAGAGGTTGAAAGAAAACTTATTTGCTTACTAGATTAACTGTTATACATCCA
ACTGAGCAGGGCTTGTCTGGAATCCTGTTGCAAGTTTTGAACAGCTAGAGATACAGGTGA
TCAGAGGCACAACCAAACACTTCACGAAAAGGATCACACAGAGTTGCACACACGCCTTTG
TTTTGCCATTATGTTACACCATCACCATCTACAAAAGGTCTTGCCTGCCCAACGACTCCC
GGAGATGACAGAATCTCCTACTGCAGTGCCGTGAGCACTGTAGATCCTTCCACCATGAAG
GTTGCGCCGCAGATTTCCTCCTCGTCCGCGGGGACAGCGGTGACCTTGTGCTTCGGGTTC
TCGTACGACTTGAGGCCGCCCAGAGCGTTCCAGTAGAAGCAGCCCTGCGGGAATGGCGCC
AGCGACTTGCCGCAGGATCCCTTGAGCAGGTCGATGTCGTCGGAGAAGGCGACGCAGCCG
TCGGCGGTGATCCCCCAGTAGAGCGGCACCTTGCCCTCCGGATCCTGATCGATTGACACC
AACAAATTAGTTGCCTCCTAAGAAATTGTACACCTGCACGGAGACGAGACTGATGATCGA
GCACAGCTAGCCAGTTGTGCTTACGGATGCGACGAGGAGGGAGGAGGTGGACTTGTCGAA
GAGGACGAAGGCGTAGCTGCCTGTGAGCTGGGAAAGCATGAAGCTGGCGGGGTAGGGGGC
CCTGTCCCTCAGCGTCTTGTAGGCCTCGATCACGAGGAGCACCTCGTTGCCGCCCTTGGA
GAGGCCATACTGCTGGCTCACTCGGCAACCTCGCCTACTCCCACGCCAACCAGTCCCCCC
TCCTCCCAAGGTCTTTCGCTGCCAAGGACGAGATCTTCTGCCTGTTTGAGGGAGTCCTGG
ACAACCTGGGCCGGCTGAGCCAGCAGTATGGCCTCTCCAAGGGCGGCAACGAGGTCCTCC
TCGTCATCGAGGCCTACAAGACGCTGAGGGACAGGGCCCCCTACCCGGCCAGCTTCATGC
TCTCCCAGCTCACCGGCAGCTATGCCTTCGTCCTCTTCGACAAGTCCACCTCCTCACTCC
TCGTCGCATCCGATCCGGAGGGCAAGGTGCCGCTCTTCTGGGGGATCACCGCGGACGGCT
GCGTCGCCTTCTCCGACGACATCGACCTGCTCAAGGGATCCTGCGGCAAGTCACTGGCGC
CATTCCCGCAGGGCTGCTTCTACTGGAACGCTCTCGGAGGCCTCAAGTCGTATGAGAACC
CGAAGCACAAGGTCACCGCTGTCCCCGCGGACGAGGAAGAAATCTGCGGTGCAACCTTCA
TGGTAAGACAAGTGACAGCCTAGATTCTCTTACTACTTAGCATGCAATCTTCAGGAGGAA
GGTTTAGCTAAACCTCTGTGAATTCGACCTGTTTCTGCAGGTGGAAGGATCTACAGTTCT
CACGGCACTGCAGTAGGAGATTCTGTCATCTCCGGGAGTCGTTGG
>Locus_23_Transcript_4/9_Confidence_0.156_Length_569
GATCATTAACAAACGGCAAGTTCTTTTACAAACTCGCTTCATGTGTTGTCTATCAGAGAA
CAACCTTGTCGTCATCGTCGATCTCACTCTGATCATCGCAACTTACCAAGTCAAATCGGA
CCTGAAAATAGAGGTTGAAAGAAAACTTATTTGCTTACTAGATTAACTGTTATACATCCA
ACTGAGCAGGGCTTGTCTGGAATCCTGTTGCAAGTTTTGAACAGCTAGAGATACAGGTGA
TCAGAGGCACAACCAAACACTTCACGAAAAGGATCACACAGAGTTGCACACACGCCTTTG
TTTTGCCATTATGTTACACCATCACCATCTACAAAAGGTCTTGCCTGCCCAACGACTCCC
GGAGATGACAGAATCTCCTACTGCAGTGCCGTGAGCACTGTAGATCCTTCCACCTGCAGA
AACAGGTCGAATTCACAGAGGTTCAGCTAAACCTTCTTCCTGAAGATTGCATGCTGAGAA
CCTATAGGGCTGTCACTTGTCTTACCATGAAGGTTGCGCCGCAGATTTCCTCCTCGTCCG
CGGGGACAGCGGTGACCTTGTGCTTCGGG
>Locus_23_Transcript_7/9_Confidence_0.219_Length_219
GGACTTGTCGAAGAGGACGAAGGCGTAGCTGCCTGTGAGCTGGGAAAGCATGAAGCTGGC
GGGGTAGGGGGCCCTGTCCCTCAGCGTCTTGTAGGCCTCGATCACGAGGAGCACCTCGTT
GCCGCCCTTGGAGAGGCCATACTGCTGGCTCAGCCGGCCCAGGTTGTCCAGGACTCCCTC
AAACAGGCAGAAGATCTCGTCCTTGGCAGCGAAAGACCT
>Locus_24_Transcript_1/2_Confidence_1.000_Length_1300
CGCGGACGCAAGAGTAAACAATGTTACAGATTTCTTTGGAACACTTGTTCAGAATACCCA
CTACAATGCAAGATACACCAAACTGTCAACTGAGTTGCCAAAACATATTACACGACAATG
TCAATGTATCATGAATCAACTAATCCTTACTAGAATGAACAGAACTTATTATGTTCTCTC
TTTATACAAATGACTAAATGAGGATCTAAGGGAACAAAAAAATACAAATCAACTTTGTAT
ATGACAGCACAAGCAGCTGCAGTACCAACTCGCAAATCACGGCTGCGATGTTTGACACGG
AGAATGATCTTATCTAATGAAATCAGTGCCTAGGATGATGCACGTTCCTGTAGGGAGTAC
ATTATACAGTTCTTCTGTTAAGCATCCAACAACCTGCAGATTAATCTTCATGATCATCTT
CGCCTTCAGAATCGGATCGAACATCTTCACCAACACGTCCTCTGGATTGGATTTGTTTGA
CTAGCATCCGGTAAATCAGTACCCACCAATATATGTGAAGCACTAGAAGTGAGAACAGGA
GACTGTTGAAAAGATAATAGTATACCGAGCTGTAAAATTCCTTTTTCTCCTTCTCCAGGA
TCACAGCTACTTCGTAGCTTGTGCTTCTTAGGATCCAGAAAGGGAATATTATTAGCCGGA
GTAGGATCCATGAAGCCACAAAAAGCAGAAATGCCACAACAGCTAGCCCCTCACAACTAC
TATACTTGGCCATCTTTCCAATCTCTAGGAATATATCACTTGCATCATGGACAGCTAAAA
TGACCGAGCCAGCACGAGATAATCTGCAAATATATGACATAACAACCAGAACAACAGTTG
CCACATGATGAGACATCGAGACTCCAAAGTCTTTGCGTCTTGTTTCCCAGAAAAGAAGAG
CAAAGATGGAATATGTGTAAAATCCGGCAGCATACATGTATACGGCCTTAAGCTTCAGTT
TCATCTTTTGATCGGGCCAGAGCTGCTCGCCAGGCCCTACCCAGAAGTATCTGGTATTTG
TAAACCATGGCTCGTTGTATGTTACAGATAATGAAAGCACTTCTGCCGAAAGAAAATAAA
CAAATTTCCATGCTGACTCCTTAAATTTATCGATTCTCTTTCTCCTTTCTTCTGTTTCGA
AAAGCTTGTCATATCCCTTTCCAAATATAAGCCTCCTTGCTAATCCCTCAAAGACGAATC
GGTCAAGGAGGAAGCGCAAGGCGGGGAAGAAGGCGACGAGGATGGGGAGCACGACGTAGT
CGCCGTACGCCGGATAGGACTCCGCCTCCCAGTCCACCTG
>Locus_25_Transcript_1/1_Confidence_1.000_Length_843
TCGGGTCGACACTCGCATCAACTCAACGGCCTTATCCGCGAAGAAGCAAAACAATTAGGG
TTCGGCGAACTTGGGGGTTCCGGGGTTCGGGGTCGGGTCTCGGGGTCCAGGGTTCGACGG
GGTCGTTCTCGAACTCCGGGGTTAGGGTCTCGGATCGGGGTAGTCCTTGTCGCGTCCGGG
AAGCAGGACTTGGGTCGGCGTCAGGGGCGTATCGGCCTCGCCCTGGTCGGTGTCGTTCTT
GTCGTCGTGCCGATCTTGTCGGTCCCACGGGGTCGATCTTGCCGTTGCGAGGGTCTTGTC
GTTCGGAATGCAGCACTTGGTGTCCGGGACGGCGTGCTTGTTGGCCCGGTAGCGTTCTTG
GCGGTCATCGGGTCCGGGAGCGGTTCTCGGCGAACTGGTCGGTTTCCTGTAGAAGGCCTT
GGCGCTTCGGATCGGTCTTCGGACCCGTGTAGATGGTATTGGCGTTCCGTGGTCTTCAAT
TACCGGTGTACTAGGTTCCGGTCACGGTGGTCGCAGGCAGAACTTGTCGAGAACACCAAG
GATGACCTTGTCACACTCCTCACCTAGCATGTTGTGGGCTGCAGTCGAGGACGCGAAGTG
TACACCACCACCATCTTGTTAGCATCGCGCCACAGCTGCACACCCGCGAAAACAGGGGCT
CCCGATGGTGGACCTGCAGGACGCGGGCATGCTGGGCTTGCTCCTGGTCCACTACGCACG
CGCGGAGGGCGACGCGGCTCGGCCGGCGCTCGGAGGGGCGGCACGCAGAGGCTGCTGCGG
GAGAAGGGAGCGCGGAGGGGCGACGGTGAGCTTGGGCAGGAGGGAGACGACGGGGGAGGC
GGG
>Locus_26_Transcript_1/1_Confidence_1.000_Length_2349
CTCTTTTGCCTTTCCTCTTTCCTCATCCCTTCCTCTCCCACTCCCCCACGCTGCTCTCAG
GCCCTGACCTACCCAAGCTCCAATCCATCCGATGCGGCTCTAAAGTCCACCACAGCTGCC
GCCGTGCCACAGCTCAGCCTCACCGCCGACGTGTTTCCGCCTCTCATGCTCGTCGCCGCC
CTAGCCGTCCCCGTCTACCTCATCGCGTGTCTGCGTTCTCCAACCCGTCCGCAACCTTGA
CACTGAATTTTTAGTGTTAGGAATATGCTGGAAATTAAGAGAGCTGGTGATGATCTAGCT
GAAAGCTCCAAAAAGAATAGAAGAATCTGCACTGGCGCGGGAGAGACTCTTGATTTGTTG
ATTTCGGGTGACTTTCCTCAGGATGTCAGTTCGAAAGAACCAGTTGACAGTAGTGACTTG
TGCCAAAGTATCTTTAGTGAGCTCAGTGAAGAAGCTACTTCAAAATTCTCTAGAAATGTT
GTCTCCATTGCTTTGTCAGATGGACCTAAGGTGTTATTTGCATGCTCGGGCATAGCCTTT
GATTCTGGGCATTTCACAAGGTTCCTGACTTCAGAAAGTTTGGTTAGAGTTTTCAATGAG
AATTATAGAAGACAAGGCCATGGTAGCTTGAATATAGAAGTGCGTTGCAATGGTGATGTT
GCCAGAGGGATATTGGGAAGCTATCGTTCTGATTACGGGATTGCTGTTGTCAACATAGTG
TCCGTTACCCTTGGTGTTCATCCCGTGGATCTCTATCGTCAGGTGGAAGTTCTTCCCTGT
AGTAAGGTAGTAGCTGTCGCGCGTGCCAATTCTGGTACATTAATGGCCACGACTGGGACA
CTTTCCGGCGATTCAAGCGGATCTGAGGATGGCAAACAGCTTATGCTCTCCACTTGTAAA
ATCTCTAAGACTTGGGAAGGTGGGCCCCTTTTTGATTGTGATGGGAACTTTGTTGGCATG
AACCTTTTTCTTGTTGGTGAAGGAACTTCTTTCGTGCCAAGGAGTATGATTATTGAACGT
TTGGAGAAATATATGCCGAAACAGGAAGTTAAGACATTCAGGCATGCAGTAATCCAGAAG
CAGGTGCAGCCCTGGCCCTATTGCACCTATCCAAGAGACAGATCTGGGGATCTAGACTCC
TGGAGTTATCCAAAGCCTTCAGCAGCTACTATCAGTGAGGGCTTGAAATTGGTTAATACA
TTCGAAGAGACTTTTGGTGACCAGTATGATTCTGGTGAAGGTGTTTGGAGCCAACTCAGC
AAAACAGTTTGTCAGAAATTAAGTCAAGTTGTTGTCTCACTTGCTTCATTCATCGGAGAA
ACGAGGTTTTTTGCATGCACAGGCTTATTTATTGAATGGAATGGAGGCACAATCATTCTA
ACTTCGGCAAGTTTGGTTAGGGATCCTAACGATGAAAACAAGATTGCTGAAAACTTGAAG
ATTGTAGTTTTGCTTCCAAACAAACAACGCAAAGAGGGGATATTGCAACATTCCAGTTTA
CACTACAATGTCGCTCTTGTCGGTGTCAAGGATTTCCATCCTCTTCATTCATTTAGGAGT
GAAGATTGGTGGAATAACAGAACTCGTAAAGATCTCAAAAGAACTCGTAAAGATGCCAAT
GTAGTAGCTGTCGGGTGCTGCTTCGACTCGGGAGTCTTAATGGCTACATGTGGGAGAGGA
ACCGACTGGTCAGGCATACTTGATTACAGAAAGCTTAGGTACTCCAGTTGTAAGATCACC
AAGGCTGGGATTGGAGGGCCTCTGGTTGACTTCAGTGGCAGACTTCTTGGCATGAATTTC
TATGATAAGAAAATAGGAACCCCTTTCATATTTAGGGACTGTATTATTCGAGTTCTTGAA
CATTTTGAGGGGAAAAGGACCGCTGATGAATCTGGCAATGGTGGTACACCAATCAGTTGG
CCTCTACCCAAACCATGCTGGCGCCATCCAGTCGACGAGGTCGAAGATTCGCTCCCACCC
GGCGATGGGGAAAAGTCGGGCCCGTTTGGATTCACATATTTGGATGGAGAGAGAGTCAAC
TACAATTAGATGTCATCCCGCTCTTGTTCTGCTCTGTTTGATTTGCGTCAATCTGGTGGA
CATGTTTGTTTCAGCAGTTATGAGTTGTGTATCTTCTAGTAGCCATATTCCTGTATTTTG
GTGTTCACGTATGGGAGTGCGGAGTGCCTATACCTCATTCATAGTTGTTTGCTAGTTTCT
GCGCTAGTTGGACATTTTCCCTGTGTTTGGAAAACATTTGTATGTGCAAACAGACGGAGT
GAACTATATGCATGTAGTAATTATTTATCTGCACGATGTTGTCAAAGTTGAAATTTCTAT
TGATCCAAA
>Locus_27_Transcript_3/6_Confidence_0.688_Length_1804
GCGGCTCCCCCCTCCCCACACGCGGCGATCGCCGGGGAGATTGCGCCCGGCCGCCCCCAG
CGCGCGGCGCGCCATTGGAGGGCTCCCTTCCCCGCGCGCCAGCCAGCGCCTGTTCTTGGT
GCGGGGATTCGTTCTCGCCCCGTCCCCATCCCCCCGCACTTCCTGGGGGTCGGATTCGTC
GTCTGCTCTGGCGGTGGCGGGCTGATCCCTCCTCCTCCTCCTGCTCCCGGGCGCCGCGAT
GCCCCCGGAGGCCGGCAACTACGGCCACAAGAAGAACGACGGCATCTGCAACAGCGTATG
CGGCGAGCCTGCATCAAAGGCCATGTCGAGGCTCAAGTGTGCTCTCCGGGGATTTGATTT
CAGGGTACTTCTGGCCCTCTTGATTGGCGTGCCAATGGTACTCTTCATGATATATGCGCA
TGGTCAGAAGGTCACATACTTCCTGCGCCCAATATGGGAATCTCCTCCGGAGCCCTTCAA
GATATTACCTCACTACTACAATGAGAATGTCACCATGGAGAACCTGTGCAAGTTACACGG
GTGGAAAGTCCGCGAGACCCCACGCCGTGTTTTCGATGCTGTACTCTTCAGCAATGAACT
TGATATCCTTGAACTCCGTTGGAATGAGCTCAGCCCCTATGTGTCAGAGTTCGTGCTGCT
TGAGTCCAACTCAACTTTCACCGGCATTACAAAGTCTCTCCACTTCAAGGAAAATCGCCA
TCGATTTCGGTTTGCTGAATCGCGGCTGACGTATGGTATGATTGGGGGAAGGTTTGTGAA
GGGTGAAAATCCATTTGTGGAGGAGTCATATCAGAGGGTCGCCCTGGACCAGCTAATTAA
GATTGCAAAGATTGAGGATGATGACATATTGATCATGTCAGATGTGGATGAAATCCCAAG
CGGGCACACCATCGATCTCTTGAGATGGTGTGACGACACTCCTCAGATACTTCATCTTCA
GCTCAGGAATTATCTGTACTCGTTTGAGTTCTTCCTGGATGACAAGAGTTGGAGGGCATC
AATACACAGGTACAAGTCTGGGACGACAAGGTATGCGCATTACCGGCAGACAGATGTGCT
CCTTGCTGATTCAGGGTGGCACTGCAGTTTTTGCTTCCGCTACATCAGCGACTTCGCCTT
CAAGATGCAAGCCTACAGCCACGTGGATCGGATCAAGTTCAAGTACTTCTTGAACCCTGA
AAGGATCCAGGATGTGATATGCAGAGGGGCAGATCTTTTTGACATGCTCCCTGAAGAGTA
TACATTCCAAGAGATCATCGCCAAGCTGGGGCCCATTCCAAGTACATATTCTGCCGTCCA
TCTTCCTAGTTTCCTCCTTCAGAACGTTGACCGGTACCGGTATCTTCTCCCGGGGAACTG
CAGGAGAGAGAAGAGTGGCTAGGGCTTTGTGGTTTATACTTGGCAAGCTGCTGTGCTGTG
CATGGGTGCCACCACCGCCAGGCTGCTGGAGAGCGGCTGGCTGTGTTCAGTTGCACCTGG
TATGATTGGCTGACTTAGTTGGTGGTGGTTTGGGGGAGTGGTTATGGATGGGTTCATGAT
TTTGTAACGTGTAATGGAACATGGGAGCACCTGACAGCATAGCGCATGCTTGATCGAGGC
TTTGGTTACCTTTCCAAAAGAGCTCAACCGTGTCATTGCTATTCATGCATATTCCCCCCT
GGTTGATATATAAACTTCAGATCTGCTGTAGATTGACATTTAAGTGAAAATTCAGACTCA
TATGCTGTACATGTGGCCTTACCCTGCATATATAATTTACATGTGCATGTGTTCATGTTA
AAAA
>Locus_28_Transcript_1/7_Confidence_0.684_Length_2558
GACGCGCACGTGGGGCTGCCCGTGCGGGACGCGGTCGTCGCCGTGCCGCCCTACTTCGGG
CAGGCCGAGCGCCGGGCCCTCACGCAGGCGGCGCAGCTCGCGGGATTCAACGTCCTAACG
CTCGTCAACGAGCACGCGGGGGCCGCGCTGCAGTACGGGATCGACAAGGACTTCTCCAAC
GAGTCGCGGCATGTTATCTTCTACGACATGGGATCAGGCAGCACCTACGCCGCGCTCGTC
TACTACTCGTCCTACAGCGCCAAGGAGTTCGGGAAGACCGTGTCTGTGAACCAGTTCCAG
GTTAAGGACGTCAGATGGAACTCCAAACTCGGAGGCCTCGAAATGGAAATGCGTCTAGTA
AACTATTTTGCCGATCAATTTAATAAGCAGCTTGGTAATGGGGCTGACATCCGTCAGTCT
CCCAAGGCAATGGCTAAGTTGAAGAAGCAAGTTAAGCGCACCAAAGAAATTCTGAGTGCA
AATATTGCTGCTCCTATATCAGTCGAATCTCTGTACAATGATATTGATTTCAGGAGCACC
ATAACACGCGAGAAATTTGAAGAGCTTTGTGAAGATCTATGGGAGCAGGCCCTAATTCCA
ATTAAAGAAGTGCTCACGCAGTCCGGCATGAAGATTGATGACATCTATGCTGTAGAGCTA
ATAGGAGGAGCTACCAGGGTACCAAAACTGCAGGCTAAACTGCAGGAATTCCTGGGAAGG
AGTGATCTGGATAAGCACCTTGATGCTGATGAAGCAATTGTTCTCGGTGCCTCCCTGCAT
GCTGCTAACTTAAGTGATGGAATAAAGTTGAACCGTAAGCTGGGCATGATTGATGGTTCT
ACTTACGGTTTCGTGTTTGAAATAGACGGCCTAGATTATGTCAAAGATGAAAGTATCGAT
CAAGTACTGGTGCCGAGGATGAAGAAAATGCCAATAAAGTTGTTCAGGTCCATCATACAT
ACTAAGGACTTCGATGTCTCTCTCAGCTATGACAAAGCTTCTGAACTTCCTCCAGGTGTT
TCATCACACAAGTTTGCGGAGTATTCCATATCAGGCTTGACAGATTCCAGTGAAAAGTAT
GGAAGCCGCAATTTATCTGCACCCATCAAAGCAAATCTACATTTTTCTTTGAGTAGAAGT
GGAATTATTTCTCTCGATAGGGCAGAGGCAGTGATTGAGATAACTGAATGGGTTGAAGTT
CCAAAGAAGAACTTAACTCTAGAGAGTAATGCCACCGATCAGACTTCCTCTTCTGAATCA
GGAGCATCTGATACTGCAACAGATAGTAAGGAGAATTTGAGTTCAGGAAGCGATGCAAAT
AGTCCGAGCAGTACGAACGATGAAAGTACTGCGCAAGATACTATTACAGAGAAGGTGCTA
AAGAAAAGAACGTTCAGGGTTCCGTTGAAGGTTGTTGAAAAGACGACTGGTGCTGGATCA
ATTCTTTCAAAAGAGTTGTATTCTGATGCAAAAAGTAGATTAGAAGTACTTAATAAGAAG
GATGCTGAACGGAGGAAAACTGCTGAACTGAAAAATAACTTAGAGTCTTATATATACTCT
ATGAAGGAAAAGTTGGAAGAAAACACGGACATGTTGACTGTCTCAACTGAACATGAGAGG
GAATCTTTTAATGGGAAACTCAGTGAGGTGCAGGATTGGTTGTATATGGATGGTGAAGAG
GCTCAAGCAAATGAATTTCAAGAGCGCCTTGATCAGCTTAAGGCCATGGGCGACCCAATT
CTTTTCAGATTGAGTGAGTTAAAAGCCCGACCCGCAGCTTGCGGAAGTGCTCGATTGTAT
CTTACTGAGCTACAAAAGATTGTAAAGAACTGGGAGACAAGCAAACCATGGCTTCCAAAA
AAGAGAATAGATGAGGTCGTAAGTGAAGCAGATAAACTGAAAACTTGGCTGGAGGAGAAG
GAAGCCGTGCAGAAAAGTACCCCTGTCTACAGCCCACCAGCCTTCACATCTGAAGAGGTC
TATGAGAAAGTTTTGGGCCTACAGGATAAGGTCTCAAGTGTCAATAGGATTCCAAAACCA
AAACCCAAGATTGAGAAGAAACCTCCCAAGGAAGAGTCTGCTGACAAGGAGAAAACTGCC
TCTTCAGAATCTGCATCCAGTGAGTCCGAATCCACGGACAAGCCATCAGAATCAGAGGCC
CCGGAAAAGACTAACGAATCAGAACCAGAATCTCATGACGAGTTGTGATTATTTCAGTCG
ACCTTTTGAGAACCCTGTAGGACTGGTTCGGACTCCATATACTCCGAGAATACAGTGTCA
CCACAGTTTTGTTTGACGGCCAAAAGATGAGATTGTGTAGGAATGCGAGGCAGACTAGAT
GCTGTATGGGCGAAGAATTTGATATAAATCCGCTGTTTAGCAGTTATTATGGCCTTGTGG
CATGCTGTCAAGATAGTGCTTCAAAAGGCTTAGTTGTCGGGACTTAAAGGACTCGACTTT
GTAGTTGCATTGTTGTATTGAACTTGTCTATTTTTCAGTAGCTATAGGGATTTCACATGA
AGTATCAATGTATCTTTCTTGTGCCCTTTTAAAAAAAA
>Locus_29_Transcript_1/10_Confidence_0.267_Length_1863
GAGAGACCGATAGCGAACAAGTACCGCGAGGGAAAGATGAAAAGGACTTTGAAAAGAGAG
TCAAAGAGTGCTTGAAATTGCCGGGAGGGAAGCGGATGGGGGCCGGCGATGCGTCCCGGC
CGTATGCGGAACGGCTCTTGCTGGTCCGCCGCTCGGCTCGGGGCGTGGACTGTTGTCGGC
TGCGCCGGCGGCCAAAGCCCGGGCGCCTTAGGTGCACCCGGTGGCCGTCGTCGGCACGGC
TGGTACCCCCGCGCCGAAAGGCGTGTCCCTCGGGGCACTGCGCTGCAACGGCCTGCGGGC
TCCCCATCCGACCCGTCTTGTAACACGGACCAAGGAGTCTGACATGCGTGCGAGTCGACG
GGTTACGAAACCTGGGATGCGCAAGGAAGCTGACGAGCGGGAGGCCCTCACGGGCCGCAC
CGCTGGCCGACCCTGATCTTCTGTGAAGGGTTCGAGTTGGAGCACGCCTGTCGGGACCCG
AAAGATGGTGAACTATGCCTGAGCGGGGCGAAGCCAGAGGAAACTCTGGTGGAGGCTCGA
AGCGATACTGACGTGCAAATCGTTCGTCTGACTTGGGTATAGGGGCGAAAGACTAATCGA
ACCATCTAGTAGCTGGTTCCCTCCGAAGTTTCCCTCAGGATAGCTGGAGCCCATTACGAG
TTCTATCAGGTAAAGCCAATGATTAGAGGCATGGGGGGCGCAACGCCTTCCACCTATTCT
CAAACTTTAAATAGGTAGGATGGTGCGGCTGCTCCGGTGAGCCGCACCACGGAATCGGGT
GCTCCAAGTGGGCCATTTTTGGTAAGCAGAACTGGCGATGCGGGATGAACCGGAAGCCGG
GTTACGGTGCCCAACTGCGCGCTAACCTAGAACCCACAAAGGGTGTTGGTCGATTAAGAC
AGCAGGACGGTGGTCATGGAAGTCGAAATCCGCTAAGGAGTGTGTAACAACTCACCTGCC
GAATCAACTAGCCCCGAAAATGGATGGCGCTGAAGCGCGCGACCCACACCCGGCCATCTG
GGCGAGCGCCATGCCCCGATGAGTAGGAGGGCGCGGCGGCCGCTGCAAAACCTGGGGCGC
GAGCCCGGGCGGAGCGGCCGTCGGTGCAGATCTTGGTGGTAGTAGCAAATATTCAAATGA
GAACTTTGAAGGCCGAAGAGGAGAAAGGTTCCATGTGAACGGCACTTGCACATGGGTAAG
CCGATCCTAAGGGACGGGGTAACCCCGGCAGATAGCGCGATCACGCGCATCCCCCGAAAG
GGAATCGGGTTAAGATTTCCCGAGCCGGGATGTGGCGGTTGACGGCGACGTTAGGAAGTC
CGGAGACGCCGGCGGGGGCCTCGGGAAGAGTTATCTTTTCTGCTTAACGGCCTGCCAACC
CTGGAATCGGTTCAGCCGGAGGTAGGGTCCAGTGGTCGGAAGAGCACCGCACGTCGCGCG
GTGTCCGGTGCGCCCCCGGCGGCCCATGAAAATCCGGAGGACCGAGTACCGTCCACGCCC
GGTCGTACTCATAACCGCATCAGGTCTCCAAGGTGAACAGCCTCTGGCCAATGGAACAAT
GTAGGCAAGGGAAGTCGGCAAAACGGATCCGTAACTTCGGGAAAAGGATTGGCTCTGAGG
ACTGGGCTCGGGGGTCCCGGCCTCGAACCCGTCGGCTGTCGGCGGATTGCTCGAGCTGCT
CACGCGGCGAGAGCGGGTCGCCGCGTGCCGGCCGGGGGACGGACCGGGAATCGTCCCTTC
GGGGGCTTTCCCCGAGCATGAAACAGTCGACTCAGAACTGGTACGGACAAGGGGAATCCG
ACTGTTTAATTAAAACAAAGCATTGCGATGGTCCTCGCGGATGCTGACGCAATGTGATTT
CTG
>Locus_29_Transcript_2/10_Confidence_0.267_Length_1823
ATGCTTTGTTTTAATTAAACAGTCGGATTCCCCTTGTCCGTACCAGTTCTGAGTCGACTG
TTTCATGCTCGGGGAAAGCCCCCGAAGGGACGATTCCCGGTCCGTCCCCCGGCCGGCACG
CGGCGACCCGCTCTCGCCGCGTGAGCAGCTCGAGCAATCCGCCGACAGCCGACGGGTTCG
AGGCCGGGACCCCCGAGCCCAGTCCTCAGAGCCAATCCTTTTCCCGAAGTTACGGATCCG
TTTTGCCGACTTCCCTTGCCTACATTGTTCCATTGGCCAGAGGCTGTTCACCTTGGAGAC
CTGATGCGGTTATGAGTACGACCGGGCGTGGACGGTACTCGGTCCTCCGGATTTTCATGG
GCCGCCGGGGGCGCACCGGACACCGCGCGACGTGCGGTGCTCTTCCGACCACTGGACCCT
ACCTCCGGCTGAACCGATTCCAGGGTTGGCAGGCCGTTAAGCAGAAAAGATAACTCTTCC
CGAGGCCCCCGCCGGCGTCTCCGGACTTCCTAACGTCGCCGTCAACCGCCACATCCCGGC
TCGGGAAATCTTAACCCGATTCCCTTTCGGGGGATGCGCGTGATCGCGCTATCTGCCGGG
GTTACCCCGTCCCTTAGGATCGGCTTACCCATGTGCAAGTGCCGTTCACATGGAACCTTT
CTCCTCTTCGGCCTTCAAAGTTCTCATTTGAATATTTGCTACTACCACCAAGATCTGCAC
CGACGGCCGCTCCGCCCGGGCTCGCGCCCCAGGTTTTGCAGCGGCCGCCGCGCCCTCCTA
CTCATCGGGGCATGGCGCTCGCCCAGATGGCCGGGTGTGGGTCGCGCGCTTCAGCGCCAT
CCATTTTCGGGGCTAGTTGATTCGGCAGGTGAGTTGTTACACACTCCTTAGCGGATTTCG
ACTTCCATGACCACCGTCCTGCTGTCTTAATCGACCAACACCCTTTGTGGGTTCTAGGTT
AGCGCGCAGTTGGGCACCGTAACCCGGCTTCCGGTTCATCCCGCATCGCCAGTTCTGCTT
ACCAAAAATGGCCCACTTGGAGCACCCGATTCCGTGGTGCGGCTCACCGGAGCAGCCGCA
CCATCCTACCTATTTAAAGTTTGAGAATAGGTGGAAGGCGTTGCGCCCCCCATGCCTCTA
ATCATTGGCTTTACCTGATAGAACTCGTAATGGGCTCCAGCTATCCTGAGGGAAACTTCG
GAGGGAACCAGCTACTAGATGGTTCGATTAGTCTTTCGCCCCTATACCCAAGTCAGACGA
ACGATTTGCACGTCAGTATCGCTTCGAGCCTCCACCAGAGTTTCCTCTGGCTTCGCCCCG
CTCAGGCATAGTTCACCATCTTTCGGGTCCCGACAGGCGTGCTCCAACTCGAACCCTTCA
CAGAAGATCAGGGTCGGCCAGCGGTGCGGCCCGTGAGGGCCTCCCGCTCGTCAGCTTCCT
TGCGCATCCCAGGTTTCGTAACCCGTCGACTCGCACGCATGTCAGACTCCTTGGTCCGTG
TTACAAGACGGGTCGGATGGGGAGCCCGCAGGCCGTTGCAGCGCAGTGCCCCGAGGGACA
CGCCTTTCGGCGCGCGGGTACCAGCCGTGCCGACGACGGCCACCGGGTGCACCTAAGGCG
CCCGGGCTTTGGCCGCCGACGCAGCCGACAACAGTCCACGCCCCGAGCCGAGCGGCGGAC
CAGCAAGAGCCGTTCCGCATACGGCCGGGACGCATCGCCGGCCCCCATCCGCTTCCCTCC
CGGCAATTTCAAGCACTCTTTGACTCTCTTTTCAAAGTCCTTTTCATCTTTCCCTCGCGG
TACTTGTTCGCTATCGGTCTCTC
>Locus_29_Transcript_3/10_Confidence_0.100_Length_1865
TATGAAAGACGAACAACTGCGAAAGCATTTGCCAAGGATGTTTTCATTAATCAAGAACGA
AAGTTGGGGGCTCGAAGACGATCAGATACCGTCCTAGTCTCAACCATAAACGATGCCGAC
CAGGGATCGGCGGATGTTGCTTATAGGACTCCGCCGGCACCTTATGAGAAATCAAAGTCT
TTGGGTTCCGGGGGGAGTATGGTCGCAAGGCTGAAACTTAAAGGAATTGACGGAAGGGCA
CCACCAGGCGTGGAGCCTGCGGCTTAATTTGACTCAACACGGGGAAACTTACCAGGTCCA
GACATAGCAAGGATTGACAGACTGAGAGCTCTTTCTTGATTCTATGGGTGGTGGTGCATG
GCCGTTCTTAGTTGGTGGAGCGATTTGTCTGGTTAATTCCGTTAACGAACGAGACCTCAG
CCTGCTAACTAGCTATGCGGAGCCATCCCTCCGCAGCTAGCTTCTTAGAGGGACTATCGC
CGTTTAGGCGACGGAAGTTTGAGGCAATAACAGGTCTGTGATGCCCTTAGATGTTCTGGG
CCGCACGCGCGCTACACTGATGTATTCAACGAGTATATAGCCTTGGCCGACAGGCCCGGG
TAATCTTGGGAAATTTCATCGTGATGGGGATAGATCATTGCAATTGTTGGTCTTCAACGA
GGAATGCCTAGTAAGCGCGAGTCATCAGCTCGCGTTGACTACGTCCCTGCCCTTTGTACA
CACCGCCCGTCGCTCCTACCGATTGAATGGTCCGGTGAAGTGTTCGGATCGCGGCGACGG
GGGCGGTTCGCCGCCCCCGACGTCGCGAGAAGTCCATTGAACCTTATCATTTAGAGGAAG
GAGAAGTCGTAACAAGGTTTCCGTAGGTGAACCTGCGGAAGGATCATTGTCGTGACCCTG
ACCAAAACAGACCGAGCACGCGTTATCTATTCCTGCTGAGTGGCGGCACCGTCGTCGCTC
AGCCAAATCCTCGATAACCTCCTCTCCTTGGAGTTGGGGCTTGGGGTAAAAGAACCCACG
GCGCCGAAGGCGTCAAGGAACACTGTGCCTAGCTTGGGGACACGACTGGCTTGCTGGCCG
CTCCCCTTGCTGCAAAGCTATTTAATCCACACGACTCTCGGCAACGGATATCTCGGCTCT
CGCATCGATGAAGAACGTAGCGAAATGCGATACCTGGTGTGAATTGCAGAATCCCGCGAA
CCATCGAGTCTTTGAACGCAAGTTGCGCCCGAGGCCATTCGGCCGAGGGCACGCCTGCCT
GGGCGTCACGCTAAACACGCTCCCAACCCCTTACGGGGGAACAGGATGCGGCATTTGGCT
CCCCGTCACCCAAGGGCGGTGGGCCGAAGATATGGCTGCCGGCGCATCGTGTCGGACACA
GCGCGTGGTGAGCGTCCTCGCTATACTTACCGCAGTGTCTCCGACACATAGCCGGCGTGA
TGGCCTAGAATGACCCTTGTAACGGTGCGCATGACGCTCCGACCGCGACCCCAGGTCAGG
CGGGACTACCCGCTGAATTTAAGCATATAAATAAGCGGAGGAGAAGAAACTTACAAGGAT
TCCCCTAGTAACGGCGAGCGAACCGGGAACAGCCCAGCTTGAGAATCGGGCGGCCCTGTC
GTTCGAATTGTAGTCTGGAGAGGCGTCCTCAGCGACGGACCGAGCCCAAGTCCCCTGGAA
AGGGGCGCCTGGGAGGGTGAGAGCCCCGTCCGGCCCGGACCCTGTCGCATCACGAGGCGC
CGTCAACGAGTCGGGTTGTTTGGGAATGCAGCCCAAATCGGGCGGTAGACTCCGTCCAAG
GCTAAATACAGGCGAGAGACCGATAGCGAACAAGTACCGCGAGGGAAAGATGAAAAGGAC
TTTGA
>Locus_29_Transcript_4/10_Confidence_0.100_Length_1865
TCAAAGTCCTTTTCATCTTTCCCTCGCGGTACTTGTTCGCTATCGGTCTCTCGCCTGTAT
TTAGCCTTGGACGGAGTCTACCGCCCGATTTGGGCTGCATTCCCAAACAACCCGACTCGT
TGACGGCGCCTCGTGATGCGACAGGGTCCGGGCTGGACGGGGCTCTCACCCTCCCAGGCG
CCCCTTTCCAGGGGACTTGGGCTCGGTCCGTCGCTGAGGACGCCTCTCCAGACTACAATT
CGAACGACAGGGCCGCCCGATTCTCAAGCTGGGCTGTTCCCGGTTCGCTCGCCGTTACTA
GGGGAATCCTTGTAAGTTTCTTCTCCTCCGCTTATTTATATGCTTAAATTCAGCGGGTAG
TCCCGCCTGACCTGGGGTCGCGGTCGGAGCGTCATGCGCACCGTTACAAGGGTCATTCTA
GGCCATCACGCCGGCTATGTGTCGGAGACACTGCGGTAAGTATAGCGAGGACGCTCACCA
CGCGCTGTGTCCGACACGATGCGCCGGCAGCCATATCTTCGGCCCACCGCCCTTGGGTGA
CGGGGAGCCAAATGCCGCATCCTGTTCCCCCGTAAGGGGTTGGGAGCGTGTTTAGCGTGA
CGCCCAGGCAGGCGTGCCCTCGGCCGAATGGCCTCGGGCGCAACTTGCGTTCAAAGACTC
GATGGTTCGCGGGATTCTGCAATTCACACCAGGTATCGCATTTCGCTACGTTCTTCATCG
ATGCGAGAGCCGAGATATCCGTTGCCGAGAGTCGTGTGGATTAAATAGCTTTGCAGCAAG
GGGAGCGGCCAGCAAGCCAGTCGTGTCCCCAAGCTAGGCACAGTGTTCCTTGACGCCTTC
GGCGCCGTGGGTTCTTTTACCCCAAGCCCCAACTCCAAGGAGAGGAGGTTATCGAGGATT
TGGCTGAGCGACGACGGTGCCGCCACTCAGCAGGAATAGATAACGCGTGCTCGGTCTGTT
TTGGTCAGGGTCACGACAATGATCCTTCCGCAGGTTCACCTACGGAAACCTTGTTACGAC
TTCTCCTTCCTCTAAATGATAAGGTTCAATGGACTTCTCGCGACGTCGGGGGCGGCGAAC
CGCCCCCGTCGCCGCGATCCGAACACTTCACCGGACCATTCAATCGGTAGGAGCGACGGG
CGGTGTGTACAAAGGGGAGGGACGTAGTCAACGCGAGCTGATGACTCGCGCTTACTAGGC
ATTCCTCGTTGAAGACCAATAATTGCAATGATCTATCCCCATCACGATGAAATTTCCCAA
GATTACCCGGGCCTGTCGGCCAAGGCTATATACTCGTTGAATACATCAGTGTAGCGCGCG
TGCGGCCCAGAACATCTAAGGGCATCACAGACCTGTTATTGCCTCAAACTTCCGTCGCCT
AAACGGCGATAGTCCCTCTAAGAAGCTAGCTGCGGAGGGATGGCTCCGCATAGCTAGTTA
GCAGGCTGAGGTCTCGTTCGTTAACGGAATTAACCAGACAAATCGCTCCACCAACTAAGA
ACGGCCATGCACCACCACCCATAGAATCAAGAAAGAGCTCTCAGTCTGTCAATCCTTGCT
ATGTCTGGACCTGGTAAGTTTCCCCGTGTTGAGTCAAATTAAGCCGCAGGCTCCACGCCT
GGTGGTGCCCTTCCGTCAATTCCTTTAAGTTTCAGCCTTGCGACCATACTCCCCCCGGAA
CCCAAAGACTTTGATTTCTCATAAGGTGCCGGCGGAGTCCTATAAGCAACATCCGCCGAT
CCCTGGTCGGCATCGTTTATGGTTGAGACTAGGACGGTATCTGATCGTCTTCGAGCCCCC
AACTTTCGTTCTTGATTAATGAAAACATCCTTGGCAAATGCTTTCGCAGTTGTTCGTCTT
TCATA
>Locus_30_Transcript_1/9_Confidence_0.579_Length_603
AACACTTGGATTTGTAAATTAAGATTTAGGGTGTGATTGACCGACGACCAAATTCAACCT
TACCAATTTCTAGTCGTAACCAGAATCGTTTTAGGATGTTGGGTTTGCTTATGGTCCTCA
CCCAAATATACAATTTATCTTTTTTCTTGTGCTGCCCTAACTCGTGGTTTGTTTATGCTA
ACAAACCACCACCAAAGAACACACACTTCACATGTACTCTGATATGTTGCAAGAAAACCT
ATATACAATGGGAATTTTAGACACAAATTATTTCCATGGAAACACTTTATTCACCACATG
CAAGTGGTGTGTATGTGACGGCTTATTGATTGGTCACCAACGGTGAAATACATCACACAA
CTAGTAATATCCAAGATTGGTAGGGAAGTTGCAGTTGGGTCCCATGTTGCACCTTGAGGG
GAGGCTCTGTGCCACATGAACTTGCTTCATGATCTCACTCTGCTGGAACCCCAAGAAGCC
ACCGAGCTCGGCCTGCACAGCTCTCCAGATGGCCTTGCAGCGGCAGTGGGGCGCGATCTG
GTTCAGCTCCATGCAGCACTGGCTCCGGACCTCGCTCTCGCAACCGCCCTTCCACCATTT
CCA
>Locus_31_Transcript_1/1_Confidence_1.000_Length_427
CAGATTTTTATCGGACCTGAGAAATACTCCAACCACAAAAGATAGTATCAAAAAATAAAT
CTAGTACAAATGGACTATACATCTCCTCGATATGCATATGTGAAGAGTGGTAGAAAATCG
AAGAATAGAGGTAAGTTGGTTGATCATAAAAGATAAAATTAAGAAGAGTACAAGAAACAA
GAAAACAATATAACACGGAGAAACTTTTTTATTAAGATAAGCGGTTATATACCACTAGGC
TGCAAGCATGCGATGCCTTTATTTCACTATACTACTTTCCATTACACTCACTTATTCACT
CGGATGCCTTCTCAGTCGAAGTTGACTCCCCCTTGTCCTGGTAACTCTGGGAGCCCATTT
GTGTAAACTTAGGGGTGAATGCACCAAACTCTTCTCCACGGTTATTTTTGAGGTTTTGGG
CTTCCTG
>Locus_32_Transcript_2/2_Confidence_1.000_Length_616
CCTCACAACTGTGCAGCAAGGTACCACATTTATTCAACCAAGGTCATACATTGCCCATAT
CAAGTGAAGCTAACACGCGATCAGAAAGATAAAAGATGTAACACTTGCGGTAGAGAGCTG
AGGAGAAATGACGCCTCCTACTTCAGCTTGTACTTGTAGCGCGCGACCTCTGATTCGTTG
GGGAAGAACCCCATGAGGCGTCCGGCGGAGTTCTGGTAGGCGTACATGAACCCTCCCAAG
ACCCCGATGAGCCCTCCCGTCACCATCGACGGCCCGCGGATCCCCGGCTTGATCCCGGAG
AGGTAGCCTACGGTGACGGAGACGGCAGAGATGGTGGAGAGGCGAAGGTAGTCGAGCGCG
GAGAAGTTGCCGACGACTTTAGTGAAGGCAGGGTTCCGGTCCACCACCGGGTACTCCGGC
TTCACTGACGAGGTGATGTCGGTGTTCATCGCGCGCGGCGGGGCTCTCTTTCTTCCTTCC
GGCGGCGCGGCGGCAGATTTGGTCGCTGGGAGAAGGTGGGTCAGGGGCTCAGGGCTCGGC
AGGAGTGGTTGCCTTCTCTCTGCTCGTCTCAGTGGGATGCAGTATGCACACCTCGCTCTC
TTTCTTCCTTCCGGCG
>Locus_34_Transcript_1/1_Confidence_1.000_Length_933
CCTAGTAGCAAATCTTGGCTGTGTGCATAATGTCTTCCATGATCTAAATGAAATATAGAA
GAGCAATGACAAGTGCATACCTGGATTTCTATGTTCGCTCGGGTTATGTTAATTTTCAGA
CATGATGAAAGGTCATACAGCATGTGTAACTATGATATCTATTGCAAATTTCTTTATGCA
CACAGGCAAACGCGGCATCAGGTGCTGGAGTGAATGACGAGTGCATTACCAAGTTCAACG
AGCTGCAGGCCAAGAGGCTGCACCGCTACGTAACTTACAAGCTGCAGGACTCAAAGGAGG
TTGTCATTGATCAAGTTGGGGAGCGTGCTGCGACCTACGACGATTTCGTAAGCGTTCTAC
CTGAGAATGACTGCCGATACGCAGTCTTTGACTTTGACTACATGACCAAAGAGGAGGTTC
CCAAGAGCAAGATCTACTACATCTTCTGGTCCCCAGACAGTGCCAAGGTGAGGAGCAAGA
TGCTCTACGCGAGCTCTAACTCGAAATTCAAGACTGGCTTGAACGGCATCCAGATTGAGA
TGCAGGCCACCGATGCCAGCGAAATCAGCCTCGACGCCATCCAAGGCCGCATCAAGGACC
GTGCGAACTAAGCTAGGCAACACCCTGCCCCTCGACACCCTCGCAATATGGATTTATGTC
ATTATAGATTTGGCGGTGTGACTCTTGAAACTTTCTTGATCATTTGTGGGTTTGTTACCA
GTGTCTGAAAGATCTCCGTGGCTTCCATCATCAGACCACTGAAGATTTGGTTCTATCATG
TAATCTGTCCTGCCCTGTTATATGTTGGGCCGTATGCTGCACTGTTCCAAGTTATTACAA
TTATAAATAATTATTAATGTTCTGTTTGGTTTCCTCTGAAGGTGGAGAAAGTTGGTGTGT
GTAATTCAGCAATTGTGCTTGAAAGCCTGTCTG
>Locus_35_Transcript_1/10_Confidence_0.577_Length_2059
TCATCATCGCTGTTTGGTAGTACATTACCATGACAGTTCAAGGGAAATGCACAGAACCAC
CCATTTTCAGGCTTACATGCGCAGACTACATATACACAGCGGCCTTTGTCAGGCAGCAGA
GTTTCCACCAGTCCACGGTTATGTATTATTTGACTTCACCAGAAGCACCAACAGCAGGCG
ATCCACTGGTCGACAACGAGGCGGCACCCCTCAGACCAGCACCTGGGCTGCAGCTAGCCT
AGCGATCGGGACCCTGAACGGGGAGCAAGAGACATAATCCAGACCAGCCTTTGCAAAGAA
AGCAACTGATGATGGCTCTCCGCCATGTTCGCCGCAGATGCCCACCTTCAAATTAGGCCT
CGCCTTGCGACCCCTCTCTGTAGCAATCTTAACCAGTTCCCCCACCCCTCTCTGATCAAG
AACCTCGAAAGGGTCATGCTGGAGGATACCCTGGGCCAGATATATGGGGAGGAACTTCCC
CACATCATCCCTGCTGTAACCAAACGTCATCTGTGTGAGGTCGTTTGTTCCGAAAGAGAA
GAACTCAGCCTGCTCTGCTATCTCATCTGCCACTAGAGCTGCCCTAGGAATTTCAATCAT
AGTCCCAACTTTGTAGCCAATGGTTTTCCCCATGTTGGTGAAAACTGTGTTAGCAATTTG
GCGGATAAGAGCCACTTGATGACCCAATTCCTGAGGTGTTCCAACCAGAGGAACCATTAT
CTCTGGAAAAACTTGAATACCCTGGTTGGTCATGGATATAGCAGCTTCAAAAATGGCCCG
GGCTTGCATTTCTGTTAATTCAGGATATGATATACCAAGCCTGCAACCACGGAAACCAAG
CATTGGGTTTACTTCTGAAAGTTTCTCCATCCTTGCAAGGACATCATCCTCAGCGGCTCC
GGTTTCAGCACATAGCTCACGCACAATATCCTCGACATGTCCTTCTGGAAGGAATTCATG
AAGTGGAGGGTCCAGGAGCCGAATAGTCACCGGGAGACCATCCATTGCACGAAAAATGCC
TTCAAAGTCAGACCTCTGATAAGGCAGAAGACGATCTAGTGCTTTCTGCCTCAGTTCAAC
AGTTGGAGCCATAATCATCTGCCTCACAGCCTTGATCCTCTCATCAGAAGCGAAGAACAT
ATGCTCTGTCCGACAGAGTCCAATTCCCTCTGCCCCATTTTTTCTTGCTGCCAATGCATC
CCCAGGGGTATCTGCATTAGCCATAACCTTAAGCTGCCTAACTTCATCAACCCAGGACAT
GAAAGTTTCCAAGTCAGGACTAAGGGCTGGTGGGGAAAGTGGCTGTTTGCCAAGGATCAC
ATCACCAGTTGATCCATTGAGTGACAGCCAGTCACCCTCATAGAGAACATTGTCTTCAAT
TGTTACCATCTTTTCAGTCTCATTTACACGGATGCTTGAACATCCTGACACACAGCATTT
GCCCCAACCACGTGCTACAACAGCAGCATGAGAAGTCATACCACCTCTTGCTGTAAGAAT
TCCAGCAGCTGCATGCATACCACCAACATCCTCTGGGCTGGTTTCTGTCCTCACCAGAAT
AGCAGGTTTCCCTTGGGCATGCCATGCTTCGGCCTCTTCAGCAGTAAATACAATTTGGCC
GACAGCAGCCCCAGGTGATGCTGGTAAGCCTGTGGTAATAACCTTGCCTTTGTATGAAGC
AGCCCCAGGGTTCGCAAACTGTGGATGAAGAAGCTGGTCGAGGTGACCTGGTTCTACCAT
CTTAATCGCTGTATTGCGATTAACAAGAGCCTCATTAACCATGTCTACAGCAATTTTCAC
AGCGCCTTTGCCCGTACGCTTTCCTGCTCTGCACTGTAGCATCCAGAGCCTATTTTCTTG
AACAGTAAATTCGATATCCATCATATCTTTATAGTGGCTCTCCAGTATGTCGCAGTTTTC
AACAAGCTCCTTATAGGCCTCTGGCATGTGATCCCTCATGGCATCAAGATCTTCTGGGGT
TCTGATTCCAGCAACCACATCTTCACCCTGAGCATTTACAAGGAACTCGCCATAAAGCTT
CTTCTCTCCGGTGCTAGGA
>Locus_35_Transcript_4/10_Confidence_0.192_Length_816
TCATCATCGCTGTTTGGTAGTACATTACCATGACAGTTCAAGGGAAATGCACAGAACCAC
CCATTTTCAGGCTTACATGCGCAGACTACATATACACAGCGGCCTTTGTCAGGCAGCAGA
GTTTCCACCAGTCCACGGTTATGTATTATTTGACTTCACCAGAAGCACCAACAGCAGGCG
ATCCACTGGTCGACAACGAGGCGGCACCCCTCAGACCAGCACCTGGGCTGCAGCTAGCCT
AGCGATCGGGACCCTGAACGGGGAGCAAGAGACATAATCCAGACCAGCCTTTGCAAAGAA
AGCAACTGATGATGGCTCTCCGCCATGTTCGCCGCAGATGCCCACCTTCAAATTAGGCCT
CGCCTTGCGACCCCTCTCTGTAGCAATCTTAACCAGCTCCCCCACCCCTCTCTGATCAAG
CACCTGGTATACATGATCATTCATAGGTAAATTTCCAGCTACAATATGATAAGGTTGTGC
TTATACATAAAAAATCAAACGCAGAATGCCTAGATAGGTGAGTTGCTCAAGTCTGTAAAT
GATGAAAAGCGGATGGTACTTAAAGTTGAAGTGGGTTGTGGTCCCGGTCATGACAAATCT
ACCTCAAAAGGGTCATGCTGGAGGATGCCCTGAGCCAGATATATGGGGAGGAACTTCCCC
ACATCATCCCTGCTGTAACCAAATGTCATCTGCGTGAGGTCGTTCGTTCCGAAAGAGAAG
AACTCAGCCTGCTCTGCTATCTCATCTGCAACTAGAGCTGCCCTAGGAATTTCAATCATA
GTCCCAACTTTGTAGCCAATGGTTTTCCCCATGTTG
>Locus_36_Transcript_1/2_Confidence_1.000_Length_1065
CATAATTGGATCATCTTCTAAACAAAATGGCAGTTACACAGAAGAAGAATCACTGGAATA
TGGAAAGAGAGTCCAGCGTGCAAGACCAGCTCTCAACAATTACAATGGCGAGGATTTCAA
GATGCTGTCGAACTTGCGCTGCTCAGAAATTGGCATTTTGGTTCGCACAGCCTCAACTTT
TGACAAGTCAATATCTGCTACTGCAAATCCAGTGGACAGTCGATCTGGAAGTCGAGCTAT
AACTACTCCCCATGGGTCAATAATTATAGAATCACCATAGCTTTCTCTTTTCTCATTGTG
TTTTCCAGCTTGAGCCGCAGCAATAACATAACATTGCGTCTCGATTGCACGAGCACGAAG
AAGAATTTCCCAGTGTGCCTCCCCGGTTACCTTTGTGAATGCAGATGGTACAAGCAAGAC
CTGTGCTTTGTGCTTAAAATGCAAACATTGATAAATCTCTGGAAATCTCAAATCATAGCA
AACTGTAAGACCCAATCGTCCAAAAGGGCTATCCACCGCAACAACAGTATCACCTGCTGC
CGTGAAACGGCTTTCCTTGTACACCATATTGCCAGGTACATCCACATCAAACAGATGTAT
TTTTCGATATGAGCTTCTAACTTTTCCAAATTCATCGATTAATACATGAGTATTGTACTG
GCGCGAATCATCCGGCCCTTTTTCCTGAAACCCTCCAAGAGACAACCACATACTTGACTC
ATTTGCAAGTGAGCAATATCTCTGCATTATTGGGCCATCCAATGGTTCCGCTAGCTTCAC
TGACTCGCCATCCTTGGATCCTATGAATGAGAAGACCTCAGGGAAGCAAAGAAATTTGAC
CCCGACCGCAGCAGCTTCCTTGGTGAGGCGGGAGCAGGTGGCGTAGTTGGCGTCTAGGTC
CCCCACGGAGGTCATCTGCACCACGCCTACCCTCGCCTGCGATGCAGCGGAGACGGACAT
GGTGCGGCGGAGGACGGCGGCACGGGACCTCGCGACGGCGGCGATTGGGAGCGAGGCCGC
GAAGGAGGCCAAGGCCATGCCAAGTAGGAGAAGTCAATAACCAGC
>Locus_37_Transcript_1/1_Confidence_1.000_Length_586
GCTTATTAGTACTTGTAAATAGTCCATGATATGCATAACACTAGTGAAATAGGAAAACAT
GATCCAAGGAGCAATGTATGACACTACAACAATGCAAATGTCTAAAATAGCCAAATGCAT
TTATTATTAGGATATCAAAAGAAGCAACAATGCTCAAGTCCCAGGCTTTCGCATTAGCAC
TCTGGAAGCTGTATAGTTTTGCCACAAGTAAATCAGTACATATGGATCATCAGTGATGCC
AGAGCTGAAGCAAACAACCAAACTTTCATCGGAGAATGTCAAGAGTGATTATGGTCAGAG
GAAAATTGCATCTTTCCCGATGATCAAGACATGCCGCTCTTACTATCTCGAATCCATGAC
AGTGCCTTCAAGAAGCGGAGACAAGTACACAAGAGGAGTATGCGATTTAAGTGGTATGTC
AGAGCCGGTAATCTTCTTCTCATTCGACCTACTCAGCACCTTTCTCACCGCATCAGCAAG
CTCAATGATGGAATCATCTTCATGGCTTATATTGGACAACGCCTTCTCCATTGAGAACAG
GTAGTCCCTATTATTTCCAGTAGGGCCATTGGCTGTAGCAATTTGC
>Locus_38_Transcript_2/3_Confidence_0.714_Length_819
TGCTCTCTCCCGTTCCTCCCATGGAGTCTGCCTAGTTCTGCCCCGTTGAGAGCGCTGCTG
ATATATCCTCCAAACCTCCAGATCTGTGGCCTCTCACTCGCTGCTTCCTCAAAAACAAGC
CGTCCAGATGGACTCCGCCGGAACGGAGACGGAGCTGCTCGCCGACGGCGGCCTCACGGA
GCTGCAACCCACCGGCACCGCCGACGAGCGTCTGACTGATTTCATGATGGGTGGAACGAA
GAGAGATGAAACTGCTCCTACTGATGCCGGCGATGAAGATGGCGATGAGGATGATGATGA
TGGGGATGAGGATGGCGACTTTGGTGAGGGTGAAGAGGAGATCTCTGAAGGAGAGGAGTA
TGACAATCCGAAGTCCAATGATACCAAGAAGAAACAAGTAGGTGAGGGTGAGGAGAATGG
TGAGGAGGAGGACGAGGAAGTACCCGAAGAGCAGGAGGGTGGAGGAGGTGATGATGATGA
CGATGATGACGACGATGACAATGAGGATGATGACGATGAGGAAGATGTTGCTGAAGACGA
TGAAGATGGAGTAGAAGAGGAAGACGATGATGACCAGGATGACGAGGAGGAAGATGACGA
TGAGGACTCGCTCCAGCCCCCGAAGAAGAGGAAGAAGTGAAGCTCTCTTCGACGCGGCTG
TAGTTTCTCCATGCGATGAGATCTGTGCCTCCGGTTTCCGCCATGTTATCGGAATCGAAC
TTTCCTTTATTAGAGTTAAAAACACACCACACCATCACAACGTGTGGAGCTTGTAGGAGC
TTTATGATTTGAAGCGGTTAGGGGAACTTTGTGTCATTG
>Locus_39_Transcript_1/1_Confidence_1.000_Length_624
ACTCCCAGTTTCACTGCTATGGATGTCTAGGTGATGCAGGATTACGAGGCTGAAATCTGG
ACTCTCAAGTGCCGGATTGACGTCTCAATTAATGTTGGAGGCATCAAGGCAACTTCATTT
AGCTTCTTTCATAAATAAAAAGAAAAAGAAAAGGAGAACACCACTTGATTCAATGGTGCA
ATCGTTCAATGATATGGCTGTGCTCAATGAGCGTGAGCTGCTGATCAAGTTTAATGAAAA
ACATGTGTTGCGCTGTGACATTGATGGCAAGTTCTTAGGAATTGTGAACCTTGGAAAAAG
TCAGTATCTTATGTCTCTTACTCAGCACCACCTCCAAGAGAGCATTGTTCCAATTCCTCA
TCAGGAGATGCAAGAAGAAGATGAGGACTCTCTGTTCTCCCCAGGGCAGATCGAGTGGGA
ACCGGTGAACCTGTGCTCAGAGGATCTGAATGTTTAGGACTAAGTACTTTGCTTTGCCTT
CAGATTGAGAGCATGCCTTTATTAATCTTATCTCTTCTTACTTATTAGTACTACTGCTAT
AGCATTTTATTTTGGATGGTCCAACGGTTGGGATGGTCGCAGTAGCACCTGGGATGTCAT
CATTTGGTGCTTTCTTATTATTTG
>Locus_40_Transcript_1/4_Confidence_0.250_Length_210
GTGGTTCAAATGCTTGTAGCCTATCAAAACTGCAACCTCTTAAACCTCCTTGTCGAGAGC
TTTGCCACGGAGTAAAGCTCTGTCCGAACAACTGAGCCATGGATCCATGGCACAAGAGGA
ACATGGAAAAGTAAAACAAAACGGATCAATCAACCTTCTCCAATCTCTTAAAGCAATCAT
GGCAACCACCGGCTTTCGATCCGTTTTGTT
>Locus_40_Transcript_2/4_Confidence_0.500_Length_358
GTGGTTCAAATGCTTGTAGCCTATCAAAACTGCAACCTCTTAAACCTCCTTGTCGAGAGC
TTTGCCACGGAGTAAAGCTCTGTCCGAACAACTGAGCCATGGATCCATGGCACAAGAGGA
ACATGGAAAAGTAAAACAAAACGGATCGAAAGCCGGTGGTTGCCATGATTGCTTTAAGAG
ATTGGAGAAGGTTGATTGATCCGTTTTGTTTTACTTTTCCATGTTCCTCTTGTGCCATGG
ATCCATGGCTCAGTTGTTCGGACAGAGCTTTACTCCGTGGCAAAGCTCTCGACAAGGAGG
TTTAAGAGGTTGCAGTTTTGATAGGCTACAAGCATTTGAACCACATAGGCAAGTGAGG
>Locus_40_Transcript_3/4_Confidence_0.333_Length_365
AAAAAAAGCAGAACATAACTTTTAAGCAAAGTTATATCGACTCACATTTTAAACCATATC
CGAGTCACCATGTATATCTACTATGTATGTCATGATCATCCTATGCTACTTTTTATGGCT
ATAAAACCTAGCTCACATTCATCAAACTAGCATCAATCAACCTTCTCCAATCTCTTAAAG
CAATCATGGCAACCACCGGCTTTCGATCCGTTTTGTTTTACTTTTCCATGTTCCTCTTGT
GCCATGGATCCATGGCTCAGTTGTTCGGACAGAGCTTTACTCCGTGGCAAAGCTCTCGAC
AAGGAGGTTTAAGAGGTTGCAGTTTTGATAGGCTACAAGCATTTGAACCACATAGGCAAG
TGAGG
>Locus_40_Transcript_4/4_Confidence_0.333_Length_351
GTGGTTCAAATGCTTGTAGCCTATCAAAACTGCAACCTCTTAAACCTCCTTGTCGAGAGC
TTTGCCACGGAGTAAAGCTCTGTCCGAACAACTGAGCCATGGATCCATGGCACAAGAGGA
ACATGGAAAAGTAAAACAAAACGGATCGAAAGCCGGTGGTTGCCATGATTGCTTTAAGAG
ATTGGAGAAGGTTGATTGATGCTAGTTTGATGAATGTGAGCTAGGTTTTATAGCCATAAA
AAGTAGCATAGGATGATCATGACATACATAGTAGATATACATGGTGACTCGGATATGGTT
TAAAATGTGAGTCGATATAACTTTGCTTAAAAGTTATGTTCTGCTTTTTTT
>Locus_41_Transcript_4/6_Confidence_0.471_Length_867
CGAGGCGGAGCGCTCCAGCCGCCAGCCCCCACGCGCCCTTCCTTTCCTCTTCTTCGCGGG
CGGCGGCCGGAGCGCTCCGCCTCGTTCCTCCATCCTCACCGCGGTCGCCGACTTGAAGCC
CCATCCGTCGATTTCCAAACCCCTACCGCCTCCCCCTTCTGCCGCACCAGCCATCAGACC
CGTGCCCGGTACCCCTAGTCCTCTTCTCGCTCCACCGGCTCTCTTCTTCCCATCACCACC
AGCAGTGGCGGCGGCGCAAGATGGTGAAGAAAAGTAAGAAGAGCAAGAGCAAGCGCGTCA
CGCTTAAGGCGAAACACAAGGTGCTGCGCAAGGTGAAGGAGCACCACCGCAAGAAGCGCA
AGGAGGCCAGGAAGGACGGCAAGAACCACAAGAGCAAGGTCGAGAAGGACCCCGGGATCC
CCAACGAGTGGCCCTTCAAGGAGCAGGAGCTCAAGGCCCTCGAGGTCCGTCGCGCGCAGG
CGATCAAGGAGCTCGAGCTCAAGAAGGAGGCTCGCAAGGAGAGGGCTAGGAAGAGAAAGC
TTGGATTGCCTGAGGATGAAGATATTGCTAATTTGGTAGCTGCAGCTTCTGCACAGGGCA
GTGAGTTTGCAGAGAAGGATGCAGCAAAGGAGAGTGCTTCTTTAGCAATGCCTATGACCA
ATGATCATTCAGAGAGGGCCTTTTATAAGGAGTTGGTTAAAGTCATTGACGCTTCAGATG
TTATACTCGAGGTTCTTGATGCAAGGGACCCAGTGGGCACTCGTTGTATTGACATGGAAA
AGATGGTTAGGAAGGCTGATGCAACTAAACGAATAGTGCTGCTTCTCAATAAGATAGATC
TTGTCCCAAAGGAGTCGGTAGAGAAGT
>Locus_42_Transcript_1/1_Confidence_1.000_Length_309
GTTCATACCCCACTGTTCCTCACCCTCATTCCCATTTACAAGAACAGTTTCTTCAGGTTC
ATCAGTATCAACTTGGACAGCTTCATCTGTGTCCTCCTCCGTTTTATTCTCTTCCATTAC
CTCTTCATCAGGTTCTCCATTTTCATCCAGTGCATCTACTGGTTCCTCATCTTCAATGAC
CTGCATCCTTTTGAAAGCTTCCACAAGAGTAACGTCTGACTTCTCAGCATGGTTCAAGTA
TTCATCAGCAGAAAGATAGTGCCCCCTTTGGGCAGCAACATTCTTTTTTACAGCAAGTGC
AACCTGCCA
>Locus_43_Transcript_2/3_Confidence_0.667_Length_1202
CCTCCTCGTCCCGTCTCCGTTCCCGCCTCCGCCCGATGCGGAGGCGGGGTCGCCGGAGTC
GGTGACCTCCCGGTCGAGCCCCGCCGGCGGGGAGGTGCTGTCGGAGATCGAGAGGTTTCT
GATGGAGGAGCAGGCGGCGGAGGCGGATGCGGAAGGGGTGGAAGGGATCAGCGTGGAGGA
GTTCTTCGACGCGCTGTTCGACGGAGGGGAGGGGGGCGAGGAGGGCAATGGGAGTGAGGC
TGGGGGCAGTACGGACGGGGACTCCGGGAGGGTGGAAGAGGAGGCCGAAGTGGTGACTCC
CGAGACGGAGGTCGAGGTGGAGGTGGCGACACCGGAGACAGAGGTGGATGGGGATGATCC
TATCAGCAAGAAGAAGAGGAGGCAAATGAGAAATAGGGATTCTGCCATGAAGTCGAGGGA
GAGGAAGAAGACATATGTGAAGGATTTGGAGACGAAGAACAAGTATCTTGATGCGGAGTG
CCGCCGCCTCAGCTACGCACTCCAGTGCTGCGTAGCTGAGAACATGGCACTGCGCCAGAG
CATGTTAAAGGATAGGCCCGTTGGTGCTCCCACAGCCATGCAGGAGTCTGCCGTACTCAC
GGAAACCCTGCCGTTGGTTTCCCTGCTTTGGCTGGTGAGCATCGTGTGCCTATTCCTAAT
GCCCGGACTACCCAACAGAAGCCTGGTGGCTCCAAGGAGCGCCGGAAGAGATCTCGTGAT
GGTAGCCAGAAAGCTAAGCAGTGATAAACCAGAGACTTTGGAGCTTCTGCTTCATGGAAG
GCGCTGCAGGGGCACCAGGGCGAGGATCAAGTTAGATACCTCTGCCATTTCATGCAGCTG
CTGCTTGCTAGGCTAGTGTGGCCTTCTTCGCAAGTTCCAAGTATGTAGTGTAGATAGCAG
TTCCTACTATGTGTGATCCTCTTTCTGCCACCGTGGCTTTATCCATGGACTACCTTTTTT
GCTTCCCCCCCCTTTGTTCGATGTCTTCTAATCAAATGCTAGTTTTGAAATCTGGCCTTG
TGGTTCTTTATGTCTCGGCCTAAGTTTAGGCACTCTTAGTGTGGTCCTCCTGGATTATGC
AGTATGTGAATCATGATTTACTAAGGCCCAGATACATGTCTGTAATTGCCAAAATTTACA
GTGAACACGTTCTCAGAATTCTTAGCTGATAGTGATCTCTACCTCTGTTCAAAAGGAAAA
AA
>Locus_44_Transcript_2/4_Confidence_0.667_Length_880
GCAATATATATGCTTATTCATGGGCCATAGATCTATCTCTAGTGCCACTGAGACTCATCC
ATAGCAGAGATAGCTTTTCAAACATATGCTGAGACATATATGAATGTCACGCATATCCAC
GGATGCAATATATATGCTTATTCATGGGCCATAGATCTATCTCTAGTGCCACTGAGACTC
ATCCATAGCGAGACAGTACGGAGCGTTGTGAATGGTGGCCAAGTTGCATTGCCCCGGCGT
GACGAGTATTCTGGCGAAATCCCTCTGCGGCTCCCTGGGGCATCCAGCCATGTCGATGAG
GCCGCCGATCTGATCAGGACGGGACCTCCGCCCTATGAAGCAGCGCAACGCCTCGCACCG
GCAGTGCTGCGGAATTGCTGCAAGCTGCTTGCAGCAGTCATCCCTGGCCATGAATGGCGG
CCCTTCGGTATCGAAGCCGCAGGTCGCTTGTTCCACGTAGTCACGGCAGCTTGGGATCAG
ATCGCTCGGACTACCCATCATCCCTTGGAAGCAGTCACCGCGGGCGGCCGCGGCGGCGGC
AAAGACAGAGAGCAGAACGGCGGCGAAGAGGAGGAGGAGATTTCTACTGGAGTTGGACGC
CATATTATTCATTTGTTCTAGTAGCTTGATCCCGGTTCGATGGTGAAATTCCACTGTGTA
AGCTACAAGTACCACACTTGCTTGCATATATACCCTGAGAGAAGTAAGAAATGCAGATAG
CTGGCAGCAATTACCAACAAACTTGTTGTTATATGACGTTTATATGATGAACTGGAGTGC
AACTAATTAATTTGTTGGAGCAGCATTTGGAGGGAAACGCAAGTTGGCTTTTGGGTGGGG
AGCGGTGAGAGAATGGTATCCGCTCAAGCCTAGCTTCTCT
>Locus_45_Transcript_2/3_Confidence_0.400_Length_1000
GATCGACACCACTGCCACTTTACCGGCGTTCCCGGCGGCGGTTCTCGGCGTGCCGACGCT
GGGGAGGCTGGTGCTGTGGGTGCCGGCATTGTTCAAGGGACTGATGCATCTGTGTTGCGC
ACAGGGGATGGACGCAGGAGAGGCCGACTCACACAGGGCGGCGATGCAGGGGGAGGGGAA
GAAGGATGCAGTGTTTGAGGCTTGGAAGGCTATGAATCACAGCTTTGACCTGAGGGAGTG
GAGGAGCTCTTCAGAAGAGGTGAAAAGCCTGCCCATGATGGTTCTTTGGTCTGGTTCTTG
GTCGGATAAGTGGATCGATGAGGGGAAGAAAGTGACAACGGCATTGCCCGACACCAAATT
TGTCTACCATTATGGCGGCCGATGGCCTCAGGTGGATGCGTGTGAGGAGATCTCAAAGCT
GATAGCAGAGTTTGTGATGACAACTGCAACAGAGTACGTTGACTATTCATCTGATGAATC
AACAGATGCTCACAGTGGTCATCTCCAGATTTATGAAGACCATAACTATCAGATTCATGG
TTAAGAAATGTCTTGCAAGCACTCATATGGCTCGACCAGGTGTTATTCTTCTGCCTTTGG
ACAAGTCGTAGCTTCTGCTGGTAGAAGCGGATGATGGTCTCTTGTTTACAGCTGTCCTAT
TGCTATCCGTTTTCCCCTTCATGCATGGTATCTTCCGGTGAAAGTTTGAACCAGTTCACC
TGTAGGGCCTCTTTCGTTCATCTTTCAGGTGATGCTGTCAAAATGTAACTTGAGACTATT
TTGCCTCAGAGAAGTTCCTGTTAGGTTATTCTGTCAAAAGGTTCGTCCTATAACATGTCT
TGGTGTGTCGTTGTTTTGTTTCCATTGATAGGTAAAATGTGCTGTACTAGCTACTGCATT
ATAAACCCAGACAAGTTCAATTGCACTTGGAATCAGGGCTGCCATGTGATGTACTCCCTC
CGTTCAAAAATATAAGACGTCGAATGTATCTAAAAAAAAA
>Locus_45_Transcript_3/3_Confidence_0.400_Length_1006
GGCCGTGCAGAGTGTCACTCTGATCGACACCACTGCCACTTCATCGGCATTCCCGGCGGT
GGTTCTCGGCGTGCCGACGCTGGGGAGGCTGGTGCTGTGGGTGCCGGCATTATTCAAGGG
ACTGACGCGTCTCTGTTGCGCACGGGGGATGGACGCAGGAGAGTCTGACTCACACAGGGC
GGCGATGTGGGGGGAGGGGAAGAGGGATGCAGTGTTTGAGGCGTGGAAGGCTATGAATCA
CAGCTTTGACCTGAGGGAGTGGAGGAGCTCTTCAGAAGAGGTGAAGAGCCTGCCCATGAT
GGTTCTCTGGTCTGGTTCTTGGTCAGATAAGTGGATCGATGAGGGGAAGAAAGTGACAAG
AGCATTGCCCGACACCAAATTCATCTACCATTATGGCGGCCGATGGCCTCAGGTGGATGC
CTGTGAGGAGATCTCAAAGCTGATAGCAGAGTTTGTGATGACAAATGCAACAGAGTACAT
CGACCATTCATCTGACGAATCAGCAGATGCTCATAGCGCTCATCCTGCTTTATGAAGACC
ATAACTATCAGATTCATGGTTAAGAATTGTCTTGCAACCACTCATATGGCTCGACCAGGT
GTTACTCTTCTGCCTTGGACAAGTCGTAGCTTCTTCTGGTAGAAGGGGATGATGGTCTCT
TGTTTACAGTTGTCCTGTTGCTATCCCTTTCCCCCTTCATGGGTGTGATGTCTTCGGGTG
AAAGTTTGAACCAGTTCACCTGGAGGGCTTCTTTTGTTCATCTTTCAGGTGATGCTGTCA
AAAATGTAACTTGAGACTATTTTGTCTCAGGGAAGTTCCTGTTAGGTTCGTCGTATAACC
TGTCTTCGTGTATCGTTGTTTTGTTGGTATTGATAGGTGTGTATCGTTGTTTTGTTGCTA
TTGATAGGTAAAAGCGCTGCACTAACTACTGCATTGTAAACCCAGACAAGAAATACTGCA
CTTGGAATTAGTGCTGCCATGTGATGTAACATACTGTGTACACTGA
>Locus_46_Transcript_1/1_Confidence_1.000_Length_631
GATAATACAGAGCACGAGAGCAATTCCTCAAGTTCGATCATGATACACAACAGAACATCA
CAAGGCATGAAGATCACCCAATAATAAGAAGCAAGTCAACAACCAAGTCAAAACTTCCAG
ACACTTAACAAAATATCCAACATCTCAAATCTTCTATCAAGAAGTCATGAACAGTAGATG
ACAATAAGCTAAGCAAGACTTCCACATTTGCTCCCAGCAGAAATATGTATTAAGTTCTAA
CTGATAGATACGACAGAGGGTTTAGTCCTCATCCTCCACAACCTTGGTACCCAAACCTTT
AAGACCTTCCTGGGGAACTTCAGCAACTGTGACCAGAGAGTAGAGCTCCTCCTTGGCATC
CTCCTCGTCGTTCCTCTTACGGGCAATTCTGACACGGACTCTCCTTGGGACACTCCTGAT
GCCGCTACTCCAGATGTGCTTGTTGAGCTTCACATCGATGCGAACATCTGTGGTTCCCAT
GGCCTTCTGTGCAAACTTCCTGATTTCCTTGATGGCATTAGGCGCCTTCTTCTTGAAGGT
ACATCCGTGGAGGCGCTTGTGGAGATTGACGGTGTACTCGCGGGTGACCACCTCGTCCTT
GCGAGGGCCGGGAGCGCGCTTCTTCTCCGCC
>Locus_47_Transcript_1/1_Confidence_1.000_Length_1414
TCGAGCTGGGCTGAGGGGGGCGGCGGCCCCTGTCCTGTACATACTACTAGTTGTAGGTCT
GGGCTTCATGCCCGTGGTTGGCGCTATGCCGACAGGAGGTCGTCGGATTGTTCAGGTCAG
ATCCGGTGGCTGCTGCCGCTTCTTCTCTTCGCCATCCTCCTATGGATGGTAGAGAGGAAT
CTCGTCAGCATCTCCTTGAATAAGGCCTACGTCGATCTCAAGATCGGGTGGGGGGTTGCA
GCTCTCTCCTTCGGCCGGCCATGGTGGCGAGGGAAGGGGAGGGCCTGAAGCCCTGCTCCT
CCGACCTTCTGTCTCGAAGAGCTTGTCCCCAGCGGTGTTTTGGTGCAACATCGTCTGGCC
TTCTGAACAGCCCTCAGGCGAGCTCCCGTGGAGGGAGGTGACTGGTGGTGTTGTTGCTGA
AGGGAGCTCCCCCAATAAGTACCAGGTTCGTCTTCTCTGCTGGATTTGCGTGTCCCGCGC
GGTACAACTCCTTCTGGCCGACCGAGGTGGTGAGGGGAAGGTTGGTACAGCGGCAGCGGT
CTCTTGCAGTTCGAGAAGATGGTCTCCTCGTCACCACTCTAGTGGCTCTCGAGATAGCTT
GCTCCTCTCGGCCGGCTATGGTGGCGAGGGAGAGGCCGAGTTTGCCTCGGGGCTGACTGA
TGGTGAGGGGAGAAGGGGTCGGGAGGTGGTGCTGGTTCTGCTTTCTCGGCACCAGCCAGT
CTCAGTGAAGCTCAAGTTGCGGAAGTTCCCAAGCGATGGCGAGGAGCGCCGCCGCTATCT
TTGGCCAAGGGGGCCACTCCGCACCTCGAGAGTTGTGGCTCCGAGGATTTTTCTCCTCCA
AGCAGAGCTGCCGACTCGGAGGTCAATCGATCTCAACACGGCGATCCATCCTGACGGCGG
ACCAAGTGGCGTAGTCCCCGGCGTCGCCGCCAGCGGCCGTGTAGCGAGATCCTGGAATCG
ACTCGGTGGAGACGAATGACGGGATTGCTTTTCCTTTTTCTCTTTGAGGGTCCTTTGTAT
AAAAGTTGAGGACAAGCTTGTATTTCTTGTAATTTCTAGGGTCCTCTTCGTAATTCTACC
CACCGAGTAATGGAGCTTCCGGGGCCTTCGGACCTCTTCCCGTTAAAAAAAAAACCACAC
CCAATCTCTTGTGCGTCTGCAGGGAGAAAAAGGCGATCGACTCGAGCCTATCTGAACAAA
GACGTGAAAGGGACCCGGTCGCGGAAAGAGGCTAGCTGCCGCAAGTGCGCACTTTTGGTT
CCTCTCATATGACTGAACGTGTGGATTTTGCCTCCGTGATACTAGTACTGTAGTAGCACA
GTATCTCACATGTCAATCGCCATGAGCATAAGGTTTTGATGGCGAAGCCAAGCAAGCACT
GAGTTTCGTAAATGCCTTTTCGTCTAAGAAAAAC
>Locus_48_Transcript_3/4_Confidence_0.667_Length_917
CACAGGGGTTGTCTTGCCACGATCTACCTGCGATGTTGTTGTGACAATGCAAGCACAACG
GGAGAGTCCGCCTGACATGCAGTGCAAAGATAAGTTCCTAGTCCAGAGCGTCATTGCAAC
CTCTGGCATAAATGTCAAGGATGTCACGGGGGAGATGTTCACAAAGGAATCTGGGAATAA
GGTTGAAGAGGTGAAATTGCGAGTCACCTATGTTGCTCCTCCACAGCCACCATCTCCAGT
TCCTGAAGAATCTGAAGAAGGCTCCCCATCTAGGGGTGAATCAGAAAATGGAGATGGTCC
TGCTGGGGGATTCACCAGAGCACTGCGAGAACGCATTGAGCCTCAAGAAAAATCTTTAGA
GGCTGGAGCTTTGATCTCCAAGTTGACCGAAGAAAAGAATTCTGCAATTCAACAGAACCA
TAAAATTAGACAGGAACTTGATATGATGAGACGGGAAGTCAGCAAGAGGCGCGGTGGAGG
GTTTTCCTTTGTAATTGTCATAATTGTAGCTTTGATCGGGATCTTCCTGGGCTATATGAT
GAAGTCATAATCTTTCAGTCCGTATCACTTGGGCCTATCGAAGGGAACTGGAGTCGGTTC
ATGCTAGTCATGTTTTGGGAACTTGAAAAGACCATTCGAAATCAGATGTCTTCAAGTTCT
ACTTTCTGTTTTGTCAATATAGGAGTGCATGTGTGAGAAATGTTAAGCTAGTTTAAGCTT
GTTTTGTTGTTAATTTCATTGTTGAGTTGTGCGCTATGCTAACGCCTTAACTTGGAAAAT
GCATCAATTGTTTTGTTCACAGTTCACATTGTAGCTGTGAGTCTTTCAGTCTATAGTTAA
ATGTGTGTACCATTTGGTAAGACAAATCTGAGTTGTCTCTCTCTGTTCAGGAATATATGG
CATATTTTGACTGTCCG
>Locus_49_Transcript_1/2_Confidence_1.000_Length_508
CTCTTTCCACTCCGGTAATCCATCGGGAATAACAGGTTCTGAGTTCAGTTCCTTAAAGCG
GGTATTCGATGGGCGAGGGCCCACCCTCCACATGTACCGCCACTTTGGGTCTGGTCCCTT
GGGGGTTGCTGGCTGAAACTCGTCCGGCATACTCTTAATCCTCTCTTGCATCTCCCCGTC
GACAAGGCTGCGAGGTACCTCGACACCTTCTGGTGTCACGCCGACCTGGTAGTGGAGGTG
AGGGCGCTCCTGGAGGCGCTTGGATTCGGCGGATCGGGCGAAGTAGCGCTCGACGACGTC
GAGGAAGCGGTCGTTGTCGGCGGCGGAGCAGCGGGGGTCCTTCACCAGCAGCGCCCCCGT
GTCGCGGAGACTGCCGCTCACCGTGGCGCAGAGCGCGCGCACCGCCTCCTCCGCGTCCGC
CGGCGCCGCGTCGCCGGCGATTTGCAGGTACGGCGCGAGATCCACCACCGGGAGGTCCAT
GGGCTGCGCGGCGGCGGGAGAGTCGAGA
>Locus_50_Transcript_4/7_Confidence_0.556_Length_2098
GCTCAGAAAACAGCGGAGGCAGAGACACAAGGACAGAGGAAGAGGATCTCGTACTCCTCC
TACTGCTCCCTCCGTAATCATCATCACAGTCGAGTAAAGAACCGGAGAAACCCTCCTCCC
TGCTCCCCCCCGCCGCTTTATCCACCCCCACCATTACTCCCCCCGAGAGGAAGGTAGAAG
ACCGAGGGAAGGAGCAGAGAGGAGGATTTTGATTTTGCCCTGGGAGTGGGAGGAGCTGCT
GTCGGAGATGCAGCGGCGGCGCGCGCAGACGTGGGCGGGGGTCGGGAAGACGGCGCAGGC
GGCGGCGGCGCACGCCGCGCTCTTCTGCTTCACGCTCCTCCTCGCGCTCAGGGTCGACGG
CCGCACCGACTACTCCTGGTGGATTATATTCATCCCGCTATGGCTATTTCATGGCGTCAC
CGCCCGTGGAAGGTTCTCAATGCCGGCCCCTTCATTGCCTCATGGGCGTCATTGGGCTCC
TTGTCATTCTGTTGTTGCAGCGCCATTGCTAATTGCGTTCGAGCTGCTTCTTTGCATACA
TCTTGAAAGTTTAAGTGTTAGAAATCGTCCAGCTGTTGATATGAAGATTGTGTTCCTTCC
TCTGCTTACTTTTGAAGTCATTATTCTAATTGACAATTTTAGAATGTGTAAAGCTCTAAT
GCCAGGAGATGAAGAAAGCATGAGTGACGAAGCTATCTGGGAGACACTTCCTCATTTTTG
GGTCGCAATCTCTATGGTGTTTCTTATAGCTGCTACAACCTTCACACTTCTCAAGTTGTC
TGGTGATGTTGGTGCTTTGGGATGGTGGGATTTATTTATAAATTATGGGATCGCGGAGTG
TTTTGCTTTTCTTGTTTGTACAAGATGGTTCAATCCCATGATTCATAGGCCTCCTACTCA
TGGGGAGGCTAGCTCATCATCAACGTCAATTAGATATCGCGATTGGGAGAGTGGTCTTGT
CCTCCCATCACTGGAAGACCATGAGCAAGAGAGAATTTGTGGCCTTCCAGACATAGGAGG
TCATTTTATGAAAATACCATTGGTGGTTTTCCAAGTTTTGCTCTGTATGCGGTTAGAGGG
TACACCACCTAGTGCTCGCTACATTCCGATATTTGCTCTTTTCTCCCCACTATTTATTCT
ACAAGGAGCTGGTGTCCTATTCTCGCTAGGAAGATTGGTGGAGAAAGTTGTTCTGCTATT
GCGCAATGGACCTGTTAGTCCTAATTACCTTACAGTATCATCAAAAGTCCGTGATTGTTT
TGCTTTTCTTCATCATGGTTCAAGGCTTCTTGGTTGGTGGTCTATTGATGAAGGGAGCAA
GGAAGAGCAGGCCCGATTGTTTTATACCGAATCTAATGGGTACAACACATTCTCAGGCTA
CCCACCTGAGGTAGTGAAGAAAATGCCCAAGAAGGATCTAGCAGAAGAGGTTTGGAGACT
ACAGGCAGCATTGGGAGAGCAGTCTGAAATCACCAAGTCTACTCAGCAGGAATATGAAAG
GCTTCAAAATGAGAAGGTACTTTGTAGGATTTGCTACGAGGGAGAAATATGCATGGTCTT
ACTTCCATGCCGGCACAGAACTTTATGCAAGTCTTGTTCGGACAAGTGCAAAAGATGTCC
AATCTGCCGTAACCCCATTGACGAGCGCATGGCTGTATATGATGTTTAAACTTCACTAAC
TAGTCTGAACATTACAAATCTGTACATGTGGGCTGTGAGATGTCATGCACATGGGCTCGA
TCACAACTTTAAGCTGATTGAGATCTGCGCAACCTCAGAAAAGTTTAGCAAACATGGGAA
AATATATCTTGTCTAACCAAAAGGAAGGAAAGATAGCTGCTGAGCGTTTTCTGGTCCCAG
TTATGTTCTATAAGTCTGTAAGTATGCCATCTGGCTTTTGGCTTCTTTTTGTGCCCGGTA
GATGTTTCAGTTTTACTTAGATGGTGTTCCAATGTAAATAAAAGTGTCGCTGTTGTTTGA
ATACTGTGGTCTTTGACTGAGAGAAAAAAATTAAAGTTCTCTTGTAGTGGCGTCTAATGG
AACAAGTTCCAATTGGAACATTGTACCACTTGATGAAGTGCTATGTGGCCCTTCACGT
>Locus_51_Transcript_2/5_Confidence_0.667_Length_503
AACTTAATTTAGGCAACATAACAAAACTGCAACCAGTGAAGTACTCATTACACATCCATA
GCCTAAGGAAGAAACCAAAGTTCAAGAACTTGATTCGAAAGCAGTACAGTAATAAGGCAA
CAGCATTTTACTTCCGGAAAAACAACCGCTCATCGCAGCCTCCTGGCCTCACGCTCAGAC
TCGAGCAGGGTGAGGATGTCACCCTCGCGGACAGGGCCCTTGACGTTCCTCATGATGAGA
CGGTTCTGGTCATCCAAGAACTTCACTCTGACCTGGGTCACCTGACCCCTGGAGCCGGTG
CGGCCCATCACCTTGACCACAACCGCAAGCTTGACCTGGGTGTCCATGTTCGAAAGACAG
GAAAAACAACCGCTCAGCGCAGCCTCCTGGCCTCACGCTCAGACTCGAGCAGGGTGAGGA
TGTCACCCTCACGGACGGGGCCCTTGACGTTCCTCATGATGAGACGGTTCTGGTCATCCA
AGAACTTCACTCTGACCTGGGTC
>Locus_51_Transcript_3/5_Confidence_0.250_Length_558
CTATTATTCCAGTGGTGCATTCACTGACTTTTGAGAAACATGTAATTATCAGCTCCGTGT
TTTGCAAGTGAAAAGGTATCATGTCAAAAAAAAGCAGAGAAGTTTTCTGGGAAATCAAGC
AATCAATAGCAAAATAACTTCACAATACATAAAAAATTTCAGATTTGTAGCAGCAACCAA
ATCATAAGGATCCAATATACCAGGCATCGAATCAATTCAAATTACCCAGAGGCGACAGAA
TGATCCATAGCCTAGTGCAACTTAATTTAGGCAACATAACAAAACTGCAACCAGTGAAAG
TACTCATTAAACCTACATAGCCTCCGCGAAAGACGTAGGAAATGTTCAACAACTTGATTC
AACTTGATTCGAAAGCAGTACAGTTAAGGCAACAGCATTTTACTTCGAAAGACAGGAAAA
ACAACCGCTCAGCGCAGCCTCCTGGCCTCACGCTCAGACTCGAGCAGGGTGAGGATGTCA
CCCTCACGGACGGGGCCCTTGACGTTCCTCATGATGAGACGGTTCTGGTCATCCAAGAAC
TTCACTCTGACCTGGGTC
>Locus_51_Transcript_4/5_Confidence_0.417_Length_580
TTTCAACAGAACGGATTTGTGACACATCATAACTTCACAATGCATAAAACAATTCAGATT
TGTAGCAGCAACCAAATCATAGGATACAATATAGCATGCATCCAATCAATTCAAATTACC
CAGAGGTGACAGAATGATCAGGTCTCAAACCACAGTGCAACTTAATTTAGGCAACATAAC
AAAACCACAACCGGTGAACTACTCATTAAACCTCCACAGCCTATGCAAAAGACAGGCAAT
GTTCAACAACCTGATTCGAAAGCAGTACAGTTAAGGCAACATCACTTTACTTCCAAAGAC
AGGATAAACAACCGCTCAGCGCAGCCTCCTGGCCTCACGCTCAGACTCGAGCAGGGTGAG
GATGTCGCCCTCACGGACAGGGCCCTTGACGTTCCTCATGATGAGACGGTTCTGGTCATC
CAAGAACTTCACTCTGACCTGGGTCACCTGACCCCTGGAGCCGGTGCGGCCCATCACCTT
GACCACAACCGCAAGCTTGACCTGGGTGTCCATGCGCTCAGCGCAGCCTCCTGGCCTCAC
GCTCAGACTCGAGCAGGGTGAGGATGTCACCCTCACGGAC
>Locus_52_Transcript_1/2_Confidence_1.000_Length_191
TATCAAATCTGCACCCACGTAAACCTCCTTGACGAGAGCTTTGCCATGGAGTAGAGCTCT
GACCAATCCATCTTCTACAATCACTTCAAACAAACATGGCAACTACTAGTTTTCCATCAA
TGTTGTTTTACTTTTGCATTTTCCTCTTGTTCCATGGATCCATGGCACAAGAGGAAAATG
CAAAAGTAAAA
>Locus_52_Transcript_2/2_Confidence_1.000_Length_214
TATCAAATCTGCACCCACGTAAACCTCCTTGACGAGAGCTTTGCCATGGAGTAGAGCTCT
GACCAATCCATCTTCTACAATCACTTCAAACAAACATGGCAACTACTAGTTTTCCATCAA
TGTTGTTTTACTTTTGCATTTTCCTCTTGTTCCATGGATCCATGGCTCAGTTGTTTGGCC
AGAGCTCTACTCCATGGCAAAGCTCTCGTCAAGG
>Locus_53_Transcript_7/8_Confidence_0.600_Length_2041
ACAGCATGGGAGGGGTTAACAGAGTTCTACGCAACAACATACATTCTAGGACAGAACCAA
TGACATAGATCACAGTCAGTTCACAAACTCTGCCCAAGGATAGATACACCTACAGTTAAA
GACCGCCCATAGGTACCAGAAAATATATGCATGACTCCACAAGGAAGCGAGCCTACTCCA
CCTTGAGCAACCCAGAACCCTGCGTCTCCGGGGTAGCGGTGGTGTACGGGAGCCAGTCCT
TCGCGCAGACAAGCGCCTCCACGATTTCTGGACGGAGAGAGCTTCTGTAGTCATCGAGCA
TGCGGCTTCCTGTTCCTGCAGAAAATATGGAGGTACCGTTGGTCGCCATGGACATCGGAA
TGGCCAAGATATCCCGTGCCATCCTCGAGAGTGTTGGAAACTTGAGCGTGTTAAGCTTCC
ACCAGTTGAGAATGTCAAACTCTTGGATACGCGGAGTGAGGGATTCATCCAGGTACTGCT
CTAGTTCAGATTTCGAGGGCTGGCTTGTAGCAATCTCAGAAAGATACATATCAAAGTCTA
GAAGACCATCACCAGTTGAAGCCTGAGTTGCGTGGGTGTTATTCCCATTGGCAGCTGCAC
TGTTAGTTGCCCCGTGTTCAGCATAGGCCGGTGTCAATGGGAGCGGCTGTGCTACATAGT
CCTTAAAGAGCTCATGCACTGAATCATTTACCACCTTAACATACTTCGCAGCCTCAACGC
CGTAAATCTTCGAGTAACTGAACTCAACGAGCTTCATCTTAAAACGTGGATCCATCACAA
CAGCAACAGCTAACACGAGGTTGCAATCCTTCCAGTACTTGTCAAACCTCTCATGCATAT
CATTGGCGATGATACTGAAAACTGGATCTCCATGTCCTGAAGCATTTGCCAGCTCCAGCT
GAAGTTTCCAAGCTTCATGGAAAAAGATGTTTGAGGTTGGGTTTCCCGCTGCCATGATGC
TGTGAGCCGAGTCATACAACAGCCTCAAGTAATTGCAGGCCGCCTCAACTCTTTTCCAGT
CCTCAGCTGAAGGTGCTTCATTGTAGTTATCATCACATGTTTCTAGTTGAGTGAAAGCCT
GCTTATAATCCAAGGCAGCTAAGAGCATCAGATAGGTGGTGTTCCACTGGGTTGTGACAT
CCAGACAAAGGGTCTTGGTACTGGGGATCTCCAGCTGCAGAGCAAGCTCAGCAAACCTTT
CCTCGCGATTAGGAGAAGCTTTTATGAACTTTATGCTTTCGCGGATATTGTAGATGACAC
CATGAATCGAAGCAATGACATCTTGTGCAACCGCATTCAGGATGTGGGCATAGCACCTCA
CAACAAATAGCTGGCCTTTAAGCGAGAGGTCGTTCTTATTGGATAGATGGTCCCTCAGAT
TTGCACTATAGATATCATGTGATGAGCAATCATTATCCAATGTGATGGTGAATAGCTTAT
CCTTCATACTCCAGTCAGTAAGGCTTGCACTAATAGCTTCACTAAGTGCATTCTCTGAAT
GAGGCGAAGACACCATCATGAAGTTAAGCATTCTTCGATGTAATTTCCAGTCAGAGTCAA
TAAACTGCCCAGCAAGTGAAACATAGCCAAGAGTTTGACTAGTTGTCCACAATCCAATAG
CGAGGCTGATCCTTCCAGGCATACTACTGAATGCTTGCAAAAGGTTCTCCTTTTCTTTCT
GATAAACAGCATAAACCTCCCCCTCCATTGCTTCGACATCAACAACCCTGAAACGAGGCT
GCAGACTGTCAATGAAAGCAGCGAAGGCTGGCTGTTGAACAATGTGGAGTGGGTAGTCAT
GCAAAATGATCATCTTTGCCAGGTGTGAACAACTGCGGTCTTGGTCAAAAGATGCATTTG
CATAACCAGTATATCTGTAACGCCTCTTAGACCGCATCTCCACCATACCATCACCATCAT
TGTCAGTCCCAATTGTTGAAGCCAGTGCCATCCTATGCTCTTGGCTTTTTATCTTAGGAC
AGGAACCCAAGGTGATGTGCCTCTTGAGATGACTAGTACCTGCAATTTTCGAACCAGAGC
T
>Locus_54_Transcript_1/5_Confidence_0.167_Length_414
GCTCGGTCCCGTGGCCACGCAGGTAAAGCGGCCCGCCTCTTCTTCTCCTCCTCCCTCCCT
CCCTCTAGCAGACCGCCTGATCTAGAGACGCGCGACGCTTCCACTGATATTTTCTCTCTG
AAAGAAACACGGCGCTGCCTGCCAGCCTGCCGTTGTGCGTCTACGCTCCACAGTGCGTGA
TGCCTCCCTGAAGGGTCGGATGCTTGTACTTCCGGTGCCGTTTCTCTCAGTCTCTACACG
ATCTGTTGTTCCCCTCTCATTTCTGCTACCAGGCTACCCTGTCTGTCCACCTTAGATTTC
TAGCGCAGGACAGGAGCCCTTCGAAAGAAGCGGTAAATCGCTACCCGTCAGAGAAGAAAA
TGCAACGTGCAATTCAAGCTATCGGATCACATGGCAGCGTGCTCAAATCTGCTG
>Locus_54_Transcript_2/5_Confidence_0.250_Length_470
CCCTCCACCGCACCACCCTCACCCTCGCCCCGAGAGAGCGTGCGAGCCTGTGAGGAGTGT
CGCTTTAATTAGCGCTCGTCACCCCCACCATCGTCTCCCCGCACACCAAGTGTCCCCTCC
CTCATCTTCTTCCTCCCCCACACCACACCCCCCGCACACGCAGCTCCTCCTCCGGAAGTG
AACGAAGCTCGGTCCCGTGGCCACGCAGAAACACGACGCTGCCTGCCTGCCGCTGTGCGC
TCCACAGTGCGTGCGTGATGCCTACCTGAAGGGTCAGATGCTTGTACTTCCGGTGCCGTT
TCTCTCAGTCTCTACACGATCTGTTGTTTTCCTCTCATTTCTGCTAGCCGGCTTAGATTT
CTAGCACAGGAGCCCTTCGAAAGAAGCGATAAATCGCTACCCTTCAGAGAAGAAAATGCA
ACGTGCAATTCAAGCTATCGGATCACATGGCAGCATGCTCAAATCTGCTG
>Locus_54_Transcript_3/5_Confidence_0.583_Length_1134
CCCTCCACCGCACCACCCTCACCCTCGCCCCGAGAGAGCGTGCGAGCCTGTGAGGAGTGT
CGCTTTAATTAGCGCTCGTCACCCCCACCATCGTCTCCCCGCACACCAAGTGTCCCCTCC
CTCATCTTCTTCCTCCCCCACACCACACCCCCCGCACACGCAGCTCCTCCTCCGGAAGTG
AACGAAGCTCGGTCCCGTGGCCACGCAGAGAAGAAAATGCAACGTGCAATTCAAGCTATC
GGATCACATGGCAGCGTGCTCAAATCTGCTGTTCTGAAACACATCAGCATTGCGAAGCCT
TCTATGCTTCCTGCTGTGTTTCCACGCTTCATGTCGGTGTCATCTGCTCAAATAGAGGAG
AGTGGATTTGAGAGCGGCACTATTGCTGATATTCTGAAGTCTAAAGGGAAGAGTGCTGAT
GGATCGTGGCTCTGGTGCACCACAGATGATACTGTCTATGATGCTGTCAAATCGATGACG
CAACACAATGTGGGAGCTTTGGTGGTTGTTAAACCTGGACAAGATAAATCAATTGCTGGA
ATCGTCACTGAGAGAGATTATCTCCGGAAAATCATTGTGCAGGGTCGATCCTCCAAGTCA
ACGAAAGTTGGAGATATCATGACTGAAGAGAACAAGCTGATCACGGTGAAACCTGAAACT
AGAGTGCTGCAAGCGATGCAGCTGATGACAGAAAAGCGCATCAGGCACATCCCTGTGATC
GACGGCACGGGGATGGTGGGGATGGTCTCCATCGGCGACATCGTGCGCGCGGTGGTCAGC
GAGCACAAGGAGGAGCTGAACCGGCTGAACGCCTACATCCAGGGCGGGTACTAAGAACGG
AACATGTCCGGCGCGCAGGGCGTCCCTTTGAACTCTAATAATGATCAGGGTGATGATGAC
GAAATAGGCCGTGTCTTTTCGATGGACAATGGCCGTTGTTGAACTTATATTTGCGTGCGA
TGTTTTCACTTTGTTCTTGTTATTATGTGTATATTGTCGCGACAGCCGACAGTGGAGCAC
CTGGTTGTTCTGCGGTACACAGACCTGTCTCAATCTAGCAGTAAGGGGCACTGAATAAAG
TGTTAGAATGTCTCCGAGAGGAGGATACTGAGTTTCATTTCGTTCCGCAAGTTC
>Locus_55_Transcript_1/1_Confidence_1.000_Length_1195
AAGGTTATCACTGAACCAATGGAGGTCGATACAAATAATCTGGACAATGCTCATACTACA
GTAATCAATGCACAGCCATTGGCAATGGCTGATGAACCCAAGCAGGTTGAGTGCAGTCCA
GAGAAATCAGTTGCTAGGCTTGATGACCTCATATTAGAAGCTATAAAGAAGCTTAAGGAG
TCTTCTGGATCTAATAAAGCGACCATTGCTACATACATTGAGGAGCAATACTGGCCACCT
ACTGATTTTCAACGATTATTGTCCACAAAATTGAAGGCATTGGTTGCTACCGGAAAATTG
ATGAAGGTGAACCAAAAATACAGAATTGCACCGAGTTCAGGATCAGTAGGTGGAAGGAGC
ACCAAGGTGCATTCACAAAATGCCAGTATTAAACAACTAACTGAGCCTCAAGTGAATGCT
GAACTGGATATGATGACACACATGACTAAGGAAGAAGCAGCAGCATTTGCTGCCAAGGCA
GTCGCTGAGGCAGAAGTCGCCAATGCAGAGGCTGAAGAGGCAGCAAGGGTTGCAGAAGCC
GCAGAAGCTGAGGCTGAGGCTGCCAAGGCTTTTCTTGATGCTGTCATGTTGACTGTCCAA
AACAAAAATGCTGCCTCTCTGATTCTTCGAGCTTGCTGATCCCTGCCGTGCATTTGGCTT
TAGTCAGCAGAACTTTGTCCAAAGAGAATGCTTGCGTTGTGCCACCAAGGTTTTGACGAT
ACATGAGTTTCTTGTATAGCCTTATAGATGAAGGGAAGGGGATTTCAACATCTTGCTGCT
GGTCCTGAATCCTGACTCACCATTTCAGATGATGTCATCTCGTAGCAAGCAGCTAGATAA
TATAAGTATATCATGTACTCCCTCCTTCCCAAAATAAGTGACGTTGGTTTGTCTAGATTC
GAATGTATCTAGACACGTTTTAGTATATAGGTACGTACGAATCTAGACAAGTCACTTATT
TTGGAACGGAGGGAGTAATTTGGCGCTGTGTTGTGTTAGCCAATCAATGACGCAATAACA
GGAACGAACGGGAAACTAGTATGTACTAGTAGTATTCAATTTTCTTCCCTTTTTCTCGGC
ATGTGTTTATTTGTAATTAAACGCTAGCCTTTTCCCCTTAGTTCAAGTGGTGTCACCAAA
TAGAATTATAGTGAAAGAAAGGTCCTCTTAATTTATGCAAATTGCTGTGTTAAGG
>Locus_56_Transcript_1/7_Confidence_0.556_Length_1641
CCTAGATTCCCCTAGTGCATTTAGTCCCCACCTTTAGTCTATCCATGGTATCTGCCGTGA
CACCACCACGACACTACACATGCAAATAAATATACTGAAGTCCGGCCACTTGTGTGGCAT
TGTAATTTTCTGCTGATATATGGTGAGATTCCTCTGTGAACTATGGATGGGCCATTTTAT
TTGCCCTGGAAATAAAACGTCGTATACATGTGAAACCCCCAGTAAATTGCTAGATTACCT
ATGCAACCATACAATACAGAAGAAGAGTATATGCAGGCACATGGCTCATTTCAGTCCTTA
TGGTTCCGTATTCACAACAAGGGTTCAGTTTCAGTTTATAGCACATCTTCCTCTTCATGT
CTTGCTCGGGCTGAAAACACATTATTGATGTCCTGCGAATCGACACTGAACTTGCTGACA
GGTGCTTCATGCTGCCACGACAGGGTACGAAGCGCAGGTAGCCACAGCACACATGTTCTT
CCCCAGTTCCATCTTGAAGTAACCCTCATCGCCCCACTCGGCGCCCCATGAGTTCTTGAT
GAGCCAATACGGGACGCCATTCTCCACACCATAACCAACCGCCAAAACAGCATGGTTCAC
ATCGTTAGGGGTGGTTCCACAATGGTCACTAGTGTAAACTCCGCTCTTGTATTGCCTGAA
ACCGTCGATCACCTGAAAGGCGACACTGACGGGACGAACCAAACCGACGGCGTTTTTCAG
TTCATCCTCAGCATTCAGTGTGATGTTAACTGAGTCCTTAACCTGAACTGCGGCATTTTC
AGGCTTGTAATGGCAGGCGCCATTGACACCCTTGTAAGGGTAAGACTCCTCGGTGTCAAT
TCCACCATTGTATTTGATGTACTCAAATGCCTGGGATGGAAGACCTCCGCTGCACCCGAA
ATTGTTGTACGCACCGGCACAATCAACCAGCTGTTGCTCAGAAAGAGAGATGTTCTTTCC
AGTGGCCTGAGTATATGCTGCCTCAAGTGCTCCAGTAGTGCTGAAGGTCCAGCAGGAGCC
GCAGTGGGACTGGTCTTTTACGGGGCTAACGATCCCATCCTTCCTCCAGTCTTTAGTCTC
CGGGAGCGCGTTGGCGTCCCGCATCAGGTGGTTGCCGGCGAGCGTGGCCGAGCAGGTCTG
CGCGGCGCCGAGCTTGGTGGCCTGGAACTCCTCCCAGCTCATGTCGGAGAAGCGGTTGAT
GCCGAGCTTGTAGGAGAGGCCCTTCCGGTTGGTGGAGCGGACCTCCTGGAGGCTCTCGGA
GAAGATCCGGAACCGCCTCCGCACCTCCGCCGTGCTCTCGTAGCTCTTGCCGTACCTGAC
GGCGAAGCGCGCGAAGCGGAGGGCGTGGCGGGTGCGGCCGAGGGCGGCGAGGACCGTGGA
CTCGAGCGTGGAGGCGGCGCGGTCGGTGACGGGCCGGATCGGGTTGGAGTCGGCGAAGGA
GGCGGCGGCGACGGCGGCGGTGGCGAGGACGGCGAGCGCCACGAGGAGGATGCGGCCGTG
GGCCATCTCGCCGGCGATTGGGCGAACAGGTGTGTTACTGGGTCCGGCAGGGGAGCGAGG
CGAGATGGTAGGCGCGGGCTCGCGTCCCGGCGCCCGCGGTTTTATATGGAGCGTCGGGCC
ACGGCTCACCACTGGTTTGAG
>Locus_57_Transcript_5/9_Confidence_0.636_Length_3109
CAAGACACCAAACCCAGCTGAGCTACGGCGGCTGCCAGAGGCAAAGCACCCGAAGCTTCT
CTTGCCTCGCCATCGGCTGTCGCCCCGCGGGTGTAGTTTGCGATCTAGATCTCGGAGCCA
GTAGTGACCGGAATATAAAAGGTCGGGTCGGAGATGAGTGTTGTGGGTTTTGATCTGGGC
AATGAGAGCTGCATTGTTGGTGTGGCGCGGCAGCGTGGTATCGATGTGGTCCTCAACGAA
GAGTCCAAGCGGGAGACCCCAGCTATTGTCTGCTTTGGCGACAAGCAGCGATTCATTGGC
ACTGCAGGCGCGGCCAACTCCACCATGAACCCCAAGAACTCCATCTCCCAGATCAAGCGC
TTACTGGGACGCAAATTTGCTGATCCTGAGCTCCAGCATGATATCCAGTCCTTCCCATTC
CGTGTCTCTGAGGGCCCTGATGGGTTCCCACTTGTTCACGCTCGGTATCTTGGGGAGGAT
CGCTCATTCACCCCCACGCAGCTGCTTGCCATGGTGCTGTCTAATTTGAAGGCTATTGCT
GAGGGTAACCTGAACTCTGCTGTTATTGACTGCTGTATCGGTATCCCGGTGTATTTTACT
GACCTGCAGCGGAGGGCTGTTATTGATGCTGCAACTATTGCGGGTCTCAGGCCATTGCGC
TTGTTCCATGAGACCACTGCTACAGCGTTGGCATATGGGATCTACAAGACTGATCTCCCT
GAGAGCGACCAGCTGAATGTGGCATTTGTTGATGTCGGGCATGCCAGCATGCAGGTCAGC
ATTGTCGGGTACAAGAAGGGGCAGCTTAAGATGTTATCACATGCATATGACCGTTCTCTT
GGTGGAAGGGACTTTGATGAAGCCTTGTTTAAGCATTTTGCGGCGAAATTTAAGGAGGAA
TATAAAATTGATGTCTACCAGAATGCCCGTGCCTGCATTAGGTTGCGTGTGGCTTGTGAG
AAGCTCAAGAAGATGCTGAGCGCCAATCCTGAGGCACCCATGAACATTGAGTGCTTGATG
GATGAGAAGGATGTACGAGGGTTCATTAAGAGGGATGAGTTTGAACAGATCAGCGCCCCA
GTACTAGAACGTGTTAAAGGGCCACTCGAGAAGGCTTTGGCTGAAGCTGGCTTGACGACA
GAAGATGTGCACTTTGTTGAGGTTGTTGGATCAGGCTCTCGTGTTCCTGCAGTGATGAAG
ATTATCACTGAATTCTTTGGGAAGGAACCAAGGAGAACTATGAATGCAAGTGAATGTGTT
GCCCGGGGATGTGCTCTTCAGTGCGCTATTCTTAGCCCCACGTTCAAAGTGAGGGAGTTT
CAGGTTAATGAAGGGTTTCCCTTTTCAGTTGCTTTATCATGGAAGCCAGATGCTCAGAAC
AATGAATCCCAACAAACTGTTGTATTCCCAAAGGGGAATGCAATCCCTAGCATCAAGGCT
CTGACCTTCTATAGGTCCAACACATTTGCAGTGGATGTTTTGAATGTTGATACTGATGAT
TTGCAAATAACACAGAAAATTAGCACGTACACGATTGGCCCTTTCCAATCGAGCAAAGGC
GAGAAGGCTAAACTGAAAGTGAAAGTTCGTCTCAACATCCATGGGGTTGTCTCTCTTGAA
TCAGCAATGATGTTGGAAGAGGAGGAAGTAGAAGTTCCGGTTTCAGCTACAAGTGAGGCA
CCCAAGGATGCTACTAAAATGGACACAGATGATGCACCACGTGATGATGACAATATGCAA
GAACCTAAAGTTCCTACAGATACCACCGAGGGTGCTGCTGAAAATGGGGCAGGTGAATCT
GAGGAAAAAACTGTTCCAATGGAGACTGACACAAAGGTCGAGCCAACAAAAAAGAAAGTT
AAGAAGACAAATGTTCCAGTCGCTGAAACAGTGTATGGTGCGATGGCCGCTGATGAGCTG
GAGAAAGCTGTTGAGAAAGAGTATGAAATGGCTCTTCAGGACAGAGTGATGGAAGAAACC
AAGGACAAGAAGAATTCTGTGGAGGCTTATGTTTATGACATGCGCAACAAGCTCAATGAG
AAGTACAATGAGTTTGTCATGTCAGAGGACATTGAAGGATTGATGACTAAGCTTCAGGAG
GTTGAGGATTGGCTGTATGAAGATGGTGAGGATGAGACCAAGGGTGTCTATGTCGCAAAG
TTAGAAGAACTTAAAAAGGTCGGCGGTCCTATTGAAGCGCGCTACAGAGAGTGGACTGAA
AGAGGTCCGGCTCTTGAGCAACTGATGTACTGCATCCGTAGTTTTAGAGAGGCTGCATTG
TCTAATGATCAAAAGTTTGATCACATAGACATATCAGAGAAACAGAAGGTTATTAATGAG
TGCTCAGACGCAGAGGCCTGGCTATTTGAGAAAAAGCAGCAGCAAGATGCTCTACCGAAG
CATGCTAATCCTGTCCTCCTTGTTTCTGACATAAAGAAAAAGGCTGAAGCGGTTGACAGG
TTCTGCAAACCGATTATGACCAAGCCAAAGCCAGCACCAAAGCCTCAGACCCCACCACCA
GCGGAGACCCCAGCACCTGAGGCTCAAACACCGGAACAAGAATCAAGTGGAGCCAGTGAG
CCTGGCGAGGCGGCCAGCGAGGGAGCTGATCAGGAGGAGGCTTCTGCAGAGCAAATGGAC
ACCGACAAAGCCGATCCTTCTCAAGCATGAGGACTGTCCGGTCAGAGGAGATTTTATGTC
AATGATCGGTTGCATTCTCCTGTGCTTTTGGTCTGCTAGGGCAACAAACTAGGAGGAACG
GTTGTTTTACATACGTTGTGAGGGATATGTAATGGAACATGGAGAGTTCTGCGGTGTTTC
TAGCTGTATTGGTCAGTAAGAACAGCCTTTTCTTTTTCGACTGGTGAACTGGACGAAGCA
TGCAGGATAAGGGCACCCTTCCAGGTTTTGGTGACCCGTTGTCTGTGTAATTTTTATTGA
GATGGTCCATAACGTTGTAATTTTACATACGTTGGTTGGTCCATGACGATTCAGAAATTT
TTGGTCACTGTTCAAAAGATTTCACCAGTTCTTAGCTGAAATGGTCTATTCTGTGGATAG
AGTTGTACTCCCTCTGTTTGGAAATAAGTGACTTGGGTGGAAATAAGTG
>Locus_58_Transcript_1/3_Confidence_0.714_Length_223
TAAACAGATCATCGGTGTTTAGCCGATGGACCGGCGGTTGTAGCGGTAACAAATAAAATA
AAGGGTCACACATGTTAGTGCATAACCCTTTATTTTATTTGTTACCGCTACAACCGCCGG
TCCATCGGCTAAACACCGATGATCTGTTTATGTAGTACTATAGCCCTTGTAAGTCTTCTC
AGACCACACTGAGCGGGGTGGTGGCTACGGAGCAGTGCGGTGG
>Locus_59_Transcript_1/6_Confidence_0.625_Length_1542
TGGTGATCAGGACCTTATGCATGCTTTACTGTAGCTAAACATTGTGTATGGTTACACACA
AGTTGTCTGTAGTTGGTTAATTTTGACCACTTTTTATCAGACGATCTGATTAGTTATGAC
AATTGCTTTATAATACTAATGCCTGCTTGTAATACATCTGTGTTCTTATTGCAAATCCTG
GCAATACTGATGCTTGCTTTAATACCAATACCAATGCTGGTTATCCTGCAGATGAGCTCA
TCAAGAACGCCGCCTACATTGGCACCCCTGGCAAGGGTATCCTCGCTGCGGACGAGTCCA
CTGGCACCATCGGCAAGCGCTTCGCCAGCATCAACGTTGAGAACGTTGAGGACAACCGCC
GTGCCCTCCGTGAGCTCCTCTTCTGCACCCCTGGTGCCCTCCAGTACATCAGCGGTGTGA
TCCTCTTCGAGGAGACCCTCTACCAGAGCACCAAGGCTGGCAAGCCCTTCGTCGAGGTCC
TCAAGGAGGCCAATGTTCTCCCTGGCATCAAGGTGGACAAGGGCACCATCGAGCTCGCTG
GAACTGACAAGGAGACCACCACCCAGGGCCATGATGACCTTGGCAAGCGCTGCGCCAAGT
ACTACGAGGCTGGTGCCCGCTTCGCCAAGTGGCGTGCTGTCCTCAAGATCGGCCCCAACG
AGCCATCCCAGCTGTCCATTGACCAGAATGCTCAGGGTCTTGCTCGCTATGCCATCATCT
GCCAGGAGAACGGTCTGGTGCCCATTGTTGAGCCTGAGATCCTTGTTGATGGTCCTCATG
ACATTGACCGCTGTGCCTATGTGACCGAGGTGGTCCTTGCTGCCTGCTACAAAGCTCTCA
ATGACCAGCATGTTCTTCTTGAGGGTACCCTCCTGAAGCCCAACATGGTCACCCCTGGAT
CTGACTCCAAGAAGGTTGCCCCAGAGGTCATCGCCGAGTACACCGTCCGCACCCTCCAGA
GGACTGTCCCACCTGCAGTGCCTGCCATTGTCTTCCTCTCTGGTGGCCAGAGCGAGGAGG
AGGCGACCAAGAACCTCAACGCCATGAACAAGCTCCAGACCAAGAAGCCGTGGTCTCTGT
CCTTCTCCTTCGGGCGTGCCCTCCAGCAGAGCACCCTCAAGGCCTGGGGTGGCAAGGCGG
AGAATGTCGCGAATGCCCAGAAGGCGTTCCTGGTGAGGTGCAAGGCCAACTCCGAGGCCA
CCCTCGGCAAATACCAGGGCGACGCCACCCTCGGTGAGGGCGCCTCAGAGAGCCTCCACG
TCAAGGACTACAAGTACTGATCTGCCTTCGGCGCCGGTCCGTTTGGGCCTTCCTGCATAC
CAGTATTATTGTTTGGTTTTCTGAGTCCTATATATCTTCGGATATCGAACATCGTTTAAT
AATATGAAGCTTGTGCTTTCATAATACCTTAGTAGTTTTTTTGGTGTTGCTCTCCTTTAA
CTCAGGTGCTGGGTTTGGTAAATTGGAGCAGCTGGTTTTTGTTCTATCGTCCTGTAATTT
TGCTGCTTGAAACCGCAATGGGAAAAACCTTTTATATGCTGA
>Locus_60_Transcript_2/4_Confidence_0.667_Length_1034
GTCAAAATACAGGCTTGTTCTTCGGGGCTATTCGAACCAAACTCGTACATCCTCTCCAGA
CTCCACCCCATTTTTCGATTTCCCTTGTGCGGTCCGAGTACAGCGCGGTGGTGGCGGCGA
AGCGAGCGGACAGAGACAGGCAGAAGCCAGGGCAACGGTGCTGAGGCCACAGGTCGGCGA
AGATGAGCGGGAAGAAGGTCGCCGAGGTGGCCGTGAAAGCTGGGAGGGCGATCGACTGGG
ACGGCATGGCCAAGATGCTCGTCTCCGAGGAGTCGCGCAAGGAGTTCGCCACCCTCCGCC
GCACTTTCGAGGACCTCAACCACCAGCTCCAGACCAAGTACTCGCAGGAACCTCAACCAA
TTGACTGGGAGTACTACAGAAAAGGGATTGGATCTAAAGTGGTTGATATGTACAAAGAAG
CTTGTGACAGCATTGAGATCCCCAAGTTTGTCGACACTGTGACTCCTGAATACAAGCCAA
AGTTTGATGCTCTAGTGGCTGAACTGAAAGAGGCAGAGCAAATCTCTCTGAAAGAGTCTG
AGAGGATAGAGAAGGAGATCGCTGAACTCAAGGAAATGAAGAAAAAGATTAGCACAATGA
CAGCCGATGAATACTTTGAGAAGCATCCTGAGCTCAGGCAGAAGTTTGATGATGAAATCC
GTAACGATTACTGGGGATACTGAAGCACACCCCGACTTTCTTTTTCTTCGAAGAACCAAT
AATTTGCTGTGTCTCAGTATGTATAAATGAATTTCAGTTTTCCCAAGTTGTTGGTCGGTC
CCATGACATGTAGATGAGACGCACTGAAATAAGAGCTGGTTTGAACTGAATCGGTTGTGC
TGGACCTTGCCATTTTGAAGGCTCTCATTATACCTGGCAATGGTGTTCTCTGTTTAGTTC
CTTTCAACTTGCATAAGAGGACTTCCACAGATTTATTACCTCATTCTGTAGTTCCACAGC
TTATTATTTTCTGGGTATTGATGTTTTCCTATGGTGTTGATGTTGTGTTTGTAGAGCATC
TCATTATACCTGGA
>Locus_61_Transcript_1/2_Confidence_1.000_Length_343
TCTATTGTATTTGAGGTTTCTGGCTTCTTGCCTGGAGATGCGGTACGCATTGGCGATGAC
ATCAACTGGCAGGGCACGGAGGATTGAGTTCTTTCCTGCGATTTGACTAACCATGGAGTT
TGCGTTGGTCTTGAATGAAATGTACTGACATCCTTCGCGTTGTGCCTTCTTTAGGACAAC
ATAGTTTTGTGGTATGATTAATAGTTGCCCCGTGCGAAGAATGCTATTCTTTCACCATTC
TGGAACATTAATGCTCACAGTGTGGTGTACATGATCCAAGGCCATGGCCTTGGATCATGT
TGTTAATAATCATGGTCAAAATGTGTTCAATGGCATTCTTCGC
>Locus_61_Transcript_2/2_Confidence_1.000_Length_322
TCTATTGTATTTGAGGTTTCTGGCTTCTTGCCTGGAGATGCGGTACGCATTGGCGATGAC
ATCAACTGGCAGGGCACGGAGGATTGAGTTCTTTCCTGCGATTTGACTAACCATGGAGTT
TGCGTTGGTCTTGAATGAAATGTACTGACATCCTTCGCGTTGTGCCTTCTTTAGGACAAC
ATAGTTTTGTGGTATGATTAATAGTTGCCCCGTGCGAAGAATGCCATTGAACACATTTTG
ACCATGATTATTAACAACCTGAACCGACGCATGGCCTTGGATCATGTACACCACACTGTG
AGCATTAATGTTCCAGAATGGT
>Locus_63_Transcript_1/2_Confidence_1.000_Length_855
CAGGTCTTCAGCACCTACTCGGACAACCAGCCGGGCGTCCTGATCCAGGTGTACGAGGGC
GAGCGCGCGAGGACCAAGGACAACAACCTCCTGGGCAAGTTTGAGCTGTCTGGCATCCCA
CCGGCGCCTCGTGGGGTGCCCCAGATCACGGTCTGCTTCGACATCGACGCCAACGGCATC
CTCAACGTCTCTGCGGAGGACAAGACGACTGGCCAGAAGAACAAGATCACCATCAGCAAT
GACAAGGGGCGCCTGAGCAAGGAGGAGATCGAGAAGATGGTGCAGGAGGCGGAGAAGTAC
AAGGCGGAGGACGAGGAGCACAAGAAGAAGGTGGACGCCAAGAACGCGCTGGAGAACTAC
GCCTACAACATGCGCAGCACGATCAAGGACGAGAAGATCGCCGCCAAGCTCGGGGCCGAC
GACAAGAAGACGGTGGAGGACGCCGTGGAGGAGGCCATCCGCTGGCTGGACAACAACCAG
CTCGCGGAGGCCGACGAGTTCGAGGACAAGCAGAAGGAGCTGGAGGGCGTCTGCAACCCC
ATCATCGCCAGGATGTACCAGGCCGGCGCTACGCCGGACATGGCCGGCATGAGCATGGAC
GAGGACGTGCCGTCTGGCGGCGGCGCTGGCCCCAAGATCGAGGAGGTGGACTAAGCTGTT
CCATGCTTTCTTCTGTCGTCTGCGCATGGGCGCTCTGTGTTCTGGTGTCGGTCGTGTCGT
TGAGTTGTCTGTCTGTCGATCAGTAGTAGTTTGATGAGGTTATGGATGGGAAGGACAATG
TTGGCTTAATGGTTTGGAACTTTGAAAGTTTAGCTGCTTTTCGTTGAATTGAATCTGGTG
CTTCCCTAAAAAAAA
>Locus_64_Transcript_1/2_Confidence_1.000_Length_252
TGATACCTGGTTTAGCTGCTCGCAGCACTGGTACCGGACCTCGTGCTCGCAGCCTCACTT
TCACCAAAACAACACTAGCATCATGAAGACCTTACTGCTCTTAGCTCTGCTTGCTCTTGC
GGCCAGCACCGCCTTTGCGCAATACACTCAAGATGATGGATGGAACGAGCAAGGCGGAGA
AGCGATAGGATGCGAGCAGCAGCAGGCAAACCTGGACTCTTGCAAGGATTACGTGATGGA
GCGATGCTTCAC
>Locus_64_Transcript_2/2_Confidence_1.000_Length_183
TGCAAGAGTCCAGGTTTGCCTGCTGCTGCTCTTAGCTCTGCTTGCTCTTGCGGCCAGCAC
CGCCTTTGCGCAATACACTCAAGATGATGGATGGAACGAGCAAGGCGGAGAAGCGATAGG
ATGCGAGCAGCAGCAGGCAAACCTGGACTCTTGCAAGGATTACGTGATGGAGCGATGCTT
CAC
>Locus_65_Transcript_3/5_Confidence_0.714_Length_1705
TTTTTTTTGGCATATATGAGAACAACAATAATACTCAGCATTGCACTTGCTACCATCGCT
GCTCAGTACTCGCAAGTTCAGAAATGTAGGGTTCGTCGTCGAGGCTAGTCCTAACATGCC
ATTCCATTCTGCTACAGGAACAGGAGGATGTCTCAAAACAAGTATACTCAAAACTTTCAG
ATGATAGTACAGCATTACACCACAAATTCTGGCTTTGTTCCCGTGCACGTGCCCCCCTCA
CTCATCGGCGTGCTTCTTCTTCTTCTTCTTATCCTTCTTGGCAGACGCGTCGGTTTCCAT
GGGGGCGGCGGCATCCTCCGACTCTGATTTCTTCTTCTTTTTCTTCTTCTCGCCATCTGC
GTCGGCTGAAGGAGGAAGCTCCTCGCTCTCCTTGCTCTTCTTCTTCTTTTTCTTCTCGCC
GCTGTCGGCTTCGACTGCGGGAGACTCCTCGGCGTCCTTGGATTTCTTCTTCTTCTTCTT
TGACTTCTCCTTCTCCTGCTCTCCGTCCTCTGCAGCTGTCTCCTTTGTAGGCTCTGCCTC
TTCGTGCTTCCTCTTCTTTGAAGCCACTTCTGACTTCTTTGGTGTTTCTTCAGTGGAGAG
CACTAGATCTGCTGCTGGGTTGTAAGTTTTAGCGGGTGTGATTAAAGCTCCAGCACCCTT
CCGGTCCTTGTCGTATGCTTCTATCTTGGGCTTTCCTTTAGTGGAACCCGCTGACTTCCC
TAATTCTTTACCCTCAAGAACCCGAAGCCTTGTTTCAAGCTTGATCCTGCTCTCAAGACC
CATGGAGTTATCGTCACCATCAGCAAGGGCATCATATCTGATGGCAAGTGCAGTCTTAGC
AGCAAGCGAACGAGAGATCTTTCCCTTGTGCTTCGGAGCCGCCTGTCCAATTAATGACGC
GTGATAGATGAGTCCATACTTTGGTGTAGCATGCTTTGTCTTCAGAGCTCTGAACAAGGC
CTTCTCTGCCCCCAGTATCTGAATAGTGCTGCCAGGCTGCTTCGCCAGATTCATCAAACT
ACCACCATGAGCAATAAGGCGAGCGCCAACAAGTTCACCAACAAGTGCAGTCAAGTTGGG
AGCAATGGTATTCATCCTACTCTTCAGATAGTCATAGAGCTGGGCTCTGTACTCAGAAAG
AGATAGGACTTGATCACACAGCTCTCTGATGTTCGATAGGTCAAGATCATTAACCTCTGT
TCCCATGGAAATTACAGCTGCCTCCTTCAGCTCTGCTTCCACATCCTCTTCTAGTATCTC
AGAGAAATCAATGTTAACTGCATTAACACGATTGCCCATCAACTTGACAGCTTTCGCGTA
ATGGATATTATCTGCAACAATTTTTGTAAGCTCTGGGAAGTGCCAGCCATACCATTCACG
AACCCTCATAGCATAAGTGTTGAGTTCCTTGTCAAGATCATCCAACAAGCCAATGGCCTG
AATGATCATAGTATCAACCTTTTCAGGGCTGAACTTCAGCTTGTACCTAGACAAGCTGTG
GGACAACCCAAGGCTCATAGGACCTAGATCATGTTCAGCTAGTCCAGACATAAGTTCAGT
GAGCTGATTCCTCAGCCCTCTCATCAGTTCCATAACAGCACTGTTGTGAAGGCAGTCAAT
TTTCAGCTTCTCTTTGATGGCATTCCCAAGCTTAGAATCAGCAACAGCCAATGTTTCACC
ATCGCAGTGCTTTGACAGGAACTTG
>Locus_66_Transcript_2/4_Confidence_0.500_Length_253
CGTGCCAGGGCCTTCTGCATCCCATTGCTCATAGAGACCAGCGCTGGGTCATATGGCCAT
GGAAATGGGGAAAGAGAAGTTGTGAGGAGGTTCGTAATAGGTGTTGCCAACAACTAGAGC
AGAAACATACGAAGCTAGACTCTTGCGGAGATTACCTGATGGAGCGGTGCACCCCAAAGG
AGACGCCCTGGATCATATGGCCATGGAAATGGGGAAAGAGAAGTTGTGAGGAGGTTCGTA
ATAGGTGTTGCCA
>Locus_66_Transcript_4/4_Confidence_0.500_Length_585
CGTGCCAGGGCCTTCTGCATCCCATTGCTCATAGAGACCAGCGCTGGGTCATATGGCCAT
GGAAATGGGGAAAGAGAAGTTGTGAGGAGGTTCGTAATAGGTGTTGCCAACAACTAGAGC
AGACGACATCGCAATGCCGCTGCAAGGCTATCTTGAGAACAATTCAAGGTGAGCTCAGTG
GCTTCTTAGGATCTCAAGAAGGTCAAAAAGCTAGAGCGATGCAGATGGCCCAAAGCCTAC
CTTCAAAGTGCAAGATGAGCCCAAGATCCTGCAACATCCCCATCACCGGTGGCTATTACT
GGTGATGTATTCCACCAGTGACCAATAAATTTTCACATAGCACTTTTGTGTATGTGACAC
AAATATGGTCATGGAATAATATATAAATAAAGTTTCCTCCTCTCCTCTTAGGTTTTTGTT
GCAAACATCCTATATTTATGCATATGTTTATCAAGACACCGATGTGAACATACATCAAAA
TAACTTGCTGCATGAATGTGTATTCTTGGTGGTGTCTTGTGTCACATTTTTGTCCTCTTT
TTAAAATAAAGATGTTAACTTTTTCAAGACATAAAAGGTGAGAGA
>Locus_67_Transcript_1/6_Confidence_0.533_Length_1095
GTAGCTGCTGCGGTGGTGGCTGCTGTCCGGCTCCTCGTCGATGGCGCCGGTGAACATGTC
CTCGGCGCCCACGAGATCGCCGCGTGCTTGCCAGAGGAACATTGCGTACCTGCGCATCGC
CTCACCGTCAGGCGGCTCGATTGCCACTGCACGCTTGAAGTAGTCCTCCGCCCTGCAGTG
ATCATGCGTCGCCGGGGTCAACCGAGACGGTGGCATGCATGCGAATCAATCAAGTTCACC
ACCATCATATCGGGACAGCTACCGTAGGCATGGTATGTATGTACCTGTCGAGATCCTTGT
CGAAGTCGTAGAGGAGCTGCGCGTAGTTGGAGAGGATGAGCGAGTTGGCCTCGCAGGTGG
CGATGATCCGCTCGTACGCGGCCTTCCGTAACTCAGCGCGGGCAATGTTGATGGCCTCCT
GCTCGTCCTCGCTCACGCCTAGCGGCGGCATGCTGTCATCCCCGTCGTCGCCATGCTGGA
TGCCGATCCTGGCCCAGAGCTCCTTCTCCATGTCCAGTCCCACCAGCATCGGCACATCGT
CGGCCTCCTCCGCGTCTACGCAGTCTTCATCGTCGTCCTGGGGTTCGGCGGCATTGGCAA
CGGGTTCCGCCTTTTTGGCCGATGCCTCGGCCTCCCTGGCCCTCATCCGCTCCATCTCCA
TCTCCACGGCCATGCTGAGGCATGACGCGATGAGCCCGAGGAGTCCCACGGCGAGGTCGG
GCGACTCGAAGTGCACCTTCTGGAAGACCCACGCCACGGCGTCCCCGGCGCCGCGCGCGG
CGCCGGACGTTCCCCCGACCGCCGCGCCCTGCACGGCCTCCACTGCCGCGGCCAGCGCCG
CCACCGCGCATCCAGCCGCGCTCGTCGCCCGCGGCACCCCGCGCGCAGCCGCCATCTTCC
TCTTGGCCTGGATCGAGCGCAGCGACGCCGGCACCGCGGCCATCGACGGGAGCGCCGGCT
GGTGCTGCTCGTCCCTGCCGGACGCCGCGACGCAGAACCGGGGTTTCCTCCGTTCCCCGA
ACGGCGCGGCGGCCGGCGTGAACGCCACCGACCGGGGGCTCTTGGGCATCCCAACCATGC
ACGCCGGCGTCATCC
>Locus_67_Transcript_4/6_Confidence_0.600_Length_986
GTAGCTGCTGCGGTGGTGGCTGCTGTCCGGCTCCTCGTCGATGGCGCCGGTGAACATGTC
CTCGGCACCGACGAGATCCCCGCGGGCTTGCCAGAGGAACATTGCGTACCTGCGCATCGC
CTCGCCGTCAGGCGGCTCGATTGCCACTGCACGCTTGAAGTAGTCCTCCGCCCTGTCGAG
ATCCTTGTCGAAGTCGTAGAGGAGCTGCGCGTAGTTGGAGAGGATGAGCGAGTTGGCCTC
GCAGGTGGCGATGATCCGCTCGTACGCGGCCTTCCGTAACTCAGCGCGGGCAATGTTGAT
GGCCTCCTGCTCGTCCTCGCTCACGCCTAGCGGCGGCATGCTGTCATCCCCGTCGTCGCC
ATGCTGGATGCCGATCCTGGCCCAGAGCTCCTTCTCCATGTCCAGTCCCGCCAGCATGGG
CACATCGTCGGCCTCCTCCGCGTCTACGCAGTCTTCATCGTCCTGGGTTTCGGCGGCGTT
GGCAACGGGTTCCGCCTTTCTGGCCGATGCCTCGGCCTCGGCCTCCCTGGCCCTCATCCG
CTCCATCTCCATCTCCACAGCCATGCTGAGGCATGACGCGACGAGCCCGAGGAGGCCCAC
GGCGAGGTCGGGCGACTCGAAGTGCACCTTCTGGAAGACCCACGCCACGGCGTCCCCGGC
GCCGCGCGCGGCGCCGGACGTTCCCCCGACCGCCGCGCCCTGCACGGCCTCCACTGCCGC
GGCCAGCGCCGCCACCGCGCATCCAGCCGCGCTCGTCGCCCGCGGCACCCCGCGCGCAGC
CGCCATCTTCCTCTTGGCCTGGATCGAGCGCAGCGACGCCGGCACCGCGGCCATCGACGG
GAGCGCCGGCTGGTGCTGCTCGTCCCTGCCGGACGCCGCGACGCAGAACCGGGGTTTCCT
CCGTTCCCCGAACGGCGCGGCGGCCGGCGTGAACGCCACCGACCGGGGGCTCTTGGGCAT
CCCAACCATGCACGCCGGCGTCATCC
>Locus_68_Transcript_1/4_Confidence_0.478_Length_532
GAAATGGGGGATGAGCTCTTGCGATGATGTTCAGAAGCGATGCTGTGAAGAATTAGCGAA
GGTGCCGACGCAGTGCCGTTGCACGGCTATCAAACGAACTATCCAAGGCGACATCATGTT
GCGCTTTCAGCCAGGTCGGATGTCCAAAGTGATGGAGAAGGCCCAGAGTCTGCCCGTCCT
GTGCAAAATGCCCCCGTCCGACTGCAAGTCCATGGCCGATGGATATTACTGATGATGTGG
CTTCCATAGGTGACTAATAAACTGTCACATACCACGGTATGTGACCATTGTCATGGAATA
ATGTATGGGCAGAGGTTCCTCTGAGTAGTGGTTTCTCTTGCAAACATCTTGGCATGTCCA
TCAAGGCAATGATGTTAGCATATGAAATTACAATATGCGTTGTTATTGGGTGCTCTTTGT
GGTAGTTTGCGTGCGTATGCTCATCCTATGTTTAGCAAAATCATAATATATGAAATTACA
ATATGCGTTGTTATTGGGTGCTCTTTGTGGTAGTTTGCGTGCGTATGCTCAT
>Locus_68_Transcript_2/4_Confidence_0.348_Length_223
GAAATGGGGGATGAGCTCTTGCGATGATGTTCAGAAGCGATGCTGTGAAGAATTAGCGAA
GGTGCCGACGCAGTGCCGTTGCACGGCTATCAAACGAACTATCCAAGGCGACATCATGTT
GCGCTTTCAGCCAGCCCTGGAAATGGACCGAGCCCTTGAAATGGGGGATGAGCTCTTGCG
ATGATGTTCAGAAGCGATGCTGTGAAGAATTAGCGAAGGTGCC
>Locus_69_Transcript_1/1_Confidence_1.000_Length_5250
GCCAGAGAGGACCACCGCCGGTTTGGCGGCTGCTGATGAAGAGGGTGGCGCGTCCGCCGA
GAACTTGAGCGGGGGCGGCAACACCGCGCCCTTCGGCGAGGTCGCGGTCAATTTGGTGAT
GTCGATGACGCGGGATCGCAGGTCGCCCACTTCTGCCCGCAACGAATCCATCGATCTCTC
CTCGCCGGCTTCCAGGTGTGTAGATCGAGCACCGCCGGATGGATGTCGTCCATCTTGGCG
TTCATGGATGACACCGCTGCCGTGAGATCGGCAAGGAGCTTGGCTTGATCTTCCATTGCG
GCAGCCTTCCCGTGACGCGTGAGGATGATGGACGGGTAGCGGCCTGCCAGATTTGGTGGA
GAAGAAAAAAATTGTGGTGGGTGGAAATGGCTCTGATACCAAGTTGTTACGTTCCCGATC
TACTCTCACTCTTAGCAGGATACAAATTGTGTAGATTTCAGAATTCTGGGGAATTGAGAA
GAGAGAATTGGGGATCTGGGATGAGAGCCGTGCCAATACAGTATAGTTCATCCACACTCT
TACAACGATGTGCTCCTGGCTACTTAACGCCTCGCCTCGCATGTGTGTCTCTTGATGGAT
CATGGGCTTCAAACATAGCGTGGGTTGGGCCTCCGAGCCCGTTCTCCTCTTCTCGGCTTG
GCTTCGTGGCCTCCTCCCGCAATGGTTGGTGATGACACGGCCGCAGGTGGCGCTGCCGTA
GTGGTCGTGGTCGTAGGCAGCGCATCATGGTCACGGGACGTGACACTCCCCCCCTGTTGA
GAACCAGCTTGTCCCCAAGCTGGAGCCTTGGGAAATCGATGTAGCAGCTCTCCTTGGTCC
TCCCACGTTGCCAGAGTAGCTGGCTGCCCGCTCCACTGCACCAAGATTTGTGGTAGTGGC
TCGCCCCCTCGCTGGTACAGTCTGGTTTGTAGAACAGCCACCGGCTCCGGCCTTGGTGTA
GCGGGGGCAGGTAGTACCTTCAACACTTCAGTCTTGGGTGGCACCGCTCGACGCAATTGG
GAAACATGAATCACGGGATGGATCTGACAAGAATCTGGCAAGGCGAGCTTGTAGGACGTA
CCTCCCACACGTTGAAGCACCTGAAATGGCCCAAAATATCGAAAGGCAAGCTTGGGGTTA
GCACGAGTAGCCAAAGACCGCTGAATGTACGGCTGCAGCTTGAGGTACACCCAATCATCA
ACAGCAAACACACGCTCTGTGCGCTTCTTGTCTGCTGTGGCCTTCATCTGTTGTTGAGCA
CGGAGCAAGTGTTGTCGAAGCAAGACCATGGTGTCTTGTCTGTCCCGCAACCACTCTGTT
AGTTCTGGTACAGCACAATCTGCCGGGTCAATGAGGCCAAAATGGCGTGGACTGTGACCA
TAGAGCACTTCAAAAGGCGTTTTTTCCAGTGTGGAGTGCGGGGATGTATTGTACCAAAAC
TCCGCCAAATGCAGCCAAGCCTGCCATTTGGTGGGGCAAGCATGCGCAAAGCAACGCAAA
AAGGTCTCCAGGCACTGATTGATACGTTCCGTCTGACCGTCCGTCTGTGGATGATAGGCC
GAGCTCATCTTCTATTGAGTTTGTGATAAGCGGAACAGTTCCTTCCACAGGTTGGAGGTA
AAGATCTTGTCCCGGTCCGAAACAATTGCAGCTGGTAACCCGTGAAGCTTGTAGATATTG
GTCATGTATGACTGCGCCACTTGATATGATGTAAAAGGGTGTGCCAGAGGCAAGAAGTGT
GCGTAACGGGAGAGTTTATCCACCACCACTAAAATACAATTGAACCCAGCTGAGCGCGGA
AGCCCTTCGACAAAGTCCATTGTCACTGTATGCCACACATGGGGAGGTACTGGTAATGGT
TCCAGAAGCCCGGGATAACGACAACGTTCTGGTTTGGCTTGTTTGCAGATAGAGCAAGCA
TCCACGAACTGGCGAACTTGATCTTTCAGGCCAGGCCATGCAAACAGTGTACGAAGGCGG
CGATATGTAACACCAAATCCAGAATGTCCTCCAATTGCGCTAGCGTGCAATGCAGCAATT
ATTTTCTGCTGCAGAGGGGGATTGTTGCCTACCCAGACACGACCATTCAATTTAAGAGTC
CCCTCCTCCAAGGTGAATTCCTTTGGAGCGTCTTGGTCATTAGAGGTGAGTTGGGATAAT
AACTTCTGAGCATGGGGATCTGCATGGTACCCTAGCTGCACATCCTGCAACCAAAGTGGT
AAGCAGACTGAAATGGCCGCTAGCTCCCCCATTGCTGGCTCCGGGCATCGAGACAGAGCG
TCGGCGGCTCGATTCTCCAGGCCACTCTTATATATCACTCGATAGCGGAGCCCCAACAAC
TTCACCATTACCTTTTGTTGCCATGGAGTAGAGATTCTCTGATCTTCGAGATGGATCAAG
CTTTTCTGATCAGTGTGCACAATGAATTCTGCTGGCTGCAAGTAAGGACGCCAGTAATCA
ACTGCCATGATGATAGCCAACGCTTCCTTTTCATAAGTGGACATCATACTTGTTCGAGGT
CCAAGAGCTTTACTCATAAAGGCCAGGGGGTGCTTATTTTGGAGGAGCACAGCACCAATT
CCATGATCCGAAGCATCCGTCTCTATTTCAAAGGTGATCGAAAAATCTGGCAATGCTAGG
ACTGGTGCCGAGATTAGTGCTTCCTTGAGAGCTATAAAAGATGCATTCTCTAGCTCTGTC
CACCGAAACACCGTATTTTTCTTTAGTAGATCAGTTAACGGCCTGCTAATTATGCCAAAG
TTCTTGACGAACTTGCGATAATAGCCGGCCAGCCCAAGGAACCCTCTCACTTCCTTGATA
TTGACAGGTGTGGGCCACTTCTTAACTGCAGCAATGTTCTTCTGATCGGTGCACACTCCA
TCCTTGCTAATCTCGTGCCCCAAGTAGATCAACTTGGGCTGCAGGAATTTGCATTTACTG
CGCTTGATCTTCAGCTGATGGTGTGTCAGAATTTCAAAAACCTTACGCAATAATCGCAAG
TGGGATTCCAAATCTTTGCTATAGATCAATATGTCGTCGATGAAGACGAGAACACCTCGG
CGCAACAGTGGCTGGAGAATAGTGTTCATCAGTCCTTGAAAGGTTGCCGGTGCTCCAGTT
AGGCCATATGCCATTACTCTGAATTCATAGTGCCCTTGGTGTGTTTTGAACGCCGTTTTG
TGCTCATCTTCGGGGCGCATTCGGATCTGATGATATCCTGCCCGTAAATCCAGACTAGTG
AATAATTGGGCTCCTGTAAGTTCATCGAGCAATTCGTCGATGACCGGTAAAGGGTAGCGA
TTCTTCACTGTGATGGCATTCAATTGACGAAAATCCACACAAAATCGCCAAGTCAGGTCC
TTTTTGAGTACCAAGATCACGGGTGATGAATAAGGGCTGTTACTGAGCTTGATTATGCCC
TGTTCGAGCATCTGAGCCACTTGTTTTTCTATTTCATCTTTCTGAGCTGGATTGAATCTA
TAAGGGCGTAGATTAACTGGTTTAGCTCCAGGCAAGAGGGGAATGGCATGGTCAAATGAG
CGAGAAGGTGGCAATCCATGTGGCTCCTCAAAGAGAGCACGAAATTCAGTGAGTAGATGC
CTTACATGAACTGGATCAGTGTTCTCTGCTGAAATAGACTCAGGTTGTAACAGTGACACA
TGTACCACTCTAGCCACCTTTGAATGATGCAACAACAAGCGCATCTGGTCAACGGAAATT
TCCTTGCACTGAGTAGGATCAGACTGAGCACCAGACAAGTAAACAGTACGGCCTCCCATC
TGAAAGTTCATAGTCTGATTTCCCCAATGAACATTCATTGGACTGTGAGAAGAGAGCCAA
TCAAACCCCAATATAATATCATAAGACCCCAGGGGCAACAACTTGAAACTGGTACTGAAT
TGCACGCCTTGTGTCCACCATGATACATTCTGCAGCTCTTGGGTACAGTGCATCCCACCT
CCATTCGCTACCTTAACCCTTAGGGGAGAAATATTTTGTGGAGTAAGTTGCAGACGCTCG
GCAAATTCAGAGCTGATGAACGTATGTGAACTTCTTGAATCCACTAGCATTAAAACATCT
TGATTCTGCACTCTCCCCTGAAAGCGCATGGTAGTGGCACCTTGGCCTCCAGCAACAGCA
GCTTCAGAAATATGCATGAGTTGGCTGCCAGTGTCACTGCCTACCGGTTCTGCAATAGTT
GCTGCATCATCAGAGCTTTGCACCATGGCAAGCAGTTCTTCAACGACATGCAACTGTACT
GTCGGTCCGCATCGATGCTCACGGCCCCAGCGTTCGCCGCAGGTGAAGCACAACCCCCGT
GCTCGGCGGTACGCTCGCAGAGCAGCAATCTTGTCATCAGCAGGTATTTGTTTGGGCATG
TCGGCTACTCGCCGCTCTTCTGTCTGTGGAGCTGGAAGAACATGGCCCCGTGGCTGCGGT
GGGGGCAGCAGTGGCAATGCCGTACGCGGGATGTTGCGTGGCACCGGCGAGAATTCCATC
CTCCTTGCATCGCGCCGGAACGACTCGATGACCTCCTCCTGCAAGATAGCCAAATCCACG
GCAGTAGGAAGATCGAGAGGGCGGTGCAAAACCACAGCAGCTCTAATATCACGATGCAAA
CCATCGATGAAATGAGTAACAAAAAAGGATGGTTCCCAAGAGTTGTGGTGAGCCGTGAGA
TTGTGCATAAGGGTGTTAAATTTGCTTGCATACTCCACTACAGTACCCGTTTGTTGCAGC
CTATTGAATTGTCTAAGATAATTTTGGAACTCTGTTCTACCAAATTGATTGCAAATAATT
TCTACAAATTCCTTCCAAGCAGGGAACTGCAGATGTGCCTTTGAGGCCTGCAGCCAAGAC
AAGGCGTCGTCCATGAAATACATGGCCGCACAATTAACCCAGGTATCAGGATTCATAGCA
CACACTTGGAAATAAGCTTCAGCCTTTAAGCGCCAAGCACTAGGATTCTCCCCATCAAAG
ATCGGGAAATCCACACGCGGTGGCGGAGGAAAACGGGATGAACTGCAGCCCTTAACTACC
CACTCGGACGAATCAGAACCGGGACAAGGAAGGTGAGGCTTACCCTTGGCCGGGGCGCCT
TCCGAAAATACGAGATCATCAGAAAGAGGGCCCCGTGGATTTGATGCGTCGCCGAGGCCG
AATTGCCCGTGGCCGTCGCCACCGTCCTCAACTGCGCTTGCGCCAGAGAGGACCACCGCC
GGTTTGGCGGCTGCTGATGAAGAGGGTGGC
>Locus_70_Transcript_1/5_Confidence_0.692_Length_1782
TTTTTTTAGAAAAACTCAGGTTATATAATTAGAGCAGCTTAGGCTGCCCAGTTAAGATGG
AAGTTCCAGTAATTGACTGGCCATTCCAAGCATCAAACATAATGTGGATCAAGGCAAAAC
AGGTACATCCTACTTGAACTTGACCAAACAGTGGCTGCTCATTTTTGTGCCCACATAGAT
TTATTAACACAAAGGTCACAAGTTTAAAGGAAAACTCAGAAGTGGAATCACTCCGCTTCA
AAAAAAATGCATTTCAAGATCTCAGATTGTGAAATCAGTAAGAGCACCACTCTTGTACCA
GTGAAAGCGGAACTTTAGACTGATATGCTAGAAATCATTAATCATTTGATATATGCTTTT
ACAGCTTTCTCAGCTGCATCATCAAGATCCTCTGCAGTGATCAATGTCAATCCACTTTCC
TTAAGAATCCTCTTCCCTTGGTCTACGTTGGTGCCTTCGAGCCGAACAACAACAGGGACC
TTAAGATCAACCTGTTTAGCTGCATTTACTATTCCACTAGCTATCACGTCACATTTCATG
ATACCTCCAAAAATGTTCACTAGAATTGCCTTCACTCTATCATCTGAAGTCAATATCTTA
AATGCTTCCACAACCTGTCCCTCTGACGCACTCCCACCAACATCGAGAAAATTGGCGGGT
GTACCACCATGCAACTTAATAATGTCCATCGTAGCCATTGCCAATCCTGCGCCATTCACC
ATGCAACCAATCTCTCCATCAAGCCCGATATAGTTCAAATCTGCTTTAGCAGCAGCCACC
TCTCTGGGGTCTTCCTGTGTAGTATCACGCATTGCAAATATTTCTTTCTGCCTAAATGCA
GCATTGTCATCAAAGTTCAACTTTGCATCAGCAGCAACTAGCTTGTTGTCAGCTGTCTCA
GCAAGAGGATTTATCTCCAACATTGTGCAGTCAGTCTGGCAGAAAAGTTCATATAGCTTC
TTAATCTGTTCTATAGAAGATTCTCTGTCTGCTGCCTTTGGTGCCAAACCATCAACAACT
TTTGCTGCATCCTCATCAGTGATTCCCTCGAATACATCAACAGGAACCTTAATGATCATA
TCAGGGTACTTCTCTGCAAGATCTTCAATGCTCGTTCCTCCCTTGCTGCAAGCTATAATG
AGTGGACCAGCAGTCTGCCTATCAAGGGTGATGGCAAAGTACATCTCATTAACAAGTGAC
ATTTTCTCACATAAGTAGACCTTGCCCACAACCTTTCCCTGTGGACCAGTTTGTTTTGTT
ACCAGAACCTGGTTAAGCATTTTAGCTGCTAGGCTTTCAGCCTCCTCAACCTTAACAATA
TGAACACCGCCCTGCAGTCCACTTTTGAAAGTTCCCAATCCACGGCCACCAGCAAGGATT
TGGCTTTTCACAACTATCTCTTTCTCACTGGGGAAGGCGTTCTTCAAAACTTCCTTGACC
TCCTGCACTGACCCCACCGCCTGGCCCCTGGGCACGTTGATCCCGAACTTCCCCATCAAG
TCCGCGCCCTGGTACTCGTGGATGTTGAGGCGGCGGAGCTGCTGGTGCTGCCATTGGCCG
CCGACGGAGAGGGCGCGGGACGCCAACTTCCCGAGCGATCCGCGTACCATGGCTGCTGCG
GCGGCGGCTTGGGCTCCTCCGATCCGGAAACCCTACAGGCGTGGGGGAAGGCACGGGTGC
TCTTTCGCTCTTCCTCTTTGCGGCTCGGTTTTGATTTTAGAATCTGTTCTCTCTTTCTTT
CCCCTTTTCTTTTCTTTCTTGCGGAAGGGTTCGACTTCGCCG
>Locus_71_Transcript_1/8_Confidence_0.650_Length_2179
AGGAAGTCGAACGCGTTGCGCGTCGTGGCGGCGATGGATCGGGTCCGCGGGTCCGCGCTC
TTGCTCGGCGTCCTGCTCGCAGGATCGCTGTTTGCACTTTGCGCTGCAAAGGAGGAGGCC
AAGAAGCTTGGCACCGTGATCGGTATCGATCTCGGTACCACCTACTCATGTGTTGGTGTG
TACAAGAACGGTCATGTCGAGATTATCGCCAATGACCAGGGTAACCGTATCACACCCTCA
TGGGTTGGTTTCACTGATGGGGAGAGGCTCATCGGTGAGGCTGCCAAGAACCAGGCAGCT
GTCAACCCTGAGAGGACCATCTTTGACGTCAAGCGTCTCATTGGGAGAAAGTTTGAGGAC
AAGGAGGTGCAGAGGGACATGAAACTTGTGCCCTACAAGATTGTCAACAGGGAGGGGAAG
CCTTACATTCAGGTCAAGATCAAGGATGGGGAGACCAAGGTCTTCAGCCCTGAGGAAATC
AGTGCCATGATCCTTGGAAAGATGAAGGAGACTGCTGAGGCCTACCTTGGCAAGAAGATC
AATGACGCTGTCGTCACTGTTCCTGCATACTTCAACGATGCCCAGAGGCAGGCGACCAAG
GATGCTGGTGTTATTGCTGGCCTGAATGTTGCTAGGATCATCAACGAGCCAACTGCTGCT
GCTATTGCCTATGGTTTGGACAAGAAGGGTAGTGAGAAGAACATCCTTGTCTTTGACTTG
GGTGGTGGTACTTTCGATGTCAGCATCCTGACCATTGACAACGGTGTGTTTGAGGTGTTG
GCCACCAACGGTGACACCCATCTTGGAGGTGAGGACTTTGACCACAGAATCATGGACTAC
TTCATCAAGTTGATCAAGAAGAAGTACAGCAAGGACATCAGCAAGGACAACCGTGCTCTT
GGAAAGCTGAGGAGGGAAGCTGAGCGTGCCAAGAGAGCCCTCAGCAACCAGCACCAGGTC
CGTGTTGAGATCGAGTCCCTTTTTGACGGGACTGATTTCTCGGAGCCACTGACCCGTGCC
AGGTTCGAGGAGCTGAACAACGACCTGTTCCGCAAGACCATGGGACCAGTGAAGAAGGCC
ATGGATGATGCTGGCCTTGAGAAGAGCCAGATCCACGAGATTGTTCTTGTTGGTGGAAGC
ACCAGGATTCCCAAGGTCCAGCAGCTTCTCAGGGACTACTTCGACGGCAAGGAGCCAAGC
AAGGGTGTGAACCCTGATGAGGCTGTTGCCTTCGGTGCTGCGGTCCAGGGAAGCATCTTG
AGCGGCGAGGGTGGTGATGAAACCAAAGATATCCTCCTCCTGGACGTGGCTCCCCTCACC
CTCGGTATCGAGACTGTTGGAGGAGTCATGACCAAGCTGATCCCCAGGAACACTGTCATC
CCCACCAAGAAGTCACAGGTTTTCACCACCTACCAGGACCAGCAGACCACCGTCTCCATC
CAGGTCTTTGAGGGTGAGCGCAGCATGACCAAGGACTGCCGTCTTCTCGGCAAGTTCGAC
CTTAATGGCATTCCTGCAGCTCCAAGGGGCACTCCTCAGATTGAGGTCACTTTCGAGGTG
GATGCCAACGGTATCCTGAATGTGAAGGCTGAGGACAAGGGCACTGGCAAGTCTGAGAAG
ATCACCATCACCAACGAGAAGGGGCGTCTGAGCCAGGAGGAGATTGACCGGATGGTCAAG
GAGGCAGAGGAGTTTGCCGAGGAGGACAAGAAGGTGAAGGAGCGCATCGACGCCCGGAAC
CAGCTGGAGACCTATGTCTACAACATGAAGAACACCGTTGGCGACAAGGACAAGCTGGCG
GACAAGCTCGAGAGCGAGGAGAAGGAGAAGGTGGAGGAGGCTCTCAAGGAGGCCTTGGAG
TGGCTAGACGAGAACCAGACGGCCGAGAAGGAGGACTACGACGAGAAGCTCAAGGAGGTG
GAGGCTGTCTGCAACCCCATCGTGTCTGCTGTGTACCAGAGGTCTGGTGGTGCCCCTGGT
GGTGAGGGTGCTGATGGCGGCCTCGAGGACGAGGAGCACGATGAGCTGTAGATGATGGTT
GTCGGTGAAACCAATTTTTGTAATGGTTAGTAGGGGGGTCAGACATGGATAATCACTTAC
CTTGGTTGGGCTTGGGGTGGTCAGGTTTATTTGCAGATACTACAAGAGACGTCTGTTGTT
GATGGAGTTGTAGAAACTC
>Locus_72_Transcript_2/4_Confidence_0.692_Length_513
AAATGCTTCGCAGTTGTTCGTCTTTCATAAATCCAAGAATTTCACCTCTGACTATGAAAT
ACGAATTCCCCCGACTGTCCCTATTAATCATTACTCCGATCCCGAAGGCCAACACAATAG
GACCGGAATCCTATGATGTTATCCCATGCTAATGTATCCAGAGCGATGGCTTGCTTTGAG
CACTCTAATTTCTTCAAAGTAACGATGCCGGACACACGACCCGGCCAATTAAGGCTAGGA
GCGCATCGCCGGCTGAAGGGTCGAGTAGGTCGGTGCTCGCCGTGAGGCGGACCGGCCGAC
CCGGCCCAAAGTCCAACTACGAGCTTTTTAACTGCAACAACTTAAATATACGCTATTGGA
GCTGGAATTACCGCGGCTGCTGGCACCAGACTTGCCCTCCAATGGATCCTCGTTAAGGGA
TTTAGATTGTACTCATTCCAATTACCAGACACTAATGCGCCCGGTATTGTTATTTATTGT
CACTACCTCCCCGTGTCAGGATTGGGTAATTTG
>Locus_72_Transcript_3/4_Confidence_0.538_Length_526
AAATGCTTCGCAGTTGTTCGTCTTTCATAAATCCAAGAATTTCACCTCTGACTATGAAAT
ACGAATTCCCCCGACTGTCCCTATTAATCATTACTCCGATCCCGAAGGCCAACACAATAG
GACCGGAATCCTATGATGTTATCCCATGCTAATGTATCCAGAGCGATGGCTTGCTTTGAG
CACTCTAATTTCTTCAAAGTAACGATGCCGGACACACGACCCGGCCAATTAAGGCTAGGA
GCGCATCGCCGGCTGAAGGGTCGAGTAGGTCGGTGCTCGCCGTGAGGCGGACCGGCCGAC
CCGGCCCAAAGTCCAACTACGAGCTTTTTAACTGCAACAACTTAAATATACGCTATTGGA
GCTGGAATTACCGCGGCTGCTGGCACCAGACTTGCCCTCCAATGGATCCTCGTTAAGGGA
TTTAGATTGTACTCATTCCAATTACCCAATCCTGACACGGGGAGGTAGTGACAATAAATA
ACAATACCGGGCGCATTAGTGTCTGGTAATTGGAATGAGTACAATC
>Locus_73_Transcript_1/4_Confidence_0.692_Length_889
CGGAGGCGGGCGAGCAGTACCAGGCGGCGGGGAGGGCGCTGCCGCCGGGGCTGTGGGAGG
AGACCTTGGAGGGCCTGCGGTGGGTGGAGGAGTACATGGGCGCCAGCCTGGGCGACCCGG
CCCGGCCGCTCCTCCTCTCCGTCCGGTCCGGCGCCGCAGTGTCGATGCCCGGGATGATGG
ACACGGTGTTGAACCTGGGGCTGAACGACGAGGTGGCGGCGGGACTGGCGGCCAAGAGCG
GCGACCGCTTCGCCTACGACTCATACCGCCGCTTCCTCGACATGTTCGGCAACGTGGTTA
TGGACATCCCGCATGCACTCTTCGAAGAGAAGCTCGAAGCCATGAAAGCAGCCAAGGGGG
TTCTCAATGACACCGACCTGACTGCCAGTGACCTCAGGGAGCTAGTGGCTCAGTACAAGG
ATGTCTATGTTGAAGCCAAAGGAGAACAATTCCCCTCAGATCCAAAGAGGCAACTGCAGT
TGGCGGTGCTGGCTGTGTTCGACTCGTGGGACAGCCCGAGAGCGAACAAGTATAGAAGCA
TTAATCAGATCACCGGGCTGAGGGGCACCGCCGTAAACGTGCAGTGCATGGTGTTTGGCA
ACATGGGGAACACCTCTGGCACTGGCGTCCTCTTCACTAGGAATCCTAGCACCGGAGAGA
AGAAGCTTTATGGCGAGTTCCTTGTAAATGCTCAGGGTGAAGATGTGGTCGCTGGAATCA
GAACCCCAGAAGATCTTGATGCCATGAGGGATCACATGCCAGAGGCCTACAAGGAGCTTG
TTGAAAACTGCGAAATACTGGAGAGCCACTATAAAGATATGATGGATATCGAATTTACTG
TTCAAGAAAATAGGCTCTGGATGCTACAGTGCAGAGCAGGAAAGCGTAC
>Locus_74_Transcript_1/3_Confidence_0.667_Length_813
CGGACGATATCTTGGTATATGTACGTCTGTATAGGTATGTATGTGTAGGAAGATTTACAG
CTCCCACGTGTCGAACTTGCCGGAGACGAAGTCGTAGTGTCCGCCGACGAGCTTGAGGGT
TCCGTTGGCCACACCTTCCTTGACGAACGGGTAGGTCTTGAGGTTCTCGAGGGACACGTT
AACGGCCTCCTTCTCCAAGACGGCGCATTGGTCATCGAAAGACAAGGAGGAGCACTCCTT
CTGCACCTTCTTCTTGGCAGGGAACCCGATCCTGACCCAGTCCTCGACGAAGTGGAAGGA
GTCGTCAGCGCCATCCTTGAGCGACAGGAGTGCCTTGATTCCACCGCAGCGGCTGTGGCC
AATCACGACGATGACCTCGACCTTGAGAGCGCAGACGGCGTACTCAATGGCCGACCCAAC
ACCGGCGTACTTGTTCTTGCAGTAGGACGGGACCATGTTGGCGATGTTGCGGACAGTGAA
GGCTTCGCCGGGCTCCAGGCCCAGGGTCACCGACGGGCACACACGGGAGTCGGCGCACGC
GAACACCATGTACTTGGGTGCCTGGCCGGCCTTGAGCGGCTCGAAGAAATCTGGCTTCTT
GTCGTAGACATCGGTCTTGAACTTCTCGAACCCGGTCTTGAGGCGCTCGACGGCGGCGTC
CATCTTGTTGGAGGATGGAGGAGGAGGTGGAGGAGGGTTGGTTGTTGGCTTCTGGAGGAG
TGACGAGGAGGAAGAATCTATCGCTGCTGGGTTCTCCCCGCCGGGGGGCTTCTTATAGCA
GCAGGGGAGGCAAAGGCAGCCACTCATCTTCTC
>Locus_75_Transcript_1/1_Confidence_1.000_Length_865
CCCCAACAACAGGGGCATGTACTACAATGATAGGTCACCTCGAAATGAGATGAAGATGGA
CATGCCCGTAGGAACTGATGCGGCCAGCTATCGCAATCCAGCGCCAGCTTCAGAGGCTGC
TGTCGCAGCAGCAGCCGCGGCGCAGCCCCCGCCTGGCTATGTCTATGCACAGATGCAGCC
ACAGCAGCAGTTACATCAGCAGCCACAGCAGCAATTACATCAGCAGCCACAGCAGCAGTT
ACATCAGCAGCCACAGCAGCAGTTACAGCAACAACCACAACAACAATTGCAGCAGCAGCA
GCAGCCTCCGCCGCAGCAACATCAGCTGGCTCCGCAGCAGTATGTCACGGCGGGGAATCA
GCACTTCATTCACAACCCAGCCACGGGCACGTTCATTCCGGTCCAATCTTTTTATCACCA
GCCTGTCCCCCAGGCAGCGCCACAGCAACAACCGGCTCCTGCGTTTGACCCAAATACCGG
CATGTACTACATCCCTATGCAGCGTCCAAATGCACCTCAGCAGTATAGCATGCCTCCTGG
TGCTGGTGCCCCTATGCCTGCTCCTACGCTTGGTGACGGCGCACCGAAGCCTACCGTGCC
GATTCCTCAGCAATATATGAAGCCTGAATTGCAGCAGCAACCTGGTCTGTACCGAACTGC
TGCGCCTGCTGCCCCTGTCCCAGGGTCTAATGCAGCTCCTGCGTACGCTGGAATGGGCTA
CCACCATGTAATTCAGTCCCACCACCATCCCGCGGCGCAGCCTGGAGCGACCATGGCGGG
AAACTATGGGTATGAGTTCGCTGATCCCCGCGCACAGGTCTTCTACTCCCAGGCAGGAGC
ACCACCTGCATCATTGCCACCTCAG
>Locus_76_Transcript_1/1_Confidence_1.000_Length_471
CAAGTTTACATGTTCAACAAGGAGATCGTTCTGGACTATGTGCACCATGATATCACCAGG
ACGTGGTCTTTGATATACTTCAAGCTGCTTTTGCTGGTCATGGCAAAGGACACCATCATG
TTCTTCAATTTTTTCTGAGATCGCCATGTTAGTTTCTCAAGTGACGAGCTGTCCACTCGC
TTGTACTCTGAAAGAAATAATGATCATCTGGGGGTGCTGGTTGCTCTATTCCCCTCGTGG
ATGTTCTCTGTTTCGGACCATTACCCCTCCCAGATTTGTTCATCTTGTTTTTGTTTATGC
ATTTGCAAGATTTGCTTAGTGACCAATCAGACAATTACTTTCTGCAAAGAATAACCATTA
TACGGAAGTGGATGACTGCATTCATTTTTGTAATAATAGTACCAAGTATATATCTAGACT
GCAACCCTTGTTTGGTATTTTCTACTCCCTCTGATCCATGATAGGTGTCGT
>Locus_77_Transcript_1/7_Confidence_0.611_Length_1649
CTTAAAGAAAATTGCAGATGAATTATCTTTCAACAATACGCAATACAGGATGATAAAAGC
GGTCTGGTCTGGTCTGGTCCGCCCAGGGCACCCAACTCACAGTGATTTTCAAGACTACAG
CCATCACGCGAACGAAAATGATGGATACGAAAAAACCCCAAAGCACTGCTACCACACGGA
TGTAAAACATGTACAGTACAGACAAGAAAGAAATCCTATTTTCTTAATTATACACCATGT
ATTTTGGAGTCGCACTGAACTTCTGGTACCCCTTGATGACCTTGTTGACCGAATCGAGGA
AGTCCTTTTCCGTCACGGTCTTCCTGCGGGCACGGATTGCGTACATCCCAGCTTCGGTGC
ATACACTCCTGATGTCAGCACCAGTGGAGTTGGGGCAGAGTCGTGCCAGTAGCTCGAATC
GGATATCTCGCTCGCAGTTCATTGTGCGTGTGTGGATTTTGAATATTTGAGTACGCCCCT
CCAAGTCAGGTAAGCCAAATTCAACCTTCCTGTCCAAACGTCCAGGCCGCAGAAGTGCAG
GATCCAATGTATCAGGCCTATTAGTGGCCATGAGAACCTTGATATTCCCCCTAGCATCAA
ACCCATCCAGCTGGTTTACAATTTCTAGCATAGTACGCTGAACCTCATTATCTCCCCCAG
CCCCATCATCAAAGCGAGCACCACCAATAGCGTCAACTTCATCAAAGAAGATAATGCATG
CTTTCTTCGAGCGAGCCATCTCAAATAACTCTCTAACCATGCGAGCGCCTTCGCCCACAT
ACTTCTGAACCAATTCACTTCCAATTACACGGATAAAACAAGCATCTGTGCGATTAGCTA
CAGCTCTAGCAAGAAGAGTCTTGCCAGTGCCAGGAGGACCATAGCAAAGAACACCTTTAG
GAGGGTCAATACCAAGCTTTACGAACTTTTCTGGGTGAAGCATAGGTAGCTCAACAACCT
CACGCATCTTCTCAATCTGCTCTTTGCATCCACCAACATCGTTATATGTCACATCGGGTT
TTTCCTCAACAGTCATCATTGTAACACTTGGGTCGATCTTTGGTGGCAAAGGAATTTGAA
TCTGGTACTTGTTTCGATCAACACCGACTCTCATCCCTTCCTCGATATCAGTTGGGGAGA
CTTTATCCCCCAATCCAACCACAAACTTTGCAATTTGTTTTACATTGATCATATATTTGG
CATCGTCGGTATTAGGGCTTATAATCTTGGTGCACCTTGCTACTTGTAACGGTTGTTCTT
CTTGCATCATCTGTTTATCGGACACCAGATCCCACTGGCTAGGTGGAGCCAGCCCAGTAT
CAGACTCTTTTATCCCAATGAGTTCATTAATCTTCTTGGACTTCTCCTTGATCTCCTTCT
CGACCCTCTTAATGCTCGTGGAGTACGGTCCAAGCCCGTAGGTCTTGAGGAGCGCGATGT
CGTCCTCGTCGAGCGGGCGCGGGTTCTTCTCGTTCATGATGTCGTCCTCCGGCTCCGGCG
CCATGGCCTCCCTGCGTCTTCTCCGGCGGGCGCTAAGGCGAGAGAGGAGAGGAGAGGAGA
GGCGGTGGTTCTCTCGGCTGCGTGCGAGACTTGTGAGAGTGCGGGTGCGATGCGGTGGTC
TGTTCATGATGTCGTCCTCCGGCTCCGGC
>Locus_78_Transcript_2/16_Confidence_1.000_Length_232
CATATCAAACTGCCAGTATCCCTTCTTAGTCACAGGGACATACGTATGACTTCCCTTGTG
ATGTTTAGGATCGATCCCTCCAAAAACTATTTCTCCTCCCGTCCCTTCTCCAGCATGTCG
GTTGAACCAGAATGAGAAAACGGGGCTACCAACCAGACCTTGGCTAACCATGTTATACCA
AACAGGTTCGGTGCCGCCGGCTGAGATTTCTTTAAACCCAAGACCAAGAATG
>Locus_78_Transcript_7/16_Confidence_0.196_Length_980
AGGGAAGTCATACGTATGTCCCTGTGACTAAGAAGGGATACTGGCAGTTTGATATGGGCG
ATGTCTTGATAGGAGGAAAGACCACAGGAGTATGTAAATCTGGTTGCGCAGCAATAGCAG
ACTCCGGAACTTCGTTGCTTACTGGCCCCACGGCGATAATTGCTGAGATAAATCATAAGA
TTGGCGCACCTGGGATAGTGAGCCAAGCGTGCAAGACCGTTGTTTCTCAGTTTGGGCGGT
GGATCCTGGATCTACTGCTAAAGCAGACGGAGCCAAAAAAGATATGTGCCTTAGTCGGTT
TATGTCCCTTGGGTGGACCTCATGGTGTAAGCGCTGGCATTATTCGGAGTGTGGAAGAAG
ATGAAGTTGAGACATCAGATGGTATTATTATGTGCAAAGCTTGCCAGCTCGCTGTTCAGT
GGACGTGGAACCAAATTGCGCAGAATAACACTCAGGAGTCTATACTGCAGCACATTAGCG
AGCTGTGCGACCATATTCCTAGCCCTATGGGAGAATCAATCGTGGACTGCAAAAATCTTA
AATCCATGCCCGACGTCGCCTTCTCCATCGGGGGCAAACAGTTTGTGCTCAAACCTGAAC
AGTACATCCTGAAGATCGGTGAGGGTGATGTCACCCAGTGCATCAGTGGATTCGCAGCTA
TGGACGTTCCTCCTCCCCGCGGTCCTGTCTGGATCTTGGGCGATATATTCATGGGAGCCT
ACCACACCGTGTTCGACTATGGAAACATGAAGGTTGGGTTCGCCGAGGCGGCATAGGTGG
TGGCCGGTTGGATGCTCGATCGGCAGGGCATGTATGTGCATATGTGACATGCTGCTTAAT
TAATAATGGTCGTGTGATCTAAGAAAATAAACCTGTCTGTTGTCATCTGTACAAGATACT
GATGCAATGCAGGGAGACAAATCACCATAACTTTGCCACAGGATGATGGCTATCTCGTGA
TCCACAGTAACACTGGGAAA
>Locus_78_Transcript_10/16_Confidence_0.214_Length_1049
TTTCCCAGTGTTACTGTGGATCACGAGATAGCCATCATCCTGTGGCAAAGTTATGGTGAT
TTGTCTCCCTGCATTGCATCAGTATCTTGTACAGATGACAACAGACAGGTTTATTTTCTT
AGATCACACGACCATTATTAATTAAGCAGCATGTCACATATGCACATACATGCCCTGCCG
ATCGAGCATCCAACCGGCCACCACCTATGCCGCCTCGGCGAACCCAACCTTCATGTTTCC
ATAGTCGAACACGGTGTGGTAGGCTCCCATGAATATATCGCCCAAGATCCAGACAGGACC
GCGGGGAGGAGGAACGTCCATAGCTGCGAATCCGCTGATGCACTGGCTGGCATCACCCTC
ACCGATCTTCAGGATGTATTGTTCAGGTTTGAGCACAAACTGTTTGCCCCCGATGGAGAA
GGCGACGTCAGGCATGGATTTAACTTTTTTGCAGTCCACGATTGATTCTCCCATAGGGCT
AGGAAGATGGTCGCATAGCTCACTAATATGCTGCAATACAGATTCCTGAGTGTTATTCTG
TGCAAGTTGGTTCCACGACCACTGAACAGCAAGCTGGCAAGCTTTGCACATAAGAATACC
ATCTGATGTCCCAACTTCATCTTCTACCACACTTCGAATGCCAGCGCTGCTGCTTACACC
ATGAGGTCCACCAAAGGGGCATAAACCGACTAAGGCACATATATTTTTTGGCTTCGTCTG
CTTTAGCAACAGATCTAGGATCCACCTCCCAAACTGAGAAACAACAACCTTGCACGCTTG
GCTCACTATCCCAGGTGCACCAATCTTGTGATTTATCTCAGTAATTATCGCCGTGGGGCC
AGTAAGCAACGAAGTTCCGGAGTCTGCGATTGCTGCGCAACCAGATTTACATACTCCTGT
GGAGTTTCCTCCTATCAAGACATCGCCCATATCAAACTGCCAGTATCCCTTCTTAGTCAC
AGGGACATACGTATGACTTCCCTTGTGATGTTTTGGATCGATCCCTCCAAAAACTATTTC
TCCTCCCGTCCCTTCACCAGCTTGTCGGT
>Locus_78_Transcript_11/16_Confidence_0.036_Length_187
TATTTCTCCTCCCGTCCCTTCACCAGCTTGTCGGTTGAACCAGAATGAGAAAACGGGGCT
ACCGACCAGACCTTGGCTGACCATGTTATACCAAACAGGTTCGGTGCCGCCGGCTGAGAT
TTCTTTAAACCCAAGACCAAGAATGCCATCGAATTTCGCAACCATGAAGGTAATACTTGG
TTCCAAG
>Locus_79_Transcript_2/9_Confidence_0.560_Length_2078
CCCGCACGTGAGGTACGGGACAACTCAATTCACCCCATCCCCCCAACCAGACCACAAGTC
GAAACCCCTCCCTCCCTCTCCACCACCACCCAAGCCAGAGCCAGCCAAGATGTTCATCGA
GAGCTTCCGGGTGGAGAGCCCGCACGTGAGGTACGGCGCCGGCGAGATCGAGTCGGAGTA
CCGCTACGACACCACGGAGCTGGTGCACGAGAGCCACAACGGCGCATCCAAGTGGGTCGT
CCGCCCCAAGTCCGTCAACTACCACTTCAAGACCGACACCAACGTCCCCAAGCTCGGGGT
GATGCTTGTGGGCTGGGGCGGCAACAATGGCTCCACGCTCATGGCTGGCGTCATCGCAAA
CAGGGAGGGGATCTCTTGGGCAACCAAGGACAAGGTGCAGCAAGCCAACTACTTTGGCTC
CCTCACCCAGGCCTCCACCATCAGGGTCGGGAGCTACAACGGGGAGGAGATTTATGCGCC
TTTCAAGAGCCTTCTGCCCATGGTCAGCCCAGATGACATTGTGTTCGGGGGCTGGGACAT
CAGCAGCATGAACATGGCTGATGCAATGACCAGGGCCAAGGTGCTCGACATCGACCTTCA
GAAGCAGCTCAGGCCGTACATGGAGTCCATTGTTCCACTTCCTGGCATCTATGACCCAGA
CTTCATCGCTGCAAACCAGGGGTCCCGGGCCAACAACGTCATCAAGGGCACCAAAAAGGA
GCAGATGGAGCAGGTTATTAAGGATATAAGGGAGTTCAAGGAGAAGAACAAAGTGGACAA
GGTAGTTGTGCTGTGGACTGCAAACACTGAGAGGTACAGTGGAGTCTCTGTCGGGATAAA
TGACACGATGGAGAACCTCTTGGCCTCTGTGGACAAGAACGAGGCAGAGATCTCTCCGTC
TACACTGTATGCCATCGCCTGCGTCATGGAGGGCGTACCGTTCATCAACGGGAGCCCTCA
GAACACCTTTGTGCCTGGACTAATCGATCTTGCTATCAAAAACAACTGTTTGATTGGCGG
GGACGACTTCAAAAGTGGGCAGACCAAGATGAAGTCTGTCTTGGTTGACTTCCTTGTTGG
TGCTGGAATCAAGCCCACCTCAATTGTCAGCTACAACCATCTGGGGAACAATGACGGGAT
GAACCTGTCAGCACCGCAGACATTCAGGTCCAAGGAGATCTCCAAGAGCAACGTCGTAGA
CGACATGGTCTCGAGCAACGCTATCCTCTACGAGCCCGGGGAACATCCTGATCACGTCGT
TGTGATCAAGTATGTGCCGTACGTTGGAGACAGCAAGAGGGCCATGGATGAGTACACCTC
GGAGATTTTCATGGGGGGCAAGAGCACCATCGTGCTGCACAACACCTGCGAGGACTCGCT
CCTCGCCGCGCCGATCATCCTTGACCTGGTGCTCCTGGCCGAGCTCAGCACAAGGATTCA
GCTCAAGGCAGAGGGAGAGGACAAGTTCCACTCCTTCCACCCGGTTGCCACCATCCTGAG
CTACCTCACCAAGGCGCCCCTCGTTCCTCCTGGCACACCGGTGGTGAATGCTCTGGCCAA
GCAGAGGGCGATGCTAGAGAACATCATGAGGGCCTGCGTCGGCCTGGCGCCCGAGAACAA
CATGATCCTCGAGTACAAGTGAAGAGGATCGGAGGGCAGAGTCGCCGCGCCCATGGTAAC
AAGTGCGAATGGATGGACGGGAGGGTAGGAGGAAGGCGAGATTGGCTGTGGAATTATTTG
GCTTGTCTTGTGTTTCTTTTCCGATTCTTTCCCTGGTTAAAGTTACCTTTCTGTGCTTTG
CGAGAAACTCTGTAGTGTCCGCCTGTCCGGGCTCTGCAACTAGCAGACGCTTCTTATGGT
TTGTCGGATAATGGTGGTGTTAGCTTAGTTAGTCTCTGTTAGTAACTTTGGTACTTGAAC
TTTCAGTTAAGGATGACCTGTGCTCCGTGTTTTCCATATTGGTCTCTCTTATCGTTGGTT
GACGAAGTTTGCAATCGACGAGAAGCTGGCTTCATAGCCTAGTGAACTCCACCAAGGTTT
CTGTAATGCTTGTAATTTTTCCTCGTTTCAAAAAAAAA
>Locus_80_Transcript_1/2_Confidence_1.000_Length_830
CCCGTGTTCACAACTGTAAGTCTGGAACGATATTCAAACAGCCCTAAAAATCATGCCAAA
TCATAAATCTATCCCGGCGAATAGTTTGGAGTTTGAATCACGTCCAGATCGCCCAAGCGC
ATTGCTTCTTCTTTGCCACGTGCATCACTTCTTCCTCACCCAGCGTGTCCTCTGCCAGCT
GGCCTCCGTGCTCCTTCCTCGCCCAGCTTCTCCCCAAACGCATCAGATCGCCAGCCAAAA
CAACACCTCTCATCTGCTGAGGGGCAGCAATCTCCTCCAATAGCAGCAGCATCAGATCGT
CCACCGGTGGCTCCCCGCAGCAGTGAACCTTGCCAGCTCCATCAACAGCACCTTGTCAGC
TCTAGTCCAGGAGCACGTTCGGCATCTTGCAATCGCAGTAGACGACCTTGGCTTTCTAAC
TGTGGAGGAAGGCGAGCCCCTTGGCCAACCCGAGCGCTTCATCCACCCCGAGCCCTTTTT
TTTATCTCACCCTCGGCCTGCATGCACCAGCATCTTGCTAGACCAGCCGGACCAGAACCT
TAGTCGATGGAGCAAGAAGACGAGCGCCGCCGCCGGGCCGTCTTCGTCGCCGGAGGTAAT
CAGAGGGGACCAGAGATCGATTGGAGCAGATCTTGGGGACGACTGTCGTACAGGGAAAGG
CCGAGAGAGGGAGAGGAGGGAGAAAGAAGACCAACCGAGAGAGGACGGTCGCCGGAAATC
GGTTTGCCCGAGGCGTCGCACCCAACGCCGCCGGCTCCCTGTCCCGCGAGAGAGAGCGAG
CGAGGCGAGGGTTTCGTCCCCGACGTCCCGACTAGTGGACGGTTTTCCCA
>Locus_80_Transcript_2/2_Confidence_1.000_Length_411
CCCGTGTTCACAACTGTAAGTCTGGAACGATATTCAAACAGCCCTAAAAATCATGCCAAA
TCATAAATCTATCCCGGCGAATAGTTTGGAGTTTGAATCACGTCCAGATCGCCCAAGCGC
ATTGCTTCTTCTTTGCCACGTGCATCACTTCTTCCTCACCCAGCGTGTCCTCTGCCAGCT
GGCCTCCGTGCTCCTTCCTCGCCCAGCTTCTCCCCAAACGCATCAGATCGCCAGCCAAAA
CAACACCTCTCTTCTGCTGAGGGCAACAATCTCCTCCAATAGCAGCAGCATCAGATCGTC
CACCGGTGGCTCCCCGCAGCAGTGAACCTCGCCAGCTCCATCAACAGCACCTTGTCAGCT
CTAGCAACAGCACTTTGTCGACACTTCTGAACTAGTCCAGGAGCACGTTCG
>Locus_81_Transcript_1/2_Confidence_1.000_Length_824
CCAAGAATCATCCACCGGCGCCACCGCCGCGCTCCTCCAAGAATCATCCACCGGCGCCAC
CGCCGCCACCGCCGCCGCCTCCGCTCGACAGACGCCTTCCTCACATCAAACGTGAGGCAG
GAGGATGAGGAAGCTCAAGTTCCACGAGAAGAAGCTGCTGAAGAAGGTCAACTTCCTCGA
TTGGAAGCGGGAGGGCGGCCACCGCGATGCCGCCGTCACGCAGCGTTACAGCCTCGTGGA
GAGGGACGACTACAAGAAGTACAATGGGATCTGCTGTATGGCGCAGAAGCTGGTGAACAT
TATAAAGCAAATGGATGCGAGGGACCCTTTCAGAATCGAGATGACGGACATGCTCATCGA
AAAGCTGTATAATATGGGTGTAATTCCAACAAAGAAGAGCTTGGTCAAATGCGAGAATCT
TTCAGTGAGCGCCTTCTGCAGGCGGAGACTTGCAACAGTTTTGGTGAAGCTCAAGTTTGC
GGAACACCTTAAAGAGGCTGTCACCTACATTGAACAAGGGCATGTGCGTGTAGGCCCTGA
GACGGTAACGGATCCAGCCTTTCTTGTAACCAGGAACATGGAAGACTTCATCACCTGGGT
GGATACCTCGAAGATCAAGAAGAAGGTCATGGAGTATAATGGTGCATTGGATGATTATGA
TGCCATGATGTGAGGATTTAGTAGTTTAGTAGATATTTTGGGACCATCAGTGATTCTGTG
TAGCTACTCTTCTGATATTTTTGTAACATGAATCTGAGCCTACCACATATGTTGAGCTAC
TATGCTGTTGCAAAGCTACTATGCTGTTCCTGAATTTATGGAAG
>Locus_82_Transcript_1/3_Confidence_0.600_Length_514
CTCGCCCTTGTTGTAGGCGGCAATGGCCTTGTTGTACTCGCCCTTGAGCTTGTTGGCCTT
GGCTACGTAGGGAGCCTTGTCCGTTTCGCTCAAGCTCTTCCACCTCTCACCGGCCGCTTT
ACCGACGGCAGCGACGGATTTATTCTTGGGGTTCTTCTCCTTGAACTCCTTGCGGAACTC
GTCCATGAAGACGAAGAAAGCGCTGGGCGCCCTCTTGGGCTTGTTAGGGTCCTTGGCGGG
CTTGCTCTTCCTGCCCTTGGGCGCCGGCTTCTCCGCCCCCTTGCTCTTCACCGCCAACTT
GGTCTCGGCCTTGGCGGCGCCCTTGGATTTGGCCCCCTTCATGGTTGGTTCCTGCGTTGC
GAATATCGAAAAATCAGCGAGCGCAGTGGGCAGATCCGGCCGTGGCGCTGCGGAATCGGG
CGAAACGGCGACGAATCGGGGAGAATTCGGGGCTCACCTGGGGAGGGGGGCGGAGGAGGC
GACGGGGAGGAGGAGGGAGGCGCGTGTGGGGAAA
>Locus_83_Transcript_2/3_Confidence_0.750_Length_1203
ACTCGCCTCTCACCAGCCTGTCGCCGCTCATCTACCTCGTCGCCCACCTGCCGCCACCAA
CCTTCCGAGCCTCGAACGCCCTTCGCGCCGCTATCCCGCTTCGAGCTCGAACGCCCCCGT
TCCGCTCCGCCGGGAAAGGATTCGCTGCACTTCCGCATCCTCGTCCGCCTCCAGCACGAC
TGTTAGGGCACGTGAGTCAGGTTCAGATCAGCGCGCGATTTAGGAATATTCGAATCTGGT
CCTGACAAGGAGATGGCGGCGAATCTGGAGGACGTGCCGTCGGTGGAGCTCATGACCGAG
CTGCTCCGCCGCGCCAAGTGCAGCTCCAAGCCCGACAAGCGCATCATCCTCGTCGGTCCA
CCTGGCTCTGGAAAGGGAACACAGTCGCCCCTTATTAAGGATGAGTATTGCTTGTGCCAT
TTAGCCACTGGTGATATGCTGAGGGCTGCTGTTGCTGCTAAGACTCCTCTGGGGATCAAG
GCTAAAGAAGCTATGGACAAGGGAGAGCTTGTTTCGGATGACTTGGTTGTTGGGATCATC
GATGAAGCCATGAAGAAACCTTCATGCCAGAAAGGTTTTATCCTTGATGGCTTCCCTAGG
ACTGTTGTTCAAGCACAAAAGCTTGATGAAATGCTAGCAAAGCAAGGTGCTAAGGTTGAC
AAGGTTCTGAACTTTGCAATCGATGATGCAATATTGGAAGAACGAATTACTGGGCGTTGG
ATACACCCATCAAGTGGCAGATCTTACCATACGAAATTTGCTCCTCCCAAGACGCCTGGA
GTTGATGATGTTACCGGTGAGCCCTTAATTCAAAGGAAAGATGACACAGCTGTGGTCTTG
AAGTCGAGGCTTGAAGCTTTCCATATACAGACTGAACCTGTGATTGACTACTACTCCAAG
CATGGCCTAGTGGTAAATCTTCACGCGGAGAAACCACCAAAGGAAGTGACTACCGAGGTG
CAGAAAGCCCTTTCGTGAAGCGCCTGTTTAGCCTCGAAAATGACATGTACCAAAGGTCCA
AAACCCTTCATCTGGGTTTCCTAGAAGTAATAAATTAGTACCGGCATCTTACAGTTCTCA
TTTTCTGCGTGCCATGTGCACGCCTGCACCATTTTGTTACAGTTTTTGCAAGCTCGGGAT
TGGTCTGAACAATTTTGCGGTACAGAGATAATTACAGCAACTCATCCCTTACAACAAAAA
AAA
>Locus_84_Transcript_1/7_Confidence_0.278_Length_602
AAGGATCCATTGAGAGACTTGGCAGGTACAACACATGAACACATAAAGATAAAAGAACAT
GGGAGTAGGCAGAGTAGAGCACTTAGATAGTTCAAAAGCCTCTGCTTATTCTTCGACTTG
TCTTATTGATGATGGGTTCCTCGATCCGGACACGGTATCGCCATTGTTCGCCGATACAAT
GATCAGCTTCGGGTGCAGCGCTTGGTTCTGTCAATGCTGTTGGGCCGGCCAAGTGCCTTA
AGCGCAAGCTGTGCCGCCTTCTGGCCGGAGATCATCGTAGCGCCGAAGGTTGGGACCTGT
AAAATAGAAACGACAATTTTAACCGTATCATTCTTGGTGCACCGCTGTCGATATCTGCAA
CCTGTATGCCTGTGACAATCAAGCCGGGCACAACCTCGCGTGTGTGATGGACTATATCTT
CCTCGGACATGTTCTCGTCGAGCACGCTCATCCCGGGCATGGTTTCAATCATTCTGTCCT
GAAAGTGCTTCACTATTGTGGCACCAAACTTCCTGTCATGGCCGCAGGCACTGACTACAA
CCTTGGCCTCCATGATGTTTGGGTCCATGTCGTATGATTGCGTGTCATGCTTCATCGACA
CG
>Locus_84_Transcript_2/7_Confidence_0.556_Length_1317
AAGGATCCATTGAGAGACTTGGCAGGTACAACACATGAACACATAAAGATAAAAGAACAT
GGGAGTAGGCAGAGTAGAGCACTTAGATAGTTCAAAAGCCTCTGCTTATTCTTCGACTTG
TCTTATTGATGATGGGTTCCTCGATCCGGACACGGTATCGCCATTGTTCGCCGATACAAT
GATCAGCTTCGGGTGCAGCGCTTGGTTCTGTCAATGCTGTTGGGCCGGCCAAGTGCCTTA
AGCGCTAGGTGTGCCGCCTTCTGGCCGGAGATCATCGTAGCGCCAAAGGTTGGGACCTGC
AACCACCAGTCCAAACACTAAAATTTAGCGAATCTCCATGCGTGTAAAATAGAGAAGAGA
ATTTTAACCGTACCATTCTTGGTGCGCCCTCGATATCTGCAACCTGTATGCCCGTGACAA
TCAAGCCGGGCACAACCTCGCGTGTGTGGTGGACAATATCTTCCTCAGACATGTTCTCGT
CGAGCACGCTCATCCCAGGCGGCATGGTCTCAATCATTCTGTCCTGGAAGTGCTTCACTA
TAGTGGCGCCAAACTTCCTGTCGTGACCGCAGGCACTGACAACAACCTTGGCCTCCATGA
TGTTTGGGTCCATGTCGTATGATTGCGTGTCATGCTTCATCGACACGAGTGCCCAGTTGG
TGACAACACCAGCGACGTGGTTCTCCTTGATGATTAGGTCCTCGACCTCAACGGCATTGA
AGAGCTTGACGTTGGGGCAGGTGAGGAGGCGGCTCAAAATGGTGGAGGTGAAGAGTGCGG
CGTGCTTGATGACAACGTAATCCTCCTGCTCGTCATAGGGGATGTTGAGCTCATCTAGAA
AGAGGTGTGCCGTCTTGCGCACGACCATTGCAGAGCAGAACTGCCCGCCCAGCCAGGCGC
TACCACCTGGAGAGACGGACTGCTCAATAATGGCGATGTTGATGGAGGGGTCCTTGGAGA
GCTCATAGGCACAAGAGAGCCCTGCAGGGCCGGTCCCGATAATGACGACGTCGGTGTCAG
AGAAGGTGATCATGTCTGCCATGTAGCGCCGGATCATCTCGCGGGAGGCGATGGACTCCT
TGATGGGCTTGAACTTGACGGCGTTGAAGTCATAGGGAGGGGTGGAGGAGGATATGGAGT
TGTAGATGGCGCCCGCGCGAGGGGTGCAGACGGCGTCCAAGGTCAGGGAGCGAGCGGCCT
TTGGAAGGCACGCACCAGCGAAGGAGGTTTTCAAGAGGATCGGGGCAGCTGTGGCCTTGG
ACGCCGTCTGCACCCCTCGCGCGGGCGCCATCTACAACTCCATATCCTCCTCCACCC
>Locus_84_Transcript_5/7_Confidence_0.556_Length_1246
AAGGATCCATTGAGAGACTTGGCAGGTACAACACATGAACACATAAAGATAAAAGAACAT
GGGAGTAGGCAGAGTAGAGCACTTAGATAGTTCAAAAGCCTCTGCTTATTCTTCGACTTG
TCTTATTGATGATGGGTTCCTCGATCCGGACACGGTATCGCCATTGTTCGCCGATACAAT
GATCAGCTTCGGGTGCAGCGCTTGGTTCTGTCAATGCTGTTGGGCCGGCCAAGTGCCTTA
AGCGCTAGGTGTGCCGCCTTCTGGCCGGAGATCATCGTAGCGCCAAAGGTTGGGACCATT
CTTGGTGCGCCCTCGATATCTGCAACCTGTATGCCCGTGACAATCAAGCCGGGCACAACC
TCGCGTGTGTGGTGGACAATATCTTCCTCAGACATGTTCTCGTCGAGCACGCTCATCCCA
GGCGGCATGGTCTCAATCATTCTGTCCTGGAAGTGCTTCACTATAGTGGCGCCAAACTTC
CTGTCGTGACCGCAGGCACTGACAACAACCTTGGCCTCCATGATGTTTGGGTCCATGTCG
TATGATTGCGTGTCATGCTTCATCGACACGAGTGCCTAGTTGGTGACAACGCCAGCGACG
CAGTTCTCCTTGATGATTAGGTCCTCGACCTCAACGGCATTGAAGAGCTTGACGTTGGGG
CGGGCGAGGAGGGGGCTCAAAATGGTGGAGGTGAAGAGTGCGGCATGCTTGATGACGACG
ACGACGTAGTCCTCCTGCTCGTCATAGGGGATGTTGAGCTCATCTAGAAAGAGGTGTGCC
GTCTTGCGCACGACCATTGCAGAGCAGAACTGCCCGCCCAGCCAGGCGCTACCACCTGGA
GAGACGGACTGCTCAATAATGGCGATGTTGATGGAGGGGTCCTTGGAGAGCTCATAGGCA
CAAGAGAGCCCTGCAGGGCCGGTCCCGATAATGACGACGTCGGTGTCAGAGAAGGTGATC
ATGTCTGCCATGTAGCGCCGGATCATCTCGCGGGAGGCGATGGACTCCTTGATGGGCTTG
AACTTGACGGCGTTGAAGTCATAGGGAGGGGTGGAGGAGGATATGGAGTTGTAGATGGCG
CCCGCGCGAGGGGTGCAGACGGCGTCCAAGGTCAGGGAGCGAGCGGCCTTTGGAAGGCAC
GCACCAGCGAAGGAGGTTTTCAAGAGGATCGGGGCAGCTGTGGCCTTGGACGCCGTCTGC
ACCCCTCGCGCGGGCGCCATCTACAACTCCATATCCTCCTCCACCC
>Locus_84_Transcript_6/7_Confidence_0.556_Length_1364
AAGGATCCATTGAGAGACTTGGCAGGTACAACACATGAACACATAAAGATAAAAGAACAT
GGGAGTAGGCAGAGTAGAGCACTTAGATAGTTCAAAAGCCTCTGCTTATTCTTCGACTTG
TCTTATTGATGATGGGTTCCTCGATCCGGACACGGTATCGCCATTGTTCGCCGATACAAT
GATCAGCTTCGGGTGCAGCGCTTGGTTCTGTCAATGCTGTTGGGCCGGCCAAGTGCCTTA
AGCGCAAGCTGTGCCGCCTTCTGGCCGGAGATCATCGTAGCGCCGAAGGTTGGGACCTGC
AACCACCATTCCAAACATTAACATTAAAATGATGCGCTGAGCATGTATCACCGTATTATT
TTCCAATTTAGCGAATCTCGCTCCATGCCTGTAAAATAGAAACGACAATTTTAACCGTAT
CATTCTTGGTGCACCGCTGTCGATATCTGCAACCTGTATGCCTGTGACAATCAAGCCGGG
CACAACCTCGCGTGTGTGATGGACTATATCTTCCTCGGACATGTTCTCGTCGAGCACGCT
CATCCCGGGCATGGTTTCAATCATTCTGTCCTGAAAGTGCTTCACTATTGTGGCACCAAA
CTTCCTGTCATGGCCGCAGGCACTGACTACAACCTTGGCCTCCATGATGTTTGGGTCCAT
GTCGTATGATTGCGTGTCATGCTTCATCGACACGAGTGCCCAGTTGGTGACAACACCAGC
GACGTGGTTCTCCTTGATGATTAGGTCCTCGACCTCAACGGCATTGAAGAGCTTGACGTT
GGGGCAGGTGAGGAGGCGGCTCAAAATGGTGGAGGTGAAGAGTGCGGCGTGCTTGATGAC
AACGTAATCCTCCTGCTCGTCATAGGGGATGTTGAGCTCATCTAGAAAGAGGTGTGCCGT
CTTGCGCACGACCATTGCAGAGCAGAACTGCCCGCCCAGCCAGGCGCTACCACCTGGAGA
GACGGACTGCTCAATAATGGCGATGTTGATGGAGGGGTCCTTGGAGAGCTCATAGGCACA
AGAGAGCCCTGCAGGGCCGGTCCCGATAATGACGACGTCGGTGTCAGAGAAGGTGATCAT
GTCTGCCATGTAGCGCCGGATCATCTCGCGGGAGGCGATGGACTCCTTGATGGGCTTGAA
CTTGACGGCGTTGAAGTCATAGGGAGGGGTGGAGGAGGATATGGAGTTGTAGATGGCGCC
CGCGCGAGGGGTGCAGACGGCGTCCAAGGTCAGGGAGCGAGCGGCCTTTGGAAGGCACGC
ACCAGCGAAGGAGGTTTTCAAGAGGATCGGGGCAGCTGTGGCCTTGGACGCCGTCTGCAC
CCCTCGCGCGGGCGCCATCTACAACTCCATATCCTCCTCCACCC
>Locus_85_Transcript_4/4_Confidence_0.625_Length_746
CCCCCCCCACCACTCCACTGCGCTTCTCCGGGCCGGTTCGCCAGTCAGAAGATGAGGGAG
ATCCTCCACATCCAGGGTGGGCAATGTGGAAACCAGATCGGTTCCAAGTTCTGGGAGGTG
GTGTGTGATGAGCATGGCATTGACCCCACTGGTCGGTATGTTGGCACATCTGACCTGCAG
CTGGAGCGTGTCAACGTCTACTACAATGAGGCTTCCTGTGGCCGTTTTGTGCCCCGGGCT
GTCCTCATGGATCTTGAGCCTGGTACTATGGACAGCGTCCGTACTGGACCATATGGGCAG
ATCTTCCGCCCTGACAACTTCGTGTTTGGGCAGTCTGGTGCTGGTAACAACTGGGCCAAG
GGTCATTACACAGAGGGTGCTGAGCTCATTGATTCTGTTCTTGACGTTGTCAGGAAGGAG
GCTGAGAACTGTGACTGCCTTCAAGGTTTCCAAGTATGCCACTCTCTTGGTGGTGGTACT
GGATCTGGCATGGGGACACTTCTGATATCCAAGATTAGGGAGGAGTACCCAGACCGCATG
ATGCTAACATTCTCTGTTTTCCCCTCACCAAAAGTATCTGACACTGTGGTTGAGCCATAC
AATGCCACTCTTTCTGTCCATCAGTTGGTTGAGAATGCCGATGAGTGCATGGTTCTTGAC
AATGAGGCTCTTTATGACATCTGTTTCAGGACTCTCAAGCTGACCACTCCCAGCTTTGGA
GATCTGAACCATTTGATCTCTGCCAC
>Locus_86_Transcript_4/8_Confidence_0.667_Length_2755
GTCCTCCGTCCATACAAAGGCCAAGGATCAGGCTGCGAAAGTTTGGACCGAGATATTATG
TCCTGGAGAGCCCTTTGAGTTGGAGCACACAAGTCCTCCTAATGATTCCGTTTATGCCAG
CAGTGAAGCGGCAGGGGGCATTTCCTATAATTTGGTCTCAGCTGTTAGGAGACAGTCTTC
TTTTGTCTACCAGGTTGGAACACCAAGCATGCATGATCGCCGTTTCCTTGAAGAAGCTTT
AGCTCGATACAAAGGGTTTTTGTATGTGATCAAGGTGAATCAGGAGAAAGGAATGAAGCT
CTTTCGGGTGCCGACCTATGATGTGGATCTCATGTGGCACACTCACCAATTGTATCCCGC
TACCTACTACAGTGACATGCTGAATCTCCTTGGGAGAGTTCTGGAGCATGATGACACCGA
CGATGATCGATCTGAAGGAAAGAAGCTCGACACTGGATTTTCTCAAACCACCGAGCAATT
CGAGAATATCTTTGGTCTGAGATACTGGAAGGTTGGTGCTATGTACCGTGGAAAGTTGCC
ATCTCCTGTGACGTCCACTCCTCGGATATTTAAAACTGGGGAGGACAATGATTTTGATAT
CGGTAATGTGGAGAAGCATCTTACTATTCTTGAAACAACAGTTCTGGAGTTGTATTTACA
AATTGTGGACATCAAGAATTTACCATCTTCAATTCCAGAGAAAAGCGTGTATGTATGGTT
CACCAAGAGTCAACCAGATCTGTTTATCAGCGATGGTGGCAGGTTAGATATTTTAGCGAA
AACAGGGAAGAGTATTGGAGCTGGTTTTCAATGTGAACCTACTGGAGAGCTCACTCTGAC
AGTAATGGTTGATCATGCCTATGTTGGGGCGTCATCATCAAAGAAAGCAGAACCACTAGG
GAAGGTCTCAATCTCTCTTCAAGAGCTATCACAGCCCGATTCCAAGCTTTCCTTGGAGAG
ATGGTTTGAACTGAAATCTCATGGTGGATATGCCGGTTCCCCAACCATCAGCCTTCGTGT
TGCCGTATCTTCTACTGTCCCAAGGCGGGCTCCACAGGTGCTTAGCATGGTCAATGTTAA
ACCTTTCTCTCTGAAAGCCTGCCTCTTGCCACCTTCCGTCAAAGATCAACAAATGAGCTC
CTGGACTCGCTTCCTGTATGACTGTGGTACTGAACTTGTTCGTCTTCAGATAAGGGAGAA
CAAGGCAAAGAGTGGCATGGCTCTGACTCAGGAACTGGTTGGAGTAACAAAGTCATCAAA
AAGGCCATTTCTTCTTGCAGAATTCAAGGAAAGTAAATGGTCTTTTATTAACTCCAACTT
ATCCATCACTAGTGACCTCAAAATGACCCAGGATGGCTGTATACTGGAGATCAAAGATGA
TAACAAAGTGATCAAACTATATAGGGGAAGGAGACTAGCATATGAACTGAAATGCTGCAG
TCAGCATTCTGAAGATACTACAGCAGTTACTGCTGTGAAGTTCTCAGCTGAACACCCCTA
TGGCAAAGCCGTCGCACTACTTGACACTGAATCAGAATTTATTACGGTGGATGAGGATTG
GTTTGTGCTTCCCTGGATAGTAATATCGTTCTTGTTCCTGAATGCCACTGGCAAAGATGG
TGTGAAGCTCATTGAAAGGGCCATGGTTCAGAAGGGTGCAATTGTTGAGCCTGATACTAG
CATGGTTTCTGAAATGGTGAAAGGTAGAGCAGCAGGGGCCATTGCTCCTCCAGCGCAATG
TGACGGTGACTTGGTCATGGCAGTTGACAAGGATGCTCATGCTAGCTGCGACCCTACGGT
CACTGTAAGCAGCAAAGTGGCTGATTCTAAATGTGGTGGCTGCGGATCAGGCTGTGGTAG
TGGCTGTGGTGGCCCCGTTGTCACCATGAGCTCCAAGGGCGGTCATGCGAGCAGTGGCGT
CGTCGCAAGCGGCGGGAATGGTCATCTTGAATCTGCTGGATGCGGAAGTTCCTGCAGTGG
CAACATGGTTATTGAAAGGTCCATGGCGGATGGGAAAACCAAGTCAGGTGGCTGTGGTTC
GGGTTGTGGTGGTGGAGGAGGCTGTGGTGGCATGGCCATTGAAGGCTCCAAGGCTGGCAT
TGTCAGGTCCAGTGGATGTGGCTCTGGCTGTGGCTCAGGGTGCGGTGGCGGCTGCGGCAA
CATGGTGATTGAAGGCTCCAAGAGCAGCTACGCAAAGTCTAGTGGCTGCGGTTCAGGCTG
TGGCGCTGGCTGTGGTGGTGGATGTGGTGGCATGTTGATGGAAGGTTCCAAGACTGGCTA
CGCCAAGTCAGGCGGTTGCGGCTCGGGCTGTGGTGGTGGTGGCTGCGGCGGTGGCTGTGC
CGGCATGGTCATGGAAGGCTCCAAGACAGTGGACGCTAAGTCAGGCGGTTGTGGTTCTGG
CTGCGGTGGGGGTTGCGGCACCATGGTCATGGAAGCCTCCAAGGCCGGCGGCTGTGGTTC
AGGTTGTGGCTCCGGCTGCGGTGGGGGTTGCGGCACCTGAACGTTCAACCCGGGCACCAA
TGCCGGCCGGGCCATCTCGGGCGCCCATGGTGCAGTCGCAGACGATTGGTACTATCTTTC
GTCGGAATAAGAAGTGCGCTCTTGTCCTGTGTATTCCTCGTGTCCCTGTCCACACGGTAC
ACCATGCCTTGTGGTGTGATGTCAAATTATACGTATGATGATTTGTGACTTGTTTGTGTA
CAAGTACTACCCAAGTGTCCATATCCTGCCTGGGTATATTTCATTTCGATACTAC
>Locus_86_Transcript_6/8_Confidence_0.667_Length_2857
GTCCTCCGTCCATACAAAGGCCAAGGATCAGGCTGCGAAAGTTTGGACCGAGATATTATG
TCCTGGAGAGCCCTTTGAGTTGGAGCACACAAGTCCTCCTAATGATTCCGTTTATGCCAG
CAGTGAAGCGGCAGGGGGCATTTCCTATAATTTGGTCTCAGCTGTTAGGAGACAGTCTTC
TTTTGTCTACCAGGTTGGAACACCAAGCATGCATGATCGCCGTTTCCTTGAAGAAGCTTT
AGCTCGATACAAAGGGTTTTTGTATGTGATCAAGGTGAATCAGGAGAAAGGAATGAAGCT
CTTTCGGGTGCCGACCTATGATGTGGATCTCATGTGGCACACTCACCAATTGTATCCCGC
TACCTACTACAGTGACATGCTGAATCTCCTTGGGAGAGTTCTGGAGCATGATGACACCGA
CGATGATCGATCTGAAGGAAAGAAGCTCGACACTGGATTTTCTCAAACCACCGAGCAATT
CGAGAATATCTTTGGTCTGAGATACTGGAAGGTTGGTGCTATGTACCGTGGAAAGTTGCC
ATCTCCTGTGACGTCCACTCCTCGGATATTTAAAACTGGGGAGGACAATGATTTTGATAT
CGGTAATGTGGAGAAGCATCTTACTATTCTTGAAACAACAGTTCTGGAGTTGTATTTACA
AATTGTGGACATCAAGAATTTACCATCTTCAATTCCAGAGAAAAGCGTGTATGTATGGTT
CACCAAGAGTCAACCAGATCTGTTTATCAGCGATGGTGGCAGGTTAGATATTTTAGCGAA
AACAGGGAAGAGTATTGGAGCTGGTTTTCAATGTGAACCTACTGGAGAGCTCACTCTGAC
AGTAATGGTTGATCATGCCTATGTTGGGGCGTCATCATCAAAGAAAGCAGAACCACTAGG
GAAGGTCTCAATCTCTCTTCAAGAGCTATCACAGCCCGATTCCAAGCTTTCCTTGGAGAG
ATGGTTTGAACTGAAATCTCATGGTGGATATGCCGGTTCCCCAACCATCAGCCTTCGTGT
TGCCGTATCTTCTACTGTCCCAAGGCGGGCTCCACAGGTGCTTAGCATGGTCAATGTTAA
ACCTTTCTCTCTGAAAGCCTGCCTCTTGCCACCTTCCGTCAAAGATCAACAAATGAGCTC
CTGGACTCGCTTCCTGTATGACTGTGGTACTGAACTTGTTCGTCTTCAGATAAGGGAGAA
CAAGGCAAAGAGTGGCATGGCTCTGACTCAGGAACTGGTTGGAGTAACAAAGTCATCAAA
AAGGCCATTTCTTCTTGCAGAATTCAAGGAAAGTAAATGGTCTTTTATTAACTCCAACTT
ATCCATCACTAGTGACCTCAAAATGACCCAGGATGGCTGTATACTGGAGATCAAAGATGA
TAACAAAGTGATCAAACTATATAGGGGAAGGAGACTAGCATATGAACTGAAATGCTGCAG
TCAGCATTCTGAAGATACTACAGCAGTTACTGCTGTGAAGTTCTCAGCTGAACACCCCTA
TGGCAAAGCCGTCGCACTACTTGACACTGAATCAGAATTTATTACGGTGGATGAGGATTG
GTTTGTGCTTCCCTGGATAGTAATATCGTTCTTGTTCCTGAATGCCACTGGCAAAGATGG
TGTGAAGCTCATTGAAAGGGCCATGGTTCAGAAGGGTGCAATTGTTGAGCCTGATACTAG
CATGGTTTCTGAAATGGTGAAAGGTAGAGCAGCAGGGGCCATTGCTCCTCCAGCGCAATG
TGACGGTGACTTGGTCATGGCAGTTGACAAGGATGCTCATGCTAGCTGCGACCCTACGGT
CACTGTAAGCAGCAAAGTGGCTGATTCTAAATGTGGTGGCTGCGGATCAGGCTGTGGTAG
TGGCTGTGGTGGCTCCGTTGTCACCATGAGCTCGAAGGGCGGTCATGTGAGCAGTGGCGT
CGTCGCAAGTGGCGGGAATGGTCATCTTGAATCTGCTGGGTGTGGATCTGGATGCGGAAG
TTCCTGCAGTGGCAACATGGTTATTGAAAGGTCCATGGAGGATGGGAACACCAAGTCAGG
TGGCTGTGGTTCAGGTTGTGGTGGTGGAGGAGGCTGTGGTGGCATGGCCATTGAAGGCTC
CAAGGCTGGCATCGTCAAGTCCAGTGGATGTGGCTCTGGCTGTGGCTCAGGGTGCGGTGG
CGGCTGCGGCAACATGGTGATTGAAGGCTCCAAGGCTGGCATTGTCAGGTCCAGTGGATG
TGGCTCTGGTTGTGGCTCAGGGTGCGGTGGCGGCTGCGGCAACATGGTGATGGAAGGCTC
CAAGAGCAGCTACGCAAAGTCTAGTGGCTGCGGTTCGGGCTGTGGCGCTGGCTGCGGTGG
CGGATGTGGTAGCATGTTGATGGAAGGTTCCAAGACTGGCTACGCCAAGTCAGGCGGTTG
CGGTTCGGGCTGTGGTGGTGGCGGCTGTGGCGGTGGCTGTGGCGGCATGGTCATGGAAGG
CTCCAAGACGGTGGACGCTAAGTCAGGCGGTTGTGGTTCTGGCTGCGGTGGAGGTTGCGG
CACCATGGTCATGGAAGGCTCCAAGGCCGGCGGCTGTGGTTCAGGTTGTGGCTCCGGCTG
CGGTGGGGGTTGCGGCACCTGAACGTTCAACCCGGGCACCAATGCCGGCCGGGCCATCTC
GGGCGCCCATGGTGCAGTCGCAGACGATTGGTACTATCTTTCGTCGGAATAAGAAGTGCG
CTCTTGTCCTGTGTATTCCTCGTGTCCCTGTCCACACGGTACACCATGCCTTGTGGTGTG
ATGTCAAATTATACGTATGATGATTTGTGACTTGTTTGTGTACAAGTACTACCCAAGTGT
CCATATCCTGCCTGGGTATATTTCATTTCGATACTAC
>Locus_87_Transcript_1/6_Confidence_0.474_Length_1339
CCTATTTCTTCCGGACCACTGAATTCCTCTGGTGCCCCAAGAAGAAAAGTATCTGGATCT
CTTGATTCTGCTGCATCCACGAAGGTGCGGGCCACATCGCTTGCTCAAAATCAAGCTGTT
ACTACTCTTGCCACCGAAGGTGGTTTCTCAATCAAGGGAAGCTTTTCGAAGTGCATAGTG
GGGGTGGTGATCGGAAGCTTGATTGGGGGGTTTATATTGGGTGTCTTCATTCTTGCTGCT
GTACACAATGCGATTCTGCTGATAGTTATGGTGGCGATGGTTGGTGCTGTTGCTGCACTT
CTGTCTTGGAATGTTTGGCGGGGGAGAAGAGGAGTGATTGGGTATGTCAGTGGCTATCCT
GATGCTGATCTCAGAACTACAAAAGATGGAGAGTATGTCAAGGTTACAGGGGTGGTTACC
TGTGGAAATTTCCCTCTGGAGTCCTCATTTCAAAGAATTCCGAGATGTGTGTACACTTCA
ACTAGCCTTTATGAGTATAGGGGATGGGGCTCGAAAGCCGCAAATGTCAAGCATCGGCTG
TTTAGTTGGGGATTAAGGGCAGCAGAGCGACACGCGGTTGATTTCTACATTTCAGATTTT
CAATCTGGGCTTCGAGCATTGGTGAAAACAGGGTATGGTGCGCGGGTGACACCATATGTT
GACGACTCTGTAGTAATTGACATCAATCCTGACAACAAGGACATGTCTCCTGAATCTCTA
AGATGGCTACGTGAAAGGAAGCTCTCAAGTGATGGGCAGACAATGCGCCTCAAAGAAGGA
TACATCAAGGAAGGCAGCACTGTGAGTGTGATGGGGGTTGTTCGAAAGAATGAGAGCGTG
CTGATGATAGTTCCTCCATCGGAGCCCTTCTCAACTGGTTGCCAGTGGGGGAAGTGCTTC
TTCCCATCGAACCTTGATGGACTAGTCTTGAGATGCGAGGATACTTCAAATATGGATGTC
GTACCAGTATAAACAAGCTGGACGCTGGAATAGTTGCTGCTGAAAGGGGAAAATCGGCTT
GTCGAATCTTTTGACCTCGGGTTGGGTTTGCTTGGTAGAGTATTAGAGTTGAGAAAAATG
TACAAATGTTAGGTGTGATTATGGCTAGTAAAGATCGAGGATGGCTGGTTAATCTGGGGT
TTGGCTGTATAGTCCTTTTTTCAATGTATTTGTCCTCCTTTCTGCTTTCCTTTTTCGGTT
ATCGCTCTCAAATACTTGTGGAACATGATGGCTTTGTTGGTGCTGTCTGAAGACTAGTGG
AATTGGGTTTATGTGTTATCTAGGATGGATTTGCACTGCTGCTAAAGACCTTGTTGCTGT
TACATTTTTATGTCTACAT
>Locus_87_Transcript_5/6_Confidence_0.263_Length_891
CGTCGTTGTAACAGACAGCAGAGAGGGAGAGAGAGTACGCGCTCCCACCATCCCCCTCTC
CCGCCTGCATTATTTCTGCCCTCTCTCTCTCCACCTCCCCACCCCGTTTATTCTCCCTCC
CATCCACCTTCCTTCCTACCCTCTGCCCCTCTCCCTCCTCCATTGCTGCTGCGCGCTTTT
CTTCCCCCGCTCCCTCCTCGCACACCACACTCCGCCGCCGAAGCTCACTCCCCCTCCCCT
CAGCCCGCAGTTCTCTCGAGGAGCTGATGCAAGGCGTGAGCTGTGCACGTCAAGACACAA
ATTAACATAGCTTGATTACACGGCAGCTGGTTGAGTACTAGCATATACTTGATTCTGCTG
GTTCCAAACATGGGTTCCAGATTTCCATCGCATCAGCTGAGCAATGGCCTGTATGTATCT
GGCCGAAAAGAGCAACCCAAGGAGAAGGCACCCACCATTGGCTCCAATGTCATGCCATAC
ACTGGTGGCGACATCAAGAAATCTGGAGAGCTTGGGAAGATGTTTGACCTTCATGCTGAA
AAGTCTAGAAAATCGGGTCCTCTTGGCAGTGCGCCGTCCAGAAATGCTTCGTTTGGGGGT
GCTGCTTCAAACTCTGGACCTGTCCCTAATGCTGGTGGTCGCTCAAACTACTCTGGTTCT
CTTTCATCTTCAGTACCTGGCGCTGGATCGGCAAGAGCAAAATCTAACTCCGGACCTCTC
AATAAGCATGGAGAGCCAGCAAAGCGGTCATCTGGTCCCCAGTCTGGAGGTGTGACCCCA
ATGTCTCGCCAGAATTCGGGCCCTCTCCCTCCCATGCTTCCTACCACTGGCCTTATCACA
TCTGGGCCTATTTCTTCCGGACCACTGAATTCCTCTGGTGCCCCAAGAAGA
>Locus_88_Transcript_6/7_Confidence_0.619_Length_1425
ATCGTCGATACGTTCTCGGTCGCCAATCCAGTCAATCCATAACACCCTTGCGCGCCGTCC
TCCTCCGCCGCCGCATCCTCCAAAACCCTAGCTCTCCCCCTGCTCCTGTTCCCGCTCGCC
CTCCGGCCGCCGCGATGCCGAACCTCGAGTGCCGGATGTACGAGCCGCAGTTCCCCGAGG
TGGACGCGCCGGTGATGATCCAGGTGAAGCACATCGCCGACATGGGCGCCTACGTCTCGC
TCCTCGAGTACAACAACATCGAGGGCATGATCCTCTTCTCCGAGCTCTCCCGCCGACGGA
TCCGCTCGATCTCCTCCCTCATCAAGGTCGGCCGCCAGGAGCCCTCCATGGTCCTCCGTG
TCGACCGCGACAAGGGCTACATCGATCTCTCCAAGCGCCGGGTCTCCGAGGAGGAGGCAC
TCACCTGCGAGGACCGCTACAACAAGTCCAAGCTCGTGCACTCCATCATGCGCCACGCCG
CCGAAACCCTGGGCGTCGACCTAGAGCCCCTCTACGAGCGCATCGGGTGGCCCCTCTACC
GCAAGTACGGCCACGCCTTCGAGGCCTTCAAGCTCGTCGTCACCGACCCCGACGGGGTGC
TCGATGCCCTCACCTACGAGGAGAAGGAGATTGGACCCGATGGCCAGGAGGTGACTAAAG
TTGTGCCAGCTGTCACCCCTGAAATTAAGGATGCCCTGGTGAAGAACATAAGGAGGAGAA
TGACGCCACAGCCACTGAAGATACGTGCTGATGTTGAGATGAAATGCTTCCAGTTCGATG
GTGTTCTCCACATTAAGGAAGCCATGAGGAAAGCTGAAGCTGCTGGAAACGCTGATTGCC
CTGTGAAGATTAAGCTCGTTGCTCCTCCGCTTTATGTTCTAACCACACAGACACTTGACA
AGGACCAGGGGATCACAGTTCTGACGAATGCAACCAAAGTTTGCGCTGACGCTATTGAAA
AGCACAAGGGGAAATTGGTGGTGAAGGAAGCAGCTAGAGCCGTGAGCGAGAAGGATGATA
AACTATTTGCAGACACGATATTGAAGCTGAAGTTGGCAGGCGAAGAGGTTGATGGCGACG
AGGACAGCGAAGAGGAGGAAGACACTGGAATGGGGGATGTAGACTTTACAAAAGCTGGTG
CTGGTACAGACTGAATCTCCTCCGGTGCTACACTGGTTGGTTGAGTTCACTTGTACAGCA
GCGCCAGCAGGGAAGGAAGGATGTTTGGTTGCTCCTGTTTGAGGATGGAGGATGGATCAT
TTTTACTCTGTTAGATGGTGGTGGTTATGGGTTGAGTTGTAGGCTACCTGTAGTCTTACA
TATTGATTTGTTTTCCTTGGAACGCTAATACTGAATGCTGTTAGATTCACTGTTGCTACA
TGTTTTCATCAACATTTATACATGGATTTTTTTCTAAATAGTTAC
>Locus_89_Transcript_1/4_Confidence_0.444_Length_385
TTAGCGGTAGTAGCCACCACCTCGGGAAGACGAGGCACCAGCATAGCCAACTTTGATTCC
GCAATTTGCAACAAGTAAGGCAGACAAAAGGCGTCCCTGCTTCATCTGTGGGGAATTTTT
GCGCAGGAAGCAGGCCAGGCCCGTCGGGCAAGTATCTCCCACTCAGGTACAAGGAAGACA
CCATCCCGAATTTTCTTGCATATGGCTCCAGCAGTCTTGATGAAAGCCTCCTCAACATTT
TGCGCGGTTTTTGCAGATGCCTCCACAAAGATCAGACCATGCTCCTTTGCGAACTTCTCG
CCTTCCGCATAGCTTACGACGCGTTTATGAGGTAGATCACATTTGTTCCCAACAAGCATT
ATTGTCATGTCCTCGTTTGCAAATC
>Locus_89_Transcript_2/4_Confidence_0.444_Length_731
CCATTAGCGGTAGTAGCCACCACCTCGGGAAGACGAGGCACCAGCATAGCCAACTTTGAT
TCCGCAGTTCTCAGGTACATGGAAGACACCATCCTGAATTTTCTTGCATATTGCTCCAGC
AGTCTTGCCGAAAGCCTCCTCAACATTTTGCGCGGTTTTCGCGGATGCCTCCACAAAGAT
CAGACCATGCTCCTTTGCGAACTTCTCGCCTTCCGCATAGCTCACGGCGCGTTTATGAGG
TAGATCACATTTGTTCCCAACAAGCATTATTGTCATGTCCTCGTTTGCAAATCGCCTTAC
ATCTTCCATCCAGGCCGCGAGATGATCAAAGGTTTCCCTCCTGGTGATGTCATAAACGAG
AAGAGCACCAGCAGATACATCGAAGTATGCTCTAGTTATCGATATGAATCTTTCTTCGCC
TGGCGTGTCCCAAATCTCGAGCTTGATGGGCTTGCTGTCAGCGGTGATCATCTTGGTGGC
GAAGACGTCGGACTCGACGTCGATGGTAGGCTCATGGACGGTCTGGAACTGCTTGTCGGT
GAGCTGCAGCAGCAGGCACGACTTGCCAACACCTGAGTCGCCGATGATCATGTACTTGAA
GAGGTAGGCGTACGAGTACGACATCTCCGCTGCCGCTCCTCTGAGAACTCCCGTCGGATT
CAGGGGAGCGAGGGGACTCTGCGGAGTATATTGGGAATTTGGGATGGGAGGAAGGAAATG
TTGGAACTAGA
>Locus_90_Transcript_2/7_Confidence_0.556_Length_987
GAAAGGAACAGACGCCGTCGTCTCACCGCTCACAAAGTCACACTCTCCACACTCCACTTC
CCCTTTCTCCGCGTCTCCAACCCTCCAAGCCCCGCAGGTACTACCAGAAGCGATCTGAAG
CCTGCAGTCGTGGGCAACTTGTTGTGCTGTGTTCAAGTTGATCAGTCGACCGTGGCCATC
AGAGAGCAGTTTGGGAAGTTCGATAGTGTGCTTGAGCCAGGATGCCACTGCCTGCCTTGG
ATGGCTGGGAAGCGTATAGTTGGTCATCTCACACTCAGGTTGCAGCAACTGGATGTTCGC
TGTGAGACTAAGACAAAGGACAATGTGTTTGTCACCGTTGTTGCTTCTATTCAGTACAGA
CCTCTGGCTGGCAAAGAAAGTGATGCATTCTACAAACTGACTAACACAAGGTCCCAGATC
CAAGCCTATGTATTTGACGTGATCAGGGCAAGTGTTCCAAAGCTTCTCTTGGATGATGCT
TTTGAGCAGAAGAATGACATAGCAAAGGCTGTGGAGGATGAACTTGAAAAGGCAATGTCA
GCATATGGCTTTGAGATCGTGCAGACACTTATCGTTGACATTGAGCCAGACGAGAATGTC
AAGCGAGCAATGAATGATATCAATGCAGCTGCGAGGATGAGGGTGGCTGCGAACGAGAAG
GCGGAGGCTGAGAAGATCATACAGATCAAGCGCGCCGAGGGCGAAGCGGAAGCCAAGTAC
CTGTCAGGCCTTGGCATCGCCCGCCAGCGCCAGGCGATCGTGGACGGACTGAGGGACAGC
GTCCTGGGCTTCTCCGTCAACGTGCCCGGCACCACCGCCAAGGACGTGATGGACATGGTG
CTCATCACGCAGTACTTCGACACGATGAAGGAGATCGGCGCGTCCTCCAAGTCCTCGGCG
GTGTTCATCCCCCATGGCCCCGGCGCGGTGCGCGACATTGCTACGCAGATCCGTGACGGC
CTTCTTCAGGGCCAGTCTGCCACTCAG
>Locus_90_Transcript_5/7_Confidence_0.500_Length_1033
ACCGTGGCCATCAGAGAGCAGTTTGGGAAGTTCGATAGTGTGCTTGAGCCAGGATGCCAC
TGCCTGCCTTGGATGGCTGGGAAGCGTATAGTTGGTCATCTCACACTCAGGTTGCAGCAA
CTGGATGTTCGCTGTGAGACTAAGACAAAGGACAATGTGTTTGTCACCGTTGTTGCTTCT
ATTCAGTACAGACCTCTGGCTGGCAAAGAAAGTGATGCATTCTACAAACTGACTAACACA
AGGTCCCAGATCCAAGCCTATGTATTTGACGTGATCAGGGCAAGTGTTCCAAAGCTTCTC
TTGGATGATGCTTTTGAGCAGAAGAATGACATAGCAAAGGCTGTGGAGGATGAACTTGAA
AAGGCAATGTCAGCATATGGCTTTGAGATCGTGCAGACACTTATCGTTGACATTGAGCCA
GACGAGAATGTCAAGCGAGCAATGAATGATATCAATGCAGCTGCGAGGATGAGGGTGGCT
GCGAACGAGAAGGCGGAGGCTGAGAAGATCATACAGATCAAGCGCGCCGAGGGCGAAGCG
GAAGCCAAGTACCTGTCTGGCCTTGGCATCGCCCGCCAGCGCCAGGCGATTGTCGACGGC
CTGAGGGACAGCGTCCTGGGCTTCTCCGTCAACGTGCCCGGCACCACCGCCAAGGATGTG
ATGGACATGGTGCTGATCACACAGTACTTCGACACCATGAAGGAGATCGGCGCGTCCTCC
AAGTCCTCGGCGGTGTTCATCCCCCACGGCCCGGGCGCGGTGCGCGACATTGCTACGCAG
ATCCGTGACGGCCTTCTTCAGGGCCAGTCTGCCACTCAGCAGTAGTTTGGCTTCGCCGGA
ATGAACTTCTTACGGCTGATGATGGTGGTTTGTGGTTTCTAGCTATATAAATTTGCCTAC
TTTATTATGGCTTGTCTGGAACCATGTGTGGATTGGGGTATGTGGTACTCTAGATTGATG
TGTGGAAGCAAAACTTTTATTAACCTCTTGGGGATTCAGATTGATATCTGCATGTTATGA
AATGGTGGTGGTT
>Locus_90_Transcript_6/7_Confidence_0.500_Length_1074
CTTCCCCTTTCTCCGCGTCTCCAACTCTCCCCAGCCCCGCAGGTAAAGAAAGGTCGCAGC
AGCCAAAAACCCTCCTTTTCCCCTTCTCCTTCCTCGATTGATGCTCTCTATCTTGTAAGA
TCCAGAGGATTTTGGTGTGGTTCCTCTGCTCCCGGATTCTGCTTTCTTTGTTGGTTGTGT
CAGGGTACTACCAGAAGCGATCTGAAGCCTGCAGTCATGGGCAACTTGTTGTGCTGTGTT
CAAGTTGATCAGTCGACCGTGGCCATCAGGGAGCAGTTTGGGAAGTTCGATAGTGTGCTT
GAGCCAGGATGCCACTGCCTGCCTTGGATGGTTGGGAAGCGTATAGTTGGTCATCTCACA
CTCAGGTTGCAGCAACTGGATGTTCGCTGTGAGACTAAGACAAAGGACAATGTGTTTGTC
ACCGTTGTTGCTTCTATTCAGTACAGACCTCTGGCTGGCAAAGAAAGTGATGCATTCTAC
AAACTGACTAACACAAGGTCCCAGATCCAAGCCTATGTATTTGACGTGATCAGGGCAAGT
GTTCCAAAGCTTCTCTTGGATGATGCTTTTGAGCAGAAGAATGACATAGCAAAGGCTGTG
GAGGATGAACTTGAAAAGGCAATGTCAGCATATGGCTTTGAGATCGTGCAGACACTTATC
GTTGACATTGAGCCAGACGAGAATGTCAAGCGAGCAATGAATGATATCAATGCAGCTGCG
AGGATGAGGGTGGCTGCGAACGAGAAGGCGGAGGCTGAGAAGATCATACAGATCAAGCGC
GCCGAGGGCGAAGCGGAAGCCAAGTACCTGTCAGGCCTTGGCATCGCCCGCCAGCGCCAG
GCGATCGTGGACGGACTGAGGGACAGCGTCCTGGGCTTCTCCGTCAACGTGCCCGGCACC
ACCGCCAAGGACGTGATGGACATGGTGCTCATCACGCAGTACTTCGACACGATGAAGGAG
ATCGGCGCGTCCTCCAAGTCCTCGGCGGTGTTCATCCCCCATGGCCCCGGCGCGGTGCGC
GACATTGCTACGCAGATCCGTGACGGCCTTCTTCAGGGCCAGTCTGCCACTCAG
>Locus_91_Transcript_2/5_Confidence_0.714_Length_1113
CCGACCTCCCATCCCCATCTCCTCTCGCGGCCCACGGATCGGAGAAGGAGAAGACCCGGA
GAGGCCTCTGCTGCCCTAGCGCCGCCGCCGCACCAGCCATGGCGCTCGCCGCTCGCCTCG
TGTCATGCTCCCGACAGCTATATTCTGCCCAAGCTGCTTTGGCCAATGGAGGCGTCTCTC
AAGTCCGCTCATATGCCAAGGAGGCAGAACGCCCTCCTGTCAGCGGAGATGACCTATTGA
AGGGCATCTTTTTTGAGGTAAAGAAAAAGTTTGAGACAGCACTTGGTGTCCTTAAGAAGG
AGAAGATCACGATTGATCCAGATGACCCAACAGCAGTTGCTGGTTATGCCCAAGTCATGA
GGACTGTTAGAGAGAAGGCAGGTCTTCTTTCTGATTCTCAGAGAATTAAGTATACTATTG
AGACTTTCACGAAGGGCATCCCTGATGCAAGGACATACTTGAATACCCTGCAGGAGATCA
GGAAAAAGAGTGGGCTTATAGATGATCTTGGTGTTGAGGCTTTGATGATGGAAGCTCTCG
AGAAAGTTGAAAAAGACATTAAGAAGCCACTTCTAAGGAGTGACAAGAAGAATATGGCTC
TCCTTGTTGCCGAGTTTGATAAGATTAACAAAAAGCTTGGCATTCGGAAGGAGGATCTTC
CCAAGATCGAGGAAGAGCTTGAAATACAAATTGCTAAAAGCGAGCTGTCAGAAATTAAAA
AGGAATGTGTTGAAGCAATGGAGGGTCAACTAAAGAGGGAGGAGTTTAAAGATGAGGTGA
TGCCTGATGTCAGGAAGTTGGACATTAGAAACTTCCTGTAGGTCCTGATTGATGATAATA
CTTGCGGTGTTTCCAAATGCCGATCGATCTGTGATTTTTCTTTCAAGCGACAGCCGGTGC
TGCAAGCTACACCTAATGGATGATATTCTTACCTTTTGTAATAAAACTGCACTGAAAGTA
CAACGACTGTCAACCGTTGAGTTGAGTTGCTTGGTTACCTTCGGGCGTCGAGAGTTTTGT
TTCTTTCTTAGGCTGGCAGCGTGAACTTCAAGCGTTGCTCAATATGTGCCTGCTGCTGCT
GTTGTATGTAGTAGCCACAACTTATAAATTGTA
>Locus_93_Transcript_4/6_Confidence_0.429_Length_1318
GATGGGCTGGCCCGAGCGTCCAGACAACTGGCGGGAGAATGCTGGTCCAGCTCGAGTAAC
ATTTGCAAGAACTGCAATTGCCATATCAAAGTTTGAGCCTGTCACCATTTGTGCAAGTGC
CGAACAGTATCCTCATGTCCACGAGCTGATGCAACACCAGCCGAACATCAGGGTGGTCGA
GATGAGCATGAATGATTCCTGGTTTCGTGATACTGGTCCCACTTTTGTTATCCGTAAAGG
TGGTTCAGACATAGGACTCGCAGAGCAAACAATAGCGGGAATTGATTGGGAATTTAACGC
CTGGGGAGGAGTCGATGATGGCTGCTATGATGACTGGAGTCTTGACAAAAATGTTGCCAA
GAAAATTGTCGAGATAGAGAGGATCCCTAGGTTTCCACACACAATGGTTCTTGAGGGTGG
AAGCATTCATGTAGACGGAGAAGGTACATGCATTACAACGGAAGAATGCTTGTTGAATCC
TAACCGAAACCCCAACATGACTAGAGAAGATATAGAGAATGAGCTGAAGGATTTTCTTGG
AGTGACAAAGATCATTTGGATACCTCAGGGACTTTATGGTGACGAGGATACAAATGGGCA
TGTTGACAACCTATGCTGTTTCGTTAAACCCGGTGTGATTCTCTTGTCATGGACCGACGA
TGAGAACGACCCACAGTACGAGATATCGGTTAAGGCACTGTCAGTTCTCACTCAGGCCAC
GGATGCAGAAGGGCGGCAGATAGAGGTGATAAAGATCCATGTACCAGGGCCCCTTTACAT
CACAAAGGAAGAGGGGGAAGGTGTTGATGCAACGGGGCATGCTGTACCGAGGGAACGAGG
CAAGAGATTGGCTGCCTCGTACGTGAACTTCTACCTGGCCAATGGTGGGATCATAGCACC
CGCTTTCGGCGATAAGCAACGGGACGACGAGGCGCGCGAGGTCCTCCAGAAGGCATTCCC
TGATTATGAGGTTGTGATGGTCGAAGGCACAAGAGAGATCGTGCTGGGAGGTGGAAACAT
ACACTGCATCACGCAGCAGCAGCCGACGCGCCCCTCTTAGATCAACGGCAAGCAAGGTGT
ACCATGATCTACACTGCGGTGATGATCCAATCATATATTGTTGCTCCCCAATGTTGATAG
ATCGCGTGTGGCGAGGTGTAGAGAAAGAAATGCATCCCGACTGAGTAGGCAGTACTCATA
ATTGTATCTGTATCAAACGCCCACAGCATCTTTCATTGCACTTTGAAATTGCGTCGCGAG
GTAGTAGATATATCATCAGAGAATAATTCGATTGTATCTGCTGCTGTTTGTTCTGCCC
>Locus_94_Transcript_1/4_Confidence_0.636_Length_1181
TCCCAGGACAAAGAACATTCGGTTTGGTTTCCTTCTGAAAGACTTGCTCGGAAATCCTTT
ATTCACTCCACGAGATTATTCCTGTTAACACGCAGCAGGTTCGCAACGAGTTTGGTTTCC
CCAGATGAAAGAAGCAATGCATATACCACATAAAAACAGCACGCTGAAAGAATGTGTTGG
CATCTCATGAGACCTAAGGCCTTAGGCTAGTGAGAGCTCTCCAGCAGGAATCTTCCTCTT
CACCAATTTCTCCCATGATTCATTGGTTTCTTCAATCACCTTCAGCGCATACGCCTTGCT
TGTGGGCTTGTTGCCGAGGCCAAACCTGTTGGCAGGCTTACCGTCTGGTATCTTGTAGTC
TCTGAACCAGTCTCTGATAGCAGTCAATGTTCCCGGGAAATGCTCCTCGACATCATCTAC
ATCATTCACAAGAGATGCTTTGGGATCATCCAAAGAAATGGCCACGATTTTCCAGTCAAG
CTCTCCCTCGTCAATCATTGCCAAAGCTGCCAATGGTTTCACCTTAAGTACATCGCCGAT
ATTAGCTCGTCTTTCACCAATCTCAACAACATCGACAGGATCATTGTCTCCAAGTGCTCC
TTCAACGTCAGCATTTGCAGCAGTTGGGTCCTCCCATGTTTGGGGAAGTAACCCATAGTT
CCAGTTGATGTTGTACGGGTAGTAACGGAGGTTGCCCTTCTTGGTGTCCTGCTTGATGGG
CGTAAAGGCCTCGTCGGTGGCGACCTCCATCTTAGCGCTGCTCTCCTTGGGGATCTCCAC
GATGAAGTGGAACACCCCGTCCCCTGCGCGGAGCGGCACGTCGTGCCACGGGGAAATCTT
GCGGCCGCCGCCGTCGACGAGGAAGACGCGGTAGTCGAGCGTCTCTGGCTGGCCCAGGTC
CTTGGGCTTGAGCTCGGTGGGCCTGAGGAGCGCGGTGGTGGTGAGCCCCGGGCGCTGGAA
GCGGACGGCGGTGCGGAGGCGGCAGCTGCTGCGCAGGAGGCCAGCGCCCGCAAGGCGCGT
GAAGCGGGTCGCCGCGGTCGCGGACGCCTTGACCGCCGTCGCCATTCGCGGTGGCCCTGG
GGGTGGGTGCGAGAGATAGAGGAGGATGCGGCGGCGGCGGTCACTGTAGACTGGAAAGTG
GAGCTGAGGATGACGAGGCGACGAATTTTGCGGCTTTCGTG
>Locus_95_Transcript_1/3_Confidence_0.600_Length_733
TGGCGGATGCTAGATTTATCAGTCATTTCAGGCATTTGCATGACAAGTATTAATCAGAGT
GCATCCAAAACATTTGCTCAAAAAGGTATTGTAAAATAGTAGCCACTTCAAAGGGAAAGG
ACCATTTTCTAAACATCCAACACGAAATTGCTCAAAAACTACAGATCCACAAAATCTGAT
TTAGCACCATAAACAGAGTACATAACAAGTTTGCAAGACACAAGATCGATAGCTTGGATA
TTGTTCCATCCTTGAAAAGGCAAGGGAGAATTACAGCCTCCTTCCTCTCCTTCCACCCTT
CCTGCGAGTGCTGTCAGTTGGAACTGGAGTAACATCCTCAATGCGTCCAATCTTCATGCC
AGAACGTGCAAGAGCCCTAAGCGCAGCTTGAGCACCAGGACCTGGTGTTTTTGTCTTGTT
TCCACCAGTAGCACGGAGCTTAATGTGCAGAGCAGTGATACCAAGCTCCTTGCATCTTAC
AGCAACATCCTGAGATGCAAGCATGGCTGCATAAGGGGATGACTCATCACGGTCAGCTTT
GACCTTCATGCCACCGGTGATGCGGACGAGCGTCTCTCTCCCGGACAGATCCGTCACATG
GATGAAGGTGTCGTTGAAGGAGGCGAAGATGTGGGCGACGCCGAAGACGTGCTCTCCATC
GCGGACCTTGGGGCCGAGCGTCACGTTCTCCTCCTTGGGCTCTCGGGTCTTCTTCCTCCC
GGACATGGCTGGG
>Locus_96_Transcript_1/1_Confidence_1.000_Length_592
TGTACGCCATTCTGCACGCCGTCGCCCACGAATGAGTCAGGTTGTTCGGGCCTTGGAAGG
TGACGTGTCTTTGGAAGATCTTAACGAAGGTGTTCGGCCTGGCCATAGCCGCTTCTTTGG
ATCGTACAGCAGCTCCGACTACGATTCTGGGCAGTATAACGAGGACATGAAGAAGTTCAA
GAAGATGGCTTTTACGACGAACGACTACACGAGCAGCCAATACAGTGCGCCGACCAGCGA
GTATGGCCAGGTAGCATCCGCATCAAGCAGCGAGGGCCGACAAACACAGGAAATCGAGAC
GGGGACAATGAAGAGAAGTGGCCACAGTGGCTACAGTTCAGGATACAGCGGACCGTCGTG
AGGGCATCATTCTTCTTCTATTTTCTTCTCCTTTTTGACATTTCATTGCTGCAATTTGTA
AAGTCCGGCCGAATTTATATGAGCAAAGTTGCTGACTTGTGTGCGCGAGGAACCCATGTT
TGACCGAAGTATATAGCTTCTGGTACGTAGTTGCATTCGTTGATTCTTTCATGTTGTTGA
CCTGATGATGTGCCCAGCGCCGTTTGCTATGTAATTCAAAGAGCTAATTGAC
>Locus_97_Transcript_1/1_Confidence_1.000_Length_541
TCCAGAACGGTTTCCATTCCAGAAAAATGTGACATGGCCAAACTTCACTGTCTCGCTGCA
AGCAAAGGTGCGCACACCATTCTTTACCAAGTATTCGCCGGATGTCCTCTCTATCAAGGG
CGGGGAAACAAGGAATTTGTTTGGAAGCTTCAACTCACCATCATATTGAAGCATCCCAGC
ATACTTAATTTTTGGTACACGAACACGATCAAATTTATCAAAATCAGCAAACTCAAGCGC
TTTTGCAAGCATAACCATGCGATCAGCTCTGAAATTAAAAGTCACAACTGCATCACCATC
TACTATAGGACCAACCGATTTGCCACTCTCATCAACTATCACAAACGGGGGCAAATACTG
ATCGTTAGCCTTGGGCTCTGCTCTTAGTGTTTTCACAGCTTCAAGTGCACTTTGGAACTT
GTGTGGCGCTTCTCCAAGCACCTGGGCATCCCACCCACGCTTGACCACATCCCAGTCATT
CTCATAGCGGTCCATTGTAACGTACATCCTTCCACCACCAGATGCAACCCGTGCATCAAC
A
>Locus_98_Transcript_1/5_Confidence_0.692_Length_917
CGATCACGCGGTACTTGCACGGAGACATTGGCTTGCAAAAAATTTCCAGGTGAACCCCAA
TAAAATCCACCTAATTCTCGCAAAGAGGGGGGAAATCCACCATGGGATATAATCAACCCG
TCCCGATCTGACGGCTTACAGAAGTCCACCAATGGTGAAAATGATCATGTAGCTCCGTTC
TAGCCACCGGCTAAAGTTTATAAATCGACCCAAGGCGCTGTACTGTTCGCAAGTTCGCTG
TGCAGTCTTCTCCTTGCCCAGCACTGCTGACTCCTAGCGCCAGCAATCATGGGAACCGGT
CGCGTCGCGCTCCCCCACGTCCTCCTCCTCCTCTCCGCCGTGCTCCTCCTCGGCACGCCC
GCGGAGGGCCTGGTCCGCGTCGCACTGAAGAAGCTAACGGTGGACGAGAACCGCCTCGTC
GCCCGAGAGGACGCTCTGAGCCTCCTCGCACAGCGCCACGGACTCGTCTTCAGCGCCCAG
CCGCCGGAAAAGAGCCATATCGTGGCACTGAAGAACCACCTGAACGCTCAGTACTACGGC
GAGGTCGGCATCGGAACGCCGCCGCAGAACTTCACCGTCATCTTCGACACAGGCAGCTCC
GACCTCTGGGTGCCCTCCTCCAAGTGCTACTTCTCGATTGCGTGCTACTTGCACCAGAGC
TACAGGGGAAGCCGGTCGGGCACGTACAAGAAGAAAGGAAAACCTGTGGCAATCCATTAC
GGAACGGGCGCAATTGCTGGCCATCTGAGCCAAGACAACGTGCAAGTTGGTGGTGTAGTT
GTGAAAAATCAGGATTTTATTGAAGCTATCTTGGAACCAAGTATTACCTTCATGGTTGCG
AAATTCGATGGCATTCTTGGTCTTGGGTTTAAAGAAATCTCAGCCGGCGGCACCGAACCT
GTTTGGTATAACATGGT
>Locus_99_Transcript_1/8_Confidence_0.682_Length_2231
TGAAGCGTTACCAAGAGAAATTCTCAAGTACTGCCACGCATTGTCAGCTTTTGGATTCAT
GGAAACAGCCCTTACATAGTATCGAATAGAATCCTCATACAGACCCTGGTTGGCATAGCT
GATTCCCATATTAGCCCATGCACGGACATAGTTGGGCTTCAAGTCCAGAGCCTGCTGATA
TGCCAGTACGGCATCAGCACTCTGGATGCTGTTTGCTTGGGTTGCACCAAGCTTGTTCCA
AAGAGAATAGTCTTGTGGTTTCAGTTGTAGTGCCGTCTTAAATGAAGCTATAGCTTTATC
ATATTCCCTTGATAAGTTGTACAAGACACCCAGAACTATATGGACATCAGCATCCTCAGG
TGACATCTGAGCAGCTTCGTTAAACAATCTAACAACATCTGGACCATAAGGTGAATCAAT
TGGGTTTTGAGGCGCGAGACCCCCATATTTTGGATGATTCTGCAGCCACCTTGAAAGATA
TCTCAGTGCTTCTCCCTGCTCCAACTCGTTCGTGTGACTGACACCAAGAGCAAGAAGAAC
TTCCAGGTTTGTAGGATTAGCCTCCTGTGCACGCAGCATCGCTGCAATGGCCTGTTGGTC
ATCGTCATTTTCGGCATGTGTTACTCCAAGCAACCTCCAACCTTCAGCATTATCAGGGTT
TTTCAGAACTTCAGCCTCTAAAGCAAGAGCTGCTTCACTTAAGAGGCCCTTCCGAAAGAG
CTCCTGTCCTTCCTGCATTGGATTAGGGTGACCAACATATGGATTCATCTCAGAGAAAAC
ATAAACCCCTCGAGCAGCACCCGAACTTTGTTTGGAAGCTGACAATTGGTTCTGAAACTC
TTCTGCCCATGGATCAGCAGAGCTTTCACCAAAAGCTCCTCCACTGAACTCCTCTGCCCA
CTCATCCTCCACATGCAACTTGGAGAACTCATCAATCCACTTCTCATTGAGCCCACCATG
ATTCTGTTCACTAGAGAACTCACTAACCCACTTATCTGCACCTTGTGAAAGCTGAAACTT
TGGGTCATTATTGCTTGATAATGTTTCTGCAAGCATACGGGATTGCTGCATAGCTGCAAG
ATTTGCCATGTTCGCTCCTCCCATCTGACCCATGGCCATCTGAGACTGATGCTGTTCAAA
CTCGGAGGCCCAACCATTGGGACCATATTGCTGCTCAAACGAGTGTGCCCAACCCTCAGG
GTTATTATTTTGCTTGCCAAACTCAGTAATCCAACCCTGAGGGTTATTATTTTGCTTGCC
GAACTCAGTAATCCAACCCTCAGGGTTATTATTTTGTTTACCGAACTCAGTAATCCAACT
ATTTGCAGCATTGTGCATTGGGCCAGATCTCAAAGCACCTTGGGATTGATTCCAGTACTC
CTCCATCTCTGGGTACGGCCCATGCAGGGGATTTTTCGTTCGATAACTATTGTCAATATC
AAGAGAATGTAGCAATGTGTTTACCTGTGCTTGTATATATTCTTCAGGTTGATCAGCCAA
AATATGGCGTGCCATTATGCAGCTACGATCACGTATACATTGTTTGTCACCTTCCGACAA
ACCAAGAGCTGGTATCGGGACAGGTTGAAATGGCACACCAGCTCGGCCACTTGAAAGAAA
AGAATGCAGAACACCAGATAAGACCCTTTGTGGTGGACCATCCAAGGCAGGTCCAACTGG
TCCAAAGGTAGTGCCTGCATTGTTATAAATTTGCTCAAACTCTGCAAAGTTTGCTTCTGG
CCCAACAAATGCAGACTGCCCAGGAGGACGAAAAGATTCAACCCAATCATTAGCAGGAGC
CCCACGCATGAAGTCAGCACCCCGTGCAAATGGTCGTTGATCTTGCTTGAACTCATTCTC
AGAACCCGGGATGGTAGACAGTGGAGCAGCTGTGCCATAATCAGACGTAGTCGGAACATT
AACCGAGGCTCCAGGAAGTCCCTTTAGTGACTCCGCCTTGTTGGACTGGCCGAGGAGGGC
GTTGGCGAGAGCGCCGAATGGGTTGGAGGAGGACGCCCCGTCCGGGGCGCAGTTGTTCTG
GCCGGTGATGAGGTGGCGCGTCCCCATCTCCGCCGAAGGCTCCCGCCGGCAGAGGAAGGC
GGCGCTGGCACTGCTCCGATCGCCGGCGACGGGAGGCGCTCGGACCGAGGAGATGCGGAG
GGGGACGAGGAGTCGTGCTGCGCTGCGGCGTGTGGTGGCCGGCTTGGCGGGTGTGGGGAG
GAGTAAAGCTG
>Locus_99_Transcript_7/8_Confidence_0.682_Length_2402
TGAAGCGTTACCAAGAGAAATTCTCAAGTACTGCCACGCATTGTCAGCTTTTGGATTCAT
GGAAACAGCCCTTACATAGTATCGAATAGAATCCTCATACAGACCCTGGTTGGCATAGCT
GATTCCCATATTAGCCCATGCACGGACATAGTTGGGCTTCAAGTCCAGAGCCTGCTGATA
TGCCAGTACGGCATCAGCACTCTGGATGCTGTTTGCTTGGGTTGCACCAAGCTTGTTCCA
AAGAGAATAGTCTTGTGGTTTCAGTTGTAGTGCCGTCTTAAATGAAGCTATAGCTTTATC
ATATTCCCTTGATAAGTTGTACAAGACACCCAGAACTATATGGACATCAGCATCCTCAGG
TGACATCTGAGCAGCTTCGTTAAACAATCTAACAACATCTGGACCATAAGGTGAATCAAT
TGGGTTTTGAGGCGCGAGACCCCCATATTTTGGATGATTCTGCAGCCACCTTGAAAGATA
TCTCAGTGCTTCTCCCTGCTCCAACTCGTTCGTGTGACTGACACCAAGAGCAAGAAGAAC
TTCCAGGTTTGTAGGATTAGCCTCCTGTGCACGCAGCATCGCTGCAATGGCCTGTTGGTC
ATCGTCATTTTCGGCATGTGTTACTCCAAGCAACCTCCAACCTTCAGCATTATCAGGGTT
TTTCAGAACTTCAGCCTCTAAAGCAAGAGCTGCTTCACTTAAGAGGCCCTTCCGAAAGAG
CTCCTGTCCTTCCTGCATTGGATTAGGGTGACCAACATATGGATTCATCTCAGAGAAAAC
ATAAACCCCTCGAGCAGCACCCGAACTTTGTTTGGAAGCTGACAATTGGTTCTGAAACTC
TTCTGCCCATGGATCAGCAGAGCTTTCACCAAAAGCTCCTCCACTGAACTCCTCTGCCCA
CTCATCCTCCACATGCAACTTGGAGAACTCATCAATCCACTTCTCATTGAGCCCACCATG
ATTCTGTTCACTAGAGAACTCACTAACCCACTTATCTGCACCTTGTGAAAGCTCTTCATG
CACAAACTGATCTGCCCAAGTGTTCGGATTAGCATTGTACTGTGTTTGAAATTCATCAGC
CCAGCCACTGGATTGGGATACTGAACCTTGTTTTACTTCATTATCTTCTATAATAAGTTC
ACCACGGCTCATCTTTGAAACAAACTGGAAGAATTTAGAATTCTGAAACTTTGGGTCATT
ATTGCTTGATAATGTTTCTGCAAGCATACGGGATTGCTGCATAGCTGCAAGATTTGCCAT
GTTCGCTCCTCCCATCTGACCCATGGCCATCTGAGACTGATGCTGTTCAAACTCGGAGGC
CCAACCATTGGGACCATATTGCTGCTCAAACGAGTGTGCCCAACCCTCAGGGTTATTATT
TTGCTTGCCAAACTCAGTAATCCAACCCTGAGGGTTATTATTTTGCTTGCCGAACTCAGT
AATCCAACCCTCAGGGTTATTATTTTGTTTACCGAACTCAGTAATCCAACTATTTGCAGC
ATTGTGCATTGGGCCAGATCTCAAAGCACCTTGGGATTGATTCCAGTACTCCTCCATCTC
TGGGTACGGCCCATGCAGGGGATTTTTCGTTCGATAACTATTGTCAATATCAAGAGAATG
CAGCAATGTGTTTACCTGTGCTTGTATATATTCTTCAGGTTGGTCAGCCAAAATATGGCG
TGCCATTATGCAGCTACGATCACGTATACATTGTTTGTCACCTTCCGACAAACCAAGAGC
TGGTATCGGGACAGGTTGAAATGGCACACCAGCTCGGCCACTTGAAAGAAAAGAATGCAG
AACACCAGATAAGACCCTTTGTGGTGGACCATCCAAGGCAGGTCCAACTGGTCCAAAGGT
AGTGCCTGCATTGTTATAAATTTGCTCAAACTCTGCAAAGTTTGCTTCTGGCCCAACAAA
TGCAGACTGCCCAGGAGGACGAAAAGATTCAACCCAATCATTAGCAGGAGCCCCACGCAT
GAAGTCAGCACCCCGTGCAAATGGTCGTTGATCTTGCTTGAACTCATTCTCAGAACCCGG
GATGGTAGACAGTGGAGCAGCTGTGCCATAATCAGACGTAGTCGGAACATTAACCGAGGC
TCCAGGAAGTCCCTTTAGTGACTCCGCCTTGTTGGACTGGCCGAGGAGGGCGTTGGCGAG
AGCGCCGAATGGGTTGGAGGAGGACGCCCCGTCCGGGGCGCAGTTGTTCTGGCCGGTGAT
GAGGTGGCGCGTCCCCATCTCCGCCGAAGGCTCCCGCCGGCAGAGGAAGGCGGCGCTGGC
ACTGCTCCGATCGCCGGCGACGGGAGGCGCTCGGACCGAGGAGATGCGGAGGGGGACGAG
GAGTCGTGCTGCGCTGCGGCGTGTGGTGGCCGGCTTGGCGGGTGTGGGGAGGAGTAAAGC
TG
>Locus_100_Transcript_1/7_Confidence_0.667_Length_2715
TCCACGGCAGCGGTGAGGTTGGCGATCTCAGTGCCGAGGGAGAGCTTGACTTCTTCGAGG
TCCTGCCTGAACGAGTCCTTGATGGATCTGAGATCCGAGCCGACTTGGGTCTGAACAGAG
TCGACGGCGGCACCCAAGTCCTTGATCTGCGATGTAGTGTCGCCGACAAATTTCTTCACG
GCATCCATCATCTCCTTCTTGTATGAGAGGAACTTAGCCTCGTAGATCTCAGTCGTCTCG
GACGTTATCAGCTCGTACAGCTGCGCCGACTCTAGCGAGAGAGACTCCATGGTCTCGTGA
CGGCGACGGAGCGCGAAGCGAGTTTGGTGGGGATGATCCGGCAGCCCCAGCGCGTAGATC
GACGGGCTCTGATACCAGATGTAAGATCCCTGTGGATCTCACGACTAAAACAACAACTGA
ATTGAAGAAATCAAGAATTAAATTGGAGTGAGCTCGTTCCTCCCAACCTCCCCCGAGCAA
GTTTGTCGATCCACGGCATTGCCGTCCATTCCTCTGTTCCAAGCCGAGCCTACACGAAGG
CAGCTATCGTCCTCAAATAGCTCTCCTACGCACTCGCTACTTACAAGGCCCTCATTTGGC
CCATACATGGCCTGCAAGCCAGCCAGGTGGACGCACATCCCTCTTGGGCCTTGGAGCTCT
TCCCTTGTCTACTCAGGTATAACAGGGTCGTTGACATTCCCCCTTGCTTGAAATCCTGCT
TGCCCCCAAGCAGGAGCAAAGGGAAACTGCTGTTGAAGCGACTCCAGGTCCTCCCAAGTA
GACATTGCTTCATCGGTCCCACTCCATTTAACCAAGACCTGCAGAATCGAACGCAATCCC
CGCTGGTGGACGCGCTGCTGCAACACGCGGATAGGTATCTGGTACAAAGCATCATGCGAA
GGTAATTGGGGTAATACCTGCTGACCCGGCCTCAAGCACGGTTTGAGTTGAGAGACGTGA
AATACTGGGTGGATCTTGCTTGAATCAGGTAGTTCCAATTTGTAAGCGACCTCACCAATT
CGAGCCAACACACGGTATGGGCCGAAGAACTTGAAAGAGAGCTTATGATTTGAGCGGCGG
ACGACAGACGACTGAGTGTAAGGCTGTAATTTGAGGAATACCTCGTCGCCAACAGTAAAA
ATCCTCTCTGAGTGATGTTTATCTGCCTGAGACTTCATACGCCGCTGCATGCGTAGAAGA
TGTTGTCTGACAGAGGTCACAATCAAAGAACGCTCGCGCAACCAGGAGTCAATGTCCTCT
GAAGCGATCTTGTCAGAAGCTGTAACACCAAAGTAACGAGGATGCCAACCATACAGTACC
TCAAACGGTGATTTGCCCAGAGATGAATGCCAGTTAGTATTATACCAAAATTCACAAAGA
GAAAGCCATTTGGACCACTGATTGGGGTGCGAGCTGATGAAACAACGAAGGAAACATTCA
AGTGATTGATTTACCCGTTCCGTCTGCCCGTCAGTTTCCGGGTGATGCGCTGTGCTCATC
ATCAGTTCGGTACCCGTCACGCGGAAGACCGTCTGCCAGAATTGGCTCGTGAAAATGGGG
TCACGGTCAGAAACCAAAGTCTGAGGCATCCCATGCAATCGATAAACATTGTCAACGAAT
AGCTCAGCCACTTTAGTAGCCGTGTAGGGATGTTGTAGGGGAACAAAGTGTGCATATTTG
GAGAGTTTGTCGACAACGACCAAGATGCAATTGTACTGACGCGATGGTGGCAAGCCGTCA
ATGAAGTCCATCGTGGCCATTTCACATGGTTCCGAAGGCACTGGCAGTGGCTGGAGGAGG
CCAGCAGGCAAGGTACGCTCTGGTTTGGCTTGTTGACAAATTTGGCAGGTGCGCACGAAT
TCTTTCACTTTGGTTTTCATACCTTGCCATTTGAATAGGGACAACAGTCTTCGATATGTT
ATAGGAAACCCGGAGTGGCCACCAACCGGGCTACTGTGGAATGCCCCAATGAGTTGTGCT
TGCATTAGTGAATCAGAGCCAACCCAAATTCTGCCTTTGTATCGAAGCAGCCCTTCCTTA
AGAGTATAATGTGTTTCAGCAGTAGGATCTATTGCTAACTTTTGAAGCAAATTCTTGGCA
AAATTATCATTACTGTAGCTAGCAACGACATTGTCAAGCCAAACAGGTTTAACTGTAGAA
ACAGAGAATACCTGAGAATCTGAGTTACTTTTCCGTGATAAAGCATCAGCTGCACCATTG
AGTATCCCTTTTTTATAGACAATTTTGTACTGTAGTCCCATTAGTTTTGTCAAAGCTTTT
TGTTGCCACTCTGTGTGTAGTCGTTGGTCAACCAAATGAGTCAAGCTTTGATGGTCAGTT
TTGATTATAAATTCCCCAATTTGCAGGTAGGATCTCCACTGTTGGACAGCTAAAAGGATG
GCTAGATACTCTTTTTCATAAACAGACAATCCTTTGTTTCTTGGTCCTAAGGATCTGCTC
ACAAAGGCAATTGGATGGTTTTGTTGAGAGAGCACTGCTCCAATGCCTGTGTCAGATGCA
TCTGTCTCAATTGTGAATGGTAACTGAAAGTTGGGAAGGGCCAGGACTGGTGCTGTAACA
AGGGCATTCTTCAGTGTTGTAAATGTCGTCTCTGTCAAATTTGTCCAAATGAACATGGCT
CCTTTTTTTAGCAAAGCAGTCAAAGGCTGACTGATCACAGCATAGTGGCGAATAAACTTT
CTATAGTATCCAGTG
>Locus_101_Transcript_1/1_Confidence_1.000_Length_2394
CTCAGCTATCATTCCACTGAAGAACCAATAGATTCCAGCAAGCCGAACAAACCCAAGTGC
AGCTCGACTAACATTTACAACAGGTAAACTTCAGAAACCTTTTGCACAGTCTGCATAAAT
TTCTGCTATGCATTAACAAAGGTATAATTTGCTGGTTCTAATCTCTAACAGATGGACATG
ATCTAAGGTTGTATATATACATACAAACACGGACGCAGTTCCGAATATAGTAGATTGAAT
CAAACATCTGGATACCGATGACCTCTGGAGTCGTCATCTGCTGAGATGAGCATCTGCACT
ACATTCTTCATGCCAGGCCTTTTGTTTCTATCTTCCTCTAGACACGAGACAGCCAATTGG
GCAATCATCTTAGCTTGCACATGATTAAATTCGCCATCCAACCGTTCATCCACCAGGTCC
ACAATCCATCCTGCATCGCCGAGCTTCATCGATCTGTCAGCGATCATCTTAACCACGGCT
CTCACGTCAGTGTCCAGCCCCTGTGCTCCATCCACCACCCAATCTGAAACCCTCCTCCCT
TTCATCAGTTCCAGGAGCACCACACCGTAGCTGTACACGTCGACCTTCTCGGTGATTGGG
AGGCTGGAGACCCACTCAGGCGCCATGTACCCCCTTGTTCCACGGATCCGCGACAAGCCC
GAGTCAGACCCGTCCCGGTTGAGCAGCTTCGCCAGCCCGAAGTCAGTGATCTTGGGCTCC
ATTTCATCGTCTAGCAGTATGTTCTCTGGCTTCATGTCGCAGTGGATGATCCACTCGAGG
CACTCGTTATGAAGATATGCCAACCCTTTTGCCATGCCGAGGGCGATGTTAAACCTCTGC
TTCCATGATAGGAGCTTGCCAGAACTTTGGAACAGCACGTTGGCTAGCGACCCATTGTCG
ACATACTCGTAGACCAGAATCCGGTGGGTGCCTTCTGAGCAGAATCCCCACATCCTCACC
AAATTCATATGGTAAATCCTGCCGATCGCGCTCAGCTCGGCCTGGAACACTTCCTCGCTC
TGGCTCACGTCCTGCAGCACCTTGACGGCCACCGCCCTGTCGTCGTCCAGGACCCCCTTG
TACACGATCCCCGAACCGCCGTGGCCGATCTCGGTGCGGAACTTCCTGGTTGCTCTCTCC
AGCTCCGAGTAGCTGTATGCGCGGAAATGGCTGGTGATCATCCTGTACCCTTCCTCCACG
GCCAGCAGCTCCGACGGCCTGAAGAGTATTCCTTTCTTGGAGAAGAGCCAGCACCCAAAG
GCTATCACAAACACCTCGATCACGAAGAATGCAGACAGGAATCCGTAGAAGTAGAACCAT
AGCGACTTGCCCTGACTGCTGCTCGTTCTGGCTGTACTGGATACGTTGAGCACGAACTCC
GGCTGTAAGCCTGCGCCTTCGCATCCGGGAATGTCCTCCTCGGTGGCGAGGCCACCGGTG
CCATCGGTCTGCCACTGATGGACGCGCACCTCCGGCACATCGAAACCGGCGGGGACCTTG
AGGTACGCCGTGCCGGGCAGGCCGGGGAACGTCCTGCCGTTGAACATGAGGCTCTTGGGG
TAGCACTCCCCTTTCCCCTGCTTGTACTGGAACACGACGCACGACGGCTCGTTGACGCAC
TGCGCCCGACAGGCGTCCAGGGACAGGAACTCGCTGTTGTTGAGGTCGAAGCCCCAGAAG
TCGGTGTGCGGAAGCTCCACGAACTTCACCTGGTCACGGCCTATGCCGGTGGAGTTTCTG
AACGTCGGCCGGCACCCTCTGCTCCAATCGCTCCTGTCGGCGCGCTCGTGCCCGGGGGCG
CAGACGCAGGACGGCGAAGGCGTGTAGAGGCACAGCGCGTTGGCTCCGCACACCCCGTGG
ATGGTGCAGGGGTTAGGGAATGCCATCCAGGACACCGTCCATGTCTCCCCGCGGGTGTCC
AGGCTGTACATCCTGAGGTTGCCGTCGGTGTCCAGCGTGAGCCTCCTGCTGACTCCGGCG
ACGCCGAGATCGGCGGCGTCGAAGGTGGCGTTGTCGCTGGCCAGGAAATGGCCCGAGGAA
TCGAAGTCGGCCTGGCGGCTGAAATTGTAGATCTTGCGGCTGTTCTGCCAGTAGCTGAAG
TAGGGGTTGGGCCAGTAGATGCTGGACACCTCGCCGCCGTCGTCGTACACCAGCGAGAGC
ATGGCGTAGTCGCTGAACCGGAATCCGTAGTGCCCCGCCTCGAGGAGCCTGCCGGAGGAG
ACGAGGCCGTTCAGGCCGACGCTCTGGTCGGGGAGCAGGGTGTCCGTGGGGTGGTCGAAG
CTCTGCCATAGGACGCGTTCCAGGTCGTCCTCGACTGCGAGGTTGCCGGTGTCTCGGAGC
CTCGCCCGGGCGGCGCCGTCTCCGGCGGTGGAGTTCCAGACGACCTCGCCGTGG
>Locus_102_Transcript_3/6_Confidence_0.667_Length_965
ACAGCCTTGACATTGATGCTAGCAATGGAAACTGCCTAGAAGCACATGCATTTCTTCAAC
TGCTTGCCACATTTGGTATTTTTGCTGAATTCAATGAAGACGAGCTGTGCAAACTACTTC
CCTCTGTCAGTCGACGTCGTCAAACACCTGAACTCTGCCGGTTGCTTGGGTTGTCACAAA
AGATGCCAGGTGTGATTGGAGTTCTGGTGGATAGCGCTAGGCCAATTGATGCAATTAATT
TGGCCTATGCTTTTGGGCTCACTGAACAGTTTGAGCCAGTGCAGTTGCTGAAAGCATATC
TGAGGGAGGTCAAGAAGGTGTCTCATGCCAAGAACGGAAAAATGTCTCCTGGAGCACAGA
ATGAGATGAATGAACGCGAGCTGTCTGCACTGAAAGCTGTCATCAAGTGTATCGAGGAGC
ACAAACTGGAGGAGCAATATCCTGTGGATCCACTTCAGAAAAGGGTTGTTCAGCTGGAGA
AAGCCAAGGCAGACAAGAGGAGGGCTGTTGAAGCCGCAAAGCCTCAGTCCAAGAGGCCTC
GTGCGAACGGTTCAGTGTACGCACCCCGTGTTACCAGCTTCCCTGAGAAGAGCTTCTACC
AGGCGACCCCAGAGAGGCACCCATACCCTTACGAAAGGCAGTTTGTGTATGGGGCCGAGG
CCCATCACCATCCTACCATGATCAACGCAGCGGCAGCTCCCTACACCATCGCACCTGCAC
ACACGCCGTACTATGGTAACGGGTACCCAATGCAGTACCAGGTACCATACATCCACTAAT
GGGGAAGAGCTGGGCTCTTTCCTAACTATCTCTAGCTTTTTAACCTTCTGCTATGTCGTA
GTTGTATCAGTCTTCGCTAGCTAGTCTGCCTAGCTGAAAATAGTCGGACCACTCGCTTGT
GTGTGTGTGTGCTATGAGTGGCTATTGTGAAAATCTGTTAATTCTATGTCACGACTTATG
ACATA
>Locus_103_Transcript_1/3_Confidence_0.600_Length_895
CCCCAGCCCAGTAGGAGTAGGAGGGGACTCCCGTCGCCGACCGCTCGCTCGCTCCTCGCG
GGTTTATAAAGAGGGACGGGACGCCGATCGGATCCCCCACCCCACCAACCAGTCAGATTC
ACATCGCCCACCACCACCACCCCTCTCGGATTCTCAGGTCGGGATCTGCGCGGCGCCCCT
CTCGAATCCCAGACCCGACCCGGCGAAGAAGCAGAGGAGAAGACGATGGCGAAGGAGGCG
CTGACCCTGGCGGAGGTCTCCAAGCACAACACCAAGGACGACTGCTGGCTCATCATCGCC
GGCAAGGTATACGATGTGACAAAGTTTTTGGAGGACCACCCTGGAGGTGACGACGTTCTC
TTGTCCTCAACTGCCAAGGATGCGACCGATGACTTTGAGGATGTCGGCCACAGCACGACT
GCCCGTGCGATGCTGGATGAGTACTATATTGGTGATGTGGACGCGTCCACGATACCTACC
CAGACGAAGTACACCCCGCCGAAGCAGCCACACTACAACCAGGACAAGACCCCCGAGTTC
ATCATCAAGATCCTCCAGTTCCTTGTCCCCCTGGCCATCCTTGGCCTGGCCGTCGCCGTT
AGGATGTACACCAAGTCGGAGTCGGCTTAGTTAGCCGGTGCCATTTGTTCTCGAGAAACT
GATTGAAGGTGTCGGAATAAGTTAGCAGTTTGCTGCGTGATAAATTCATTGAGATGTAGC
CTGTGTCCTGAGTTGTTTGAACATTGCCGAGGATTTTGTAGTGAAAACTGAAGTCGACGG
GATTCCAGGTTTTTCTATATATTTGTTGTCGATGGCTTCTGTTTAGTATCTGATGTATGC
CTTGTTGTACTTCCATTATTGTGGCGGCATGCAATTTTGCGAGTTTCCTTGTCTG
>Locus_104_Transcript_1/2_Confidence_1.000_Length_610
TCCACTCCACTGCTCTCTCGGAACCGGCCAAGGAAAAAATCACGCCTTCCCTTCCGTTCC
GTTCGGGCTCCGGCGTCACGCCCCTCCTCCGGCCGCTATAAAGCGCGCCGGGTCTCGATC
CCCGCGGAAAATGGTACTACCCTCCGCCGCCCTCCGCCGCGACGATGCTCTGCCTCACCT
CGATGCCGTCTCCCCTGCCGCGCCCTTCTCCCGCCGCTGACCGGCCGGGCCCCGGGATCT
CGGGTGGCGCCGGCGCCGGCAATGTGCGGCTGAGCAGCGTCCTGGTGCCGTCCGTCCCGT
CCTCTCTCCGCTGGTCCTGGCCACGCAAGGCCAAGAGCAAGTTTTCTGTCCCTGTAACCA
CGCAAGGAACCGAAACCATGGCAACAGGCGGAGATGGTCTCAGCGACCTTCCCATATACG
AGCTGGATCCGAAGTTGGCCGCATTCAGTGACCACTTCGACTATCGGATGAAAAGATATC
TGGACCAGAAACAATCGATTGACAAACATGAGGGAGGCCTTGAAGAATTTGCTAAAGGCT
ACTTGAAGTTTGGGATCAATACCAAAGGTGATGTATCTGTGTACCGTGAATGGGCTCCAG
CTGCAGTGGA
>Locus_106_Transcript_2/5_Confidence_0.667_Length_3276
CAGCCCTACTTCTGTTTTTTGAAAATACAAAGTAGCTCCTCTACGAAACATCGCCTCAAT
CCTTAGTTACCCCAAACACACGCCGACACACATTACAAACAGGTTACCAAGTGTTCCCGG
TCTAACACCATGTTCAGGCAAAGAGGGTGCACAGGGAGATGCTTGTTTCAATCACCTCCC
CGTTCTCCTGTCCTTTTCCCGGTCTCTGCTCCTATCGTAGTGATCATCCTTCCCTCGGCC
TGAACTCTTTTCACGGGCCCGGTCTCTCCCAACATCAGTGCCATGCACTCTTCCTCTACT
GCGATTGTACTCTCGATCTCTATCCAGTGATGACTTCCTTGAAGGACTACGGCTCCTAGT
TGGGCTGCGAGACCGCTTCCTGGAAGAATCACGTGCATCGCTGCTCCTTTCTTTCCGCTC
CAGTGATATTTTCTCAGAAGACCGCCTGTTGTTTGCACCATCCATTGAAGAAGATAAACC
ATACTCTGACTGAAGACGCCTGCGGTGGCTAGCGACCTTCCCCTCTATCTCATCCGTGTT
GTGCAAACCCTTCTCCTCAAGAGATTCACGATACTGCATTACAGCAATCTCAACCTGCCT
CAGTTTCTGCCTATGTTCTTCATCAACAATTTTATCTGGATGATGGATTGCATGATCTGT
ACTAATTTCTGATGCGTCAGCTTTCCCAGGATCACCAGCACCATCACTTCCAGATGAATA
GCTTAATCCCAATCCCTGGCCATCCTTTCTATCCTCGTAGTCGTCACTATCGTCTTCACG
GTTCCATTTAGAAGCTGGCAAAATGGGATCAACTTTCTGCTTCTTACTTGGAACTTGTTC
AGGTTCAGCATTTGCATGCTGTCTAGAGCGTCTTTGTCCTGTTTCCATACCATGACGAGA
GAGCCCCAGCATGTCTGATTCCGCCTTACCGGTACCTTCTCCAAGTTTCGAAACACTACG
AGTGTTCAAACTGATATCCTCTCTTTCGGTTCCGTGAGGGTCTCCTTGTACATATTTCAG
GTGAACGTCTTTCTGATACACTTGCTCCTTCTCAGCCTCCTCCAAGCTGAGCAGCCTGGC
AACCATCATCTCTTTACCACCACATAGTGAGAGGCCATTATGTCTACAACGACGTTCCAG
TTCAGCAAATGGAAGCCCTAACAGCTCCTTTGTCGCCGCTGCCTTTCCTGTTGCCAGGGC
ACCATCTTCATCAAGCCTAAATCCATTCTTATCATCCTCAGAGCTAGTTTTCTTTTCAAT
TTCAGGTGCATCACCACATAGAGAGTGAAACAAGGTGACTCCAGAGTTGCCTGATCTAAG
AAAGGTAGCTTTCAGCCCATTCAGATATGCATCAGAAAACAGGAACCAGTCTGCCCATAC
TTGTAGAACTTTCAAAACCCTCTCCTTCAGAGCTTCAGCAGTGATCCTTCCTGTGATACT
GCGATACAAGTCATTGAAGCTCTCCATGACATCAGGTATAGCAGCCTCAAACTTGGTTCG
AAATGCAGAGGCATTCTTCACAGGAGCACTACTATTATGAAGGATGTCAGATACTAGCAT
AAGCCGCGCAACCTTTGTTGGGATAGGTGTCTCCTTGAGTGTCAACGATTCTGCAAGAAC
CTCAACAATCTCTCCAGCAGCATCAGCATTATCCAATGCAAATCCCATAGCTGCCTTTAT
TTGACTCCTCTCCAATGTCAATGCACGTAGCATGTCCTCAAATTCATCACGCTGTGTATC
AGTCAATGTACGCTCCACTTCAACACGCCTGCTTCTACCAGCCGCAAAAGTAGATTCCTT
TTCACGATCAGGGCTTCTAGTGGATGGCAAAGTAGGTGGAACCCATCTTCCACTTCCTGT
AATCATGATAAATGGTTCTGTTCGCCACCGTTGTAAAGTATCACCCTGAGCGAATGAGTA
TAACCGCCAAACATAGTATGTGTGTTCTTTTGATTTAAGATCAAACAAGAAGCTAAATAA
TGGTTTTCCACGTCCTCTTTCCATTACAGCTTGTTCAAAAGCACATCCACCATCAAGTAC
ATGCAGAGCCATCGTGTCAATCACATGCCGAAGATGTGAATCCTCTGGTGGAGCAACCAT
TATATCAGGAACATTTGGAGTAAGGACCAGCTCGGACGTCTGTGGTGTAACAGATGCAAC
AGGTGGACCTCCAGGACCAGATATGATGACACTACTACCCTCCTTGCTTCTGATTGCCAT
ATGTCCTGGAGGAGGAGCAGGCAGTGCTTGTGATGGAAGAGCAACAGATTTGCCCCACCC
AATCTTCAGCTCGTAGTCGTACACAACAACACCTTGCATTTCATCCTTGGCTGCTTGTCC
TTCTGCTCTATTCATGAATGCAACAAACCCACAATGCCTTTGCCTTTTGCGTTCTTCTTC
TGTTCGAGGCCACATGATCTTGACGCTCGCAATAGGTCCAAATCGACCAAATGTTCTCAA
AAGAAAATTCTCATCCACCTTAGGAGAGAGATTGCCAACATATAAGTTTGTGGTTTGCGG
ATCCCCGTCATCAAATGAACCTGGTAATCTCCCAGTGGGATCAAATTCATCTGGTAGTTC
ATCAAAACGGCTGGAGTGCACGGAGGTGTCACCGTGTCGGCCACCACGTTCTTGATTACG
CTTTTCTCGAAGCTCTTTCTCCAACCTGAGTTCCTCCATAACGGTATCTATTGCCCGTGG
CTTCCCTTTTTCCTTTTCCTTTGGCCGCTCATCTTCCTTCTTTTTCTCTGGCTCTCTCCC
AAATGATGGTGGCAAAAAAGAAGGAACATACCTACTGCCCTTCTTTGGAACAGACTCCCT
ATCTTTGGACTTTCCACCTTCAGAATCAGCTCTCAGCTTGGCATTGGGATCAATCACACC
CCCTCGGACAAACTTTGAGCCAGATGTGCTTTCACCCTCAAATGACTGGGCAAACTCCAA
ATATACTCGTGCTGCTTCATCTTCCTCCCTCTTCCTCCTTGCCTCCTCTTTCTCCTTATG
CCGATTGAAGGGAACTTTCTTTGAACTCATCTGGACACAAGCCACAGAGAGAAGGAGTCG
GCCTGGATGGATCTCTCCTGTCTGCTTCGCTCCACGCTAGGATTGGTGGCGGTGGCACGA
CTTCGCTGGAAAGGAATCTAGGGCGCTTCTTCTACAGCGCCGGGAGGGTTTGGCGGCTGC
CGGAATCGGGAGCCGGCCACGACAGGGGAACCGGGAAGGGGGCTGGGAGACCGGGCTAGG
GTCTTCCCGTACACTAGTCAGGAGCGTGATGCTGGC
>Locus_107_Transcript_1/4_Confidence_0.692_Length_1010
TACAAAATCCAAGAGAATTCCAATCCTCCCCTTTTGTTGTTGCTGATACTTCTCACGGTA
TCGCTGTACCGCCACAGCATGGGAAAGGATGAGATGATGCGTGACAAGGTACGGCTCTGT
CCTGGAGTCGCCTCCTGCAGCACACTTAGAACACCTCCCCGGTGCATGGAAGCCATTGTC
ATACCCCAAAGCAGCGACAACCCTCGGCTCGTTGAAGGTAAACCAGTTCTTCACCCTGTC
TCCGAACACCTTGAAGCAGAACTCGGCGTAGTCCGCAAACGCTCCCACAATCTTTGGGCT
CAGCCAGCCTAGGTACTGCTTATGAAATGTCAGTGGGAGGTCATAGTGGTACAAGTTCGC
GTATGGTGTGATGCCTTGCTGAAGCATGTAATCTATGAGCCTGTTGTAGTAGTCCACTCC
TTCCTGGTTCACCTTCCCGGTTCCATCTGGGAAAATCCTGGACCAGGAGATGGAGAATCT
GTAGGCGTCGAAGCCCATGTTCTTCATTATGCCCACATCTTCCTTGTACCTATGGTACTC
GTCCACCGTCACATCGGCGGTGCCGTTGCCAGCGATCGTCCCAGGTATGGCTATGAAGGC
GTCCCAGATGCTAGGCCCCCGGCCTCCCTTCTTGGCCATCCCCTCCACCTGGTACGCCGA
CGCGGCCGTCCCGAACACGAACCCCGCCGGGAACCCGTGCCGGCTCAGCCCGCCGGTGTC
CTGGATCTCCGGGCTGAGCCGGTCGCATTGCGCCGCCGGCAGCACCACCGCTAGTAGTAT
CAGCAGCAGCGCCGCGGACTTCATGTCTGCCGTCTGCGTGAGGACGGCAGAGGGGAAGCA
GGAAGGACGGGGACACAAGCCTTGCTATGCGTGCGGTCTGCGGTGCGGGGCTTTATAAAG
GAAGGAGGAGAGGGAGGAGTACAAACAAGCTGATTGATCGTCTTCGCTGCATTCTCCCCC
CTGTCGCCCGGTTCAGTGGTTCAGTTTCGAGCAGAGGATGTCTGTCACGA
>Locus_109_Transcript_4/5_Confidence_0.538_Length_1187
CGACGCACCACCACCACCTGCTCCTCCTTCCCGGCGGCCTCGCTCCGCAACCGCAAGGTC
AACGGGTCGCGCGATCGATGGGTCTGGGACTAATCAGAGCGCCCTTCCTTCTCCTCGCCC
TGCTGCTCGTCAGCCTGGGAGCTGCACAAGCCCGGAGAACAGTTTTTCTTCATATCGAGA
AGGAGGACCCAGACTACGGTCAAATTTCCAAGGAGGAATTAACTTCGAGCAAAATTCCTG
TGCATGTTGACAGGGGTATCCCACTATGCTCTGCGTGTCAGAACTTCACAACTGAAGCTC
TTAGCTATGTTAGTGAGAAACAGTCACAGGATAAGGTGATGCAGGTCCTTCATGATGCCT
GCTCTCAGACATTATCACTGGAAAAGAAGTGTGTTGAGTTGGTGGACTACTATGCACCTC
TCATCTTTGCAAAGATCGCGGAGATCAAGCCAGACCAGTTGTGCAAACAATATGGCCTCT
GCAACTCTCTTCTGTCTGGTGTGAGAAGTGAGAGTACATGTGCGCTTTGCCACCGCGTCT
TGGATGAAGTTGAGTCCAAACTGAAAGATCCTGATTCCGAGTTTGAGATAATTCAACTTC
TCCTAAAGGAATGCAATAAGCTTGAAGGTCATGTGCAGCAGTGCAAAAGATTGGTCCTGC
AATACATCCCTCTCATTCTGGTCAATGGAGAGAAGTTCCTTGAGAAGAATGATATATGCA
CGATCCTTAAAGCCTGTGACGCCGGCAAAAAGAAGATGGTCGGATCATCTTCTGAAGGGG
GATTGCTGAGCGATGCATGATGGTAGGAAGGTTACACCAAGCCGTGTAAACTTGGCACGG
TCCGAACGCGCAAGTTCTTGTTGTACATAAGGATAAGGGTTTAAAATTTTAATTGCCTTT
TTTGTCTCGTGTTGCTCCTGCATTCCTTTGGACGCCTTGTGTATTATGAACGAGCGTTAT
GAATAGGCAGTACTCTGTCTAGTCAACTTGGTGTTTATACATAGATCTATACTAGTATCA
TCTCAATTCAATCTAGTAAATATATGAAGCTATGTTGTAAGTACTTGTTACTCTGTCAGT
GATTAATTTGTACTTACATCTGCCTACCATAATGGTCTTGAGTCATATGGCTTGTTCTGG
TGATCAGATTTCAGTACTACTGTCTTCTTAACAATATTTGATCTTGG
>Locus_110_Transcript_1/1_Confidence_1.000_Length_765
TGGGCAACGGCAAATCAGCGTTATGTTGCAAACAAAAGCCAAAGAAATGGGCATCGTCAT
CATCTTAGGGCTACAGCTGAGTCAAGATTGGCATCCAGCTCAAAACAGAGATGTTGAATG
AGAAAGACTCTTGAGTAAATGCTATTCACCCATACAAACTCTCTGGGTACAATAAACATG
GGAGATCAGGAACTTGGTTTGCTGGCTTTTCTCCTTATTTCTCAAGAAGATGATCGCTGG
GGGTAGTAAAAGTCTCAGGGGCTGGCTACTACTCGGATATGGGGCACGCACCCTCGAAAG
CTTCCTGCTCCTTGCGACAGAAGTCGAATTCGTTCGTGTAGTAGTACATGCAGCCCGCGT
AGGCGTCCATCTCCTTGGGGCACTTTTGGTGGAGTTCTTTCAAGAGGTTGAAGACGCAGC
GCGTGACCTGGCGGCCCTTTTCGAGGCACTTCTCGGGGTTGGGATCCTTCTTCTTGCAGT
TGAGGAAGGCCACGTTCTCCGGCCGGCACCGCACGGCGATGTGCTTGGACGCCGCCATCA
GCACCGAAGACGTCGGGATCGGCTCCCCCGAGGCGTCCACCGGCGTGGTGCTAGCTGACA
TCTCTGCAGGCGTAGGGGGGGCTCGCCGTGGAGATCTGGGAGGAGGAGGGGGTCAGAGGG
CCAAAGGGAGGACCGGAGATGGAGAGGAGAGGCTGGGGGCCGGAGGAGGAGGTGAGTTCC
TCACTCCTGTGTGTGTGGGTGTGCGCGCGGTTCGTGGGCTTTGGA
>Locus_111_Transcript_3/3_Confidence_0.571_Length_1969
CCAAAACAAGACAATTTTTACATACGCGGAGTTCCACCACATGTTTTCATTTGTTTGTCT
GAAGCAATTAGCCTCCCTCCACTTTGTTTGCAGAACTAGTGAACATTGCAGAAATATACA
ACCCCAAATTCCTTTCTCAAGTAGGCATCTCACACATCGTTTCAGTTCAAAACGCCAACC
TCAATCTTATCTCGCTATATAGCCAAAATTTTAGTCAGTTCAAAACGAATGGTTGAATTC
ACAGCAACGGGATCATGCTAACACCAACAATTATTCTCAATCAGCACTCTATACGGACAG
CACCGCTTTGTGTCGATATGAACTTGGGCTTCCTCATCACTTGCTCCAAGCACTGGATTG
TATCCCCAACCTGGAAGTCATCACAATCCTCAATCACCAACCCACAGTCGTCACCCTTGT
CGAGCTTGTCAGCATCCTGCTTCTCTCGCTTCAGAGAAGCGCATGGACCCTCAAAGACAA
CATCTCCACTTCTCAACAGTCTCATGGTTCCAGATCTGATAAAGTGCCCATCTGTTATCC
GGCAGCCAGCAATCTTGATGTCTGGCCCTTTTGACTTGCTACGCCCTTTCAGCTCGAATA
TATTCAAAATCTCAGCCTCTCCTGAAATTTGGATTTCAGCAGTCCCTGGTGCCTTCTCCA
CAATCAGCCTTCCCATTTCCTCAAGTAGATGGTAAATCACCTTGTGCAGCAAGATCTTTA
TGTTGGCTTGTGTTGCCCCTTGAGTGATTGCACTTGGTGGATTGCGAACGTTGAAACCAA
CTATGTATGCTCGGCATGCTTGCGCCAGATCAATGTCATGCTCACTTACTGGGCCGACAC
CAACATGAACAATATTCACAAACACCTGTGGACTATTAAGACTTCTTAAGGCGTCTGTAA
CTGCTTGAACACTGCCCTGTACATCAGCTTTGACAATAATGGCCATCTCAACTCTTTCAG
GAGTCTCATCTCCAATTTCTGCCTCCTCTGTCATGTCCTCATCAATCTTCCGAAGCCTAT
CTTTCTCCTGTTTCTTCTTCCGCCCTTGACTAAGCATTCTTGCTCTTTCCTCCGAGTCAA
CAACCACTACATCATCCCCAGCCATTGGAAGGCCCCTTAGCCCCTCAATCTCGATAGGCA
TTGCGGGTTTTGCAGACTCTGTTACTTTCCCTGCGGTGTCTCTAAGTGATCTAATTCTTC
CCCACTCTGCTCCCACAACAATGTATTGTCCACTCACCAATGTGCCAGACTTAACTATAG
CTGTTGCAAGCGGTCCCCTGCCCCTGTCCACCCTTGCCTCCACCACAAAAGCTTGAGCAG
GCCCGTCTGTTCTGGCTTTTAGGTCCATCATCTCAGCCTGAAGAAATAAAGCCTCTTCCA
ATTTATCCAAACCAAGTTTTGATAATGCAGAAATTTCAACAACCTGTACATCACCACCCA
TATCCTCCAAAAGCAACCCTTCCGAACCAAGCTGAATTCTGACCCTCTCAGGATCAGCTC
CAGATTTGTCGCATTTGTTTATGGCAACTACAATGGGAACATTTGCTACTTTTGCATGCG
AAATAGCTTCAAGGGTTTGAGGCATCACCCCATCATCCGCTGCAACCACAAGCACTACGA
TATCTGTGACAGCTGCACCTCTGGCCCGCATAGCGCTAAATGCAGCATGCCCTGGTGTAT
CAAGAAATGTGATAGAGGCTCCAGATTGCATCTCAACAACGAAGGCACCTATATGCTGAG
TGATCCCGCCAGCTTCCTTAGCTGCAACAGATGTTTGCCGTAGGGAATCCAGAAGCGATG
TTTTACCATGATCAACATGACCCATAACTGTTACAACAGCAGGCCGTGGTTCAACCACGC
CATCACCTGTGTGCATTCTTCTGATATTAACACCAATTTCCATAGCAACTAACTCAGCGA
GATCAATGCTGATAGAGTCAAATTCTGATTCAACCCTTTCACCAAGATC
>Locus_112_Transcript_1/7_Confidence_0.684_Length_1600
CTTGTTCCCTCCCCATGGAGCTTGAACCAAAGTTGGTTGAGAGCAGTTTATCCAAACAAT
GCCCGATTGAATAACCTTTGCAATGCGCTCACACCTCTCTAGATCATCAGAAATCACTCC
ACCAGCCAAGCCGTAGTGGGTATCATTTGCAAGCTCTACAGCTTCGCTCTCTGTCTTGAA
CACTTTAACACAGATGACTGGTCCAAAGACTTCCTCTCGCCAAATTTGCATTGATGTGCT
AACATCTGTTATAATTGTGGGCTCGATAAAAAACCCTTTCCTGAGATGCTTTGGCCGGTC
ACCGCCATACAAAATTGTGGCACCTTCAGCTCTTGCTGTCGAGACAAACTTCTTAATCTT
TTCATACTGCCCTTCACTGACAACTGATCCCAGCCTGCAACCTTCTTCCAGTGGATCTGA
GATTTTTATCTTCTTTGTCCATTCGACTAATCTAGCTAAAAATGTCTCCGCAATTTTCTC
ATGGAGAAGTAGACGAGAAGTTGCACTGCAAACTTGACCGCCATTGAAAAAACAGCCAAA
CATGGCCCATTCGACAGCTTTGTCAATGTCAGCAACATCATCAAAGATAATAAGAGGACT
TTTGCCGCCAAGCTCTAATGAAACAGGCTTAACCATTTGGGCAGCAGCGGTCATTATCCT
CTTACCAGTTTCGGTACTTCCAGTAAAAGCAACCTTATCCACATGGGGATGTGAAGCTAT
TGGAGCACCTGCGTCAGGTCCTAGACCAGTAATTATGTTCAAGACTCCTGAAGGTAGTCC
TATTTCTTCACATATCACACCGAGCTCTAAACAAGTTAGAGAAGCCAACTCAGATGGCTT
TAGCACAGCTGTACACCCAGCAGCAAGGGAAGGTGCAACCTTCCAAGTAGCCATCAACAG
AGGATAGTTCCAGGGAGTGATGAGTCCAACAACCCCAATGGGTTCTTTGAGAATATAGGA
CTTGAAATTGTCAACAGGCAGAGAGATTGGTGCATGTTGCTTCCCATCTAAGGCTTCTGC
CAGACCAGCATAGTACTCAAAGCATGCAGCGACATCCTCCATGTCGGCAACTGCTTCGTC
CTTGGGCTTTCCGGAATCAAGTGTCTCCAGCAATGCCAGATAAGATATCTTTTCTTTAAT
CTTAGCAGCGATCGCGTTCAGATACTTGGCCCGCACCGCCCCGGAAGCGCGCGACCAGCC
GTTCCCGCCGTCGCGCGTGAACGCGTCCCTCGCCGCCGCGACGGCGAGATCGACATCCTC
CGCCGTGGCCGCCGGGATGTCACCGATGGTGTCCTCGGTGGCCGGGTTGATGACGGGGAT
GCGGCGGCCGAGGGTCGGCTCGCGCCACCCTCCGCCGATGAAGAGGCCGCGGCGGGGGAT
CGCCGGGGGCGCGGCCATGGGTGCTTCGGCGAGGTGCGTGGTGGGGGACTGGTGGTGGTG
GTGCCGTACCGGAGCAGGAGTATGGTATTGGGGGCCGGAGTAGGAGTACGCTGTGCTGCG
GTGGCTCTGCCTGCTGCTTTTTGTTGCCTTTTAGGCGAAGCGAGGCGGAGCACGTTTTCT
GGTGATCCCGGCGATCTCAATCGGCAAAGCCGGAATCGTG
>Locus_113_Transcript_2/4_Confidence_0.625_Length_1376
TGCAGGTCCAAGAAGCCAGCAGCTACCGCCCACCTTCCGATTTCCAGGAGAGCGCAGAGA
AGAGCAGATCGCACTCGGTGAAGCTTCGATGGCCATGAAGGTTTTAAGAGAGCTGGGGAG
GAAGAGGAGCGGAGCAGCGGGGATCAGAGGCTTCGCCGACGGCGCCGCTGCTGCGCCTGC
GGTGGCGGTGGCGGAGAGGAGAGAGGGCGGCGGAGGAGGAGGGGAGACAAAGGCGGTGAA
CCTGTTCACGGCCGTCAACCAGGCCCTCCACATCGCGCTCGACACCGATCCAAGATCTTA
TGTCTTCGGAGAAGATGTAGGTTTTGGAGGTGTATTTCGCTGCACATCAGGGCTCGCTGA
TCGGTTTGGCAAAAATAGAGTATTCAATACACCATTGTGTGAACAGGGTATTGCGGGATT
TGCTATTGGCTTAGCAGCAATGGGCAACAGAGCTATTGCTGAAATCCAATTTGCAGATTA
TATCTTTCCAGCATTTGATCAGATCGTCAACGAAGCAGCTAAATTCAGATATCGAAGTGG
AAATGAATTTAACTGTGGAGGTTTAACAATTCGATCTCCATATGGCGCTGTTGGACATGG
TGGTCACTACCATTCTCAGTCCCCAGAGGCTTTCTTCTGCCATGTTCCTGGCCTAAAGGT
TGTCATACCTCGAAGCCCGCGTGAGGCCAAGGGACTGTTGTTAGCCAGCATCCGTGACCC
AAACCCGGTCATCTTTTTCGAGCCAAAGTGGCTGTACCGTTTATCTGTTGAAGAAGTTCC
TGAGGGGGACTACATGCTGCCTTTATCTCAGGCGGAAGTGATTCGCAAAGGAAGTGACAT
AACACTTATTGGTTGGGGAGCTCAACTTGCAGTGCTGGAACAAGCATGTGAAGATGCTGC
AACGGACGGGATTTCTTGCGAGCTCATAGATCTAAGAACACTGATTCCATGGGACAAGGA
AACAGTGGAGGCCTCTGTCAGCAAGACCGGAAAGCTTCTTATTAGTCATGAGGCCCCAAT
TACCGGAGGTTTTGGTGCCGAAATCGCTGCATCGATTGCCGAGCGCTGCTTCCTGAGGTT
AGAAGCGCCCGTCGCGAGGGTCTGCGGCCTGGACACCCCTTTTCCTCTTGTTTATGAACC
ATTCTACATGCCCACAAAGAACAAGATCCTGGATGCTATTAAAGCAACTGTAAATTACTG
AGGTGCAGGAGCAATCTGGTGCTGCTTGTATGTTGCACATTGATAGCAGAGACAGCAAAC
ATTGTGTGTATATGTGATTGTGTATATTGCTGGTGTGTGGCCCCTGAATGCAAGTCCACA
GACCAGTTCATTCGATATAACACAAATAAAAATGCATAATTTTAGATGATTACTAG
>Locus_114_Transcript_1/2_Confidence_1.000_Length_456
CGCCCCGAACCAGATCTTCAAGATCTTCTGCCGCGCGTCCGAGGACTACTGCCTCGCCGT
CCGCGAGGGCGAGGTGGTGCTCGCGCCCGTGAACCCCAAGGACGACACCCAGCACTGGCT
TAAGGACATGCGGTTCAGCACCACCGTGAAGGACGAGGAGGGCATGCCGGCGTTCGCGCT
GGTCAACAAGGGCACCGGCCTCGCCGTCAAGCACTCCATCGGCCAGTCCCACCCCGTGAA
GCTGGTGCCGTTCAACCCGGCGTACGAGGACGCGTCGGTGCTGTGGACGGAGAGCAAGGA
CATGGGCAAGGGGTTCCGCTGCATCCGCATGGTGAACAACAGCCGCCTCAACTTCGACGC
CCTCAACGGCGACAAGGACCACGGCGGCGTGCACGACGGCACCACCGTCGTGCTCTGGGA
GTGGTGCAAGGGGGACAACCAGTGCTGGAAGATCCT
>Locus_115_Transcript_1/1_Confidence_1.000_Length_621
CCAATCAGCACACAATTCAATAGGTAACCGACCAAGGAGTTACAATCCATACACGGTGCA
ATGTCCCAACACCGACGATGAGACTAAAGAGAGAGCGAACCCATTTACAAGAGATGTACA
CGGGCCAGCAAAGTTTAAGCCTTCCTTCTGCGCTTCTTTCCGGTTCCAGTTGATGATGCT
TTGACTGATGCTTCCTGCTCCACTTCAGGTTCAGGTGCCTCTTCTTCTTTCTCCTTCCGC
TTCTCTTTCACAGATCCAACCACAGCCGCGGGAGTAGCAGGAGATTTTGGTTTACGGCCA
GGCCTACCTTTGACAGGTACATCACCGGATTTGCTTTCATCTTTCAAATCCTTGCCCTTG
ATGCTAACTTCCTTTGGTTTGCTGCTGTCTTTAGCACCAGCATCATTTGTCTTGTCAGTG
GCTTTGTCCTTGGCTCCCATTTCACCTTCCTTTTTAAGCTCACTGCCAGTTTTAGGCGTC
ACTTTGGCATCCTTGGTAGCAGTTTTCCCCTTCGATTTACTTGAAGTTGCAGAAGACGGT
GTGCCACCATTGTTGGGGCGCCAACCTTTAGGACGGCCCCTTTTCTTTGGAAGCTCCCCT
CCTTCACTTTTTGGAGTTTCT
>Locus_116_Transcript_3/6_Confidence_0.688_Length_2294
TCTCAATCTAGTTCTGCTAAGCATCTTGACTGGAGTTCAGATCTGCAAAGTTCTCATGTG
ACTTCTCCTTTAAATGACATATGGAATTCTTCTGTGGCCACTGATAAATCCCATGTCAGG
ATGCTGGATACTACAGATCAAACATCATCTTCATCTTATGTCCATACTGCTAATACATCA
CATATTTCTTTGTGGAATGATAGAGAAATTAACCGTACTTCCACAAGTGATAATAGATCT
TCTGTTACCATGATGCACGCTGGGCTGTTATCTTCAACGGACAATAATTCTGCCTTGTTG
AATGGACATCAAGAGGGGCTAGGACCTATGTATACACCTGGTATGGTTTCTGAACATTCG
GGCATGAGAAGTCACCAGCATGGACCAGTGGATGCAGCAAGAAATGATAACGTAGGAGGT
TTTGGCAAAGGTATAGGTCGAAATAAGGACGAGGGCAGCATAATATCTGATATATTGTCT
TTGGAGTTTGATCCATGGGATGAATCATATTCAACTGCTAACAATTTTGTTAAGATGCTT
CACAAATCTGAAAAGAATGATGATGCACTTTTCAACGCGCCTTCATGGAAATCAAAAGGC
AGCAGTAATGAGTCTAGATTTTCATTTGCTAGACAGGATAATCAACGGAACTTCCAGGAT
TCGTCTTTCAGAAATTCGGGTAGTGATCAGAATTTCAGCTTGCTATCCCAGAATTCTCAC
GGCAACATTTATCAGAATGGTGCCGTGTTCCAGTCTTCTGAGGAAGAGTTTTCAAAGAGC
AATTCTCTTGCTATGTCGGATATGGCAACTGCTGGCTCTTCAAGGTCTAAAATATCTGCA
CCTCCTGGATTTTCGGCACCAGCGAGAGTTCCCCCTCCTGGTTTCTCATCTCAGGATGGG
TTGAATCCCCCACCTGGATTTTCTTCAGGATTCTCATCTCAGGATATGTTGAATCCTCCT
CATGGATTTCCTTCTGGATTCTCATCTCAGGGTGGATCGAATCCCCCTCATGGATTTTCA
TCTCAGGCTGGATCTAATCCGCCTCATGGATTTTCATCTCAGGCTGGGTCTAATCCACCT
CGTGGGTTTAATTCTGGATTTTCTTCGCAGGACGGATCTAATATCCCTCCTGGCTTTTCT
GCGGGATTTTCATCCCAGAATGGGTCTAACCAGGTCTATGGCTCAACATACTCAGAAACT
CGTCTACTTGATAATCTTTTTGGTAGCCACACCAATCAGTATCAACCACAGATGTCTAGA
CACACAAATGACATTGAATTTATTGATCCTGCTATATTAGCTGTGGGCAAAGGGCGGATG
CCAGGAGTTAGTGATTCAGGGTTGGATCTGAAAAATGCTCCTTTTTCAACACAGTTGCAA
ACATCAAATAATGATCCAAGGCTTCAGTTACTTATGCAACAGAGTATGCCCTCTCATCAA
AATCTCAGATATCCAGACCATGGTCAGGATGCATTCAACTCTATGAATGATAATTATCTG
GCATCCCGACTTCTACCACAGAACAATGGTTCTTTATCCCCTTATGCCCAGATGTCACTC
CAACAACCCAGAAACTCACAGCTTGCAAATGGGCACTGGGATGGCTGGAGTGATTTGAGA
CAGGGGAATAATGTTCCCATGTCGGACATGTCGAGGATGTTATATCCAACTGAAGCTAAC
AACTTTCACATGATGGGTTCAAATGATATGTATAACAGAACCTTTGGACTTTAATTGTAT
AACAGAACCTTTGGACTTTAATTGTCTTGGAAGATGCATATTTGACCTGTCCGCCTCTAA
CCTGTGGCGTGTCTTGTTCTGAAAGTAACTGGTTGCACAGTGCTGTCTAATGAGTGGGCT
TATGAGCTGGTACGTGAGCATTCTATTGGAAGGGTAGTTGATGCAAAATTGCAAATGGAC
CAACATGAACCTGAGTTTTACCAGCCCTTCCAAGCACCAGGTTCCTGTTAAGCGAAGTCA
TACATGAACAGGCGGCCATTGAAGTATATGGATCCATGTTGTTCGGGTGCGAGCAAAGCC
AGCCTGAGAAGTGATGAACTGTTTGACAATTTGTTCTATATTTCACCATCGTAGCTGTGT
AAATGTTTTCTTGCCTTGGGAAAATGGAAGTCCTTTGTACATGATATGTAACTTGCCGCT
GGTAGCTCTTGTGGTGCATAGAATCTCATGTTTTGGTGTGTGGTTTGCTGAGCCAAAAAC
TGAAAGCAAATGACTATCATCTATAGCTCAATTGACATTTGTTTGGCGTCAAATTGAAGG
AAAGTTTTGAGTAC
>Locus_116_Transcript_4/6_Confidence_0.688_Length_2265
TCTCAATCTAGTTCTGCTAAGCATCTTGACTGGAGTTCAGATCTGCAAAGTTCTCATGTG
ACTTCTTTAAATGACATATGGAATTCTTCTGTGGCCACTGATGAATCCCATGTCAGGATG
CTGGATACTATAGATCAAACATCATCATCTTATGTCCATACTGCTAATACATCACATATT
TCTCCGTGGAATGATAGAGAAATTAACCGTACTTCCACAAGTGATAATAGATCTTCTGTT
ACCATGATGCACGCTGGGCTGTTATCTTCAACGGACAATAATTCTGCCTTGTTGAATGGA
CATCAAGAGGGGCTAGGACCTATGTATACACCTGGTATGGTTTCTGAACATTCGGGCATG
AGAAGTCACCAGCATGGACCAGTGGATGCAGCAAGAAATGATAACGTAGGAGGTTTTGGC
AAAGGTATAGGTCGAAATAAGGACGAGGGCAGCATAATATCTGATATATTGTCTTTGGAG
TTTGATCCATGGGATGAATCATATTCAACTGCTAACAATTTTGTTAAGATGCTTCACAAA
TCTGAAAAGAATGATGATGCACTTTTCAACGCGCCTTCATGGAAATCAAAAGGCAGCAGT
AATGAGTCTAGATTTTCATTTGCTAGACAGGATAATCAACGGAACTTCCAGGATTCGTCT
TTCAGAAATTCGGGTAGTGATCAGAATTTCAGCTTGCTATCCCAGAATTCTCACGGCAAC
ATTTATCAGAATGGTGCCGTGTTCCAGTCTTCTGAGGAAGAGTTTTCAAAGAGCAATTCT
CTTGCTATGTCGGATATGGCAACTGCTGGCTCTTCAAGGTCTAAAATATCTGCACCTCCT
GGATTTTCGGCACCAGCGAGAGTTCCCCCTCCTGGTTTCTCATCTCAGGATGGGTTGAAT
CCCCCACCTGGATTTTCTTCAGGATTCTCATCTCAGGATATGTTGAATCCTCCTCATGGA
TTTCCTTCTGGATTCTCATCTCAGGGTGGATCGAATCCCCCTCATGGATTTTCATCTCAG
GCTGGATCTAATCCGCCTCATGGATTTTCATCTCAGGCTGGGTCTAATCCACCTCGTGGG
TTTAATTCTGGATTTTCTTCGCAGGACGGATCTAATATCCCTCCTGGCTTTTCTGCGGGA
TTTTCATCCCAGAATGGGTCTAACCAGGTCTATGGCTCAACATACTCAGAAACTCGTCTA
CTTGATAATCTTTTTGGTAGCCACACCAATCAGTATCAACCACAGATGTCTAGACACACA
AATGACATTGAATTTATTGATCCTGCTATATTAGCTGTGGGCAAAGGGCGGATGCCAGGA
GTTAGTGATTCAGGGTTGGATCTGAAAAATGCTCCTTTTTCAACACAGTTGCAAACATCA
AATAATGATCCAAGGCTTCAGTTACTTATGCAACAGAGTATGCCCTCTCATCAAAATCTC
AGATATCCAGACCATGGTCAGGATGCATTCAACTCTATGAATGATAATTATCTGGCATCC
CGACTTCTACCACAGAACAATGGTTCTTTATCCCCTTATGCCCAGATGTCACTCCAACAA
CCCAGAAACTCACAGCTTGCAAATGGGCACTGGGATGGCTGGAGTGATTTGAGACAGGGG
AATAATGTTCCCATGTCGGACATGTCGAGGATGTTATATCCAACTGAAGCTAACAACTTT
CACATGATGGGTTCAAATGATATGTATAACAGAACCTTTGGACTTTAGTTGTCTTGGAAG
ATGATGCATATTTGACCTGTCCGCCTCTAACTTGTGGCGTGTCTTGTTCTGAAAGTGACT
GGTTGCACAGTGCTGTCTAATGATTGGGCTTATGAGCTGGTACGTGAGCATTCTATTGGA
AGGGTAGTGCTGCATACATAATTGCAAATAGACCAACCTGAACCTGAGTTTTACCAGCCC
TTCCAAGCACCAGGTTCCTCTTAAGTGAAGTCATACATGAACAGGCGGCCCTTGAAGTAT
GTGGATCCATGTTTGGGTGCGAGCAAAGCCAGCCTGAGAAAGGGATGAACTGTTTGACAT
TTTGTTCTATATTTCACCATCGTAGCTGTGTAAATGTTTTCTTGCCTTGGGAAAATGGAA
GTCCTTTGTACATGATATGTAACTTGCCGCTGGTAGCTCTTGTGGTGCATAGAATCTCAT
GTTTTGGTGTGTGGTTTGCTGAGCCAAAAACTGAAAGCAAATGACTATCATCTATAGCTC
AATTGACATTTGTTTGGCGTCAAATTGAAGGAAAGTTTTGAGTAC
>Locus_117_Transcript_1/1_Confidence_1.000_Length_571
AGCTCGAAGGAGAGGAGCATGAATGTTTCAAGAAGAACATCGAGTCTGCTACCAAGTTTC
TTCTTGGCAAGCTCAAGGACCTTCAGTTCTTTGTTGGTGAGAGCATGCATGATGATGGTG
GCTTGGTGTTTGCCTACTACAAGGATGGAGCCACCGACCCAACCTTCCTCTACTTCGCGC
ATGGCCTCAACGAGATCAAGTGCTAATTGCACTGTATGCTAAAATCTATGCAGTCTTCAG
TATTTTTGGTCTGTTCTATCGTTGTCAGTTAACTCGTCAATGTTGGTGCCGTGACTATGA
GATGTTGAGTGTGTGAAAACTTTTGGATAAGTGTGGTATTTGCTTTGTACCGGGAATCTT
AAAATTGGTATGGCTCAGTATTAATGCGTTCTTAGAACGATACCTCTGCTTTTACCCAAC
TTAGCTGAATCAAAGAGATACTGCCCTGTGAGACCTGTGTTTGTCCTGATTACCTTATTT
GCAGCTTTTTGCTGATGTAGTGTTTGGATGTAAGAATTTAGCCTGGGAATTGTCCATTCG
GAATTTGGAGGCCCAGATTTCAGTGTCCGGC
>Locus_119_Transcript_1/1_Confidence_1.000_Length_1242
TCTGTAACCAACAATCAATCTAGAAAGACTGCAAGCCTCCTTGCATACAGATTATTATTC
TTACATTACAGCTCGAAAAAGGGAACAGAGAAGACTAGTGCACGTTATTCCAAGCTCAAA
TACAACATTTGTCAGTTTGTGAAGTACACTACATCAACTGGCAATGCCATGGGGCAGGCT
ATTGAATAATTATACCTGACTGGCACACTGGCTGTGGCACAGATCCACACCTAAGTAGTC
AGCCACAGCATCTTAGGATGGAGTGCTGCTGGCTGGATGTAATGTCCTCACACCAGAGTT
TCTTGCTTCTCAGATGGCCGCAATTTACTGCCGGTGAATCCCTCAGCAACAAGCTTACTA
ACAGCATCTCTCAGCCTCTCATACTCCTCCTTGACATTGTAAACCTGGTGTGAGATCCTT
ACATACCCAGTCAATGGATCACCATTGTTACCCTTTGCCATCTCTTGCTCTTCAATCCTT
CTGGTATTGTAGTATATTGGCACTTCCACCTTGAAATCCTTCCTCAACATGGTCCGCACT
CTCATTGCATCATCATCACTCTCAATGCCAAGACAGTTAGGCATCCCTACCATAACCATG
CTTCCGCACATTTCTGGCGGCGAACCAAGAAACGTCCCCCACGCGTCGGCAAGCATCCTA
CCCATCTCAATCACCTTCTCATGGTTCCGGTTGCGTATCCCCTCAATCCCACCTTCAAAC
CGGTTCACAAAGTCAATAGCTTCAGGAATGACGATCTGGGCACTATAATCCCGTGTGCCA
ATCCATCCACTCTCCATAGGCAGCCCGTTACCATACTCGTGTGAGACCACAGGATGGTGG
AGCTGAGAGGCCATTGGGACCCCCTTACGGGTGTGCAAGAAAGCCACGGCCGGGGGGCAA
AAGAACCACTTGTGGAGGTTGCTAGTGTAGAAATCGGCCCCAATGTCACACACATCTACT
GGGACTTGCCCAATGGAGTGTGCAGCATCAACAAACACCTTGTCGACGCCCTCTTGGCGG
CAGATGGCGACGAGTTCCTTGACTGGAATGACAACACTGGGCATGGAGGTGATGTGGTCA
ACTACCGCGAGCCGAACCCTGCGACCACCAGCCTTGGCAACGGCAAGCGCAGCATGGAAC
TCCGCAATAATGGCGTCAGGTGAAGCCACAGGGAACGGGAGGGGTACCTCGACGACGGTG
GCCCCCGCGCGGGCAACATAGGCGTGGATCGATTTCTTGACT
>Locus_120_Transcript_1/4_Confidence_0.500_Length_207
CCAATTATTACACATACAAACATGCGTCTTTGAGACATCCATGGATCAGACTATTTTATT
GGAGGTAGATCCACACGGAGCACTACGACATGCACGATGGTAGACAATGTCTACCACATT
TCATCGGAGAGGAGCGCAGCTCCGGTGCATGGCCCGCTCTGGCAGCCGGCGCCACAGGAG
TCGCCTCCGACGCCGCAGTATCCCCAC
>Locus_121_Transcript_1/1_Confidence_1.000_Length_107
AGAAGTCTGGCTGGGATGGTACCATCCCAGACAGACTTCTCAGCAGCAGCAAGAGCAAGG
GTGGTACCATCCCAGCCAGACTTCTCAGCAGCAGCAAGAGCAAGGGT
>Locus_122_Transcript_1/2_Confidence_1.000_Length_289
GCTCTCGCTCGCGGTGGATGGAACTCAGAAGGTTTTCTTTCTCATCCACCAAACTAGGTA
AGAAAGAAAACCTTCTGAGTTCCATCCACCGCGAGCGAGAGCTTCCAACATGATCATGAA
GTCTCTCGCACTGGGCCTGCTGGTCCTTGCATGTGCAGCAGTGACCGCACTCGGCTGCAG
CGGCAGTAGTCGGTGCCCGGGCAACCAATGTTGCAGCAAGTATGGGTATTGTGGCCTTGG
AGGCGACTACTGCGGGGCCGGCTGCCAGAGCGGCCCGTGCTATGGTAAA
>Locus_122_Transcript_2/2_Confidence_1.000_Length_265
CATTGGTTTCCGGGGCATCGACTGCTGCTGCTGCATGCATTGCCGGGAACGATATTTCCA
TCCACCGCGAGCGAGAGCTTCCAACATGATCATGAAGTCTCTCGCACTGGGCCTGCTGGT
CCTTGCATGTGCAGCAGTGACCGCACTCGGCTGCAGCGGCAGTAGTCGGTGCCCGGGCAA
CCAATGTTGCAGCAAGTATGGGTATTGTGGCCTTGGAGGCGACTACTGCGGGGCCGGCTG
CCAGAGCGGCCCGTGCTATGGTAAA
>Locus_123_Transcript_1/1_Confidence_1.000_Length_504
TGGAAGAAGAAGCGCATGAGGAGGCTCAAGAGGAAGCGCCGAAAGATGAGGCAGCGATCT
AAGTAGACTGATGGAGGTGGTGACGCTGTGTCGTAGTCAGCAGCTATCCATGTCTTCGGC
TGGATATTTTGCGTACTCTGGCATGGCGCCATCTTCGTTCATCTGTCACCAAATAGCTTA
TTCCAGAAGCCTGCACTATAGTAGGCCTGTTGTCGTTGCTTTTAGTTCTATCAGGAGTTT
TGCCATCTGGACCAATCAGCTGTTGTGTGAACTCTGTTGTTCGAGCTTTTATTTGCTGCT
TATAGCCAGCCATCAAGTATTTACCTATGTTGGTGTGTGTATTCTGTTGCTTGCTTGTTT
GCGATTTGGGTGCTCTATCTGTTGAAGCGCTGATTACTGCTGTTGGACTCAGCTGTTTGG
TCCCTTACTGGCTGCTCTAGAGCACCATGTTTGCCTGTGGTGTGTACCTTGTAAATGGTG
CATCACACTGGCCTGTAGGTTGCA
>Locus_124_Transcript_3/6_Confidence_0.378_Length_224
AAATTTTGGAGCAAATACACCAAACTCTTCCCCCCTGTTGTTTTTGAGGTTTCGGGCTTC
CTGCCTGGAGATACGGTAGGCATTGGCGAGCACATCCACGGGAAAGGCACGAAGGATGGG
GCTCTTTCCTGCGATGTGGCTAACCATGGAGTTTGGGTTGGTCTTGAATGAGATATACTG
GCATCCTTCACACTCCGCCTTCTTGAGAACAACGTAGTGTTGAG
>Locus_125_Transcript_2/5_Confidence_0.583_Length_1503
CGGTGGCCGCCGCAGAGGCGGGTTCGATGGCTTCTACCGTGGTCCCTCCATGGGCATTGG
GCCCTACATGCGGGGCGCGCCGCCGCCCCCTCCGCTGGCTGTCGCGCCACCTTTCTTGGC
TCCTCCTCCGCCGCCGCCTGGCTCGCACATGCGGGGTTTTGCTGGACCGATGATGGCCTT
CCATGACATGCCGCCACACGGGTCTCCTCTTGCCCCAATGTACTATGTTGGTGGGCCGCC
TCCGCCTCCAGAGGCTCTCAGGGGAATGGGCTTCGTGCCTCCTATGGTTGGGCCACCTGC
TTATCCCTACTTCCAGCACGTGCCTGAGCCTGAGCCTGAACCGGAGCTTGAACCTGAGCC
AGTGGTTGAACCTGAGCCTGAGCCAGAGTCTGAACCTGAGCCTGAGCCTGAGCTAAAAGG
CCAGGCGAAGCTGCTGAAACAGATAGAGTTTTACTTCAGCAAGGACAACTTATGCGCTGA
TGTTTGGTTGCGGCAACGTATGGATCAGGAGGGCTGGGTTGATATCTCTCTTATAGCAAC
CTTCAAGAAGGTCCGAGAAATCACTGAAGATCTGCAGTCTGCCAGTTTGCAGTATATAAT
AGAAGCAATCCAGTCCTCATCTATGCTAGAAGTGCAGGGTGACAAAGTTAGGAGGCAAAA
TGATTGGCACACATGGGTGTTTCCTCGAGAGAGCAACCCTGCTACTCCGTCAAGCTCTGC
ACCTGCGCCAAGCTCCACTGTCAACAATCTGACAGCACACCTTGGAGGCCTGGGCCTGCA
TGAACTAGCTGGCCCTAGTAGCACTGTGGACCAGAACCATCATGAGGTGCTCCAGAATGG
ATCGACTTCCAGCAATAAGCAAGCACCGATAGCTGAAGAAAATGTGGTAGCTGAAGAAAG
CGTTGGCCACCGCTAGCCGTGGTAGTAGTGCACACCATCTCGGATTCACACTATGACTGC
AAGGTTTTGTCCGAGCGCGAGTGACAAAGATTAGTAGAATGGATGATGATATTTTGCGAT
TTTTTGAAGGTGGTATGGGGTATGGTATGCTTTGGGGTTGCATTAGACTGACAAGTGGGT
TTCATTTTGTGGTGGTCATTTACCCTGTTATCAGGGGTAGTGTGCCATTCTGGTGGTTGG
TGAAAATTGGTTAAGTTTGAAAAAAAAGGTAGCCAAACTGAAAGGTGTATCGTGTAGAGA
CATCGAGGGGGAGAAGCTGAACACTGAATGAAAGACGAGAGCACCGAGGGTTAGTGCACT
TAGTATGCAATTCCTTGCTGTCGTTGAATATTTTTTGGCTATGTTTGTCTGAAGTCTGTA
CCGTGTCGGTTTTCTTCCCCCTTTGGATGTAAAAACCTCCATTTTTTGACGGAGGAGGAT
GTCAACTTTCCCGCTCAGAGGGTCCTGCTATGCACCGAGGATGTTGTACAACTTCTTTGG
GTGTACTATTTTACTGATATTTGGGTATCTCTTGCTGTGTTGAATGCTCCTGTGATGGTG
ATG
>Locus_126_Transcript_1/3_Confidence_0.714_Length_1040
TGTTGCTGATGGTGGTGAATTGCTCATGGCTCAAAGCTATGCTAAGAACATGGGATTGTA
CGGAGAACGTGTCGGTGCTTTAAGCATTGTTTGCGGGAGTGCTGATGTAGCTGGTAAGGT
TGAAAGTCAACTCAAGCTTGTAATTAGGCCTATGTATTCAAACCCTCCTCTTCATGGTGC
CTCTATCGTGGCTACCATACTTAAGGACAGTGCTATGTTCGACGAATGGACTATGGAGCT
GAAGGCTATGGCTGATAGGATCATTAGCATGAGGCAACAGCTTTTTGATGCGCTGAAAAG
CAGAGGCACTCCTGGAGATTGGAGCCACATCATTAAGCAGATTGGGATGTTTACTTTCAC
CGGGCTCAACAGTGATCAAGTAGCCTTCATGAGGCAGGAATTCCACATTTACATGACATC
TGATGGGAGGATCAGTATGGCTGGGTTGAGCTCCAGGACTGTACCCCATCTTGCAGACGC
CATAGATGCTGCTGTTACAAAGCTGAAGTGAATGATCACATTGCAACCCCCTCCTACAAT
AAAATCTTAAAGTTACATACAGCAGTATCGCGAGTTTTCAACCAGTGGTGTTACTGGCTG
AACTCAAGAATTTGCCTTGTAGACTTACTAGACTTGTTTTCTGAGGCAGTTTTGTACACA
ACGGATGAAAAGATGATGGTGATTTCTAATAAGCTGCACTTGTGATGCTTTGTACCTTTG
AACACTGAGGTATTTGTCCTGCAGCACTGTATAATCCATAGTTTCTGGAAGCTTAATGTT
TGCCAGCTTACATGTGTTTCCATTTGATAGTGCTCTTGTTCTCGTGAGATAGGATGGATG
TTTGTTTATTGTTCGTTGCCTGTTTCGGCTCAGATATAGCTGGAATGTCTTGCTTAGTAC
AGTTTGAACAGAATTGGTCTAAATCTCTCAATTTATAGATGGATCTAGATCAGTTATATT
GGTCAATCCTTTAGAATTATACAACACAAGGCTCGTTTGAAGTGTGCAAAATAGAAAACT
GAGGTATTTATCCTGCAACG
>Locus_126_Transcript_2/3_Confidence_0.714_Length_1003
TGTTGCTGATGGTGGTGAATTGCTCATGGCTCAAAGCTATGCTAAGAACATGGGATTGTA
CGGAGAGCGTGTCGGTGCTTTAAGCATTGTTTGCGGCAGTGCTGATGTAGCTGGTAGGGT
TGAAAGTCAACTCAAGCTTGTAATTAGGCCTATGTATTCAAACCCTCCTCTTCATGGTGC
CTCTATCGTGGCTACCATACTTAAGGACAGTGCTATGTTCGACGAATGGACTATGGAGCT
GAAGGCTATGGCTGATAGGATCATTAGCATGAGGCAACAGCTTTTTGATGCGCTGAAAAG
CAGAGGCACTCCTGGAGATTGGAGCCACATCATTAAGCAGATTGGGATGTTTACTTTCAC
CGGGCTCAACAGTGATCAAGTAGCCTTCATGAGGCAGGAATTCCACATTTACATGACATC
TGATGGGAGGATCAGTATGGCTGGGTTGAGCTCCAGGACTGTACCCCATCTTGCAGACGC
CATAGATGCTGCTGTTACAAAACTGAAGTGAATGATCACATTGCAACCCCCTCCTACAAT
AAAATCTTGAAGCTACTGGCTGAACTCAAGTATTTGCCTTGTAGATTCACTAGACTTTGT
TTTCTGAGACAGTTTTGTACACAACGGATGAAAAGATGATGGTGATTTCTAATAAGCTGC
ACTTGTGATGCTTTGTACCTTTGAACACTGAGGTATTTGTCCTGCAGCACTGTATAATCC
ATAGTTTCTGGAAGCTTAATGTTTGCCAGCTTACATGTGTTTCCATTTGATAGTGCTCTT
GTTCTCGTGAGATAGGATGGATGTTTGTTTATTGTTCGTTGCCTGTTTCGGCTCAGATAT
AGCTGGAATGTCTTGCTTAGTACAGTTTGAACAGAATTGGTCTAAATCTCTCAATTTATA
GATGGATCTAGATCAGTTATATTGGTCAATCCTTTAGAATTATACAACACAAGGCTCGTT
TGAAGTGTGCAAAATAGAAAACTGAGGTATTTATCCTGCAACG
>Locus_128_Transcript_4/13_Confidence_0.522_Length_2709
GTGATTATTAGAATTCAAGATTTCAAGTCTCGCAATCAGAATATCATTACTGCTTTGTGC
CCACAGTGCTTACTCACGGAGTATGATGAGAAACAGATCATGTTTATTTATTGCCAAATG
GAGGAGATTACTAACACAAGCTCACGGTGTCACACAGCAGACCGGTCTCTCGGCGTGCTC
CCGTATGTGCTGAACCGATCGGTACCATCTTTATTCGTACCACGTGGCTGCATACTAGCG
AATGCCCGACGCCGTGCCATGGTTGGCGCTGGCTTATTTCCAGCGGCGGCGAGATGCATG
CTCAGATGGAGATGCTGTTGGGGATGCCCTTGGCGGTGAGGCCGGCGGCGGCGCCCTTGT
GGTCGGAGGTGTTGGGGTAGAGCAGCATGTAGGGGAGCTTGACGGGGCCGTTGCGGTTCT
TGAGCTGCGGGTCGTTGTTCATGCCCACCACCTTGCTCTCGATGTCCACGAGGCGGTCGC
TGAAGCGCTGGAACACGGCGATCGCCTTGGGGTCGGAGGTCCAGTCGGGCGTGTCGCGCT
GGCCGAGGTAGATCTCGTCGGAGGAGTGCTTGGAGAGCACCTCGAGCAGCGATATCCCGA
TGATGGTCTGGATCTGGCTGGTGATGGTGTGGACGAACGCCCTCTCCGGGTCGCGACCCA
GCTCCGCGTACTCCTGGGTGCCTGGCTCCGGCATGCGGCGGCGGCTCACCGTCGGCCTGT
TGGGGAGGTATCCCGCGTACGGGTACTGGCCGAAGTTGACGGCGGCGTGCAGGGCCGACG
CGATCCAGATGATGGTGGCGCACGACTTGGCGAGCTCGGCCACGGTCTGCATGTCGGGCC
ACCAGGGCGCGTCCTTGAGGTCGCCGTGGCCGACCTCGCGGGCCTCCTTCCACCACGCCT
GCAGCTCCACGTCGTCCCGGAGCACGGCGTCGTCCGGGTAGTAGATGGCGAGGTACTCGG
TGACGTACTGCTCGATGGCGTGCCAGATGGCCAGCCCGTCCGCCGCGTACGGGTAGTCCT
CGATGAGGAGGCGCACCTTGTAGGGGCTGGACAGGTCCGGCACGGCCACGCCCCGCTTGA
TGAGGTCGTCGGGGAGGCCCTGCTCCGTGAAGTTCCAGTCCTTGTACACCACGGACGACA
TGCCGAGCGCGAACTTGCCCGGGAAGACGGTCATCTCGAAGATGCCGCCGGCGTTGATGA
GCGTCTGCCGCGCCAGCGCGTTGATGGTCATGGTGTCGCGGTAGTGCGGGCTCAGCAGCT
TGTGCACCGGGTGCGTCACGCTCAGCTGCCGGTTCGTCGAGATCACGAACGGCTCCATCA
CAGCGTGCGTGTTCAGCCAGTGGCTGACAAGCTGGTGCCACCCGGAGTCGCCGACGGCCA
CGTAGGCCTTGGCCAGCTCCCACACCCAGCCTTCGACGCTGCCGCTGGGCACCGGCGTGT
AGACCTTGCTCTTGGCGGTGGTCAGGCCGTCCTGGATGAACGGCTCGCTCAGCTCGATGG
CGAGCGGCGTGAGCCTGCCGTCGCCGCGCAGGAAGAAGAGCGTCCTGGTGGCGTAGATGA
AGTTGCCGTCCAGGTTGTTGACGTCGATCAGGAACGGCATGAACCGGTCGTGGTGATCCA
GGATGTAGAGCTTGTTCCCTTCAAGCGCCTGCTGGACGGTGAGGCCCTCCAGGTTCTTCT
CGATGTGCGCCGCCGTGATGGTGCTGGTGTGGTCACCATACTTGCTAGGGTCGAGAGTAC
TTTTCGGTGGAAACTCCGTGAGACGCGTGATCATGACAGGGTTGACTCCGGCGAGCACCT
CCCGCGCAAACTCCTCGTCAGTCCTCCACGCCTGCTTGTCCTCCTTGATGATGTGCGGGA
GCGGGAGCTTGAGGAGGAAGTCGCCGCCGACGGGGAGGAGGTCCTTGAGGAGCTGGAGCG
GGAAGCGCTTGCGCAGCTCCTCGAGGGCGGCGATCTTGGGCAGCTTGATGCCGCCCTCGT
AGAGGTTGATGATGTCCTGAAACGAGTCGAACTCGCCGGGGGTGCAGTCCACGTAGGTGC
GCACCGCCGGCAGGATCCCCTGCGTGATGGCCTTGATGGAGTAGCCCAGGAAGTCCGACA
TCTTGAGGTGCCCGAACTTCTCGTCCCGCGGCACGTAGATCTGCTCCAGCAGCGACAGCC
TGCTCTCCAGGCTCGGGTCGTTGGGGTTGGGCTTGCGTCCCGTGCGGCCGCGGCGAGGGT
AAGGGTGGTCCGCGCTGCCGCCCAGGACGGGGCGGTCCTCGCCGAGGTCGTTGTAGACGT
CGTAGCGGTACACGCGGTCGTGCTCCTCGTAGGGGCCCTGCTGGTCATCGCCCCTCAGGT
TCCGGAGCTCGTCGTCGCGGTACGGCTTCAGCGCCGCCGGCATCTGGCTCGGCAGGTAAG
TGTCGTTGGCGAAGAAGACTCTGTTGTAGCGGTACTTTTCGGCGGGGTAGATCCATGAGT
TGGCGACGAAGGTGAGCTTCCCCGCGCGTCCGGGCACGTCGTCGAGCGTGATGGTCTTGA
GGAAGAACTCGGTGCTGTGGTAGTTGTTGACGACGATGGCGCCGGGGACGCCGAGCTTGT
CGACCTCCCAGTCGAAGGTGAGCCCGAACTTGGACTCCCCCGTGGTGAGCGACGGCAGGC
TGGTCAGCCACTGCTCCAGCCCCGCCTCCGCGCCCACCTTGCCGCGGTTGCCGTTGTTGT
TGTCGACGA
>Locus_129_Transcript_1/2_Confidence_1.000_Length_1047
CAGGAGGAGGCGGGTGGGACGTCCTGATGTCGCTACCACCGGACATGCTCGACAACATCC
TGGCTCGTCTCCCCTTCGAGGAGTTGGTCCGCACCTGCTGCCTGTCCCATGCCTGGCATC
GCCGCTGGGAGTCCGTCCCCAACCTCCACATCTGGTTCAGCAAGAGGTCCACCGCGGTGC
CCGACGCCCGCGTCCTGTGGCGGTGCGCCGCCCCCGTCTGCAGCTTCACCGCCCGCGTCC
GCATGCCCCACTTCCACCGCGCCGCCCGCTGGCTCCTCGCGCTAGCCCGCAAGCGTGTCG
AGAAGCTGGTCCTCAAGTTCGAGAACCCCTGGTTTTCCCGCTCGGCCGGGATCCTCGGCC
CCGCCCTCTTCTCCTGCCGCGCGCTCGCCCACCTCGAGCTCCATGGCTACTGCCACTTGC
CGCGCGCTCCCCATGGCTTCGGAGGCTTCCCCAACCTCCACACCCTGCTCCTCAGCCATG
TGGCCCTCCCTTCCGGAGGCGGCGAGGCGCAGCTACAACACCTCATCTCCTCCGCGCCGG
ACCTCACGGACCTCTCCTTGAGTGACGTCAAGACCAGCCACTTCGACGACGATGATGTTC
CGGAAACGTGTGCCATCCGGGCGCCCAACCTACGCGTCCTCAGGCTCATCATGTTCTTCG
ACAACGGATGCCGGCTTACGGAGGACTTCCCCTTGCTGGAGGAGGCGGTCATCTCCATTG
ATGACCTGTTCGAGACCCCGGACTACATCGACACTTTCCGACGGATTTCTAATGTCCATG
GCCTTTTCATCGAATCTGACTCAAATCAGGTTATTGAAAATCCCCTGGGACGAATTTCGT
GCAAGTTTCAAAACTTGAGGATAGCACACCTGACTGTAAATTTCGGCAAGCTCCCAAGCA
TTATGTCTATATTTTCTTTACTGAGATTTGCCCCTCGCATTGAAGAACTCCATATCGAGG
TAGCAATAACTAAAAGGGATGATGAAAATGATGAGGACTTTGAGATAGACGATGATTTTG
AATCTGACGATTACATTGATCAAGACA
>Locus_130_Transcript_1/4_Confidence_0.800_Length_1338
TCCCAAGTTCCTCAAGGAAGGGGAGCGTGTGCTGGTGGGATTCACGGGGCCGTTCGGTTT
CCACAGAGTCACGCCGAGGGACCTCATGTCCTCCTTCATCGGGACCATGGTCTGCGTTGA
GGGCATCGTCACGAAATGCTCGCTGGTGAGGCCGAAGGTTGTTAAGAGTGTTCACTACTG
CCCTGCTACAAATGCTTTTCTCTCGCGTGAGTACAGGGACATCACATCTTTTGTAGGATT
GCCAACTGGTTCTGTTTATCCAACAAGGGATGAAAATGGTAATTTGTTGGTCACCGAGTA
TGGGATGTGTGAATACAAGGATCACCAGACGTTGTCCATGCAAGAAGTTCCTGAAAATGC
TGCCCCTGGACAACTCCCAAGAACTGTAGATGTTATTGTGGAAGATGATCTTGTAGATTG
TTGTAAGCCAGGTGACCGTGTCTCAATTGTTGGTCTATACAAGGCTCTTCCAGGGAAAAG
CAAGGGCAGTGTTAGTGGCGTCTTCAGGACTGTCCTTATTGCAAATAATGTTTCACTTCT
GAACAAAGAGGCCAATGCACCTGTTTATACTCGGGAAGATCTGAAGAGGATGAAAGAAAT
ATCAAGAAGAACTGACACATTTGACTTGCTGGGGAATTCACTTGCTCCATCAATTTATGG
TCATATCTGGATAAAGAAGGCAGTTGTACTATTGATGCTTGGTGGTGTTGAGAAGAATTT
GAAAAATGGAACTCACTTGAGAGGAGATATAAACATGATGATGGTGGGAGATCCTTCAGT
TGCCAAGTCCCAGCTTCTGAGAGCTGTTATGAACATTGCTCCTTTGGCCATCTCAACGAC
TGGAAGGGGTTCATCTGGTGTTGGCCTGACTGCTGCTGTCACTTCTGATCAAGAGACTGG
GGAAAGAAGGCTTGAGGCTGGTGCCATGGTTCTTGCTGATCGTGGTGTTGTCTGTATTGA
TGAGTTTGATAAGATGAATGATCAAGACAGAGTTGCTATACATGAAGTTATGGAACAGCA
AACTGTGACCATCGCAAAGGCAGGAATACATGCGTCTCTTAATGCAAGATGCAGTGTTAT
TGCTGCAGCAAATCCAATTTATGGATCTTATGATCGTTCAATAACACCAACAAAGAACAT
TGGGCTTCCGGATTCACTGCTCTCTCGTTTTGATTTGCTCTTTATTGTTCTTGATCAAAT
GGATGCTGAGATCGACCGTCAGATTTCAGAACACGTTGCAAGGATGCATAGATACTGTGC
TGATGATGGAGGAGCAAGGTCTCTTGATAAAGCAGGATATGCTGTAGAAGAAGAAGATGG
TGATGTTAATGCAGCCAT
>Locus_131_Transcript_1/1_Confidence_1.000_Length_288
TGAAGAGAAATTAATCCATTAAATGCATATTGATCAATTACATCATACAGTTCTTTATTC
ATCAACACAGTTTTATGCAAGCAAGATAACTATCCTTGATGTCATTTAGGTATCCCGCGC
AAATAAGGACAGCAACACAGATGCTTAGTTGGGTTGCATACAGGACTGGAACTGTGACCA
CCTTCATGAAATCCTCTTTCTTTGCAATGCTTTACGCACAACGAAGAAGTGCAGTTTTTT
AAAGTCTCGCATTTCCATCCAGTTGCATGACAGGATTTTGACATTGAA
>Locus_132_Transcript_1/10_Confidence_0.536_Length_1818
CCTCCCTACCTACCTCGCACAAACCCTAGCAATGGCGGCGGCCAACCTCCTCTCCCGCTC
CCTCCTCTCCTCGCCCAACCCCAACCTCACCACCCAGCCAAGCCGCAGAAGCCCTGCATC
CGTCTCCCTGCGCCGTCGTCATGGACGCACGACCCCCCTCCGCGCTTCTCTCTCGACCGC
CTCCCCGTCCGTGCGAGCGCCGCCGGCCGCCACGGGGGAGGCGCCCAAGCACTGCTTCCA
GCGTGGCGCCGACGGATACCTCTACTGCGAGGGGGTACGTGTAGAGGACACGATGGCGGC
GGCAGAGCGGAGCCCCTTCTACCTGTACAGCAAGCCACAGGTCGTCCGCAACTTCACCGC
CTACAACAAGGCCCTCGAGGGGCTCCGCTCCATCGTGGGGTACGCCGTGAAGGCCAACAA
CAACCTAAGCGTGCTACAGCTCCTGCGGGGGCTCGGATGCGGCGCCGTCCTTGTCAGCGG
CAACGAGCTCCGTCTCGCACTGAAGGCAGGATTTGACCCCACCAGGTGTATATTCAATGG
AAATGGAAAGACATTGGAAGATCTTATTTTAGCTGCAGAGAGTGGAGTATTTGTAAATAT
AGACAGTGAATTTGATTTGGAGAATATTGTCACTGCTGCAAGAGTTGTAGGAAAGAAAGT
TCCTGTTTTGCTCAGAATTAACCCGGATGTGGATCCACAGGTTCATCCCTATGTTGCCAC
TGGAAACAAAACGTCCAAATTTGGGATCCGTAATGAAAAATTGCAATGGTTCTTAGACTC
TATCAAGTCATACTCAAATGACATAAAACTGGTGGGTGTTCATTGCCATCTAGGATCTAC
TATCACAAAGGTCGATATATTTAGAGACGCTGCAGTTCTTATGGTGAACTTCGTTGATGA
AATTCGATCACAAGGTTTTGAGTTGGAATACCTGAATATCGGAGGGGGCTTGGGGATAGA
CTACCACCACACGGATGCAGTCTTGCCTACACCTATGGATCTTATCAACACTGTGCGAGA
ATTGGTCCTCTCACGGGATTTTACTCTCATCATCGAACCTGGAAGATCACTGATCGCTAA
TACTTGCTGCTTCGTCAACAAGGTCACTGGTGTGAAAACTAATGGTACAAAAAATTTCAT
TGTAGTTGATGGCAGCATGGCAGAGCTCATCAGGCCTAGTCTATATGGGGCATATCAGCA
CATCGAACTAGTTTCTCCTCCCTCTCCAGATGCAGAAGTAGCAACCTTTGATATTGTTGG
ACCAGTCTGCGAATCTGCAGATTTCCTTGGCAAAGATAGGGAGCTTCCAACACCTGACAA
GGGGGCTGGTTTGGTTGTCCATGATGCGGGAGCCTACTGCATGAGTATGGCTTCGACCTA
CAACCTGAAGATGAGACCAGCCGAGTACTGGGTGGATGATGACGGGTCCATCGTTAAGAT
TAGGCATGGAGAAACATTTGACGACTACTTGAAGTTCTTCGATGGCCTCTCTGCCTAGTC
CCTTCGTTTGATGACCATTTTGAAGATCACTCTATCCCTGTGGCTGTAGTGCTACATGGA
TGCATAAGCTGATACAGATTGCTGTAGTACTATCCGGGCTTGCCTTGCTACTTGTGTGAT
GGAGCGCTCCGCCGTGCCTAGTGCTACTCAGTTTGATAGATTGGTGGAGCGCGTGTGGTT
CCTTTTCTTGTTAGGATTTAATGAATTTCCATCAATTAAAGGGTTAATCTCCGCTTGTAA
TCTGGATGGCGTTTGTGGTTTGTTCAGCCGTCAAATTTGGACAGTATAAATGGCTTTGCC
ATAATCAATGGAATTGAT
>Locus_133_Transcript_1/4_Confidence_0.700_Length_1626
GTCCACACGGCCAGCAGAAGTTGTACATCGGAGCAGAAAACAAAACTAGAACACAAGGCG
GACGACATCTCCCTATCGCTATAAGGAACGACACTGACGAACCTGACAAACTATGTAACG
AGGCAAAACCTGAACCTCATTATCACAACAGTCTCACATGGATGGATGGCAGACGGTATG
CAGGAAGCCTAGAATGCAAGCAGTCAAGGTGGCATTTGATGCTCACATCTGCACTTCCCT
GCCATATACCCAGCTAAAGGGCATCTTACCGGCTTGCTTGGCTCTAGATTGAGCCCTCTC
GTCCAACTTCCTGATCCTTCCAGCGAGGGTGCAAAGGTAGTCCTGGGCCTTCTGTCCCTC
ACCAGAAAGGCCAGTCAGGTCCGGAACCTTCCACCTACCAACAAGGAACTCGAGGATGTC
GGCGTAGTCCCTGGCGGTGTAAACACCAAGCCTTTGTGCCACCATGGAGAAGTGGTCAAA
CAGCTTGTCATCTTGTCCATCAAACATCAGGTGGGCAGGCATTGCGATCTTCTTCCTCAT
CATGTCAGCTAGAGCGAGCACGGTGCCATCTGGATCAATCTCAAACAGCTTCTCAACAAT
CTTGGTGTATGCAGTCTCATGCCTCTTCTCATCTGACGCGATGATACCACAGATCTGTGC
GAGCTTTAGGTCACCAAAGTCCTTGGCATGGCGAGCAGTGTTTCCATGCGAGATGAAGGT
CGCACGCTCTTGGAAGGAGGTGTAGATGAAGCCAAGATATGGATTGTTCTCTGTCCTAGG
ATCCATTCCAGAACCAATAAGATACTGAATTGTCTTCTCAATTTGTCTCATATCCACTCT
CCCAGTGAGGTATAGATACTTGTTTAGGAGGTCACCATGCCTATTCTCCTCAGCAGTCCA
TGCCCTTGTCCAAACGGCCCAAGCAGTGGGGCTTGCACCTGTTTCATCTCGGACGCCATC
AAGTGTGTTAAGCATAGTCTGGTATGTAGGAAGAGCTTCCTCAGTAATCATGTCTCCAAC
CAAACAAACAAGATAATCATCAGGAATTTCCTTGGCACGCTCTCTTAGTTCCTTTACTTC
ATCATGAAATCCATCAGATGCTGGATCAGGGAGGAAATCCTGTGGCTGCCAGCACTTCTC
AACTGGCTTAAGATGCAGCAAGAGATTATCTCTAGCCCAACCATCGAGAGACTGGAATAT
TTCCATCTTCTGGGGTGGCATGGAATGAGTAACCTGGACATGCACCTCTCTTGGTGGAGC
AAATGGCTTCTTACTCTCAACCTTGGCGGACGAGGCGACGGCGAGGCCCCTGACGCTGCT
CCTGCGGCGGCTGCCGCGCCCGCCGGCGGGGGCGAACGGGGAGGAGATGCGGAGCGCGAC
GTCGTTGGGGCAGAGCGCCATCCTGGATGCCATCGCCGGGGGGTTCAGTTCACCTCGCGC
CGCCTCTGCCGCCGCCGCCGCCGCCGAGGAGTGGGCTGCTGGTTGTGCGGGAGCGTGGCG
GAGGCAAGAGAGAGAGATTGGGATGTGGTGTGGTGGTGGCGAGGAGCGAGATGGGGTCAG
GCGCGATCTCCACCTCAGGTTTTTGGTTTTTGCTCCGCGGCGGTGCGGTGTGGCGCTGGC
TCGGGA
>Locus_134_Transcript_1/1_Confidence_1.000_Length_438
CGGAAGTATAACAGGAATGAGCATGTACAAGAAACACCTTGTATTTTAAAACCTTGCATA
ATTTCCGTGTGCTTGAGGTGGGGACCTTGATCAATGCCCAACTAACTTTGTAAGCATTAG
GCAAAGAAACAAATGACTGCACACCGAAAACATGTCACTTCATCCATAAATAATGGGCAT
GATGATCATCTCATATATTCATCTCACCACCACCGAAACCACATTGATAACATGAAGACA
TTCTTCCTCCTAGCTTTCCTTGCTCTAGTAGCAAGCACTGCCTTTGCGCAATATGCGGAA
GTTCCTAGCGGGGACGTGGAAGGTCCCAGCGCTGGTCTCTATGAGCAATGGGATGCAGAA
GGCCCTGGCACGGGCAGTTCTGAGCAATGTGAGCAGGAACATACGAAGCTAGACTCTTGC
GGAGATTACCTGATGGAG
>Locus_135_Transcript_1/4_Confidence_0.516_Length_265
CAGATTGTTGATCTCTCTTGTTGTTACCAGCCAACAAGAACTCCTAAAATTTTATATCGA
TGAAGTTAAACAGAGTTCATTAATATCCCACTAATGTATACTTCAAATCATAGTTGGGTC
ACTTGTAAATAGTTGTATATATTTTGTGTGCATTAAGTTGTATAGTTACCTTTTGCCTTG
GTTCAAGCTGATTAGCGTTGTTGTTTACGTCGAAGACATAGACAGCTACAATCGGTGCAT
CACCATCGTTGTAACACCAGTGTAC
>Locus_135_Transcript_3/4_Confidence_0.419_Length_139
CAGATTGTTGATCTCTCTTGTTGTTACCAGACAACAAGAACTCCTTTTGCCTTGGTTCAA
GCTGATTAGCGTTGTTGTTTACGTCGAAGACATAGACAGCTACAATCGGTGCATCACCAT
CGTTGTAACACCAGTGTAC
>Locus_136_Transcript_9/11_Confidence_0.667_Length_3628
CCCCCTTTCTCTTCTCCCTCCCATCGGATCCGAAACCTAGGCGAAGAAACCGGGCCGGAG
GAAAAAAAAACATTCGAGCACAGGGGCACACAAGACGGACTGAACTCCGGGTCGGAACGA
AACCCTAACCCTAGCTCCGCCCCGCCCCGCCCGCGGCCCTCGCCCCTCGCCGTAGGCCTC
CCCCCGAGGTGGGCGTCTCCTCCGCGGACCCCGGCGGCGATGCGCCCCTCCCCTGCCGAG
GCGTCATGAGCGCCGGGGGCATGGCCGGCGCCGAGGGCGCGCCGGAGGGGGCGGCCCTCG
GCCTCGGGTTCGACCCGTACGCGCAGGCCAGGAAGGCGCTGTCCCTGCGGACGCCGTTCG
AGGAGGAGACGGCGTCCAGGGTGCCCACGCTGCCCGCGCGGCTCGTTAGCTGGGCAGGGC
CCAGCGACAGGCGGAAGAAGCACAAGAAGCTCGAGCCTCCGGACGCCGCCGCCGAGGAGC
ATCCGCCCAAGCTCCCCGTGGCGCCCTCCGGGAAGAAGGGCGCCTGGGAGCACTTCGAGG
CCTATTTCCGGCCGGTCACCCTGAATGATATTGAGATGCTAATGCCAAAGTTCCCCTTCA
GCTACGGGGAGCTCGATTCGTGTGTCGTCATACCGTTCCCTGGCAGCAGCAGCGAGGAGC
TGGTAGCGGAGACGTACGACGTGGCTGTTGCTGAAACGAGCTCGTATTTGGGCGTGGGCG
GCGAAGAGGTCGTCAGTAACAAGGAGCGCAGTGGGCAGAGCGTGGATTTTGTCAGCAACA
TAAGCGTCGAGCAGGGCATACACGACGTGGTCGTGCAGCAGCTGGTCTGTACCAGAGACC
GCGGCGAGCAGAGCATAGAGCAGCGGATGCATCAGGCGGTTGCGCAACGGGAGGAGTGGC
CATTGGAAGTGGAGCAAGGTAGTAGCAGCGGTGGCACCGTGTCACCTGTATGTGAGGAGG
AGGAGGCAGGAGCATCGCTCAATTGGCTGCTAGGAGCAAGGCAGCGGGTTGTGCTCACTA
CTGAGCGGCCAAACAAGAAGAGGAAGCTCTTAGGTGTGGATGCTGGGCTAGAGCAGCTTG
TGCTGCTTCCACGCTTGGGAGCTCAAGCTGGGTCGATGTGCGATGTTTGCTGTTTGGGAG
AGAGTGACATGGTGTCTAATAGGATGCTTCGCTGTAGCAACTGCAAGGTTTCCATGCACC
AGAAGTGTTATGGTTTGCATGTCATGCCAGAGGGCCAGTGGCTGTGCGCTTGGTGCAAGT
ATGTGGAGTCGGCAGGGCTGTTATCAAAGAAAATTGCAAGCAGCACCCTGTCAATGCCTT
GTGTGCTATGCTCAAAGGGGAAAGGGGCTCTAAAACCTGCAAAAGTGGAGCCTAATCGAA
CTGCAGATGGAGGCAATCTGCAATTTCTGCACTTGTTTTGTAGTCTTTGGAGACCAGAGG
TTCTTGTGGAGGACATGGACTCAATGGAGCCTGTTACTAATGTTGGTGGTGTACAAGAGA
ATCCAATGAAAATGGTGTGCACTATATGCAAGGTTAAGCGTGGCGTGTGCATTCGATGTA
GCCATGGGTCATGCCGGGCTGCCTTCCATCCTATATGTGCACGAGATAGCAAGCACCAAA
TGGAGATATGGGGAAAATCTGGAAATCCTAATGTCGAGCTGAGAGCGTTTTGCTCAAAGC
ATTCTTCAGTTAGGTATGCCAACACTCTGGAGAAAAGTAATAATGCATCTGGGCAGAGTC
CTAGAGAATTGAGGCCAAATGATGCAAATCTTGGCATCGGAAAGATCCCAAAACTGAGAT
TCACACGCAAGAACAAGGATAGATCCATGAACTATGAAACCAGTAGCTTTAACCCTGGTA
ACCTTATCAAAGTGGAGACAATGGAGCATGGTGCTTTGCCCCATACTGTTAGAAGTTTAG
GTACTCAAGCAACCCGAAGTATGGAAATGGATACTGATCATCCCTCAGTTGGTAATCTTG
TGAGAAACTCTGGTGATGTTGCTATGGTGCTCAAAAAGCTAATTGACAGAGGGGATGTTA
GTGTGAATGATATAGCATCGGAAGTGGGTATTTCTTCAGCGTCGTTGGAAGCTGCTCTCG
TGGGTGAAACTACGACCTTTTCCCATGGTTTGAAGTTGAAAATCATCAGGTGGCTTCAAA
AGTCTGCACATATACCAGCTGTTGAAGCAATCCCTCTTAAAGGGAGCTCAGAGGTGGTAC
ATGAGGACAAGTTAGATGGGTCTGAGGGTACAAATAGTGTCAATGTGAAGAGTTCATTCG
TCCCTGTGGACAAAGAAGCAGCAGTTGAGATGTCGGTTTCTACCATACCGAAACTCCCAC
CACCAAGATCTAATGCCAAAATTCTGAAAGAAGAGAAGGCAATATGTACTGGACCTACTA
TGGAAAATGGAAAAAAGAATATTGCTAAAGGAAGTGCTAATCAAGAGCATTTCCCTACTG
ATGATTTTGCGAAAGAATCTACTAGAAATCTGTCCCCAGTCGAAAGCGAGGATACTTCAA
AGGAAGTGCATGAAAAATTGATACCAAACAGCATCTCTGGCAATAAAGTATTTGGTACTT
CCATGGAGATACTAAATCAACTTGAAGCTACATCACTTGGAAGGAAAAATAATGACTTGA
CAGAGGCTGAATTTGGCTCGGAAGTGGAGGAGTGTGTATCTTCATTGGATAAAACCTCTT
CTTGGGGTGATAATGCTAAACATGGGTCGAATTCAGATGAAAATGGTGTATGCAATCATC
GTGATTGTAATATGGATCACATTAGTGGACAACCCTTTTTCAGCTTTGATGATTCTCATT
CTTACATCCATCCATTTATCAAGGAAAAGATTGCTTATCTTTGGGACCGTACTTTTAAGC
AGAATAAGCAGGCACAGTATCACTCTGAAGGACAGTTATGTTCTTCCGATGAGAAAAGGC
CTGCGGATTCGTCAATAGAACTTATGGAAACAACAGAAATTGATGTGGCAGATCAAATTT
CTAAGGCAAAATCTTTGGAAATTCTTGATCATTCACCTGATGATGAAGTAGAAGGAGAAA
TGGTGTTTTTACAAGCTAGGCTGCTTGACAATGCTATGGTTCTGAAGCATAGATATGAAG
ATTTAATAGTAAAGGTTGTTCAGAATCTTTCTCGAGAGTTGGATGTTTTCAGTAAAAGAA
AATGGGACTTCATCCTTGTCAATCATTTTCTTCGTGACGTTAGAGAAGCTAAGAAACGTG
GCAGAAAGGAGAAGAGACATAAAGAAGCTCAGGCTGTACTAGCTGCAGCTTCAGCTGCTG
TTGCAGCCTCCTCACGTAACTCCACTGTGAGAAAAGATGCAAATGATGATGTAGTGCCTG
CTATTCAAGAGAGTTCTCCAAAATTTGGCGCTGGATCTTCAAGAGTTGCCCAGCGGACTC
CTTCACTGCCACGGCCCAAGGATCCATCAAAGCCATCCAACAGCAAAGTTTCACCAGTTA
CTAACTTCGGCACTTTCCGTATGCCAATTTTCTCAAAAGAAAATGCACTCTACTGTGATG
TCTGCCTGCGGAGTGAATCTGTGTTGAACAGAATATTTGTCTGCTCCAGATGCAAGGCTG
CTGTCCACATAGATTGCTATAGAAATCT
>Locus_138_Transcript_1/7_Confidence_0.647_Length_1949
TGTGCCTGTGATGGCGACACATATGAACATAGCTGGGCTCGTGAGCCCTCAATCGACACT
TTCTTCAATGAACTGTAAGTAGTACGATGTTCTTCTCAGCTCGGACCTCCATGTAATATC
CGCGGCACGGAGAAGCCGCCTAGCTAGTCCACGAGTCTTGTATATTCAGTTCCAGTTCCA
CGGTGTAAAATTGGACAAGGAAGGAAGCAAACAGATGACTGTGCCGAGTTTACTTCAAGG
GGGCAAACAGAATTGATGAGTTATGCCCACCAAATCCAAATGAGTTTGACAGCGCAACCT
TTACTTCACACCTCTCCTTCTTTGATCCCACCAGCATGCCCACGTCCACTATTTCTTCTG
GGTTCTCCAAGTTCAGATTTGGATGGACCCAACCAGTTCTTATAGCCTGTATAGAAGCAA
CAGCTTCTATTCCACCAGCTGCTCCTATAAGATGCCCAGTCATTGATTTTGTTGAGTTCA
CCCTTAGCTCAGGGTTCTGGCCAAAGCAACGAACGATGGCTTCATATTCCTTCAAATCAC
CTGATTGTGTAGATGTTGCATGGGCATTCACATAGTTGATTTCTTCCCTTGTTACCCCTG
AATCAGCCAGTGCCTTCTCAATGCAGAGAGTGATCCCCGTTCCTTCAGGGTGTGGCTCAG
TCATGTGATATGCATCGCATGTGAAGCTTCCACCAAGAAATTCAGCATATATTGTTGCAC
CTCTTTGCTTAGCATGCTCAAGTTCTTCCAATACTAGAACACCTGCCCCTTCTCCCATAA
CGAAACCATCACGGCCCATATCCCAGGGTCGGGAAGCTTTTGTTGGGTCACTGTTCCTCT
GTGAAAGAGCTCTGCAGGCAACAAAACCTCCCAATCCGATTGGGATGAGTGGCGCATCAG
AACCACCACAGAGCATGACATCTGCCTCCCCTCTTCTGATATGATTTGCTGCGTTGAGGA
TACAGAAGTTACTGGTGGCACAAGCAGTGGAAATAGAATAATTTGGCCCCATCCATCCCA
GATCCATTGCAAGTATTGCAGAACCCATATTAGTAGTTGCAAAGGGAACACAAAACGGGT
TCATTTTCCTGTAAGACACCCTCAGTGCTTCAATGGCGTCATTGAATACCTTCATGCCGC
CCATCGCAGAGCCAATGAGAACCCCACATCTGGTTTTATCCAAGTCATCCCTGACTTCTT
CAGTAAGCCCACCATTTTCCAATGCCTTCTTACCAGCAGTAATCAAATACAGCATGAACT
TGTCCATCCGCTTAGATAGCTTGGGTACAACCCAACCTTCGGTAGAAAATGATTTGATTT
CTCCTGCAATTCTCGTGGGGAACATGGAGCAGTCAAACGTCTCAATCTCGCTTATTCCAC
TATTCCCGTCCAGAAGGTTGTTATAAAACTCATCAGGATCATGGCCCAGTGGCGTCACAA
CACCCATGCCAGTGACAACCACCCTCCTTTGTTTAACATCAGGTCTCTTCTTCTCGACGA
TTACCCTTTCAGGCTGCAAGGCAACAGCCATGGCCACTCCAGAGCGCGCCGAGCCGCGGC
GCCGCGCCCCGATGGGGCGGCGGTCGCGGCGCGGGCCGAACATGGCGCCGGAGCCGCCGT
CGAGGCACTGCGTCTGACGATGCTGGTGGGTGCGGTGCTCCTCCGCGCCGCAGTCGGCGT
GCGAGCACGCGGCGACGAGCCACGTGCAGAGCGGTGGCGCAGCTGCCGCCATTGTCCCGT
CCCCTTGGGTGATAACCCGAAACCCGCTCGCGGCTTCCCGGATCCCGCGGACAGGCCAAG
GGAAGGCGAGGACTCAGATTCCGCGCGGACGCAGAGCCGCGCGTCGGGCCGGGAGGAACG
TCGGAGGCACGGGCGGAGGAGGCACGAGATGCGGGTGCGAGGGCTCGCGATTGGAGGAAG
TGGGGGCGCGGGGCGTAGCGGGGAGCGGG
>Locus_139_Transcript_7/8_Confidence_0.571_Length_1664
CCAGCAATCAGGAATAGAGATAACACCATCAGATTAAACTTGTCTTGACTCATTCGATCC
GAGGACAATGTATGGAAGGAAAATTGCCCGATAACGGTTCAGGGCACATACTCGAACTCA
AACTCAACCCTATAATAGCAAATGTCTGGGTACTGCTGCCGCCAACCTACGACAACCATC
GGAGTTCGATGCCTCCACCAAAAACGAATGTTCGGAAAATCCACCCTCTACAGAAATTAT
TGCCTTTCAACGTTAAAAAGATAAAAGTTCACCAGATCCTGAAAGGGCAGGACTGGGAAC
AGACTTCTCTTGTTCGTCATCATTTCTTCCCCTCTAGGCACCACCTGAGCCATACTTCTT
GCCGAAGAAGAGGATCTGAAGCTGGTCATAGCCGGAGAGCACACCAGCACCAGCAATGGC
ACGGAGAATGTTGGCACCAGCACCCTTGAAGAGGGACTTAGCACCCTCCTTCTTCAGGAT
CTGCTGGAAAGCATCGAATGAGCTCTTGTACTTGACGGCTTCTCCAGAGGTCATCATCAT
CCTTCTGCGGACGGTGTCAATGGGGTAAGATGCAAGACCTGCACCGTTGGTGATCAACCA
ACCAAGAGCAAAGCTGGCAAAGAAGTTGTCCTGGAGAGTGCCAGTGAGGAGAACTGGCTT
CAGAGAATCATACAATCCAAAGTACAGACCACGGTAGACAATGATTCCAACACAGGAGAT
GTTGAATCCACGGTAAAGCCCAGCAATACCATCTGTCTTGAGAGTCTTGCGGTAGACATC
AACAAGGCCATTGAACTGCCTCTCACCTCCACCCTTAGATGCCTTCGCGTCATTGGCCAG
CCTTGTCCTAGCATAGTCAAGGGAGTACACAAAAAACAGAGAGGAAGCACCAGCAGCACC
ACCAGAGGCAAGGTTGCCAGCAAACCACTTCCAGTAACCATCTCTGTCCTTCTTGAAGTT
GAACAAGCTCTTGAAGTAATCCTTGAATGCAAAGTTCAAGGCCTGAGTGGGGAAGTAACG
GATAACATTAGCAGTGTTTCCTCTCCACAGTGAGCCAAAACCTTCATCCTTGATGGTGCG
CCCAAAGCACTCACCAATACCCTTGTATGGCTCAGAGAGCCTGCCAGACTTGAGCATCTC
ATCCTGGTTCTGAATAAGCAGCTTAACACGCTCAATGGGAGCAGCAGCAGTCTTTGACAC
TGCAGCTGACACTCCTCCCATGAGGAAATCAATGGCAAAGTTCTTCACACCTTTCTTCTC
AGCTGGTGCATTGGCAAAAATTGGAGAGGACACCATGCTGCCACCATTGAAAGACATTGT
TGGAGCATAAAGGCTCTGAGTCATGTAGCTGCTTGTGGTGAAGCGCCTATCATAGGCTGA
CACAGAAGGGCACATGTTGCGGGCACGGACAACTCCAGAGAAGCTGGAGCCAAGGTGGAA
CTGTCCACCAAACTTCTGAACAACAGACGGTTGGTTGGCCTGGTCCGCCATGGTACTGTC
CAGACAGGAAGCGAGCCCGGATCTGAGTACTAACACCCTCGACTAGCACCACCCGAACAA
ACGTAATGAAGGAAATGGATCTACGAGAGCAACGTCGAGACAGATCTATTTATACACACC
AAAGACCAGAGAAAACAAATAGCTCGGCCACAAATAGGCTTAGA
>Locus_140_Transcript_2/6_Confidence_0.500_Length_1316
AGTATCAAATGAGTGGACATTAGAGTTTGTTGATTTTGGCGGAGAGATGAGACGAGATGT
ATGGCTCGCGTTCATCAATGAAATTATTTCTGTTTATAAGTTCATTCGAGAGTATGGACC
AAGCGATGATGATCCAACCATTCATCATGTATATGGTGCCCACAAAGGCAAGAAAAGAGC
TGTTAGTAGTGCAACAAACAGTATTGCGAGGCTTCAATCTCTGCAATTCATACGTAGATT
ACACGAGGATCCAGCTAAGTTAGTACAGTTCTCCTACCTATCGGGTGCACCTTTTGGCGA
TGTTGTTCTTCAGACCCTAGCAGTGAATTTCTGGGGTGGGTCACTGATTAAAAACTCCAA
ATTGGCAAATGAAAGATTGCCTCAAAAGCATAAACATTCAGAGAACTCATCTAGTGGTCG
CTCACATGTTCTCGACATAGATGGTAGTGTGTACTTGGGAAAGTGGATTACATCTCCGAG
CTGGGCATCCAGCCATTCAGTCAGTTTTTGGAAAGGCTCTTCAGTCAAGCATGGTGTAAT
ATTGAGTAAATCTTTGGTTGTAGCTGATAAAAATCTTGTAGAGAAGGCGATGGTTGCATG
TAAAGAGAAGAGCAAAGTTGTTGAGAAGACACATGCTACAATTATTGCTGCTACGGTTGA
AGGTATTCCAAGCAATATTGACCTCTTCAAGGAGCTTGTACTTCCCTTTGCTATAATGGC
TGAAAAAATCGACAAACTTAAACGCTGGGAGAATCCCCGTTCAACCATTTGTTTTCTACT
AGTAGCGTACACCATTATTTTGAGGAACATGCTCTTTTATATTTTCCCGTTTACCTTGAT
GGCAATGGCCCTTTCCATGCTTGCCCTGAAAGGGCTAAAAGAACAAGGCCGTCTGGGTAG
ATCTTTTGGCAATGTGACAATAAGGGATCAACCACCTTCAAACACAATCCAGAAGATTGT
AGCTCTTAAAGAGGCGATGGCCTCGGTGGAAAATTATCTCCAGCACCTCAATGTCTCTCT
TCTGAAGATGCGCACAATCTTCTTAGCAGGCCAACCTGAGGTAACAACTCATGTTGCTCT
TGTTCTTCTAGCATCCTCTGCGGTCCTTCTCGTGGTTCCTTTCAAGTACATTGCCGCCTG
CTTTACCCTTGATTTCTTCACGAGGGAGCTGGCGTTCCGAAGGGAGATGGTGGCAGCGTT
CATAAGTTTCGTGAAGGAACGGTGGGAGTCGATACACGCTGCCCCTGTGGTAGTTTTGCC
ATACGAGGGTGACACTGAAAACAGCAACAAGACGCTCCCCGCAAAAGCTACCGGGC
>Locus_140_Transcript_5/6_Confidence_0.500_Length_1345
ATACGTAGATTACACGAGGATCCAGCTAAGTTAGTACAGTTCTCCTACCTATCGGGTGCA
CCTTTTGGCGATGTTGTTCTTCAGACCCTAGCAGTGAATTTCTGGGGTGGGTCACTGATT
AAAAACTCCAAATTGGCAAATGAAAGATTGCCTCAAAAGCATAAACATTCAGAGAACTCA
TCTAGTGGTCGCTCACATGTTCTCGACATAGATGGTAGTGTGTACTTGGGAAAGTGGATT
ACATCTCCGAGCTGGGCATCCAGCCATTCAGTCAGTTTTTGGAAAGGCTCTTCAGTCAAG
CATGGTGTAATATTGAGTAAATCTTTGGTTGTAGCTGATAAAAATCTTGTAGAGAAGGCG
ATGGTTGCATGTAAAGAGAAGAGCAAAGTTGTTGAGAAGACACATGCTACAATTATTGCT
GCTACGGTTGAAGGTATTCCAAGCAATATTGACCTCTTCAAGGAGCTTGTACTTCCCTTT
GCTATAATGGCTGAAAAAATCGACAAACTTAAACGCTGGGAGAATCCCCGTTCAACCATT
TGTTTTCTACTAGTAGCGTACACCATTATTTTGAGGAACATGCTCTTTTATATTTTCCCG
TTTACCTTGATGGCAATGGCCCTTTCCATGCTTGCCCTGAAAGGGCTAAAAGAACAAGGC
CGTCTGGGTAGATCTTTTGGCAATGTGACAATAAGGGATCAACCACCTTCAAACACAATC
CAGAAGATTGTAGCTCTTAAAGAGGCAATGGCCTCAGTGGAGAACTATCTTCAACACCTC
AATGTTTCTCTTCTGAAGATGCGTACAATCTTCTTAGCAGGCCAACCTGAGGTAACAACT
CATGTTGCTCTTGTTCTTCTAGCATCCTCCGCCGTTCTTCTTGTGGTTCCTTTCAAGTAC
ATTGTCGCCTGCTTTACCCTTGATTTCTTCACGAGGGAGCTGGAGTTCCGGAGGGAAATG
GTGGCGGCGTTCATAAGTTTCGTGAAGGAACGGTGGGAGTCGATACATGCTGCCCCTGTG
ATAGTTTTGCCATACGAGGGTGACACTGAAAACAGCAACAAGACGCTCCCCGCAAAAGCT
ACCGGGCAAGCAGAATCTAAAGATGTTCAGGGCCAACGTAGTGACGCTTATGTGAATTCA
AGTAATAGACTCCGCACCTCATGATACTTGGAGGATGGAGCATTGTGTTTGTAATGTACA
GTTTTGTATAGTTGTAACATGTACAGAACAATTGAGAGGTCCAATTAGGTATAGTTCATA
CCAAATGCTTGTCTGGGCTCGCGTGGAATATCATCTCTTGGTAAGAGCCTATTGTAGAAA
ATAATAAATCCCTAATATTTTGATG
>Locus_141_Transcript_2/4_Confidence_0.600_Length_846
CAAGCACTTACCATGATATGTTCCAAAATTTAGTTCCACGGAGGCCACTTTTTAATTCAC
ATGTTCACAAAATATAAAAGCCATTTCATCATTCAAATATCCCCTACTATCCCGTTGAAG
GCACATACATTTAGCTAGTGAAAAATATATAATAACTAAGCAGCTACAGGGAGCAGGCCG
TTGTGCCTGAGCAGTGGTTCGGGCGAAGGCTCGCGTCCTCGGAAAGAAACGAAAACCTCG
AGTGGAGATTTTCCACCTCCAAGTGCAAGAACAGTGTCTCTGAATCGTCTGCCCGTCTCC
TCAATGGCCTTCTCATTGTCCAGACCCGCATCTTCGAATGCTGAGAATGCATCGGCTGAC
AGTACTTCAGCCCACTTGTAACTGTAGTACCCTGCTGCATAGCCACCTGCAAAAATATGA
CTAAATCCACACAGGAATCTGTCCTCTGGTAGAGGAGCAAGAACCAGGGTTCGTTCTGCA
ACTTTCTGGTCAACATCATATACCGACACTGGTCCACTGGGATCATAAGTTGTATGCAGC
TCCATATCTACACTCGCGAACCGTATCTGACGGAGACTGAAGGAGCCAGCACGGAAATTC
TTTGCAGCCACAAGCTTAGCATAAATTTCCTCCGGAAGAACTTCACCAGTTTCATAATGC
TTTGCAATGCTCAACAGAGTCTCCTTGTGATAGCACCAGTTTTCCATGAACTGAGAGGGT
AACTCTACAGCATCCCACTCTATCCCACTAATACCAGCAACAAAGGCTTCATCTTGTGTG
GTAAGCATATGCTGCAGCGCGTGACCAAATTCATGGAACACGGTTTCAACCTCACGGAAG
GTCATA
>Locus_142_Transcript_2/4_Confidence_0.600_Length_1087
CTGCGCCTTCTACGAGGACGAGGTGGAGGAGCTCAGGGACATCTTGCTCATGCGGGAGCG
CGAGGCACGCTCCCTGCAGAAGGAGGCGGAGTCCTACCGCCGCTTGCTTGGCCTCTCCGG
GAATGACGAGGAGGAGGAGGAGGAGATGATGACGCCACACAATTTCTTTTCAGAGGGCGA
TCCAAGCTCTTCCAGGTCGGCTGATAAGAATGCGGGCACTGCGTTTAGCTTAAGGAGGCC
GTTCGTGCGCGAGGAATTGCTGTCGCCCATTCGCGTGAGTCATCCCTTGGGTGGGAATCA
AGGCAGTTTGGCTGTTAAGGCGGCTCCTGGGAAAGTTCCTGTTGTGCTTGGATCGGAATT
GGAACCGGATAGCTGCAAAGATGATGGCGCCGAGACCGTGGTCATTCTCCCCCTATCTGC
CCGGAGTTTGGATTTCCCCCAGTCTGCTCGCAGTTTGGATCAAGGTGGTGATGTTGAAGT
TGATGCTGCAGCTGCTATCAAAGCTATGGAAGTGCTGACTGCTGATCAATTTCAGGAGGT
GGACAGTGGTGGACGTGTAGACAAGATTGGCCATGATTTTGGGGCAACTGAGAATGATGC
AAATATCTTTGATGTGCATGTGGTTGATGATATTTGCTTCTCTACTGAAGTTAAAGGCCT
GATTGGCCGAAGCTTCTCAGATGCAGCAATGCAAGCAGACAAGTTGCAGAATCGAGCTGC
CACAGATGATCTCCTGGGGAAAAGTCTGAATGCGATTAAAGGTGCACAAGACAAGATAAG
GCTTGCTGCAAATGAAAGAAGGCAATCGTTGCAGTTGCAACTCCTGGAGGATATAGCTGA
CCAACTTCAAGAAATCAAAGATGCTGCAGATGCAGGGCGGAACTTGCACTGTATTTCTCC
TAAAAATTCAAAGAAAATCTAGGTCAGTAATGAAAGGAATTTCCTCTATTGGTTTTCTTC
AAATACACCGATTCTGATAGTGGCACATGTACCTTAGTATCAGTAGTCCAACATTACAGC
TGTCTTCCTGGGCAATATATACATAAACTGATCTAGTCCTACATTTCCCATATATGACTA
ATTCCAT
>Locus_142_Transcript_3/4_Confidence_0.500_Length_928
TGCGCCTTCTACGAGGACGAGGTGGAGGAGCTCAGGGACATCTTGCTCATGCGGGAGCGC
GAGGCCAGGTCGCTGCAGAAGGAGGTCGAGTCCTACCGCCGCTTGCTTGGCCTCTCCGGG
GATGACGACGAGGAGGACGAGGAGATGATGACGCCACATAATTTCTTCTCAGAGGGCGAT
CCAAGCTCTTCCAGGTCGGTTGATAAGAATTCCGGGAGAGGTGCCAATGATTCTGCGTTT
AGCTTAAGGAGGCCGTTCGTGCGCAAGGAATTGCTGTCGCCCATTCGTGTGAGTCATCCA
TTGGGTGGGAATGAAGGCAGTTTGGCTGTTCAGCCACCTGGGAAAGTTCCTGTTGTGCTT
GGATCGGAACTGCAAGCGGATGGCTGCAAAGACGATGGCGCCGAGACCGTGGTCATTCTC
CCCCTATCTGCCCGGAGTTTGGATTTCCCCCAGTCTGCCCGGAGTTTGGATTTCCCCCAG
TCTGCTCACAGTTTGGATCAAGGTGGTGATGTTGAAGTTGATGCTGCAGCTGCTATCAAA
GCTATGGAAGTGCTGACTGCTGATCAATTTCAGGAGGTGGACAGTGGTGGACGTGTAGAC
AAGATTGGCCATGATTTTGGGGCAACTGAGAATGATGCAAATATCTTTGATGTGCATGTG
GTTGATGATATTTGCTTCTCTACTGAAGTTAAAGGCTTGATTGGCCGAAGCTTCTCAGAT
GCAGCAATACAAGCAGACAAGTTGCAGAATCGAGCTGCCGCAGATGATCTCCTGGGAAAA
AGTTTGAAAGCGATTAAAGGTGCCCAAGACAAGATAAGGCTTGCTGCAAATGAAAGAAGG
CAATCGTTACAGTTGCAACTCTTGGAGGATATAGCTGACCAACTTCAAGAAATCAAAGAT
GCTGCAGATGCAGGGCGGAACTTGCACT
>Locus_143_Transcript_1/1_Confidence_1.000_Length_652
GCCGTATAAGATCGACGCGAGGGAGGTTTTCCACTCCACGGCCCTCTCCTACGCCATGGT
CAACCTACGCCCGCTCCTCCCTGGTCATGTCCTTGTTTGCCCAAAACGAGAAGTGAAGCG
ATTTACTGATCTAAGTTCTGATGAGACCAGTGATTTGTGGGTAACTGCAAAGGAAGTTGG
AGCACAGCTCGAGCAGTACCACAAAGCTTCTTCCCTCACATTTGCGATTCAGGATGGTCC
TCAAGCTGGCCAAACAGTTGCCCATGTCCACATTCACATCATCCCCAGGAAGAAAGGAGA
TTTTGAGAACAACGATGAAATATATGATGCGATTGACGTCAAGGAGAAGGAAATGAAGGA
GAAGCTTGACCTAGACGTAGAAAGAAAAGATAGAACCATGGAAGAGATGGCTCGTGAGGC
TACCGAGTACCGCGCTCTTTTCTCCTAGATAGGTCATGGATGTATTTCTGATGGATGCTC
TAATCATCTACTGCTTTCTCCAAAATAAGCCTTGTGAGTCGGTTGTGACTGCTTGTCCTT
CACAGCACAATGGAGTATTATTTTCAACTGACCTGGTGGTGTCCAGCCCAAACTGATGTA
GTGGTAGTGGGAGAGCAATTGCCTATCGTAAGAATATATTGCAGTGATTATT
>Locus_144_Transcript_2/4_Confidence_0.500_Length_1299
TGCCCTTCTCTCCCCTGCCCAAGAAAAATCCCAGCACCAAAGGGAACGACGTAGTGGTAG
TGGCTGACCAACACCTGGGGGCGGCAATGGCAACAAGGGTCGTGCAGCATGTGTCGGAGG
AGCTGCCGAGCCGGTACGTGCTGCCGGAGCAGCATCGCCATGGCGGCATTCCGGCAGGGG
AGGCGATGCCAGAGCCCCTCCCCGTCGTCGATATCGGTCGGTTGCCCGCCACCGACGAGG
CCAGCAAGCTCCGGGTGGCACTTGAGAGCTGGGGACTCTTCCTGGCAACCAACCACGGGA
TTGAAGTGTCGCTCTTGGACGCTCTCATGGATGGCGCCAGGGAGTTCTTTCACCAGCCGC
TGGAGACGAGGCAGAAGTTCAGCAACCTCGTAGACGGAACTCCACGACACAAAGGATACG
GATGTCTGTTGAGCCAAGATCAGACCATAGACTGGTTTGATCGGGTGCACCTGGCGATCG
ACCCGGAGGATGAGAGGGACCTGTCGAGTTGGCCGCATTTTTTCAGGGATGCGATGCTTG
AGTACGCAGGCAAATCGAAGAAGATAAGAGACCGAGTCCAACGTGCAATGGCCACGCTCC
TGGAGCTAGAGGAGGACCACTTCGTCAGCAAGTTCACGGACAGGGCCATCACCTTCGCAG
CGGTCAACTACTACCCGCCATGCCCGGCGCCGGACCGCGTGTTCGGCTTCAGGCCCCATT
CCGATGGCCGTCTCATCACATTCCTCCTCGCCGACAAGGACATCGGTGGCCTGCAAGTTC
GCAAAGACGGCAGATGGTTCAACGTTCCCACGATACCTGGCAGTCTGCTCGTCTTTGTTG
GAGACTCCCTGGAGATAATGAGCAACGGTGCTTTTAAAGCCGCCGTTCACAGGGTTGTCA
CGAATCCTGTGAAAGACAGGATCTCTGTAGCTATGTTCTTTGGCGTGGACGGAGATACGG
TGCTCGAACCAGCGCCTGCCTTGCTAGACGAGACTCGGCCAGCAAGATACAGGAAGATGA
GGACCAAAGAATACATCCAAGGGATCCTTGAGCATTATAGCCTCTATGAGAGAATGATAG
AAACCATGAAGATCTAGACTTGTGTTTTTATATCCATCTCCCTGTTTTTCTATCTAAGTT
TGAGCACTGAACCATAATAATTATTATGTAATAATGAAACTCATTGGTATGTATGCTACT
TCTAAATAGCTGGCTTTGTGAAGTTCTAAATTGCACGGATGTGAAACTATGTTAGACAAT
AAATTATTCTGTTTCAGTGCTTTTGTCAAAGTAACCGAG
>Locus_145_Transcript_2/3_Confidence_0.500_Length_637
GAGCTGTCTTAAGAAATACTGTGACTGCTATCAGGGAGGGGCAGGATGCTCCATCAACTG
TAAATGTGATGACTGTAAAAACCCATATGGAAAAAAAGTTGGTGTTATTTTGGATAGTAG
AAGTATGCTTACCGCACCTGCAGTGAATGAAAGGAATGGAACGGAAGTTGACTCAAGCGA
TGATGACGATGATGAGGAAGATGATTTTTACATGAACCGTCCGCTCTCACCTATCCCACC
ATCTCCCGTATCCAGAGAGTCCTCATTCCAACAGGATACTCTGGTTGGCGTCGAAGTTCA
TACCATGAACGGTCACCTGTACCCGAAACCGCTGACCCAAGTGCGGCCAGAGCCATGGTC
GCTCTCCAGGAGGCCCGCCGAGGAAGCACGGGTAGAGCAATGGCGCTTCTCGAGGAGGCC
CAGCGAGGACGGGACATCTGATGTCATGGAAGGACACGCTGATCAGCCCAAGTTCCAGAG
AGACAACAGTAAGCGGCCAGAGAGCCATGCTGACAGGTACAGCATCACGCGGTGCATTGA
GGTGATGAACTCCATGGCGGAGCTCTCGCCGGTCGAGAAGTCGCTCGCCCCGGACATCTT
CTTGGACGCGAGCAGCCGGGAGATTTTCCTCTCGCTG
>Locus_146_Transcript_3/10_Confidence_0.316_Length_298
GAGCCTCCTTGCTCCTCGTCGTCCTCACTGGGGTCGTAAGGTTCTTCTCCCAGCGGCGCC
ACGGCTTGATGCTCGTACTGCCTCACGATCTGGCGGACGGCGGCGGCGCGGCACTCGCGG
CTGATGTCCTGGAGCTGCTGACAGCATTGGACGCGTGCCCCTGTACTCAACTGCGACGAT
TGTGGGCGGAGGAAGGGCAGTTGGACGGCCACTTGGTGGTTGACAACTTGCTGGCACGCG
TCGAATGCTGTCAGCAGCTCCAGGACATCAGCCGCGAGTGCCGCGCCGCCGCCGTCCG
>Locus_146_Transcript_4/10_Confidence_0.316_Length_298
GAGCCTCCTTGCTCCTCGTCGTCCTCACTGGGGTCGTAAGGTTCTTCTCCCAGCGGCGCC
ACGGCTTGATGCTCGTACTGCCTCACGATCTGGCGGACGGCGGCGGCGCGGCACTCGCGG
CTGATGTCCTGGAGCTGCTGACAGCATTGGACGCGTGCCAGCAAGTTGTCAACCACCAAG
TGGCCGTCCAACTGCCCTTCCTCCGCCCACAATCGTCGCAGTTGAGTACAGGGGCACGCG
TCCAATGCTGTCAGCAGCTCCAGGACATCAGCCGCGAGTGCCGCGCCGCCGCCGTCCG
>Locus_146_Transcript_5/10_Confidence_0.526_Length_743
GAGCCTCCTTGCTCCTCGTCGTCCTCACTGGGGTCGTAAGGTTCTTCTCCCAGCGGCGCC
ACGGCTTGATGCTCGTACTGCCTCACGATCTGGCGGACGGCGGCGGCGCGGCACTCGCGG
CTGATGTCCTGGAGCTGCTGACAGCATTGGACGCGTGCCCCTGTACTCAACTGCGACGAT
TGTGGGCGGAGGAAGGGCAGTTGGACGGCCACTTGGTGGTTGACAACTTGCTGGCACGCG
TCGAGCGAGCTCTCCTGGAGCTCACGCTGGCACTGCAGCTGCAGCCTGGTGTTATCTCCT
TCTTCGCCACGGTCCTCGTGGCCCTCGTGGCTCTCTCCGCCTCAGAAGGAGATAACACCA
GGCTGCAGCTGCAGTGCCAGCGTGAGCTCCAGGAGAGCTCGCTCGACGCGTGCCAGCAAG
TTGTCAACCACCAAGTGGCCGTCCAACTGCCCTTCCTCCGCCCACAATCGTCGCAGTTGA
GTACAGGGGCACGCGTCCAATGCTGTCAGCAGCTCCAGGACATCAGCCGCGAGTGCCGCG
CCGCCGCCGTCCGCCAGATCGTGAGGCAGTACGAGCATCAAGCCGTGGCGCCGCTGGGAG
AAGAACCTTACGACCCCAGTGAGGACGAGGAGGAGCAAGGAGGCGCATACTACCCCGGTG
AAACTTATCCACAACAAGAGCAAGGAGGCTCATACTACCCCGGTGAAACTTATCCACAAC
AAGAGCAAGGGGGGTACCATCCC
>Locus_147_Transcript_4/5_Confidence_0.312_Length_1548
TGCAAATACTGGAGGAAACCGGCCCACAACATTTCCTTCCATCTAAAACAGCACTCTCCG
GATTTGTGTATGGTTGCCTCCAGTATTTGCACCAATCCACCTTCCGTTCCCGAAGTAGTA
ACTACCCAGAGGGTTGCCATGGCAGAGCACCTTCATCAACGGCAGCAGAAACAACAGCAA
CAACAACAACAACGACATCTGGAGCTCCCGCCGGGGTTCCGGTTCCACCCGACCGATGAG
GAGATCATCACCTTCTACCTCACCCCCAAGGTGCTCGACCGGACCTTTGCCGCCATCGCC
ATCGGGGAGGTGGACCTCAACAAGTGCGAGCCCTGGGATCTGCCCGATAAGGCAAAAATG
GGGGAGAAGGAGTGGTACTTCTACTGCCAGAAGGACCGGAAGTACCCCACCGGGATGCGC
ACCAATCGTGCCACCGAGGCGGGGTACTGGAAGGCCACCGGCAAGGACAAGGAGATCTTT
GCCACGCCGCCACCTGTGCTCGTCGGCATGAAGAAGACCCTTGTGTTCTACAAGGGCAGG
GCTCCCAGAGGGGAGAAGACCAACTGGGTCATGCATGAGTACAGGATCGAGACCCGCAAG
GAGGAGGTGCCCTACGCCACTAGTAGCGCCGCCGCCGCCCTCATCAATGCTGCTGCCAAG
GACGAGTGGGTCGTTTGCAGGATCTTCCATAAGTGTTCTGGGATCAAGAAGGTGGTGATG
TCGCCCTACACCATGGCAGGGATGTCCATGTCCATGGGAGGAGCAGAGCAGCCACAGAGC
TTCGTTGTAGACTCCGGGACCCTGCCTCCTCTCATGGACTACGCCACGTCGTCATCCACG
TTGGCACCACCGCCGCCACAGTTGCATCCTTCCTCGTACCATATGAATCCAGCCGGCGCC
GGCACATCGATGATGGGAGGCACGGGTCAGCCAATGATGAGCGGGCACTACTTTGGGAAC
CAGGGCAACCACCAAATGATGGGTCCGCCGCCTTCGATGTCGTTCTACCACCACCAGCAG
CAGATGCAGATGCAGATGATGGACCAGGGCTTCATAGCCGGGGCCGGTCCCGGTAGCGGG
CCATCGTCCATGGTGTCGCAAGAGGACACTGGGACCGTGCTGAGCAACAACGACCAGAGC
AATGCCGCTGCAGCCGCCACCGAGATCTCGTCGGTGGACATGGGCATGGATGGCATGTGG
AAGTACTGATGATCAGTTCACCATCAGAAGGTTGATATACATACAAACATATATATTGGT
TTGAAGTTTGAACCGCACTTTATATTTGGTTCGTTTGCTTGTGCGGAAGTTTGTATGCAT
GCGTGGGATGCATGGCTTAGCTTTGGTGCTTGCCTGTCTTGTGCTAATATTTCAATTGTA
TGTATATGTGTACTGGTTTGTATATGAACCACCCGTGTATACCTACCTAGCTACATTTGC
ATGTGTAGTAAATACCTGGCATGTTGTTTTGAACCTATGTGGAATAATTATTTTATTTTG
ATAGTAATATCCCGTGATATTATATTATGAATTTCATTGTAAAAAAAA
>Locus_148_Transcript_2/31_Confidence_1.000_Length_688
CGAGACCTTTGAGCAAATCAGAAGCTTCAAATCCAAATGATATCTTGAACTTAGGGAGCT
TGAATTGCCCAACTTCGACCTGCGTTGTTGGGATATGGTTCTCAATGAACTCTGGTTCGG
TGCTCAACCTTTTAGCCAAGCTCCAAAGGTCGTCCCGTGCTTCTGGAAGAAGAATGTACA
TGGAGAACTTTCTCTTGTCCCCACCTTGGTGGTAAGGAAGCTTAAGTATCTTCAAGTTGC
CAGGTGACGAGATGTATTGCTTATTTGTGTTCGACATGAGTGGTGTTTGAACTGAGCTCC
CATCGAGAAGGTGGAACATGTCGTCCTTTGTCTTAGATGCATCAAAGCTCTGATGCCAAT
CCCCTTTAAAATAAAGGGTATTAGCAAGAACCAGTGCAGTGTTATTGTCAACAGATCCTT
GAGGGAGGACATCTTGGATAAGACCTGTTGTGACTTTCTCTACCCATGAGTTCACTTGAG
AAACAGCTTCAGCAGGCTTAGCTTGGAAGTCACGGATTGGACGTCGGCCCTGTACGTTCC
CACAGCAAGCTCCTTGAAAGAAGGCTTGAGCGGGAGCGACGCGTCCACGAAGACACCGTT
GGCGAAGGCGACGCGCGGGCCGCCGGCCGCGGACGCGTCAGCGAGCACGAGCTGCACCAC
CTGCTCAGCGAGCGCGTGGAGGGCCTCC
>Locus_148_Transcript_3/31_Confidence_1.000_Length_688
GGAGGCCCTCCACGCGCTCGCTGAGCAGGTGGTGCAGCTCGTGCTCGCTGACGCGTCCGC
GGCCGGCGGCCCGCGCGTCGCCTTCGCCAACGGTGTCTTCGTGGACGCGTCGCTCCCGCT
CAAGCCTTCTTTCAAGGAGCTTGCTGTGGGAACGTACAGGGCCGACGTCCAATCCGTGAC
TTCCAAGCTAAGCCTGCTGAAGCTGTTTCTCAAGTGAACTCATGGGTAGAGAAAGTCACA
ACAGGTCTTATCCAAGATGTCCTCCCTCAAGGATCTGTTGACAATAACACTGCACTGGTT
CTTGCTAATACCCTTTATTTTAAAGGGGATTGGCATCAGAGCTTTGATGCATCTAAGACA
AAGGACGACATGTTCCACCTTCTCGATGGGAGCTCAGTTCAAACACCACTCATGTCGAAC
ACAAATAAGCAATACATCTCGTCACCTGGCAACTTGAAGATACTTAAGCTTCCTTACCAC
CAAGGTGGGGACAAGAGAAAGTTCTCCATGTACATTCTTCTTCCAGAAGCACGGGACGAC
CTTTGGAGCTTGGCTAAAAGGTTGAGCACCGAACCAGAGTTCATTGAGAACCATATCCCA
ACAACGCAGGTCGAAGTTGGGCAATTCAAGCTCCCTAAGTTCAAGATATCATTTGGATTT
GAAGCTTCTGATTTGCTCAAAGGTCTCG
>Locus_148_Transcript_13/31_Confidence_1.000_Length_335
CCCGCTCCCCCCTCTCTCAAGTGTCCGGTCTAAAACCCAGTCCAGCGAAGAACTACTGCA
CCTCTCCGGCCATGGCAACCACCGCCGCCACCGACGTCAGCCTCCCTATCGCGCACCAAA
CCCGTTTCGCCTTCCGCCTCGCCTCTGCCATCTCCTCCAACCCCGATTACGCTGCCACTA
ACGCCGCCTACTCCCCGCTCTCCCTCTACGTCGGGCTCAGCCTCGTCGCCGGCGGCGCGG
GCGGTGCAACCCGTGAGCAGCTTGTCTCTGTGCTCGCGTCCGGGGTGTCGGGCGAGGAAG
CGGAGGGCCTCCACGCGCTCGCTGAGCAGGTGGTG
>Locus_148_Transcript_17/31_Confidence_1.000_Length_335
CACCACCTGCTCAGCGAGCGCGTGGAGGCCCTCCGCTTCCTCGCCCGACACCCCGGACGC
GAGCACAGAGACAAGCTGCTCACGGGTTGCACCGCCCGCGCCGCCGGCGACGAGGCTGAG
CCCGACGTAGAGGGAGAGCGGGGAGTAGGCGGCGTTAGTGGCAGCGTAATCGGGGTTGGA
GGAGATGGCAGAGGCGAGGCGGAAGGCGAAACGGGTTTGGTGCGCGATAGGGAGGCTGAC
GTCGGTGGCGGCGGTGGTTGCCATGGCCGGAGAGGTGCAGTAGTTCTTCGCTGGACTGGG
TTTTAGACCGGACACTTGAGAGAGGGGGGAGCGGG
>Locus_148_Transcript_20/31_Confidence_1.000_Length_344
CCGGCCGCGGACGCGTCAGCGAGCACGAGCTGCACCACCTGCTCAGCGAGCGCGTGGAGG
GCCTCCACATCCTCGCCTTCCTCCCCGGACCCGAGCACAGCGACAAGCTGCTCACGGGTT
GTGCCACCTGCGCCAGCGGCGACGAGGCTGAGGCCAACGTGGAGGGAGAGCGGGGATTAG
GCGGCGTTGGTGGCAGCGTACTCGGGGTTGGAAGAGATGGCGGAGGCAAGGCGGAGAGCG
AAGCGGGTCTGATGCGCGATGGAGAGGCGGACGTCGGTGGCGGGGGTGGTTGCCATGGCC
GGAGAGGTGTAGTAGTTCTTCGATGGACTGGCGTTAGACCGGAC
>Locus_148_Transcript_21/31_Confidence_1.000_Length_360
AGTAGGCAAGCCATTTATTTGTTTTTATTACACGGGCAACATGATTGAATATTCAAACCC
TTCACTTATTACATAGTTCACATATATGTGAAAGAAGAGGTCACTGCCAGGGCAATAGAC
TCAAAGCAAACACTTCATGAAGACAGGACGGGATTGATCACATGACCGACGAACAACACG
ACGCCGGAGACATCTTATCGGACGAGGAAGATGAAAGGGTGATCCGCGACAAAATCCACA
GTCAGGGGCACTGAATAAGTAGTGGTCGCTACAGTAGTTGATGCCGCAACCTTAGTTCCT
TCTTCGTTTACTACGACAAACGACTTGTGGTGAACAGATGAGATGTACAGGTTCTGTGCC
>Locus_148_Transcript_24/31_Confidence_0.161_Length_1776
TCCGTATCTTGATAAATTTGAATCAACTAATTTGGATCGGAGGGAGTAGATAATGATATA
AGGTGGCACTTTCTCTTCTTTCCCCGATCAAATTTCACAAGCAACTTAAAGCACAATGCA
AGTCTCCACACCACTTCAGAATTATTGGCATTCACCAAACTTCACATAGCAGGCAAGCCA
TTTATTTGATTTTATTGCACGGACAGCATGATTGGATGTTCAAACACTTCACTTATTACA
CACTCCGCATACTTGTGAAAGAAGAGGTCGCTGCCACGGCAATAGACTCAAAGCAAACAC
TTCATGAAGACAGGATGGGGTTGACCACATGACCGACGAACAACACCACGCCGGAGACGT
CTTCTCGGATGAGGAAGATGAAAGGGTGATCCGCGACAAAATCCACAGTCAGGGGCATTG
AATAAGTAACGGCCCCTACAGTAGTTGCTGCCGTAGCCTCGGTTCCTTCTTCGTTTACTA
CGACAAACGACTTGTGGTGGACAGATGAGATGTACAAGTTTTGTGCCACTGAGGAGTCCA
CCATCTCTGAAAGATCCGCTCTAGGGATGAATGGTAGCTGGAGGCCGAGACCTTTGAGCA
AATCAGAAGCTTCAAATCCAAATGATATCTTGAACTTGGGGAGCTTGAATTTCCCGACTG
CGACCTTCGTTGTTGGGATAAAGTTCTCGATGAACTCTGGTTCGGTGCTCAACCTTTTGG
CCAAGCTCCAGAGACCGTCCCGGGTTTCTGGAAGAAGAATGTACATGGAGAACTTTCTCT
TGTCCCCACCCTGGTGGTAAGGAAGCTTAAGTATCTTGAAGTTACCGGGTGACGAGATGT
ACTGCTTATTTTTGGTCGACATGTTCCACCTTCTCGACGGGAGCTCAGTTCAAACACCAT
TCATGTCGACCAAAAATAAGCAGTACATCTCGTCACCCGGTAACTTCGAGATACTTAAGC
TTCCTTACCACCAGGGTGGGGACAAGAGAAAGTTCTCCATGTACATTCTACTTCCAGAAG
CACGGGACGGTCTCTGGAGCTTGGCCAAAAGGTTGAACACCGAACCAGAGTTCATCGAGA
ACTTTATCCCAACAACGAAGGTCGCAGTCGGGCAGTTCAAGCTCCCCAAGTTCAAGATAT
CATTTGGATTTGAAGCTTCTGATTTGCTCAAAGGTCTCGGCCTCCAGCTACCATTCAGCC
CTAGAGCGGATCTTTCAGAGATGGTGGACTCCTCAGTGGCACAAAACTTGTACATCTCAT
CTGTCCACCACAAGTCGTTTGTCGTAGTAAACGAAGAAGGAACCGAGGCTACGGCAGCAA
CTACTGTAGGGGCCGTTACTTATTCAATGCCCCTGACTGTGGATTTTGTCGCGGATCACC
CTTTCATCTTCCTCATCCGGGAAGACGTCTCTGGCGTGGTGTTGTTCGTCGGTCATGTGG
TCAACCCTGTCCTGTCTTCATGAAGTGTTTGCTTTGAGTCTATTGCCCTGGCAGTGACCT
CTTCTTTCACAAGTATGTGAAGTGTGTAATAAGTGAAAGGTTTGAACATGCAATCATGCT
GCCCGTGCAATTAATAAAATCAAATAAATGGCTTGCCTGCTATGTGAAGTTTGGTGAATG
TCAATAATTCTGAAGTGGTGTGGAGCCTTGCATTGTGCTTTAAGTTGCTTGTGGAATTTG
ATCGGGCAAAGAAGAGAAAGTGCCACCTTATATGATTATCTACTTCGTTTCTACTCCTAG
GTATTGTATCTGTCTATCGTTGGTAAGAGACCGCCT
>Locus_148_Transcript_25/31_Confidence_0.241_Length_1350
TCCTTTGTCTTAGATGGGTCAAAACTCTGGTGCCAAGCCCCTTTAAAATAAAGGGCATTA
GCAAGAACCAGTGCAGTGTTACTGTCAACAGACCCTTGAGGGAGGACATCATGGATGAGA
CCCGTTGTGACTTTCTCTACCCATGAGTTCACTTGAGCAACAGCTTCATCAGGCTTAGCT
TGGAAGTCTACGGATTGGACGTCGGCCCTGTACCTTTCCACAGCGAGCTCCCTGAAAGAA
GGCTTGAGCGGGAGCGACGCGTCCACGAAGACACCGTCGGCGAAGGCGACGCGCGGGCCG
CCGGCCTCGGACGCGTCAGCGAGCACGAGCTGCACCACCTGCTCAGCGAGCGCGTGGAGG
GCCTCCGCATCCTCGCCTCCCTCCCCGGACCCGAGCACAGCGACAAGCTGCTCACGGGTT
GCGCCACCTGCGCCAGCGGCGACGAGGCTGAGCCCGACGTGGAGGGAGAGCGGGGAGTAG
GCGGCGTTGGTGGCAGCGTACTCGGGGTTGGAGGAGATGGCGGAGGCGAGGCGGAGGGCG
AAGCGGGTCTGGTGCGCGATGGAGAGGCGGACGTCGGTGGCAGAGGTGGTGGTTGCCATG
GCCGGAGAGAGGTGTAGTAGTTCCTCTCAAGTGTCCGGTCTAACACCAGTCCACCAGCGA
AGAACTACTACACCTCTCTCCGGCCATGGCAACCACCACCCCCGCCACCGACGTCCGCCT
CTCCATCGCGCACCAGACCCGCTTCGCCCTCCGCCTCGCCTCCGCCATCTTCTCCAACCC
CGAGTACGCTGCCACCAACGCCGCCTACTCCCCGCTCTCCCTCCACGTCGGCCTCAGCCT
CGTCGCCGCTGGCGCAGGTGGCGCAACCCGTGAGCAGCTTGTCGCTGTGCTCGGGTCCGG
GGAGGGAGGCGAGGATGCGGAGGCCCTCCACGCGCTCGCTGAGCAGGTGGTGCAGCTCGT
GCTCGCTGACGCGTCCGAGGCCGGCGGCCCGCGCGTCGCCTTCGCCGACGGTGTCTTCGT
GGACGCGTCGCTCCCGCTCAAGCCTTCTTTCAGGGAGCTCGCTGTGGAAAGGTACAGGGC
CGACGTCCAATCCGTAGACTTCCAAGCTAAGCCTGATGAAGCTGTTGCTCAAGTGAACTC
ATGGGTAGAGAAAGTCACAACGGGTCTCATCCATGATGTCCTCCCTCAAGGGTCTGTTGA
CAGTAACACTGCACTGGTTCTTGCTAATGCCCTTTATTTTAAAGGGGCTTGGCACCAGAG
TTTTGACCCATCTAAGACAAAGGACGACATGTTCCACCTTCTCGACGGGAGCTCGGTTCA
AACACCATTCATGTCGACCAAAAACAAGCA
>Locus_148_Transcript_26/31_Confidence_0.071_Length_560
TGCAGGTCGTGCTCGCCGACGCATCCGTGGCCGGCGGCCCGCGCGTCGCCTTCGCCAACG
GCGTCTTCGTCGACGCGTCGCTCTCGCTCAAGCCTTCTTTCAAGGAGCTCGCCGTGGGCA
GGTACAAGGCCGACGTCCAGTCCGTGGACTTCCAAACTAAGCCCGCTGAAGCTCTTGATC
AAGTGAACTCATGGGTAGAGAAAGTCACAACAGGTCTCATCAAAGATATCCTCCCTGAAG
GGTCTATTGACAATACCACTAGATTGGTTCTTGGCAATGCCCTTTATTTCAAAGGAGCAT
GGCATGAGAAGTTTGACGCATCTAAGACGAAGGGAGACATGTTCCACCTTCTTGATGGGA
GTTCCGTTCAAGCACCATTCATGTCCACCACAACGAAGCAATACATCACGTCTACCGACA
ACTTAAAGATACTTAAACTTCCTTACCACCAAGGAGGGGACGATAGGCAGTTCTCCATGT
ACATTCTTCTTCCAGAAGCACAAGACGGTCTCTGGGGCTTGGCCAAAATGTTGAGCACCG
AACCAGGGTTCATCGAGAAC
>Locus_148_Transcript_29/31_Confidence_0.152_Length_1101
TGCAGGTCGTGCTCGCCGACGCATCCGTGGCCGGCGGCCCGCGCGTCGCCTTCGCCAACG
GCGTCTTCGTCGACGCGTCGCTCTCGCTCAAGCCTTCTTTCAAGGAGCTCGCCGTGGGCA
GGTACAAGGCCGACGTCCAGTCCGTGGACTTCCAAACTAAGCCCGCTGAAGCTCTTGATC
AAGTGAACTCATGGGTAGAGAAAGTCACAACAGGTCTCATCAAAGATATCCTCCCTGAAG
GGTCTATTGACAATACCACTAGATTGGTTCTTGGTAATGCCCTTTATTTCAAAGGAGCCT
GGCATGAGAAGTTTGACGAATCTAAGACGAAGGGAGACATGTTCCACCTTCTCGATGGGA
GCTCCGTTCAAGCACCATTCATGTCCACCACAACAAAGCAATACATCACGTCTACCGACA
ACTTAAAGATACTTAAACTTCCTTACCACCAAGGAGGGGATGATAATAGGCAGTTCTCGA
TGAACCCTGGTTCGGTGCTCAACATTTTGGCCAAGCCCCAGAGACCGTCTTGTGCTTCTG
GAAGAAGAATGTACATGGAGAACTGCCTATTATCATCCCCTCCTTGGTGGTAAGGAAGTT
TAAGTATCTTTAAGTTGTCGGTAGACGTGATGTATTGCTTTGTTGTGGTGGACATGAATG
GTGCTTGAACGGAGCTCCCATCGAGAAGGTGGAACATGTCTCCCTTCGTCTTAGATTCGT
CAAACTTCTCATGCCAGGCTCCTTTGAAATAAAGGGCATTACCAAGAACCAATCTAGTGG
TATTGTCAACAGACCCTTCAGGGAGGATATCTTTGATGAGACCTGTTGTGACTTTCTCTA
CCCATGAGTTCACTTGATCAAGAGCTTCAGCGGGCTTAGTTTGGAAGTCCACGGACTGGA
CGTCGGCCTTGTACCTGCCCACGGCGAGCTCCTTGAAAGAAGGCTTGAGCGAGAGCGACG
CGTCGACGAAGACGCCGTTGGCGAAGGCGACGCGCGGGCCGCCGGCCACGGATGCGTCGG
CGAGCACGACCTGCACCACCTGCTCAGCGAGCGTGTGGAGGCCCTCGGCCTCCTCGCCTG
CCTCCCCGGACCCGAGCACAG
>Locus_149_Transcript_1/4_Confidence_0.625_Length_766
GCCAGATTTGCAATGTAAAGGAAGCTATATAAGTAAACAACACACTGAATTCACATTTCT
CATGTCAATTAGCTCATCGGATGAACAAACAAGTATCAAACGAAATCTTTGCAATGATGG
ATTGAAGAACTGGAAAGAGCAAACTCTAGACACCCACGGTGGCCAACCTTTTGTCCAAAG
ACATGTAACAAAATCAGGTTCTAACAGGAGACATCATAATTAGGTTCTACCAAAAAACAG
AGCTGAATCACATGTTCACTCTTCCTCCTCATCACCATCACCACCGCCGCCACCTGCAGC
CTTCTTCTGGTTCTTCCTCTTGACCCTTCCAGGCTCACCACCACCAAGTGGGCTAGTGAG
GGAGAAGTCCACGTGCTTCTCAGTGTCGACTCTCACCATGAACGACGGAATGTTGACAAG
CTGTCTCCCAACTCTGATGTGGCGTTGCCTGATGAGAACACGAGCATGATGGATGGATTT
TGCCATGCCATTCTTGAAGACAATGGTCTGGAGGCGGCGCTGAAGGAAGTTCTCAACAGT
GAGTGCAAGCACGTAATCAAGCTTGTTCTGGTCCTCAGAAAGGAGACCATAGCGGTTCAT
GCGTCGCAGGAGAGCCGCGCCCTCAAAGATACGGCGGGGGTTCTTCTCATCAAGGGTGAG
CAGCTCCCTTGCAGCATTACGGATGCGGCTAAGGGCATATTGCACACGCCACAGCTCACG
CTTGCACCTCAGGCCATACTCACCCACCAGTTTCAGTTCAGCATCA
>Locus_151_Transcript_3/5_Confidence_0.318_Length_230
CCTTAAAAACAACCGAGGAGAAGAGTTTGGTGCATTCACACCTAAACTTACCCAAAAAGG
CTTCCAGAGTTATCAAGACATCGAAGATGACCCCTCCTCGATGTCTTGATAACTCTGGAA
GCCTTTTTGGGTAAGTTTAGGTGTGACTTCCAGAGTTATCAAGACATCGAGGAGGGGTCA
TCTTCGGCTGTTAGAGCATCTGAGTGAATGAGTGTAATGCGAACTAGTAT
>Locus_153_Transcript_2/4_Confidence_0.700_Length_875
CATTTCAACAAGACCCACCCTCCCCACCGCCCCTCTATAAATATAAATACACATACCTAT
ACACACAACTATCACCGCCGTCGCTCCAACCCCAGATCTCGAGCCCCATCTGCAATGGCC
GCCGCTTCGTCGCTCCACGTCGCTGCCCCGGCCGCCACCCCGCGGGTGGGATCTACGGGC
CACAAATCCGCCTCAGGGGCGAGGACCGTGCGCGCGGTCAGATCGGGCGTGGCAGCGTGG
TCCGGTCGAAGACTGGTGGCCTGTGCGGCCGTTGCGACCAAGGCCGATGCTCCTGCCAGC
GACGCTGCATCCAAGTCTAGTGGTCATGAGGTCTTGCTGTACGAGGCTCTTCGCGAGGGG
TTGATGGAAGAGATGGAATCAGATCCTACGGTGTGTGTCTTTGGTGAAGATGTCGGTCAC
TATGGGGGTTCTTACAAGGTTACCAAGGGTTTGGCTGATAAGTATGGAGACCTTCGAGTC
CTTGACACACCTATTGCTGAGAACTCATTCACCGGCATGGGAGTTGGAGCAGGAATGAAG
GGGCTGAGGCCTATTGTTGAAGGCATGAACATGGGCTTCCTTCTCCTTGCTTACAACCAA
ATCTCAAACAACTGTGGCATGCTTCATTACACCTCCGGTGGCCAGTTCAAAATTCCACTT
GTGATCAGAGGTCCCGGTGGTGTTGGTCGCCAGCTTGGTGCAGAGCATTCACAGCGTCTG
GAGTCATACTTCCAGTCCATCCCTGGCCTCCAGATGGTTGCTTGCTCTACTCCTTACAAC
GCTAAGGGTTTAATGAAAGCTGCCATAAGGAGCGACAACCCTGTCGTACTGTTTGAGCAT
GTCCTTCTGTACAACCTGAAGGAGAAGATTCCTGA
>Locus_155_Transcript_1/5_Confidence_0.571_Length_1500
ATCAGACAAGAAGAAAATCAAATCAGAACTCAGTAAAACCAAACGAAAATTTCCTTCCGA
ACAGACATCCATTCATTCCAAGACTCATTGATAAGTTTCTGCCAAAGGCTACGAAGCAAA
TAGCCTCCTTACACAAGGAAAAACACCACACACACGCTTGCTCTTTATTAAGCGCCCACG
AGGTCTCATAGAAAGCTAAATTTAAACCCAACGCACCACACTCATCCCTAAATAAATAAA
ATGCAGCTAAATCCCACTAAATCCGACCCCGGGGGCGCGATGACGACGACCGGCTCGCTT
AGTTGCTGCCCTTGCTGATGAGCTCCAGGGCGGCAGCGGTTGTGGGCAGCGCCGGGATGG
CACCCTTCTGGGTGGTGCAGATGGCCCCGCACGCGTTCGAGAACTGCAGCACCTCCCTCA
GCTTGGCCTCGTTGTGGAAGATGGAGTCGTCCTTGGAAACGTTGAGGAGGAGCGAGCCGA
CGAAGGCGTCACCGGCGCCGGTGGTGTCCACGGTGTTGACGGAATACCCTGGCACGGATC
CCTTGAAGTCCTTGGTGAAGTACCTGCACCCCTTCTCGCCGTCGGTGACGATGAGCAGCT
TGAGGCCCTCGAACCAGAGAGACAACACGTTCTTCTCGTCATTGGCGTCGCCCTGGGTGA
GGAATGCCACCTCGTCGTCGCTGACCTTGATGAAATCAGCCTCCTTCCAGATGCTCATGA
TGCCATCGCGGGCCGCCTGCTCCGAGGGCCAGAGCGGGAGGCGCACGTTAGGGTCGTACG
AGCAGAGGATGCCGCCGGCCTTGGCAGCACGCATCGCGGCCATGTGCGCCGAGCGGCAGG
GCTCCGTGATGAGCGAGATGGATCCGTAGTGGAAGACGCGGGCGCGGCGGATCAGGTCAA
GGTTGAGCTCGGCCTCGGTGAGGAGCATGTCGGCGGAGGGATTGCGGTAGAACATGAACT
CGCGCTCGCCGTTGGACTTGAGGGTCACGAAGGCCAGCGCGGTGCGGGCGTGCTGGTCGA
ACAGGCACCCGTCCGCGTTCACCCCGTTCTTCTTCAGAATGTCCACCAGCATGTGACCGA
ACTCGTCGTCGCCGAACTTGCCGACAAAGGCGGAGGAGCCGCCGAGCTTAGAGGTAGCGC
ATGCGACGTTGGCGGGCGCGCCGCCTGGCGCCTTGACGAAGCCTCCGGACTCGGCGAGCG
AGACGCCGGCCACGTCCGGCACGAAGTCGATCAGCATCTCCCCGAAGGAGACGACCAGGC
CTGGGGCCGCCGCCGCCGCGGGAGCAACTCCGTCACCGAGAGGCGCCATCGAGAGTGCAG
AGGAGAGTCGGGGTGAAACGCGGGCGGATAAAAGAAATCGAGCACGTGAGATGGTAGAGA
ATGCTGCTGCGATGGTGGATCGATGAAGAATGGAGGGGGAGGGAGGGCGAGCTTATAAAG
AGTGCGGGCGGGCGGGTTCCTGACTTGGCGCAGGGTAATTAGTCTTATCCTCGTGGGATT
>Locus_156_Transcript_1/5_Confidence_0.615_Length_1345
GGCGCCCCGCGCGGGCCTCGTGGCGGCGGCGGCCGGGCTGGGCCGCATCGGGCTCGTGCC
GGCGTCGCCCGAGCAGGAGAAGAGGGGCGACCTCGTCGTCGTGGCCGCCACCGCGGCGTC
CGGGAAGGCGGAGGAGTCCGGGGAGGAAGGCGGGACGGCGCTCGCCAAGACGCTGCAGCT
CGGGGTCTTCTTCGGCCTCTGGTACCTCTTCAACATCTACTTCAACATCTACAACAAGCA
GGTCCTCAAGGTTTTTCCATATCCGATAAACATCACAACAGTTCAGTTTGCTGTTGGAAC
TGGCATTTCCTTGTTCCTGTGGCTAACTGGTATCCTTAAAAAACCAAAGATTTCTGGTGC
ACAGCTCCTTGCTATCCTCCCTCTGGCTATTGTCCATACCATGGGCAATCTTTTCACAAA
CATGAGCCTTGGAAAGGTTGCAGTCTCATTTACACATACCATCAAGGCCATGGAGCCTTT
CTTCTCCGTTCTCCTTTCAGCAATGTTCCTTGGCGAGCTGCCTACTCCTTGGGTTGTTTT
GTCTCTTCTTCCTATTGTTGGTGGTGTTGCACTGGCATCTATTTCCGAAGCTTCCTTTAA
CTGGGCTGGATTTTTGGCTGCGATGGCTTCAAATGTGACCTTCCAGTCAAGGAATGTCCT
CAGCAAGAAGCTTATGCTGAAGAAAGAGGCATCTCTGGACAACATTACTCTCTTCTCTAT
TATTACCGTCATGTCATTCTTCCTCTTGGCCCCAGTTGCCTTACTGACAGAAGGTGTCAA
GGTCACTCCTGCGTTTCTGCAGTCTTCTGGTCTGAACTTACAACAAGTGTACACACGGTC
TCTGATTGCTGCATTCTGTTTCCATGCATATCAACAGGTGTCATACATGATCCTCGCAAG
GGTGTCCCCTGTTACCCACTCGGTCGGCAATTGTGTGAAGCGTGTGGTGGTCATTGTTAC
ATCCGTTCTGTTCTTCAAGACCCCTGTGTCTCCAATCAACTCTATCGGAACCGCGATTGC
TCTTGCTGGAGTTTTCCTCTACTCACAACTGAAGAGACTTCAGCCCAAGCCCAAGGCTGC
TTGATTGAATTCTGGTATTCGTCAAGATCAATAGCGAAAGGGAGTGCCGACAAACCGTTG
GAGTCAGTGCTCTCTTAGTTTAGACGGATATTTTGGGAAGCCTTGTTGAGTACGTACTAC
TAGTGTACCGCACAGGATCATTTGTAATTCAGTTATGAGTATGTTAACCAGGCAATTTTT
GAAGTGTCCTTCACTGTTCTGTATGTAGACGGTCTAGTAGCTTCTTTTTTTCAAATAAAA
TCTCTGCAATGCCAGTTTGATCGTG
>Locus_157_Transcript_2/5_Confidence_0.571_Length_2056
CCGGAGCAGTTCACAGTCTCCACTCCACCTCCTACCTATAAATCTCCTACATCGCCTCAC
CTCCGTGTCATCTCCTCTCTCCCCCCATTCCGCAATCCCCTCACTTCGCACTGACAAGCA
GGCAGAGGAAGCAGCCCTCGACCCCACCCCCTCGCCCGCCATGGCGAGCTTCGCGAAGAA
GGAGCACCAGTTCCTCGCCGAGCTCGGCCTCGCGCCGCGCAACCCGGGCTCCTTCGCCTG
CGGCGCCTGGGGCGGCTCGGGCCCCGTCATCACCACCACCAACCCTACCAACAACGAGGT
CATTGCCGAGGTCGTTGAGGCGTCCATGGACGACTACGAGAAGGGCATGAGCGCCTGCTT
CGATGCCGCCAAGACCTGGATGGCTGTTCCTGCTCCGAAGCGAGGAGAAATTGTTAGGCA
GATTGGTGATGCACTGAGGGCAAAGCTTCATCACCTTGGCAGGCTTCTGTCACTGGAGAT
GGGGAAAATTCTCCCTGAAGGAATTGGGGAAGTTCAGGAAATTATTGACATGTGTGATTA
TGCTGTGGGGCTAAGTCGCCAGCTTAATGGATCCATCATACCATCTGAACGTCCGAACCA
TATGATGATGGAGGTCTGGAATCCTCTTGGAGTTGTTGGTGTCATCACTGCATTCAACTT
CCCCTGCGCCGTGCTGGGTTGGAATGCTTGCATTGCTCTAGTCTGTGGAAACTGTGTTGT
CTGGAAGGGTGCTCCAACTACTCCATTGATCACTATTGCAATGACTAAAATGGTGGCTAG
TGTATTTGAGAAGAACAACTTGCCAAGTGCAATCTTCACAGCTTTTTGTGGAGGTGCTGA
AATTGGGCAAGCAATTGCTCTTGACACAAGGATACCTTTGGTTTCATTCACAGGAAGTAC
AAAGGTTGGTCAAATGGTTCAGCAACAAGTTAATGCGAGATTTGGTAAATGCCTCCTTGA
ACTTAGTGGGAACAATGCCATTATTGTCATGGATGATGCAGACATTCCGCTAGCTGTGCG
CTCTGTGTTGTTTGCTGCTGTTGGTACAGCAGGACAACGATGCACTACATGTCGTAGGCT
GCTTCTTCATGAGAGCATATATCAAACAGTTCTTGATCAACTTGTTGAGGTCTATAAACA
AGTCAGCATTGGAGATCCTTTGGAGAAGGGCACCTTACTGGGACCGTTGCATACTACTGC
ATCGAAAGAAAGCTTTCTGAAAGGCATCCAAACTATCAGATCCCAGGGAGGAAAAATCCT
TTTAGGAGGATCTGCTATTGAATCAGAGGGGAACATTGTTCAACCAACTATTGTGGAAAT
TTCACCTGATGCGCCGGTTGTGAAGGAAGAATTGTTTGGTCCTGTTCTTTATGTCATGAA
ATTCCAGACCCTGAAGGAAGCAATTGAAATCAACAATTCTGTTCCACAAGGACTGAGTAG
CTCTATATTTACAAGGAAACCAGATGCTATTTTCAAGTGGATTGGGCCTCATGGTAGTGA
CTGTGGTATAGTGAATGTAAATATACCCACTAATGGTGCTGAAATTGGTGGAGCTTTTGG
TGGAGAAAAAGCAACCGGTGGTGGGCGAGAAGCAGGAAGTGATTCCTGGAAGCAGTACAT
GAGAAGGGCCACTTGCACAATCAACTACGGAAGTGAGCTACCTCTAGCACAGGGAATAAA
TTTTGGTTAGTTCGGTGCTCAGATGGAACATGCTGCCGCTTGGAGAAAGGTGTTACTATG
TTGAGATATCTGCAGACTGCAGGCAGCCGTTACCTTCAGGAATTTCTAAACCCAAATTGG
AATGCTGCAGTAAGGCTGTGTACATATTATAATAAAGAGATGGGATGATCTTATGTATGC
TCTGTTCATGCCTCCTGGGATGTTTAGCCATCGGTATTTAAGACTGTCAGTAAACTGGAA
AATCTGCATCTCTTGCAGTGAGAGCAGCGTTTTTTAGATGTAATCTTCAGACTGGACAAT
TTGGAATAAAAAGAGATAAAAATGTACTACCTCAGTAGTAGTGTTCGGATCGATGTGCAC
AATGTCAAGGGTCCAG
>Locus_158_Transcript_1/2_Confidence_1.000_Length_583
GAGGTATCCATCCATGTCAGCAGGTGTGCCCTTCAGGATGCTTGTGATGCAGCTACTGCC
ACCATGAAGCTCCTGTTCATCTATTCCAAGGATTGATGGCGTCTCTGGATGGCAAGATTG
GTATGTCAGTGAAGATGTAGATGACGAGGGTGACATGTTCTTCTTCCTCTCCTGTGCTTT
CTTCCTCATGTGTGTCCTCCAGTAGTTCTTGATCTCATTGTCAGTACGCCCTGGCAGCCT
CCGTGCTATCCTGGACCACCTGTTTCCCCATCGAGCATGGAGCTCGAGGATGAGGCGTTC
TTCATGAGGAGTCATACGCCCACGCTTGAGGCCAGGGTGGAGGTAGTTCACCCATCGGAG
ACGGCAGCTCTTTCCTGTGCGGTTGAGGCCTGATACTTTGGCAATGAAATCCCAACGACG
TTCACCGAACAAACGGACAGTGCATACCAGTTGCAAGTCCTCCTGCTCTGTCCACGGCCC
TTTGCGTGTTTCTTCTCTCACTGTCACCATATCAACTCTGAGATATTACCACAGTACCCT
AACGCTGCTCGCTCCTACCTTGTATCGGCTGGGGGGCGGGTTT
>Locus_159_Transcript_3/3_Confidence_0.857_Length_185
TGAGGTAACAAGAGGCCTTGGGGCTCGATAACACGACGGATGACAGATACACCGGTACAA
CGAAATTGCTCATTCTGCTCATCGAAGTACTCAGTGACACCTGCTTGCGACCTCACTTGT
CGAAGTGGTTCAAATGCTTGTAGCCTATCANNNNNNNNNNCCCCCCTTAAACTCCTTGAC
GAGAG
>Locus_160_Transcript_3/6_Confidence_0.600_Length_1607
GAAGCTATGCGCCGTTATGCTTGACACAGTCGGCCCTGAGCTGCAAGTGGTGAACAAGAG
CGAAGTGACTATCTCGCTTGAAGAGAACGAGTCTGTTGTTCTCACCCCTCACAAGGGCCA
GGAAGCCTCCTCCAAATTGCTACCCATCAACTTCTCTGGACTCGCCAAGGCCCTGAAGCC
AGGGGACACAATATTTGTTGGACAATATTTGTTCACAGGCAGTGAGACTACTTCAGTTTG
GTTAGAGGTTTCTGAAGTTCAAGGGGATGATGTGGTTTGTGTGATCAAGAACTCAGCTAC
CCTGGCTGGGTCACTCTTCACATTGCACTGCTCCCAGATCCATATCGACTTACCCACACT
TTCTGATGAGGATAAGGATGTTATGAAAAAATGGGGTGCTCCGAACAAGATTGACTTCCT
CTCGCTTTCTTATACAAGGCATGCAGAAGATGTGCGGCAAGCACGTGAGTACCTCTCAAA
GTTAGGCGATCTTAGCCAAACTCTGATTTTTGCCAAAATCGAAAATGTGGAGGGCTTAAA
CCATTTTGATGAAATCCTGGAAGAAGCAGATGGTATAATTCTATCAAGGGGGAACCTGGG
AATTGATCTTCCACCCGAAAAGGTGTTCTTATTCCAAAAATCTGCGCTCCACAAGTGCAA
CATGGCTGGAAAGCCTGCTGTTGTTACTCGGGTTGTGGACAGTATGACTGACAACCTCAG
GCCTACTCGTGCTGAGGCAACTGATGTGGCAAACGCAGTACTGGATGGTAGTGATGCCAT
TCTCCTTGGTGCTGAGACTCTCCGTGGGTTGTACCCAGTTGAGACTATTTCAACAGTAGG
CAGAATTTGTGCTGAGGCAGAGAAGGTCTTCAACCAAGATTTGTACTTCAAGCGGACCGT
GAAATACGTGGGAGAACCCATGACTCACTTGGAGTCCATTGCTTCCTCTGCAGTGCGGGC
TGCTATCAAAGTGAAGGCTTCTGTCATCATTTGCTTTACCTCATCTGGAAGGGCTGCAAG
GCTAATTGCCAAGTACAGGCCCACAATGCCTGTTCTGTCCGTTGTCATTCCTCGCCTAAA
AACGAACCAACTGAAGTGGAGCTTCACTGGTGCATTTGAAGCAAGACAATCACTCATAGT
TAGAGGCCTCTTTCCCATGCTTGCTGATCCACGTCATCCAGCTGAATCTACTAGCACTAC
AAATGAATCAGTTTTGAAGGTTGCTCTTGACCATGGCAAAGCGTCTGGTGTGATCAAATC
GCACGACCGTGTTGTCGTCTGCCAGAAGGTGGGAGATTCCTCGGTTGTGAAGATCATTGA
GCTGGACGACTAGGCTACTGGGCCTTTTGCTCATGGTTTGCCAGATTTTTGACTAGGCCA
AAACGTTGCTTGGTGGCTATGTATAATCCTATAGTTTTGCGAAACGAGCTCTTCCCCTAT
GGTGTCATCATAGGATCCGCGTTACAGTCCTGAGAAACCTACGTTCTAGCTATGGAAATT
TGCTCAGGTTCTGCTGCAGTGTATCACTTAAATGATCAGGTGGAATAATGAAATCGAGAC
TGTAGACCTCTTTGCTATGGTTGATGCGAGCCTAGTTTTCAAAAAAA
>Locus_161_Transcript_1/3_Confidence_0.714_Length_636
AATTTGACGGTGGTAAACTTCATTCCTGCAGTTACATTGCCTCTTTCCTGGTGCTGGTTT
TATGATATTTTTCTCTCTCCAAACCTTTAGTGAACCACCCATGTACAGGTCCTCTAGCGA
AGCATCCAGTTCGACAATCACATCATCACCTTTCATGATCCTTTCTTCCTCCTCTTCCAT
ACCACCACCACCACCTCCGAAGAAACTGCTGAAGATGTCTTGCATGTTCATCCCGCCGCC
GCCTCCTCGCCCACCTTGACCTTGGAACTGCTTCAGCCCCTCCTCGCCGTACCGGTCGTA
GATCTTCCTCTTCTCCGCATCGGTCAAGACCTCGTACGCATTATTGATCTCGGCGAACCG
CTTGGTGGCCTCCTCGTTGTCGGGGTTCTTGTCGGGGTGGTACTTGAGCGCGAGCTTGCG
ATAGGACCGCTTGATCTGATCCTCCGACGCGCCCTTGGGCACTTGCAGCACGTCGTAGAA
GCTCTTACCCTCGATCACGGCGGCGAGATGCAGTAGCAGCGCGAGGACGGCCGCGAACCG
CGCCCCTCTCCTCCGCGGCGCCGCCATGCCCCCCCTCGCCGTGTTCCGCGCGGCCTGTGC
CTCTCCTCCTCACCCGCCGTCCAGGAGTCAGGGTCA
>Locus_162_Transcript_1/4_Confidence_0.864_Length_726
TAACCCCACTGGCTGCAGCATTGGTTGCCAGGACACGGACTGCTGCTGCTGCAAGCGTTG
CCGGGAACGACCTTTCCATCGACGTTGGCTTTTTTACCATAGCACGGGCCGCTCTGGCAG
CCAGCCCCGCAGTAGTCTCCTCCGAGGCCACAATACCCGTACTTGCTGCAGCATTGGTTG
CCCGGGCATGGACTACCGCCGCTGCAGCCGAGTGCGGCCACTGCTGCACAGGCAAGGACC
AACAAGCCCAATGTGAGAGCCTTCATGGCGATGTTGAAAGCTCTCTCTCGCAGTGGATGA
TCATCGGAAGCTTTCTCATCCACCAAACTAGCTAAGCTACATAAGAAAACCTTCCGAGTT
TCATCCACTGCGAGAGAGAGCTTTCAACATCGCCATGAAGGCTCTCACATTGGGCTTGTT
GGTCCTTGCCTGTGCAGCAGTGGCCGCACTCGGCTGCAGCGGCGGTAGTCCATGCCCGGG
CAACCAATGCTGCAGCAAGTACGGGTATTGTGGCCTCGGAGGAGACTACTGCGGGGCTGG
CTGCCAGAGCGGCCCGTGCTATGGTAAAAAAGCCAACGTCGATGGAAAGGTCGTTCCCGG
CAACGCTTGCAGCAGCAGCAGTCCGTGTCCTGGCAACCAATGCTGCAGCCAGTGGGGTTA
CTGTGGCACCACCTCGGATTACTGTGGTGCCGGCTGCCAGAGCGGCCCGTGCACCGGAGG
CAAGCT
>Locus_163_Transcript_4/5_Confidence_0.667_Length_252
GATCAAAGAGGCGAAATAATTCGTGTGAAACAAGGTCTTCGATTATTGAAGCCCATTGTG
TCCCAGCAAGGACCAGTGGAGGAGCAAGCCTACCAACCAACTCAAAGCCAGGCAGGACAA
TCGACATCGTACCAGGAAGGTCAATGGACACAATACCAACAAGAAGGACAATTGACACCG
TACCAGGAAGGTCAATGGACACAATACCAACAAGAAGGACAATTGTTTCCGTACCAGGGG
GAACAGTCAATG
>Locus_164_Transcript_1/1_Confidence_1.000_Length_1226
CCACTCAAGGTTTCTAGAATGAAAGAAAGACTAGCTACTAGAGCTCTCCTTGTAGTGTCA
TGTCTTGTTCTAGTCACCAGAGGAATAGATGCAAGATCAAATATGCAAAGGGAAAATTCT
AGCCAAATCATCACCAATCGACAACTTAATACAACCATCACGATGGAAGGTGGAGATGTA
TTTGGGTGCATTGATGTGAATCTCCAACCATCTTTTGACCATCCATTGTTGAAAGATCAC
AAAATCCAGATGAAACCAAGTTCATTGCCGATTGGACATAATATACCATCTCCCGTCCTA
CATGTTGTTTCACAAGCACGTCTGCCTATTGTTGAATGCCCAATAGGAATGGTTCCAATT
TTACGCAATGATGGAAGGGACCAAAGAGCAACCCACATCACCGAACAAGTGATTAACATG
GATGACCAACTAGAGGAGGCAGGAATTAAATATCGGGATGATTTTTATGGGGTACGAGCT
ACAATAAATGTTTATGGGCCAAAGGTGAAGAAAGATAGCAAGGATCTTAGTCAGTCGGGG
ATTCAAATTGATAATGGACCAAGGGGTCATGTAGAAAGTATAGCTGCTTGTTATTCGGTA
GCTCCAAGCTTTGTCGGTGATAGCTTTGTGAGGTTTCATGTTGCTTGGCGTGGCATACTA
AACAAGACATGCTATGATCACACTTGTCCCGGTTTTGTGGAAGTTAGCCACAATGTTGGT
CTTGGAGGAAGAATACTCCTTGTTTCAGTATACAATGGACCACAATTCGCGATAAACATT
TTAATTTTCAAGGACCCAAAAACAAAGAATTGGTGGGTGACGTATGGTGAAGAGAATACA
CCAATTGGATATTGGCCAAGTTCACTATTCTCTTACATTAAGGATAAAGGAAATTTCTCA
TACTGGGGTGGGCATGTTTCGGGCCCGACGGCTTCATCAGACTCTCCACAAATTGGTAGT
GGGCATTTTGCCTCCGAAGGGAATGGAAAAGCAGCTTTTATGAGAAACATCCAAATTGTT
GACGGAAACAACAAGCTTGTTACTCCAAATAGATACAAAGACGTTGTTGGCACTAGTGAT
ACGAGCAAATATAGCGTCGATGGTTATGAAGTTAATAACCATGGTATCCATATGTACTAT
GGTGGACCTGGTAACTTTGTATGAGACTAGTGTACTCTACAAAGTGCAACAAAATTTCAA
TATATTTCCCGAGTTGAAGATTTGCA
>Locus_165_Transcript_1/1_Confidence_1.000_Length_361
CAAAGTGTAAAGGAACATCTCGTCTACCACGTCTCCAGCCCCGACGACTTCGTGTGTCGC
CATTTCTTCTCTCCCTTCTCCTCCTCCGCACCTACTCCTCCGGCCGCCGGAACCGGATCT
CGGGCCAAGACCCCTCCACCGCCACGCGGATCGATGCCGTTTTACCGAGCTCGCGCCGAT
CCAGATCTTGTGGAGCGGTTCCCCTTCAGCCGGAGTGCCGGACGATGAGCTCGCCGTTCA
TGAACATCGTCGACTACCTTGCCTGGATCTGGCCATGGAAGGCTAGATCCGAATTCTCCA
TGAACTTGTGTTTGTTCAGATCTATTCGGTTTTTACTTGACTTCTTTTTCATTTTTTTTC
T
>Locus_166_Transcript_1/2_Confidence_1.000_Length_911
CGCGCGTTCAGCCCGACATGGACATACATCTAGCTAGCTACCTCGCCTGCTACCTGGACG
ACCGGAACCAAAACCAAGTTCGATACTCTTGCTACCTGCAGGGAACCTAGCTGGAGCTAC
GGCCAATACCTCGCCTATAAAGAGAGAGCCCCTGCGACGATGCCGGCCGGGAGAGAGGCG
CACGGGCGGCAGGGGAGCTGCTCATCGATCTCGGTTCAGTCGGAGTCGGAGTCGGAGTCC
AGCAAACAAATCAACTTCCATCGGTCGGTCATCATGGAGTCGGCGCCGCTGCTGGTGAAG
AAGCCGTTGTCATCGTCGGTGGTCGACGAAGAAGCCGACGCGGCGGCGCCCAGGAGCTAC
GCGGAGGCGTGGGAGGCGTTCGTGCGGGAGTCGGAGCGCCTCTGGCTTATCGCGGCGCCC
ATCACCCTCAACATCCTCTGCCTCTACGGCGTCAACTCCGCCACGCAGATCTTCGCCGGC
CGCCTCGGCAACCTGCAGCTCTCCGCCGCCGCCGTCGGCCTCTCCGTCGTCTCCAACTTC
TCCTTCGGCTTCCTCCTCGGCATGGGCAGCGCGCTCGAGACGCTCTGCGGGCAGGCGTAT
GGCGCCGGACAGGTCGGCGCGCTGGGCGTGTACATGCAGCGCTCCTGGATCATCCTCGCC
GTCTCCGCGCTGCTGCTCTCGCCGCTCTACGTCTTCGCCACGCCGATCCTGCGGATGCTC
GGCCAGGACGACGCCATCGCGTCCGCCGCCGGGGAGTTCACGCTGCGCATCCTGCCGCAG
ATGTTCTCGCTCGCGCTCACCTTCCCCACGCAGAAGTTCCTGCAGGCGCAGAGCAAGGTG
CTGGTGCTGGCGTGGATCAGCGTCGCCGCCCTCGCCGCGCACGTCGCCATGCTGTACCTG
TTCGTGTCGGT
>Locus_166_Transcript_2/2_Confidence_1.000_Length_779
CCCGCGACGATGCCCGCCGGGAGTGAGCTGCGCCGGCCGCCGGACCAACCGACCCGACCC
GTAACAGAGGCGCGCGGGCGGCAGGGGAGCTGCTCATCGATCTCGGTTCGGTCGGAGTCG
AGCAAGCAAATCATCAACCGGTCGATCATGGAGTCGGCGCCGCTGCTGGTGAAGAAGCCG
TCATCGGTGCTGGTCGACGACGGCGACGCTGCGGCGCCCAGGAGCTACGCGGAGGCGTGG
GAGGCGTTCGTGCGGGAGTCGGAGCGGCTGTGGCTCATCGCGGCGCCCATCACCCTCAAC
ATCCTCTGCCTCTACGGCATCAACTCCGCCACGCAGCTCTTCGCCGGACGCCTCGGCAAC
CTGCAGCTCTCCGCCGCCGCCGTCGGCCTCTCCGTCGTCTCCAACTTCTCCTTCGGCTTC
CTCCTCGGCATGGGCAGCGCGCTCGAGACGCTCTGCGGGCAGGCGTATGGCGCCGGACAG
GTCGGCGCGCTGGGCGTGTACATGCAGCGCTCCTGGATCATCCTCGCCGTCTCCGCGCTG
CTGCTCTCGCCGCTCTACGTCTTCGCCACGCCGATCCTGCGGATGCTCGGCCAGGACGAC
GCCATCGCGTCCGCCGCCGGGGAGTTCACGCTGCGCATCCTGCCGCAGATGTTCTCGCTC
GCGCTCACCTTCCCCACGCAGAAGTTCCTGCAGGCGCAGAGCAAGGTGCTGGTGCTGGCG
TGGATCAGCGTCGCCGCCCTCGCCGCGCACGTCGCCATGCTGTACCTGTTCGTGTCGGT
>Locus_167_Transcript_1/4_Confidence_0.700_Length_856
GAAGGCGGTGGCGGAGAGCGTGGCGCACCCGGAGCTCTACAACCGCAACAACATCGTCGG
CACCGTGAACCTATACGACGCCATGAAGGAGCACGGATGCAACAAGCTGGTGTTCTCGTC
GTCGGCGACCGTGTACGGCCAGCCGGAGAAGGTCCCCTGCGTCGAGGACTCCCCGCTCAA
GGCCCTCAACCCCTACGGCAGGACCAAGCTGTACCTGGAGGAGATGCTGCGCGACTACAA
CCACGCGAACCCGGAGGGGAGGACGATCCTGCTGCGCTACTTCAACCCGATCGGCGCCCA
CGAGAGCGGCGACATCGGGGAGGACCCCAGGGGCATCCCCAACAACCTGCTCCCCTACAT
CCAGCAGGTGGCCGTCGGCAGGCTCCCCGTGCTCAACGTCTACGGCCACGACTACCGCAC
CAGGGACGGCACCGCCGTCAGGGACTACATCCACGTCGTCGACCTCGCCGACGGCCACAT
CGCCGCGCTCGAGAAGCTCTTCGCCACCCCCGACATCGGCTGCGTGGCCTACAACCTGGG
GACCGGCCGCGGGACGACGGTGCTGGAGATGGTGAGCGCCTTCGAGAAGGCGTACGGCAA
GAAAATCCCGGTGAAGATGTGCCCCAGGAGGCCGGGCGACTCGGAGCAGGTGTTCGCGTC
CACCGCCAAGGCCGAGAGGGAGCTCGGCTGGAGAGCCAAGTACGGGATCGAGGAGATGTG
CAGGGACCAGTGGAACTGGGCCAGGAAGAACCCCTATGGCTACTGCGGCGACGCCGACAA
GAAACTCTGAATTTTGGCTGTCTTGTCTTGTAGCTTATGATCGAACTCCTCATGGCCGTA
CGTGGAGCCTTGTAAC
>Locus_168_Transcript_3/3_Confidence_0.667_Length_1051
AGGGTGAGATTCATCATGTCATGAATCCGGATCCTTACCGTGGAGCTTTCGGGTCTGACG
GTGCAGTTTATGCCAAGGAAGTCGAAGAACATATAAATTATGGCAGTTCAGGAAGGGTTG
GAGGTTTCATCGCAGAAACTTTCCAAGGTGTAGGTGGTGCTGTGGAACTAGCTCCTGGAT
ACCTGAAGTCCGTCTATGATACTGTCCGGAAGGCTGGTGGTGTTTGTATAGCTGACGAAG
TCCAAAGCGGTTTTGGTCGTACCGGAAGTAATTACTGGGGATTCCAGACGCAAGATGTCA
TCCCCGACATTGTAACAATGGCAAAGGGAATTGGCAATGGTCTACCCTTGGGTGCAGTTG
TAACAACTCCTGAGATTGCAAGCGTGATGTCTCAAAAGATCCAGTTTAACACATTTGGTG
GCAACCCTGTTTGTTCGGCTGGTGGACTGGCTGTGCTCAAGGTCTTCGACAAGGAGAAAC
GCCAGGCGCACTGCGCAGATGTTGGCGCTCACTTGGTGGAGCGTCTGAAATCGCTTCAGC
AGAAACACGAAATCATCGGAGATGTCAGAGGAAGGGGACTGATGCTTGGGGTGGAGCTCG
TTACCGACAGAACGGAGAAGACGCCAGCCAAGGCCGAGACCGCCCTACTGTTTGAGAAAC
TCAAGGATCTTGGCGTTCTAGTCGGAAAGGGCGGTCTACACGGCAACGTCTTCAGGATAA
AACCACCAATGTGCTTCTCAAAAGATGACGCAGATTTCTTGGTGGACGCCATGGACTACG
CGATGTCAGGGTTCTGAGGACTCTTCTGCTCTTGAACCGTCACCAGCCGCGATGCGGAGT
ATACATGGATGCCCTGGTGCTGGTGGTAGTGTACGTACTGATAGCTGGGCTGCATGTTCA
CATGTTTATGTGTACCTGGATTGTTGTATTCGTGACGGTGACACAAGAATGCCCTACCCT
AGGGATGAATAAATGAAGCCGAAGGGGAGCAAAACATCAGAAATGTGGAATGTGTTGTAC
ATGATCTTTTTTGGGATATCTGAAATACATT
>Locus_170_Transcript_1/1_Confidence_1.000_Length_548
TGACCTTAAAAAGAGAAGCTCAAACGAATCTGTGTATTTACAATTGGCCGGGACGCCCAA
GTTCGGTTTTACAGCTGGTATATACAAGGATGAGATAGCAATCGGAGGTCGGATACAAAT
GAATGATAAACACACACGAAGCCGCACACGCAACAGTTACTAGGAATCAGTTCCCACATG
TTCATCGCTGGACGCTTTATGTGGTTAGTCTGACACACGATCTAACTGTTGGAAGCAGCC
TAGGAGCCTGCGGGTGAAGGCCTGGTGAAGGACTTCGGCAGAGTCACATGGCAGAGCAAG
CGTATCACAGAGTTTGACAACAACGCTTCCCGTGATGGAGGTACATGGGGAAGTCATAAC
ACACAATGTGTACAGGATCACAGCACATGACACCGACTATTCACAGGAACTTGGATACCA
CGCGGCAGGATGTCCAGAAAGCTGCAGTTGCTGCTTTTAGAATTGCCGGATTCTGGTAGA
TACCAATAGCCGTCGCACTCCATGATGCTACATTATAAATAACTTGTGTTCCAGCCCAAG
CCTTCTGA
>Locus_171_Transcript_1/2_Confidence_1.000_Length_723
CTCTCCTTGGAACTCCTACGGAACCCTAGCTAGCTAGCTAGGGTTCCGTAGGAGTTCCAA
GGAGAGGGAGAGATGGCGGACGGCGGCGTGGAGTACCGGTGCTTCGTGGGCGGGCTCGCC
TGGGCCACCGACGACCGCGGCCTCGAGACCGCCTTCAGCCAGTACGGCGAGATCCTCGAC
GCCAAGATCATCATGGACCGTGAGACCGGCAGGTCCCGCGGGTTCGGGTTCGTCACGTTC
TCCAACGAGCAGAACATGCGTGACGCCATCCAGAACATGAACGGCCAGGACCTCGACGGA
CGCAACATCACCGTCAACGAGGCCCAGTCTCGCCGCTCCGGTGGCGGAGGCGGGGGCGGC
GGCGGCTACGGCGGCCAGCGCGGCGGAGGTGGCGGCTATGGCGGTGGTGGCGGCTACGGA
GGCGGCGGCGGTGGCGGCTACGGCGGTCAGCGCGGCGGCGGTGGCGGCGGCTACGGCGGC
GACGGAGGCCAAGGCGGCTACGGAGGCCAAGGCGGCTACGGCCAGGGCGGCGGCTACGGC
CAAGGCGGCGGTGGCGGCTACGGCGGCCAGCGCGGCGGCGGCGGCTCCGATGGGCAGCGG
TGGAACTGAGCGGTGGTCGGGCCGGAGCGTCCAGTTATCTTCGTCGTCGTCAAAAGTTAT
CCCCAGTTTTTTGTTATGCATCTGTCGTCGTGTCGTGTGGTTGCTATCTGTGTCTGTGTT
TTT
>Locus_172_Transcript_4/9_Confidence_0.591_Length_2660
GCTGCAGCCTCACCAGATCATTGCTGAGTACAACACTGCAATCCCAGAAGCAGAGCGCGA
GAAGCTCAAGGACGGCGCCTTTGAGGATGTACTGAGGGCAGCACAGGAGGCGATCGTCAT
CTCCCCGTGGGTTGCCCTTGCCATCCGCCCGAGGCCTGGTGTCTGGGAGTATGTGAGGAT
CAACGTGAGCGAGCTCACTGTCGAGGAGTTGAGTGTCCCTGAGTACTTGCAGTTCAAGGA
ACAGCTTGTGGAAGGAAGCAGTAACAAAGACTTTGTGCTTGAGCTGGACTTTGAGCCATT
CAATGCATCATTCCCTCGTCCTTCCCTGTCAAAGTCCATTGGCAACGGTGTGCAGTTCCT
CAATAGACACCTGTCATCAAAGCTCTTCCATGACAAGGAAAGCATGTACCCCTTGCTCAA
CTTCCTCCGTGCACACAACTACAAGGGCATGCCTATGATGATGAACGACAGAATCCGCAG
CCTCAGTGCTCTCCAGGGAGCTTTGAGGAAGGCTGAGGAACATCTGTCTGGTCTTCCAGC
AGACACCCCGTACTCGGACTTCCACCACAGGTTCCAAGAACTTGGTTTGGAGAAAGGTTG
GGGTGATTGCGCCCAGCGTGCTCAGGAGACCCTTCACCTGCTCCTCGACCTTCTTGAGGC
CCCTGACCCATCCACTCTTGAGAAGTTCCTTGGTACAATCCCAATGGTGTTCAATGTTGT
CATCCTCTCTCCGCATGGTTATTTTGCACAAGCCAATGTCTTGGGGTACCCTGACACCGG
AGGGCAGGTTGTCTACATTTTGGATCAAGTCCGTGCTATGGAGAATGAGATGCTTCTTAG
GATCAAGCAGCAAGGCCTCGACATCACGCCACGGATCCTTATTGTTACCAGGCTTCTCCC
AGATGCAACCGGCACGACCTGTGGTCAACGTCTTGAGAAGGTCCTCGGTACTGAGCACAC
CCACATTCTTCGTGTGCCATTCAGAACTGAAAGTGGAATTGTTCGCAAATGGATCTCACG
TTTTGAAGTCTGGCCTTACCTGGAGACTTTCACTGATGATGTGGCACATGAAATTTCTGG
AGAGCTCCAGGCCAACCCTGACCTGATCATTGGAAACTACAGTGATGGAAACCTTGTTGC
ATGCTTGCTTGCACACAAGATGGGCGTTACTCATTGTACCATTGCGCACGCGCTTGAGAA
AACCAAGTACCCCAACTCTGACCTCTACTGGAAGAAGTTTGAGGACCACTACCACTTCTC
ATGCCAGTTCACTACTGACTTGATCGCGATGAACCATGCTGACTTCATCATCACGAGTAC
CTTCCAAGAGATTGCTGGAAACAAGGACACGGTTGGTCAGTATGAGTCTCACATGGCATT
CACAATGCCTGGAATGTACCGTGTTGTCCACGGTATCGATGTTTTTGACCCCAAGTTTAA
CATAGTCTCGCCTGGTGCGGACATGTCCATCTACTTCCCGTACTCAGAGTCACAAAGAAG
GCTCACCTCCCTCCACCCAGAGATTGAGGAGCTGCTCTACAGTGACGTCGACAACAATGA
GCACAAGTTTGTGCTGAAGGACAGGAGCAAGCCAATCATCTTCTCGATGGCTCGTCTGGA
CCGTGTCAAGAACTTGACTGGTCTTGTTGAGCTGTATGGCCGGAACCCTCGGTTGCAGGA
GCTTGTTAACCTTGTGGTTGTTTGTGGTGACCATGGGAACCCATCAAAGGACAAGGAGGA
GCAGGCTGAGTTCAAGAAGATGTTTGACCTTATTGAGCAATACAACCTGAATGGGAATAT
CCGCTGGATCTCTGCTCAGATGAACCGTGTCCGTAATGCTGAGCTCTATCGCTACATCTG
CGACACCAAGGGTGCTTTTGTGCAGCCTGCTTTCTACGAGGCCTTTGGGCTTACTGTCAT
CGAGGCCATGACCTGTGGTCTTCCAACATTTGCAACCGCATATGGTGGTCCAGCTGAGAT
CATCGTGAACGGTGTTTCCGGATACCACATTGATCCTTACCAGGGCGACAAGGCCTCGGC
TCTGCTCGTTAACTTCTTTGAGAATTGCCAGGGAGACCCCAGCCACTGGACCAAGATCTC
ACTGGGCGGACTTCAGCGTATCGAGGAGAAATACACCTGGAAGCTTTACTCTGAGAGGCT
GATGACCCTCACCGGTGTGTATGGCTTCTGGAAGTACGTCTCCAACCTGGAGAGGCGCGA
GACCCGCCGCTACCTGGAGATGCTGTACGCGCTCAAGTACCGCACCATGGCCAGCACTGT
TCCATTGGCTGTGGAGGGGGAGCCCTCCAGCAAGTGATCTGGCCACCTCTCTCTCGGCCA
AAAGAAGAAGCGTGGCTTGGATTTCTGAGAGATTGAGATTTGAGAATGCATTGGTTTTCT
TCCTAGCTAGAGGCGCTGATCTTTTAAAGATTTATAAGGTCGAGTTGCTGCTGTGCTAGT
TTGATTTGAGAAGAGGTGCCAGACTGTTGGTGCTGCTTGTCGTGTTCTTTGGATGTTACC
CTTGAATAATAATAGCGGCCTTGGTGCCGTTTCGGAAATAATAGTAGTAGCATCCTTCCT
CGTTCGTTGCCAAGAAAATCTTTGTCACTGAACTTTTTTTCCCCCAAAAAAGCAAAGTCA
CCGGTCTCTGCATCAAAAAA
>Locus_173_Transcript_1/3_Confidence_0.103_Length_204
GTCCAGGTTTGCCTGCTGCTGCTCGCATCCTATCGCTTCTCCGCCTTGCTCGTTCCATCC
ATCATTCACACACCTAGAGCACAAACGTCAAAGGCGAGCAAACAGTAGTCACCACAAACC
CACCATGAAGACCTTCCTCACCATTGCCCTCCTTGCCATGGCGGTGGCNNNNNNNNNNNN
NNNNNNNNNNNNNNNNNNNGACCC
>Locus_173_Transcript_2/3_Confidence_0.862_Length_287
GTCCAGGTTTGCCTGCTGCTGCTCGCATCCTATCGCTTCTCCGCCTTGCTCGTTCCATCC
ATCATTCACACACCTAGAGCACAAACGTCAAAGGCGAGCAAACAGTAGTCACCACAAACC
CACCATGAAGACCTTCCTCACCATTGCCCTCCTTGCCATGGCGGTGGCCACAACCACGGC
CACGACCACTGCCCAGTATGACCCTAGCGAACAATATCAGCCATATCCCGAGCAACAAGA
ACCATTTGTACAACAACAGCCGCCATTTGTACAACAAGAACAACCAT
>Locus_174_Transcript_6/7_Confidence_0.471_Length_1434
GAGCCAGCCACCCTATTTTATTACCACCACCGCGCCGCACCGCCCGGGCCTCGGTTTCTC
CGTCACATCGCCGTCGTCCCCTCCTCCCTCCACCTCGGCTCCCCCGTAAAAGCCTCGGCC
GTCGCCGCGCCTCTGCTCCTCCACCCCTCCTCAAATGCCCGAGACCCCAACGACCCCTGG
CACCGCCCCTTCGTCACCGTCCCCACCACATGGCTCCCGCTCTCCTCCGGCCCGCCTCCC
CCCGCTTGCCGGCCCCCTGCGCCGCCGACTCCGGCCGGAGCCGCGGCACCGTGTCGATCG
CTGATTCCAGAGCGCGAGGCGTTGCCCTGAGGGCTGGAGGATCTGGACGTACAAAGGCCT
CGAGAGATCATTCTGGCTTGACCCGGCAACTTCTAGATTTTCAACATGACACAGTAAATG
AGGCAGACGGGGATTATGATCCATTCGGACAGCTGAAAGCAAGGTTCATGGACTTCAAGC
AACGGAACTATGTGGAAAATTATTCTAAATATCAAAATCTTGCTGAGCAGCAAACACCGG
AGTTCATGGTGGTTGCTTGTGCTGACTCCAGAGTCTGCCCTACTAGTATCTTGGGGCTTC
AGCCTGGGGATGCATTTACTGTTCGTAACATAGCAAATTTGGTACCACCATACGAGCATG
GAGCTTCAGAAACTACTGCGGCCCTGGAGTTTGCTGTTAACACACTTAAGGTTCCGAATG
TTTTAGTGGTCGGTCATAGTCGTTGTGGTGGCATCCAAGCACTGATGAGCATGAAAAATA
AGAAAGATGATTCAAGCTCTAGAAGCTTTATCAGAGACTGGGTATCTCTTGGGAAGAGCG
CAAGATTAAGCACTGAAGCAGCTGCTGGAAATTTGAATTTCGAATCACAGTGCAGACATT
GTGAAAAGGAATCAATTAATAGCTCACTGTTGAACCTGTTAACATACCCATGGATAGAGG
AGAGGGTGAAGGAAGGAACTTTGAACCTACATGCGGGATACTACAACTTTGTTGATTGCA
CATTCGAGAAGTGGACATTAGTGTACCGTCCAGGGTTGGAAGGTGGTAGCAAGTATGCCA
TAAAGAACAGGTCTACCTGGTCTTGATCAATGAACACAGAAGAATATTACTGCAATGGAG
TAAAGTGCAACACAGCGAACAATATAGTACCATAGTAAAGGTTGTTGAATCGCGAGGAAC
AAAGTAAATTCAGTCCAATTACATATGTGTTGTTTTCTATCATAGAATTGGCAAGCAGGG
ACCTAGTAAACTGCAAAACCACAGTTAAAGGAAACAATGTACAATGCTGCCACATTTGGC
TCAGACCCTGTGTTGTTGTACCATTTGTATCATCCAATGTATCATCGAAATAACAATAAG
ATACAGCTTTGTAATGATTTGTGATGTATCAGTGTATAATTATTTGGAATGCAA
>Locus_175_Transcript_1/3_Confidence_0.667_Length_752
TGAATTGGATGCAACAGTTCAGCGCAGGGAGTCTAGACAGTGCCACATGGATACTCACTT
CCTACTGTTTCGAAAAGAAGAAATGCGAAAAAAAAGAACCAGTCACTTGTGCAAAACTCC
TCAGCTACCACAGATGTATACACTATGAGAGCAGCTCCAGGGAAGAAATAAGTAGGCAAA
AGGAAGGGGTGTGACTGGGTCAGCAAAGGGATCACAACCTACTGCTTAGTTCTGAAACCC
TAATCAGGAACTAGCATTGATCCAATTGGGAGGCCTTGCTTCCACAGCAATGACATATGA
TCTGATCTGACACCACTCCCTCCACCCATATGCAGCGGAAATTAATCACATTTGATGTTT
CTGTAGATTCTCCTCACAAAAAGAGTTGACCCTAGATAACCAATAGCACCACAAAGTATG
CCTAGACCAAGACAGAACATCATTGTGTAGCCAAAGTAGAAACTTGTCTGGAAAAAGCCA
GACATCTTTGTCTTCACGTGATAGTAATAGATGGAGTACAGATACACATATAGCGCTGTT
GATGCAGCAGAGAAGAAAGAAGTCCATTGCCAATGATAGTTCTCCGCGTTCAGCAAGAAA
TAAGTACCAACAATCGTGACACAGACTGTAACTATCAGAAGAATGACAAAGACCAGCAAC
ATGAAGCCGTAGACATAATACACCTTGTAGTTCCAGAATGATGTGAACACAAAGTACATC
TCAATGAAGATGCTGCCAAAGGGAAGAAGCCC
>Locus_175_Transcript_2/3_Confidence_0.667_Length_861
TTTTTTATTAAACGTTGACATATATATATAAACACACAGATCTGCACGTGGTACATGATA
ATCTGTTAAGCTGACATGACATCCTTGAATTGGATGCAACAGTTCGGCACGGGAAGTCTA
GACAGTGCTGCATGGATACTCACTTCCTACTTCTGTTTCGAGAAGAAATGCGGAAAAAAA
AACAAAAAAATTAAGAACCTAAATGCACCAGGCACTTGTGCTAAACTCCTCGGCTACCAC
AGATGTATACACTATGAGAGCAGCTCCTTGGAAGAAATAAGTAGGCAAAAGGAAGAGGTG
TGACTGGGTCAGCAAAGGGATCACAACGTACTGCTTAGTTCTGAAACCCTAATCAGGAAC
TAGCATTGATCCAATTGGGAGGCCTTGCTTCCACAGCAATGACATATGATCTGATCTGAC
ACCACTCCCTCCACCCATATGCAGCGGAAATTAATCACATTTGATGTTTCTGTAGATTCT
CCTCACAAAAAGAGTTGACCCTAGATAACCAATAGCACCACAAAGTATGCCTAGACCAAG
ACAGAACATCATTGTGTAGCCAAAGTAGAAACTTGTCTGGAAAAAGCCAGACATCTTTGT
CTTCACGTGGTAGTAATAGATGGAGTACAGATACACATATAGCGCTGTTGATGCAGCAGA
GAAAAACGAAGTCCATTGCCAATGATAGTTCTCAGCATTCAGCAAGAAATAAGTACCAAC
AATCGTGACACAGACGGTAACTATTAGAAGAATGACAAAGACCAGCAACATGAAGCCGTA
GACATAATACACCTTGTAGTTCCAGAATGATGTGAACACAAAGTACATCTCAATGAAGAT
GCTGCCAAAGGGAAGAAGCCC
>Locus_176_Transcript_1/1_Confidence_1.000_Length_227
ATCTTGCGGTGGCAGCGGCTGCAGTCCAGGTCCACCTTGATCTTGATGGTCGGCATCTTG
GTTCAGAGTCCCTGCAATGCAAGGAGGAAGAAACGGTGGCGGTAGAGTGAGGGGAAGGAG
GGGGAGAGACGGTGCGAACACGCAGCTATATATGCGTCATCGGGCTCACCCCGGGAGGAG
ACTTGCCCATGGGAAAAGGCGGAGGAGGATTGGGAAGAAGAAACTAG
>Locus_177_Transcript_4/5_Confidence_0.692_Length_1788
GGAACAGCTGCGGTATGTTGGTAGGCTTTTTGTGAAGTCTTCAGGAAGACCACAGGATAT
TCTTCCAAAATTGAGAAAAATGGCCGGTTTTTTGCAAGATGATGATGTTGAACTTTACGA
GGAAATTAAGTTTGAGCCAAACGTGATGTGCGAATACATTGAGAATAGGATTATATTCCG
GTCTTGCCAGCTTGAAGATGGCGACATCGTTTGTTTTCAAAAATCCGCAAAGCCAGATAA
TGCTGACCAGTACAGATACCCTGATGTCCCATCTTTCCTGGTGTATATACGTAACAGACA
GCTTGTCCACTTCCGTTCATTAGAGAAGCCCAAGGAGGATGACTTTTGCCTAGAGATGTC
AAAAATTTTCACGTACGATGAAGTTGTAGAAAAAGTCGCTGAAAAAATTGGTGTTGACGA
CCCATCAAAAATTCGTCTTACATCACATAATTGTTACTCTCAACAGCCTAAGCCTCAACC
AATTAAGTACAGAGGTGTTGACCGTTTGCTAGATATGCTGATTCACTATAACCAGACTTC
TGATATTCTATACTATGAAGTATTGGATATACCCCTGCCAGAATTACAAGCGTTGAAGAC
ATTGAAAGTTACATATCATCATGCCACTAAGGATGAGGTGTCGGTTCACAGTATCAGGTT
GCCAAAAAATAGCACTGTCGGCGATGTGCTAAATGATATCAAATGGAAGGTCGAGCTGTC
TCATCCCGATGCTGAACTTAGATTACTCGAAGTTTTTTACCACAAGATATACAAGATTTT
TGCACCCAGTGAAAAGATAGAAAACATCAACGATCAGTACTGGACATTGCGTGCAGAAGA
GGTTCCAGAGGAGGAGAAAAACCTTGGTCCTTTTGAGCGCTTGATTCACGTATACCATTT
TACCAAAGACACTCAAAACCAAACGCAAGTTCAGAATTTTGGAGAACCTTTCTTTATGGT
TATTCGTGAGGATGAGACCTTATCTTCTATTAAAGAACGTTTGCAGAAAAAGCTCAAGGT
TTCAGATGAAGATTTCTCCAAGTGGAAATTTGCGTACATATCACTTGGCCGCCCAGACTA
TTTTGAAGATTCTGATACTGTAGCTACGAGATTTCAGAGGAACATGTATGGAGCGTGGGA
GCAGTATCTTGGACTGGAGCACCCGGACACAGCTCCAAGAAAGTCACACACTGCTAACCA
GAACCGCCATTCATTTGAGAGACCTGTAAAGATCTATAACTAGACAGTTGTCTGAAATGC
AAGCAACATCCTGCCATGCAATACCAAGCAAGTAGCTGAAACTGAAAATTGCTCGCTTGA
ATAAATTGTGTACCATAGTTTGATGGCAGGACTGGTTGAATCAGGTTCACTATGGAGCCG
GTAAGCTAGTTTCAGAAGGGAGACCCTTTTTAGTACCAATCTGGGCAGCTTCTCATCTTT
TCCCCCACTCTGCCCCTGGATATATAAAGTTTGTGCAGAGATGATCCAAGGAGCCATCAC
CTTTCAGTAGATAAGGCTGTTTTATTTTTGTTCATTAGGTGCTCTATATATAGCCAAATA
GCTAGTGGATTACTTCGTTCTGCACTTGTTGCTAGGTGGCAAGTCGTTGGTGATTTTCCT
GTATATTGTTGTTGTTGTTGTTGTTGTGAGATGTACAAGTCTTTTCCTTGTTGATGATGG
TCACACAGTACTTGTAACTCCAGTTGTGATATGGTGATGTCTGCTGTGTGAAGACACATT
TATATCAGGTTGGCTACCATCTGCTAAGCTCAGTTGTAATACAGGGCG
>Locus_179_Transcript_1/1_Confidence_1.000_Length_565
GAAGGAGGACAGCAAACCTAAGAGGAACAAGGGGAAGGAAAATGCAGAGGGGAGCAATGC
CACCGGAGGACAAATGTATACATGCAAGAAGAACGACGGCAAGAAGTGGTCCTGCCTGCG
GCCGGTGAGCCAGCCTGACACCCTCTGCTCGTACCACTCTGAGCCACGCAGGAAGAGGGT
TGCCGCATTGGGCAACGCTGCCGACGACGAGTTCTATTACTATGGAGGATATGGCCAGTC
CCGTTATAGCAGGAGGCACCGCGGATCAAGCAGCCGCAGTGTGCCGGAACCTGCTGCACC
TGCTGCTGTTGAGAAAGAGGAGGCACAGCTTACTGAAGAGCATGGGGATAATAAGCCTAG
GTGCGACGACAAGGACATGGATGGAATCGCCGGCTATGTTCAGGACACCAGCAGCGACGA
CGACGACGTCAAGAAAGCAGAGAGCTCCGTGAAGAAGAGGAAGAAGAAGCCTGTGAACAC
CAGGTCCATCAACTCACTCATGTTGGAGTAATAGCACGATTGCACCTGTGTGCACGTGCG
CGCGCACCCGTGGCTAGCTGAAGAG
>Locus_181_Transcript_2/2_Confidence_1.000_Length_483
GGTGGTGGAGACCTTCTCCCAGTACCCTCCCCTTGGCCGCTTTGCGGTGCGTGACATGAG
GCAGACCGTTGCTGTTGGTGTGATCAAGAGCGTGGAGAAGAAGGAACCCACTGGCGCAAA
GGTGACCAAGGCTGCTGCCAAGAAGAAATGAGATGATGCCTGGTGGTTGTCCACTACTAC
ACCCATAGTACTGGCGGTAGTAAATGGTGCTGGTGGTCGTGTTAGCCATTTTGGGAACTG
TCTTGAGTTTTGTTATGCCTTCGTGCTGCTGCTTATTTTTCTATTTTCAGTTGTGTTGGT
GAACTATTGGCATGCTATGTTCGGTTAAAGTTGCTATTTCTAGTATATAGTATGTCAGAA
ATTTCGGAGTCAAATATTATGTGTCTTAGTTTATCGTTAGATTCTTAAATATCTATGCCT
GACTCTTCTACGTTGGGAACTCTGACAACTGATCTTTGTTTTCTCGAGGACAGTTGCTGT
TGC
>Locus_182_Transcript_1/4_Confidence_0.667_Length_1241
CACCATTCAGCGCCGTACATCCACGACACGAAGAGTCGGTAAAGCGCACGAGGGAAGTCT
CCAGGATAAACAGACAGTGGTGGAGCGATCCTCTGAAATTGCCTGTGTCGGAATCTTGGA
GTGACTTGGATTCCCTGATGGAGGAGCAGTTCATCCTCCGGGTGCCCCCATCCGTGGCGG
AGCAGATCGAGCGTCTTATGAACGAATCCGCCGCCGGCTCATCCTCCAATCCCGAGGACT
CCTCCCTCGACCTCTCCTTCTCAGAGGATGGAAGAAGTGGCACATTTATGATTGGCAACC
AGAGCTTTCCTGCATCTCTATTGGATCTCCCAGCCGTTGTGGAGTCATACAAGACATATG
ATGATTCATTTTTAGTTAAAACTGCTGATATTGGTCAGATGGTAATGGTAAGAGAAGAAG
CTGATCCTGCTCCAGAAGGAGTTGAATACAAGCATGGACTTACTCCTCCAATGAGGGATG
CACGCAGGCGACGATTTCGCAGAGAGCCTGATCTGAGTGCAGAGCTTGTTCACCGAGTTG
AACAGGATCTTATACGTATTATGCAAGGAGTATCAGTCAACCAGAATGCTAGTGTGGTTG
GAGCTGGTGAGGGCAGTGATCGCAAGAAAGCTGCACCAGCTCCTGCACGCAAGCCTGAAG
TTCAAGAGCCTGCTGCGAATGGTGAAGAAGCTGAGGCTGAGAGGAGCGACTCTGATGAAT
CAGATAACTGAAGTGGACCAGGATACAGAGTGCAGCTTCAGTTGTCTGGGCAAACGTAGT
GGATTTAGCGATCCGGGCCAACCAATGTGTATCTCTACCAACCAAGAGCTCATGCTTGTT
CCCATATGGCCTGTTGATTATCAACTCAATAATAAGAGTGTGAGACTAAGCATTATGGTG
GAAGAGTACCTGTATACTCACTGGAGGTGACTGGTGCTTCAGTACTTGTGGCGCCAGATC
TTGATAGCCACATTACGACAATGCTGTAATTTCGTGAGGAGATCCAGATCCTAATTCTCT
GGCCACAATGTCAAGGGGGTTGGGTCTTGCTGCTTTGGCTAGAGTGTCGCTCCCACAGCT
ATATATCCAAGCACACCGTTTCTGCATCAGTGCCGCTCTTCTCCGGTTGCGTGGTGCTAG
TGGTGGGCTACGTTCTATATTTGCAGTGAAGATATCCACCACATTCTCTTGTAGTACTAC
TATATTTCACCTCTTATATAATTTAAAAATCACCCGTATGG
>Locus_183_Transcript_2/2_Confidence_0.200_Length_348
AGACCAACCCAAACTCCATGGTTAGCCACATCGCAGGAAAGAGCTCCATCCTTCGTGCCC
TACCCGTTGATGTCCTCGCCAATGCATACCGTATTTCTAGGCAGGAAGCTCGGAACCTCA
AAAACAACAGGGGAGAAGAGTCCGGTGTATTCACTCCAAAATTTACCCAAACGAGCTTCC
AACCTTATCCAAGAGGACGAGTATGAGTCATCTTTTACTAATAAGGCATCAGAGTAAATT
AGTGCGTGTGATGAGGACCAATATAGTGAAATAAAGGCATCCCGAGTATGAGTCATCTTT
TACTAATAAGGCATCAGAGTAAATTAGTGCGTGTGATGAGGACCAATA
>Locus_185_Transcript_1/1_Confidence_1.000_Length_504
TGGCAGAATTGCATTTGTTGACTATCATGTCGATCTGAATATACGAGGCAATGTAGAAAA
AAAAATTCCATCTCCCTCTGATTTACGACACCAGTATATGACTACATCAAATACACAATC
ACATCCTGAACACTGTAATAGAGCAACAAGAGGAAAGGGGGAAGGTCATAATACTACAAG
GCACGGGAAGCTGCGGAGAGATATGGATCATCAGCACAATGCAAGGCCTGGAAGCATTTT
TCAGACGACACAAATGAGATGGGCTGTTGCTTCAGACCCTCTGAAATGGAATCATTGGGA
AGACGAGTCACCATACTGCCATGGGTTGAACTCGATAGAGCTGACGTCCGTCTCCTCAGC
AACACCTGAGCTGTCGATGGCAGCCCGGTGCTCCGCGTATTTGCCGTTGTATTGGTACAC
CTCCAGATCGCCCCATGGGGTAGGGGAGATTTCGTCCGTCATGTTGAACCATTTCGGAGT
GAATTGCTCCCCTTTGGTTTCCCG
>Locus_186_Transcript_2/4_Confidence_0.500_Length_902
CCTCAAAGAACAGTTCAACAAACAGAACTCAAACTGAAATAGTTCCACCTTGGGTTTTTT
TAAGATATAGAAAACTACAAATACCAAGTGTTACAGACTGTTACAAGCACATACACTAAA
CTATCCATACCATAGGGACACCATCATGAGAACAACTTAACTCCTATCAGTTAATGCCCT
CCTCAAGTCCACCAGAGCATATCCCCCAGATCTCAAATTTGAATTTGTCCAAGATTTGCA
GCATACGCACACTCAGTGTAAGGTGGGTTAAGCAGTTAGACTGAGAGCGGTGTTATATCT
GGCTTCAGGCCTTTGACGGCAACTTGTTCATCACAGGAATGATCTTGTCCTCCTGGAGGC
CCCTGATAGGATCAATCTTGTAGGTATCGTAGAAGTCCAAGATTTCCATAGAAATATTCT
TGACAATGTTCATGTCAGCACGGAGTTCTTCGAACCAGGAAGTTGTGTCCTTATCTTTAA
GAACACTTGCGATGTATATGCAGGCCAATGCAATCATATAGGGAGGATATATGAGAATAA
GATCCATCTTGTAAGTATCATTGACAAGGCCCCAGGCGAATTGAGTCAGATCTGTTATGC
CAGCATCCTGCAATAACTGTAAAAGAGGACGGTATGGATGGTAAACAACCAAATAATAGT
CGAGTGCTTCCAGGAGCTTCATTTCCATTTCAAGGATATCTTTGATTTCAAATCGGTATT
TGTCATCAGAACCACACATCTTCTTGATGTAAAATACAAGAAGCCTTGCTTGCACTGTGC
TTTCCTCCACCTTCGAGGCCAAATACAAACAAGCTGGTGCCACCAAACGGGGATCGTACT
CCGTCATGCTCTTTCTTGTATAGACACGCCTGAAGTATGTGATTGCAGTAGCTATGACTC
TT
>Locus_187_Transcript_1/1_Confidence_1.000_Length_949
ACTGCAAAATGCACTCCGGTAGATAACAGTTGATCGGCATTGCGACGATAGTCATGAAAC
AAAAAAAGTACTAGCCACATCGAAAACAAAATAACAGCCAGACTGGGATTCACCCCTGTG
GCTGTGGAGGTACCAAGTCTTGGGCTCTTAGCCTATCAGCATCTTGTTGTCTTCCAAGAA
ACTGTAGGTGGGTACCTCCAGGTTGTACGGGGCAGGGCCCTTGCGGATTCTGCCAGAGAT
GTCATAGTGGGAGCCATGGCACGGACAGAACCAGCCGCCATAGTCTCCAGAGTTGGGGAG
GGGGATGCAACCAAGATGAGTGCAGACACCGATAACCACCAGCCACTCTGGGTTCTTCAC
ACGCTCAGTGTCTTGCTGCGGGTCGCGGAGGGATGCAACGTTCACACTGTTGGCCAGCTT
GATGTCATCATCTGTCCTGCGCCTGATGAAGACTGGCTTTCCACGCCACTTGACAGTCAC
TGTGGAGCCGGGTGCGATGCTGGATAGATCCACCTCAAGGGAAGCAAGCGCGAGCACATC
CTTACTTGCTGACATGCTCAGGACAAACTTCAGGACGAGAAGACGCAGCAGTGATGCATA
CACGAATCTCCCACCACTCAGAACAAAGTAGGCAAAGGCACGCTTGCTGGGATCTCCAGG
AGGATATCTTTCATGGTTGTACTGGTCATAAAGCACTTTTGAGTTGGGGTTCTTCAGAGC
AGCCACAGTTGCTGGGAGTTCAGCCAGCCCAGCATCTTGGCTCCGTGGAACAAGTGTTTC
AACGGAAGAAAAGCCTCTCGCGGCGGCGAAGAAGGGGGACCCGATGGCGAATCGCGGCTG
GCGAGCCGAGTTGTCGTCGTCGTCTCTCCCGGGGCCGCTGGCGCCGGCGAGTGGTCCCCT
GGATCCGGCGGCCGCGGCGGGGCGCCAGGAGAGGGAAGACGAGAGCCTC
>Locus_188_Transcript_3/4_Confidence_0.700_Length_1981
TGGAGCGTACAAAGCTGGACGGCACCATTTAAAGGAGGAGGAGGCGGAGGAGATCGAGCC
AAACCCGAAAGGGAAGAGAGAGCGCACCACCTCACGCATCATCACTAGTGCTGCACTGCG
CTCGCGACGCAATTAGCTAGGATCACGCCGCTGGTTGCTCTGCCCTGCGCCGCCTCTACC
TCCGGCGGTTCCTTCCAGCCGCAGCTACCGCGGGCGAGGACCGACGGCCCCAAGGACGGA
CGGAGAAAGTGTAGTCTCGAAGCTTCTCAAGTCTGGATACTGTCTGTAGTGGGGTGATCT
CTTTTCAGTAAAGCTTTGGGCAAAATCTCTTAGTTTTAGATGGCATCCATGGTTACTTTG
ATGAGTTTATGGAGCCCAGGATGCCAAGTTCACCGAGGCTGCGCCCAAGTTGAGATTTAA
GTTGTGCTACACCATTTGTTCCCTCGTTGAAGAAGAAAGTTTCAGAGGGGGCGTAACAAA
ATCGGAGTGTTCTTCTGATCCTTGGTGACCTGTTTGTGAGGCTGAAGCCAGAGAAACAGA
TTTCATCTGGCATGCAGATGTCAACAGATCCTAACCACTACGGCATATTTCCCCAGTCAT
TCTACGGACAACATGTGGTTTCATTTCAGACGAGCTCAATTACCAACGGGCCAGGAGCCA
TGCCGGTCTGCCTGGACACTTCCAGTGGGATGAATGGTAATCTGGCAATGTTGAACACTA
CACCTTCGACGGTTGTATCCACTGGTTCACCCAACATGATTTCTGATTCTAGCCAGAGCC
TCAAGTATGGAGGACCAATGGCTGTGGAGTGGTCATACCCTGAGTTACAGATGCTGAACG
ATGGCCTTCATAAGTATGCAAGTGTATCTGGAATCATGAAGTATATCAAGATAGCAGCTA
TGTTGCCAGAGAAGACAGTAAGAGATGTTGCCATGAGATGCCAGTGGATGACGGAAAAAC
AAAATACAAGACGGCGGAGGACTGAAGAGCACTATGTTGGAAGGAAGATTAAAGACAGAA
AGAACAAAATGGTGGAATCCTCGTTGTGGACTACAAATCGCCCTGTTCAGACAGACACCA
GAGGTTCCTCCTTTACGGCAGCCTCTGACATTGACCGTGCAATGCTAAATATATTGGAAG
AAAATGCTCAACTTCTTAATCAAATAGAAGCAAATATTTTGACATCACAGGCTCAGAACA
ACATTGATCTTTTCCATCGCACAAGAATAAACATCAATGATCTTCTACAAAGCATGAGCC
AGATACCTGGAATAATGAGCAAGATGCCTAGGTTGCCTGTTTCAGTGGATGAAAAGCTTG
CTAGTTACCTGCTCCCTGGTGTTAATTCGGCCCAAGTTTTTGGCTGCTACCTGAAAGAGG
AGCCAAGAGGATGGTAACAAGAAATAATTTCAGCAATAGATGAAATATCTGGGGAGCCGT
TTGCCGCAGTGCCCGCATGGAAAAGCAAGAGGTGAAAGAAACATCCTTCTTTTCCTACCT
GAAATCTGGAGAAGTAATGGGAGCCATAACTGCGCCGGGTGCCTTCAAGTACAACGATCA
AGTGTGGTCTCTCTTCTGAAAGTACATATATAATACTATTAGTGATTGAAAGTAGTGAGG
GTTTTCGCAATTGCAGTTTTCCTCATGTTATTGCACATAATGATTCTTTTTGGTTTTGTC
CCCTGGTGTCTTTGGCTCCACACCTAGTGATGGTCTTAACAGAGGAGTAGCATAGACTTG
ATACGAATAATTAGCATGAAAGGCCTTTTTGTCACTTGCAGCTTTGCAAGGTAACCCTTC
TGTGTGTGATGCAAGCTCCCACTTCTTTGTAATCTTCACTGGATTTACCGAGTACGATCA
AAACAGCACAGCTGAAGCAGAAATCCCGTCAGATACTGAAGAACTTCGTAAGCATTCAGC
GCCAGGCTAGATTTCTCAAACGCTTCTCAGGATTCTCCATACTATTACTTGATGAAGAGG
A
>Locus_189_Transcript_1/1_Confidence_1.000_Length_838
CCCCGGCGCCTCCCTCCTTCCTCTCCGGCGGCCTCGCCGGCCGGAGAGTAAGGGGGGAGG
ATGGCCGGCAGTTATATAGTACTAGTAGTAGGTGTTTAGGCCTTGTGCCGGTGGGCTCTT
TGCCCGTTGTTAGGAGCGGAAGTCGAGGTCCTGCTGGCTGGATCTTGGCTCTAGGGTTCT
TCTTCCTCTTGAGCTCGCTTCTCTGGTGGGAGTTGGTGTCGGAGGAGAGAACAACTGCTA
TTTCCAATAAAGCCAGATGCGGCCACCATCTCCTGTGGAGGACGGGAATCGCGAGCGGGC
ACCCTCTGGCCGGCCTCGGTGGCGAGGGGAGGGAGCAGGCCGCTGCGGTTCTGTCTGAAT
CGGAGTCATGGTGGGGTGTTCTTCAGTTCTTCGGGGATTCTGGTGAGTCTCTTCCTCCGG
CCGGCCGTGGAGGCGAGGGGAGGAGAAGAAGAACCTTTGTTCGCTGCAGATCTGAAGCAC
CATGTAAGGGGGACGCTGGTGCTGCGTCTGATTGGAGCATTTCCCCGACGGCTTCTTCGC
CGTCGTCACCTGATGCTGATTGGAAGCTGCTCCAATCTTCGGGGAGTTACTATCTGGCGT
TCCTTCGACGGCCGTTTGTCGTCCTCGCGCCGGAATCCATGGCTGTAGGGCAGCCTCCCC
TCCCTTCGGCGTCGGCTATACTCAGCTCAGGCCGACGTTTCGGGATCCTCATTAACCTCC
AGGCCAAGTTGCCATTCCAGAGGCTTGATGGCGTTGTCGTTGTTGGCTCCCTCCTCTCGA
TCCCAAGTGGTTTCGTCCCCGGCGATCGTGAGGATGACAACGGCGGCGCTCAGCGCGG
>Locus_190_Transcript_3/5_Confidence_0.600_Length_856
CTGAAACTGTAAGGTGCAACAGAATACAAGATAAATTTCTACTGAAAGAGGAGAAGCTGT
TCGCTGAGCCCCTCAGTCCATAGCATTTGGGTTAAACAAGAGGCAGAGTGCAATCAGGGG
CTTTCATTTTCCCCCACAAACATAGCAAAAGCCGCCATTAAAAACCGGGCGGTCACAAAG
GGAGCAACAACTATCAACAGGACTAAAATGGATGCTAATCGAAGTCTAGGAACTCCATCC
TCTTCCTCATCGTGCCTTTCAGGTCTCTTGCCTCCTTTTCTGCTTTCTCAGCCGTTCTTA
TTTCAGCCTCTGAAACACAGGTCATGTTACTAGGGAGTTCTTCCTTCTCAAGGTCCAATT
CTCCGATTAATACAACATTCTCTCCCCGGATCACATATAGTCCAAGAGGGACATCACAAT
ATAACTCGCCTACAATTACTCGTTCGCAAGCACCCTGAAGAACAACATTTGCAAACTGAT
CGAATGAGCAGAGGGTGCCAAGCAGCTTTCGTCCATCTCGTAGCAGGACAATAAGTTTCT
TGTCCAAGAAGCCGGCCAAGGAGGTGGAGAGGAGGATCTCGTCGGGCCCGGCCCAAGACA
TCGCGCGGAAACCCGAATCCGGCGCTGGAAACAGCGGCAGGCAGCCCTAATCGGCCGCGG
CTGCGGTTTGAACTACTGTGTTTCGCCGGCAGGGGATTTGCTTCTAGGGTTTGAGCGAGT
GGAGAATTTGGTGGATCGAAGCAGGGAAGCCCTGTAATTGAAGTGCTTGGAGTGAGGTTG
ACGACGGGAAGAAGAAAAGGGGGTCGATTTTGATAAGGAGGCGCGACGAGGCGCTGACTT
GTGGGGTCAAGCGCTT
>Locus_191_Transcript_1/2_Confidence_1.000_Length_642
AGGAACCGCAGGACCGTGAACCGTCCTTACGGTGGAGTGCTTTCTGGACCTGCTGTTAGG
GAGAGGTCAACAAATGAAGCTAGAAATATGATTTTGTGTAAAGTCATATGTTCTGTTATC
TTGTAATCTCATGAGTTACAACTATGTGCAGGATCATTCGTGCTTTCTTGGTCGAAGAGC
AGAAGATTGTCAAGAAGGTCCTGAAAATCCAGAAAACCAAAGACAAGACAGCCACAAAGT
AGAGCTCCTCTGAAAATGGATGCTCACTGCTGTTTTGTACACAGTGAAAAGTATTTTTGA
TGGTGGTGATGAAAGGATCTAGTTGCCTCGTGTGAAATGTAGCATGTGAGTGTAGGGTGT
TCCAAATCCTTTTACCTCTTGTTATCGGGACATCTGATCCCCTAGTTGATTTGTCCTCAG
ACTCTGAATCATGTCTTTGAACCATAAGCTAGACAAATGTGCCAGAGTTGTTTGTTGCAC
TATCTTCCTTAATGACATACTCCCTCATTTATGTCCTATTCACATATCCTGGGAATTTTG
TTGTACTGCTTGACAGTGATCAGTGATTGGGCTACTGTTATGTTTGGTTTGTTTGTGACC
TGGTTGACAAAAATAAACCTGATTGCCATAGGAGATGACCAA
>Locus_192_Transcript_2/3_Confidence_0.750_Length_1272
AAATACATCAGAGTAAACAAAGAATGCATCAGTGCGGCACATGCACAACAATGTTGAAGA
GCTGCCACAACAATGTTGAAGAGCTGCCTAACGCAGGTCGGCAGACAGGAAAGGGAGCAT
CGGTACACAGGCAATACAATCTTGAGATCATGCAAGAAACTTGTACATCCAGAGTGATAT
GAAGTGGTGTCATCACTAACACTGTGCGCTTGTTCCTTAGCAAGATCATTGGATCGTTGC
ATAAGTTTCTTGTTTCATTTTCATCAGATTACCCTCAATGTCTTTTAGTACGGGTCTATA
TAGGCGTGCGAGATTATTCTGTGTTTGGACTGCCTTTCTAAGTTGGGCTGAAAGTTTCAT
TATTTCCGCCGATAACCCCTCTGATCTGCTCTGTTCTTTGATAAGTTGATCCTTTAGAGA
GAAATTCTCTGTCACCAATTCTGGCGAGTTTGGGATGCTGGTCTCACTTTGCCCATCTAG
CTGGACATAAGCATTGCTTGCTCTCAACAGGCTAGCTTGCTCACTTCTTAGCTTCTCCAA
GTGGAGACGGAGCTCTTCATTTTGTTTCAGACAATCTTTAACCTGGTTCTCCCACTGCAT
TGCAACAGACATAGCTTCTTGGTATGAAGTTGACAAGGTCGAGTTCTCCTCGAACAGATT
TTCTATTTCTGATGATTGAGAATCAATCTCCATCAGCATCTTTTGGCGGCTGCCCTCTAA
CCTCTCAACCATCAAAGCCATATCGTGCAACTGGTTCTCGAATTTTTCCCTATCTTGCAT
TGAGAAAGCCTTGCGTGCAGCAAATACAGAAGCCTCTTCTGAAGATTTCTTTGTTAACGC
AGCAATTTTTTCTTCCATCTCTCGCTTTTCAGCCGCCAGAGAAGCAGTAAGGGATTGTTC
TTCAGCAAGTTTTTGCTGATCTTGTTGCCTCAGTAGGGACTCTTCAGCTAGTTTTTGCTG
CTCCTGTTGCCTTAGCAGTGACTCTTGCTTTAGCTGATCCTGTAAATCTTGTATCTCCTT
TTCCATGGCAAGAGTTTGCTCGCTCGATGTTCCCACTGCATATCCACTGTAAGAGTTGCT
CATTACTTGCTGCTGCATGGTATTCAGCTGCGCTCTCAAGGATGCAGAGTCTTCTTCTGC
CCTGTACTGCTCCTCTTCTGCCTCCTTCAGCCGCTTCTTCATGCTTCTGAGTTGCGCTAG
AGCATCCTCCTTAGCAATAACTGCAGCATCTTTCTCCAATGAAATGTCATTTAGAGCCTT
TTGTAACGAGGG
>Locus_193_Transcript_1/1_Confidence_1.000_Length_1458
TGCATGTACAACACAGACAAACAAAACAGAAACTGCAAAATAGAGATGACAATATCGTTT
CAGTCACAACACATAAGCAGTCTCATGATTTACTTCCATAGGCAGAAAGTATCTTCCTGC
TACAACATACAACAACTTTCTTGCTGAGAGCAAGGCACGAGTGGTAGCTATGTAGGGAGG
ATTACAAAGTGGCAAGTGCAGACCTAACAATCTATATCACCCGATCTCCAGTAACCTTGT
ACGCCCGTTACTTTCTAGCATTCTTTTCCTTCATGTTTGCCATCTAGCAGTTGGTATCAT
ATACAGCCAGGCCTTGAAGTTCTGGACCTTCCAAGCGCGGGTTCTTCTCGAAGTTGCTGA
GAGGAATGTGCTCAAATGGTCCAGTGGTGGGAATTGTTCCACATAGATCATTGCCAGAAA
CATCAACAACTTTGAGACTAGATATGCCAGCCAGCTCCCTTGGAATTGGCCCGGTCAAAC
GATTGCCGTTGAGCCGCAAGAATACAAGGGACTTCAGCTTCCCGAGTGTTGGAGGTATAG
TCCCTGAAACGTTATTCTTGTACAAGTCCAAGCTAATTAGGTTCTTCAAATCACCAAGTT
CTGACGGAATCGTTCCTTCAATTTTATTTTTGTAGAGTTCCCTGTTTCAACACCAATAGT
CAGTACAACTGCATTGCATTGAGATAAAAAAAATTAAATGAATAACCAGTAAACATTAGA
CATATACTAGTAAAATGCCCGCGCGTTGCTGCGAAAGAAGTTAGTCTATTCTCGTCGCCT
TAAGTTCTGCACCGCGCCAAGTTTGATCGCCAGCACCGTCGGGCGTCCCTGAGCTCGTCC
TCGAGCCCGTGCCTCCCGCACGCGTACGCAAGCGCGGCCACCTTCCTGCTGTGCGCCCCC
GCAAGCTCGTCAAGTCCGGTCGACAGATCCTTCGCGTCCCCATTGACACCCGGTTGCCCT
GCTCGATGTGTGTAAACGACTACAGCATATACAGACCTTTTTTACTTGGCTGTGGCATGG
AATGTTATATAACCGAACTATCAGGGGCAAAATCGTCGTCGCGGCTTTGGCCGAGTAATG
GAGGAAGAAGACGGGATGAGAACACCGTCGTCACGGCGAGCCGCCAGATGGGGGATTGGA
TCCCGTCGAGGTGTGTTGTGCTTTTTGGCCAGAAGGGAAGAAGAGACGGGCTTGGATAAA
GTAGTGGAGGAATAAGATGATGAGACGAGAAGACCGGGAAAGTCATAATCTTAATCTTGA
GAAAAACTGGCCAAACGTGATGGTATTATCATCAGAATAAGTGTCATTACTGAAGCACAC
GCACACTTTGTTAGTAAAACTCAGTGATAGGTACCATTGCATTGGCCGCTTTTCCTTCTT
GATGTCACCAAGCAGAGAGCGTTTTCCCTTGACGACATCAGAAAATGAGCATGAGCATGG
AGCTGCTTGATATTGATG
>Locus_196_Transcript_4/5_Confidence_0.667_Length_1620
CGTCGAACCGCTCGCCAGCTTTTCACCCCGTCCATCCACTTGCTCCTGCTACTACCTGTT
AAAGCCGCCGCCTCCCACTCCCACAGGCTCCTCCCCCTCTCCCCGCTCACCCGTCACGCA
CACGCGCACCAGAGCTCGAGCTCACTAGCGAGGGAGAAGGCGCAGCCAAATTCCGACGCC
GAGATGAGGCCGTCGCTGCTGAGGACCGCGTCGCAGCACCTGCGCCGCCGCCGTGACTAC
TCCTCCTCCGCCGCGCAGCCGGAGCGGAAGGTGGCCATCCTCGGGGCCGCGGGCGGGATC
GGCCAGCCGCTGGCCCTCCTCATGAAGCTCAACCCGCTCGTCTCCTCCCTCTCCCTCTAC
GACATCGCCGGCACCCCCGGCGTCGCCGCCGACGTCTCCCACATCAACACCCCCGCGCTG
GTGAGGGGGTTCATGGGGGACGACCAGCTCGCGGAGGCCCTGCAGGGCGCCGACGTGGTC
ATCATCCCGGCGGGCGTGCCCAGGAAGCCCGGCATGACCAGGGACGACCTCTTCAAGATC
AACGCCGGCATTGTCAAGGGCCTCTGCACCGCAATCGCCAAGCACTGCCCCAACGCCCTC
GTCAATATGATCAGCAACCCTGTCAACTCGACTGTCCCGATTGCAGCTGAGGTGTTCAAG
AAGGCTGGTACTTTTGATGAGAAGAAGCTGTTTGGTGTCACCACTCTTGATGTTGTCCGT
GCTAAAACATTCTATGCTGGGAAGGCGAACGTGCCAGTCACTGGGGTCAATGTTCCTGTT
GTCGGTGGCCATGCTGGCATTACCATCCTGCCACTGTTCTCACAGGCTACTCCTGCAAGT
AATGCATTGTCCCATGAGGACCTTAAGGCCCTCACCAAGAGGACACAAGATGGTGGGACG
GAAGTTGTTGAAGCAAAGGCTGGAAAGGGATCAGCAACATTGTCGATGGCATATGCTGGT
GCAGTTTTTGGAGATGCATGCTTGAAGGGGCTCAATGGTGTTCCTGACATTGTAGAGTGC
TCCTTTGTGCAATCAACTGTAACAGAGCTCCCATTCTTTGCCTCCAAGGTACGGCTCGGC
AAGAACGGAGTGGAGGAAGTGATTGGGCTGGGCGAGCTGTCCGCCTTCGAGAAGGAGGGG
CTGGAGAGCCTCAAGGGCGAGCTGATGTCTTCGATTGAGAAGGGTATCAAGTTCGCGCAG
GAGAGCTAGGCACCCTGCTCAGATCCTAACAAATTCACCATGAACTTCATGAGATCTGTT
GAATTTTTTGTTCGGCTGCTTTCCTTGCCCCCCCTTCCACTGTGGGGTCATCGAGGGGTA
GTGCAGTGCTCGACAATAAAATGCCGTGGCTTGATGCCAACCAGAACTATGACTTGTAAT
GCCGGGAACAGTGACACCGGTGCCTTTGCGTGCCTCGGTTGACAGTACACGGTGAACCTG
AAATCTGGATGTTCTACAGGGATGTGGCTCATTTCTCTGTCATTTCGCGTGTTAAACAAA
CCTCTGTGGAAGTACTGATGTGGCACTAGTGTTCCTTCAGTAGCAGTTGAAGTTTGGCTG
TGCACACTGTGAAGAACCCATTTTTGTTATGGAATAATGCGTGCTCTCGCAGGACCTGTG
>Locus_197_Transcript_6/9_Confidence_0.093_Length_194
ATCAAGAAGGACAATCAACTCACTACCAGGTAGGACAGTCACAAGACAGAAGTTTCAATG
GTTTGGAGGAGAACTTTTGTTCATTGGAGNNNNNNNNNNNNNNNNNNNNNCCGAAACGTG
CCGACACGTACAACCCACGTGCTGGCAGGATAACACATCTCAATTAGAAGAATTTTCCCA
CCCTTAACCTGGTG
>Locus_197_Transcript_8/9_Confidence_0.171_Length_227
TACCAGGTAGGGCAATATCAACTAATATCAAGAAGGACAATCAACTCAATACCAGGTAGG
ACAGTCACAAGACAGAAGTTTCAATGGTTNNNNNNNNNNTTCAATGGTTTGGAGGAGANN
NNNNNNNNNNNNNNNNNNNNNNNNNGAAACGTGCCGACACGTACAACCCACGTGCTGGCA
GGATAACACATCTCAATTAGAAGAATTTTCCCACCCTTAACCTGGTG
>Locus_197_Transcript_9/9_Confidence_0.072_Length_165
AATTTCCCCGTGCCGACACGTACAACCCACGTGCTGGTAGGATAACACGTCTCCATGGCC
AGAATTTCCCCATCCTTANNNNNNNNNNACTCGAGCATGCCCTTGGATCATGTAGACCAC
ACTGTGTGCATTGATGTTCCAGAATGGTGAAAGAACGGCATTCTG
>Locus_198_Transcript_1/2_Confidence_1.000_Length_341
GGCTGACAATGAGCTGAGGCATGCAGCCCATATATAGCACCATATTTGGAGAACCATTTT
GTTTGTTCATTATTCTTGGATTCTTATTATAGTTGCATCCAACACTGTGACCACACGTCA
CGATTTATTTTCTAGCTATGGGGTGCATGCATGCATGCCCAAGCAACATGCTGAGTTTAG
GAGAGTTCTAGCCTAGTACCGACTGGTGGAGAAGGCGCTGCCTTCCAGACGGCACATCAC
CGGCAGCTGCGCTGCGACCTGCCGCGCCCTAGCCACCACCTGTAGTTGCATCCTTAGACG
GGCTGCCTGCTGCTGGGTGCCAAAACGAGATGGAGACGAAA
>Locus_199_Transcript_2/10_Confidence_0.538_Length_1652
CTCGCCGACCCCAGCCTCGCCTTCTTCCGCGACTACCTCGCCAGCCTCGGCGCCCAGCTG
CCCAAGCCCGCCGCATCCGCATCCAAGCCCGCCGGCCCCAAGGTGACCTCCATGGACGAC
ATCGACGAGGAGGACGTCGACGGGGAGGACGAGGAGTACGACGAGCCCATGCGCGACCCC
ACGCCCGAGCCCGACGAGCTCGACCAGGAGATCGTCGAGTCCGACCTAGAGCTCGACGAG
GACGACGTCGTACAGCCCGACCACGACGACACCCCGCAAAAGATGGGAGATCCTTCTGTG
GAGGTGACCGAGGAGAGCCGGGACGCGTCCCAGGAAGCAAAGGGCATGGCCATGGAAGCC
ATGTCAGAAGGGAAACTGGAGGAAGCTGTCGAGCATCTCACCAAGGCGATCCTGCTGAGC
CCAACCTCTGCAATCATGTATGGCACCAGAGCTTCTGTGTTCATTAAGATGAAGAAACCT
GCTGCTGCCATCCGTGATGCCAATGCTGCTCTCGAGATCAACCCTGACTCTGCAAAAGGC
TACAAGACCCGTGGAATGGCCAACGCTATGCTTGGCAAGTGGGAGGCTGCTGCTCGTGAT
CTGCACGCCGCGTCAAACATTGATTATGATGATGAGATCAGTGCTGTCCTCAAGAAGGTG
GAGCCTAATGCACACAAGATTGTGGAGCACCGCAGGAAGTATGACAGGCTGAGGAAAGAG
AGGGAAGAAAAGAAGGCTGAGCGTGACCGGCTTCGTCGCCGTGCCGAGGCACAGGCTGCT
TATGAGAGGGCCAAGAAGAAGGAGCAATCAGGCTGCACAAGTGATGGCTTTGACATGCCT
GGTGGTTTCCCTGGCTTCGGGGGTGGTATGCCTGGAGGAATGGGCGGTATGCCTGGAGGA
ATGGGTGGTATGCCTGGAGGAATGGGTGGTTTCCCTGGAGGAATGGGCGGTATGCCTGGA
GGAATGGGCGGTTTCCCTGGAGGAATGGGTGGTGGTATGCCTGCAGGAATGGGAGGTGGT
ATGCCTGCAGGAATGGGAGGTGGTATGCCTGCAGGAATGGGCGGTGCTATGCCTCGAGGA
ATGGGGCGCGGAATGCCTGGGGCTGGAGGCGCTCCTGGTTCTGTTGGCATGGATGACATC
CTGAATGACCCTGACCTGATGGCAGCATTCAGTGACCCAGAGGTTATGGCGGCTCTTCAA
GATGTGATGGGCAACCCTGCCAACTTGGCCAAGCACCAGGCCAACCCGAAGGTGGCCCCC
ATCATCGCCAAGATGATGGCGAAGATGAACGCGGCATCCCGCTGAACGTCATGAGCTCGT
GACCAACCGGCACTTGCGCGACCTGCGAAAGGAAACACACTCTTGGTCAAGTGTCTGTCT
TTTTGCGCATCTGGAGCAGTGTCAGTTTGTTCGTGACACTAATGGATGAGACGTGCAGGA
GACACTTCCGTCATGGCGATCTTGCTTTCATGTTAGTAATTTGATAGGGATATGACAATT
TGGGGGCTCCTGCTCCTGATGGATGATTGCTACCTGTCCTGTGGGTATTGTTGGAATGGT
TGCAATGCCTGCCCTGTTTATATTTTGGAGAAGGAGATTATGATTATGCTGAATGGATGG
ATGTGTTTGGTCAGTACCTGCATTGAGTGACG
>Locus_199_Transcript_9/10_Confidence_0.462_Length_1448
ACGCCCGAGCCCGACGAGCTCGACCAGGAGATCGTCGAGTCCGACCTAGAGCTCGACGAG
GACGACGTCGTACAGCCCGACCACGACGACACCCCGCAAAAGATGGGAGATCCTTCTGTG
GAGGTGACCGAGGAGAGCCGGGACGCGTCCCAGGAAGCAAAGGGCATGGCCATGGAAGCC
ATGTCAGAAGGGAAACTGGAGGAAGCTGTCGAGCATCTCACCAAGGCGATCCTGCTGAGC
CCAACCTCTGCAATCATGTATGGCACCAGAGCTTCTGTGTTCATTAAGATGAAGAAACCT
GCTGCTGCCATCCGTGATGCCAATGCTGCTCTCGAGATCAACCCTGACTCTGCAAAAGGC
TACAAGACCCGTGGAATGGCCAACGCTATGCTTGGCAAGTGGGAGGCTGCTGCTCGTGAT
CTGCACGCCGCGTCAAACATTGATTATGATGATGAGATCAGTGCTGTCCTCAAGAAGGTG
GAGCCTAATGCACACAAGATTGTGGAGCACCGCAGGAAGTATGACAGGCTGAGGAAAGAG
AGGGAAGAAAAGAAGGCTGAGCGTGACAGGCTTCGTCGACGTGCTGAGGCACAGGCTGCT
TATGAGAGGGCCAAGAAGAAGGAGCAATCAGACCGCTCAAATGATGGCTTTGACATGCCT
GGTGGCTTCCCTGGCTTTGGGGGTGGCATGCGTGGAGGAATGGGTGGTTTCCCTGGAGGA
ATGGGTGGTATGCCCGGAGGAATGGGTGGTTTCCCTGGAGGAATGGGTGGTATGCCTGGA
GGAATGGGCGGTTTCCCTGCAGGAATGGGAGGTGGTATGCCTGCAGGAATGGGAGGTGGT
ATGCCTGCAGGAATGGGCGGTGCTATGCCTCGAGGAATGGGGCGCGGAATGCCTGGGGCT
GGAGGCGCTCCTGGTTCTGTTGGCATGGATGACATCCTGAATGACCCTGACCTGATGGCA
GCATTCAGTGACCCAGAGGTTATGGCGGCTCTTCAAGATGTGATGGGCAACCCTGCCAAC
TTGGCCAAGCACCAGGCCAACCCGAAGGTGGCCCCCATCATCGCCAAGATGATGGCGAAG
ATGAACGCGGCATCCCGCTGAACGTCATGAGCTCGTGACCAACCGGCACTTGCGCGACCT
GCGAAAGGAAACACACTCTTGGTCAAGTGTCTGTCTTTTTGCGCATCTGGAGCAGTGTCA
GTTTGTTCGTGACACTAATGGATGAGACGTGCAGGAGACACTTCCGTCATGGCGATCTTG
CTTTCATGTTAGTAATTTGATAGGGATATGACAATTTGGGGGCTCCTGCTCCTGATGGAT
GATTGCTACCTGTCCTGTGGGTATTGTTGGAATGGTTGCAATGCCTGCCCTGTTTATATT
TTGGAGAAGGAGATTATGATTATGCTGAATGGATGGATGTGTTTGGTCAGTACCTGCATT
GAGTGACG
>Locus_200_Transcript_1/6_Confidence_0.667_Length_2130
GCACAGTCCAGCCACCGGGCACCCGATTCCCCTCCTCCCTCCTCGGCTCCTCCACCCGCT
CCGGCCTCGCCGCTCTCTCCCCTCCTCTCCGGCGCACGCGCACCACCGCTCCCCGGATAG
ATGGCGGCCGCAGCGCCTGCGGCGGTGGCGAACGGGGAGGTGCGCGGAGGTGGGGTGCCG
CGGCCGACGAACCCGATGGTCACGCCCCTGCTCACGGACCTCTACCAGTTCTCCATGGCC
TACGCCTACTGGAAGGCCGGCAAGCACCTCGACCACGCCGTGTTTGATCTGTACTTCCGG
AAAAACCCCTTTGCTGGTGAATTCACCATCTTTGGCGGCCTTGAAGAGTGTATACGGTTT
ATTGCCAACTTCAAGTTCAAAGAAGAGGAAATCAGATTTTTGCGGGCTGCATTGCCTACA
TGTGAGGATGGTTTCTTTGAGTACCTCAGTTCGATCGACTGCTCAGAGGTTGAGGTTTAT
GCCATCCCCGAAGGTTCTGCTGTGTTTCCTAAGGTTCCACTGATGATAATTCAAGGACCT
GTTGCGGTTGTCCAACTACTTGAAACTCCATTTTTAACTCTGGTGAACTATGCTTCGTTG
GTTACTACAAATGCTGCAAGACACCGCCTTGTAGCGGGGAAGCAAAAGAATTTACTTGAA
TTTGGCCTTCGACGGGCTCAAGGGCCTGATGGAGGAATCAGTGCATCAAGATATTCTTAT
ATGGGAGGATTTGATGCAACAAGCAATGTTGCAGCAGGAAGGTTGTTTGGGATACCAATA
CGTGGGACTCACTCACATGCATTTGTGAGCTCATTCCTGGGTCTTGATGAAATCATTGAC
AAAGCACTTTCTAGTTCTGATGGTACAAACAGATGTGAAGACTTTGTCTCTCTAGTGCAG
AATTGGCTGAGAAGGATTCAGGATGCTAGCTCATTGCGTGGTACCTTTGGTGAAACAAAT
CAAAGTGAGTTGGCTGCATTCACATCATATGCATTGGCATTTCCAAACTCCTTCCTGGCC
CTGGTGGACACATATGATGTCATGAGAAGCGGAGTGCCAAACTTCTGCGCTGTTGCTTTA
GCCCTCAATGATATGGGGTATAAGGCAGGTGGAATTAGGTTAGATTCTGGTGATTTAGCA
TATCTGTCTATTGAGACACGCAAGTTCTTCTATGCAATTGAAAAAGAATTTGGGGTGGTT
GGCTTTGGATTAACTAATATTACAGCAAGCAATGATCTGAATGAAGAAACAATTGATGCC
TTGAACAAGCAGGGCCATGAGGTAGATTCATTTGGCATCGGCACTTACCTAGTTACTTGC
TATGCACAAGCAGCACTTGGTTGCGTATTCAAATTAGTTGAAATTAACAAACAGCCTCGC
ATTAAACTCTCTGAAGATGTCACAAAGGTATCCATACCATGTAAAAAACGATGTTACAGG
TTGTATGGAAAAGAAGGTTATCCTTTAGTTGATATAATGACCGGACAAGACGAGCCAAGC
CCAAAGGTTGGTGAGAGGATCCTGTGTCGCCATCCTTTCATCGAGTCAAAGAGAGCGCAT
GTTGTTCCGCAGCATGTTGAGGAGTTATTGAAGTGCTACTGGCCTGGAAATTCCTCCACA
CAAAGGGAAGATCTGACGTCCATCAGCGAAAATAGGAGTCGTTGCATGCGTGATCTAGAC
CGTATGAGGCCCGACCACTTGAGGAAGCTGAATCCAACACCTTACAAGGTAAGCGTGAGC
ACCCAGCTGTATGATTTCATCCACTTCCTGTGGCTCAATGAAGCTCCGGTCGGCGAACTG
CAATGAACAAAGATAATGATAAGTGCATCCAACACCGATTTGGATCCCAGGAACTTGTTT
CTTTTTCAAGAATAATGCGTCCGTGTCTTCTACAGTGTACAATATGTGTTCCTGTCAAAC
ACGAAGATGCAACTATACATACATAGTGCTCGAAAGGTCAATGCGCATCAGATAAGAGTA
CATTGTTGAGTTAACAGAGCACCTGGAAATCTGCAATAACCTGTAACCGTGTTGTTGTGC
GCCAAGTTATCTTGTAAGCTTTTCGAGTCTTGTTATACTCGTACCAACTCGAGTTGTGCT
ACTGCATAAGTTAAAAAAAAAGTCGTGCAT
>Locus_202_Transcript_1/8_Confidence_0.591_Length_1335
TGGCAAGGCTGCTCATCTCGTTGACAGCACCAACCAAGTCGGCCACTTCCAGAAGGTCCT
CACTGCAATTGGAAACTTCTGTATCTGCTCTATCGCAGTGGGAATCGTCATTGAGATCCT
CGTCATGTTCCCGATCCAGCGCCGCAAATACCGTGCGGGTATTGAGAACCTGCTGGTCCT
CTTGATCGGAGGTATCCCAATTGCCATGCCTACAGTTTTGTCGGTCACCATGGCCATTGG
TTCCCACAAGCTGTCCCAGCAGGGTGCTATCACTAAGAGGATGACTGCCATTGAAGAGTT
GGCTGGCATGGACGTGCTTTGCAGTGATAAGACAGGCACACTCACCCTTAACAAACTCAG
TGTTGACAAGAACCTTGTTGAGGTGTTCGCGAAAGGCGTCGACAAAGAACATGTTCTCTT
GTTGGCTGCTAGAGCATCAAGGACTGAAAACCAGGATGCCATCGATGCTTGCATGGTTGG
TATGCTTGCTGATCCTAAGGAGGCAAGAGCTGGCATCAGGGAAGTGCACTTCTTGCCCTT
CAACCCTACTGACAAGAGGACTGCTCTGACTTACATCGATGCTGAGGGTAACTGGCACCG
TGCCAGCAAGGGTGCTCCTGAGCAGATTATTACCCTGTGCAACTGCAAGGAGGATGTTAA
GAGGAAGGTGCACTCTGTGATCGAGAAGTATGCTGAGCGTGGGCTTCGTTCGCTTGCTGT
TGCAAGACAGGAAGTACCTGAGAAAACAAAAGAATCTCCTGGTGGCCCATGGCAATTCAT
TGGTCTGTTGCCCCTGTTTGACCCCCCGAGGCATGACAGTGCTGAGACCATTCGCAAGGC
ACTTGTTCTCGGTGTCAATGTCAAGATGATCACTGGTGACCAACTTGCTATTGGAAAGGA
GACTGGAAGGAGGCTTGGTATGGGCACAAACATGTATCCTTCCTCTGCATTGCTTGGCCA
AAGCAAGGACGGTTCACTTGAGTCACTTCCTGTTGATGAGCTGATTGAGAAGGCTGACGG
TTTTGCTGGAGTCTTCCCTGAGCACAAGTATGAGATCGTCAAGCGGCTTCAAGAGAAGAA
GCACATTGTTGGTATGACTGGAGATGGTGTCAATGACGCTCCTGCGCTTAAGAAGGCCGA
CATTGGAATTGCTGTGGATGATGCTACAGATGCTGCCAGGAGTGCTTCCGACATTGTGCT
TACCGAGCCAGGTCTTAGTGTCATTATCAGTGCTGTCCTCACCAGCAGATGCATTTTCCA
GAGGATGAAGAACTACACCATTTATGCTGTTTCCATCACCATCCGTATTGTGCTTGGCTT
TATGCTTATTGCTCT
>Locus_203_Transcript_1/8_Confidence_0.619_Length_1615
AAGGCTGCGAGTCGGCGCGGCAATTGCGGCGGCGTCCTCTCCATCCATCTCCTCACCCCC
TCCCCCGCCGTCTCAACACGAGGCCTGGCCATCCTCACCACGAACCCACCAACAAACCAA
GGCGAACCCGACTACCCCCTCCTCCACCTTTCCAGGAGCCCGAATCTCCCCTCCCAATCT
CCCATCCCCCGTCGGTAGCCGATCGCGTCGACGATGCTGGGCGCCGCGAGGAGATCCGGA
TGCGTGCTCGGCCAGTTGACGCAGGCCCTCCGCCCGGCGGCGGCGGGCGCGGCGAGGAGC
TATTCATCGGCCGCGAAGGAGATGAATGTGCGTGAAGCATTGAATTCTGCCCTTGATGAG
GAGATGGCTGCGGACCCTTCCGTGTTCTTGATGGGAGAAGAGGTTGGAGAATACCAAGGT
GCATACAAGATAACGAAGGGTTTGTTAGACAAGTATGGCCCTGACAGGGTTCTTGATACA
CCAATCACAGAGGCTGGTTTTACTGGCATTGGTGTTGGTGCTGCCTACCAAGGTCTTCGA
CCTGTAGTAGAGTTCATGACATTCAACTTCTCGATGCAGGCAATTGATCACATTATCAAC
TCAGCTGCCAAGTCGAACTACATGTCAGCTGGTCAGATGTCTGTTCCTATTGTTTTCAGA
GGACCAAATGGTGCTGCTGCTGGAGTTGGTGCTCAACACTCACAGTGCTTTGCAGCTTGG
TATGCACATGTTCCAGGCCTGAAGGTCCTAACTCCTTATTCCGCAGAAGACGCTCGAGGC
TTGCTAAAAGCAGCAATCAGGGATCCAGACCCTGTTGTTTTCCTGGAAAATGAATTGCTT
TATGGTGAATCGTTTCCTATTTCTGCTGAAGTACTCGATTCTAGCTTCACCGTCCCAATT
GGCAAGGCTAAGATAGAACGAGAAGGAAAAGATGTTACAATTACTGCATACTCCAAGATG
GTTGGGTTTGCTCTTCAGGCTGCAGAGATACTGTCCAAGGAGGGAATCAGTGCTGAGGTA
ATCAATCTTCGGTCAATTAGACCATTGGATAGAGCTGCTATTAACGCATCTGTTAGGAAA
ACCAATAGATTGGTTACCGTTGAAGAAGGCTTCCCACAACATGGGGTTGGTGCTGAAATA
TGCATGTCTGTTGTGGAGGAGAGTTTTGAGTATCTTGATGCACCAGTTGAGAGGATTGCA
GGAGCTGATGTGCCCACGCCATATGCTGCAAACCTGGAAAGGTTGGCATTTCCACAGGTT
GAAGACATTGTCCGTGCAGCAAAGCGAGCTTGCTACAGAGCAACGTCAATGTCCGCAACC
GCCTAAATTCGAACGGATCTTTTGTTTCTCGTCCTTCTCTTTTCTCCTATGTCCAGAAAA
CATGTACCGCATCTCATAATGGGTTATTATCCTCCCTGACTCAGCGTGAGCTAATTTTGT
AGTAGGTCCGTTGTGAACTGTCGATTCCGATGTTCCCATTTCATCTTCAGGGATGCATAC
GGTCATGGTTCACACCCGGGAAAACTTGAATTGTGCGACTCGTGGAGACTTTACATGACC
GAGGGGTATGGCAATAACATGCATGTAATTGAACTCCAGAAATTAAGGTGTCATT
>Locus_203_Transcript_5/8_Confidence_0.095_Length_404
GCGTTTCCACAGGTTGACGACATTGTCCGTGCAGCAAAGCGAGCTTGCTACAGAGCAACG
TCAATGGCAGCAACCGCCTAAATTCGAATGGATCTTTTGTTTCTCGGCCTTCTCTTTTCT
TCTCTGTCCAGAAAACATGTACCGCATCTCATAATGGGTTATCCTCCCGACTCAGCGTGA
GCTAATTTTGTAGATCCGTTGTGAACTGTCGATTCCGATGTTCCCATTTCATCTGCAGGG
ATGCATACGGTCATGGTTCACACCCGGTAAAACTTGAATCGTGCAACTCTGAGGAGATTT
TTACATGACCGAGGGATATGGCAATAACATGCATGTAATTGAACTCCAGAAATTAAGGTG
TCATGTCGTTACACCATTTTGCTGCGCCTGGTGTTCACCATTTC
>Locus_204_Transcript_1/2_Confidence_1.000_Length_477
TATTTATTCAGTAACCATTTCCAGTGTATGCTCGAATCCTAATTTTTTCTCCACAACAAA
AAAAAAGATATACGAATTGGCTACTTTTAGAGCGAAGGCAGCCAGTGACTAGTTTGACAT
TTCCACCACCACAAGATTTCTCCGGCCATGAGCAGTAAGTAGAAAGACCTTTTGTATCAC
CTCCCAAAAGCCAAAATCTCCTCAAGAATCACCTGAAGACACTATGTCAGATGTCTCGGC
GACAATGTCAGCTATGAACTTGATGAGCGAGCAGAGCCCGCCCAAGAAGTTGTGGTCAAT
CACCCCCTCGCTCTCGACAACATGGGCAAAGTCCACCAGCTTCACCCTTACTCCGCCACC
ACCACCAGCCGCGGTGACTGCATTGGCATCGTAGATCAATAAAACTGACGCCGAATAGAA
GTGGAACAGAGTCTGCACCTCGAACCACGCCTTTAGCTCGCGCAGCTGCGCCAAGAC
>Locus_205_Transcript_8/12_Confidence_0.526_Length_2290
CCACCGAGCCTGCTGGTGCCACCAAGGGGCCTGTGGCCAGCCAGCCGCTGAGTGTGTCCA
TCCCGCAGGAGCGGTCCCTGACTCCGGTGGTTCAAGATTTTACGGATCCCAACATGTTCT
ATCTTCCAGCGTATTACTATGGAGGTTACGATGGAACCGTGAGCGAGTGGGATGAATATC
CTAGATATGTAAATCAAGATGGAGTGGAGGTTGCCCCAGCAGTATATGGAGATATTTATG
GATATGGGTATGCTCCTTATGGCGCTTACTCTCCAGCTAGTTCCCCAGTCCCAACAGTTG
ATGGTCAGATGTTTGCAGCGCAGCATTACCAATATCCAGCTGCGTATTATCAGCCTGCTA
CACCGGTCCCTTCTACCACTCAAGGTGACCAGCAGACTTCTGCCAATGCTGATAAGCCAG
CAGCTAAGGCAGATACTGCGAAAACAACGACAAATGGTGTTTCTAATGGTACTGTTCACA
GTAACAGTGGAACTGCGCCTCTTGGGTCAAGCTACCAAAATTCATCACTGACCCCTGATG
GAACTTATAGGGCACCTGTGCTAGGTGGAGTTCCCTCTACTGGTTATGTGGACTCAACCT
ATGGGTATGACACCACAGGAGCACACTATGCATGGTATGATGGTTCTGCTTATACTAATG
CACAGCAAAGAACAACTACAGCTAGTCACACCCCGTCTTCAGCGTATAGCAATGGCTCTT
CAGCAAGGTATCAGAACAAGAGCCCCACACCGCAGCAGACGGGCGTGTATAACCGGAGAC
CAACAACTACAACAGCGCCAGCTACTCCTACATATCAGAACAGGATGTACCCGAGCGCCC
GGTCTTACAGCCAGTATGGGAATTCTGTCAAAACTGGTCTTCTGTATGGAAGCAATGGCT
ACGGAAGCAGTGGCTATGGAAGCAATGGATATGCAAGCAGTGGCTATGGTGGTGGCTACG
GAAGCAATGGCTATGATTCCAGGTTATATGGTCGGTGGGGTGTTACTATGGATAACAGAT
ACAACAGGCCCAGAGGCCGTGGCAACGGATATTATGGTTTTGGCAACGAGAGTCAAGATG
GAACAATTGAGCTGAACAGAGGTCCTAGGTCAGGTCGTTTCAAGAACCAGAAAACATTTG
GCCATACAGTTACTATCGCTGTGAAAGGGCAGACCCTTCCTTCAAGTGAAACCAAGGATG
CTAGTGATGTACCTGATAAGGCACAGTTCAACCTAGATGATTTCCCTGTCCAGTATGATG
ATGCAAAGTTTTTTGTCATTAAATCATACAGCGAGGATGATATCCACAAGAGTATAAAGT
ACGGTGTGTGGGCAAGTACCACCAATGGAAACAAGAAGCTTGATGCTGCTTACAAAGAAG
CGCAGGCAAAGAGCTCTAGCTGCCCTATATTCTTGTTTTTCTCGGTAAATACAAGTGGAC
AGTTTGTTGGTGTTGCTGAAATGACTGGTCCTGTTGATTTTGAAAAATCTCTCGAGTACT
GGCAACAAGACAAGTGGAATGGTTCACTCTCTCTCAAGTGGCACATCGTCAAAGATGTGC
CCAACAATATTCTGAAGCACATCATCCTAGAGAACAATGAAGGCAAGCCAGTCACAAACA
GTCGTGACACCCAAGACATAAACCTCGAGCAAGGTCTTCAGATGCTGAAGATATTCAAGG
AGCATGTCAGTAAGACCTCTATCCTGGAAGACTTCACGTTCTATGAGAACCGCCAGAAGT
TGATGCAGGAGAAGAGAGTAAAACAACAGCAGATCCAAAAGCAGGTGTGGGACAGTAGGT
CTATGAATCCTGTCGTTGGGGAGAAACCGCAGGATACCATCAATGGGAAGCCAACCTTGT
CTTCACCGAACGGCGCCAATGGGGAGAAACAGCAGGATATCGCTAATGGGAAGCCCAAGT
CACCTGTGCCAAACGGTGTCAATGGGGACCTGAAGGTTCCAGCAGAGAAAATTGCTGCTG
CTCCAGCTGTTACCTACGCGGCGAAGGTGGCCCAGAAAGCACCAACGTCCGAGAAGCCTG
CCATCGCCAATGGTGCCGTCAAAACCGCTGTAGCTTGATTGCATACCAATGCTCCCAGCT
AGCCATGAAGAACAACTGGATGGTCCTGGTGAGCCAGGCAAGACGCACGCGGTCCCGAGG
ATCTGATCATCAAAGGCAGCTACTACTGGAGAACGGTTGGCTAGTTAGATTTCCTAGCTC
CTCCTTTTTTTGTTCCTGTACTCCTGTTTCCGGTTTCTTAGCTCCGAAGACTCCTCAAGA
CTCCTCTATA
>Locus_205_Transcript_9/12_Confidence_0.553_Length_2166
TGCCGCACAGCATTACCAGTATCCAGCTGCGTATTATCAGCCCGCTACCCCGGTCCCTTC
TACCACCCAAGGTGACCAGCAGACTCCTGTCAATGCTGATAAGCCAGCAGCTAAGGCAGA
TACTGTGAAAACAACGACAAATGGTGTTTCTAATGGTACTGTTCACAGTAACAACGGAAC
TGCGCCCCTTGGGTCAAGCTACCAAAATTCATCACTGACCGCTGATGGAACTTATAGGGC
ACCTGTGCTAGGTGGAGTTCCCTCCACTGGTTATGTGGACTCAACCTATGGGTATGACAC
CACAGGAGCACACTATGCCTGGTATGATGGTTCTGCCTATACCAATGCACAGCAAAGAAC
AACTACAGCTAGTCACACCCCGTCTTCAGCGTATAGCAATGGCTCTTCAGCAAGGTATCA
GAACAAGAGCCCCACACCGCAGCAGACGGGCGTGTATAACCGGAGACCAACAACTACAAC
AGCGCCAGCTACTCCTACATATCAGAACAGGATGTACCCGAGCGCCCGGTCTTACAGCCA
GTATGGGAATTCTGTCAAAACTGGTCTTCTGTATGGAAGCAATGGCTACGGAAGCAGTGG
CTATGGAAGCAATGGATATGCAAGCAGTGGCTATGGTGGTGGCTACGGAAGCAATGGCTA
TGATTCCAGGTTATATGGTCGGTGGGGTGTTACTATGGATAACAGATACAACAGGCCCAG
AGGCCGTGGCAACGGATATTATGGTTTTGGCAACGAGAGTCAAGATGGAACAATTGAGCT
GAACAGAGGTCCTAGGTCAGGTCGTTTCAAGAACCAGAAAACATTTGGCCATACAGTTAC
TATCGCTGTGAAAGGGCAGACCCTTCCTTCAAGTGAAACCAAGGATGCTAGTGATGTACC
TGATAAGGCACAGTTCAACCTAGATGATTTCCCTGTCCAGTATGATGATGCAAAGTTTTT
TGTCATTAAATCATACAGCGAGGATGATATCCACAAGAGTATAAAGTACGGTGTGTGGGC
AAGTACCACCAATGGAAACAAGAAGCTTGATGCTGCTTACAAAGAAGCGCAGGCAAAGAG
CTCTAGCTGCCCTATATTCTTGTTTTTCTCGGTAAATACAAGTGGACAGTTTGTTGGTGT
TGCTGAAATGACTGGTCCTGTTGATTTTGAAAAATCTCTCGAGTACTGGCAACAAGACAA
GTGGAATGGTTCACTCTCTCTCAAGTGGCACATCGTCAAAGATGTGCCCAACAATATTCT
GAAGCACATCATCCTAGAGAACAATGAAGGCAAGCCAGTCACAAACAGTCGTGACACCCA
AGACATAAACCTCGAGCAAGGTCTTCAGATGCTGAAGATATTCAAGGAGCATGTCAGTAA
GACCTCTATCCTGGAAGACTTCACGTTCTATGAGAACCGCCAGAAGTTGATGCAGGAGAA
GAGAGTAAAACAACAGCAGATCCAAAAGCAGGTGTGGGACAGTAGGTCTATGAATCCTGT
CGTTGGGGAGAAACCGCAGGATACCATCAATGGGAAGCCAACCTTGTCTTCACCGAACGG
CGCCAATGGGGAGAAACAGCAGGATATCGCTAACGGGAAGCCCAAGTCATCTGTGCCGAA
CGGTGTCAATGGGGACGTGAAGGTTCCAGCCGAGAAAGTTGCTGCTGCTCCAGCTGTTAC
CTACGCAGCGAAGGTGGCCCAGAAAGCACCAACTACCGAGAAACCTGCCATCGCCAATGG
TGCCGTCAAAACCGCTGTAGCTTGATCGCATACCAATGCTCCCAGCTAGCCATGAAGAAG
AACTGGATGGTCCTGGTGAGCCAGGCAAGACTTGCGGTCCCTAGGATCTGATCATCAAAG
GCGGCTACTGGAGAACCGGTTGGCTAGTTAGGTTTCCTAGCTCCTCTTCTTCTTTTTGTT
CATGTACTCCTGTTTCTGGTTTCTTAGCCCCGAAGACTCCTCTATATAGTAGTATCGTCA
GAATTCCAGAAAAAGGAAAAGGCCGAGCCACCGTGCCTGGTGGTGTGGATGTGTTTGTCG
TCGTGTTTGTTTTCGGTTATCAGTGGTGTCGAGTAAGTACTCTGTGTGTGCGTGTGTGTT
GGGTGAGTGGATCTGAAAGTGGGTTTTAGATTGGAGAGGTTTTCTGTCTTGTGGTTTCAT
ATTATA
>Locus_206_Transcript_1/2_Confidence_1.000_Length_1878
AAGGAAGCAATGTCACCACGAAGTGAATATGATAGGCAGCAGCCTTACTTTCCTTTATCG
AGCAGTTGTTGGGAATATTCTTCTTCACTGGAAACAAGGCCAGACAATCAAGATACATCA
GGGCATGGAAGAACAAAAAACAATATCTTTGGACCAAGGGATGACCATCTTACGTCATAT
CCTACTGGTCCTCACATGAGGAGATCGTATCCAGAAGCAGCTAAAGTTGATTTTAGCTTA
GATTGTCATTCAGAGCATCGATACAAAGGATCGGATCCATTTACTGCATTTTCAAACTGC
AATGGTCAATCTATTGTACCCCGCAATGAGATAGTTGATTTTTCCAGAGGGACCCGCTGT
ATGGACGAGACTAGTTCATTATCAAGTCGATGGTGCTTCGAAAATGGGGGCCGGGGGCCT
TCACTACCTAGAGGACTGGCGTATGGCGATGAGATCCCTTCTCTATCTAGTCGGAGTTGT
AATGGTAATGGAGTGCTTTCACGCTCAAGTCCATGGAGTTATGGTGCTGAAATTCCCTCG
CTCTCAAGTAGACAAGGTTATGGCGATGAAATCCCTTCTTTATCTAATCAGAAGTTCAAT
GGCTTTTCATGCTCAAACCAGTGGCACTATGGTTCTGAAATCCCCTCGCTCTCAAGTAGA
CAGACTTTTCGTGATGAGATCCCTTCTCTGTCTACTCAAAAGTCCAATGGCACTTCATTC
TCAAGACGATGGCAGCAGTATGATGTTGGCATTCCCTCATTCTCAAGTAGACAAGGTTAC
GGTGAGGAGATTTCAGCACTGTCTCCCAATTGGCGCTACCAAGACAGGACACCTCTGTAT
TCTGGTCAAAGGTGCCATGATGCCGATGCATGCCGATTACCAAGCCACCAGCAAGGTGCT
TCTCGTGGGAGTGGGCGCCCAAGAGGCTACCAGCAAGGTTCTTCTCGTGGGAGTGGGCAC
CCAGGTGACAATTTTGTGCATGGTCTTGTTAGTAATCAGCAAGTCAGGACGACCACAACC
AGACATACTGGCCCAAGGGCACGGGTGGCTAACAGAACAGTCAACAACACCAACTATTGT
AGAAATAGCAAGAAAGAAAACCCATCAAGAAATTCTGAGGATATAAGGGACCAAGTTTGT
GGTCCCCGTGCAAATAAATTAAATAACACATCAACACAGACTACGAAGAAAGATATCTTG
AGCCCTTTGGTCCGTAGAGACCAATTTAACAGATCAGACTTCTCAGTACAGTATGAACAT
GCCAAGTTCTTCATGATAAAGTCATATAGTGAAGATGATATTCATAAAGGTATCAAATAC
AATGTTTGGGCAAGTACACCAAATGGGAACAATAAGCTGGATGCTGCTTTTCATGATGCT
GAGGTTTTAGCGAAGGAGAAGGGCATAAAATGTCCTGTCTTCCTATTCTTTTCGGTTAAT
ACCAGTGGGCAGTTTGTAGGAATGGCTGAGATGCTAGGTCCTGTTGATTTCAAGAAGACC
ATGGACTTCTGGCAACAGAATAAATGGAATGGCTTTTTTCCTGTAGTTTGGCACATTATA
AAGGACATTCCTAATCGGCTCTTCAAGCATATCACTCTAGAAAATAATGACAACAGACCT
GTCACTTTCAGCAGGGACACTCAAGAGATTGGCCTGCCACAGGGTCTGGAAGTGTTGAAA
ATTTTCAGGGCCTATCGCCATGCAACATCACTTCTGGACGATTTTGACTTCTATGAAGAA
AAAGAAAGTACACGCTGTGCACGGAAGGGAATAAATGCAGACTCGTTGCATGAAGCCAGA
GTATCTTACTTTGGAACAGATGACTTGAAATCAATGGGAAACATCGAGGCGAGCATGGAG
AGTATCAGTCTCCACGAG
>Locus_207_Transcript_1/5_Confidence_0.692_Length_1875
GCCCGCCGCCGCCGCCGCCGTCGCCGCAGCGGCGGTCTTCCCCGGTTCCCAGGTCAGAGC
CGCCTTACCTCTCGAGAACACGCACTCGGGGTGGCTGCTTAAGCCTTCTTCGCAATACAC
GATCCAGCCAACTCTTCGTCGCTACTCCCCAGAGCGGCCCGCGATCCATGGACTCCCGGT
CGATCAACCTGCGGGGCTTCGCCGGAAGCGCAGGGAAAAATATCATGCAGGGCATTGGGG
GATTCGTTTTCGGCAACGAGACGTCCGAGTCCAAGGAAGACAGCTATGTTGAGAGATCCC
TCGACCGCATAAGCAATGGCACTATACCCGATGATAGGAGGTCTGCCATGACTGAGTTGC
AGTCCGTCGTGATGGAGAGCCGTTCGGCTCAGATGTCATTCGGGGCTATGGGCTTTCCTG
TCCTTCTCAACGTTCTAAAAGAAGACCGTGAGGATGTTGAGCTCGTGAGAGGTGCACTAG
AAACCCTCGTGGCTGCGCTGACTCCTATTGACGCGTCGCAGGGACCCAAAACCGAGGTTC
AGCCGGCGTCAATGAACTCTGATTTGCTTTCTCGAGAAACAGAGAATATTTCTCTCCTTT
TGAGTCTGCTGACAGAGGAGGATTTCTATGTGCGATATTATACAATCCAACTTTTAACGG
CGTTGCTTACAAACTCGTTAAAAAGATTACAGGAGGCAATTCTATTAATTCCTCGTGGTA
TAACAGTTTTAATGGACATGCTTATGGATCGCGAGGTCATAAGGAATGAAGCACTGTTAC
TTCTTACTTATCTGACCCGGGATGCAGAGGAAATTCAAAAAATTGTTGTATTTGAGGGTG
CATTTGAGAAGATATTTAGCATTATCGGAGAGGAGGGATATTCTGATGGAGGTGTTGTTG
TTCAGGATTGCCTTGAACTTCTAAATAATTTAATACGGACCAATGCATCCAATCAGATGC
TTTTGAAAGAGACAATTGGCTTTGACCCACTGATATCGATACTAAAGATTAGGAGAGGTA
GTGCATTCAATTTTACCCAACAAAAGACGGTGAATCTTCTCGGTGCTTTACATACTGTCG
AACTGCTTCTGATGGGGGCCCCACCAGGTGAACCAGGTAAAGATACTAGCAAGATCACCA
ATCAAACTGCATTAGCTCAGAGAAATATTCTGGACCATCTTTTATTGTTGGGTGTTGAGA
GTCAATGGGCCCCTGTAGCTCTTCGCTGTACGGCATTGCGGTGTATTGGCAGTTTGGTAT
TAAGAAATCCTCAAAATCTTGATTCTCTTGCAAGCAAGCAAGTCGGGGAAGAACCTCATC
TTCAACCTGCACTGAATGCGATCTTAGTTATAATCCTGCGAACCTCCATAGCTCAGGAAT
TTGTGGCTGCTGATTATGTCTTCAAGTGTTTCTGTGAGAAAAATCCCAATGGTCAGGCAT
TATTAGCATCAACTATCGCTCCACATCCAAACCAAGGTCCTGCTACTCATGGTGCTTCTG
GTGACATGCCATTTGGAAGTGTACTTCTGCAAGCTCTGGTGTCAAGCGATGTTAATGGAG
ATATGGAGGCATGTTGCAGAGCATCTAGTGTTCTTACTCACATAATCAAGGACAACTTGC
AATGCAAAGATCGTGTATTGCAAATTCAGCTTGAAACACCTACGCCATCATTGGGACGCA
CTGAGCCTCTCTTGCATCGAATTGTTACATGTTTATCCTTTGCAGCTTTAACAGAAGAGG
AGAATGACCAAAGCAGTCAATCAGAAGAATCCTATATTCAGCCTGTTATTCTCCGGCTAC
TCATCATATGGCTTGCATACTGTGCAAATGCTGTAGATTGCCTTTTGGAATCAGCGGTAC
ATCTAAACTACATAA
>Locus_208_Transcript_3/8_Confidence_0.476_Length_1661
GTAAAACATGTGTAAACTGACAGTAACAGCGAGTCGGCTCAAATATGGAACCATGTAATC
CAACTACCCCAAGCGTCGAGTTTATGACCGCAGATCTATCAACACGTTACACAGTAAAAT
ACATAAGCGCGTTCAAGTTTTCTTACAAATGAGCTGCTGTCTAGCCAATTCAGAGACTGG
GCCAACACCAGCTTGCAAACGAAGCACGTGTCAGAAGTTTTGTTCTCCTTCCATTTGCTC
GATCCTCAGAACAGGGAAATCTGATTGGCCCAAAATTGAAACACAAAAGAGTCTAGCCAA
TGCTGAACTATTAAAGGCTAATCAGCGAGCGTATAGCAAAGGCCAATAGCTATGACAGTT
TCCCGATGTTATTACGAGCGTAGCATCTTAACTTTGGGCGCCCCCTTCTTCATCTGCCTA
TTCCGTTCTTTCTCCTCTTTCTTGCGGAGCACCTCGGCGCTCAACTTGGCCTCTGCCTCT
TCCATAAGCTTCTTCTTTTCAGCCTTCTTCCTCAGAAGGGTTTCCTGCCTCACACCCTGA
AGCTCCCTGAAAGCCTCCTGGGCAGCCTTTGTCCTAGCAGCATCGGTTTTTGAGCGTGCA
TGTGAGCTCAGCTTGTAACGCCCGATCAAATCAATGTAGAACGGCACAAGAGCAACTAAT
TTTGTCATCTCAGCCATGTTGTTTGCATCTGGCAGCACAAACTTGAATGAGAGGACTTTC
TTGTAGGAGCCTGCCAGTTGGTCCGAAAAATGAAGTGAGATGAACCACTTCCCGATTTTC
TCGAATGCTTTCTCACCAAACACCTGATCTAGCACAGCCTCAGATATCATATCCCCAGCA
ACCTCCTTTGACTCTGCCACCACTGCAAGCTCATCCGCAACCCACTTCTTCCCTGCAGGC
GCCGAAGCAAGAACAGAGGCAAACTTCTGCAGATCCCTCTCCTCCTTCTGCATCGCCTTG
GCCGCCTTCTTCCTAGCGACAGCCACCATGACGTGGTCCATGGATTCCTCGTTCATCACG
ACCTCGAAGGTGATGGTGTCCTTCCTGGGGAAGACCAGCTCGACCAGCTTGGACAGCAGG
TCGTGGCGCGCACGCATCTCCATGGTTGCGAGCATCCCTTGGCAGAACCGCCTGCCGCTG
GCGTAGAACTTGAACACGTCCTGCCCTTCCTTGAGCAGGAGCGGCGTATCCTTCCCGTCG
CCGGTGCCGAGGAGGCTGAAGTTCTTGTCGAAGATGGAGTCCCTGGTGGCGAACTTGGTG
GCCCAGGCCAGCGCGATCGCCTCGTTCTGCTTCTTCCCCGTGAAGTAGTTGAGCAGGAAG
CAGATCAGGAAGCTGACGCAGGCGATCTCGACGGAGAAGGCGCGGAGGAGCTCCGCCGGG
CTCCTCGGCGGGGCCGGCGGGGCCTCGGCCGCGTCTGCGGCGGAGGGATCTGACGGGGTG
GACTCGGCCGGCGTGGAGGATTCGTCTGAGTTTGCCGCTTCTGGGACAGGGATGCCCTCG
AACTCATCCTCGTCCCAGAAATCCAGGGAGGGAGTGGGGTTCGGAGGCGTGGGGTTGTTA
GGGTTTGCGGCAGTGGTGGTGGTGGTCACGGGAGGGGAGGGAGCGGAGACGGAGACGGAG
ATGGGCGGTGGGGGTGGGAGGTCAACGTCGAGGTCCAGACC
>Locus_209_Transcript_1/10_Confidence_0.690_Length_3563
CTCCTCCCCATCGCTCGCTTCTCGTCTCCTCCCCCAAACCTCCCAAGCCAAGCTCACCCT
AGGGTTTTCCCCGCCGCCGCCCATGGCCACCTCCCCCGACCGCGCCAATGACGACCTCCG
CCGCCGCCTCGCCGTCGATACGCCTCCACCGTCCCAGATCGCCAAAGAGAAGCAAGGCCT
GGATACTGACATGCCCCTTTCTCCTCAGTGGCTTATGAAGGACCCCGGTTCACAGGGTTC
ACGCTCAGATGCTACTAAAACATCAGGTAACGGTGAAGACATGGGCTCCGGTGCGAAGAA
AAAAGATGTCTTCAGGGCTTCCGTGCTTGATGATGAAACTGGGCGTCGTGAGCGTTGGCG
CGATGATGAGCGAGAACCAAATTCAGCCCCCCGGTGGACTCGCTGGAGGGAAACAGACAA
GGAACATGGCGATACACGCAAGGTGGAAAAACGGTCAGATGACCCGTCCAAGTTTTCTGT
GGATGGCCGTCGTGCTCCACAGGAACGCTGGGGTGATTCCAATAACAAGGAGGGCAACTA
TGACCAACGCCGTGAGGGCAAGTGGAGCACTCGCTGGGGTGCCAATGATAAGGAGTCTGA
AAATTGGCGTGACAGGTGGGGTGATTCAGGCAAAGAGGGTGATGCTTCTCGTGAAAAAGG
ATTTTCCCAGTTTGGGACACATGGAAAAGATGGCAACAATCACGATAAGGATACTGAAAG
AGATGATAATATCTCTCGATCATGGAAGTCTAGTCATCCTGTGGGCCGAGGCCGGGGCGA
TTCATCTTATCACCCCTCACAGACTTCACAAAAACCATCTTCTATGTATGGGTATGGTAG
AGGAAAACCAGAGAATGAAATCTCAGCTTTTCCAAGTTCTCGTGGAAAGTTTACACCCAG
TACTGGTAGTACTAATACTGGCAGTACTGGATCATCACGTCCATTCCATCTTGGTCTACT
TTCTGACAGACCTGGTGGCGCATCAGGGGATCGCACAGCATTTAGATATAGTAGGATGAA
ACTGCTTGACATATACAGAACAACTTCACATGTTACTGACTTCAAGATGCCTTCTGATGT
TTGTGAGGAAGTGTCCGCATTTATGCAAGAAGAAATGTTGGAACCTTTAGCATTGTTTGC
TCCTACAGCCGAAGAAGCGGCCGTTTTAAAAGCAATTGACAAAGGGGAAGTCATAAACAG
TGGTGTCTATCAAGTTTCCAAAGATGGTTCTGTTGGGAAAAGTAATCCTGATGGGGTGCC
TCTAAAACAATCTAAATTAGGTGGGAGAGATGATCAACCTGGAAATGCAGAAGATTTTAA
GGGAGAAACAGCTGGAAGTCTCAGGGGTGTTCCTGGAAATGTTGATTTGCTGCGGACAGA
GACACCTAGTTATGTTGTTCCACAAAGATCTCGGTTTATTGGAGACCATAGGCTTGGACC
AACTGACTTTCCGCAGCAAATACCCAACGTCTTTGATCAAGAAAGTAAAGTTGCGTTGAC
AGGTGTTGATGAGTTGGCCAGTCCTATTCAACCTTATCCTAATCCAGAAAGTCTTTCATT
ATGCTACAAAGATCCGCAAGGTCGAGTTCAAGGCCCTTTTTCTGGTGCTGACATCATTGG
CTGGTTCGAGGCTAGTTATTTTGGTATTGATTTGCTGGTTCGTGTTGCAAATGCTCCTCC
TGATGCTCCTTTCTTAACGCTTGGGGATGTTATGCCTCACCTAAGAGCAAAGGCAAGGCC
ACCTCCAGGATTCAGCACCACACAATCCAGTGATATGCTAATGCCAGAGACTGCACCTAC
TGGGAAGTTTGTCAGCTCCAGTAGCGCACATGGCGGATCAGCTGGTGTTGGTATTTTTAA
CGGCAGGCCAAGCAGGAATGGTGGTGCAGTTGAAGCCCAGAATCGTTTTCTGGAGTCACT
TATGTCTAATAGCATGCAAGGTTCTTCAGCTGCTATGACTGGAGGGCTGAATGAATATAG
CAACATTGCGATGGCTGGAGGCGAGAGTGGGAACAACATGAATTATTTTCTGGCGCAGCA
AAGATTGTTGGAGAGACAAAAATCTTCCCAAAACACTGTTCCATATTGGTCTGGAGATGG
TAATCCAGCAACTCAAGCACAAAATAAAGATACAGCTTCAGAAGTGTCTGCTCTGCACTC
TAAAGTGCCCAGTTCCATGGCTGATCCATCTCGTCAAGCTCCGCAATCTCAGAATGTTGA
CTTGCTAGCTATGCTTCATTCTGCAGAGAAACCTAAAGCACCTGCTGGACTGCCACCATG
GTCAAACTATCCGGAAGCCAGAAATGTTAATCCTAACCTTCACGTGGATCTCACTCAAGG
GCCACTCAACATGCATCAAAATCTGCAGAATTCTCAGCAAATGGCTACTCCTGGTCAACA
ACAGAACTTCATGTCACAGAACCAGCCACCAACTCATTTGCCACCTGAGAAGTTGCTTGC
TGAGATATCTCAAGATCCACAACTCTTGCACATGTTTCAGCAACAGTATCTGCTATCACA
ACTACAGTTGCAATCACAGCCACCAGTGACACCTCAGCCTCAGCCACAACTCTCAATGTT
GGACAAGATGATATTGCTTCAGCAGCAGCAACAGCAGCAGCAGCAGCAGCTGCAACAACG
ACTACAGCTTGAGCAGCAGCAGAAGGTGTTACTGCAGCAACAACACCTACTTTCCCAAGT
TGCACCTCATGGACATTCCAACCAGCAGCTTGATGACCCTTATGGGTCGAAGCATACTTC
ATTGCCAGCTGGTGATTCCATGAACCTTGGTGTTCGAAAGATTCAAGATGTTCTTGAAGT
TGATCGGATTTTGACTAACCATGGTACACTGCAAGGGCAACAATCTAGTCAAGCATTTAT
GAATATGAGGGGTATGGAGGGTGTTGGATTATCTCAAAACTCTGTACCTACCGTGCCAAT
GCCTCATGAAATTTTTATGGGTGTGTCTCCAAAAGAACGGTATTCCCATCCTCAGAAGTC
TGGAAATTTTGCAAGTAATAACGCTCAACCTAGTGCAAGTACGGTCAACCTGATGCTAAC
AGAAGTTGCAGAAAGGTATGAAGAGAAGTCTGCTGACTATCAACAAGTTGGAATAAACAA
AGCTGAAAGTAAGCCTGCAAATATTTTGGGTTCAAGGTTTAATGTGGCTAGCAGTTCAGC
TCTTGGTGAAGTTAAAGGTTTTCCTGAGACATCACTGAATCCAATATCGGAAATCATGTC
ACATCATAACCATGTCCAGGAAATGAAAGATACCCCTGATGCAGTTGAGCTAACTATGGA
AACTGATGTAAAAGCTCCTGATACACAAGAGACAAAGAAAGCAGAAAAGAAAAAGAAGCA
GAAGAAGAAGCAGACAGCTGTAGATGTTGGCAAAGCAGCTCCAAAGACAGTTCCCCAACA
GCCAAGTCTAGATGCTGAAGTTGATGGATATAATCAGGGTAGTACTAAGCATGATTTGCC
AGATGATACAGAGGATCTTTTTTGGGGTTCCCCTGTCAGAGCGGGAAGCTCTTCTAGATC
TGTTGAACCTCCTCTGGGATTTG
>Locus_210_Transcript_1/3_Confidence_0.409_Length_126
ATATGTAGAATCTGACGCTCACTACAACATGAAGATCTTCTTCTTCTTAGCTCTCCTTGC
TCTGGTAGTGAGCGCCACCTTTGCANNNNNNNNNNNNNNNNNNNGTAGTTATGAGGAAGT
GGAGGG
>Locus_210_Transcript_2/3_Confidence_0.682_Length_182
ATATGTAGAATCTGACGCTCACTACAACATGAAGATCTTCTTCTTCTTAGCTCTCCTTGC
TCTGGTAGTGAGCGCCACCTTTGCACAAATGCAGAATCTGACGGTAGTTATGAGGAAGTG
GAGGGTTCTCATGATCGATGCCAACAACATCAGATGAAGCTGGACTCTTGCAGAGAGTAC
GT
>Locus_211_Transcript_2/3_Confidence_0.667_Length_2079
GTCGTCGCTGTCATCTCTCCGCGACCTCAACCTCCGGAACAACTCCCTGTCTGGTCCAAT
TGCTCAGGTCAACTTCTCTGGTATGCCATTGCTTGCTTCTGTTGACCTTGCAACAAACCA
CCTGAATGGATCACTCCCCGCTAGCCTGGCGGATTGCAGTCACCTCAAGTCGCTCAGCAT
TGCCAAGAACAGATTGACCGGGAAGTTGCCCGAGGATTACAGCCGACTCCGGTCACTCTC
CATGCTCTCACTGTCGAACAACAGCTTGTACAACATCTCAGGAGCTCTCACCGTGCTGGG
CCACTGTGAAAACCTCACCACACTGATTCTCACCAAGAATTTTGTCGGTGAGGAGCTGCC
CAATGATGGCATTGGTGGCTTGAAGAGCCTGGAGGTTCTCGCTCTTGGTGATTGTGCTCT
AAGGGGAAGGGTTCCGCAGTGGCTGTCTCAATGCAAGAAATTAGAGGTGCTAGATTTGTC
CTGGAACCAATTGGTTGGCACCGTCCCGTCTTGGATTGGTGAGCTTGACAGCTTGAGCTA
TTTGGATCTCTCAAACAATTCATTGGTTGGCGAGGTACCGAGGAGTTTGACGCAGCTGAA
GAGCCTTGTCACTGCCAGGCGTTCACCGGGTATGGCATTCACTAACATGCCACTGTACGT
GAAGCATAACAGAAGCACAAGCGGACGGCAATATAACCAGCTCTCGAATTTCCCGCCGTC
GTTGCTCTTGAACAACAATGGTCTGAATGGGACTATCTGGCCCGAGTTTGGTAACTTAAA
AGAACTACATGTCATGGATCTGAGCAACAATGTCATGTCTGGAAGCATTCCTGATGCACT
CTCGAGGATGGAGAACCTGGAATTTCTTGATCTGTCCTCCAATAATCTCAGTGGATCGAT
TCCATCGTCCCTGACAGAGCTCACCTTCTTGTCTAAGTTCAGTGTGGCTCACAATCACTT
GGTTGGGCCGATCCCGAATGGAGGGCAGTTCTTCACCTTCCCAAACTCTAGTTTTGAGGG
CAACCCTGGTTTGTGCAGGTCAAGTTCTTGCAGCCTGAATCAGCCTGAGGAAACTAATGG
TAACAATGAGATGCAGCCTGCAACAAGCATCGGGAACAGGAAAAACAAAGTACTTGGAGT
GGCAGTCTGCATGGGATTGGCACTTGCAGTTCTTTTATGTGTTGTTTTGGTTAACATTTC
TAAACGGGAGGCAAGAGCTATCAGTGATGAAGACGTTGAGGGCGCTTGTCACGACACATA
TTATTCCTACTCAAAGCCAGTGCTGTTCTTTCAGAATTCTGCCAAGGAGCTATCTGTCAG
TGACCTTATCAGGTCGACCAACAACTTTGATCAAGCCAACATAATAGGTTGTGGTGGATT
TGGTCTCGTGTACAAGGCCTACCTCCCAGATGGAACGAAGGCTGCAGTGAAGCGGCTCTC
TGGTGATTGTGGGCAGATGGAGAGGGAGTTCCGTGCCGAGGTGGAAGCGCTGTCCCAGGC
TCAGCACAAGAATCTTGTTTCGCTGAGAGGGTACTGCCGCCACGGAAATGATAGGTTGCT
GATCTACACATACATGGAAAACAGTAGCCTGGACTACTGGCTGCATGAGAGGGCGGATGG
CGGTTACATGCTGAAATGGGAGTCAAGGCTCAAAATTGCTCAGGGTTCAGCCAGGGGGTT
AGCTTACTTGCACAAGGACTGCGAGCCGAACATCATCCACCGAGACGTGAAGTCAAGCAA
TATTCTTCTGAACGAAGACTTTGAAGCGCACCTGGCTGATTTCGGGCTAGCAAGGCTGAT
ACAGCCCTATGACACTCATGTGACTACTGACCTAGTTGGCACCTTGGGTTACATACCACC
CGAGTACAGCCAGTCACTGATCGCCACCCCGAAAGGGGACGTCTACAGCTTCGGCGTCGT
CCTGCTGGAGCTTCTCACCGGTAGACGGCCCGTGGACGTGTCGAAGATCAAGGGATCCAG
GGACTTGGTCTCCTGGGCTCTTCAGATGAAATCTGAGAACAAGGAAGAGCAGATCTTCGA
CAGGCTGATCTGGAGCAAAGACCATGAGAAGCAGCTACT
>Locus_212_Transcript_1/2_Confidence_1.000_Length_193
GAGTATTCCCTCCAAGTGCAACATGGGCCCTCAGTAGGCGTTTCCCTATCTCACCTTTCT
GTAGGCCCAAGAACCCACCAAGCTCGTGCTCGACGGCTCTCCAGATGGCCTTGCAGCGGC
ACTGCTGTGATACCTGGTTTAGCTGCTCGCAGCACTGGTACCGGACCTCGTGCTCGCAGC
CTCCCTTTCACCA
>Locus_213_Transcript_2/5_Confidence_0.583_Length_1118
ATGCGATAATGATGAAATGCACCCATCAGTTAAGTAGATTTCCACATACATTGCGAAAAC
CGCACTTGTAACATATGCTAACAATTTGCACCATCCACAGCACTGAACTAGTGATAACAA
ATAATGGGCAACGACACCGCAATTTTACTATATCTCAAAAACATAGGGGTACATACACAT
GGTTGACACAGTAAACCTTGTAAAATCGAACAGAAACACTGATAATACCCACACGAAGAA
ACAATCTGATACTAGCCCACCCAAAGGAGAGCTTTTGTCCTCACATAAGGACACATACTA
TCTGTTGTAGAGTGTATATATATATCACAAAATGTAAAATGGTAGCAGTGAGTTCTTGAG
ACCGCGAGTGCCTTTGTTCCTTGAGGCGTTGTCTGAGACGCTTCAAGCCTTGTTGGCAAT
GTTGTTGGAGAGCCAGTCAAGTCCCTCGTACAATCCCTCACCAGATGTAGCACAAGTGCT
CTGAATGTACCAGTGCCGCTGGCGCAGGGAGTGCAGACCAAGCTTGTCAGTGATTTCAGC
CGCATTCATGGCATTGGGAAGATCTTGTTTGTTTGCAAATACAAGCAACACAGCATCACG
TAGCTCATCCTCATTCAGCATCCTGTGGAGCTCATCTCTAGCCTCAACGACACGCTCCCT
ATCATTGCTGTCAACAACAAAGATGAGTCCCTGTGTATTCTGGAAGTAGTGCCTCCACAG
GGGCCTGATCTTGTCTTGACCCCCCACATCCCAAACAGTGAAGCTGATGTTCTTGTATTC
GACAGTCTCGACGTTAAATCCGATGGTTGGGATGGTGGTGACGATCTCTCCGAGCTTGAG
CTTGTAGAGGATGGTGGTCTTACCAGCGGCATCGAGACCAACCATGAGAATCCTCATCTC
CTTCTTGGCAAAGAGGCGGCTGAACAGCTTGCCGAACGTGAGCCCCATCGCTGCTCCTGC
TCGAGGTTGCGACGCCGGCTTCGAGCTCGCTCCGCTCCGCTGCGGGCTCGTCTCCTGATC
TCGGCGGAGACGGGGCGAGCTTGGAACTCGCACGGATGCAACGGGAGGCTGTGGCTGTCG
TGCGGGTGCGGTGCAGACCAGCCGGCCCGAAGGCGGCG
>Locus_214_Transcript_1/5_Confidence_0.667_Length_1698
ACGCCGGAGTACCAAACCCTCAAGGAGGGGCCTTCCCATGAGCCAATTTTCAAGTCTACG
GTGGTCCTCAACAACGCCAAGTATGACTCGCTGCCTGGGTTCTTCAGCAGGAAGGCTGCG
GAGCAGTCCGCTGCCGAGGTCGCGCTCATGGAAATCACCAAGTCTGTGGCATTACCGACC
AATGCGAGCATTCCTGCAGTCCAAGAAACTGGCCTGTGTAAGAATCTTCTTCAGGAGTAT
GCTCAGAAGATGAACTACGCTATTCCATCTTATATTTGCAACAAACAAGCTTCAGGTGTA
GGTCCTTTCATATGCACTGTAGAGATTGGTGGAATACAATACATTGGCGCTACAGCACGT
ACAAAGAAAGAGGCAGAGATAAAAGCTGCCCGAACTGCTCTTCTTGCCATCCAAGGCCAA
TCAGAGGCTTGTGCAAATGGTACCACAAAATATATTGTAGTGCCTGGAAAGAGACAAGGT
AAGGAGCCAGAAAAAAAGCCAATTGAAACTCCCAAATCACTCAAGGCCAAAAAAGGTGGT
TACAAGAAGCAACGGAACAAGATGAAATTCATCAAGAAGAATGGCGAAGCAGTTAACGTG
GAAAAGGGCGAAGCTGTAGTGCCTGGAGACACTCATCATTCCGATGCCTCCATGGAGCCA
GCAGTAGCAACACAAGATCCATCCATGGACACTGTAATGCTGCAACCTGATGAAGGAGCT
GGAAGAATGGAACATGAGACGACCAGTGACACTCCAGTTCTGCAGCCTGATGGCGAAACT
ACAAAAGTAGAACAAGAGTCACCCACTGACACTCCAATGCTGCAAGCTCATGAGGAAGCT
AGAAGGGTTCAACAGGAGCCACCCAGTGATACGGCGATGGTTCTACATAATGAGGAAGCT
AGAAGAGTTGAACAGGAGCCACCCAGTGATACTCCGATGGTTCTACATAATGAGGAAGCT
AGAAGTGTAAAGCAGGATCCATTCGATGACACTGCAATGCTGCAAGCTAATGAGGAAGCT
AGAAGTGTTGAACAGGAGCCACCCAATGATACTCCGATGGTTCTGCATAATGAGGAAGCT
ACAAGAGTTGAACAGGAGCCGCCCAGTGATACTCCGATGGTTCTGCATAATGAGGAAGCT
AGTAGTGTAAAGCAGGAGCCATTCAATGACAGTGCAATGCCTCAACCCCATGTGGAAGAT
AGAAGTGTGGAACCGGAGCCACCCAAAGATGCTGCAGTGGTGCAACCTAATGAGGAAACT
AGAAGTGTAAAGGAGGAGCCACCCATTGACACTGCAGTGCCTCTGCCTAATGAGGTAGCT
AAAACAAGCGTGATACATGCTTCTCCGAGCGACTCCACAATAGAGCAACCTAACGCAGAA
GCTAGAAGCATAAAGGAGGAGCCACCGAGAATTTCTTGCTCCTTAGACTTGGACCGCGCA
AGACAAGAATTTTTTGAATACACAGCAATAACGCAACATGACGAAGAAACTAGAACCGTA
AACCAGGAGCTAGAGCCACCCAGCAATGGTTCATTGCTACAACCAAAGGAACCTACTGTC
GAGAACAGCGCATCTGTGTCTGAACACAAGGGTCAAACTCTAGGAGATATGCCAGGAATG
GGCTCAGATCATTCATCTGCCTTTAAGAGCGCAGACTAAATTCTGTGGTGCTTGAATCAA
AATGTGCCTTTCAGTTTT
>Locus_214_Transcript_4/5_Confidence_0.333_Length_1769
ACGCCGGAGTACCAAACCCTCAAGGAGGGGCCTTCCCATGAGCCAATTTTCAAGTCTACG
GTGGTCCTCAACAACGCCAAGTATGACTCGCTGCCTGGGTTCTTCAGCAGGAAGGCTGCG
GAGCAGTCCGCTGCCGAGGTCGCGCTCATGGAAATCACCAAGTCTGTGGCATTACCGACC
AATGCGAGCATTCCTGCAGTCCAAGAAACTGGCCTGTGTAAGAATCTTCTTCAGGAGTAT
GCTCAGAAGATGAACTACGCTATTCCATCTTATATTTGCAACAAACAAGCTTCAGGTGTA
GGTCCTTTCATATGCACTGTAGAGATTGGTGGAATACAATACATTGGCGCTACAGCACGT
ACAAAGAAAGAGGCAGAGATAAAAGCTGCCCGAACTGCTCTTCTTGCCATCCAAGGCCAA
TCAGAGGCTTGTGCAAATGGTACCACAAAATATATTGTAGTGCCTGGAAAGAGACAAGGT
AAGGAGCCAGAAAAAAAGCCAATTGAAACTCCCAAATCACTCAAGGCCAAAAAAGGTGGT
TACAAGAAGCAACGGAACAAGATGAAATTCATCAAGAAGAATGGCGAAGCAGTTAACGTG
GAAAAGGGCGAAGCTGTAGCGCCTGGAGACACTCATCATTCCGATGTCTCCATGGAGCCA
GCAGTAACACCACAAGATCCATCCACAGACACTGTAATGCTGCAACCTGATGAAGGAGCT
GGAAGAATGGAACATGAGCCAACCAGTGACACTCCAATTCTCCAGCCTGATGGCGAAGCT
ACAAAAGTAGAACAAGAGTCACCCACTGACACTGCAATGCTGCAAGCTCATGAGGAAGCT
AGAAGGGTTGAACAGGAGCCACCCAGTGATACTCCAATGGTTCTACATAATGAGGAAGCT
AGAAGTGCAAAGAAGGAGCCATTTGATGACACAGCAATGCTGCAAGCTCATGAGGAAGCT
AGAAGTGTTCAACAGGAGCCACCCGATGATACTCCGATGGTTCTGCATAATGAGGAAGCT
ACAAGAGTTGAACAGGAGCCACCCAGTGATACTCCGATGGTTCTGCATAATGAGGAGGCT
AGTAGTGTAAAGCAGGAGCCATTCAATGACAGTGCAATGCCTCAACCCCACGTGGAAGAT
AGAAGTGTGGAACCGGAGCCACCCAGAGATGCTTCAGTGGTGCAACCTAACGAGGAACCT
AGAAGTGTAAAGGAGGAGCCACCCATTGACACTGCAGTGCCTCTACCTAGTGAGGTAGCT
AAAACAAGCGTGACGCATGCGTCTCTGAGCGACTCCACAATAGAGCAACCTAAGGCAGAA
GCTAGAAGCATAAAGGAGGAGCCACTGAGCAACACAGCAATAACTGACGAAGAAACTAGA
ACCATAAACCAGGAGCCACCCAGCAATGGTTCATTGCTGCAACCAAAAGAACCTAGTGTC
GAGAACAGCGAATCTGTGTCTGAACACAAGGGCCAAACTATGGGAGATATGCCAGGAATG
GGCTCAGATCATCCATGTGCCTTCACGAGCGCAGAATAAATTCTGGTGCTTGAATCAAAA
CGTGCCTTTCAGTTTTACCTTTTGATTTGCAACTGGTAAAAAAACGTGCCTTTCAGTTTT
ACCTTTTGATTTGCAACTGGTAAAATCTGAAAAGTTGCCTTTGCATTTCAGAGAGATATT
TGTAAAACAGATGGAAGTATTTGGACTGAGGATAGTTGGCCCATGTTGCATTAGTTATTA
GAAAATATGTATGCTTGATATAATCCTGG
>Locus_215_Transcript_2/6_Confidence_0.667_Length_2411
TGTCAATAGCAGCTTCGCTGATCTGCAAAAGCCACAGAATGAGCTGGATGGAAAGGCTTG
CGCTGCCGTTGGTCAGAGTGGGCTGATGGCACTCTACGATATGTTGTTTACACAACTTGA
TGTATCCTCTTCCCAGCTTCTTGTGACAGACAGTGATTTTGAGAATTCAAACTTCCGGGA
GCGACTCCGTGAAACTGTCGAATCATTATTAGAACTTAGAGTTATTCCAATATTTAACGA
AAATGATGCCATCAGTACGAGAAAGGCTCCATATGAGGATTCATCTGGTATATTCTGGGA
TAATGACAGTTTGGCAGGTCTATTGGCATTGGAACTGAAAGCTGATCTCCTTCTTCTACT
CAGTGATGTTGATGGTCTCTACAGTGGTCCACCAAGTGAACCTGCATCAAAGATAATACA
TACTTATATCAAAGAAAAACATTATCACGAAATTACTTTTGGAGACAAATCTCGTGTTGG
TAGAGGTGGCATGACAGCTAAAGTCCAAGCTGCTGTCTGGGCTTCAACGGGTGGTGTACC
CGTTGTTATTACAAGTGGATGCGCATCTCAGAGCATTGTTAAAGTCCTCCAAGGGGAAAA
AATTGGTACTCTTTTTCATAAGAATGCAAGTTTATGGGAACCATCCATGGATGCTAGTGT
CCGTGAAATGGCTGTTTCTGCAAGAGACTGTTCGAGGCGTCTACAGAATTTGTCATCAGA
GGAGCGCAAGAAAATATTATTAGATGTTGCAGATGCTTTAGAGGCAAATGAGGATTTAAT
TAAGTCTGAGAACGAAGCTGATGTAGCTGTGGCACATGAGGCTGGGTATGAGAGTTCTTT
GATTGCTAGATTGACTCTGAAACAAGGAAAGATAGCAAGCCTTGCCAAATCTGTTCGCAC
TCTTGCGAATATGGAAGACCCTATTAACGAGATACTGAAACGAACAGAGGTTGCTGATGG
TTTAGTTCTCGAGAAAACATCATGTCCTCTGGGTGTTCTCTTGATTGTTTTTGAGTCCCG
ACCTGATGCCTTGGTCCAGATTGCGTCTTTAGCCATTCGTAGTGGTAATGGTCTTCTTCT
GAAAGGTGGAAAGGAAGCGATGAGATCCAATGCAATTTTGCATAAGGTAATAACCAATGC
TATTCCTGACAATGTTGGTGAAAAACTTATTGGCCTTGTTACAACTAGAGATGAAATTGC
AGATTTGCTGAAGCTTGATGATGTCATTGATCTTGTCATTCCAAGAGGCAGTAATAAGCT
GGTTGCTCAAATCAAGGCAACGACTAAGATTCCTGTTCTTGGCCATGCTGATGGTGTTTG
TCATGTATATATTGACAAATCAGCAGACATGGATATGGCAAAACGTATTGTGATGGATGC
AAAAATTGATTACCCAGCTGCCTGCAATGCAATGGAGACATTACTTGTTCATAAAGATCT
TGCCAAAACTTCAGAACTTAATGACATACTGGTAGCACTCAAAACAGAAGGAGTTAATAT
TTATGGTGGGCCTGTTGCGCATAAAATATTGGGTTACCCCAAAGCGGATTCGTTACATCT
GGAGTACAGTTCTATGGCTTGCACAGTTGAGTTTGTTGATGATGTACAGTCAGCAATTGA
CCATATACATCGCTATGGAAGTGCACATACAGATTGTGTGGTTACTACAGATGATAAAGT
AGCAGAGACCTTTCTACGACAAGTTGATAGTGCTGCCGTAGTATACAACGCAAGTACAAG
ATTCTCCGACGGGGCTCGTTTTGGACTGGGTGCTGAGGTTGGCATAAGTACAGGGCGTAT
ACATGCACGTGGACCTGTGGGTGTTGAAGGTCTCTTAACTACACGATGGCTCTTACGAGG
GAAAGGACAAGTTGTGAATGGTGACAAGGATGTCGCGTACACTCACAAGCCCCTTCCTTT
GCACTGACATTGCAATGAGGTCATTGTCTTCTTGGTCAGGATTCTGTGAAAACCTTGTGA
AGTCTGAAAGTTTAGACAGACTACAATGAAAGAAAAACGGTGAATCTTGTGAAGATTGAG
GGGCGCGGTGAATCAATTAATTTGTGTACAAACTATCTTATTGTGGCGGTTTGGTAGATC
AGTTCGTATGAGTTTGGAGGCTCTGGCTCTCCAGTGTTGTAATAAAAGAGCTGCAGCAAT
GCTAGGAGCAAAAGAGTACTAATGTATCGATACTATAAGCAGTATGTTGCTTGGAACCAG
TGATCCATCAGCATCTGTGATTGCTCGATACACTGTACGGTTGTTTCTACACTTCTTCTG
TCATGGTGGCCAGGTATCTTAATCTGGAGCTGCCGTTTTTATGGTTTTGCTTGCTCCTGA
GGCTGTATATGAGCTCATGAAATAATTGAATGTGCTAATAGAGGTCATCGGCTGTTGCAC
TCGAATTTGTG
>Locus_216_Transcript_1/4_Confidence_0.409_Length_179
CCTCTTTGGTCATTTTGACTCTGGATCCTCCGTGCTGCTTGTTGACTTATACCAAGAGCT
GCACTAAGAAGTTGGATACCAAATCCACTAAATATGTTTTGTCCAAATTGTTGCTCTCTC
TTGTTATTACCGGCCAACAAGAAATCCTTTTGTCTAGGTTCAAGCTGATTAGCATTGTT
>Locus_216_Transcript_2/4_Confidence_0.273_Length_168
CGTGCTGCTTGTTGACTTATACCAAGAGCTGCACTAAGAAGTTGGATACCAAATCCACTA
AATATGTTTTGTCCAAATTGTTGCTCTCTCTTGTTATTACCGGCCAACAAGAAATCCTGA
GATTTCATAATTATGAAATAAAACAAAGTTCCTTCATATCCCATTAAT
>Locus_217_Transcript_1/1_Confidence_1.000_Length_1259
GGGGGAGCCGGTACGTGCTGCCGGAGCAACATCGCCACGGTGGCATTCCAGCAGGGGAGG
CGATGCCGGAGCCCCTCCCCGTCGTCGATATCAGTCGGTTGCCCACCACCGACGAGGCCA
GCAAGCTCCGGGCGGCACTTGAGAGCTGGGGACTCTTCCTGGCAACTAACCATGGGATTG
AAGCATCGCTCTTGGACGCTCTCATGGATGGCGCAAGGGAGTTCTTTCGCCAGCCGCTGG
AGACGAGGCAGGAATTCAGCAACCTGGTAGACGGCACACCACGACACAAAGGATACACAG
ATCATCCCGTGTTGAGCCAAGATCAGACCATAGACTGGTTTGATCGGGTGCACTTGGCCA
TCGACCCAGAGGATGAGAGGGACCTGTCCAGCTGGCCACGTTTTTTCAGGGATGCGATGC
TTGAGTACGCAGGCGAGTCGAAGAAGATAACAGACCAAGTCCTGCGTGCGATCGCCACGC
TCCTGGAGCTAGAGGAGGACCACTTCATCAGCAAGTTCACGGACAGGGCCATCACCTTCG
CAGCCGTCAACTACTACCCGCCATGCCCGGCGCCTGACCACGTGTTCGGCTTCAGGCCCC
ATTCTGACGGCCGTCTCATCACGGTTCTCCTCGCCGACAATGACATCGGCGGCCTGCAAG
TTCGCAAAGACGGCAGATGGTACAACGTTCCCACCAAACCTGGCAGTCTGCTAGTCTTTG
TCGGAGACTCCCTGGAGATAATGAGCAACGGGGCTTTTAAGGCCGCCGTTCACAGGGTTG
TCACGAATCCTGTGAAAGAAAGGATCTCTCTAGCTATGTTCTTTGGCGTGGACGGAGACA
CGGTGCTCGAGCCAGCGTCTGCCTTGCTAGACGAGACTCGGCCATCAAGATACAGGAAGA
TGAGGACCAAAGAATACATCCAAGGGATCCTTGAGCTTTATAGCCGCTATGAGAGAATGA
TAGAAACCATGAAGATCTAAACAGTGTTTTTATGTCCAACTCCCCGTTTTTCTATCTAAG
CTTGAGCAGTGAATAATAATAATTGTGTAATGATGAAACTCATTGGTATGTATGCTACTT
CTAAATAGCTGCTTGTGAAGTTCTAAATGGCAGGGATGTGGAACTATGTTAGACAATAAA
TTATTCTGTTTCAGTGCTTATGTTTGCCAAAGCAATCAAGCATTATCTAAGAGCAGTGGC
AGAGCTAGGGATTTCATATTGGGTGTTCGAAGTGAACGCCAATATAAGTATATTATGTG
>Locus_218_Transcript_1/4_Confidence_0.625_Length_975
CTTCTCGATCTACCGATGGGATCCCGACTCCCCGTCGACCAAGCCGCACCTCAAGGACTA
CAAGGTAGACATCTCCGACTGCGGCCCCATGGTGCTCGACGCCCTCATCAAGATCAAGAA
CGAGCAGGACCCGTCGCTCACCTTCCGCCGGAGCTGCCGCGAGGGCATCTGCGGCAGCTG
CGCCATGAACATCGACGGCGACAACGGGCTCGCCTGCCTCACCAAGATCAAGTCGGAGGC
GTCGGGGGCATCCACGATCTCGCCGCTCCCGCACATGTTCGTCGTCAAGGATCTCGTCGT
CGACATGACCAACTTCTACAACCAGTACAAGAGCGTCGAGCCGTGGCTGAAGCGCAAGGA
CCCGCAACAGCCGGATAAGAAGGAGATCCTCCAGACCAAGGCCGACCGCGCCAAGCTCGA
CGGCATGTACGAGTGTATCCTTTGCGCCTGCTGCTCTACATCTTGCCCGTCCTACTGGTG
GAACCCCGAGGAGTATCTTGGCCCCGCCGCGCTGCTCCATGCCAACAGGTGGATCCAGGA
TAGCCGTGACCAGTACACGAAGGAGCGCCTTGACTCCATCAACGACGAGTTCAAGCTGTA
CCGGTGCCACACCATCAAGAACTGCACACATGCCTGCCCCAAGGGGCTGAACCCGGCGAA
GCAGATTGACACGATAAAGAAGCTGCAGCTTGGGCAGTGAGTGAGAGAGCAGAGCAGGCC
TTGTTCCTGTGGAGATGCCGAAAGTTTGTAATCAGTCTGCTCCGTGGTTTCTACCCTGAT
GACAAATAATGGCTGGAAATGCAGGATGTTTCCTGTCTGACATTTCTGCGTAGGAAGTGA
ATAATTGCTACCGAATGGTTATTTTCTATTTCGTGCTGTATCTAGTTTGGTTGTTAATCA
TTCATCGTATTGTTATTTTTCATACTACTACTACACATGAAGTGATTCGTGAACTTGTGA
ATTGTTTATCATGTC
>Locus_218_Transcript_3/4_Confidence_0.250_Length_976
CTTCTCGATCTACCGATGGGATCCCGACTCCCCGTCGACCAAGCCGCACCTCAAGGACTA
CAAGGTAGACATCTCCGACTGCGGCCCCATGGTGCTCGACGCCCTCATCAAGATCAAGAA
CGAGCAGGACCCGTCGCTCACCTTCCGCCGGAGCTGCCGCGAGGGCATCTGCGGCAGCTG
CGCCATGAACATCGACGGCGACAACGGGCTCGCCTGCCTCACCAAGATCAAGTCGGAGGC
GTCGGGGGCATCCACGATCTCGCCGCTCCCGCACATGTTCGTCGTCAAGGATCTCGTCGT
CGACATGACCAACTTCTACAACCAGTACAAGAGCGTCGAGCCGTGGCTGAAGCGCAAGGA
CCCGCAACAGCCGGATAAGAAGGAGATCCTCCAGACCAAGGCCGACCGCGCCAAGCTCGA
CGGCATGTACGAGTGTATCCTTTGCGCCTGCTGCTCTACATCTTGCCCGTCCTACTGGTG
GAACCCCGAGGAGTATCTTGGCCCCGCCGCGCTGCTCCATGCCAACAGGCTTCCGCTGTG
GGGGACGCTAATCAAACCAAAACCCAACATGTTCATGCACGTCCAAGCTCGAGGATATCA
TGGGGTGCTAATCAAACCAAAACCCAACATGTACATGCATGTCCAAGCTCGAGGATATAG
TGGGACGATATCAGAGAAGAGAAACTTGCGGGATCACAAACGTAGATTGCTTGCAGCAAA
ATATGAGCTGAGAGGAAAGCTTTATAAGTCTATCTGTAGGGACCCTGATCTACCATCAGA
TATGCGGGATAAGTTTCGCGATAAGTTGTCCAAGCTGCCAAGAAATAGTAACATGACACG
TCTTAGGAACCGCTGTATTTTCACGGGCCGCTCTCGTGGTGTCTACAAGAAATTCCGCAT
GTCTCGTATTGTGTTCCGCACCTTGGCAAATAAGGGTGAAGTGATGGGTGTTAAGAAGGC
GTCTTGGTAGATGTGA
>Locus_218_Transcript_4/4_Confidence_0.500_Length_940
CTTCTCGATCTACCGATGGGATCCCGACTCCCCGTCGACCAAGCCGCACCTCAAGGACTA
CAAGGTAGACATCTCCGACTGCGGCCCCATGGTGCTCGACGCCCTCATCAAGATCAAGAA
CGAGCAGGACCCGTCGCTCACCTTCCGCCGGAGCTGCCGCGAGGGCATCTGCGGCAGCTG
CGCCATGAACATCGACGGCGACAACGGGCTCGCCTGCCTCACCAAGATCAAGTCGGAGGC
GTCGGGGGCATCCACGATCTCGCCGCTCCCGCACATGTTCGTCGTCAAGGATCTCGTCGT
CGACATGACCAACTTCTACAACCAGTACAAGAGCGTCGAGCCGTGGCTGAAGCGCAAGGA
CCCGCAACAGCCGGATAAGAAGGAGATCCTCCAGACCAAGGCCGACCGCGCCAAGCTCGA
CGGCATGTACGAGTGTATCCTTTGCGCCTGCTGCTCTACATCTTGCCCGTCCTACTGGTG
GAACCCCGAGGAGTATCTTGGCCCCGCCGCGCTGCTCCATGCCAACAGGTGGATCCAGGA
TAGCCGTGACCAGTACACGAAGGAGCGCCTTGACTCCATCAACGACGAGTTCAAGCTGTA
CCGGTGCCACACCATCAAGAACTGCACACATGCCTGCCCCAAGGGGCTGAACCCGGCGAA
GCAGATTGACACGATAAAGAAGCTGCAGCTTGGGCACTGAGTGAGAGCAGAGCAGGCCTT
CGTGTGGAGTTGCCGAAAGTTTGTAACCAGGCTGCCATTCGTTTTGTTTTCCCTCCGTTG
TATCTACCCTACCCTGACGAATAATGGTTGGAAACGCAGACATTTCCATGTAGGGAGTGA
ATAATTGCTACAGTACCGATTTTCTTTTTGCTGTATCTAGTTTGGTGGTTTATCATTCGG
TCATATTATATTATGATGTTCATGCATGGAGTAATTCATG
>Locus_219_Transcript_11/13_Confidence_0.657_Length_6922
GGATTGCACTTGCCCTTTTCATCAGTACCGGACTTTTGATTGAGTTCTCTAGTGCATGAA
GCTTGATAGTAATATTATACAACATTAACCAGTTGATCTACAAGTGCCATATATTGTTTA
CAGCTGCTACACAAGAGTAGCCTACTCGTACAAAACAAAAAAAGCTCGTGGCTTTACATG
AACAGAAGCGCCTCAGCTCCTTCCAGGCTGTATGGCTGCCCGGACGAAATCGTCGCATTT
CATGTATCCACTGGACAATACATCCGCCAGTGCCCCCATGACATCAAAGGCCTCCTGCAG
ATCTTCAGATGAGGTCATGTCTTCGAGCCACGATAGCAGATCCGTTGATAACCCCACCAT
CTCCTTCATGTTGCACATCCTTTCTTTCATCGTGGACTCCCACTTTCCAATGTTACTGCC
GGCTTCATCTTTCTCGCTCGACTTGCTAGTCCCAGATGATTTGCCCTTCTTGAAGAACTG
CTGCAGCTGCTCAATCAAGCCAGTGTATACCAGCATCGACTGCACAATGGCAAACAGCTT
CTTGCCGTCGTTTGGATCAGCGGATGAACCTTCATCTGACCGGACTACAGAGGATGACGA
GTCAGCAGAAAGCTTGAGGGTGGATCGCCCGTGCTTGTGTTGCATGTAAGCATGGTAGAT
GCCCCTCTGCAGGAAAGCAGGGCGGTGCTGCGTCCAACTCTCATAAGACTCGGAGAGCAG
AGAATTGACCATCATAAACTGTACCGTCTCTTCTGAAGACCCTGGAGTACCACGAGCTCC
AGAGACGGCAGCTGAAACCCGACTGGGAGATTCTGAAGTTGACAGAGAACTGGACAGGTA
AGTAGAGATAGACTTGGCCATCGCCTGACGTTGCTGGTTAGCACTTCCGTCAACAAGATG
AGAAGCCATCTGGATCATGAAAGGAAGAAAGCGTGAATTGCTCTCCCTCCCCCCACCTTT
GCAGTCAGTGCTGAAAGAAGCGCCTGTTGCAAACCTGGCCAACATCAGAACAATGTCGTA
TGTCAACAACCGGAGACGACTTCCATCTGCTCGTCCTTGAGAATTCAATTGGTCCCAATA
TTGATCAACGCACCGGTTGTACTGCCCAAGAGGAACAGATGGGCCTCTCAGCGGAAAGAT
ACAATTACATAATGTCTCATTATTTCTCAGGGTAGCCCCGTCCCATTCCTTTTTAGGAGT
CTTCAGTGCAGCGTCAGCTCGTTTGGCTTCCTGATGACATTGGTAGTGTATGATGTTGAA
GTGGCTAACAGTAGTGAAGACACAGTCCCCACGGCCACTGCCAGAACTTGTTGCACCCAG
GTTCACCCGTTTACTGAAAGCATAGACTCCTAGCATGTCTGTTGGCCTTAAAGTATACCC
TTCTCTACAAACCATACATGCTAACCCTTCCTCCTCTTCTTCCACGTCATCAAAACCTTC
AATTATAGGCTGAGAGACAACAATGCGCCTACCACCATCTGAACCAAATTCTTGTCGCAT
TCCTAGCCCCTGAAGAAGCATTTCTCTTTTCTTAAGAGCAAGGCGGCGCATCTCATCCTT
TGTAGCATGCCTCAGTTCTTGAATCTTCTCTCCCAGGTAGCCATCACCATTATTTTCTTT
GTTAGCTAGGGTGTCCAAAAGATTTTCTGCTCTTGCGCCAATTTCGTTTTCACCAGGCAC
CCCTTCTAAAGCATGGAGAAGTGGTAAAATGCCTTCTTCATCGACACACTTCTGTGTAGG
CAAATGTCCCTTCGCAAGCCCTTTCAACATTGACAGGATGAATGGAATAGATGGTAGCTT
TAATCCAGCTGTCCATTCTGCACTAGTTCTAGAGCCAGTCTGCCCTGCAGAAGCAAATCT
TTCCCTCAGATGCCCTAGAGCAGCTTTTGTGATGCCCTTCTCTAGAATAATTTCCTTTAG
CCTCTCACCGCATGAACTTGTCTTGAGTGACTCTGAGACTCGAACAAAGTTTTCCACAGC
AGATCTCTGCATTGATGCCTTTTGGCTTAAATCATCATCTTTTCGATTCTCTTCGTGTTG
CTTTTGCAACCGGTCGAACTCACTCCAGTCCCGAAGGTAGGGCTCAAAATGTTCAACCAG
AACTTCCATAGCTGCTGGCTCCCCGTAGGTCAAGTAAGGCAAGATTCTGGCAACCATCTC
CTCATTCCTTTGTTGCTTATTGGACTTTTTGGTACCTAAAGGATGGCATAACCTCTCCAA
AAACATCAGAACAATTTTCTTGGCCTGCTCACAAGCACCAGTCTCCTCAATACTAGTTGT
AAATACACTTTGCGAGATACTTATGTCACTCTCATTAGCTTCCAGTGTAAGACTTTCTAC
AATCAACAGAATGCCCTCAGCTGGTTCCATTGCATCTACTGAGAATGCACGCCTGGCTGT
ATCAAGTAGCAAACCAAGGGCACCCAGACGTAGTAAAGCACATCTATTTTCACGGATTTT
GCAACAATACTTGAGAAGGTTAAGAACTGAAGCCAACTCTTCCTGGTTGGATCTTAACTC
GTCATCACGTAGGCTCTGAATCATGCTTAATATAATTTCAAGTCCTCCACATTCCCTAAC
AGCACCTGCTATGGCAAACTCTATTTCGGGATCTTGTGATTCCTCCCTTTCCTCTTCTAG
CTCTTTAATCATAGGCTCAGTTGCTTCACCATCTAATCCCTGCAGTCTGTAGGTTACTGT
CATTGGTGGGCAATCTCTGACAGATGAAGCAGCAGAGAGTGTATTGGACAAAGAATGTTG
AGTTTGGCCATGGTGTTTTTTCCACACTTGCTCGTAGACTTGGGAGATGCTAAGGTCAAG
TGAGATTATATTCCCAGCAACCAGTAACTCCATACCATAGTCATCTTCTATAAGTCCAAT
CATATCAAGTTGCTGACATATTTTATTTTTCACATCTCTCATAAGTGGGCCAACCTCCAC
ACTGGAGTATGGATTCTTTGTCATAGAACCCCGGATGAACTCTTCTTGAGTATGTGCCTT
GTTCAGAATCAGAAGGTAAACAGGCTCCGGTTTCACTGGGCAAATCAAATCGCAGAGTTG
CTCCAAAATAAACAGAGATGTCCTTCTCTTTTTCTCCTTCACATGCTTCTGCAATCCAGA
GATGCAAGCACGAATAAATTGGCGTTTGTTTGCGGTACTCTCTATGAGCAAACTATCAAG
AAGGTCTTTCAAAAGACGATTGCAGTCATTGATTAACTTTGTCTTTTGCACAACTAGGCC
ACGGATAACCAAAAAGGCCTCCAGCACCTCGGACAGTAACTTATCAGTCATAAATCTTGC
TCTAATATTAGGAATTTCAAGAAATTTATTTAGGAGCTCAACAAGCTTATGAAGAATGAA
TCCTTGTGATATGTCAATACTAAGGCTTCTCTCCTGTGATTCAACATTGTACACTTCTTT
TGTTATCAAAGAACACACCGTGGTTAAACAACCACGGACAGTTAAGAAAAGACGTGAAGC
CTCTGAGTCAATCATTGTCCCCAGTAACTCAAAGTACTCCGCTGCACTCTCACCAGCTGA
CAGTGTCCGAGGAAGCAAAGACATGAGCAAGTTCAATAACTGAAACTGTCTGGGAGAATT
TGATGGGCATAGCAGGCTTATAAGAGTGCATATTTCAGATCTTATTGACTGAGAACAGGA
ACTTAAAATCAAGTCCGAAACCCAGGAGCCCAAGGCAAATTTTGAGAAGTCACTTTTAGA
CGACTTCCGACATGCACGACGCTTCCATCTGAGTCCATATTTTAGAACTAGGTAATCAGA
TTTCTGTGGATCATGCCGTGTTTTCTGTACTCCTTTAGCGGCTTGTGACACTTTGTATTG
CCTCCTCACGAAATCCAGATAGGACGCACCACTCTCCCATTCTGAATAGCTCAGAAGTGG
CATATCCTGACCTCTTCGACTTCCATCAGAAATTTTAAGGGATGCATCAGGCTGAACCTT
GGAAGTGGATACATTAGTTGGCGAGGGACCTGTTGTATCATCATTCTTTGATTGCAATAT
CAAGTTGGATTTTCCTGCATCTGGCTCCTTGTCCCCAGCTTCAGATTTTGGAGGTGTACA
AGCCTGAGATATTATCCTCAGACAAGGAAGAATAATATGCTCTGAAATGGCAGGATGCTT
TGCTCCAACTTTAATAGAAGAGAACAACAGCTGAAACGCAACACGTAGCCTTGCCTCCCA
AAACTCATCTACAAGGGCACATGTCTCTGAAAGGAGCTGTAACTCTTCTCGTGTTGATTG
TGCAATATCCATGGAGCGATGGTGCTCAAGACAATACATCACCTTCTTCTGAATTAACTT
GTCCAGTTCCTGGACTGCATCTGCATCACCTTCAGAGAATGAAGACAGCACAGCCCTCGC
AAGGGTGCGGGAAGTTCTAGGGCCCTGATGAATGTTGTTCTCAAATAACTCTGATAAAAT
GCCAGCACCGACAAGTTGTTTTCTGCAGTTTGTGTGTTTGGATAGCACTTGTAACAACTC
TAGGCATTGTGTGACAAATGTAGTACTACAGCCATAGCAGCTACTCGGAGACCTTGGTAT
TGAAAAGGCTTGCAATGCATTGGTATCATTAGAATTTTTCTGGTGCAGATATGCCATTAG
AACACGGCGCAATCCTTGTAGTGTCTGAACACTTTTACTGACAGAGTCAAAAGCCGCTTT
GCATTTTTCACCATACAGAACACCAAGAAGTGCAATCTTGCGATTTACCTTGCAAGTGGG
CCCAGGCAAGGACACCATCATCTGCTGGACAGCATCTTTTTGTTGTGAATCTATCTCCTG
TTCACCTATACTGGATACAAGTTTGATGAGAGGCTTCTTAAATCCCATTAGTTGCTGGTA
TCTCCTATGAGCATTTTCTGACTCTGACTCAATTGCTGCCAATCCTTTTCGCATATCATC
ATCATTTTCCATGTTATCAAACGAGAAACTTGGTTTTGCCATGAAATGGAATTCAAAACG
GCCATATTTGCTGTATCCACACTCATTGCAAAGAAAAGAATCAAGGTTTTCGTAGTTGAT
ATTTCTACATTGTCTACACTGATATGCATTTTCATGGCAGTTGCTACAGATTCCATGCTT
ATCAGTGACAGACCTGCTACACCGTGGGCACTGCAATGACTCGAGGGAAGAAGCTTGAAG
ATTTTCATAAAATGAATCAAGCTCGATCATGAAATTGCATGCTGTAATTGGGATGGGGAA
TTCAACCTTCAATTCCGTCTGGTTAAAAGTAAGATGGCAGCTTTTGGCACGCTTCCACAA
AGACCAATTGTTCTTCAGTTCAGACAAATCTGTTACAGGCCTGTTGTTGTAATACAGGTT
CAGTACTTTCACTGACTTTGACTTCCGAGCATCATAAACATTCATGGTCACTGACTGTAT
AGTAAAGCTTCCAGTACATTTAACTATTATCCTGTTGTCAGTAAATTTAGTCTCGGACTT
GAGGCTTTCAAGCTTCATTCTTGAATATGGAACATCTGGACAGCTACAGGTAACACAAGG
CTCACTCTCCAAATAATAGCCATCAAACTCCACTAAGCAACTCAGCGTATTGTATATACG
GGAATTTGGATGATTTGCTAATAGCTCATTCTGTGAATGGAGTGTATCAGAAATGCAGCT
TATTACATCAGATGTTAAACACTTATTCAGAAGCTCTGTGTCGCTCTGCTTTGCACTAGA
ATCATTTGCTTTTCCTAGTAAACAGGTCATGAGGTCAGTGTACTCAATGATGTTCTGGCC
ATATATGGGAAGATATTGCACCTTCTGCAGTAGAACTTTTAACATTGTTTCCTTAAACAG
GGTTTTTGCATGGTACCACAGTCCAAACAGAACACATTTGGCTTCCTGGCGGACACTTCC
TGAGTTCCACTCTAGCAAGAATGTATCAACAAAACGCTTCAACACGTCCCCCTCCTTGCC
ATTGAACCCTTCCACAGCCTGCTCCATGTCCATGCAGGATTTGTCCGAAGCACCTTCTGA
ACCATCATCGCCTTTCCGCTTCTTTTTTGAATCTGAAGATTGTGAACCAGTTCTTGTAGG
ACCTCCAAGATCCCCACTCTCTGTCTTTTGTACATTATGATTAACATCTTTTCCTGAATA
AAAGGCCAAATTCAAAAGCTTGAGAGTCTGAATAATGCACTCTTCACTGAAATAGTAAAA
ATTATCCATCAGAAAAGGAAGAAGATCCATGTGCTTCAAGCAGAACTTCTGCCAATTTCT
GGGCCTTGCCGCAGCCACATCACAAAGAGTAGATAAACATTTTATGAGCTTAACACTTCT
CTCATAGGGCACAGGATTTCGAAAACCTCCGGACTTGTTTACAATTTTATGAAGTTTCTT
GACTTCATGGGAATACTGCCACGAATCCCTAACACTGTAATAGTGAGTCTTGCTGCCACA
CAAATGAAGGAATAGCCTCCTTGCATATCTACGAACAAATGTAGTATGAGGATTGCTAAT
ATAGCTGCAAAGAACATCCTGAAATCCATCCAACTTAAGATCCTTAGTGTTGGGAACCTT
GGAACTTCTATCCTTTTCAGCTGACTTCTCCTTTTCCGGTCTAACCATGCTATATACTAG
CCTGAATGTATTCTCCAACAACAATTTGTTGTAGTCCATAAATAGATCAGTTGGATGAGA
TTTGGCGTATGAATCAGAAAAGAAGGGAGAGAAATTTCCAGCTGGTAGCTCTCTCCGCAC
TGTCAATAGGGATCCGCAACCTGAACCTGAAGAGCTACCTTCTCCATTTGCAGACGATGA
CTTGAAAATATGAACAAGCTGCTGCAGTATATCCATCAAATAGTTCAGAAATGACTGCTG
CCTGAGGGCTGAACAAGCACGAATTAACTGAGAAGCAAACTCGTTTTTATCCTGGTCATC
ACTCGAGGATGGAGGACTTGTC
>Locus_220_Transcript_3/4_Confidence_0.625_Length_1252
TGGCCCTCGACTGTGCCATCAGCCTCGGCCTCCCCAACGCCCTCCACAAATGCGGCGGCG
CCGCCATGCTGTCAGACTTGCTCGACACCATTTCTGTTCCAGACAGCAAGAAGGCCCACC
TTCCTCGTCTCATGAGGTTCCTTTCCGCCGTCGGTATCTTTACCATTGATGATGTACCCA
CCGCAGGGGAGTGCAGGAATGGGGAATCCACAAGCATCATCTACCGCCTCACGCCAGTTT
CTCGCCTCCTCGTGGATGAAGCAGGTGCCAAGCAGCCATGGCTGAGCCTCTCGTCGTTTG
TGCTTTCCCAAACCACCAAATACCATGTGGGGGCGGCCATGCACCTATCGGACTGGTTCA
AGAGCGACGACGGCACGGCTGCCGTCGAGATGCCGTTCAGGATGGCACACGGCACAGACT
TGTGGGGTGTCATGGATCATGACCCAAAGATGAACCAGGTCTTCAACGACGGCATGGGAT
CCGACACCAGGTTCGCAATGGACTTCATCGTCAACAACTATGGCGATATGTTTGAGGGGG
TAACCTCGCTGGTCGACGTCGCTGGCGGGACAGGATCCGCGGCAAGGGCCATCGCCAAGG
CCTTCCCGCACATCAAGTGTTCGGTTCTAGACCTCCCCAATGTGATTCACACCATCCCAG
CTGACGGTGTTGTCGAGTATGTCGCAGGCGACATGATGAGTTCAATCCCATCTACTGATG
TTGTGTTCCTCAAGTATGTGCTCCATGACTGGAACGACGAGGACTGCGTTAAGATACTGA
AAGAGTGCAAGAAGGCGATCCCCGAATCTGGTGGCAAGGTAATAGTCGTTGATATAGTCG
TCGGGTCTTCCGCTTCCAACGACAAGCTGGAAGCACAAGTCGCGTTCGATCTTCTGATGA
TGGTGATCACAGCTGGAAAAGAGCGTGACGAGCATGAGTGGCGCAAGATATTCATGGACG
CAGGGTTCAGCCACTACAAGACAAGGCCTGTTCTCGGATTTTTTGCCGTCACCGAGCTGT
ATACTTAGAGCCATGCATGATTACAACAGATACTTGTTGTAAAGCATGTCGTCCAAAGCA
GTGGTGCCGTGAAGTTCACTCGAGCCAAAGTATCTTTTCGCAGCTACAGTTTTTGTTTTA
ATGTATGCGCAAGAAACAACTGTTTGTTTGTATGCCTTTGATGGCTTCCCTATTAGTGTG
ATGTTGCTTCATTATATGAAATAATTTAAATAAGATTTTTTTGAGAAAAAAA
>Locus_221_Transcript_2/5_Confidence_0.545_Length_649
TTTTTTTTTTTTTCGGTCATAGTAACGGCCTTTCAATTGATTGCACTTGAAATCGGGGGG
CATTATCATGCAGCGACATTCACATACTACTTGTGCCATCGCCTTTCAGTTGACTGCAGT
CAAACTTGATTTACAAAGGCACCACCATGAACTACTGATAAACCCAACACACACAATGGT
ACAGCCCTGTTGGGTCCTTTCTTATATCATGGTGTGTATGTACACATACGAGCTCTAGGA
ACCTCTGGAGCATTTGCTGTTGCTCCCATGTACTGCAGCAGGATCAGGCGCTGTGCCCCA
GAGCCAGTGGGCTCCACTTTGCCAAGTTGTAACCGCCGCAAGCTTTGATGCTTGCCTCCT
TCATCTCGGCCTCGGAGATTCCATTGTTGCATATGTTTGCAAACGCCCTCATGTGTTTCA
TGCCATACTGAGTGAGTGATCCGCATTGGGATTCAAAAACCCGCACCATCCTTTTCAAAC
AATCCCAGTCGTCGACTAATGGTTGGCCAGGGTTTCTAGGAGCCTCAAGCACTGAAGGTC
CGTTTTCAAATCCAAAGACAAGCTTTCCAATGAAATCGATGCTGCTGTCGAGATGCTTCC
TGTGTACCACAGTTTCTTTGATCCCCCTGAGAACCCTCAACTTCTCTTC
>Locus_222_Transcript_1/1_Confidence_1.000_Length_286
AAGTAATCTCCGCAAGAGTCTAGCTTCGTATGTTCCTGCTCACATTGCTCAGAACTGCAT
GTGCTAGGGCCTTCTGCATCCCATTGCTCATAACGAGCCATGCTTGGACCCTCAACGTGC
CCGCCAGGAGCTTCTGCGTATTGCGCAAAGGCAGTGCTTGCTACTAGAGCAAGAAAAACT
AGGAGGAAGAATGTCTTCATGTTGTCAATGTGGTTTCGGTGGTGGTGAGATAATTCGTGT
GAGTCAAGGCCTTCGGTTCTTGAAGCCAACAGTGTCCCAACAAGGA
>Locus_224_Transcript_1/1_Confidence_1.000_Length_231
ATCCGAGTAAATTAGTGAGTGGGTGAGGATTAATATAGTGAAATAAAGGCATTACAAGTG
TGAAAGCGGTTATATACCACCCACTTTCACACTTGTAATGCCTTTATTTCACTATATTAA
TCCTCACCCACTCACTAATTTACTCGGATGCTTTAGTAGTCAAAAATGACTCATCCTCGT
CCTGTGGATCACGTTGGGATCCCGTCTGGGTGAATTTTGGAGTGAATACAC
>Locus_225_Transcript_1/1_Confidence_1.000_Length_1319
GCCCCCCCCCCGCCTCGGGAGCCTGCTGCCCCTGCCGGCCTCCCCGCTCGCGGCCCTCGC
GCGGCTGGCGGACCTCCTCGCGGCCACGCTCGCGGACGCCGTGCCCGCGCTCTCCACCGG
CCGTGACGGGGACGCCGCCACTGTCGCCGCGCACCTCGACTCCGGCGTCGCGCTCCTCGA
CGCCTGCAACGCCATCGCCGCCCGCGTCGACCGCCTCCGCCGCCGCCGCCTGCTCTCCCG
CCTCGCGCTCCACCTCCTCTCGTCGCCGTCCCCGACGTCGGTCCAGCGCGCGCGCGCCGC
GCTCGCCGACCACGACGCCGGGGCCTCTTCGTCACCTCCCCTGCCGCTCCCTCCCGTCCA
GTTCGTGGACCCGCCCCGTGGCAAGGGCCGCCAGCTCACCGCCGCGGCGCGCGTCCTCCT
GGCCGTGAACGCCGTGTCCTCCCTCGCCGCGACAGCCGCGGCCACCATCCTCGGCGGCGG
CGACAGCGGCAAGCTCAACTCCGCCGCCTCCTTCCCCCTGGTGGTCACCGGCGACCTCCC
TTGGACGGAGTCCTTCAACGCGCTCTCCAGCCAGCTCGCCGTCCTCGCCGTCGATAAGAC
CAGCGAGGTGGCCGCCGTGGACGAGGCCGTCAGCAAGCTCTCTGCGGCCCTCGACAGTGA
TAGCACCGAAGGCGAAGTCGCCGCGGACAAGGACAACGAGGCTGCGGTGCGCGCCGCGGC
GCAGGAGGTGGAGAAGCGGACGGAGGAGCTGGCGGCGCTGCTGGACCATCTGTCCGACGC
CGTGAACGGCGTGTTCCGCGCGGCGCTGCGCCTCCGCAACGCCGAGCTGGGCAGCTTCGG
CTCGGTGGGACCCGCCGACAAGACGCGTACTAAAAAATAGCCGCCGTTCAACCGCCGCGT
CGTGTGTACGTGGCACTACTATACTCGTGTAGTAGTAAAACCGCAATATACGTGCGGGCC
GGGGATTTCGTTTGCCCGGCAGGCCGTTGGATGAATAGAACCTGTGGGTACCCCATCTAC
ATGCATGGTCTCGCACAAAGTATTTCCGGTGCGCTCAACATGAAATTCGACATTCAGAGG
AACGCGTAGATACGCGGTGCATCTAGCTAGATATGTTTCGGTACATAGTACTCCCTCTGT
CCCAAAATAAATGACGTGGTATTTTTTTTTGTTTCGAATGTATTTAGACATGTTTTAGAG
TCTAGATACACGTTGACCTAGACAAAATCACCTCAATTATTTTGGGACAGAGGGATTAGT
ACTGCTTGAGAGTTGAGAAGATGGAGTATTAAATTTAAATTTAACTAGCAAGGTAGGGC
>Locus_226_Transcript_10/13_Confidence_0.550_Length_3147
CGGCAAGAACGGCGGCTGGACAAGAAAAAAAAAAAGAAAAAAACAGAGCGCCACACCAAT
TTCCACTACCCTATCGATCGAAGCCGCGGAGTTCAATCCGAAAAATTCCCCCGAAAAATC
ACAGGAGCACGGGTCCCTCGCCTCCAGATCCAAGAGCTCTGCTCAGCTCCAGCTCCGGCG
CGACGTCGAAACCCTAGCAAGTATGGCGGAGGTGTCCTCGGCGGCGGCCGACGCGGCGCC
GGTGCCGGAGGGCGTCCTGCACAGGAGGATAGAGTTCCACCTCGCCAGGAAGACGCACGC
GTCCGTGGCCGTCGGGGGAGGTGGTTTCCGGATGGAAACCCTGAACCCGGACGCCGCGGA
TGGCTCGGCGGCGGCGGGAGCGGCCAGGAATGAGGGGGATGCGAGGAGGCCGGAGAAGGC
GGAGTCTGCTGGGCTGGACCCGGAGCTCACTGTGGCCAGGATCTACCTCGGGAGGATTGG
TGCTGGTCTACAAAATCTTGGGAACACATGCTACCTCAACTCTGTTCTGCAATGCTTGAC
TTACACGGAGCCGTTTGCAGCGTATTTGCAGAGTGGAAGGCACAAGTCTTCATGTCGTAC
TGCTGGATTTTGTGCGCTATGTGCTCTTCAGAACCATGTTAAGACCGCTCTACAATCAAC
CGGAAAAATAGTGACACCATCACAAATTGTCAAGAACTTGCGCTGCATTTCTCGTAGTTT
CCGCAATTCCAGGCAGGAAGATGCACATGAGTTGATGGTTAACTTGCTTGAATCCATGCA
TAAATGCTGTTTACCTTCTGGAGTATCGAGTGAGTCTGCAAGTGCCTATGAAAAGAGCTT
AGTTCACAAAATATTTGGTGGCCGCCTAAGAAGTCAGGTGAAATGCACAAAGTGCTTGCA
TTGTTCCAACAAATTTGATCCTTTCTTGGATCTCAGTCTTGATATTGGCAAGGCCACAAC
ATTGGTGAGAGCACTTGAAAATTTTACCGAAGATGAACTACTTGACGATGGTAAAAAGCA
GTATCAGTGTGAGCACTGCAGGCAGAAAGTTGTAGCAAAGAAAAGGTTTACAATTGATAG
GGCTCCAAATGTTTTGACAGTTCATCTGAAGCGCTTTAGCCCTTTCAGTTCCCGCGAAAA
GATTGACAAAAAAGTGGATTTTCGACCTGTTCTCGACTTGAAACCATTTGTTAGTGATTC
TAAAGGCGCAGATTACAAATACAGCCTTTATGGTGTTTTGGTTCATGCTGGTTGGAGCAC
TCAATCTGGTCATTACTATTGCTATGTCCGGACTTCCAGTGGGATGTGGCACAATCTTGA
TGATAATCAGGTACGCCAAGTTCGTGAGGCAGATGTACTGAAACAGAAAGCCTATATGCT
ATTTTATGTACGTGACAGAGTCAGTAACACATCGGTGCGCAAAGACAATGGCATTCCTAA
TGTATCTGCAAACAAAATGATCCCTGGGAAGATCTCATGTATTAATGGTGTAACCCGTAG
TGGTGTAGTGGAAGCAAAATCGGGTGGTTTGTCATCTCCTTGTGCAGATAAAAAGTTGCA
GAGTATAAACAATGGCCATTCTGGTGGCAGTACTATAACTTCAGTAGACCACTGTTCAAA
GAATGGTGATAAAACTGAAACTGCTGCAGCCCCCCAAAACAGTGTCCTGTCTGCCAGGCA
GAAAGCTCCATTACCCCAAACTGGTGGTGGTATCTTGTCAACTAAATCAAAGGAAGTTGC
TTCAGGTAGTCATAAAGAGGCCTCTTCAGCAGGTCAACCTGCAGCTCTTATCACTGTGAG
CAGCAATCAAACATTGGCTAAGCTGGGAAACAGTACTTCTCTTGCCTCATCAATTGTTAG
TAGTCCAGTGGGACCGTCTGAGACTGATAAACAAACTTCTTGCTCTCAAGCATATTTGAG
TTCCAAGGAGGCTATTGTTTCAAATGGTGTCATCCCTTGCACTAGCAGTGCAGTTCAAGT
TTCTAGTATGGAAGTGAAGGATTTGACAGAATCTCTGAAGCAAAATGAAAATACAGTGAA
GAAACTCAGCAAGAAGGATAACACCATAGTATCAGGAGTTGAACAAGTTGATGTTGGAAA
ACAGATCTCCTCGGAAGTTACCTTGAAGGTTGTTGGAGCTGAAACATGTAATGGTAGAAT
GACCAAAAGGGTGGACTCCAAGTCAAAGAAACATGTGAGATATCCAGTAGTGAACTTGTG
GTTCGGGCCAAGACAATTATTACTAGGTTCACTAAAGCTACAAAAGAAAAAGAAGCATAA
GAGAACCAAAAGAAACCCTGTAGTTTGTAAAGACATGGCAACCGTTCCTTGTTCTGGTGA
CAACACAAACGAGAAGCAGACATCAACATCAGCAACTATGCAGCCCAAACCTGCAAAGTG
TACATCTCGTAAGCGGAAACATTCCTCTGCTGGTGCAAGTTCTGAAAGTAACACCCAGGC
ACTCGAAGACAGGAAGCAGGTTGCTGGAACCAGTTGTGCTGGTGCTGCTGATAATAATTT
AGACAGCAGAAACAGTAAGAGTGTAACTTTTGGTAGTGCTGAGATTCCATTGAGCTCTTC
TGCAAATCAAGCACATTCAAGAAACAACATTGATGCAAAGAAGGGAGGCACCTCCCAACC
TGTCGGTGTTCTTACAAAGGACTTGATGGCAGAAGTTACTGTTTCACGCTGGGATGATGG
TGGCTTGCCAAACACCGAGACTAGGGAGTACAAAAATTCAGGGAAGAACAGCATTGGATA
TGTCTTGGATGACTGGGATGAGGAGTATGACCGTGGAAAGACAAAGAAGGTGAGAAAAGC
GAGGGAAGACGACGACGACGACGGGGTGAACCCCTTCCAGGCGGAGGCCAACTTTGTATC
GGAACAGAAGAAGAGACAAAAATCCCACCAATCGAGACCTTTTAACAAGCCCGGGAGACC
ACACCGCTAGACGAGTCGGACAGATGACGCCCCAAGATATCCGCAATTTGTTGTTGTTGT
TGTTGTATCACCTATTCTTCGAAACATGATGATTGTCCTTTGTTGTTGTTTCTTCCCCTT
GTTGTTTGGCTGCTGAAAGACAAAAAAAAAAAAAAACCTCTCCCATCACCAGGACCTGTA
CTTAATTAATTGCGACAGATTTTGTAG
>Locus_227_Transcript_1/1_Confidence_1.000_Length_446
AACAGCCTCCCGGTGTCCTCAAACTCCAGCACCTGCTGCTGCTGCTGCGCGGACGACGGC
AAGGTCACCGCCTCGGCACCGGCGGCCGCGACGGCCGCCTCCGGGAGCTTGGCTGCGGCG
GCGGCGAAGGTGGAAAGCGCGCGCGTCGTGATGCGGGAGGCGATGGCCATGGAAGGTCGG
AGTCGGACGGGACGCAAGAAAATCAACGAAAGAAGACGCTGTTTTCGTTTCTTGTGAAAA
CACAAACCGGAACGGGAGAATTCCTCCCCACGAACCACTGATCAGCGAGCAACAGATCAG
ATGGATCGACCGACTATAGCTAGATGATGATGATCAGAGACCGTGCTGTTCTTGATCTGT
GGAGTGCAGAAACGTCTGGCTGAGGATGCTCTGGACAGAGGCTGTGGGAACGAAACGAAT
GTGTATCCAAGAATGGAGGAAGCAGG
>Locus_228_Transcript_5/6_Confidence_0.500_Length_2145
CGCTGGAGACATTTGGCGTTGGTCACGCTAACATGTGGAAATACCTAAGACTTGTCTTTG
CCATCACAGCATATCGTGCTTGACCTCAACGATGGGTCAAAATACAGAGGAGGAAGTAAA
CGGCATGTGCCATGAAAAAATGGAACCAGTACACGAATTCAGAACACAAAAATTGGACCG
TTTCTCAATTATAAGCATGACTAGAAGCAGAAGAAACTGTATTGTCAACTCCTCTCGGAA
CCTCGGGAGCCATCAACTTAGCTTCAGTTAGAGGTTACATCTAAGGTCCGCTATCCACCA
CAATTCTGTGCATGTTTCTTCTCTGACTCGCCTATCTCAGGGGAGAGATGTATGCCCTCG
AAGCGCCGTGGCGACACATTCAAGGCTTGGCGTACAGAGCCTGGATAGACACCCATCCAT
CACACTGGTCAGAAACCTCAGGCAAGAGTTCATGTAGACCATTTAACTTGACAAATATGC
AGGTGCGGTTGTCTTGACTTCTTGATACGTACTGCCTGTGGTCAGGTAAAAGAGTTGCAA
GTGGAGCCCTCTCAGGTGGAAAGCAGAGTTCTGTACTCGCACAGCAAAATGGGGACGTCA
TCCATGCGCAACTGCGAAACGTTTTTCAAATGGAAAAGGCGGCGATGTTCCCTTTCAAGG
AATGTCGGGGATGGGTTCTCCACAAAGCGGCGGATAATGAGACGTTGATAGTCCCTAAGC
AGAGGGCCAAGCTCCTGGAGCTGTATCGAGCTTGACGGGGAACTTCTCCAGTGATCACGA
AGTGCCTGAATACATGCAAGCTGGTCGGTAGTAGGAAGTGATTCGCCAATAAGCCTAGAT
GATAATTCCATTAGTTCTTTATCGTTGATTTCATTAACAAAACTTGCTGGAGGTTCTAGA
GAAAGTGGAATCCCCAATCTTTTTGCCAACTCCAACATTGGAGATTCCCCAGATTGTGAT
TCCTTCAATGCAGACTGTTGGATATCACTAGTCACAGCGCTTTGGTTGCTGTCTGAATCA
ACATTAGGAACCAAGTCTCGCTTGGCAATAGGATCATCTTCAGGAACAAGCCACCACAAA
TCACCAAAGGTATTCTTTCCATCAAAGCCACCAAATAAAAGAAACCGAGGCCCTATGCAA
GTCATAGAATGATATGCCCGAGGAGGAGGTGGCTCATTACTTGTTGGTAAGCGCTTCCAT
TGTACAGAGACCCTGTCTAAAATAACACATTCGTTGTAGTACACATCATATCTACTTAGC
CAACCGCCAGTTCCATGTCCTCCAAATAGCAAGAGATAAGGTCCACCAGAAGTCACTGAA
TGACCGCATCGTGCAGAGGGGGATTGTCCTGGCAGCTTTAATTGTGTCCAACCTGGTGCC
TCATTATCTTCTTCAGTAACACCCTTTAAAGCCCATAGATCGCCCATTATCGGCCCGGTT
CCACCTCTGCCTCCAAATACAAGCAGTCTCTTCTCAATCATAGTGACAGAATGTCCGCAT
CTTGGAGGCGGCGCCGATCCAGCAACTGCTAGTTCTGTCCATTCAAGTGACATTGTGTCC
ATGACATATACATCAGACAGCCACTTTTTTCCATCCCAGCCACCATACATGACAATCTTC
CTGTTTCCTATGGCTGATGCAGCTGCAAACTCCCGCGGAGACGGCAAATCACCAAAGCCA
GTCATCTCCGACCACTGCCAAATGTCGGTGTCGAGCATCCAAAAATCGCCTAACCTCTTG
CCCCCGGAGCGGCCGCCGAAGACGAACATGTTGCAGTCGATGACCACAGCGACGTGGAAC
GCCCTGGGGCTGGGGCCCGCATGCCCATCTGGACCGCTGCCCGTGCACTCCGGCGTGTAC
CATAGCCTGTTCTCGACGTCGTAGACGGCGATGTCGCCGAGGAAGCGCTTGTCGGCGAAC
CCGCCGAAGACGACCACCTTCGATTTTCCGATCCCGACGGCTGTGTGCCCGCTGCGAGGG
GCAGGGGCTTGGCCACCGAAGTCGGAGGAGTCGGCTCTCGCCCAGTGCATCCGTGTCGGC
TGCATAATCTCTCTCTCTACTTCCCCTGCTCCCACTCCTGGCGATGTGATCGGCGGCCGT
CGCCGGAACGGTGGCCGGAAAGGGGAAGCTGGACAGGACAGAGTA
>Locus_229_Transcript_2/4_Confidence_0.615_Length_280
GACATATACAGCTACAATCGGTGCATCACCATCGTTGTAACACCAGTGTACTATGCCAGC
TGGCAGCGCAACAACATCTCCTTGTTTGATGCGGTGAACTCTTTGGTGCTCATCCTTAAG
ATTTTGGCTTTGACCCTGAGCAAACTGGGATTGATCAAATGGTTGGAACTGTTGTTGGAA
GGTCGCCGAGCATCCAGGGAAAGTCAAACCTGTGAATCCCCTACCTTGAAGGATGTACAC
CAAGCCAGGAGCATTGTGGTATTGAGGTAACAAGAGGCCT
>Locus_230_Transcript_1/1_Confidence_1.000_Length_229
ATTCCAGGATTTTCCTTGCGCTAGACGTGGGTACACAGGGGCCTTCGGGTTTACGAAAGT
TATGCTATCTGAACGCGCGATAAGCTTCGGATTGGAGAGGCCTCCAGAAAATAATGCAAA
TGAGAAATCACTCCTCTGGTTAATTAGCTGAAGCCTCAAGGATCCCTGTCCCGTCTTCAC
GTAGTCAGTACTGGTGTAGTTTGCATATTGGAACTTAATAGGAGCTGTG
>Locus_231_Transcript_6/7_Confidence_0.588_Length_2162
CACCTCGATCTCGCCCCCCGCCTCTCGCCGCGCGATCTGACCCGGCCAGATCTCGCGCGG
GAGGCCATGGAGAACCTGATCTCGCTCGTCAACAAGCTGCAGCGGGCCTGCACCGCCCTC
GGCGACCACGGCGAGGAGAGCGCCCTGCCCACCCTCTGGGACTCTCTGCCGTCCATCGCC
GTCGTCGGAGGCCAGAGTTCGGGTAAATCCTCGGTGCTGGAGAGCGTTGTTGGAAAGGAT
TTCCTACCCAGGGGTTCAGGCATTGTCACCCGTCGTCCCCTCGTTCTGCAGCTACATAGA
ATTGATGGAAATAGAGAGTATGCGGAGTTCTTGCATCAACCCAGGAAAAGATACACAGAT
TTCGCCGAAGTGAGGCAGGAGATAGCTGATGAAACTGACAGAGAAACCGGTCGTTCAAAG
GGAATATCATCTGTCCCCATCCATTTAAGTATATTTTCCCCAAATGTTGTGAATCTGACT
CTTATTGATCTTCCTGGGCTTACTAAGATTGCTATTGACGGTCAGTCGGACAGTATTGTT
CAGGAAATTGAAAGCATGGTTCGAACATTCATCGAAAAGCCCAATTGTATCATTCTTGCT
GTTTCTCCAGCCAATCAGGATCTTGCAACTTCTGATGCAATTAAGATTTCACGGGAAGTT
GACCCAAAAGGTGAAAGAACCTTTGGTGTTCTCACAAAAATCGATCTAATGGACAAGGGT
ACCGACGCTGTTGATATATTGGAAGGAAGATCTTACCGGCTCCAATTTCCATGGATTGGT
GTTGTCAATCGATCCCAGCAAGATATCAACAAGAGCGTGGACATGATTGCTGCTAGGCGT
AGAGAGCGTGACTATTTTGCCAACACACCAGAGTACAAGCATCTTGCTCATAGGATGGGC
TCAGAACATTTAGCCAAGAGTCTCTCAAAGCATTTGGAATCTGTTATTAAATCAAGAATC
CCGGGTCTCCAGTCTCTTATAACAAAGACTATTGCTGAGCTGGAAACTGAACTTACTCGT
CTTGGAAAACCCATTGCTAATGATGCTGGAGGAAAGCTGTACACGATTATGGAAATATGC
CGCATGTTTGACGGCATCTACAAAGAGCATCTGGATGGAGTGCGACCTGGTGGTGAGAAA
ATTTACCATGTCTTCGACAATCAATTTCCTGTGGCAATTAAACGGTTGCAGTTTGATAAG
CAACTGTCAATGGAAAATGTGAGGAAGCTTATAACAGAAGCTGATGGTTACCAGCCTCAC
TTGATAGCTCCAGAGCAAGGATATCGGCGCCTCATAGAATCTTGTCTTGTTAGTATCAGA
GGTCCAGCTGAGGCAGCTGTTGACACGGTTCACGGAATCCTCAAGGAACTAGTCCACAAG
GCTATAAATGAAACACATGAGCTCAAGCAGTTTCCCACTCTACGTGTGGAAGTTGGCAAT
GCAGCTTTTGAGTCGTTGGAAAGAATGAGGGACGAAAGCAAGAAGAACACATTAAAGCTA
GTTGATATGGAAACAAGCTATTTAACTGTAGATTTCTTTAGGAAGCTTCCTCAGGACGTT
GAGAAGGGTGGAAATCCAAGTCACTCTATTTTTGATAGATATAATGATTCTTATCTAAGG
AGAATTGGTTCAACTGTCCTGGCATATGTTAACATGGTATGTTCAACATTGAGGAATTCC
ATCCCGAAATCTATTGTCTACTGCCAAGTCCGTGAGGCGAAGCGCTCACTGCTCGACCAC
TTCTTTACTGAACTTGGAGCAAGAGAGATTAGGCAACTTTCAAAGCTTCTTGACGAGGAC
CCCGCGGTCATGGAACGGAGGACAAACCTTGCAAAGAGGCTGGAGCTATACAGGAGCGCC
CAAGCAGAGATCGACGCGGTTGCATGGTCCAAATAGTTTTGTTCAAGACTTGTCTTGCTC
TAATGTGTCAACCTTTACTCCTTGTTTGGTGACATCTCTCCCCTGTCTTGGGGGCATATA
TAGCTGATTCTTTCTTCCGTTCTAGGTCATTCTTAGATCGCAGCAGCAGCAGCTTGAAGG
TGTCATGTGGGGTTGTGATTTTGTTCCTTGTGCTTGAGGGATCTAGGCGACACCTTTCTG
CTGTACATTCCCTGTATCACGAATGAGTTGCATATTACCCGGAAATTCGTTTTGGCTCTC
GC
>Locus_232_Transcript_1/1_Confidence_1.000_Length_1647
CCCAGATCAGTCATCAGGACCAGCTCCACCTCCCCTTCACCCACACCAACACCCAGTGGC
ATCCCCATCGCCGGCCAGTCGCCGTCCGCCGTCAGCCATGGGCTCCTCCCACCGCCACCT
CCTCCGCCTACTCGACGACCCCTCCTTCTTCCCCTTCCCCACACCATCCTCCTCCTCATC
CTGCCCCTTCCTCCCTCCCACTTCCCCATTCGCCTTCCCCTCCCCCTCCCCACTCGACAC
CCTCGACCTCTTCCTCCCGCCTCACCACCCCATCGACCCCTTCTGCGCCCCCTCCCCCTT
CCCACCGCCCTCCCCGCACGCTTTCCTCCTCCACGACCTCACCGACCGCGTCGCCGCCCT
CGAGCTCGCCCTCGCCTCCCGCACCACACACCCCCAGCCCGCGCGCCGCAAGTACACCTA
CGCCGCCACCTCCCCGGGCGGCCGCAAGGTCAAGTGGACCGCCGAGGACCACCCGCGCCG
CGGCCACCGCTCACTCAAGTGGGAGGCCGAGCTACCCTCCCCCAACGAAGACGGCTTCGA
CCGCAAGTGGAAGTGGGAGACCAAGTCCAAGGGTTCCGCCGGCAAGGCCAAGACCAAGTG
GGGCACCGAGATCAAGGGCAAGGGCTGCCTCGAGCCTTGGTCCCACGCCTACGCCTGGGA
GGAAGACTTCAGCGGCTCCGACGAGGACGAGGAGGAATACGAGGAGCGTAAGCCGGAGAA
GAAGGAGAAGAAGAAGGAGATCAAGGATGCCGCCAAGCCGGAGAAGAAGAAGAAGACCAC
CAAATGCGTCCAGATCGAGGAGATCCCCGAGGACAACACCGCCGGCTGCGACGCCATCAG
GAAGGCTTTCGCCATGGGCAACGGCAAGGGGAAGGCCAAGGAGCTGTCGCCGCAGGACGC
CGCGCTGCTCATCCAGATGAACTACAGGGCGCACCTCGCACACCGCTCCCAGGTGCTGCG
ATGCCTGCGCGACCTCGCCGTCGCCAAGGCCAAGCTCAAGGAGCTAAGGTCCTTGTTCTA
CAACCTCAACTACAGGCGCCGCTGCAGCTTTGACCACGAGGAGCGACAGAGGTTCTCCGA
GAAAATTATCGTGCTGCTCCTCACCGTCGACGCGCTCGAGGGACCTGACTTCATGGTGAG
GACTGCAAAGAAATCTATGCTGGAAGAACTCGAGGGGATGCTGGAGATCGTGGATCCACA
GCCACCCGGTAAGGAGAGGTCATTTAACCGCCGGAAGTTTGATCTTCCACAGGGTGGAGC
GATCCCAAATGAGAAGACTGCTGCCGCAAACAACGCGGTCAAAGTCATCAACACGGGCAA
GGGCAAGTAATGTTCACCACTAGATCTACCATGTACCTTGTTTAGTGGCTCACGACCATC
GATGGAGACTGTAGCGCCCCGCCGCCTCTGAGAAGTACGGTTTATTTTAATTTGCAGTAT
CTGTGAGAAGGATTGAACTTGTCGTGCACCATTGTTGGGGTTGTTGTAGACGCACCGGTA
GCATGTATGCTCCGGACGCAGGTCGATTGCTTTGGACTTGTTGTATGCCGCAGTTTGAAC
TGAGGTTAGATGAGTTTGTGGTGCTTTTATCAGGTTTTCTGCTGGCCGCTGCCCTCATGT
TTGAGTTCCATGGGAAGTTCAATAATG
>Locus_233_Transcript_2/8_Confidence_0.650_Length_2014
CTCGTCCAATAAAAATTGACTTGTGTTATTGGGGCCACGGCTGGGAGCCGAGCCCCCCAT
TCTTGCGATCTATCCGGTGGCCCTTCATACAGGCACGAGTACAGGGGGCACGAGTGGAGT
CTCAACTCTCAATTACCAATTTAGCCATCAAAGGCATCACACTGGCCTCTGTTTCAGTTA
TCTGATACATTTATCACGCAGAAAAAGGACGCCATGGCTTTGCTTTATTTTGTTTCTTCT
ACACTACAGGACGCTGCTGTCAAGAGGGGGATGGCTATAAAATCCATGAGGTCTTGTATG
GTACAGCACTAGAGCAGTTTAGTCGCGGTACTCCGCCATGAATGCCTCATGAAACACCTT
GAAGCGAGAGATGATCGCCGGGATCTTCTCCTCCTGCGGAAGGATTGTGCATCTGAAGTG
CCATGTGCCAGGAACCTGGCCAAATCCAGATCCAGGGACAACAACAATTCCAGTTGACTC
GAGGAGACGGAGAGCATAGAATGCATCAGGCGCTTTGTTAGCAGCATTCGCAGCTTCAAT
TGCCTTCTGTGGCAGAACAATCTGAGGGAACAGGTACATTGCTCCTTCAGCTTCGTTGCA
TGTAATTCCCTCAAGTTTGTTGAATGCATCCTCCAGTGCCTTTGCACGACGAGTTAAGGA
CGCTATGATTCCATCTTTTTCTGCCTTGTATGAAGCGTATGATTCATCCCCGGCCTTTGG
TGGGTTCATGATGAGACTAGCAAGGATCTGGCCAGTGATATTGGAACATAAGTTCACTGA
TGCTAGTTTGTATATCTGCTCTCTTACTGGAGCACTGAAGCCAGTAATCTCCATGTAACC
TCCTCTTTTACCACACTCTCCATAATATCCCTTAGAAACAGATTGATATGAAACTAGAGG
AAGATCCTCCTCGCCGTACCCCAAGGATCTCACTATCTTCTTGAAAGAATGAAATTTCTT
ATTGTCAACATAGACATTCTCTTGGTATACCTCATCAGCAAGAAGAACAAGACCCTCGTT
TTTGCAGAACTTCACTATGTCATATTGGTTTTCCTCGGCAAGAACCTGTCCAGTTGGATT
TCCTGGATTGATAACCACCAAAGCCCTAACATCAATGCCTTTTGACCGAGCATCTTCGAG
TTGCTTCTTAACATCAGAGATTTCCAGACCCCAGCCTGTCGATTCATTGAGATAGTATGG
GACGAGAGTTCCGCCATGAAGAGCTATGGAGGCCGAGTACAAGGGATACTGAGGAATCGG
AACAAGAATGCCATCGTTCTCATTCCTTATCAGTAACTGCATCATCAAGTGCACCCCCGG
ACTTGCTCCATCTGTAAGAAAGATGTCATCTGCATTGGCAGGGAATCCATCTCGTGAGGT
AATCCCAGCAGCAATTGCATCACGAAGACCTTTGATACCCTGGCTATGACTGTATGCCCC
TGTTGCTTTTCCAGGAATCGAGGCAAGAATCTGCTTTGCCCGAGAAATAGAATCGGCACT
GAACAATGACTTGATTTCCTCTCTTTGCAACAAGTATGGATGATCACAAAGTGCAAGAAC
CTCCCTGAAGAATGTAACTGGCTGCTGACCAAGAGACTGTGGGTTTCCAATGTTGCAATA
GAGGATTTCATCAAAAGGTAGAGATCCTGGTTGAGTCAGCAGCTGTTGCTGCAAGCGCTG
AGCATGGATGACAATCTCTCCACGGACTGCATACTCACATTTTAAAACCTTGGGGTTCAG
GTTCTCCACGGCGACGGTGGCAGCCATGGCGAGATCAACTCAGGGCGAGAGGACCGGTGC
AGCGAGCACTACTATTAGGCTTTCTGGTTGCTGTCCCTCTCTGCCTTTCTGCGGTTTCGT
GATGAATCGGGGAAATCTTGGACTGGGATGGGTGCTGCTTATAAAAGAAGGAAAACGAGA
TCGGGAGGATGCAAACAAAGGGCGGAGGTGTTCGGTTTTTCATCACCCACAGATATGAAG
AAAAGGAAAGCGGGGGGAAGCCGTGGAGTTTGTG
>Locus_234_Transcript_6/7_Confidence_0.471_Length_3532
GAAAAACATGAGGATGGTTTCCTCTTGTCTTCTGATTATTTCACAATAAGAAGACAAGCT
CCAAAGGCAGATCCTGCAAGACTTATGGAATGGCAGGATGCTGGTAGGAATCTTGAGATA
ACATATGTCAGATCTGAGTTTGAGAATGGCAGTGAAAGTGACCATAGTCTATCTGAGCAT
AGTGATGATGACGATGGTTTCAATGTGGTGTTAGCGGACAATTGCCAACGGGTATTTGTG
TACGGTCTTAGGCTCTTATGGACTATTGAGAATCGTGATGCAGTTTGGTCATGGGTTGGA
GGAATTTCCAAAGCATTTGAACCTCCAAAACCTTCTCCTTCGAGACAATATGCACAAAGA
AAGATGATTGAGGAAAGGCAGAATGCAGATGACTCTAGATTAGTTCAAGAGGCTTCCTCT
ATCCATGTTGGTTCTCCTTCGGTGCAATATGCTGAAGCTCTGGGCTCTACTTCCCCGTTA
CATACTAAAGCCAATCGCTCCTCTGATATAGCAGTGAAGTATGGTATGTTTGATGAATTG
GATAAAGGAGGGAATCTCAGTTTTATGGTTAATGTTGTCAAGCCCCAGTTCAACCTACAT
TCTGAAGAAGCCAATGGTAGGTTTCTACTTGCCGCAGCCAGTGGGCGTGTCATGGCACGT
TCATTTCATTCAGTTGTTCATGTTGGGAAAGAGATGCTAGAACAAGCACTGGGGACAAGT
AGTCTTCACATTCCCGAGCTACAACCTGAAATGACCTGGAAAAAAGCTGATCTCTCGGTG
ATTCTGAAAGATGTTCAGGCTCATGTTGCACCCACTGATGTGGATCCTGGTGCAGGCCTG
CAGTGGCTTCCTCGTATTCTTGGTAGTTCGGAGAAATTGAAACGCACAGGGGCCTTGTTA
GAGAGGGTATTTATGCCTTGCCAGATGTACTTCCGTTATACTCGTCACAAGGGTGGAACT
GCAGACTTGAAGGTTAAGCCGTTAAAGGAGTTACGTTTCAATTCTCCAAACATTACCGCA
ACAATGACTTCACGCCAGTTTCAAGTTATGTTGGATGTGCTTAGCAATCTCCTGTTCGCA
AGACTTCCCAAGCCTCGGAAAAACAGTCTTCAGTATCCATCGGATGACGAAGATGTTGAA
GAAGAGGCTGATGAGGTGGTTCCTGATGGAGTAGAAGAAGTGGAGCTTGCGAAAATTAAT
CTTGAACAGAGGGAAAGGGAGAGAAAGTTACTGCTTGATGATATAAGATCCCTAGCTGGA
ACCGGTGATAGTCATACCGGCCATCTTTCAGAAAAGGATAATTCTTTCTGGATGATTGAC
AGTGGGAAAGCTTCACTGGTGGAAGGACTGAAGAGAGACCTTCTAAACCTCCAGAAGTCT
CGAAAATTTGCATCTTCTGCATTAAGGAAAGCACTACAAAAGGCTGCCCAGTTACGCTTG
ATGGAGAAAGAAAAGAACAAAACCCCATCTTGTGCCATGCGAATTTCTATGAAAATTAGC
AAAGTTGTATGGAGCATGCTTGCAGATGGGAATACTTTTGCTGAAGCTGAGATCAGTGAT
ATGGTATATGATTTTGATCGTGACTACAAAGACATTGGTGTTGCTAGGTTTACGACTAAG
TATTTTGTTGTGAGGAACTGCATGGCAAATGCCAAATGTGATACATTGTTGTCTGCGTGG
AATGCACCTCCAGAAAAAGGTGTCATGCTTCGTGTGGATGCAAAGCAAGGTGCTCCGAAG
GATGGAAATTCCCCACTTGAGCTCTTTCAGGTGGAGATATACCCACTGAAAATATATCTG
CCAGAGACGATGTATAGAATGATGTGGGATTATTTCTTTCCTGAGGAAGATGATTCTCAA
AGACGCCAGGATATTTGGAGAGTCTCAACGTCAACTGGATCTAGAAGAACCAGAAGAGTA
TCTTCCGGTTCTGATGCTGTCGCTTCTACCAGCTATTCTGTCAGGGAGCATGAGCTTCCT
GGGAGATCAGGTACAACCGTATCCACTTCCATAAACGTCTCAAGTTGGCAAGGCTTACAT
GGAGACAATTCACAGGTATCCAAGTTGCAGAGCCTAAAGGCCAATATGGTCTGTGGTTCA
CAATCAGAGTTGCGACGGACATCTTCTTTTGAAAGGACCTGGGAAGAAAGTGCGGTAGAA
AATGTCACAAATAATGATGTGGTATCACTGCTGAACTCTTCAAACATTTCTTCAAAAGGC
GACAATTCTATGGCAGAGAACCTTGTTGCTGCTACTGAGATGTTCAGGAGCAAGACTAAA
GAATCCAAATCCATCAAGTCTGGCCGTTTATCTCACGAGGAAAAGAAAATAGGAAAATCC
CATGATGAAAAAAGGACAAGAGCTCGGAGATTGATGGAATTCCATAATATCAAGATTAGC
CAGGTTGAACTTCTTGTTACATACGAGGGATCAAGGCTTGCAATAAATGACCTAAGGCTA
CTTATGGATACATTCCACCGTGTAGAATTTACTGGTACATGGAGGAGATTGTTCTCAAGA
GTAAAAAAGCATATCATTTGGGGTGTCCTGAAATCAGTGACTGGGATGCAGGGGAAGAAG
TTTAAGGCCCAAAACCAGAGGGAAGCACTTGATGGTACTATTCCTGAAAATGATCTTAAT
TTCAGCGACAGTGATGGCAGTAATCATGGAAAACCTGATCAGTTCACAGCATCATGGTTG
AAGAGGCCAGGTGATGGCGCAGGTGATGGATTTGTTACATCAATTAGAGGGCTATTCAAT
TCGCAACGCCGTAGAGCGAAGGCATTTGTGGTGCGGGCGATGCGAGGTGATGGAGATAAT
GAATACCATGACGAGGGGAGTGAGAGTGATGGCGAGTATCCTTTTGCTAGACAGCTCACG
ATTACAAAAGCTAAGAAGCTTCTTCGAAGAAAGTTCCGCCCGAGAGGGCAAAAAATCATA
GGACCAACGTTGCAAGATTCTCTCCCGTCTAGTCCACGCGAAACAACTCCGTACCAGAGT
GATTCTTCAGAGTCATCTTATGAGGACTTCCACGAGACATGAAGTACTGCAAGCAGGTCA
TGATATCTATACAAGAGACACCATGAGGACGTGCAAAATGTTGCAAACTCTTTCATTCGG
TGGACACAAGCAACAACTACTCCCTCCGATCCATATTATTGTTCTCAACTTTGTCTAGAT
TCGGATGTACCTACTTAAGGATTTAGACTAGATGCATTTGTATCTTGACAAAGTTGAGAA
CATTAATATGGACCGGAGGGAGTACTACTATTCCACAGAAAAGAAGTTGGGATGGTCAAT
TGCTGAGCTGTATAGTTCTACATGCTGTGAAGATGCATAGTCTTTGGGGGGCAGCTTTGG
AAAAACTCCCCCCTGTATATATAGTAGGGTGGTGGAGACAGAGGAGATAAAATGTATTGT
GTGTGTAGTTAGCAGTCAGGTGTATCGTCAGTAGAGAATGTCAGATCTAGCCATAACTAT
ATTGGCCTTGTAAGTTAAATATATATAAGAGGCCTTCTCATACTTCCTGGAG
>Locus_235_Transcript_8/14_Confidence_0.579_Length_2315
CTGCCACATCTCTCTCACCGGCTCGTGTCATCCTGTCCACCGCCACCACCCCTCACTGCG
CACGTACCCTTGTTCGTTCTCTTCTCAGGAAGAAGGAGGCCATGGCGACGCCGAACGGGC
TGGCGCGGATCGACACCAACGGAGGCGCGCAGAAGACGAAGAAGCACGAGAACGGGATCT
GCCACGACGACAGCTCGGCGCCGGTGCGCGCGCAGAACATCGACGAGCTGCACTCCATGC
AGCGGAAGCGCTCCGCGCCCACCACGCCCATCAAGGTCGACGGCGGCGCCGCATCGCCCT
TCGCCGCCGCGCTCTCCGAGGAGGACCGCCGCAAGCAGCAGCTCCAGTCCATCAGCGCGT
CGTTGGCGTCGCTGACCCGTGAGACCGGGCCCAAGGTCGTGAGGGGCGATCCGGCCAGGA
AGGGCGAGGCCACCGTGAAGGTCGCGCCGGTGGCAGCACCTCCGCCGTCGCAGCCTCACC
ATCACCACCACCACCACGTCGCCCCCACCATCAGCGTCAGCGACAGCTCCCTCAAGTTCA
CCCATGTCCTCTACAACCTCTCGCCTGCCGAGCTGTACGAGCAGGCGATCAAGTACGAGA
AGGGGTCGTTCATCACGGACACCGGAGCGCTGGCGACGCTGTCCGGCGCCAAGACCGGGC
GGTCGCCCAGGGACAAGCGCATCGTCAAGGACGAGGCGGCGGCGCAGGAGCTCTGGTGGG
GCAAGGGTTCGCCGAACATCGAGATGGACGAGCACACGTTCCTGACGAACCGGGAGCGGG
CGGTGGACTACCTGAACTCGCTGGACAAGGTGTTCGTGAACGACCAGTTCCTCAACTGGG
ACCCCGAGAACCGCATCAAGGTGCGCATCATCTCCGCCAGGGCGTACCACTCCCTCTTCA
TGCACAACATGTGCATCCGCCCCACGGAGGAGGAGCTGGAGGAGTTCGGCACGCCCGACT
TCACCATCTACAACGCCGGCAAGTTCCCCTGCAACCGCTACACGCACTACATGACGTCGT
CGACCAGCGTGGACATCAACCTGGGCCGGAGGGAGATGGTCATCCTGGGCACGCAGTACG
CCGGGGAGATGAAGAAGGGCCTCTTCGGGGTCATGCACTACCTCATGCCCAAGAGGCGGA
TCCTCTCCCTCCACTCCGGGTGCAACATGGGACGGGACGGTGACGTCGCGCTCTTCTTTG
GACTCTCAGGTACCGGAAAGACGACACTGTCAACTGATCACAACCGGCTCCTGATCGGCG
ACGACGAGCACTGCTGGAGTGACAATGGCGTCTCCAACATCGAGGGCGGCTGCTACGCCA
AGTGCATAGACCTCTCTAGAGAGAAAGAGCCCGATATTTGGAACGCCATCAAGTTCGGAA
CAGTGCTGGAGAACGTGGTCTTCGACGAGCACACCCGCGAGGTGGATTACACCGACAAAT
CCGTCACGGAGAACACTCGTGCCGCCTACCCGATCGAGTACATCCCCAACGCCAAGATAC
CCTGCGTCGGGCCGCACCCCAAGAACGTCATCCTCCTGGCGTGCGACGCCTTCGGCGTGC
TCCCGCCCGTCAGCAAGCTCAACCTGGCACAGACCATGTACCACTTCATCAGCGGCTACA
CTGCTCTCGTTGCCGGTACAGAGGACGGCATCAAGGAGCCGCAGGCGACCTTCTCCGCTT
GCTTCGGCGCGGCCTTCATCATGCTCCACCCGACCAAGTACGCCGCCATGCTCGCCGAGA
AGATGCAGACCTATGGCGCCACCGGGTGGCTCGTCAACACCGGCTGGTCCGGCGGAAGGT
ACGGCGTCGGCAACCGGATCAAGCTGGCATACACCAGGAAGATCATCGACGCCATCCACT
CCGGCGAGCTCCTCACCGCCAACTACCAGAAGACCGAGGTCTTCGGCCTGGAGATCCCCA
CCGCGATCGAGGGCGTGCCGTCTGAAATCCTCGACCCGACCAACACCTGGACGGACAAGG
CCGCGTACAAGGAGACGCTGCTGAAGCTGGCTGGCCTGTTCGGGAAGAACTTCGAGGTGT
TCGCCAGCTACAAGATCGGGGAGGACAGCACCCTCACCGAGGAGATCCTTGCTGCTGGAC
CCAAAGTCTGAGTTCACACGGAGCAGTTAGTGAACGCGATGCGATTGGAATGCGTTCAGA
ATAAAGCTGTGGTGTGTGTGCCGATGATGACGAAAAAAATTGGGGTCCATGTGCTAGTAG
AGCTGGCTCCATATACTATCTTATCGTACTCGTATATTTTTTCCATGCGTCATGTTTAGT
TGTGTCATATCTTGGTGCCTGTTTTGCCTATGTAA
>Locus_236_Transcript_1/5_Confidence_0.692_Length_1574
TGGCCAGTAGAACTGATTGAATGCAACATTTGATGATGACGAGAAGATTGAAGTAGGAAA
TAACTCCTGAGCACGTTGTGGTTCCGAAAATGAGAGGGTTTGGCTTGGTTCAGCTGGGGA
CTTCCATAGTCCAAATTTTGGAGGAAGTTCTGGAACCACAGAAGCTGAAGCTGGCGGTCG
TGCACGCTTATTCCTCAATGGTGGTTGAGGGGGTTGCGGATTAGCTGCATCCAGTGGTTC
CAACTCCCATGGTGAAACTCGATCTGGTCGAAGAATGGATGAAGGTTCGTCCCATTGTAC
CTTCAGAGATTTCCAATCAGAATTTGCCCATAGAGATGTTGGCATTGTTGTTGTGCTCCC
AATACCAGTAATTGTTCCACTGAACCTTCTTTCAAGAGCTTCATCGCCTTCAAATTTCAT
CTTAAATCTCATTCCAACTGAAATATTCTGCTTCTTCGCTTCAAGGTACTTGTTAACGCT
CACGACAAACTCAGATTGACTTGTTCTGGGTTTGTAGAAAACAGAAAAGAGGGTCCCAGT
GGAGATAGCATGGGAGGCTGTTGCAAGAACTCCGAGATGCATGCTGTGGCTTGATATGAC
AGATGACGGCATGTTATTTACTTGCCTCATATGCCTCCTTACTCCAACCCGTAATTCACC
GTTTTCACCTCTCAGAAATATAAATGCATCACCAGCAACCAATCTTTTTGAGCTAACAAA
GACACTCCAGCCAGTTGTAAGTAGATGCCGCCTAGGTTGTCCACGAAATATGTGACGAAA
ATGCCACTCAGTTCCATGGAGATCTTTGGCAACCAGTTCTTGACATGGCGGATTCTGAGA
CATGTCCAGCGGAGGAAGACACTCTTCAGCATGTCTCCTAAGAACAGAAAAACCACCATG
GGTACTCGTATCCGAAGCTGTTAGTGTCTTGCAAAAGGAATGTATTGTGCCTTTCTCAAG
TTCTTGTGGCTCAGGACCTGAGCTTGTGAGCTCACTTTGGTCAGTTTCTGGTTGCAGCAT
AATTTGTGCGTAAACTTCATCCGAATCAGCTTCTGTCCGGAGTTCTACATTGACCACGCG
GCATAGGATTTTGGGTGGAAGATTGAACATCGGCAGGTACTGGTCAAGCTGCTGGTTCGT
AGATGCCTCAAGCTGCTCCATATGACCCTGGGGAAGGTAATAAACTCGTTCGTCTTGTCT
AGGTACTGTGATAAGCGGACCGGCACAAGCATGCCATAGCTCCCTGAATAGTGCATCGCT
ACAGTTTCCTGTGCCAGCAGCCGCGGGAGGGTTCCCAGTCTCCATCGCTGCGGCCATGGT
CCGGGGACCGAGCCCGGAGACGAGAATTCGCTGTGGACGACGAAACCAAGAGCTCCTCGC
GATGTAGTACTAGTAGTAGAGCTGATTCTGCTCGCACAAGTCTTGCGTGCAGGCAGCCGG
ACCTCGAGAAAATCCACGGAATTCCCGGGAATTACGGCGGGAGGGGGGCCTCGCTTGACG
AACCCGGTGGCGGCCGGATCCGGGTGGAGACCGGCTGTCGTGGAAGGAAGGAGGCAGAGC
GGGGCGGGGCGAGG
>Locus_237_Transcript_1/1_Confidence_1.000_Length_477
GAAAAATCTCGGCTAGGGTTTGTCTGTCTGTCTGTGCGGCCGCCGGCGAAGGAAGGAAGG
AAGGAAGGGCGATGTCGAAGAAGAACAACCTCGCCACGAGGAGGAGGCAGCACGAGTTCG
ACCTCCAGAGGGAGAAGAAGGCCAAGGAGGAGCGGGCCAAGAAGCTGCAGGCCAAGAAAT
CCAAGATGAAGATAGATGGCAGTGATAAGAAGAAGAAGGGCAGCAGTTTTAAGGTCGGCA
AGAAAAAGGTGAAGACAAAGCTTTCAGCCTTGGCAAAAGCCAAAGCCACGCAAGCCATGG
AGGTCGACAAGTGATTCCGTAGCCTAAAACGTTCTACTGATGCTGGTTGTTTTGATGTGA
TCATGGAAGAAAGGAAGTTTCATGCTCAGTTCCACGGCATTCGCTCTGGCCAAGTCCCAT
GTAGCCAAGCAACTCCCTTTTTTGTACGATGGCTTGTACTCGTGTAACTTCAGAGTT
>Locus_238_Transcript_12/21_Confidence_0.583_Length_7126
TAAACTCTGCTCTCCTAGAGGGATCCATCTTCTCTAGTAGCATGGAAAGACCCTGCGGCA
AGGCTTGTAAATCTGAACTGGAGCCTGCAACATCTGAGAGCAACTGAGATACCCTTTGAG
CCCTTAGCTCTTTGATATGCTCCTCATAGTTTTCAGGGTTCTCCCTCCAGGCGACAAAAG
CATCATCATCATCCCAGTCAGTGCTTCCTGCTCCAGCTGCCTCAGAAGCCATGTACCATT
TCTTGATCAACTCGACTGCCGATTTGTGAGAAAACTTCTCACCAATTACACCTCTAATCT
CCTTTGCAAGAACGTCCTCCGATACCCTCCTCCGTAATCTCTTGTAGAAGAAAGACCGAG
ATTCTTCCCAGTCTACAACTTTCCTAATCACGCCTTTGGCAAGCATTCTGAGGGAAGTGT
CATGCAATTCCGCAAACCTTATCGCGATTTGAGTGTACAAAGGCAGCAACTGTTTCTTTC
GAGCATCTATGCTCTTCTGAATGGATTCTCCATCAGATAGACTTCCATTTTCATGCTTTG
CTCCCTGGAGTTTTGCTTTCAAATTTACCAATTCTGGATCAAGCCTATCCATGCAATCTT
GGAGTTCCTCTGACCTGAACTTGATCTCAATCAACCCTTGAGGCTCGAGAACATTGCCTT
TTGCAGTCGTCTCAGCATAGCACTCAATGCGATCTGGATTTATCTTGCTATCAATCACGA
CCCAAGCCCCTCCACGCAGCTCTGCAGCCTTGGGGATATATACAAAGGCAGGCTGATTGT
ATGTCCTAAGGTTCTCAACAATTGTTGATCCAGCCTGCAGAATTCCTTCAAAAAGGTCTC
TTTGCCCACCAGAGAAGCCTCTCCAGTTAGCAAGGATGAACAGAGGTAATCCTTCACGGT
TGAAGTCCAACATTGCCTGCGCTGTCTTGGTAGCTGAATCTGGAAACCAGACTTGCCCCG
CACGAGGAACAGACCGCTCATGGGAATCAGGCTGGCCTGGATCTGCAGGGACGAGCTGCA
TCATGGTCTGTGTCTCCACAGCTATAACACCCACAGGAATCCCTCCAAGTTTTGCTCTGC
CAGTAACTACTGTCTTTGCCCATCCTTCAAATGTCTCCACAAAACTGTCTTTGTCAAACA
TACCACCCAACCATTTCCCTTGGCTGTCATCAATGCCACTGATGGCTGCACGAGGATCAC
ATGTATTCTCAGGGATGTATGCAACAGGTCTGTCTATTGGGTCTAAAGATTTTGTAATAG
GAAGAGGTCCACCAATGTTAGCAGGAACATAACTGAGCCACCTCAATATATTAGAAACAC
CTTCAAGGTCATCTGGAACAGTCAGATGGACAACACCATTTGTAGCCATGATTTTGGGAC
CACCCAACTGCATGTGGGAACTGTACACTTCCCGCCCGAGAAGCTTGTTCAGGGCAGAAA
ACCCAGTTAAGATAATGGGCTGGTCAATACGCTGTATGCAACGTATGCCAAGTCGAGCAA
GATAAGCTCCTATTCCAACCGTTCGTCCACTCACAAATGTAAGTGTAAATGTCTCCTCAT
ATGCCCTAGAATAAGCACTGGCAATAGCAGCACTTCCATGGATGTTCTCCACACCTAGTC
CATCCTCCTTGCCCACAACAGAATCAATAACCCACCTAATTTCACCACTATCTAGCTGTG
TCTTGTGCGCTATAACAGAAGAGCTAATACGGCCATAGTCTTCTTCATTCAGATAAATGT
ACTTAAATCCACGTTCAGGGTTGGCAGGATCAACCCATTCAACACGGAAGCAAGATTTTA
CTTCATCAGCAATGCCAATCCGAGCACCAGAGTTTGCTGCCATGTAGATAAGAGGAAGCT
TTTTCTCACAAGCCAGGTTGGTAACAGCTTCAAAAAATGCATCTTCCCTTGGGCCAAATG
ATCCAGCTCTAAAAGTAATATCATTTGCGATAACAATAATCTGTCTGCCACTGGGAAATT
CAGGAGTGGACATGTCCAAGATCCACGCTACCATACCTATGTCATTGAGCCCAGCAGCAC
GCTGCATAGGAATTATAGGAGTGCCCCACGACCCATTCTTGTCAGCAAACACCAGCTCTG
TCGCTTTAACATAACATTGGTTGTTCTCACTAGAAATGTTAGCCCACGAGTTCCGCACTG
CAGTTTCAAATGCCAATGGAAAATCGTAGCAGTATGTTGTTCTGTTGTTCCTGGCAGAGC
ATCGTTTTAGATCAATAACGCTCAAAGGCTGATATGAATTACTCAGTGCGACACCATGCA
AAGGACCAGAAGATGATGGGGCAGAGTGGTATACTAGTTTCTGTGATTCTGTACCTTCGA
CCTCCCGGTAGATATCCACAGTGCAGGTGCGACTAGTGACATTGGTTGTTACAACTCTCC
AGCTACCACTGGCAGGTCCATCGCTGTCCAACTTAAGTTTCACTTCCCACTGGCATACAG
AAAGATGATGCATTCTTGCACCAACAAGTTCATGTATCTTTAGAGCCATTTCTTTCATAA
GAGAGCACGCAGTAGCTTCATCTTGGCCAACATCCACAACTGTGTTCCCTGAAACAGGAA
CAAGGTCAAGAAGCTTTTGCTCTTTCAATATGCACAAGTACATATGAGAATGACCAGTCC
TAATCGCGTGAAGCTCCAATTCTTCTATAGCAGTCATCAAAGATCTTAATATGCTGCTTG
ATGTAAATGAAAGAGATTCCTCAGCATGTCCTACTTCAACATCATTGATATGGCCTGACA
TAAACCTGTTGCCAGCACTCGGCTGTCTGACAAGAGTTCGGAAAAATACCCTGTGCAACA
TTTTGGGGTTTTCAGTATTTCTAAGTGTGTATATATGCCACTGACGATCACGTGACGGTG
TATACTTCATCTCATTGTATCCTTTCACTTTCAATTTATCCAACTCAAGAAGTGCAGAAA
GTGGAGGCTCCACATGCCGAAGAATCGGCTCTTCCTCATAACAAAGCTTTTCTTCAGACA
AGAGGAAGGTACGGCGCATAGGCATGAGTGCTCCATCTCTTTGAACAATGCAACTAATAA
CCTTGACACCAGCAGCACATAGATCAGCCGTGACAATATCTTGTTTCAGTATTACAGAGA
GTTTGTCCATCCTGTCTTGAGCTTGGTCGTTATCACCACTATCTTCAGTTGTATTCGTCT
GAGTATCAGCATCCAACAAAACAATATGCACTGTGTTACCCGCAGAGCTTGCATAATGTG
ATCTATCCTTTAGAGCAGCTCCAATTGCTGTTGACACAGATTCTAGAGACTTCAGGATAA
CCATAGCACCCAATCTATTATCAGGATGCCCTTCGTTGAATTCCCATAAAGCGATAACAG
CAGAATCCTGATATTTCAGCTGGATACTATCCTTCACAAGTTGAGGCTGGTATAATCGAG
ATATGTACGTCTCGATCACTCTCTGCTGAAGAGTCTGATCAATACAATCAAACAAAGATA
TAAGTGCATCTTCAACTGGCAGTGGGGCACTGACTAAATCTCCCATGCTCTCATTAATGG
CAAATTTCTTCTCTTGCAAGGAGAAACCTGCCCTTTCTTCAGTAAACATCTCCAGTGCTG
AAAGGTTCCTTGCAATGCTTGTGCGGAGTTCACTGAGCTTGGTTTGTTCGAGAAGTTCAC
TAGCTTTAAGGGCCAGCTTGTAATATCTTTTATGGTTGAGGGAAGAAAAGCGAATCAGCT
GGTCCCTATAGGCAGCAGGGTTTGGATAGACCAGTTTCTCCATGAGCGTGAGTATCAGCT
TGGTTTTGCTTCTCACACCCTGGTGAGACAAAACAATGTCTACAACCTTCTGGAGGTCTT
TACTATATTGTAGGCGCAGGCGTTCAATCACGTCAGACTGAATGCCATCACTGAATAGTT
CCTCAACCGAGAGATACTCCTCGAACAGGGACTTGACAATAAAGTGGGCATGGCTTTCTC
TCCCACCCTCATATGACTTCAGTAGACTCATCAGAGGGTCAACAAGCCTCTCAATTGTCG
CCATTTCCTTCTCAGAAACATATGCAAGATTTTCCTCAATTGTCTTTCTAAGCATGTCGG
TGGGGAAATCCTTGATCTTCACATGGTCAACATTTAACTTATATTCACTGTATTTACCCT
CCAACTCACTCTTAAGACGTCTTGGAAGTCTAGTTGCTAAAACAGACATAAGCTCTTCCC
ATTGTAGGAAAGGAAGCTCAGGTGTATCTAGGCACCATACCAAATCTTGTACAACTTTGT
TAACCGCATGGTCATATCCTGCAAGGACCATTCGAGCAGCATTCAAACTTGCAGCACATC
TTTTGTGAACTTGGCCAGAAGCAGCAATAGGAAGGCTCAGTTCTGGAAAAGATCCTTCGA
ATGGTTCAGCTCTCTTCACAGCTGAAGGGTCATCGAGATCAAGTCTTGCTATAAGATCAC
CAGCCTGCATCGCCTGGCCCTCAGACAACAAAACATTAATGACACCAGCAGCAGGAGACA
AGAGGGGCATGCACATCTTCATAACCTCAACTTCCGCATATGGTACATCAGCATCAACAT
GAGCACCATCGGCAATCAAGAAACGAAGAAGTTTGCAGGGTGTCTCAGCTAATAACCTTG
ACGGATCATGATCATTCTGTAACAAGCATGTCTTTCCATCAATAAGAAGCCGTGTACCAC
CCGCTTCTTCTTCAGCATAAATAACATGGCTGTTTCCATCCAGCTGCATTAAAAGGCCAC
CGTCACATAATGTTTGTACATTTGCTTCAATAAGTGAACCATTCATTCTCAATCTGTAGC
TACCCTGTCCACTCCTCACAATCTCAATTGTATATTTGCTTTCCTCTATATTCAAAGAAA
TAGTTGAATGAACAAGGGATATGTGCTTTGGTGGAATCTGACCCTTGATGAGATAGCTAA
CATATTCAGAAACGGTGTCCGCGTTGGTGGTTATTGTTTTATATAGAGCTCCTCCAACCA
CTGAAATATACCAGGGAGGCCTCTCAGCTTGAACACGCATAGCTATTCTGGTATCCAGCC
AGCCAGTATGAATCGTGTTCTCTCTGAAGTCTGGGGCATTCAAGAGATCAACAGTGTAAT
CAACGTTTGTATGAATTTCTCCGCGAATTTGAATCTCTTTTAATGCAAGAGACATGTTGG
TTATTGCTGCTGATCTAGTCACCCCATAGGCAAAAACATGTCCAAACTGAGAATCCGCAA
ATTCATGAATGCCTCCACCAGACTTAACTGAGAAATATCCCCAGACATTTGGCTTACTTT
TAAAACTTATCTCCTTTACGTTTCCACCAGTAGGCTTGAATCCATCATCTGGATTTTCAC
TAGTTATCCGAACTGCTACACAATGCCCCTTTGGCCATTGAGAATCTACTTCATCAAAGT
TGAATGGAGTAGCAAGAGCTGCTGTTTTCCTCCAAATGTCATAGCCACCTCCATTGTCCA
TTCCGTAGAAACGTCGGATCTCTGGAACCTGCCAAAGGGGTATACCCATTCCAACTGCAA
CTTGAGCTGCAGGCAAATTGACTTCAGCTATCCACTCAGTGACGGGGTGCTCAACCTGCA
ACCGTGGATTAAGCTCCAGAAAATAGTATTCGCCAGTCTCCATGCTGTAGAGATATTCAA
CAGTAGCAGCACCAACATAACCCACAGCCTTAGCAAGCCTCCTTGCTGCTTGCTCTAGCT
CTTTCACCGTCTCACGAGGAGCAACAGTAACTGGTCCTTCTTCAATTATCTTTTGGTGTC
GTCGTTGCACACTGCAATCACGACTGTGAAGTGCTGCTACATTGCCATATTGATCACAAA
GCAGCTGGACTTCAAGATGTCGACTCTGAGATGCAAGTCTCATGATAAATATTGGGGAGC
CAGGAACTTCACCCTGTACTTGCTTAAAGAGTGCTTTAACCTCATCGTCATTATTAACCT
TTCTAATCCCTTTACCACCACCACCCCAGGATGCCTTGATCATGGCAGGATAACCAATCA
TCTGACAACTTGCAACTGCTTCATCTGCGGTAGTAACACAAGCTTTCCTATACATCTCCT
CAGGTATCGAGTCCAAACAAAGTTCTAATGGAATTTCCACATGTGATCCACTCCAAGCAA
GAGTAGGAACCCCTGCTGCTTGAGCAATGAGAGCTGAACCAACCTTGTCACCTAGTGCGT
TCATTGATGATGCTGGTGGCCCAAGAAAAACAATTCCTTTTGCAGTTAGTGCATCTGGAA
GTTCAGGATTCTCAGATGCATGGCCCCAACCAGGCCAAACGGCAGAAACACCTGTTCTCT
CTGCTATCTCAACTATGAGTTGGACATTTGCATAGTTGTTATTGTTTGTTCCGCCAGGTA
CTTCAACAAATTGATCAGCAATTCTAATGTGCTCTGCGTTTATTCTCATGTCTTCCGGAG
TTGCCATAGCTATCAATTGAATTGCCTTCTCTGACCCAAATGTATCATTAGCCCATGTCC
GGACACTCCGCATGAACTTAGCGGCTGCCATTCCATTGTTGGCAACTAATACACTGTGAA
TTGGTGTTTTCCCACCCAATGCCATACAAAATTCAACAACCTTGGACAGAGAGGCATGCC
TCCCGTTATGTGATTCATTCAGTATCCCGTTCATTTGGTAGGAGCCCATGTGGTCTTCAG
ACCCATGTGAAATGTCGACTTCTGGAGCTGATGCGCCCTCCTTTGGGAGATCGATGATGC
CAGCGAGACCTTGGCGAACAGACTTGTTATGCCCTGCAGGGTCTGACACGCCTCCATCGC
CATCATCCCTTATTGACTTAACACGGCGACTTTTCTTCTTGGAGGTCCTTGAAGGGGCAG
AAGATTGGAATGCAGCACCAGCTGAATTTACCTGGCGAAGAGTGGATAGCGATGGTGTTG
TGGAGGCATTAAAGCCAACAATGGGCAAATGTGTGGATCCCATTCTCCTCCCTTTGGACA
GACAGCACAGTTGCAGTGTTCTTCAAATGCACAGTGCCATAAACCGAGTGTGTAAACCCC
AGGTACGGAAACCTCGGGGAGGCGGACGTGCCGACGCGCGGCGGGTGCTTCGAGAGTGAC
GTCCTGCCGCGGCTGGGCTTTGGATCTTGCGGCGGCGTGGTGCCGG
>Locus_239_Transcript_1/9_Confidence_0.478_Length_1982
GCCTCTGGCCCCCTCAGCCGGGGCGTCGCACGCTACCACCCATGCAGCCGTCCGCTGCCC
CCCCGCGCGCGCTGCCCACACCACCCGGTGGTCACCACCGTGCTGCCACTCTCGCGTGAA
GGCCCCGTCCCTCCTCTCTCCGTGCTAGCTATATAGCGCACCCCCTTCGCTCCCTCCTAA
TTTTAGCACAACCCTCCTCATTTCGCTCGCACGGCAACAGGGTTTAAGCAGGGGGCGACG
CGGGATCAGTTGGTTGGATCCGATCCGCCTGGGGCGAGATGGCGGCGTCGGCATTTGCGG
TTTCCGGGGCGGGGCTCGCCGGGGCGCCGGCTCCTCGATCCGGCGACACGGACCGGAGGA
GGCGTGGGGTGGAGCTGCTCTTCGGCCGCAACAAGGCCCCCTGCTCCCCTCGTGCCGTTC
GTGTCGGAGCCTCCGGAAGGCGCGTGGCCGTGCGCGCAGGGGGCGCGTCCGGGGAGGTGA
TGATCCCTGACGGCGAGAGTGACGGAATGACGCCGCCTTCCAACGACCGATCCGTTCAGT
TCGAGTCGGATGATTTGGAGGTACCATTAATTGACGACATAGAGGATGGAGGTGAAGATA
CTATTGGGTCTCCAGAGGCAAGTCAGGTTGCTGAAGAAGCTGACGCAGAAGGCATGAGCA
AAGTGGACAAAGAATCATGTACAGGGGAGAGACTACGTGTTGTGCCACAACCAGGAAATG
GACAGCAAATATACGAGATTGATCCAATGCTCCGAGACTTTAAGTACCATCTTGAGTATC
GGTACAGCCTATATAGGAGAATACGTTCAGACATTGATCAACATGAAGGAGGGATGGATG
CATTTTCCCGCGGTTACGAGAAGTTTGGATTTAATCGCAGCGCTGAAGGTATCACTTACC
GAGAATGGGCTCCTGGAGCACATTCTGCAGCGTTAGTAGGTGACTTCAACAATTGGGATC
CAAATGCAGACCGTATGAGCAAAGACGACTTAGGTATTTGGGAGATCTTTTTACCAAACA
ATGCAGACGGTTCGCCACCAATTCCACACGGCTCACGTGTAAAGGTGCGAATGGATACAC
CATCTGGGATAAAAGATTCAATTCCTGCCTGGATTAAGTACTCTGTGCAGGCTCCAGGAG
ATATACCATACAATGGCATATATTATGATCCTCCCGAAGAGGAGAAGTACGTATTCAAGC
ATCCTCAACCTAAGCGACCAAAATCATTGCGGATATATGAAACACATGTTGGCATGAGTA
GCCCGGAACCAAAGATAAACACATATGCAAACTTCAGGGATGAGGTGCTTCCAAGAATTA
AAAAACTTGGATACAATGCAGTGCAAATAATGGCAGTTCAAGAGCACTCATACTATGGAA
GTTTCGGGTACCATGTTACCAATTTCTTTGCACCAAGTAGCCGTTTTGGTACCCCAGAAG
ATTTAAAATCTTTGATTGATAGAGCTCATGAGCTTGGTTTGCTTGTCCTCATGGATGTTG
TTCACAGTCATGCATCGAGTAATACCCTGGACGGGTTGAATGGTTTTGATGGCACGGATA
CACATTACTTTCATGGAGGTTCACGGGGTCATCATTGGATGTGGGATTCTCGTGTGTTCA
ACTATGGCAATTGGGAAGTTATAAGATTTCTACTTTCCAATGCAAGATGGTGGCTAGAGG
AGTATAAGTTTGATGGTTTCCGATTCGATGGGGCGACCTCCATGATGTATACCCACCATG
GATTACAAGTAATTGATTGCTTGATTGTTGTTATTTTATCTTAAATACCTGGGCAATCCT
GATAGGATTACACTAAGCATATTTTCTTTCTGTGTTACAGTATCATTTTTTTATCTAAGC
ATCCAAACTAATTTCCTTTTTCTTTTTCTAAATACTGCACTCTGTATTAGATGGTCTTTA
CAGGGAACTACAATGAGTATTTTGGCTTTGCCACTGATGTAGATGCAGTTGTTTACTTGA
TG
>Locus_239_Transcript_7/9_Confidence_0.565_Length_3284
GCCTCTGGCCCCCTCAGCCGGGGCGTCGCACGCTACCACCCATGCAGCCGTCCGCTGCCC
CCCCGCGCGCGCTGCCCACACCACCCGGTGGTCACCACCGTGCTGCCACTCTCGCGTGAA
GGCCCCGTCCCTCCTCTCTCCGTGCTAGCTATATAGCGCACCCCCTTCGCTCCCTCCTAA
TTTTAGCACAACCCTCCTCATTTCGCTCGCACGGCAACAGGGTTTAAGCAGGGGGCGACG
CGGGATCAGTTGGTTGGATCCGATCCGCCTGGGGCGAGATGGCGGCGTCGGCATTTGCGG
TTTCCGGGGCGGGGCTCGCCGGGGCGCCGGCTCCTCGATCCGGCGACACGGACCGGAGGA
GGCGTGGGGTGGAGCTGCTCTTCGGCCGCAACAAGGCCCCCTGCTCCCCTCGTGCCGTTC
GTGTCGGAGCCTCCGGAAGGCGCGTGGCCGTGCGCGCAGGGGGCGCGTCCGGGGAGGTGA
TGATCCCTGACGGCGAGAGTGACGGAATGACGCCGCCTTCCAACGACCGATCCGTTCAGT
TCGAGTCGGATGATTTGGAGGTACCATTAATTGACGACATAGAGGATGGAGGTGAAGATA
CTATTGGGTCTCCAGAGGCAAGTCAGGTTGCTGAAGAAGCTGACGCAGAAGGCATGAGCA
AAGTGGACAAAGAATCATGTACAGGGGAGAGACTACGTGTTGTGCCACAACCAGGAAATG
GACAGCAAATATACGAGATTGATCCAATGCTCCGAGACTTTAAGTACCATCTTGAGTATC
GGTACAGCCTATATAGGAGAATACGTTCAGACATTGATCAACATGAAGGAGGGATGGATG
CATTTTCCCGCGGTTACGAGAAGTTTGGATTTAATCGCAGCGCTGAAGGTATCACTTACC
GAGAATGGGCTCCTGGAGCACATTCTGCAGCGTTAGTAGGTGACTTCAACAATTGGGATC
CAAATGCAGACCGTATGAGCAAAGACGACTTAGGTATTTGGGAGATCTTTTTACCAAACA
ATGCAGACGGTTCGCCACCAATTCCACACGGCTCACGTGTAAAGGTGCGAATGGATACAC
CATCTGGGATAAAAGATTCAATTCCTGCCTGGATTAAGTACTCTGTGCAGGCTCCAGGAG
ATATACCATACAATGGCATATATTATGATCCTCCCGAAGAGGAGAAGTACGTATTCAAGC
ATCCTCAACCTAAGCGACCAAAATCATTGCGGATATATGAAACACATGTTGGCATGAGTA
GCCCGGAACCAAAGATAAACACATATGCAAACTTCAGGGATGAGGTGCTTCCAAGAATTA
AAAAACTTGGATACAATGCAGTGCAAATAATGGCAGTTCAAGAGCACTCATACTATGGAA
GTTTCGGGTACCATGTTACCAATTTCTTTGCACCAAGTAGCCGTTTTGGTACCCCAGAAG
ATTTAAAATCTTTGATTGATAGAGCTCATGAGCTTGGTTTGCTTGTCCTCATGGATGTTG
TTCACAGTCATGCATCGAGTAATACCCTGGACGGGTTGAATGGTTTTGATGGCACGGATA
CACATTACTTTCATGGAGGTTCACGGGGTCATCATTGGATGTGGGATTCTCGTGTGTTCA
ACTATGGCAATTGGGAAGTTATAAGATTTCTACTTTCCAACGCAAGATGGTGGCTAGAGG
AGTATAAGTTTGATGGTTTCCGATTCGACGGAGCGACCTCCATGATGTATACCCACCATG
GATTACAAATGGTTTTTACAGGGAACTACAATGAGTATTTTGGCTTTGCCACTGATGTAG
ATGCAGTTGTTTACTTGATGCTCGTGAATGACCTAATTCATGGAATTTATCCTGAAGCCG
TAACTATTGGTGAAGATGTTAGTGGAATGCCTACATTTGCCCTTCCTGTTCAAGTTGGTG
GGGTTGGTTTTGACTATCGTTTACATATGGCTGTTGCTGACAAATGGATTGAACTTCTCA
AGGGAAGTGATGAATCTTGGAAAATGGGTGACATTGTGCACACACTAACAAATAGAAGGT
GGCTGGAGAAGTGTGTTACTTATGCTGAAAGTCATGATCAAGCACTTGTTGGTGACAAGA
CTATTGCATTCTGGTTGATGGACAAAGATATGTATGATTTTATGGCTCTGGACAGACCTT
CGACACCTAACATTGATCGTGGAATAGCATTGCATAAAATGATTAGACTTATCACAATGG
GTTTAGGAGGAGAGGGCTATCTTAACTTTATGGGAAACGAATTCGGACATCCTGAATGGA
TAGACTTCCCAAGAGGCCCACAAGTGCTTCCAAGTGGTAAGTTCATCCCAGGGAACAACA
ACAGTTACGACAAATGTCGTCGAAGATTTGACCTGGGTGATGCGGAATATCTTAGGTATC
ATGGAATGCAGCAGTTTGATCAGGCAATGCAGCATCTTGAGGAAAAATATGGATTTATGA
CATCAGACCATCAGTACGTATCTCGGAAACATGAGGAAGATAAGATAATCGTGTTTGAAA
AGGGGAACTTGGTATTTGTGTTCAACTTCCACTGGAGTAATAGCTATTTCGACTACCGTG
TTGGCTGTTTAAAGCCTGGAATGTATAAGGTGGTCTTGGACTCAGACGCTGGACTCTTTG
GTGGATTTGGTAGGATCCATCACACTGCAGAGCACTTCACTTCGGACTGTCAACATGACA
ACAGGCCCCATTCGTTCTCAGTGTACACTCCTAGCAGAACCTGTGTTGTCTATGCTCCAA
TGAACTGACACATCAAAGTGCAGCATATGAGCATGTGCGCTATTGTTGCTACTAGAAGCG
AGAAAAATCATTTGGCCAGTACTACCGGGTGCAATGTTTCTCTCATGCTATGGAAGATTT
CTCCTTATGGGTTTAATAATATCTCTGCTTCATCGAGTGCTGGATCGACCAGACAGCCTG
GTGTTGTGCTTTGTGCTCCCAATTGAGAGGGCGTTGTGAGGAAAACATGCTCATTTGTGT
TATCATTTTATCAATCGGCGACGAAACCTCTCCCAGATACCGATGTCTTCGCAAATCCTG
ATGCCCCATAGATCATTGCTACTACCTTCTCAACATCCAGTTCAGCATAGATGTTTTTCC
TTCTCTTTTACTGCTTGGTTAGAGTTCTGCTCCATTGCCGAATGATAGTACTTATGATGT
TATAAATATATTTGGTGGATCAACAGGGCCAAAGCCCCCAGTTATATTTCAAAATGATGA
ACACTACCCATTCTGGACTTGAGAGCTGTGTTACTAGCTTATAT
>Locus_240_Transcript_2/5_Confidence_0.462_Length_884
GCACTCGCCGCGCATGTTCGTGCCCCAGAGTCCTGTAACTCCACTGCAAAGAGCTACAGA
TGTACCGCCTCCGGTGTTCAACCAGATATTGATGCGTGATCAGCAGGATGATTCTGACGG
CCCTCCTCAAAAGAGGATTCCTACTCTGCTTCTGTGGCCCCATGGAGGGAAGAACATCTA
CGTGGAAGGATCATGGGACAATTGGACAACAAAGAAAACCGTTCAGAAATCTGGGAAAGA
CCACACCATCTTGCTAGAGCTTCCATCTGGAGTTTACAGGTACAGATTCATCGTCGATGG
GGAAAGGAGATTCCTTCCCGACCTTCCCTGTGAAACGGACAACATGGGTAACATTGTGAA
CCTTCTTGATGTCAATGATTTTGTGCCGGAAAGTGTGGAGAGCGTATCCGAGCTGATGGC
TCCATCCTCCCCGGACTCCAGCTACGGCTTCCAGGTCCCCGACGACAAGGAGTTCACAAA
GGAGCCTCCCGCCCTCCCGGCGCAGCTCTACCTTGGCGTGCTCAACTCCCGGAGCTCGGA
GCGTGAATGCGCGAGGCCTAGGCACGTCGTGCTCAACCATCTGTACATCGAGAAGGGGTG
GGGCGCGCAGCCGCTGGTGGCACTCGGCCACACGCACCGGTTCAGGTCCAAGTATGTCAC
CACCGTTCTCTACAAGGCCATCGAGAGATAGCTAGCGTGTAAAGCCGCTGCTGCCTACCG
GAAGTGTGAGAGTTTTCTTTCCTGAAGACAATACAGATCAGATCAAACATAAATTAAGGT
GTAATTTATGTAGGAATAATTGAGCATCTTGTTGGTCCTAAGTTCATTTTAGAATTGTGA
AAGTTCTTGACAAAGTTGATGGGACCGCTAAAAACGAAATAAGC
>Locus_241_Transcript_2/3_Confidence_0.214_Length_432
TCGTAACCTCAAAAATAACCGTGGAGGAGAGTTCGGTCCATTCACCCCTAAGTTTACACA
AACGGGCTTCCAGAGTTACCAGGACATCGATAGGGAATCTTTTCAACCGAGAAGGCATCC
GAGTGAATGAGCTGAGTATAATGGAAACTAGTATAGTATAATAAAGGCATCGCATGTTTG
CACCCTAGTGGTATATAACCGCTTATCTCAATAAAAAAAGCTGCTGCGTTACATTGATTG
CTTGTTTCTTGTACTCTTCTTAATTTTATCTTTTTTTACCAATCCACTTACCTCTCTGTC
GATTTTCTGCCACCGTGCATCTGAGTGGTCATGCATAATGAGCATACATATAGGCCACTT
GGACTAGCTTTTTTTGATACTCTCTTTTGTGGTTTGAGTAGTTTCCGGGTCCTAAAAAAC
CTTCAATTTCCC
>Locus_242_Transcript_4/6_Confidence_0.571_Length_1764
CATCACTTAGCTAATTTCTCACATGCAGCTGAATTTATTCCGAGTACAGTTAAACCAAAG
CTGCTAAAGCAAGAACACACCTGAATACAGAAAGATGCAGAGCATGCATTATTTATTATT
GAAACTGAACACATAAAGGTGCCTGAATCAATCTACCGCATTATTGAATTGAAACAGACC
ATAGTCCCTGAACACAAACAAAAAAAAATCAAAATTTGAATGTGCTTCTTCAAGCTTGGG
ATTCGATTGCAGTCCACCCCACTCCACTGCAAATCTGCATTTTGTTCTGCCCGTTCTTGG
GCGCGGCTTGTCTTTCTGTATATCCACTTCAGGCATCTTCTTCTTCCTCCTCCTCATCAG
CTTCGGCTAAATCTTCTTTTTCGTCGACGAGTATCTTCTTGCATGCCTCGTAGCACATGA
AGGAGATGCCGGCGGCAGGCATTAGCTTGATGCAGCTGGGCCCGAGGCCGCGGTACAGCC
CGGCGGCGCCCTCCTTGCTGAGGATGCAGTACATGGCGTGCAGGACGTTCTTGTACACCT
GCCGCCCGCCCACGGCGCCCACCTGCATCTGCTTCCGCGCCACCTCCAGCGGGAACGTGG
CCGTGCTCGCGATGGCGCCTGCCGCGGACCCGATCAGCAGCGTCGGCACGTTGCCCACCT
CCTCCTTCCCCGACGCGCGCCTGTACATGCCCCGCAGCGTCTCGTAGGCGTAGAAGTTGG
CCGCCGCGTACGGCACCACGCCGATCAGGCTCGGCGCCAGCCCGCGGTACAGCTCCCCGG
GGCCTTCGTCGCGCACGATCTTGACGAACGCGTGGAGCAGGTTGTCGTACACGTCCTTCT
CGATGGTGAGCCGGGTCTTGACCAGCTCCATGGGGTAGGTGCACAGCGTCGAGGCGACCC
CGGCGAGCGCTCCGGCGACGAGCGGAGTGGGGATGGGGACCTTGGGCGGCTCGCCGGCCT
CCGGGGTCAGGTACTTCTTGGCCGTGTCGTAGGTGAAGAGCTCGATGGCCTTGCTGGGCG
CGACGCGGAGGACGTTGACGGCGTTGCCGCGGAAGAGGCCGGGCCAGCCCTCCGTGCGCA
TGATCCAGCGGAACACCCCGCCCATGGTGTCGGCGCCGGAGCTGCCCACCATCAGGTGCG
TCCTGATCGTCTCCAGCGGTGCCACGAAGGTCCTCGACACGGCGCCAGCGAGGGCGCCGC
TGACCAGCCGCCGCAGGTGCGGGTTGCCGATCTTCACCCTCACCTTCCTCAGCCGCGGCA
GCCGACCTCCCAGCTGCTGCTTCTTGGCCTTTTTCGCCTTCTGGTCCGTCTCCGGCTCCT
CGGCCTGCTGGGCGGCCGGCTCACCTACGGTCGCAAGCTGGTGCGCGACGTCGTGGTCGT
CGGCAGCGGCAGGACGGGCCTTCCCGTCGTGCTGACCCGTCCCTGGTGGGGCGCCCAAGG
ACACGCTGAGGCCGATGCTCGCGAACTGCGCCCTGCGAGGGTAATCCAGGCTCCTGCACT
CCGGCCGCGAGTTCCAAGGGAGCGCGACCTCAGGGAGCGGCGGCATGAACCAGGTCTTCT
TGTCCATGGCCAGCGAGCCGCCCTTGTTCTTGGTCACCATCGTCGTTGCCGCCATTGCCG
CAGCCATCTTATTCAACTCGTCAGTTTTTGCCTCGAGGAAGGGAGCCAAAATGATAAGCT
CCTCACCTAGAGGTTCCTCAGTTCTTCACTCCCTCACTCACTGGCTTCTGTCGTTCTCCC
TTGTTCTTGGTCACCATCGTCGTT
>Locus_242_Transcript_5/6_Confidence_0.500_Length_1623
TTTCATCATCACTTAGCTAATTTCTCAAATGCAGCTGGATGTATGTGGCGAACAGTTAAA
CCAAAGCTGCTGAATGCAGAAAGTTGCAGATCATAAGTACATGATTATTGAACTGAATAC
AAAGAAGGTGCCATAAATCAATCTAGGCATTTTATTGAATTGAAACGGACCATAGTCTTC
TGAACACAATAAAAAAGAATCAAAATTCCAATGTGCTTGTTCCAGCTTGGATTCGATTGC
AGTACACGTTCCACGCCAGTGCGCTCGAAATCTGCATTTTGTTCGTCGCGTTCATGGTCG
ACCACCGTTCGATTTCTTGGGCGCGGCTTGTCTTTCTGTATATCCACTTCAGGCATCTTC
TTCCTCGTCCTCCTCCTCAGCTCCGGCTGAATCTTCCTTTTCGTCGACGAGTATCTTCTT
GCATGCCTCGTAGCACATGAAGGAGATGCCGGCGGCGGGCATGAGCTTGATGCAGCTGGG
CCCGAGGCCACGGTACAGCCCGGCGGCGCCCTCCTTGCTGAGGATGCAGTACATGGCGTG
CAGGACGTTCTTGTACACCTGCCGCCCGCCCACGGCGCCCACCTGCATCTGCTTCCGCGC
CACCTCCAGCGGGAACGTGGCCGTGCTCGCGATGGCGCCTGCCGCGGACCCGATCAGCAG
CGTCGGCACGTTGCCCACCTCCTCCTTCCCCGACGCGCGCCTGTACATGCCCCGCAGCGT
CTCGTAGGCGTAGAAGTTGGCCGCCGCGTACGGCACCACGCCGATCAGGCTCGGCGCCAG
CCCGCGGTACAGCTCCCCGGGGCCTTCGTCGCGCACGATCTTGACGAACGCGTGGAGCAG
GTTGTCGTACACGTCCTTCTCGATGGTGAGCCGGGTCTTGACCAGCTCCATGGGGTAGGT
GCACAGCGTCGAGGCGACCCCGGCGAGCGCTCCGGCGACGAGCGGAGTGGGGATGGGGAC
CTTGGGCGGCTCGCCGGCCTCCGGGGTCAGGTACTTCTTGGCCGTGTCGTAGGTGAAGAG
CTCGATGGCCTTGCTGGGCGCGACGCGGAGGACGTTGACGGCGTTGCCGCGGAAGAGGCC
GGGCCAGCCCTCCGTGCGCATGATCCAGCGGAACACCCCGCCCATGGTGTCGGCGCCGGA
GCTGCCCACCATCAGGTGCGTCCTGATCGTCTCCAGCGGTGCCACGAAGGTCCTCGACAC
GGCGCCAGCGAGGGCGCCGCTGACCAGCCGCCGCAGGTGCGGGTTGCCGATCTTCACCCT
CACCTTCCTCAGCCGCGGCAGCCGAGCGCCCAACTGCTGCTTCTTGGCCTTTTTCGCCTT
CTGGTCCGTCTCCGGCACCTCGGCCTCCTGCTGGCCGACCGGCTCACCTGCGGTCGCAAG
CTGGTGCGCGACGTCTTGGTCGTCGGAAGCGGCAAGACGGGCCTTCCCGTCGTGCTGAAC
CGTCTCTGGTGGGGCGCCGAGGGACACGCTGAGGCCGATGCTGGCGAACAGCGCCCTGCG
AGGGTAATCCAGGCTCCTACACTTCGGCTGCGAGTTCCAAGGGAGCGCCACCTCAGTGAG
CGGCGGCATGAACCAGGTCTTCTTGTCCATGGCCAGCGAGCCGCCCTTGTTCTTGGTCAC
CAT
>Locus_244_Transcript_3/8_Confidence_0.619_Length_1961
CAGAAAAATGGCTGCAGGGAGTGCTCTGCCGTTAGTTGCAGGTATCAGGCCTGGGAATCG
GCAGTCAAGCAAGGACCTGGATTCATATGGTCCTTTGCCAGCAACTCTTTCAGGAGAAGA
GTTGGCGGTGAATGGTGGTAGTATTAATGAGAGTTGGAGGGATGCTGCCCCGAATCGTTG
TGGAAGTGCACCTCCTAGTATGGAGGAGTCTTTGGCTGAACTTGGTCACCTCATAGGCAA
GCACAGTGGGGACCTTGAGGCCACATTGAGGAACTTAAGCTCTGGATCCGGCAGTTTAGA
GTCTGAGGTGCTATGTTCTGATCCAGCATACATCAAATACTTTGACGCCAAGGTGAATTT
GAATCCAAGGCTTGCTACACCACGCGTTCTGAGAGGGGGTGGACGAGTGATGAACAGGTT
TGGCAAAGCTGGAGAATGGAGGCCAGTGTCCCGTGATAGCAGAAGCACTGGTATGCCCTT
GACTCATCATTCTACTCTATCAACGCACAAGGAGGAACCTGAGGATGACAAGTCAGCGAA
GTTAGATTTAAGCTCGGAAGAGGATGCTCGATGTGATTCTAACCAAAGCACATCTAACAT
AGGAAGCCAGAGATCAGAAGTTGTAGGCTTAATGCAGGAAAACTTTCCTCGGAGCACTGC
TTTGTATGATAATTCTTCTTGTTCTTTAAACACCAGTTCTAGTGATGGAGGATCTGCATG
TTCTGGTATCAACTCATCAGAAAATTCCCCAGTTGATATTGTCAACTCACTAGACTTGAA
TGGATTTCCACCAGATACTCATCAACTGTCACCTAAACCTACTGGGAGTCCACCGAGAAA
TACACTTAATAGCAATGGTCTTGCAGCTTCACGACCTTCCACTTCTTCTAGTTCTGATCA
CAATACTATCATGGGAGCTTCTCAGCAGGGAAATCCAAGTGTAAATACCAAGTGTAGTTG
TGCAGTTGGTGCCATGTGTAATGGTGTGGACTCCAGTATGAAAAATCTGAAGATTAGCTT
GGATACCCAGCGTAGTGCACATGCTATACAACAGTGGCAAAACGATGCCTTTGTGCAGAA
TGGCCCTTCCCATGGTGATCCTACTCAAATGATTCCTCAAGGCATCAATCTTCCTCAAGT
TCCTTTTGTGGATAACTTCTCTCATGCTCATATGACTTTACATTTTGGTGGCATTCAATT
ACTGTCCCAGCATGGAATGACACCACCACATAATCCATATTATCATAATTCACAGTTACC
TGGTGTCTTGACACCTCCATATGGAATTGATGGAAATGGATTTCCTGGTTATTTCTTGCC
ACCTTTTATGACCAACTTTGCTCCTCAGCTTCCTTCCATCACACCTTTCAATACTCCTGT
TACTCCAAGCTTTAGTGGTAGACTAGCCGGTTTTCCTCCAACAGGAAATATCTTTGCGGG
AACTGAATTTTTCAACCCGTTTAATATTCATGAGCAGCTTGGTGTAACTATGCCGTCATC
TTTACCTGATCTTAGCCTTGTTCATTATTTCCCGCAGCCCTCCATGTATCACTATGGCCA
CAGAAATCCATATGGTACAGTGAGTTCAGATAGAAATTTTGTAGGTAATCCTGCTGCTGT
TTTTGGTTCAGAAAAATTTCTGTCAGAACCCATGCATCAGTCAGGACAGAAATTTCAGTT
TCCAACTACTGGAGCTTGTAGTCCCCCTACGACCAAAAAAGGAGGAAGTTATTTTGGAAA
TCATCAGAGCACCTCATCTTACAATAGTATGCCAATGCCATATCCTACAAGTCCAGTGTT
TCAAAGCCAACCTTTGTCAGGAACATGTCATTGTGACAGAAGAAATGATGCTCGGGAATT
CCAGTCCTCATCAGAAACTATGGGCCTAAGTCCTGGGATTCAAAGGCAGCAATGGAGGGA
GAAATCTGATCCCAATGCATGCTCTTTTTCTAGAGAAGTTA
>Locus_244_Transcript_7/8_Confidence_0.381_Length_1971
CTAGGGTTCCGGCCGCCGCGCCAGCCGCGGTGGCAGCCAGACAAATGGCTGCAGGGAGTG
CTCTGCCGTTAATTGCAGGTATCGGGCCTGGGAATCGGCAGTCAAGCAAGGACCTGGCTT
CATATGATCCTTTGCCAGCAGCTCTTTCAGGAGAAGAGTTGGCGGGGAACGGTGGTAGTA
TTAATGAGAGTTGGAGGGATGCTGCCCCGAATCGCTGTGGAAGTGCACCTCCTAGTATGG
AGGAGTCTTTTGCTGAGCTTGACCTTGAGGCCACATTGAGGAGCTTGAGCTCTGGAGCCG
GCAGTTTAGAGTCTGAGGAGCTATGTTCTGATCCAGCATACATCAAATACTTTGACGCGA
GGGTGAATTTGAATCCAAGGCTTGCTACACCACGCGTTCTGAGAGGGGGTGGACGGGTGA
TGAACCGGTTTGGCAAAGCTGGAGAATGGAGACCTGTGTCCCGTGATAGCAGAAGCACGG
GCAGGCCCTTGACTCATCATTCTACACTATCAACACACAAGGAAGAACCTGATGATGACA
GGTCAGCAAAGTTAGATTTAAGCTCGGCAGAGGATGCTCGATGCGATTCTAACCAAAGCA
CATCTAACATAGGAAGCCGCAGATCAGAAGTTGTTGGCTTAATGCAGGAAAACTTTCCTC
GGAGCACTGCTTTGTATGATAATTCTTCTTGTTCTTCAAACACCAGTTCTAGTGATGGAG
GATCTGTCTGTTCTGGCATCAACTCATCAGAGAATTCCCCAGTTGATATTGTCAAGTCAC
TAGACCTGAATGGATTTCCACCAGATACCCATCAACTGTTACCTAAACCTATTGGGAGTC
CACCGAGAAATACACTTAATAGCAATGGTCTTGCAGCTTCACCACCTTCCACTTCATCTA
GTTCTGATCACAATACTATCATGGGAGGTTCTCAGCAGGGAAATCCAAGTGTAAATTCCA
AGTCTGGTTGTGCAGCTGGTATCATGCGTAATGGTGTGGACTCCAGTATGAAAAATCTGA
AGATTAGCTTGGATACCCAGCATAGTGCACATGCTGTACAACAGTGGCAGAACAATGCCT
TTGTGCAGAATGGCCCTTCACATGGTGATCCTACTCAAGTGATTCCTCAAGGCATCAATC
TTCCTCAAGTTCCTTTTGTGGATAACTTCTCTCATGCTCATATGACTTTACATTTTGGTG
GCATTCAATTACTGTCCCAGCATGGAATGACACCACCACATAATCCATATTATCATAATT
CACAGTTACCTGGTGTCTTGACACCTCCATATGGAATTGATGGAAATGGATTTCCTGGTT
CATTCTTGCCACCTTTTATGACCAACTTTGCTCCTCAGCTTCCTGCCATGACACCTTTCA
ATACTCCTCTTACTCCAAGCTTTAGTGGTAGACTAGCTGGTTTTCCTCCAACAGGAAATA
TCGTTGCGGGAACTGCATTTTTTAACCCGTTTAATATTCATGAGCAGCTTGGTGTAACTA
TGCCATCATCTTTACCTGATCTTAGCCTTGTTCATTATTTCCCGCAGCCCTCCATGTATC
ACTATGGCCACGGAAATCCATATGGTACAGTGAGTTCAGATAGAGATTTTGTAGGCAATC
CTGCTGCTGTTTTTGGTTCAGAAAAAGTTCTGCCAGAACCCATGTACCAGTCAGGACAGA
AATTTCAGTTTCCAAATACTGGAGCTTGTAGTCCCCCTACAACCAAAAAAGGAGGAAATT
ATGTTGGAAATCATCAGAGCACCTCATCTTACAATAGTATGCCAATGCCATATCCTACAA
GTCCAGTGTTTCAAAGCCAACCTTTGTCAGGAACATGTCATTGTGACAGAAGAAATGATG
CTCGGGAATTCCAGTCCTCATCAGAAACTATGGGCCTAAGTCCTGGGATTCAAAGGCAGC
AATGGAGGGAGAAATCTGATCCCAATGCATGCTCTTTTTCTAGAGAAGTTA
>Locus_246_Transcript_3/7_Confidence_0.333_Length_576
GAGAAGAAGTTGCTACGCAAAGAGAAAGCTCGCCTGCGTGCTCTTGCAGCACCGGTAGTT
GCAGAGGACCACTTCAATCTGTCAGAGGATGATGTCGAAACGGCATGCACATCACTTGAT
ATGGAACAGCTGAAGAACCTGTGTGATAGTATGGAGGACAAGGATACAGCTGAAAAGGCC
AGGTTGCTGAGAGGTGCACTAAACAAAGAAGAAAGCTCCTCAACCCCAAAAGAACAGAAA
ATTCATGCAAATGGTGTGCAGAGATCTACTCCAAAATCTACAGTCCCACAAGGCATTACA
CTAAGCAACTATGAGAAAAAAGAGAGACCGTGGGGAAAGGAAGAGGTTGAATTGCTTAGG
AAAGCTATACAGAAGTTTCCGAAGGGAACTTCCAGGAGATGGGAGGTTGTTTCAGATTTC
ATTGGAACTGGTAGGTCTGTTGAAGAGATTCTGAAGGCCACGAAAACTGTTCTTCTGCAG
AAGCCAGACTCTTCTAAAGCTTTTGACTCATTCCTTGAGAAACGCAAAGCAGCTCCATCC
ATTGTATCGCCTCTGTCCACAAGAGACGAGCCAGCT
>Locus_246_Transcript_4/7_Confidence_0.389_Length_730
GCAGCTCCATCCATTGTATCGCCTCTGTCCACAAGAGACGAGCCAGCTGCTGTGCCAGCT
GTAGGAGCTGGAACTGAATCATCCAAGGCGGATGCACAACCTACTGCCAGCAGCAGTCAG
ACAGCTAATGAGAAAACTGGTGCTGATCCTGTTCCTGATGCAGCACCTTCAGCCACACCT
TCTGCAGCACCTTCAGCAACACCTTCTGCAGCACCTTCAGCAACACCTTCTGCAGCAGAT
CCAGATGCCTGGTCAGAGGCTCAGGTGCTAGCCCTTGTTCAAGCTTTGAAGGCTTTTCCC
AAGGATGCAACCCAAAGATGGGAGCGAGTGGCTGCTGCTGTCCCTGGTAAAACAGTGGTG
CAGTGCAAGAAAAAGGTTACCTCGATGAGGTCGAATTTCCGGACCAAGAAAGGAGCAGAG
TAGAACAGCATTATCTGAGGCCACACAACCGATTGCTTTTTGAAGACCTACGGTGTCCTG
ACTTCTGGGATGGAGACTAGGTTTGTCAAGACCGAGCTGAGGGACCTGTTGGTTGGCTAC
CAAGCCAGCCACCAAAGTCGCTCATGATGCGAGGCAGCTGCTGAGGAAGATAGAAGAAGC
TTAGATGTATTTTACTACTTCTGGGCAAATTCAAAATTTTGCGTTACGGAACCTTGTTGA
GATGATGTTGTCCTGTATGCATACAGTATTTATTACCGATGCGTGTTATTGGTTATGAAT
TTTATGCTAA
>Locus_246_Transcript_6/7_Confidence_0.611_Length_1014
TGATAGCATGGAGGACAAGGATACAGCTGAAAAGGCCAGGTTGCTGAGAGGTGCACTAAA
CAAAGAAGAAAGCTCCTCAACCCCAAAAGAACAGAAAATTCATGCAAATGGTGTGCAGAG
ATCTACTCCAAAATCTACAGTCCCACAAGGCATTACACTAAGCAACTATGAGAAAAAAGA
GAGACCGTGGGGAAAGGAAGAGGTTGAATTGCTTAGGAAAGCTATACAGAAGTTTCCGAA
GGGAACTTCCAGGAGATGGGAGGTTGTTTCAGATTTCATTGGAACTGGTAGGTCTGTTGA
AGAGATTCTGAAGGCCACGAAAACTGTTCTTCTGCAGAAGCCAGACTCTTCTAAAGCTTT
TGACTCATTCCTTGAGAAACGCAAAGCAGCTCCATCCATTGTATCGCCTCTGTCCACAAG
AGACGAGCCAGCTGCTGTGCCAGCTGTAGGAGCTGGAACTGAATCATCCAAGGCGGATGC
ACAACCTACTGCCAGCAGCAGTCAGACAGCTAATGAGAAAACTGGTGCTGATCCTGTTCC
TGATGCAGCACCTTCAGCCACACCTTCTGCAGCACCTTCAGCAACACCTTCTGCAGCACC
TTCAGCAACACCTTCTGCAGCAGATCCAGATGCCTGGTCAGAGGCTCAGGTGCTAGCCCT
TGTTCAAGCTTTGAAGGCTTTTCCCAAGGATGCAACCCAAAGATGGGAGCGAGTGGCTGC
TGCTGTCCCTGGTAAAACAGTGGTGCAGTGCAAGAAAAAGGTTACCTCGATGAGGTCGAA
TTTCCGGACCAAGAAAGGAGCAGAGTAGAACAGCATTATCTGAGGCCACACAACCGATTG
CTTTTTGAAGACGCACAGCTTCCTGACTTCTGGATGACCCAGTACCAGGAGGTGACGGAC
CTGTTGGTTTGCTACTAAGCCAGCCAACAAAGTCGCCGCTCATGATGCGAGGCAGCTGCT
GAGAGAGATAGAAGAAGCTTAGGTGTATTATTACGTCTGGGCGAATTCAAATTT
>Locus_247_Transcript_1/2_Confidence_1.000_Length_3583
AAACACATAATGCAGCAGAGGATTAATAGTTCAAGACCATATGAAACTGATGTCTCGTAC
GAACCTGGCTTGGAAAGCAAGTCAGGAAACAAGCAATTCTATTCAAATGGCAAAAGACCT
TCATCTTTTGTTGGAATTCCTACAAAGCGCATCCGAACAGCTGCTAGACAACGAGTTGCA
AGCCCATTTCCTGCTAGTGTTGGTGGAACTCCCCAAGTCACAAGTAAAACAGATGTTTCA
AGTGGAGACACGAACTCCTACCAAGATGATCAAAGTTCATTACATGGTGGGTCCTTGGGG
TGGAAAAACATGGATTATGAATCGACAGTAGATTTTGACAGAAAATTGCCGTATGATGGT
AGTGAAGAGTGGACTAAAGCTAACAAGAAGAAGAAACATAAGAACCCAGGATACAGGACT
GCTCAGAATACAGCCAATTCACGTGGCGTTGCTGTAAAGGGCCGTACATACGACCAGAGA
TCACATGTTAATATGACCACTCAATACGAGCAGAAGGATTATCTGAAGAAGAGATCAGAG
AACCAACAATTTTATTCAAATGGAACAATTGTTGCAAATGGTGGTCAACATGCTTCTAAG
AAGCTTAAGATGATGAAGCAAGGGGTGGATATTTCACAAGAAGCTTCGCATGTTGCATCG
CATATGAGCAATATGGCAAATCCTGCTAAAGTTATAAAGATCATCACTAATAATAAGGAT
CGTGGGAGAAAAGTGAAAGCGCTAAAGATGTCTTCAGGTGGAGGATGGTCAAACTTCGAG
GATCAGGCTCTTGTTGTCCTCGTGCATGACCTGGGTCAAAATTGGGATTTAGTAAGCGAT
GCAATCAATCACATCGTGCAGTTCAAGACTGTACATAGACAACCTAAAGAATGCAAAGAT
CGCCATAAGGTTCTCGTGGATAAAAGTTCTGGTGATGGTGCAGACAGTGCAGAAGACTCT
GGTTCATCTCAACACTATCATTTCACCATACCTGGCATTCCACAGGGTAGTGCCAGGCAG
TTGTTCCAGCGCCTTCAAGGACCATTTGAGGAAGAGAATCTTAAGTCACATTTTGAAAAA
ATTATACTACTCATGCCACAAGTGCAATACAGGCGTAGACAGGTTAATAGCCGGGAGCTT
AAGCCGATCGTACAACCCCATAGTTCTCATGTCGTTGCACTTTCGCAAGTATCCCCGAAC
AACTTAGCTGGGGGCGTTTTGACGCCACTTGATCTTTGTGATGCAACAACTTTGAGCCTT
GATGCAGTCACACCTGGTAGTGGATACCAGGGTTCTCATGCAAACGGGATAACATTGTCA
AATCAACATGTTTCAGCTGGTCCTACTACTAGTCCAAATCTAAATCCCAGGTTACCAGGT
TCTCCTGGTATGGTTCTGGGCAGCAACCTGTCTCCACCTTCAGCATTGAGTGCTCCTTCT
AGGGATTCTCAGAAATATGGTGTTCCTAGACCAGCCTCTTTACAGAGTGATGAGCAACAG
AAGCTTCAGTATAATCAAATGCTCAGCGGTAGAAATCTTCAGCAGCCTGGAGGTTCTGTT
CCTGGAACATGTCCTGCTGGAGTTGGTCCTCCTCGCATGATTCCTGGTGCTTTGTCAACA
GGTGTACATCGAGGTATGCCTGCAGCCAGGGCAGGCTTTCCCCGGGCTAGTTCCCCAGGA
ATGCTGAATATGGTATCGACTGGGAATGTGCCTCTCAAAAGTGTGCAAGGAGTGCCAAAT
GCTGTAAATGTCCATCCCGCTGGAGCCATGTCTGCCCCTGGGAATTCAATGTTGAGGCTG
CGTGATCCTATGCAGATGCTTCATCCTGGTCAGCATATGGAGGAGCATAGACGGATGGTG
AAGCCAGAGCTCCACTTGCAGGTTTCACCGGGAAGTAGTCAAGCTGCCCATTTCAGCAGC
ATGAATCCGCCATTCTCCAAGGCTGCAGCTTCTTCACCTCTTCAGCAAACCCAAAGGCCA
CATCCGATGTCACAACCATTGAACATGTTGGGTAACCAGCATCTTTCTCAGACCCAAGGA
GCTAGCCAGTCAAGCCCACATCAACAGCCATATGCTATGCACTTGGCTAAAGACAGACAA
TATCAACACCGTATGGTGTCTCAACAGCACAACGATCTTTCTGTACCAAGTGCGGTGCCC
GGTGTGCAGAAAGGACCACAAATTAAGCAGCAGAACCTAGCATCTGCAGTCACTTCAACC
ATTGCTTCGCATCCACTGCATCAGAAGCAGCAATCTGCACAAAATTCACCAGATAGTTCC
GCACTTCCCAACCAACCTGCCAATGCTACAGAACCTAAGCAGAAGAAACAACAGGGTCAG
CAGCAGCCTAGGCAAAATCAACAACAAAGGAATCAAGCTAGTCAACAAGCTAAGCTTCTG
AAGAGTTTAGGACGAGGAAACATGCAGATAGCGCAGACTCCTGCAGTCGATGCCACTCCA
GCCAGTGCTGTTTCGACGGTCTCCAAGAAACAAGTTTCTGACAAAAATCTGTCGCAACAT
GCCCAACGATCCTCTGCTGTCAACAAAGCATCAATTTCAGTAATGCCTCAGCCTGGGAAT
CAACACAAGCTATATCCTTCGGTGCCTCAGTCAGCAAAGCAGTTGCCAGATATCAGTAAC
CAAGGCTTGATGCAGGGTCCTCCTAGTCATACCGTCTTGGCTTCACAACCACCCCCGCTT
CATTCTAAGTTCCCAGTGACTACGCAGCAGCAACGTCAGACCAAACCATCGCAGAACAGC
ATTCCAAGATTGATGATGCAACAAAACGTCCAGATGAAGCCTGACTGTAGTGGGGACCCA
CAAATCGACCAAGTCCAACATACCCAGGTGATTCCAGCTACACCTATTTCTCATGGTGCA
GAGCCAAGCAGTCCTGGGCTTCCATCTACAAACCAGCAGTTGCACGAGGCATCGGCACTT
GTTGACCCAGTTGCAGTCACATCAACATCTAACCTCCTAGGGATTGAAAAACGATTGCCA
TCATCTAGCCGAGGCATGTTGCAGAGGCAACTGTCAGGTGGACTGCCTATGCATGGCCAA
GACGCCGATCGTCCGTGGCACCAGCAGCAATTTAGGCCACCACATCTCCAGCCTCCACAT
CAACAACAGCCTCAGCACCAGCACGAGGCATCAGTACATGTTGACCAAGCTGCAGTCACA
TCAACATCTGAGCCGCTTACCTCTCCCAAGGGTAATTTTGCTGGGAATGAGACACCAGTG
CCACCACCTAGCCAAGGCATGTTGAAGAGGCAACTGTCAGGTGGACTGCCTATGCATGGC
CAAGACGTCGGTGGTTTGTCGTGGCACCAGCAGCAATTTAGGCCGCCACATCTGCAGCCT
CCACATCATCAACAGCCTCAGCGACAGCAGAGACCTCTTGCTCCAGGTAGCCTGTATGCT
CCCTCAGATTCAGGGTCAGGCTGATGAAATCAGTATTGGGCTGGTCGTTTGTATGGAGCA
ACAAACCCTTCTCCCTGATATAAAGTTACTGTACAGGTGTCATCCAACCGATCCATGGAA
GCTGCTGCTGATAGTGCTCCAGAACCAACTCTTTGCTAATGTG
>Locus_248_Transcript_5/12_Confidence_0.625_Length_3902
ACGAGAGAGAATCCATTGCTCGGTGAGTGACAGACGAGGCAGGTAGCAATACTAGGTCAA
TCCCCCGCCAAAGCGGAGACCACCGCACCAACGACGCCTATCAGTGTGATGGCGGGTGAT
GATCTCGATGGCAACCTCCATCTTGAAGATGGCTACGCCGTCGTGATGTCACCATCTAGT
ATTTCCTCCAAGGCCCGCACAGATCAAACTCCGGTCGATTGCCCTCATCGTCAACATGGT
CTCTGGTTACATATCTCTCCCACCTTTCTCGCCTCTTTCTTCTTTAGCATATGTATCTTG
CGGAAGAAACATCAATTGGTTAAAGCATGCTTTGTTAGGGGCCACTACAAGTGATGATCT
TCAGCTGGACCCATAGTGTTAAAGTTATCGTGTCATACAATACTCACCCAAACCAAGTAG
CATCCTCATGCGACCGGCCCCTACCCCTCCCCTCAACACTTCCCTATTTCTCCATCTCAC
TTTCCCGGCATTCGATTCCCAACATCATTACCAAATCAGACTCTTCTATGATCGAGACCG
CCGCACCACACATAGCGCGACGAGAGAGAATCCATTGCTCGGTGAGTGACAGAAGAGGCA
GGTAGCAATACTAGGTCAATCCCCCTCCAAAGCGGAGACCACCGCACCGACAGCGCCTAT
CGGTGTGATGGCGGGTGATGATCTCGACAGCGACCTCCACCTTGGCGATGGCTACGCCGT
CGTGATGTCACCTTCTGGTGTTTCCTCCAAGGCCCGCACAGATCGAACTCCGGTCGATTT
CCCTCATCGTCAACATGGTCTCTGGTTACATCTCTCTCCCAACTTTCTCGCCTCTTTCTT
CTTTAGCATATGCATCTTGAGGAAGAAACATCAATTGGTTAAAGCATGCTTTGTTAGGGG
CCACTACAAGTGATGATCTTTAGCTGGACCCGTAGTGTTGAAGTTATCGTGTCATACTAT
ACTCACCCAAACCAAGTAACATCCTCATGCGACCGGCCCCTCCCCCTCCCCTCAACACTT
CCCTATTTCTCCATCTCACTTTCCCGGCATTCGATTCTGAACATCATTACCAAATCAGAC
TCTTCTATGATTGAGACCGCCGCACCACACATAGCGCGACGAGAGAGAATCCATTGCTCG
GTGAGTGACAGACGAGGCAGGTAGCAATACTAGGTCAATCCCCCTCCAAAGCGGAGACCA
CCGCACCGACGACGCTTATCGGTGTGATGGCGAGTGATGATCTCGACGGCGACCTTCACC
TTGGCGATGGCTACACCGTCGTGATGTCACCTTCTGATGTTTCCTCCAAGGCCCACACAG
ATCAAACTCCGGTCGATTGCCCTCATCGTCAACATGGTCTCTGGTTACATCTCTCTCCCA
CCTTTCTCGCATATTTCTTATTTAGCATATGCATCTTACAGAAGAAAAATCAACCTACAA
GACACCCAATTTAGCTTTGGGTTTGAGTTTGAACTTAACATCGGCGATAACCGGTTGAAG
CGGCGACATAAATGCTCCTGTAACCCCTTATTTTCGATCAAATTGGTAGACAACATCTAT
GATTTCAATTTTCCTCATGAGAAATAAGGTACTCCTCCATTACTAAATATAATACATTTT
GAGAGATCAAATGAAATTGCCAAAACATCTTATATATAGTATTTAGAGAAGCAGAGAAAG
TATAATAAACATTTAAATCCTTGTATGAGGAGATTGTTACCCTAACCGGTGCTTGGTACC
CTTTGCTCCCCCTTACCACAATTAGGGACAAAGTTGGTTAGATCAATCTCGCACAAAGCT
ACGAGCATCTTCTCTAATCTCTCGTGAGGAGGGCAGCGGCAGCGGAGCAGGGGAGTGGTA
TAAGACAGAACCCTCCCTTCTCCAAACCCCTGCTTGCCCTGCCCGAAGGCCTCACCTTAT
CTCCTCCAATTCCATCCTCCATACCGAGATTTTTCCCCATGGAGTCCGGGCTCGTCGCAA
GTCACCGCCTCCGCCTCCCGGCCCTCCCCTCCGCCGCGCATGCGCACCTCCTCCGCCACC
GCCGCCTCGCGGCCACGCCCCTCCGACTCCCAACCGCCCCGACCCCTCTCCGCCAACCCG
CCGCGCTTCCGCTGCGCCCCTGCCTAAGGCCTCCGCGCGCCGCCTCCGTCGCCTCCCCCG
CGCCGGCGCCCGGCGATGCGCCGGACAATTCCAAGAAGTTCCTGGGCGTGGACGTGCTCA
CGCTCAAGAAGATCGTTCCCCTGGGGCTCATGTTCTTCTGTATCCTCTTCAACTACACCA
TCCTGCGGGACACCAAGGACGTGCTCGTCGTCACTGCCAAGGGGAGCAGCGCGGAGATCA
TCCCCTTCCTCAAGACCTGGGTCAACCTCCCCATGGCCATCGGCTTCATGCTGCTCTACT
CCAAGCTAGCCGACGTCCTCTCCAAGGAGGCGCTCTTCTACACCGTCATCTTCCCCTTCA
TCGCCTTCTTCGGCATATTCGGGTACGTGCTCTACCCTATGCGGGACGCCATCCACCCCA
CCGCCCTCGCCGACCGCCTCCTCGCGTCGCTCGGCCCCAGCTTCCTGGGCCCCGTCGCCA
TCCTGCGCGTCTGGAGTTTCTGCCTCTTCTACGTCATGGCGGAGCTCTGGGGCAGCGTCG
TTATCTCCGTCCTCTTCTGGGGATTCGCCAATCAGATTACTACGGTTGAAGAGGCTAAAG
AGTTTTACCCGCTGTTCGGGCTTGGGGCCAACGTTGCTCTCATCTTCTCTGGTCGCACCG
TGAAATACTTCTCAAACATGAGGCAGAATTTGGGTCCAGGGGTGGACGGATGGGCAATTT
CACTGAGGGGCATGATGAGCATAGTCGTTTTACTGGGTCTTGTCATTTCCGGTATCTATT
GGGGAGTGAACAAGTTTATTATTGATAAATCAGCTATGCCAACAGTCGAAAGGAAGAAGA
AGAATAAGGCAAAGCTTAGCATGGGGGAAAGTTTGAAGGTGCTGGTGTCATCTCGATATG
TGAGGGATCTTGCCACACTGGTCGTTGCTTATGGTATAAGCATTAACCTTGTTGAGGTCA
CATGGAAATCCAAATTGAAGGCACAGTTCCCAAGCCCGAATGAGTATTCTTCCTTCATGG
GCGATTTCTCAACGGCTACTGGCATTGCTACATTCACAATGATGTTGTTAGGGAGAGTAA
TTTTCAGAAAATTCGGGTGGGGTGTTGCAGCTACAATCACCCCTGCTGTGTTGCTTGCCA
CCGGAGTTGGATTCTTCTCACTGCTTTTGTTCGGTGAGCCGCTGACTCCCCTTCTGGCCA
AGTTTGGAATGACGCCTTTGCTTGCTGCGGTCTTCGTTGGGGCACTGCAGAACATTTTCA
GCAAGAGTGCAAAGTACAGTTTGTTTGATCCTTGCAAAGAAATGGCATACATTCCTTTGG
ACGAGGACATGAAGGTCAAAGGTAAGGCAGCAATTGATGTGGTATGCAACCCACTGGGGA
AATCTGGAGGTGCCTTGATCCAGCAGTTCATGATCTTGTCATTTGGATCTCTTGCAAATT
CAACGCCATACCTTGGAGGAATACTGCTTGTGATTGTTCTGGCATGGTTGGGCGCTGTGA
GGTCCCTTGACTCGCAGTTCTCTTCCCTGGCAAAAGAAGATCTGGAGAGAGAACAGACTC
TGAAAGCAGAGACAATTGAAACAACAGCTCAAGTTGTTGGGGCAGGAAATGGTTCGCTCC
AAGAAAATGGTGCTGTTGCCACAAACGGTGCGGTCACCAAACCGTAGGAAGAACCGGAGA
GTACTGCCTCTGAAATATCCGGCCAGCAGTCTCAATAAGTTCCCTCCCAAAGAAATTTTG
TTAGTACAGGTCTTTAAAGGAACCAAATGTTGCTTGCTTAGGCCTGCCGTGTGGAGCTGT
TA
>Locus_248_Transcript_6/12_Confidence_0.050_Length_814
GGTCGGTCGACGAGGATGATCTCCAGCAAGACTTGTAGTGTTGAAGTTATCGTATCATAC
AATTCTCACGCAAACCAAGTAGCATCCTCGTCGACCGACCCCTCCCCTTCCCCTCGACAC
TTTCCCTATTTCTCCCTCTCACCTTCCCAGCTTTCGGTTCCCGACATCATTACCAAATTA
GAGTCTTCTAAGACTGAGACCACCGCACCATAGCGCGGCAGAGACTCCATTGTTTGGTCT
GTGAGAGACGAGGTAGGTAGCAAGACTAGGTCAAGCCCCCTCCGAAGTGGAGACCACCGC
ACCCACGATGCCTACAGATGGTGGGTGATGAGCTCGGCGGCGACCTCCACCTCGGCGATG
GCTACGCCGTCGTGATATCACCTTATGGCGTTCCCTCCAAGACCCACAAAGATCGAAATC
CACTCGATTGCGCTCATCATCAACATGGTATGTGGTTACATCTCTCTCCCACCTTTCTCG
CCTCTCTCTCTCTCCTTTAGCATATGCATCTTGCACACCCAATTTAGATCTAGGGTGGGT
TTGAACTTAACTGCGGCGACGACAACCCGTTGAAGCGGCGCGAGAAGATACTCCTATAAC
CCCTTATTTCCGATCAAATTGGTCGACAACATCTATGATTTCAGATTCCTCCATGAGAAA
TAAGGTACTAATCCATTCCTAAATATAAAATATTTTGAAATCTCAAATTAAACTGCCAAA
ACATCTCTTACTCCTTGTACGAGTATTTAGGAACAGAGGATTTACCTGTGAGGAGATTGT
TACCCTACCCGGTGCTTGGTACCCTTGTCCCCCT
>Locus_249_Transcript_1/1_Confidence_1.000_Length_420
ATCATCTAATACACGCTATCAGATCATCAATGGTCTGGAGCGAGTAGTTGAGGCATCACC
AGTTGCAAAGGGTGCCCCCCCTGTTGCAATGGCTTTCACTGTTGGTGTTCGTTTTGCCAA
CAATATCTATGGTGGCATGCAATTTATTGATTGGGCCCGATGGAGTGGTGTTCAGTAATG
TCTTTTTTTGAGGTGGAATTCAAGCAAGAGATCATAATGAAGCTTCATTGTTGTTTTACA
CCTTTGCTGAGAGGCAGTAGCAGCTGTAGCCCTCTGGTAGTTGTGAAACTCGATCGCTAG
GAGAAAGGTTGACATACATGAGCTAATTTGATTTCCAGTTACTCATGTACGTCTATATTT
GAGACATTTAATTTGTCGAGTGCCTCATTTAGTTTGTCACATTAGTAATGAATAATGTGC
>Locus_250_Transcript_1/6_Confidence_0.688_Length_1757
GAAGAATCCCCCGGCCTGGTAGCACTCCCTCCTCTTCCCCCCCACTCGGTCGGACCACCT
CGCCTCCCCCCTAAATCTCGCCGGATTCCGCCGCGCCGCCGCGCGATTCGGCCGCCCACG
CGCCCCTCGGAGGTTCGGGGCTAGCTCGGCGGAGCTCGCGTTGCGTCTCCCCACCGGTGG
TGCGCGCCCATGGACTACGGGCCCTCCGACAGTAGCGGAACTGATGATGATCTTCCACCA
TCATATCCGAATAATAGGGGTATAAGAGGAAGTGGGCGTGTTAGTGGTAATGGAAGAGCT
ATTGTTCCTGTCAGTGGTAATGGAAGGGCTATAGCTCCTGCTACTTCATACCCTAGAGCA
CAAACTGATATGGAAACACAAATTCAACAGCTTGAGCAAGAAGCTTATTGTTCAGTTCTT
CGTGCTTTTAAAGCTCAGTCTGATGCCCTCACATGGGAGAAGGAGGGTTTGATAACCGAA
CTTAGGAAGGAGCTAAGGGTATCCGACAAAGAACACAGGGAGGTGCTAAACAGGGTCAAT
GGAGATGATATTATTCGCAGCATAAGGGAATGGAGATCAACAGGAGGCCTCCAGGCAAGC
TTACCAAATAATCCTCAGCCTATACATCACGATCCTGCGCCTAGCCCTACCACCTCTGGC
CGTAAGAGGCAAAAAACATCCCAATCAGTTCCTCCCTTAGCTGCACCAGCTCCTGTTATG
CATTCACAACAGATGGCTACACCGACACAACCTTCATCCTCAACAGCTAAAAAAGGATTC
CCACCAGGCCCTAATAAAGGCAAAAAGACAAAACCAGGCCAGAAGATACCAGGTGGCTCT
GTAGTCAAGTCCATGCCATCTTCAGCAGGTCCTAGCGGAAGGGGGCCGCAGATGAACAGA
AACTTTCCTGGTCGCCCTCCTGCTCCTGAACCTTCGCAAGGGCAGCATGTCGATCCATTA
ATTAACCAAAGAGTCATGACTCGATGGCCCGAAGATAACAGTTTCTATGAAGCCACTATA
ACTGATTACAACGCAGAAAAGATGAAACCTGACGATATAATATGGAAAGACGGTGATCCA
GGGTTATTTCCGGGGAGTCGTGGTGCTCAAGGTAGTGGGGGTAAGAAGTCAGCTAGCCGT
GGTATGTCCACACCAGGTACAGGTAGGGGAAGAGGATCCCAAAAGACTTTGTCAAGAAAG
GACTTTCCACGTTCGCAAAATGGTGTTGGAAAGAGAAGTTCTGATGACATTGATATACTT
CACACTGAGAGCCTCATAAAAGAGGTGGAGAGGGTTTTTAGTGTTAGCCATCCTGATCCT
GTGGAGGTAGATAAGGCAAAGAAAGCGCTGAAGGAGCAAGAGCAATCGTTGATTGATGCT
ATAGCTAGGCTTGCCGAGGCATCAGATGGCGAAAGCGATGAGCGCAACCGTGGCCGAAGG
ATGGGACCTTATACCGGAGGTCATCATCAAGGGAACTATGCAGATGCTATGGCTGTTGAT
GGTGACCACATAGGCGCTGCCACATAAAACAATTGGTTGCTGGAACATGTATACAACAAG
TCCGTTAGAGACCTGTCCTGTTGTAAAATCTTATGGCTGATGTTTATTTAAAACTTAGCT
CTAGGCTGGAACCATCTGGTTTTGAGAGAATCGTTTTTTTGCCTTTTTTGGTAGAACCGC
TTAACTTGTTGTAAAGCTGCTCTGTGGAGCTATTGTCGCCCGTATTGCACAAGTGATCTA
ATGTCAGTGCAATGGTA
>Locus_250_Transcript_2/6_Confidence_0.688_Length_1826
GAAGAATCCCCCGGCCTGGTAGCACTCCCTCCTCTTCCCCCCCACTCGGTCGGACCACCT
CGCCTCCCCCCTAAATCTCGCCGGATTCCGCCGCGCCGCCGCGCGATTCGGCCGCCCACG
CGCCCCTCGGAGGTTCGGGGCTAGCTCGGCGGAGCTCGCGTTGCGTCTCCCCACCGGTGG
TGCGCGCCCATGGACTACGGGCCCTCCGACAGTAGCGGAACTGATGATGATCTTCCACCA
TCATATCCGAATAATAGGGGTATAAGAGGAAGTGGGCGTGTTAGTGGTAATGGAAGAGCT
ATTGTTCCTGTCAGTGGTAATGGAAGGGCTATAGCTCCTGCTACTTCATACCCTAGAGCA
CAAACTGATATGGAAACACAAATTCAACAGCTTGAGCAAGAAGCTTATTGTTCAGTTCTT
CGTGCTTTTAAAGCTCAGTCTGATGCCCTCACATGGGAGAAGGAGGGTTTGATAACCGAA
CTTAGGAAGGAGCTAAGGGTATCCGACAAAGAACACAGGGAGGTGCTAAACAGGGTCAAT
GGAGATGATATTATTCGCAGCATAAGGGAATGGAGATCAACAGGAGGCCTCCAGGCAAGC
TTACCAAATAATCCTCAGCCTATACATCACGATCCTGCGCCTAGCCCTACCACCTCTGGC
CGTAAGAGGCAAAAAACATCCCAATCAGTTCCTCCCTTAGCTGCACCAGCTCCTGTTATG
CATTCACAACAGATGGCTACACCGACACAACCTTCATCCTCAACAGCTAAAAAAGGATTC
CCACCAGGCCCTAATAAAGGCAAAAAGACAAAACCAGGCCAGAAGATACCAGGTGGCTCT
GTAGTCAAGTCCATGCCATCTTCAGCAGGTCCTAGCGGAAGGGGGCCGCAGATGAACAGA
AACTTTCCTGGTCGCCCTCCTGCTCCTGAACCTTCGCAAGGGCAGCATGTCGATCCATTA
ATTAACCAAAGAGTCATGACTCGATGGCCCGAAGATAACAGTTTCTATGAAGCCACTATA
ACTGATTACAACGCAGAAAAGGGCCTTTATGCACTAGTTTATGACATAAATACAGCTAAT
GAGACCTGGGAGTGGGTTGATTTTAAAGAGATGAAACCTGACGATATAATATGGAAAGAC
GGTGATCCAGGGTTATTTCCGGGGAGTCGTGGTGCTCAAGGTAGTGGGGGTAAGAAGTCA
GCTAGCCGTGGTATGTCCACACCAGGTACAGGTAGGGGAAGAGGATCCCAAAAGACTTTG
TCAAGAAAGGACTTTCCACGTTCGCAAAATGGTGTTGGAAAGAGAAGTTCTGATGACATT
GATATACTTCACACTGAGAGCCTCATAAAAGAGGTGGAGAGGGTTTTTAGTGTTAGCCAT
CCTGATCCTGTGGAGGTAGATAAGGCAAAGAAAGCGCTGAAGGAGCAAGAGCAATCGTTG
ATTGATGCTATAGCTAGGCTTGCCGAGGCATCAGATGGTGAAAGCGATGAGCGCAACCGT
GGCCGGAGGATGGGGCCTTATACCGGAGGTCATCATCAAGGGAACTATGCAGATGCTATG
GCTGTTGATGGTGACCACATAGGCGCTGCCACATAAAACAATTGGTTGCTGGAACATGTA
TACAACAAGTCCGTTAGAGACCTGTCCTGTTGTAAAATCTTATGGCTGATGTTTATTTAA
AACTTAGCTCTAGGCTGGAACCATCTGGTTTTGAGAGAATCGTTTTTTTGCCTTTTTTGG
TAGAACCGCTTAACTTGTTGTAAAGCTGCTCTGTGGAGCTATTGTCGCCCGTATTGCACA
AGTGATCTAATGTCAGTGCAATGGTA
>Locus_251_Transcript_1/4_Confidence_0.692_Length_831
CAACTACAAGGGAATCTGGAAGCCCCAAGAAATCCCCAACCCTGCGTACTTTGAGCTTGA
CAAGCCTGACTTTGATCCAATTGCTGCTATTGGAATTGAGATCTGGACGATGCAGGATGG
CATCCTGTTTGACAACATTCTTATTGCCGATGATGAGAAGGTAGCCAGCTCTATCCTGGA
GAAGACATGGAAGCCCAAGTTTGACGTTGAGAAGGAAAAACAGATGGCTGAACGGGCAGC
AAAGGGTTCATCAGATGGCCTTTCTGAATTCCAGAAGAAGATCTTCGACGTCCTATACAA
AATCGCAGACATTCCATTCTTGGAACCTTACAAGACCAAGATCATTGATGTAATTGAGAA
GGGAGAGACTCAGCCAAACATTACCATTTCGATTGTGGCCTCAATCGTTGTCGTCCTTGT
CAGTGTACTCTTCAGGACCCTGTTCGGTGGCAAGAAGGCAGTGGCACCTGTGAAGCCTGC
TGCTGCGGTGAAGAAGCCCGCTGCCCCGGAGGCAGCTGGAAGCAGCGGTGTCACGGAGGA
GAAAGAGGACGAGAAGGACGACACGGCTGCACCACGCAGGAGGTCGCGAAGAGAGACATA
GACTCAACTCTAGGACCTTGCTATTTTGGACGTCTCGGCTCTAGCCTTTTCGGGAACTTC
TTGAGTGTATAATTGAAGTATCGTGCTGCTACTTGTAGTTTTAAGTCACTAGAATTTATG
AGGTGCCGTAGCTTGTGTTGTTCGGTTGTTTGTGTGCTGTTTTGAATCAGCTAGAACAGA
TTTTTCCTCTTTCTTTTATATCTGATGGACAGGAATGATCTTTTGATATTT
>Locus_252_Transcript_1/2_Confidence_1.000_Length_365
CACGGTTATTTTTTAGGTTCCGGGCTTCCTGCCTAGAAATGCGGTATGCATTGGCAAGGA
CATCAATAGGCAATGCACGTAGGATGGAGGTTTTTCCTGCAACGTGGCTAACCATGGAAT
TTGGGTTGGTCTTGAATGAAATATATTGGCATCCTTCACGCTCCGCCTTCTTGAGAACAA
CATAGTGTTGAGGTATGATTAACAATTGTCCTTGACGAAGAATGTCATTGAATACGGTCT
GACCATGGTTGTTGACAACTTGAACACGAGCACGTCCTTGGATCATGTGGATGACACTGT
GCGCATTAATATTCCAGTATGGTGAAAGAACAGCATTCTGGTATAAATTTACTCTTGTAG
CACTC
>Locus_253_Transcript_2/3_Confidence_0.600_Length_567
GATCAAATTGCTCCAGAACATAGCAAGTGCAAGCTAACAACACCAGATAAAAGTGACAAG
GTCCTCGTAGAGGAATAACCCATGACAAGTCCCAGGCCTCTCAGCTAAAGTACTCATGAC
ACCAACATTCTCATGATGATTGTATTTTGATAAAATATTAGGTGATAACTACTAGTAGTT
CCTTATCACTCCTCATCCTCATCACCACCGGCGTCACCGCCACCACTTGCCTTCTTCAGG
TTCTTCCTCTTCACCCTGCCAGGGAGGCCTCCACCAAATGGGCTTGTCAGAGAAAAGTCA
ATGTGCTTCTCAGATTCAACCCTCACCATGAAGGAAGGGACATTGACAATTTGCCTGCCA
ACCCTGATGTGGCGCTGCCTGATCAAGACACGGGCATGGTGGATTGACTTTGCCATGCCA
GCCTTGAAGACAAGAGTCTGAAGGCGCCTTGCAAGGAAGTTCTCAGCAGTGAGAGCAAGG
ACGTAATCCAGCTTGTCCTGACCCTCGGCAAGGAGCCCATAGCGGTTCATGCGGCGGAGA
AGAGCCGCACCCTCAAAGATACGGCGG
>Locus_254_Transcript_1/5_Confidence_0.692_Length_2847
CCGGAGATGAAGGCCAAGAGCCTCCCCTTCATCGCCTTCGAGCACAAGCGGGACGCCTAT
GGTTTCGCTGTGCGGCCACAACACTTGCAACGGTACAGAGAGTATGCCAACATCTACAAG
GAGGAGGAAGAGGAGCGGTCTGATAGATGGAAGAGTTTTCTGGACAGGCAGGCGGACGAC
GATGAGTCGTCTGGAGAGGATGCTAAGATTGTGCCGTCCATTGAGGATGAAGGAGCTACC
GGAGATGCTGGCATGCCCGAACTATCCGCTGAGAAGACGGCCAAAAAGCAGAGACAACAT
AAGATCCAAATATGGTCTGAGATCAGGCCTTCATTGGGCCACATCGGGGAGATGATGAGC
TTGCGTATCAAGAAAAAGAAGCAGACTTCTGCTGACAAAGAGGACACAACGGATGGGCTC
CAGCCTGTAAAAACTGAAGCTAGCAAGCCCTCTGAGGACTCTGACGATGAGTTCTATGAT
GTAGAGAAGGTTGATCCCAGCCAGGAAGGGGCTGTTGCTGACAGTGCGAATGCTGATTCA
GGCATTAATAGAAGTGCAATTCAAGAAGGGTATTTTCCTTGGAGAGAAGAATTGGAGTGC
TTAGTTCGTGGTGGGCTGCCAATGGCTCTGAGAGGAGAGTTATGGCAAGCTTTTGTTGGT
ATTGGAGCTCGCCGGGTGAAAGGGTACTATGAGGGTCTCCTTGCGGTGGATGGTAGTGGA
GACAGCAAAGATAACAATTCTCTGACTACGGAATGTGGTGATCCAAAATCAGAAGCCCTT
CAAACACTTTCTTCTGAAAAGTGGAGAGGACAAATAGAGAAGGATTTGCCTAGAACATTT
CCAGGCCATCCAGCTCTAGATGAGGATGGCAGAAATGCTTTGAGACGATTGCTCACAGCT
TATGCTAGACATAATCCGTCAGTTGGTTACTGCCAGGCAATGAACTTCTTTGCTGGTTTG
TTACTTCTTTTGATGTCCGAGGAGAATGCATTTTGGGCATTGACAGGCATTATGGATGAC
TATTTTGAGGGTTATTTCTCTGAAGAAATGATTGAGTCTCAGGTCGATCAGCTTGTTTTA
GAGGAGTTGGTCAGAGAGAAATTCCCCAAGCTAGTAAATCACTTGGATTACCTTGGTGTA
CAAGTTGCATGGGTTGCTGGACCATGGTTCCTATCTATATACATGAACATGCTTCCCTGG
GAAACTGTTCTTCGTGTGTGGGATGTGCTTCTCTTTGATGGAAATCGTGTGATGCTCTTC
CGGACAGCCCTTGCACTTATGGAGTTGTATGGTCCTGCACTTGTGACAACGAAAGACGCT
GGGGATGCCGTAACTCTCTTACAGTCTTTAGCTGGTTCCACTTTTGACAGCAGCCAGCTT
GTTTTAACAGCTTGCATGGGATATCAAGCTGTAGATGAAACAAGGCTGCAAGATCTGAGA
AATAAACACCGGCCATCTGTTTTGTCTTCAATGGAAAACAGAGCAAAAGGTCTTCGTGCA
TGGAGGACCACTAGTGGTCTTGCATCAAAGCTATACAATTTCAAGCGTGATGCTGAACCA
TTGGTGTCAATATCAACAGAACAGTCAAATGACTCGACAGATGGGGATGTTAACCAAGAA
ACCAGTTCTGGAAATATTGATGATATGTATCATGGTCTGACTGTCAACACTGAGATTGAT
TTGTTGCCTGATCCCAAAGATCAGGTTATCTGGCTGAAGGTTGAGCTATGCCGACTGCTA
GAGGAAAGAAGATCAGCTGTTCTGAGGGCTGATGAATTAGAGACAGCACTAATGGAAATG
GTTAAGCAAGATAACAGACGTGAATTAAGTGCAAAGGTAGAGCAGTTAGAACAAGAATTA
TCTGAGCTAAGGCAATCTCTATCAGACAAGCAGGAGCAGGAACAAGCAATGCTTCAGGTC
CTGATGCGTGTAGAGCAGGAACAGAAGGTTACAGAGGATGCACGTATCTTTGCCGAGCAA
GATGCTGCTGCTCAGAAATATGCTTCACATATCCTTCAGGAAAAATATGATGAAGCAGTG
GCTTCACTCACGCAAATGGAGAACAGAGCCGTCATGGCAGAAACGATGTTGGAGGCAACA
CTTCAATATCAATCTAGTCAGCAAAAAGCACAACTACCATCCCCTTCCCCTTCTCCGAGG
ACACCAACTCGAGATGCATCTCCTGGTCAAGTGAACCAAGATTCATCACAGGAGTTTCAG
CCTAGAAAAATAAGTTTGCTTGCTCCATTTTCGCTCAGTTGGCGTGACAGGAACAAGGGC
AAACAGAACAACGCTGACGAGTCAACAAATGGCAAACATAATAACAACACTGAGCAAAGT
GTTGAGACACCAAAGATAGATGATGGAAATCAGGGGGGCACACCAAAAGAGGGTGAACAA
CGAGTAGAGACACCCAACAGAGATGAACCCTGCTTAGAGATGGCCAAGATGGATGCCGAT
CTGCCAACCGTCGAAATGGCTACAAATAAAATGAACGGGAAGGAAGAACATTTAGAAGAA
GTGAAACTAGATTGATCCTTGGACCGGCAACACTGGTGCTAAATAGTGCTTTGTGATTTT
GAAAGGGAAGTGGAAGTCACAACATTCGGCTGCAATTTTTAAATCATGTAATTCTGTATT
TATTTTCCTCTCCCTCCTTGTTAATTATTGCCCCCCACCTTTTTGACCACTTCGTTTAGG
CTCATAGATTCAAGCTTCTCAACCATAGCTTGCCAAAAGATAATAAGTTGTGTTTTTCCT
GTTCATTATCAAATTGGCCTGTAAGTAACACATGGAAAATGTACTGACATGAACGAACAG
TGCAATAGTTGGCAAAACAACGTCTCA
>Locus_255_Transcript_4/5_Confidence_0.538_Length_1426
CTGAATAGTCAGTTTTATACTATATGTTTTAGCTGAGTAGCAGGCAGGATCTCATTGAAG
CTACAGGTAAAGGCGTGGTATCTCATTACAATTACATGCTCTATTTATAGAACAGTAATA
CTAGTAATAATAAAAGAAGAAGGAAAAAGGATTGGTCAGGGAGAGCTTTGACCTCCCAAG
CGATCGAAGAGAGTAACAAGCTACTCTACCTACAACCAGAGAGGTCTCTATTACCACGAA
GCCGCCTCACGCCTCCTCAGCTACTTCCCCGCCGGCAGCCGGAGCCGCGCCGTGTCGATC
ACATGACGCTGCAGGAGTTGGGGTTCTCGTCGTCGAACAGGCGGTACGAGTCCTGGAGCG
GCGGCGGAGGCGGCGGCAACGGCGCGTGCGTCCCGGGCGGGCTGTAGTAGTCCTGGTAGT
AGGACTCCGGCGACGCGTGCGGGTACGGCATGTACAGGTACGACGGCGACCACTGCTGCA
TTGGCTGCCCCTGCTGCGAGTAGGCCTGCTGCTGCGTCATGTTCATCGAGGAGTAGGCCG
GCGGTTGTTGCTGCTGCATGGAGGAGTACGCCTGCTCCGGCTGCGGCGCGTAGTAGGACA
CGCTCTGTCTCGGCTGCGCCATGTTGTAGCTCATCACCGGCTGCGGCGCGTAGTACGGGC
TGTATTCCTGGGGCGCGTGCCGAGGCAGGGACCTGTCGACCGAAGCGGCGGCGGCGACTT
CCTTGGGCTTGCTTGGCTTCTTCTCCTTCGCCTCGCTCTCCTCATTGCCGGCCTCCTTCG
[truncated: 26,734,635 more chars]
