# Supplementary material for: Analysis and annotation of the hexaploid oat seed transcriptome
Source: BMC Genomics. 2013 Jul 11;14:471. doi: 10.1186/1471-2164-14-471 (PMC3720263; doi:10.1186/1471-2164-14-471)
Supplement: Additional file 13 — Excel spreadsheet containing homologous dnOST transcripts to sequences (reciprocal matches) of genes in the pathways of oat healthy compounds (avenanthramides, tocols (vitamin E), and β-glucans) downloaded from close relatives. [file 1471-2164-14-471-S13.xlsx]

## Sheet: Avenanthramides
Gene	Hit_id	Identity	Hsp_query_to	Hsp_hit_to	Hsp_evalue	Iteration_query_def		Iteration_query_def	Hit_id	Hit_def
HHT1	Locus_17720_Transcript_1/2_Confidence_1.000_Length_518	100	1326	228	4.44e-126	gi|32400290:131-1456 Avena sativa AsHHT1 mRNA for hydroxyanthranilate hydroxycinnamoyltransferase 1, complete cds		Locus_17720_Transcript_1/2_Confidence_1.000_Length_518	tr|Q7XXP3|Q7XXP3_AVESA	Hydroxyanthranilate hydroxycinnamoyltransferase 1 OS=Avena sativa GN=AsHHT1 PE=2 SV=1
HHT1	Locus_17720_Transcript_2/2_Confidence_1.000_Length_453	100	1326	228	4.44e-126	gi|32400290:131-1456 Avena sativa AsHHT1 mRNA for hydroxyanthranilate hydroxycinnamoyltransferase 1, complete cds		Locus_17720_Transcript_2/2_Confidence_1.000_Length_453	tr|Q7XXP3|Q7XXP3_AVESA	Hydroxyanthranilate hydroxycinnamoyltransferase 1 OS=Avena sativa GN=AsHHT1 PE=2 SV=1
HHT1	Locus_17683_Transcript_1/1_Confidence_1.000_Length_233	99.14	175	233	2.74e-124	gi|32400290:131-1456 Avena sativa AsHHT1 mRNA for hydroxyanthranilate hydroxycinnamoyltransferase 1, complete cds		Locus_17683_Transcript_1/1_Confidence_1.000_Length_233	tr|Q7XXP1|Q7XXP1_AVESA	Hydroxyanthranilate hydroxycinnamoyltransferase 3 OS=Avena sativa GN=AsHHT3 PE=2 SV=1
HHT1	Locus_14341_Transcript_1/1_Confidence_1.000_Length_801	80.03	971	801	2.63e-84	gi|32400290:131-1456 Avena sativa AsHHT1 mRNA for hydroxyanthranilate hydroxycinnamoyltransferase 1, complete cds		Locus_14341_Transcript_1/1_Confidence_1.000_Length_801	tr|F2DDS6|F2DDS6_HORVD	Predicted protein OS=Hordeum vulgare var. distichum PE=2 SV=1
HHT1	Locus_15223_Transcript_1/2_Confidence_1.000_Length_630	85.6	536	369	2.53e-81	gi|32400290:131-1456 Avena sativa AsHHT1 mRNA for hydroxyanthranilate hydroxycinnamoyltransferase 1, complete cds		Locus_15223_Transcript_1/2_Confidence_1.000_Length_630	tr|F2DDS6|F2DDS6_HORVD	Predicted protein OS=Hordeum vulgare var. distichum PE=2 SV=1
HHT1	Locus_15223_Transcript_2/2_Confidence_1.000_Length_630	85.6	536	369	2.53e-81	gi|32400290:131-1456 Avena sativa AsHHT1 mRNA for hydroxyanthranilate hydroxycinnamoyltransferase 1, complete cds		Locus_15223_Transcript_2/2_Confidence_1.000_Length_630	tr|F2DDS6|F2DDS6_HORVD	Predicted protein OS=Hordeum vulgare var. distichum PE=2 SV=1
HHT1	Locus_14952_Transcript_1/4_Confidence_0.556_Length_597	83.71	916	558	5.73e-73	gi|32400290:131-1456 Avena sativa AsHHT1 mRNA for hydroxyanthranilate hydroxycinnamoyltransferase 1, complete cds		Locus_14952_Transcript_1/4_Confidence_0.556_Length_597	tr|Q7XT73|Q7XT73_ORYSA	OSJNBa0029H02.19 protein OS=Oryza sativa GN=OSJNBa0029H02.19 PE=4 SV=3
HHT1	Locus_14952_Transcript_3/4_Confidence_0.667_Length_602	83.71	916	563	5.73e-73	gi|32400290:131-1456 Avena sativa AsHHT1 mRNA for hydroxyanthranilate hydroxycinnamoyltransferase 1, complete cds		Locus_14952_Transcript_3/4_Confidence_0.667_Length_602	tr|Q7XT73|Q7XT73_ORYSA	OSJNBa0029H02.19 protein OS=Oryza sativa GN=OSJNBa0029H02.19 PE=4 SV=3
HHT1	Locus_14952_Transcript_4/4_Confidence_0.667_Length_629	83.71	916	590	5.73e-73	gi|32400290:131-1456 Avena sativa AsHHT1 mRNA for hydroxyanthranilate hydroxycinnamoyltransferase 1, complete cds		Locus_14952_Transcript_4/4_Confidence_0.667_Length_629	tr|Q7XT73|Q7XT73_ORYSA	OSJNBa0029H02.19 protein OS=Oryza sativa GN=OSJNBa0029H02.19 PE=4 SV=3
HHT1	Locus_21591_Transcript_1/1_Confidence_1.000_Length_285	99.28	139	285	1.4e-70	gi|32400290:131-1456 Avena sativa AsHHT1 mRNA for hydroxyanthranilate hydroxycinnamoyltransferase 1, complete cds		Locus_21591_Transcript_1/1_Confidence_1.000_Length_285	tr|Q7XXP3|Q7XXP3_AVESA	Hydroxyanthranilate hydroxycinnamoyltransferase 1 OS=Avena sativa GN=AsHHT1 PE=2 SV=1
HHT1	Locus_10393_Transcript_1/1_Confidence_1.000_Length_402	95.56	1	141	2.93e-56	gi|32400290:131-1456 Avena sativa AsHHT1 mRNA for hydroxyanthranilate hydroxycinnamoyltransferase 1, complete cds		Locus_10393_Transcript_1/1_Confidence_1.000_Length_402	tr|Q7XXP2|Q7XXP2_AVESA	Hydroxyanthranilate hydroxycinnamoyltransferase 2 OS=Avena sativa GN=AsHHT2 PE=2 SV=1
HHT1	Locus_14509_Transcript_1/1_Confidence_1.000_Length_367	82.42	1262	357	1.74e-51	gi|32400290:131-1456 Avena sativa AsHHT1 mRNA for hydroxyanthranilate hydroxycinnamoyltransferase 1, complete cds		Locus_14509_Transcript_1/1_Confidence_1.000_Length_367	tr|Q7XT73|Q7XT73_ORYSA	OSJNBa0029H02.19 protein OS=Oryza sativa GN=OSJNBa0029H02.19 PE=4 SV=3
HHT1	Locus_2751_Transcript_1/1_Confidence_1.000_Length_351	83.28	916	312	2.72e-50	gi|32400290:131-1456 Avena sativa AsHHT1 mRNA for hydroxyanthranilate hydroxycinnamoyltransferase 1, complete cds		Locus_2751_Transcript_1/1_Confidence_1.000_Length_351	tr|C5YBJ0|C5YBJ0_SORBI	Putative uncharacterized protein Sb06g021640 OS=Sorghum bicolor GN=Sb06g021640 PE=4 SV=1
HHT1	Locus_14952_Transcript_2/4_Confidence_0.444_Length_344	87.33	1165	341	3.52e-34	gi|32400290:131-1456 Avena sativa AsHHT1 mRNA for hydroxyanthranilate hydroxycinnamoyltransferase 1, complete cds		Locus_14952_Transcript_2/4_Confidence_0.444_Length_344	tr|Q7XXP0|Q7XXP0_AVESA	Hydroxyanthranilate hydroxycinnamoyltransferase 4 (Fragment) OS=Avena sativa GN=AsHHT4 PE=2 SV=1
HHT1	Locus_26745_Transcript_1/1_Confidence_1.000_Length_222	87.5	37	180	1.15e-18	gi|32400290:131-1456 Avena sativa AsHHT1 mRNA for hydroxyanthranilate hydroxycinnamoyltransferase 1, complete cds		Locus_26745_Transcript_1/1_Confidence_1.000_Length_222	tr|F2DKX9|F2DKX9_HORVD	Predicted protein OS=Hordeum vulgare var. distichum PE=2 SV=1
HHT2	Locus_17720_Transcript_1/2_Confidence_1.000_Length_518	100	1323	228	4.43e-126	gi|32400292:154-1476 Avena sativa AsHHT2 mRNA for hydroxyanthranilate hydroxycinnamoyltransferase 2, complete cds		Locus_17720_Transcript_1/2_Confidence_1.000_Length_518	tr|Q7XXP3|Q7XXP3_AVESA	Hydroxyanthranilate hydroxycinnamoyltransferase 1 OS=Avena sativa GN=AsHHT1 PE=2 SV=1
HHT2	Locus_17720_Transcript_2/2_Confidence_1.000_Length_453	100	1323	228	4.43e-126	gi|32400292:154-1476 Avena sativa AsHHT2 mRNA for hydroxyanthranilate hydroxycinnamoyltransferase 2, complete cds		Locus_17720_Transcript_2/2_Confidence_1.000_Length_453	tr|Q7XXP3|Q7XXP3_AVESA	Hydroxyanthranilate hydroxycinnamoyltransferase 1 OS=Avena sativa GN=AsHHT1 PE=2 SV=1
HHT2	Locus_17683_Transcript_1/1_Confidence_1.000_Length_233	95.73	194	211	1.88e-94	gi|32400292:154-1476 Avena sativa AsHHT2 mRNA for hydroxyanthranilate hydroxycinnamoyltransferase 2, complete cds		Locus_17683_Transcript_1/1_Confidence_1.000_Length_233	tr|Q7XXP1|Q7XXP1_AVESA	Hydroxyanthranilate hydroxycinnamoyltransferase 3 OS=Avena sativa GN=AsHHT3 PE=2 SV=1
HHT2	Locus_10393_Transcript_1/1_Confidence_1.000_Length_402	100	1	141	3.27e-65	gi|32400292:154-1476 Avena sativa AsHHT2 mRNA for hydroxyanthranilate hydroxycinnamoyltransferase 2, complete cds		Locus_10393_Transcript_1/1_Confidence_1.000_Length_402	tr|Q7XXP2|Q7XXP2_AVESA	Hydroxyanthranilate hydroxycinnamoyltransferase 2 OS=Avena sativa GN=AsHHT2 PE=2 SV=1
HHT2	Locus_14952_Transcript_1/4_Confidence_0.556_Length_597	82.71	913	558	2.02e-63	gi|32400292:154-1476 Avena sativa AsHHT2 mRNA for hydroxyanthranilate hydroxycinnamoyltransferase 2, complete cds		Locus_14952_Transcript_1/4_Confidence_0.556_Length_597	tr|Q7XT73|Q7XT73_ORYSA	OSJNBa0029H02.19 protein OS=Oryza sativa GN=OSJNBa0029H02.19 PE=4 SV=3
HHT2	Locus_14952_Transcript_3/4_Confidence_0.667_Length_602	82.71	913	563	2.02e-63	gi|32400292:154-1476 Avena sativa AsHHT2 mRNA for hydroxyanthranilate hydroxycinnamoyltransferase 2, complete cds		Locus_14952_Transcript_3/4_Confidence_0.667_Length_602	tr|Q7XT73|Q7XT73_ORYSA	OSJNBa0029H02.19 protein OS=Oryza sativa GN=OSJNBa0029H02.19 PE=4 SV=3
HHT2	Locus_14952_Transcript_4/4_Confidence_0.667_Length_629	82.71	913	590	2.02e-63	gi|32400292:154-1476 Avena sativa AsHHT2 mRNA for hydroxyanthranilate hydroxycinnamoyltransferase 2, complete cds		Locus_14952_Transcript_4/4_Confidence_0.667_Length_629	tr|Q7XT73|Q7XT73_ORYSA	OSJNBa0029H02.19 protein OS=Oryza sativa GN=OSJNBa0029H02.19 PE=4 SV=3
HHT2	Locus_14341_Transcript_1/1_Confidence_1.000_Length_801	82.61	584	420	4.92e-61	gi|32400292:154-1476 Avena sativa AsHHT2 mRNA for hydroxyanthranilate hydroxycinnamoyltransferase 2, complete cds		Locus_14341_Transcript_1/1_Confidence_1.000_Length_801	tr|F2DDS6|F2DDS6_HORVD	Predicted protein OS=Hordeum vulgare var. distichum PE=2 SV=1
HHT2	Locus_15223_Transcript_1/2_Confidence_1.000_Length_630	82.1	584	420	2.92e-56	gi|32400292:154-1476 Avena sativa AsHHT2 mRNA for hydroxyanthranilate hydroxycinnamoyltransferase 2, complete cds		Locus_15223_Transcript_1/2_Confidence_1.000_Length_630	tr|F2DDS6|F2DDS6_HORVD	Predicted protein OS=Hordeum vulgare var. distichum PE=2 SV=1
HHT2	Locus_15223_Transcript_2/2_Confidence_1.000_Length_630	82.1	584	420	2.92e-56	gi|32400292:154-1476 Avena sativa AsHHT2 mRNA for hydroxyanthranilate hydroxycinnamoyltransferase 2, complete cds		Locus_15223_Transcript_2/2_Confidence_1.000_Length_630	tr|F2DDS6|F2DDS6_HORVD	Predicted protein OS=Hordeum vulgare var. distichum PE=2 SV=1
HHT2	Locus_21591_Transcript_1/1_Confidence_1.000_Length_285	96.03	126	272	2.82e-53	gi|32400292:154-1476 Avena sativa AsHHT2 mRNA for hydroxyanthranilate hydroxycinnamoyltransferase 2, complete cds		Locus_21591_Transcript_1/1_Confidence_1.000_Length_285	tr|Q7XXP3|Q7XXP3_AVESA	Hydroxyanthranilate hydroxycinnamoyltransferase 1 OS=Avena sativa GN=AsHHT1 PE=2 SV=1
HHT2	Locus_2751_Transcript_1/1_Confidence_1.000_Length_351	82.95	913	312	6.62e-48	gi|32400292:154-1476 Avena sativa AsHHT2 mRNA for hydroxyanthranilate hydroxycinnamoyltransferase 2, complete cds		Locus_2751_Transcript_1/1_Confidence_1.000_Length_351	tr|C5YBJ0|C5YBJ0_SORBI	Putative uncharacterized protein Sb06g021640 OS=Sorghum bicolor GN=Sb06g021640 PE=4 SV=1
HHT2	Locus_14509_Transcript_1/1_Confidence_1.000_Length_367	81.84	1259	357	1.03e-46	gi|32400292:154-1476 Avena sativa AsHHT2 mRNA for hydroxyanthranilate hydroxycinnamoyltransferase 2, complete cds		Locus_14509_Transcript_1/1_Confidence_1.000_Length_367	tr|Q7XT73|Q7XT73_ORYSA	OSJNBa0029H02.19 protein OS=Oryza sativa GN=OSJNBa0029H02.19 PE=4 SV=3
HHT2	Locus_14952_Transcript_2/4_Confidence_0.444_Length_344	87.33	1162	341	3.51e-34	gi|32400292:154-1476 Avena sativa AsHHT2 mRNA for hydroxyanthranilate hydroxycinnamoyltransferase 2, complete cds		Locus_14952_Transcript_2/4_Confidence_0.444_Length_344	tr|Q7XXP0|Q7XXP0_AVESA	Hydroxyanthranilate hydroxycinnamoyltransferase 4 (Fragment) OS=Avena sativa GN=AsHHT4 PE=2 SV=1
HHT2	Locus_26745_Transcript_1/1_Confidence_1.000_Length_222	88.89	37	180	7.37e-20	gi|32400292:154-1476 Avena sativa AsHHT2 mRNA for hydroxyanthranilate hydroxycinnamoyltransferase 2, complete cds		Locus_26745_Transcript_1/1_Confidence_1.000_Length_222	tr|F2DKX9|F2DKX9_HORVD	Predicted protein OS=Hordeum vulgare var. distichum PE=2 SV=1
HHT3	Locus_17683_Transcript_1/1_Confidence_1.000_Length_233	99.57	172	233	1.12e-126	gi|32400294:7-1329 Avena sativa AsHHT3 mRNA for hydroxyanthranilate hydroxycinnamoyltransferase 3, complete cds		Locus_17683_Transcript_1/1_Confidence_1.000_Length_233	tr|Q7XXP1|Q7XXP1_AVESA	Hydroxyanthranilate hydroxycinnamoyltransferase 3 OS=Avena sativa GN=AsHHT3 PE=2 SV=1
HHT3	Locus_17720_Transcript_1/2_Confidence_1.000_Length_518	99.56	1323	228	1.08e-123	gi|32400294:7-1329 Avena sativa AsHHT3 mRNA for hydroxyanthranilate hydroxycinnamoyltransferase 3, complete cds		Locus_17720_Transcript_1/2_Confidence_1.000_Length_518	tr|Q7XXP3|Q7XXP3_AVESA	Hydroxyanthranilate hydroxycinnamoyltransferase 1 OS=Avena sativa GN=AsHHT1 PE=2 SV=1
HHT3	Locus_17720_Transcript_2/2_Confidence_1.000_Length_453	99.56	1323	228	1.08e-123	gi|32400294:7-1329 Avena sativa AsHHT3 mRNA for hydroxyanthranilate hydroxycinnamoyltransferase 3, complete cds		Locus_17720_Transcript_2/2_Confidence_1.000_Length_453	tr|Q7XXP3|Q7XXP3_AVESA	Hydroxyanthranilate hydroxycinnamoyltransferase 1 OS=Avena sativa GN=AsHHT1 PE=2 SV=1
HHT3	Locus_14341_Transcript_1/1_Confidence_1.000_Length_801	80.65	968	801	3.05e-96	gi|32400294:7-1329 Avena sativa AsHHT3 mRNA for hydroxyanthranilate hydroxycinnamoyltransferase 3, complete cds		Locus_14341_Transcript_1/1_Confidence_1.000_Length_801	tr|F2DDS6|F2DDS6_HORVD	Predicted protein OS=Hordeum vulgare var. distichum PE=2 SV=1
HHT3	Locus_15223_Transcript_1/2_Confidence_1.000_Length_630	85.19	584	420	2.83e-90	gi|32400294:7-1329 Avena sativa AsHHT3 mRNA for hydroxyanthranilate hydroxycinnamoyltransferase 3, complete cds		Locus_15223_Transcript_1/2_Confidence_1.000_Length_630	tr|F2DDS6|F2DDS6_HORVD	Predicted protein OS=Hordeum vulgare var. distichum PE=2 SV=1
HHT3	Locus_15223_Transcript_2/2_Confidence_1.000_Length_630	85.19	584	420	2.83e-90	gi|32400294:7-1329 Avena sativa AsHHT3 mRNA for hydroxyanthranilate hydroxycinnamoyltransferase 3, complete cds		Locus_15223_Transcript_2/2_Confidence_1.000_Length_630	tr|F2DDS6|F2DDS6_HORVD	Predicted protein OS=Hordeum vulgare var. distichum PE=2 SV=1
HHT3	Locus_14952_Transcript_1/4_Confidence_0.556_Length_597	84.08	910	561	3.8e-77	gi|32400294:7-1329 Avena sativa AsHHT3 mRNA for hydroxyanthranilate hydroxycinnamoyltransferase 3, complete cds		Locus_14952_Transcript_1/4_Confidence_0.556_Length_597	tr|Q7XT73|Q7XT73_ORYSA	OSJNBa0029H02.19 protein OS=Oryza sativa GN=OSJNBa0029H02.19 PE=4 SV=3
HHT3	Locus_14952_Transcript_3/4_Confidence_0.667_Length_602	84.08	910	566	3.8e-77	gi|32400294:7-1329 Avena sativa AsHHT3 mRNA for hydroxyanthranilate hydroxycinnamoyltransferase 3, complete cds		Locus_14952_Transcript_3/4_Confidence_0.667_Length_602	tr|Q7XT73|Q7XT73_ORYSA	OSJNBa0029H02.19 protein OS=Oryza sativa GN=OSJNBa0029H02.19 PE=4 SV=3
HHT3	Locus_14952_Transcript_4/4_Confidence_0.667_Length_629	84.08	910	593	3.8e-77	gi|32400294:7-1329 Avena sativa AsHHT3 mRNA for hydroxyanthranilate hydroxycinnamoyltransferase 3, complete cds		Locus_14952_Transcript_4/4_Confidence_0.667_Length_629	tr|Q7XT73|Q7XT73_ORYSA	OSJNBa0029H02.19 protein OS=Oryza sativa GN=OSJNBa0029H02.19 PE=4 SV=3
HHT3	Locus_21591_Transcript_1/1_Confidence_1.000_Length_285	100	139	285	5.72e-73	gi|32400294:7-1329 Avena sativa AsHHT3 mRNA for hydroxyanthranilate hydroxycinnamoyltransferase 3, complete cds		Locus_21591_Transcript_1/1_Confidence_1.000_Length_285	tr|Q7XXP3|Q7XXP3_AVESA	Hydroxyanthranilate hydroxycinnamoyltransferase 1 OS=Avena sativa GN=AsHHT1 PE=2 SV=1
HHT3	Locus_10393_Transcript_1/1_Confidence_1.000_Length_402	96.3	1	141	1.2e-58	gi|32400294:7-1329 Avena sativa AsHHT3 mRNA for hydroxyanthranilate hydroxycinnamoyltransferase 3, complete cds		Locus_10393_Transcript_1/1_Confidence_1.000_Length_402	tr|Q7XXP2|Q7XXP2_AVESA	Hydroxyanthranilate hydroxycinnamoyltransferase 2 OS=Avena sativa GN=AsHHT2 PE=2 SV=1
HHT3	Locus_14509_Transcript_1/1_Confidence_1.000_Length_367	82.86	1259	357	1.16e-55	gi|32400294:7-1329 Avena sativa AsHHT3 mRNA for hydroxyanthranilate hydroxycinnamoyltransferase 3, complete cds		Locus_14509_Transcript_1/1_Confidence_1.000_Length_367	tr|Q7XT73|Q7XT73_ORYSA	OSJNBa0029H02.19 protein OS=Oryza sativa GN=OSJNBa0029H02.19 PE=4 SV=3
HHT3	Locus_2751_Transcript_1/1_Confidence_1.000_Length_351	83.49	910	315	7.13e-54	gi|32400294:7-1329 Avena sativa AsHHT3 mRNA for hydroxyanthranilate hydroxycinnamoyltransferase 3, complete cds		Locus_2751_Transcript_1/1_Confidence_1.000_Length_351	tr|C5YBJ0|C5YBJ0_SORBI	Putative uncharacterized protein Sb06g021640 OS=Sorghum bicolor GN=Sb06g021640 PE=4 SV=1
HHT3	Locus_14952_Transcript_2/4_Confidence_0.444_Length_344	88	1162	341	1.44e-36	gi|32400294:7-1329 Avena sativa AsHHT3 mRNA for hydroxyanthranilate hydroxycinnamoyltransferase 3, complete cds		Locus_14952_Transcript_2/4_Confidence_0.444_Length_344	tr|Q7XXP0|Q7XXP0_AVESA	Hydroxyanthranilate hydroxycinnamoyltransferase 4 (Fragment) OS=Avena sativa GN=AsHHT4 PE=2 SV=1
HHT3	Locus_26745_Transcript_1/1_Confidence_1.000_Length_222	88.54	37	180	4.72e-21	gi|32400294:7-1329 Avena sativa AsHHT3 mRNA for hydroxyanthranilate hydroxycinnamoyltransferase 3, complete cds		Locus_26745_Transcript_1/1_Confidence_1.000_Length_222	tr|F2DKX9|F2DKX9_HORVD	Predicted protein OS=Hordeum vulgare var. distichum PE=2 SV=1
HHT4	Locus_14341_Transcript_1/1_Confidence_1.000_Length_801	99.28	555	801	0	gi|32400296:1-910 Avena sativa AsHHT4 mRNA for hydroxyanthranilate hydroxycinnamoyltransferase 4, partial cds		Locus_14341_Transcript_1/1_Confidence_1.000_Length_801	tr|F2DDS6|F2DDS6_HORVD	Predicted protein OS=Hordeum vulgare var. distichum PE=2 SV=1
HHT4	Locus_14952_Transcript_1/4_Confidence_0.556_Length_597	99.11	464	597	0	gi|32400296:1-910 Avena sativa AsHHT4 mRNA for hydroxyanthranilate hydroxycinnamoyltransferase 4, partial cds		Locus_14952_Transcript_1/4_Confidence_0.556_Length_597	tr|Q7XT73|Q7XT73_ORYSA	OSJNBa0029H02.19 protein OS=Oryza sativa GN=OSJNBa0029H02.19 PE=4 SV=3
HHT4	Locus_14952_Transcript_3/4_Confidence_0.667_Length_602	99.11	464	602	0	gi|32400296:1-910 Avena sativa AsHHT4 mRNA for hydroxyanthranilate hydroxycinnamoyltransferase 4, partial cds		Locus_14952_Transcript_3/4_Confidence_0.667_Length_602	tr|Q7XT73|Q7XT73_ORYSA	OSJNBa0029H02.19 protein OS=Oryza sativa GN=OSJNBa0029H02.19 PE=4 SV=3
HHT4	Locus_14952_Transcript_4/4_Confidence_0.667_Length_629	99.11	464	629	0	gi|32400296:1-910 Avena sativa AsHHT4 mRNA for hydroxyanthranilate hydroxycinnamoyltransferase 4, partial cds		Locus_14952_Transcript_4/4_Confidence_0.667_Length_629	tr|Q7XT73|Q7XT73_ORYSA	OSJNBa0029H02.19 protein OS=Oryza sativa GN=OSJNBa0029H02.19 PE=4 SV=3
HHT4	Locus_15223_Transcript_1/2_Confidence_1.000_Length_630	96.11	387	630	0	gi|32400296:1-910 Avena sativa AsHHT4 mRNA for hydroxyanthranilate hydroxycinnamoyltransferase 4, partial cds		Locus_15223_Transcript_1/2_Confidence_1.000_Length_630	tr|F2DDS6|F2DDS6_HORVD	Predicted protein OS=Hordeum vulgare var. distichum PE=2 SV=1
HHT4	Locus_15223_Transcript_2/2_Confidence_1.000_Length_630	95.34	387	630	1.45e-177	gi|32400296:1-910 Avena sativa AsHHT4 mRNA for hydroxyanthranilate hydroxycinnamoyltransferase 4, partial cds		Locus_15223_Transcript_2/2_Confidence_1.000_Length_630	tr|F2DDS6|F2DDS6_HORVD	Predicted protein OS=Hordeum vulgare var. distichum PE=2 SV=1
HHT4	Locus_14509_Transcript_1/1_Confidence_1.000_Length_367	95.64	856	367	3.28e-169	gi|32400296:1-910 Avena sativa AsHHT4 mRNA for hydroxyanthranilate hydroxycinnamoyltransferase 4, partial cds		Locus_14509_Transcript_1/1_Confidence_1.000_Length_367	tr|Q7XT73|Q7XT73_ORYSA	OSJNBa0029H02.19 protein OS=Oryza sativa GN=OSJNBa0029H02.19 PE=4 SV=3
HHT4	Locus_2751_Transcript_1/1_Confidence_1.000_Length_351	95.73	464	351	1.16e-159	gi|32400296:1-910 Avena sativa AsHHT4 mRNA for hydroxyanthranilate hydroxycinnamoyltransferase 4, partial cds		Locus_2751_Transcript_1/1_Confidence_1.000_Length_351	tr|C5YBJ0|C5YBJ0_SORBI	Putative uncharacterized protein Sb06g021640 OS=Sorghum bicolor GN=Sb06g021640 PE=4 SV=1
HHT4	Locus_12518_Transcript_1/1_Confidence_1.000_Length_237	94.94	555	237	8.55e-99	gi|32400296:1-910 Avena sativa AsHHT4 mRNA for hydroxyanthranilate hydroxycinnamoyltransferase 4, partial cds		Locus_12518_Transcript_1/1_Confidence_1.000_Length_237	tr|Q7XT73|Q7XT73_ORYSA	OSJNBa0029H02.19 protein OS=Oryza sativa GN=OSJNBa0029H02.19 PE=4 SV=3
HHT4	Locus_25525_Transcript_1/1_Confidence_1.000_Length_237	94.94	555	237	8.55e-99	gi|32400296:1-910 Avena sativa AsHHT4 mRNA for hydroxyanthranilate hydroxycinnamoyltransferase 4, partial cds		Locus_25525_Transcript_1/1_Confidence_1.000_Length_237	tr|Q7XT73|Q7XT73_ORYSA	OSJNBa0029H02.19 protein OS=Oryza sativa GN=OSJNBa0029H02.19 PE=4 SV=3
HHT4	Locus_14952_Transcript_2/4_Confidence_0.444_Length_344	98.18	746	344	1.73e-81	gi|32400296:1-910 Avena sativa AsHHT4 mRNA for hydroxyanthranilate hydroxycinnamoyltransferase 4, partial cds		Locus_14952_Transcript_2/4_Confidence_0.444_Length_344	tr|Q7XXP0|Q7XXP0_AVESA	Hydroxyanthranilate hydroxycinnamoyltransferase 4 (Fragment) OS=Avena sativa GN=AsHHT4 PE=2 SV=1
HHT4	Locus_17720_Transcript_1/2_Confidence_1.000_Length_518	88.43	898	216	2.08e-59	gi|32400296:1-910 Avena sativa AsHHT4 mRNA for hydroxyanthranilate hydroxycinnamoyltransferase 4, partial cds		Locus_17720_Transcript_1/2_Confidence_1.000_Length_518	tr|Q7XXP3|Q7XXP3_AVESA	Hydroxyanthranilate hydroxycinnamoyltransferase 1 OS=Avena sativa GN=AsHHT1 PE=2 SV=1
HHT4	Locus_17720_Transcript_2/2_Confidence_1.000_Length_453	88.43	898	216	2.08e-59	gi|32400296:1-910 Avena sativa AsHHT4 mRNA for hydroxyanthranilate hydroxycinnamoyltransferase 4, partial cds		Locus_17720_Transcript_2/2_Confidence_1.000_Length_453	tr|Q7XXP3|Q7XXP3_AVESA	Hydroxyanthranilate hydroxycinnamoyltransferase 1 OS=Avena sativa GN=AsHHT1 PE=2 SV=1
CCoA3H	Locus_4928_Transcript_1/3_Confidence_0.778_Length_1270	90.1	352	1270	0	Bradi2g21300.1 CDS p-coumarate 3-hydroxylase		Locus_4928_Transcript_1/3_Confidence_0.778_Length_1270	tr|Q70EV9|Q70EV9_WHEAT	Cytochrome P450 OS=Triticum aestivum GN=CYP98A11 PE=2 SV=1
CCoA3H	Locus_4928_Transcript_2/3_Confidence_0.778_Length_1270	90.19	352	1270	0	Bradi2g21300.1 CDS p-coumarate 3-hydroxylase		Locus_4928_Transcript_2/3_Confidence_0.778_Length_1270	tr|Q70EV9|Q70EV9_WHEAT	Cytochrome P450 OS=Triticum aestivum GN=CYP98A11 PE=2 SV=1
CCoA3H	Locus_4928_Transcript_3/3_Confidence_0.778_Length_1270	90.1	352	1270	0	Bradi2g21300.1 CDS p-coumarate 3-hydroxylase		Locus_4928_Transcript_3/3_Confidence_0.778_Length_1270	tr|Q70EV9|Q70EV9_WHEAT	Cytochrome P450 OS=Triticum aestivum GN=CYP98A11 PE=2 SV=1
CCoA3H	Locus_2508_Transcript_1/1_Confidence_1.000_Length_449	91.81	1182	449	3.32e-127	Bradi2g21300.1 CDS p-coumarate 3-hydroxylase		Locus_2508_Transcript_1/1_Confidence_1.000_Length_449	tr|C5Z0A1|C5Z0A1_SORBI	Putative uncharacterized protein Sb09g024210 OS=Sorghum bicolor GN=Sb09g024210 PE=3 SV=1
CCOAoMT	Locus_6305_Transcript_1/5_Confidence_0.538_Length_791	97.47	1	594	0	gi|32400288:1-395 Avena sativa AsCCOAOMT mRNA for caffeoyl-CoA 3-O-methyltransferase, partial cds		Locus_6305_Transcript_1/5_Confidence_0.538_Length_791	tr|F2E2W5|F2E2W5_HORVD	Predicted protein OS=Hordeum vulgare var. distichum PE=2 SV=1
CCOAoMT	Locus_6305_Transcript_2/5_Confidence_0.615_Length_819	97.97	1	622	0	gi|32400288:1-395 Avena sativa AsCCOAOMT mRNA for caffeoyl-CoA 3-O-methyltransferase, partial cds		Locus_6305_Transcript_2/5_Confidence_0.615_Length_819	tr|F2E2W5|F2E2W5_HORVD	Predicted protein OS=Hordeum vulgare var. distichum PE=2 SV=1
CCOAoMT	Locus_6305_Transcript_3/5_Confidence_0.385_Length_647	97.72	1	617	0	gi|32400288:1-395 Avena sativa AsCCOAOMT mRNA for caffeoyl-CoA 3-O-methyltransferase, partial cds		Locus_6305_Transcript_3/5_Confidence_0.385_Length_647	tr|F2E2W5|F2E2W5_HORVD	Predicted protein OS=Hordeum vulgare var. distichum PE=2 SV=1
CCOAoMT	Locus_6305_Transcript_4/5_Confidence_0.462_Length_647	99.75	1	617	0	gi|32400288:1-395 Avena sativa AsCCOAOMT mRNA for caffeoyl-CoA 3-O-methyltransferase, partial cds		Locus_6305_Transcript_4/5_Confidence_0.462_Length_647	tr|F2E2W5|F2E2W5_HORVD	Predicted protein OS=Hordeum vulgare var. distichum PE=2 SV=1
CCOAoMT	Locus_6305_Transcript_5/5_Confidence_0.615_Length_814	97.72	1	617	0	gi|32400288:1-395 Avena sativa AsCCOAOMT mRNA for caffeoyl-CoA 3-O-methyltransferase, partial cds		Locus_6305_Transcript_5/5_Confidence_0.615_Length_814	tr|F2E2W5|F2E2W5_HORVD	Predicted protein OS=Hordeum vulgare var. distichum PE=2 SV=1
CCOAoMT	Locus_2796_Transcript_2/2_Confidence_1.000_Length_624	84.94	186	612	1.39e-115	gi|32352133:48-806 Oryza sativa Japonica Group mRNA for caffeoyl-CoA 3-O-methyltransferase, complete cds, clone: 12FPR057		Locus_2796_Transcript_2/2_Confidence_1.000_Length_624	tr|F2D5L5|F2D5L5_HORVD	Predicted protein OS=Hordeum vulgare var. distichum PE=2 SV=1
CCOAoMT	Locus_2796_Transcript_1/2_Confidence_1.000_Length_624	84.39	186	612	1.34e-112	gi|32352133:48-806 Oryza sativa Japonica Group mRNA for caffeoyl-CoA 3-O-methyltransferase, complete cds, clone: 12FPR057		Locus_2796_Transcript_1/2_Confidence_1.000_Length_624	tr|F2D5L5|F2D5L5_HORVD	Predicted protein OS=Hordeum vulgare var. distichum PE=2 SV=1
CCOAoMT	Locus_19396_Transcript_2/2_Confidence_1.000_Length_567	100	79	567	1.06e-37	gi|32400288:1-395 Avena sativa AsCCOAOMT mRNA for caffeoyl-CoA 3-O-methyltransferase, partial cds		Locus_19396_Transcript_2/2_Confidence_1.000_Length_567	tr|A9X9L7|A9X9L7_BAMOL	Caffeoyl-CoA O-methyltransferase OS=Bambusa oldhamii GN=CCoAOMT1 PE=2 SV=1
CCOAoMT	Locus_5555_Transcript_1/1_Confidence_1.000_Length_782	90.36	484	439	1.06e-20	gi|32352133:48-806 Oryza sativa Japonica Group mRNA for caffeoyl-CoA 3-O-methyltransferase, complete cds, clone: 12FPR057		Locus_5555_Transcript_1/1_Confidence_1.000_Length_782	tr|Q75RZ2|Q75RZ2_WHEAT	Putative caffeoyl CoA O-methyltransferase (Fragment) OS=Triticum aestivum GN=CCoAMT PE=2 SV=1
CCOAoMT	Locus_3812_Transcript_1/1_Confidence_1.000_Length_617	84.87	484	440	2.58e-18	gi|32352133:48-806 Oryza sativa Japonica Group mRNA for caffeoyl-CoA 3-O-methyltransferase, complete cds, clone: 12FPR057		Locus_3812_Transcript_1/1_Confidence_1.000_Length_617	tr|F2E2Z7|F2E2Z7_HORVD	Predicted protein OS=Hordeum vulgare var. distichum PE=2 SV=1
CCOAoMT	Locus_8594_Transcript_1/1_Confidence_1.000_Length_1016	92.19	22	551	8.14e-17	gi|32400288:1-395 Avena sativa AsCCOAOMT mRNA for caffeoyl-CoA 3-O-methyltransferase, partial cds		Locus_8594_Transcript_1/1_Confidence_1.000_Length_1016	tr|F2DW39|F2DW39_HORVD	Predicted protein (Fragment) OS=Hordeum vulgare var. distichum PE=2 SV=1
CCOAoMT	Locus_6310_Transcript_1/1_Confidence_1.000_Length_735	84.03	484	558	6.3e-16	gi|32352133:48-806 Oryza sativa Japonica Group mRNA for caffeoyl-CoA 3-O-methyltransferase, complete cds, clone: 12FPR057		Locus_6310_Transcript_1/1_Confidence_1.000_Length_735	tr|F2E2Z7|F2E2Z7_HORVD	Predicted protein OS=Hordeum vulgare var. distichum PE=2 SV=1
CCOAoMT	Locus_8594_Transcript_1/1_Confidence_1.000_Length_1016	84.21	487	450	2.49e-15	gi|32352133:48-806 Oryza sativa Japonica Group mRNA for caffeoyl-CoA 3-O-methyltransferase, complete cds, clone: 12FPR057		Locus_8594_Transcript_1/1_Confidence_1.000_Length_1016	tr|F2DW39|F2DW39_HORVD	Predicted protein (Fragment) OS=Hordeum vulgare var. distichum PE=2 SV=1
CCOAoMT	Locus_2796_Transcript_1/2_Confidence_1.000_Length_624	95.74	20	423	7.84e-14	gi|32400288:1-395 Avena sativa AsCCOAOMT mRNA for caffeoyl-CoA 3-O-methyltransferase, partial cds		Locus_2796_Transcript_1/2_Confidence_1.000_Length_624	tr|F2D5L5|F2D5L5_HORVD	Predicted protein OS=Hordeum vulgare var. distichum PE=2 SV=1
CCOAoMT	Locus_2796_Transcript_2/2_Confidence_1.000_Length_624	95.74	20	423	7.84e-14	gi|32400288:1-395 Avena sativa AsCCOAOMT mRNA for caffeoyl-CoA 3-O-methyltransferase, partial cds		Locus_2796_Transcript_2/2_Confidence_1.000_Length_624	tr|F2D5L5|F2D5L5_HORVD	Predicted protein OS=Hordeum vulgare var. distichum PE=2 SV=1
CCOAOMT2	Locus_21741_Transcript_1/1_Confidence_1.000_Length_210	92.96	146	193	2.25e-51	gi|226529388:356-799 Zea mays caffeoyl-CoA O-methyltransferase 2 (CCOAOMT2), mRNA		Locus_21741_Transcript_1/1_Confidence_1.000_Length_210	tr|Q9XJ19|Q9XJ19_ORYSJ	Caffeoyl-CoA O-methyltransferase OS=Oryza sativa subsp. japonica GN=P0680A03.3 PE=4 SV=1
CCOAOMT2	Locus_19396_Transcript_2/2_Confidence_1.000_Length_567	94.49	272	435	1.39e-49	gi|226529388:356-799 Zea mays caffeoyl-CoA O-methyltransferase 2 (CCOAOMT2), mRNA		Locus_19396_Transcript_2/2_Confidence_1.000_Length_567	tr|A9X9L7|A9X9L7_BAMOL	Caffeoyl-CoA O-methyltransferase OS=Bambusa oldhamii GN=CCoAOMT1 PE=2 SV=1
CCOAOMT2	Locus_6305_Transcript_1/5_Confidence_0.538_Length_791	94.49	146	774	1.39e-49	gi|226529388:356-799 Zea mays caffeoyl-CoA O-methyltransferase 2 (CCOAOMT2), mRNA		Locus_6305_Transcript_1/5_Confidence_0.538_Length_791	tr|F2E2W5|F2E2W5_HORVD	Predicted protein OS=Hordeum vulgare var. distichum PE=2 SV=1
CCOAOMT2	Locus_6305_Transcript_2/5_Confidence_0.615_Length_819	94.49	146	802	1.39e-49	gi|226529388:356-799 Zea mays caffeoyl-CoA O-methyltransferase 2 (CCOAOMT2), mRNA		Locus_6305_Transcript_2/5_Confidence_0.615_Length_819	tr|F2E2W5|F2E2W5_HORVD	Predicted protein OS=Hordeum vulgare var. distichum PE=2 SV=1
CCOAOMT2	Locus_6305_Transcript_5/5_Confidence_0.615_Length_814	94.49	146	797	1.39e-49	gi|226529388:356-799 Zea mays caffeoyl-CoA O-methyltransferase 2 (CCOAOMT2), mRNA		Locus_6305_Transcript_5/5_Confidence_0.615_Length_814	tr|F2E2W5|F2E2W5_HORVD	Predicted protein OS=Hordeum vulgare var. distichum PE=2 SV=1
CCOAOMT2	Locus_19396_Transcript_1/2_Confidence_1.000_Length_399	94.51	236	399	7.1e-33	gi|226529388:356-799 Zea mays caffeoyl-CoA O-methyltransferase 2 (CCOAOMT2), mRNA		Locus_19396_Transcript_1/2_Confidence_1.000_Length_399	tr|A2Y9Q8|A2Y9Q8_ORYSI	Putative uncharacterized protein OS=Oryza sativa subsp. indica GN=OsI_21809 PE=4 SV=1
CCOAOMT2	Locus_14465_Transcript_1/1_Confidence_1.000_Length_374	83.84	197	137	2.16e-11	gi|226529388:356-799 Zea mays caffeoyl-CoA O-methyltransferase 2 (CCOAOMT2), mRNA		Locus_14465_Transcript_1/1_Confidence_1.000_Length_374	tr|B8BC40|B8BC40_ORYSI	Putative uncharacterized protein OS=Oryza sativa subsp. indica GN=OsI_29751 PE=4 SV=1

## Sheet: Tocols
Gene	Hit_id	Identity	Hsp_query_to	Hsp_hit_to	Hsp_evalue	Iteration_query_def		Iteration_query_def	Hit_id	Hit_def
GGR	Locus_7739_Transcript_1/6_Confidence_0.571_Length_1693	94.3	1375	881	0	Brachy GGR Bradi3g59430		Locus_7739_Transcript_1/6_Confidence_0.571_Length_1693	tr|Q45FE7|Q45FE7_WHEAT	Geranylgeranyl hydrogenase OS=Triticum aestivum PE=2 SV=2
GGR	Locus_7739_Transcript_1/6_Confidence_0.571_Length_1693	93.84	2064	1319	0	MAize GGR GRMZM2G105644		Locus_7739_Transcript_1/6_Confidence_0.571_Length_1693	tr|Q45FE7|Q45FE7_WHEAT	Geranylgeranyl hydrogenase OS=Triticum aestivum PE=2 SV=2
GGR	Locus_7739_Transcript_1/6_Confidence_0.571_Length_1693	94.29	2170	1319	0	Sorghum GGR Sb04g028050		Locus_7739_Transcript_1/6_Confidence_0.571_Length_1693	tr|Q45FE7|Q45FE7_WHEAT	Geranylgeranyl hydrogenase OS=Triticum aestivum PE=2 SV=2
GGR	Locus_7739_Transcript_1/6_Confidence_0.571_Length_1693	93.29	1688	871	0	Rice GGR Os02g51080		Locus_7739_Transcript_1/6_Confidence_0.571_Length_1693	tr|Q45FE7|Q45FE7_WHEAT	Geranylgeranyl hydrogenase OS=Triticum aestivum PE=2 SV=2
GGR	Locus_7739_Transcript_1/6_Confidence_0.571_Length_1693	96.23	1487	1321	0	Triticum GGR gi 288904217 gb DQ139268.2 Triticum aestivum geranylgeranyl hydrogenase mRNA, complete cds		Locus_7739_Transcript_1/6_Confidence_0.571_Length_1693	tr|Q45FE7|Q45FE7_WHEAT	Geranylgeranyl hydrogenase OS=Triticum aestivum PE=2 SV=2
GGR	Locus_7739_Transcript_2/6_Confidence_0.643_Length_1449	95.18	1375	637	0	Brachy GGR Bradi3g59430		Locus_7739_Transcript_2/6_Confidence_0.643_Length_1449	tr|Q45FE7|Q45FE7_WHEAT	Geranylgeranyl hydrogenase OS=Triticum aestivum PE=2 SV=2
GGR	Locus_7739_Transcript_2/6_Confidence_0.643_Length_1449	93.5	1494	627	0	MAize GGR GRMZM2G105644		Locus_7739_Transcript_2/6_Confidence_0.643_Length_1449	tr|Q45FE7|Q45FE7_WHEAT	Geranylgeranyl hydrogenase OS=Triticum aestivum PE=2 SV=2
GGR	Locus_7739_Transcript_2/6_Confidence_0.643_Length_1449	94.17	1626	627	0	Sorghum GGR Sb04g028050		Locus_7739_Transcript_2/6_Confidence_0.643_Length_1449	tr|Q45FE7|Q45FE7_WHEAT	Geranylgeranyl hydrogenase OS=Triticum aestivum PE=2 SV=2
GGR	Locus_7739_Transcript_2/6_Confidence_0.643_Length_1449	93.29	1688	627	0	Rice GGR Os02g51080		Locus_7739_Transcript_2/6_Confidence_0.643_Length_1449	tr|Q45FE7|Q45FE7_WHEAT	Geranylgeranyl hydrogenase OS=Triticum aestivum PE=2 SV=2
GGR	Locus_7739_Transcript_2/6_Confidence_0.643_Length_1449	96.29	1487	1077	0	Triticum GGR gi 288904217 gb DQ139268.2 Triticum aestivum geranylgeranyl hydrogenase mRNA, complete cds		Locus_7739_Transcript_2/6_Confidence_0.643_Length_1449	tr|Q45FE7|Q45FE7_WHEAT	Geranylgeranyl hydrogenase OS=Triticum aestivum PE=2 SV=2
GGR	Locus_7739_Transcript_3/6_Confidence_0.643_Length_1693	94.96	1375	881	0	Brachy GGR Bradi3g59430		Locus_7739_Transcript_3/6_Confidence_0.643_Length_1693	tr|Q45FE7|Q45FE7_WHEAT	Geranylgeranyl hydrogenase OS=Triticum aestivum PE=2 SV=2
GGR	Locus_7739_Transcript_3/6_Confidence_0.643_Length_1693	94.29	2064	1319	0	MAize GGR GRMZM2G105644		Locus_7739_Transcript_3/6_Confidence_0.643_Length_1693	tr|Q45FE7|Q45FE7_WHEAT	Geranylgeranyl hydrogenase OS=Triticum aestivum PE=2 SV=2
GGR	Locus_7739_Transcript_3/6_Confidence_0.643_Length_1693	94.52	2170	1319	0	Sorghum GGR Sb04g028050		Locus_7739_Transcript_3/6_Confidence_0.643_Length_1693	tr|Q45FE7|Q45FE7_WHEAT	Geranylgeranyl hydrogenase OS=Triticum aestivum PE=2 SV=2
GGR	Locus_7739_Transcript_3/6_Confidence_0.643_Length_1693	93.51	1688	871	0	Rice GGR Os02g51080		Locus_7739_Transcript_3/6_Confidence_0.643_Length_1693	tr|Q45FE7|Q45FE7_WHEAT	Geranylgeranyl hydrogenase OS=Triticum aestivum PE=2 SV=2
GGR	Locus_7739_Transcript_3/6_Confidence_0.643_Length_1693	96.65	1487	1321	0	Triticum GGR gi 288904217 gb DQ139268.2 Triticum aestivum geranylgeranyl hydrogenase mRNA, complete cds		Locus_7739_Transcript_3/6_Confidence_0.643_Length_1693	tr|Q45FE7|Q45FE7_WHEAT	Geranylgeranyl hydrogenase OS=Triticum aestivum PE=2 SV=2
GGR	Locus_7739_Transcript_4/6_Confidence_0.643_Length_1607	94.96	1375	881	0	Brachy GGR Bradi3g59430		Locus_7739_Transcript_4/6_Confidence_0.643_Length_1607	tr|Q45FE7|Q45FE7_WHEAT	Geranylgeranyl hydrogenase OS=Triticum aestivum PE=2 SV=2
GGR	Locus_7739_Transcript_4/6_Confidence_0.643_Length_1607	93.84	2064	1319	0	MAize GGR GRMZM2G105644		Locus_7739_Transcript_4/6_Confidence_0.643_Length_1607	tr|Q45FE7|Q45FE7_WHEAT	Geranylgeranyl hydrogenase OS=Triticum aestivum PE=2 SV=2
GGR	Locus_7739_Transcript_4/6_Confidence_0.643_Length_1607	93.95	1626	871	0	Sorghum GGR Sb04g028050		Locus_7739_Transcript_4/6_Confidence_0.643_Length_1607	tr|Q45FE7|Q45FE7_WHEAT	Geranylgeranyl hydrogenase OS=Triticum aestivum PE=2 SV=2
GGR	Locus_7739_Transcript_4/6_Confidence_0.643_Length_1607	93.51	1688	871	0	Rice GGR Os02g51080		Locus_7739_Transcript_4/6_Confidence_0.643_Length_1607	tr|Q45FE7|Q45FE7_WHEAT	Geranylgeranyl hydrogenase OS=Triticum aestivum PE=2 SV=2
GGR	Locus_7739_Transcript_4/6_Confidence_0.643_Length_1607	96.49	1487	1321	0	Triticum GGR gi 288904217 gb DQ139268.2 Triticum aestivum geranylgeranyl hydrogenase mRNA, complete cds		Locus_7739_Transcript_4/6_Confidence_0.643_Length_1607	tr|Q45FE7|Q45FE7_WHEAT	Geranylgeranyl hydrogenase OS=Triticum aestivum PE=2 SV=2
GGR	Locus_7739_Transcript_5/6_Confidence_0.571_Length_1693	95.18	1375	881	0	Brachy GGR Bradi3g59430		Locus_7739_Transcript_5/6_Confidence_0.571_Length_1693	tr|Q45FE7|Q45FE7_WHEAT	Geranylgeranyl hydrogenase OS=Triticum aestivum PE=2 SV=2
GGR	Locus_7739_Transcript_5/6_Confidence_0.571_Length_1693	93.38	2064	1319	0	MAize GGR GRMZM2G105644		Locus_7739_Transcript_5/6_Confidence_0.571_Length_1693	tr|Q45FE7|Q45FE7_WHEAT	Geranylgeranyl hydrogenase OS=Triticum aestivum PE=2 SV=2
GGR	Locus_7739_Transcript_5/6_Confidence_0.571_Length_1693	93.27	1626	871	0	Sorghum GGR Sb04g028050		Locus_7739_Transcript_5/6_Confidence_0.571_Length_1693	tr|Q45FE7|Q45FE7_WHEAT	Geranylgeranyl hydrogenase OS=Triticum aestivum PE=2 SV=2
GGR	Locus_7739_Transcript_5/6_Confidence_0.571_Length_1693	93.51	1688	871	0	Rice GGR Os02g51080		Locus_7739_Transcript_5/6_Confidence_0.571_Length_1693	tr|Q45FE7|Q45FE7_WHEAT	Geranylgeranyl hydrogenase OS=Triticum aestivum PE=2 SV=2
GGR	Locus_7739_Transcript_5/6_Confidence_0.571_Length_1693	95.98	1487	1321	0	Triticum GGR gi 288904217 gb DQ139268.2 Triticum aestivum geranylgeranyl hydrogenase mRNA, complete cds		Locus_7739_Transcript_5/6_Confidence_0.571_Length_1693	tr|Q45FE7|Q45FE7_WHEAT	Geranylgeranyl hydrogenase OS=Triticum aestivum PE=2 SV=2
GGR	Locus_7739_Transcript_6/6_Confidence_0.643_Length_1693	94.96	1375	881	0	Brachy GGR Bradi3g59430		Locus_7739_Transcript_6/6_Confidence_0.643_Length_1693	tr|Q45FE7|Q45FE7_WHEAT	Geranylgeranyl hydrogenase OS=Triticum aestivum PE=2 SV=2
GGR	Locus_7739_Transcript_6/6_Confidence_0.643_Length_1693	93.84	2064	1319	0	MAize GGR GRMZM2G105644		Locus_7739_Transcript_6/6_Confidence_0.643_Length_1693	tr|Q45FE7|Q45FE7_WHEAT	Geranylgeranyl hydrogenase OS=Triticum aestivum PE=2 SV=2
GGR	Locus_7739_Transcript_6/6_Confidence_0.643_Length_1693	93.95	1626	871	0	Sorghum GGR Sb04g028050		Locus_7739_Transcript_6/6_Confidence_0.643_Length_1693	tr|Q45FE7|Q45FE7_WHEAT	Geranylgeranyl hydrogenase OS=Triticum aestivum PE=2 SV=2
GGR	Locus_7739_Transcript_6/6_Confidence_0.643_Length_1693	93.51	1688	871	0	Rice GGR Os02g51080		Locus_7739_Transcript_6/6_Confidence_0.643_Length_1693	tr|Q45FE7|Q45FE7_WHEAT	Geranylgeranyl hydrogenase OS=Triticum aestivum PE=2 SV=2
GGR	Locus_7739_Transcript_6/6_Confidence_0.643_Length_1693	96.49	1487	1321	0	Triticum GGR gi 288904217 gb DQ139268.2 Triticum aestivum geranylgeranyl hydrogenase mRNA, complete cds		Locus_7739_Transcript_6/6_Confidence_0.643_Length_1693	tr|Q45FE7|Q45FE7_WHEAT	Geranylgeranyl hydrogenase OS=Triticum aestivum PE=2 SV=2
HGGT	Locus_3662_Transcript_1/5_Confidence_0.667_Length_1598	88.78	1285	1320	0	Hordeum HGGT gi 33391137 gb AY222860.1 Hordeum vulgare homogentisic acid geranylgeranyl transferase mRNA, complete cds		Locus_3662_Transcript_1/5_Confidence_0.667_Length_1598	tr|Q7XB14|Q7XB14_HORVU	Homogentisic acid geranylgeranyl transferase OS=Hordeum vulgare PE=2 SV=1
HGGT	Locus_3662_Transcript_1/5_Confidence_0.667_Length_1598	88.69	1275	1320	0	Triticum HGGT gi33391141 gb AY222861.1 Triticum aestivum homogentisic acid geranylgeranyl transferase mRNA, complete cds		Locus_3662_Transcript_1/5_Confidence_0.667_Length_1598	tr|Q7XB14|Q7XB14_HORVU	Homogentisic acid geranylgeranyl transferase OS=Hordeum vulgare PE=2 SV=1
HGGT	Locus_3662_Transcript_2/5_Confidence_0.667_Length_1598	88.86	1285	1320	0	Hordeum HGGT gi 33391137 gb AY222860.1 Hordeum vulgare homogentisic acid geranylgeranyl transferase mRNA, complete cds		Locus_3662_Transcript_2/5_Confidence_0.667_Length_1598	tr|Q7XB14|Q7XB14_HORVU	Homogentisic acid geranylgeranyl transferase OS=Hordeum vulgare PE=2 SV=1
HGGT	Locus_3662_Transcript_2/5_Confidence_0.667_Length_1598	88.78	1275	1320	0	Triticum HGGT gi33391141 gb AY222861.1 Triticum aestivum homogentisic acid geranylgeranyl transferase mRNA, complete cds		Locus_3662_Transcript_2/5_Confidence_0.667_Length_1598	tr|Q7XB14|Q7XB14_HORVU	Homogentisic acid geranylgeranyl transferase OS=Hordeum vulgare PE=2 SV=1
HGGT	Locus_3662_Transcript_3/5_Confidence_0.667_Length_1598	88.7	1285	1320	0	Hordeum HGGT gi 33391137 gb AY222860.1 Hordeum vulgare homogentisic acid geranylgeranyl transferase mRNA, complete cds		Locus_3662_Transcript_3/5_Confidence_0.667_Length_1598	tr|Q7XB14|Q7XB14_HORVU	Homogentisic acid geranylgeranyl transferase OS=Hordeum vulgare PE=2 SV=1
HGGT	Locus_3662_Transcript_3/5_Confidence_0.667_Length_1598	88.61	1275	1320	0	Triticum HGGT gi33391141 gb AY222861.1 Triticum aestivum homogentisic acid geranylgeranyl transferase mRNA, complete cds		Locus_3662_Transcript_3/5_Confidence_0.667_Length_1598	tr|Q7XB14|Q7XB14_HORVU	Homogentisic acid geranylgeranyl transferase OS=Hordeum vulgare PE=2 SV=1
HGGT	Locus_3662_Transcript_4/5_Confidence_0.500_Length_1390	88.94	1285	1112	0	Hordeum HGGT gi 33391137 gb AY222860.1 Hordeum vulgare homogentisic acid geranylgeranyl transferase mRNA, complete cds		Locus_3662_Transcript_4/5_Confidence_0.500_Length_1390	tr|Q7XB14|Q7XB14_HORVU	Homogentisic acid geranylgeranyl transferase OS=Hordeum vulgare PE=2 SV=1
HGGT	Locus_3662_Transcript_4/5_Confidence_0.500_Length_1390	89	1275	1112	0	Triticum HGGT gi33391141 gb AY222861.1 Triticum aestivum homogentisic acid geranylgeranyl transferase mRNA, complete cds		Locus_3662_Transcript_4/5_Confidence_0.500_Length_1390	tr|Q7XB14|Q7XB14_HORVU	Homogentisic acid geranylgeranyl transferase OS=Hordeum vulgare PE=2 SV=1
HGGT	Locus_3662_Transcript_5/5_Confidence_0.667_Length_1598	88.86	1285	1320	0	Hordeum HGGT gi 33391137 gb AY222860.1 Hordeum vulgare homogentisic acid geranylgeranyl transferase mRNA, complete cds		Locus_3662_Transcript_5/5_Confidence_0.667_Length_1598	tr|Q7XB14|Q7XB14_HORVU	Homogentisic acid geranylgeranyl transferase OS=Hordeum vulgare PE=2 SV=1
HGGT	Locus_3662_Transcript_5/5_Confidence_0.667_Length_1598	88.78	1275	1320	0	Triticum HGGT gi33391141 gb AY222861.1 Triticum aestivum homogentisic acid geranylgeranyl transferase mRNA, complete cds		Locus_3662_Transcript_5/5_Confidence_0.667_Length_1598	tr|Q7XB14|Q7XB14_HORVU	Homogentisic acid geranylgeranyl transferase OS=Hordeum vulgare PE=2 SV=1
HGGT	Locus_3662_Transcript_1/5_Confidence_0.667_Length_1598	93.94	4068	1010	3.24e-34	Brachy HGGT Bradi0007s00220		Locus_3662_Transcript_1/5_Confidence_0.667_Length_1598	tr|Q7XB14|Q7XB14_HORVU	Homogentisic acid geranylgeranyl transferase OS=Hordeum vulgare PE=2 SV=1
HGGT	Locus_3662_Transcript_2/5_Confidence_0.667_Length_1598	93.94	4068	1010	3.24e-34	Brachy HGGT Bradi0007s00220		Locus_3662_Transcript_2/5_Confidence_0.667_Length_1598	tr|Q7XB14|Q7XB14_HORVU	Homogentisic acid geranylgeranyl transferase OS=Hordeum vulgare PE=2 SV=1
HGGT	Locus_3662_Transcript_4/5_Confidence_0.500_Length_1390	93.94	4068	802	3.24e-34	Brachy HGGT Bradi0007s00220		Locus_3662_Transcript_4/5_Confidence_0.500_Length_1390	tr|Q7XB14|Q7XB14_HORVU	Homogentisic acid geranylgeranyl transferase OS=Hordeum vulgare PE=2 SV=1
HGGT	Locus_3662_Transcript_5/5_Confidence_0.667_Length_1598	93.94	4068	1010	3.24e-34	Brachy HGGT Bradi0007s00220		Locus_3662_Transcript_5/5_Confidence_0.667_Length_1598	tr|Q7XB14|Q7XB14_HORVU	Homogentisic acid geranylgeranyl transferase OS=Hordeum vulgare PE=2 SV=1
HGGT	Locus_3662_Transcript_3/5_Confidence_0.667_Length_1598	83.18	2957	478	4.87e-30	Brachy HGGT Bradi0007s00220		Locus_3662_Transcript_3/5_Confidence_0.667_Length_1598	tr|Q7XB14|Q7XB14_HORVU	Homogentisic acid geranylgeranyl transferase OS=Hordeum vulgare PE=2 SV=1
HGGT	Locus_3662_Transcript_1/5_Confidence_0.667_Length_1598	88	3392	1282	1.46e-20	Rice HGGT Os06g43880		Locus_3662_Transcript_1/5_Confidence_0.667_Length_1598	tr|Q7XB14|Q7XB14_HORVU	Homogentisic acid geranylgeranyl transferase OS=Hordeum vulgare PE=2 SV=1
HGGT	Locus_3662_Transcript_2/5_Confidence_0.667_Length_1598	88	3392	1282	1.46e-20	Rice HGGT Os06g43880		Locus_3662_Transcript_2/5_Confidence_0.667_Length_1598	tr|Q7XB14|Q7XB14_HORVU	Homogentisic acid geranylgeranyl transferase OS=Hordeum vulgare PE=2 SV=1
HGGT	Locus_3662_Transcript_3/5_Confidence_0.667_Length_1598	88	3392	1282	1.46e-20	Rice HGGT Os06g43880		Locus_3662_Transcript_3/5_Confidence_0.667_Length_1598	tr|Q7XB14|Q7XB14_HORVU	Homogentisic acid geranylgeranyl transferase OS=Hordeum vulgare PE=2 SV=1
HGGT	Locus_3662_Transcript_4/5_Confidence_0.500_Length_1390	88	3392	1074	1.46e-20	Rice HGGT Os06g43880		Locus_3662_Transcript_4/5_Confidence_0.500_Length_1390	tr|Q7XB14|Q7XB14_HORVU	Homogentisic acid geranylgeranyl transferase OS=Hordeum vulgare PE=2 SV=1
HGGT	Locus_3662_Transcript_5/5_Confidence_0.667_Length_1598	88	3392	1282	1.46e-20	Rice HGGT Os06g43880		Locus_3662_Transcript_5/5_Confidence_0.667_Length_1598	tr|Q7XB14|Q7XB14_HORVU	Homogentisic acid geranylgeranyl transferase OS=Hordeum vulgare PE=2 SV=1
HGGT	Locus_3662_Transcript_1/5_Confidence_0.667_Length_1598	91.14	2840	639	6.01e-20	Sorghum HGGT Sb10g025475		Locus_3662_Transcript_1/5_Confidence_0.667_Length_1598	tr|Q7XB14|Q7XB14_HORVU	Homogentisic acid geranylgeranyl transferase OS=Hordeum vulgare PE=2 SV=1
HGGT	Locus_3662_Transcript_2/5_Confidence_0.667_Length_1598	91.14	2840	639	6.01e-20	Sorghum HGGT Sb10g025475		Locus_3662_Transcript_2/5_Confidence_0.667_Length_1598	tr|Q7XB14|Q7XB14_HORVU	Homogentisic acid geranylgeranyl transferase OS=Hordeum vulgare PE=2 SV=1
HGGT	Locus_3662_Transcript_3/5_Confidence_0.667_Length_1598	91.14	2840	639	6.01e-20	Sorghum HGGT Sb10g025475		Locus_3662_Transcript_3/5_Confidence_0.667_Length_1598	tr|Q7XB14|Q7XB14_HORVU	Homogentisic acid geranylgeranyl transferase OS=Hordeum vulgare PE=2 SV=1
HGGT	Locus_3662_Transcript_5/5_Confidence_0.667_Length_1598	91.14	2840	639	6.01e-20	Sorghum HGGT Sb10g025475		Locus_3662_Transcript_5/5_Confidence_0.667_Length_1598	tr|Q7XB14|Q7XB14_HORVU	Homogentisic acid geranylgeranyl transferase OS=Hordeum vulgare PE=2 SV=1
HGGT	Locus_3662_Transcript_4/5_Confidence_0.500_Length_1390	89.29	2840	431	3.71e-18	Sorghum HGGT Sb10g025475		Locus_3662_Transcript_4/5_Confidence_0.500_Length_1390	tr|Q7XB14|Q7XB14_HORVU	Homogentisic acid geranylgeranyl transferase OS=Hordeum vulgare PE=2 SV=1
HPPD	Locus_16381_Transcript_1/4_Confidence_0.700_Length_1156	86.45	449	1156	0	rice HPPD(PDS1) LOC_Os02g07160		Locus_16381_Transcript_1/4_Confidence_0.700_Length_1156	tr|F2E412|F2E412_HORVD	Predicted protein OS=Hordeum vulgare var. distichum PE=2 SV=1
HPPD	Locus_16381_Transcript_1/4_Confidence_0.700_Length_1156	87.9	385	1124	0	Hordeum HPPD gi 2695709 emb AJ000693.1 Hordeum vulgare mRNA for 4-hydroxyphenylpyruvate dioxygenase		Locus_16381_Transcript_1/4_Confidence_0.700_Length_1156	tr|F2E412|F2E412_HORVD	Predicted protein OS=Hordeum vulgare var. distichum PE=2 SV=1
HPPD	Locus_16381_Transcript_1/4_Confidence_0.700_Length_1156	87.74	424	1101	0	Triticum HPPD gi 72256522 gb DQ139267.1 Triticum aestivum 4-hydroxyphenylpyruvate dioxygenase mRNA, complete cds		Locus_16381_Transcript_1/4_Confidence_0.700_Length_1156	tr|F2E412|F2E412_HORVD	Predicted protein OS=Hordeum vulgare var. distichum PE=2 SV=1
HPPD	Locus_16381_Transcript_2/4_Confidence_0.700_Length_1156	86.71	449	1156	0	rice HPPD(PDS1) LOC_Os02g07160		Locus_16381_Transcript_2/4_Confidence_0.700_Length_1156	tr|F2E412|F2E412_HORVD	Predicted protein OS=Hordeum vulgare var. distichum PE=2 SV=1
HPPD	Locus_16381_Transcript_2/4_Confidence_0.700_Length_1156	87.9	385	1124	0	Hordeum HPPD gi 2695709 emb AJ000693.1 Hordeum vulgare mRNA for 4-hydroxyphenylpyruvate dioxygenase		Locus_16381_Transcript_2/4_Confidence_0.700_Length_1156	tr|F2E412|F2E412_HORVD	Predicted protein OS=Hordeum vulgare var. distichum PE=2 SV=1
HPPD	Locus_16381_Transcript_2/4_Confidence_0.700_Length_1156	88.07	424	1101	0	Triticum HPPD gi 72256522 gb DQ139267.1 Triticum aestivum 4-hydroxyphenylpyruvate dioxygenase mRNA, complete cds		Locus_16381_Transcript_2/4_Confidence_0.700_Length_1156	tr|F2E412|F2E412_HORVD	Predicted protein OS=Hordeum vulgare var. distichum PE=2 SV=1
HPPD	Locus_16381_Transcript_3/4_Confidence_0.700_Length_1159	86.84	449	1159	0	rice HPPD(PDS1) LOC_Os02g07160		Locus_16381_Transcript_3/4_Confidence_0.700_Length_1159	tr|F2E412|F2E412_HORVD	Predicted protein OS=Hordeum vulgare var. distichum PE=2 SV=1
HPPD	Locus_16381_Transcript_3/4_Confidence_0.700_Length_1159	88.22	385	1127	0	Hordeum HPPD gi 2695709 emb AJ000693.1 Hordeum vulgare mRNA for 4-hydroxyphenylpyruvate dioxygenase		Locus_16381_Transcript_3/4_Confidence_0.700_Length_1159	tr|F2E412|F2E412_HORVD	Predicted protein OS=Hordeum vulgare var. distichum PE=2 SV=1
HPPD	Locus_16381_Transcript_3/4_Confidence_0.700_Length_1159	88.07	424	1104	0	Triticum HPPD gi 72256522 gb DQ139267.1 Triticum aestivum 4-hydroxyphenylpyruvate dioxygenase mRNA, complete cds		Locus_16381_Transcript_3/4_Confidence_0.700_Length_1159	tr|F2E412|F2E412_HORVD	Predicted protein OS=Hordeum vulgare var. distichum PE=2 SV=1
HPPD	Locus_16381_Transcript_4/4_Confidence_0.700_Length_1156	86.84	449	1156	0	rice HPPD(PDS1) LOC_Os02g07160		Locus_16381_Transcript_4/4_Confidence_0.700_Length_1156	tr|F2E412|F2E412_HORVD	Predicted protein OS=Hordeum vulgare var. distichum PE=2 SV=1
HPPD	Locus_16381_Transcript_4/4_Confidence_0.700_Length_1156	88.32	385	1124	0	Hordeum HPPD gi 2695709 emb AJ000693.1 Hordeum vulgare mRNA for 4-hydroxyphenylpyruvate dioxygenase		Locus_16381_Transcript_4/4_Confidence_0.700_Length_1156	tr|F2E412|F2E412_HORVD	Predicted protein OS=Hordeum vulgare var. distichum PE=2 SV=1
HPPD	Locus_16381_Transcript_4/4_Confidence_0.700_Length_1156	88.18	424	1101	0	Triticum HPPD gi 72256522 gb DQ139267.1 Triticum aestivum 4-hydroxyphenylpyruvate dioxygenase mRNA, complete cds		Locus_16381_Transcript_4/4_Confidence_0.700_Length_1156	tr|F2E412|F2E412_HORVD	Predicted protein OS=Hordeum vulgare var. distichum PE=2 SV=1
HPPD	Locus_16381_Transcript_2/4_Confidence_0.700_Length_1156	84.51	376	1143	6.65e-163	sorghum HPPD(PDS1) Sb04g004560		Locus_16381_Transcript_2/4_Confidence_0.700_Length_1156	tr|F2E412|F2E412_HORVD	Predicted protein OS=Hordeum vulgare var. distichum PE=2 SV=1
HPPD	Locus_16381_Transcript_3/4_Confidence_0.700_Length_1159	84.51	376	1146	6.65e-163	sorghum HPPD(PDS1) Sb04g004560		Locus_16381_Transcript_3/4_Confidence_0.700_Length_1159	tr|F2E412|F2E412_HORVD	Predicted protein OS=Hordeum vulgare var. distichum PE=2 SV=1
HPPD	Locus_16381_Transcript_4/4_Confidence_0.700_Length_1156	84.51	376	1143	6.65e-163	sorghum HPPD(PDS1) Sb04g004560		Locus_16381_Transcript_4/4_Confidence_0.700_Length_1156	tr|F2E412|F2E412_HORVD	Predicted protein OS=Hordeum vulgare var. distichum PE=2 SV=1
HPPD	Locus_16381_Transcript_2/4_Confidence_0.700_Length_1156	85.45	449	1085	1.78e-160	Brachy HPPD(PDS1) Bradi3g05060.1		Locus_16381_Transcript_2/4_Confidence_0.700_Length_1156	tr|F2E412|F2E412_HORVD	Predicted protein OS=Hordeum vulgare var. distichum PE=2 SV=1
HPPD	Locus_16381_Transcript_3/4_Confidence_0.700_Length_1159	85.31	449	1088	4.35e-158	Brachy HPPD(PDS1) Bradi3g05060.1		Locus_16381_Transcript_3/4_Confidence_0.700_Length_1159	tr|F2E412|F2E412_HORVD	Predicted protein OS=Hordeum vulgare var. distichum PE=2 SV=1
HPPD	Locus_16381_Transcript_4/4_Confidence_0.700_Length_1156	85.31	449	1085	4.35e-158	Brachy HPPD(PDS1) Bradi3g05060.1		Locus_16381_Transcript_4/4_Confidence_0.700_Length_1156	tr|F2E412|F2E412_HORVD	Predicted protein OS=Hordeum vulgare var. distichum PE=2 SV=1
HPPD	Locus_16381_Transcript_1/4_Confidence_0.700_Length_1156	83.99	376	1143	2.35e-153	sorghum HPPD(PDS1) Sb04g004560		Locus_16381_Transcript_1/4_Confidence_0.700_Length_1156	tr|F2E412|F2E412_HORVD	Predicted protein OS=Hordeum vulgare var. distichum PE=2 SV=1
HPPD	Locus_16381_Transcript_1/4_Confidence_0.700_Length_1156	84.75	449	1085	1.54e-148	Brachy HPPD(PDS1) Bradi3g05060.1		Locus_16381_Transcript_1/4_Confidence_0.700_Length_1156	tr|F2E412|F2E412_HORVD	Predicted protein OS=Hordeum vulgare var. distichum PE=2 SV=1
HPPD	Locus_16381_Transcript_2/4_Confidence_0.700_Length_1156	84.76	584	1053	2.21e-141	maize HPPD(PDS1) GRMZM2G088396		Locus_16381_Transcript_2/4_Confidence_0.700_Length_1156	tr|F2E412|F2E412_HORVD	Predicted protein OS=Hordeum vulgare var. distichum PE=2 SV=1
HPPD	Locus_16381_Transcript_3/4_Confidence_0.700_Length_1159	84.62	584	1056	5.39e-139	maize HPPD(PDS1) GRMZM2G088396		Locus_16381_Transcript_3/4_Confidence_0.700_Length_1159	tr|F2E412|F2E412_HORVD	Predicted protein OS=Hordeum vulgare var. distichum PE=2 SV=1
HPPD	Locus_16381_Transcript_4/4_Confidence_0.700_Length_1156	84.62	584	1053	5.39e-139	maize HPPD(PDS1) GRMZM2G088396		Locus_16381_Transcript_4/4_Confidence_0.700_Length_1156	tr|F2E412|F2E412_HORVD	Predicted protein OS=Hordeum vulgare var. distichum PE=2 SV=1
HPPD	Locus_16381_Transcript_1/4_Confidence_0.700_Length_1156	84.02	584	1053	1.9e-129	maize HPPD(PDS1) GRMZM2G088396		Locus_16381_Transcript_1/4_Confidence_0.700_Length_1156	tr|F2E412|F2E412_HORVD	Predicted protein OS=Hordeum vulgare var. distichum PE=2 SV=1
HPPD	Locus_25872_Transcript_1/1_Confidence_1.000_Length_265	89.33	820	265	1.78e-76	Hordeum HPPD gi 2695709 emb AJ000693.1 Hordeum vulgare mRNA for 4-hydroxyphenylpyruvate dioxygenase		Locus_25872_Transcript_1/1_Confidence_1.000_Length_265	tr|F2E412|F2E412_HORVD	Predicted protein OS=Hordeum vulgare var. distichum PE=2 SV=1
HPPD	Locus_25872_Transcript_1/1_Confidence_1.000_Length_265	87.35	836	265	1.56e-64	Triticum HPPD gi 72256522 gb DQ139267.1 Triticum aestivum 4-hydroxyphenylpyruvate dioxygenase mRNA, complete cds		Locus_25872_Transcript_1/1_Confidence_1.000_Length_265	tr|F2E412|F2E412_HORVD	Predicted protein OS=Hordeum vulgare var. distichum PE=2 SV=1
HPPD	Locus_25872_Transcript_1/1_Confidence_1.000_Length_265	86.69	916	265	6.37e-59	rice HPPD(PDS1) LOC_Os02g07160		Locus_25872_Transcript_1/1_Confidence_1.000_Length_265	tr|F2E412|F2E412_HORVD	Predicted protein OS=Hordeum vulgare var. distichum PE=2 SV=1
HPPD	Locus_25872_Transcript_1/1_Confidence_1.000_Length_265	83.87	830	265	2.32e-42	sorghum HPPD(PDS1) Sb04g004560		Locus_25872_Transcript_1/1_Confidence_1.000_Length_265	tr|F2E412|F2E412_HORVD	Predicted protein OS=Hordeum vulgare var. distichum PE=2 SV=1
HPPD	Locus_25872_Transcript_1/1_Confidence_1.000_Length_265	92.62	848	265	3.99e-41	Brachy HPPD(PDS1) Bradi3g05060.1		Locus_25872_Transcript_1/1_Confidence_1.000_Length_265	tr|F2E412|F2E412_HORVD	Predicted protein OS=Hordeum vulgare var. distichum PE=2 SV=1
HPPD	Locus_25872_Transcript_1/1_Confidence_1.000_Length_265	81.85	951	265	2.19e-30	maize HPPD(PDS1) GRMZM2G088396		Locus_25872_Transcript_1/1_Confidence_1.000_Length_265	tr|F2E412|F2E412_HORVD	Predicted protein OS=Hordeum vulgare var. distichum PE=2 SV=1
VTE1	Locus_10146_Transcript_1/5_Confidence_0.667_Length_1706	90.31	150	1532	0	Triticum VTE1 gi|91694296|gb|DQ456882.1| Triticum aestivum tocopherol cyclase (TC) mRNA, complete cds		Locus_10146_Transcript_1/5_Confidence_0.667_Length_1706	tr|Q1PBH3|Q1PBH3_WHEAT	Tocopherol cyclase OS=Triticum aestivum GN=TC PE=2 SV=1
VTE1	Locus_10146_Transcript_2/5_Confidence_0.667_Length_1706	90.62	150	1532	0	Triticum VTE1 gi|91694296|gb|DQ456882.1| Triticum aestivum tocopherol cyclase (TC) mRNA, complete cds		Locus_10146_Transcript_2/5_Confidence_0.667_Length_1706	tr|Q1PBH3|Q1PBH3_WHEAT	Tocopherol cyclase OS=Triticum aestivum GN=TC PE=2 SV=1
VTE1	Locus_10146_Transcript_3/5_Confidence_0.667_Length_1706	90.54	150	1532	0	Triticum VTE1 gi|91694296|gb|DQ456882.1| Triticum aestivum tocopherol cyclase (TC) mRNA, complete cds		Locus_10146_Transcript_3/5_Confidence_0.667_Length_1706	tr|Q1PBH3|Q1PBH3_WHEAT	Tocopherol cyclase OS=Triticum aestivum GN=TC PE=2 SV=1
VTE1	Locus_10146_Transcript_4/5_Confidence_0.667_Length_1650	90.62	150	1476	0	Triticum VTE1 gi|91694296|gb|DQ456882.1| Triticum aestivum tocopherol cyclase (TC) mRNA, complete cds		Locus_10146_Transcript_4/5_Confidence_0.667_Length_1650	tr|Q1PBH3|Q1PBH3_WHEAT	Tocopherol cyclase OS=Triticum aestivum GN=TC PE=2 SV=1
VTE1	Locus_10146_Transcript_5/5_Confidence_0.667_Length_1706	90.54	150	1532	0	Triticum VTE1 gi|91694296|gb|DQ456882.1| Triticum aestivum tocopherol cyclase (TC) mRNA, complete cds		Locus_10146_Transcript_5/5_Confidence_0.667_Length_1706	tr|Q1PBH3|Q1PBH3_WHEAT	Tocopherol cyclase OS=Triticum aestivum GN=TC PE=2 SV=1
VTE1	Locus_10146_Transcript_3/5_Confidence_0.667_Length_1706	91.36	707	1440	4.55e-75	Brachyh VTE1 Bradi3g10250		Locus_10146_Transcript_3/5_Confidence_0.667_Length_1706	tr|Q1PBH3|Q1PBH3_WHEAT	Tocopherol cyclase OS=Triticum aestivum GN=TC PE=2 SV=1
VTE1	Locus_10146_Transcript_1/5_Confidence_0.667_Length_1706	90.91	707	1440	1.11e-72	Brachyh VTE1 Bradi3g10250		Locus_10146_Transcript_1/5_Confidence_0.667_Length_1706	tr|Q1PBH3|Q1PBH3_WHEAT	Tocopherol cyclase OS=Triticum aestivum GN=TC PE=2 SV=1
VTE1	Locus_10146_Transcript_2/5_Confidence_0.667_Length_1706	90.91	707	1440	1.11e-72	Brachyh VTE1 Bradi3g10250		Locus_10146_Transcript_2/5_Confidence_0.667_Length_1706	tr|Q1PBH3|Q1PBH3_WHEAT	Tocopherol cyclase OS=Triticum aestivum GN=TC PE=2 SV=1
VTE1	Locus_10146_Transcript_4/5_Confidence_0.667_Length_1650	90.91	707	1384	1.11e-72	Brachyh VTE1 Bradi3g10250		Locus_10146_Transcript_4/5_Confidence_0.667_Length_1650	tr|Q1PBH3|Q1PBH3_WHEAT	Tocopherol cyclase OS=Triticum aestivum GN=TC PE=2 SV=1
VTE1	Locus_10146_Transcript_5/5_Confidence_0.667_Length_1706	90.91	707	1440	1.11e-72	Brachyh VTE1 Bradi3g10250		Locus_10146_Transcript_5/5_Confidence_0.667_Length_1706	tr|Q1PBH3|Q1PBH3_WHEAT	Tocopherol cyclase OS=Triticum aestivum GN=TC PE=2 SV=1
VTE1	Locus_10146_Transcript_2/5_Confidence_0.667_Length_1706	93.06	9765	1068	2.48e-63	Sorghum VTE1 Sb04g010660		Locus_10146_Transcript_2/5_Confidence_0.667_Length_1706	tr|Q1PBH3|Q1PBH3_WHEAT	Tocopherol cyclase OS=Triticum aestivum GN=TC PE=2 SV=1
VTE1	Locus_10146_Transcript_3/5_Confidence_0.667_Length_1706	93.06	9765	1068	2.48e-63	Sorghum VTE1 Sb04g010660		Locus_10146_Transcript_3/5_Confidence_0.667_Length_1706	tr|Q1PBH3|Q1PBH3_WHEAT	Tocopherol cyclase OS=Triticum aestivum GN=TC PE=2 SV=1
VTE1	Locus_10146_Transcript_4/5_Confidence_0.667_Length_1650	93.06	9765	1012	2.48e-63	Sorghum VTE1 Sb04g010660		Locus_10146_Transcript_4/5_Confidence_0.667_Length_1650	tr|Q1PBH3|Q1PBH3_WHEAT	Tocopherol cyclase OS=Triticum aestivum GN=TC PE=2 SV=1
VTE1	Locus_10146_Transcript_5/5_Confidence_0.667_Length_1706	93.06	9765	1068	2.48e-63	Sorghum VTE1 Sb04g010660		Locus_10146_Transcript_5/5_Confidence_0.667_Length_1706	tr|Q1PBH3|Q1PBH3_WHEAT	Tocopherol cyclase OS=Triticum aestivum GN=TC PE=2 SV=1
VTE1	Locus_10146_Transcript_2/5_Confidence_0.667_Length_1706	92.49	4081	1068	2.14e-61	Rice VTE1 Os02g17650		Locus_10146_Transcript_2/5_Confidence_0.667_Length_1706	tr|Q1PBH3|Q1PBH3_WHEAT	Tocopherol cyclase OS=Triticum aestivum GN=TC PE=2 SV=1
VTE1	Locus_10146_Transcript_3/5_Confidence_0.667_Length_1706	92.49	4081	1068	2.14e-61	Rice VTE1 Os02g17650		Locus_10146_Transcript_3/5_Confidence_0.667_Length_1706	tr|Q1PBH3|Q1PBH3_WHEAT	Tocopherol cyclase OS=Triticum aestivum GN=TC PE=2 SV=1
VTE1	Locus_10146_Transcript_4/5_Confidence_0.667_Length_1650	92.49	4081	1012	2.14e-61	Rice VTE1 Os02g17650		Locus_10146_Transcript_4/5_Confidence_0.667_Length_1650	tr|Q1PBH3|Q1PBH3_WHEAT	Tocopherol cyclase OS=Triticum aestivum GN=TC PE=2 SV=1
VTE1	Locus_10146_Transcript_5/5_Confidence_0.667_Length_1706	92.49	4081	1068	2.14e-61	Rice VTE1 Os02g17650		Locus_10146_Transcript_5/5_Confidence_0.667_Length_1706	tr|Q1PBH3|Q1PBH3_WHEAT	Tocopherol cyclase OS=Triticum aestivum GN=TC PE=2 SV=1
VTE1	Locus_10146_Transcript_1/5_Confidence_0.667_Length_1706	91.91	4081	1068	5.22e-59	Rice VTE1 Os02g17650		Locus_10146_Transcript_1/5_Confidence_0.667_Length_1706	tr|Q1PBH3|Q1PBH3_WHEAT	Tocopherol cyclase OS=Triticum aestivum GN=TC PE=2 SV=1
VTE1	Locus_10146_Transcript_1/5_Confidence_0.667_Length_1706	91.91	9765	1068	1.47e-58	Sorghum VTE1 Sb04g010660		Locus_10146_Transcript_1/5_Confidence_0.667_Length_1706	tr|Q1PBH3|Q1PBH3_WHEAT	Tocopherol cyclase OS=Triticum aestivum GN=TC PE=2 SV=1
VTE2	Locus_19469_Transcript_1/1_Confidence_1.000_Length_327	93.21	1080	324	6.77e-131	Triticum VTE2 gi81295659 gb DQ231056.1 Triticum aestivum homogentisate phytyltransferase VTE2-1 (VTE2-1) mRNA, complete cds		Locus_19469_Transcript_1/1_Confidence_1.000_Length_327	tr|F2DS31|F2DS31_HORVD	Predicted protein OS=Hordeum vulgare var. distichum PE=2 SV=1
VTE2	Locus_19469_Transcript_1/1_Confidence_1.000_Length_327	95.05	3240	133	8.4e-38	Brachy VTE2(HPT1) 1est hit Bradi1g31380		Locus_19469_Transcript_1/1_Confidence_1.000_Length_327	tr|F2DS31|F2DS31_HORVD	Predicted protein OS=Hordeum vulgare var. distichum PE=2 SV=1
VTE2	Locus_19469_Transcript_1/1_Confidence_1.000_Length_327	89.11	3757	133	2.04e-23	Rice VTE2(HPT1) LOC_Os06g44840		Locus_19469_Transcript_1/1_Confidence_1.000_Length_327	tr|F2DS31|F2DS31_HORVD	Predicted protein OS=Hordeum vulgare var. distichum PE=2 SV=1
VTE2	Locus_19469_Transcript_1/1_Confidence_1.000_Length_327	88	4478	133	2.19e-20	Sorghum VTE2(HPT1) Sb10g026190		Locus_19469_Transcript_1/1_Confidence_1.000_Length_327	tr|F2DS31|F2DS31_HORVD	Predicted protein OS=Hordeum vulgare var. distichum PE=2 SV=1
VTE3	Locus_5955_Transcript_1/3_Confidence_0.714_Length_1411	92.92	945	1244	0	Triticum VTE3 gi 231274770 emb FM998046.1 Triticum aestivum cv. CPAN 1676 partial mRNA for MPBQ methyltransferase (mpbq mt gene)		Locus_5955_Transcript_1/3_Confidence_0.714_Length_1411	tr|C4PW04|C4PW04_WHEAT	MPBQ methyltransferase (Fragment) OS=Triticum aestivum GN=mpbq mt PE=2 SV=1
VTE3	Locus_5955_Transcript_2/3_Confidence_0.714_Length_1411	92.39	945	1244	0	Triticum VTE3 gi 231274770 emb FM998046.1 Triticum aestivum cv. CPAN 1676 partial mRNA for MPBQ methyltransferase (mpbq mt gene)		Locus_5955_Transcript_2/3_Confidence_0.714_Length_1411	tr|C4PW04|C4PW04_WHEAT	MPBQ methyltransferase (Fragment) OS=Triticum aestivum GN=mpbq mt PE=2 SV=1
VTE3	Locus_5955_Transcript_3/3_Confidence_0.714_Length_1411	92.49	945	1244	0	Triticum VTE3 gi 231274770 emb FM998046.1 Triticum aestivum cv. CPAN 1676 partial mRNA for MPBQ methyltransferase (mpbq mt gene)		Locus_5955_Transcript_3/3_Confidence_0.714_Length_1411	tr|C4PW04|C4PW04_WHEAT	MPBQ methyltransferase (Fragment) OS=Triticum aestivum GN=mpbq mt PE=2 SV=1
VTE3	Locus_5955_Transcript_1/3_Confidence_0.714_Length_1411	93.82	703	661	9.9e-150	Brachy VTE3 Bradi4g01640		Locus_5955_Transcript_1/3_Confidence_0.714_Length_1411	tr|C4PW04|C4PW04_WHEAT	MPBQ methyltransferase (Fragment) OS=Triticum aestivum GN=mpbq mt PE=2 SV=1
VTE3	Locus_5955_Transcript_1/3_Confidence_0.714_Length_1411	93.11	694	661	1.19e-146	Rice VTE3 Os12g42090		Locus_5955_Transcript_1/3_Confidence_0.714_Length_1411	tr|C4PW04|C4PW04_WHEAT	MPBQ methyltransferase (Fragment) OS=Triticum aestivum GN=mpbq mt PE=2 SV=1
VTE3	Locus_5955_Transcript_1/3_Confidence_0.714_Length_1411	92.7	833	661	3.11e-140	Sorghum VTE3 Sb08g021610		Locus_5955_Transcript_1/3_Confidence_0.714_Length_1411	tr|C4PW04|C4PW04_WHEAT	MPBQ methyltransferase (Fragment) OS=Triticum aestivum GN=mpbq mt PE=2 SV=1
VTE3	Locus_5955_Transcript_2/3_Confidence_0.714_Length_1411	92.7	703	661	3.49e-140	Brachy VTE3 Bradi4g01640		Locus_5955_Transcript_2/3_Confidence_0.714_Length_1411	tr|C4PW04|C4PW04_WHEAT	MPBQ methyltransferase (Fragment) OS=Triticum aestivum GN=mpbq mt PE=2 SV=1
VTE3	Locus_5955_Transcript_3/3_Confidence_0.714_Length_1411	92.7	703	661	3.49e-140	Brachy VTE3 Bradi4g01640		Locus_5955_Transcript_3/3_Confidence_0.714_Length_1411	tr|C4PW04|C4PW04_WHEAT	MPBQ methyltransferase (Fragment) OS=Triticum aestivum GN=mpbq mt PE=2 SV=1
VTE3	Locus_5955_Transcript_1/3_Confidence_0.714_Length_1411	92.42	889	661	7.98e-138	Maize VTE3 GRMZM2G082998		Locus_5955_Transcript_1/3_Confidence_0.714_Length_1411	tr|C4PW04|C4PW04_WHEAT	MPBQ methyltransferase (Fragment) OS=Triticum aestivum GN=mpbq mt PE=2 SV=1
VTE3	Locus_5955_Transcript_2/3_Confidence_0.714_Length_1411	92.01	694	661	4.21e-137	Rice VTE3 Os12g42090		Locus_5955_Transcript_2/3_Confidence_0.714_Length_1411	tr|C4PW04|C4PW04_WHEAT	MPBQ methyltransferase (Fragment) OS=Triticum aestivum GN=mpbq mt PE=2 SV=1
VTE3	Locus_5955_Transcript_3/3_Confidence_0.714_Length_1411	92.01	694	661	4.21e-137	Rice VTE3 Os12g42090		Locus_5955_Transcript_3/3_Confidence_0.714_Length_1411	tr|C4PW04|C4PW04_WHEAT	MPBQ methyltransferase (Fragment) OS=Triticum aestivum GN=mpbq mt PE=2 SV=1
VTE3	Locus_5955_Transcript_2/3_Confidence_0.714_Length_1411	91.85	833	661	4.51e-133	Sorghum VTE3 Sb08g021610		Locus_5955_Transcript_2/3_Confidence_0.714_Length_1411	tr|C4PW04|C4PW04_WHEAT	MPBQ methyltransferase (Fragment) OS=Triticum aestivum GN=mpbq mt PE=2 SV=1
VTE3	Locus_5955_Transcript_3/3_Confidence_0.714_Length_1411	91.85	833	661	4.51e-133	Sorghum VTE3 Sb08g021610		Locus_5955_Transcript_3/3_Confidence_0.714_Length_1411	tr|C4PW04|C4PW04_WHEAT	MPBQ methyltransferase (Fragment) OS=Triticum aestivum GN=mpbq mt PE=2 SV=1
VTE3	Locus_5955_Transcript_2/3_Confidence_0.714_Length_1411	91.57	889	661	1.16e-130	Maize VTE3 GRMZM2G082998		Locus_5955_Transcript_2/3_Confidence_0.714_Length_1411	tr|C4PW04|C4PW04_WHEAT	MPBQ methyltransferase (Fragment) OS=Triticum aestivum GN=mpbq mt PE=2 SV=1
VTE3	Locus_5955_Transcript_3/3_Confidence_0.714_Length_1411	91.57	889	661	1.16e-130	Maize VTE3 GRMZM2G082998		Locus_5955_Transcript_3/3_Confidence_0.714_Length_1411	tr|C4PW04|C4PW04_WHEAT	MPBQ methyltransferase (Fragment) OS=Triticum aestivum GN=mpbq mt PE=2 SV=1
VTE3	Locus_5955_Transcript_1/3_Confidence_0.714_Length_1411	81.66	869	1112	3.71e-117	Hordeum VTE3 gi 151419970 dbj AK251322.1 Hordeum vulgare subsp. vulgare cDNA clone: FLbaf110j10, mRNA sequence		Locus_5955_Transcript_1/3_Confidence_0.714_Length_1411	tr|C4PW04|C4PW04_WHEAT	MPBQ methyltransferase (Fragment) OS=Triticum aestivum GN=mpbq mt PE=2 SV=1
VTE3	Locus_5955_Transcript_3/3_Confidence_0.714_Length_1411	81.16	869	1112	1.31e-107	Hordeum VTE3 gi 151419970 dbj AK251322.1 Hordeum vulgare subsp. vulgare cDNA clone: FLbaf110j10, mRNA sequence		Locus_5955_Transcript_3/3_Confidence_0.714_Length_1411	tr|C4PW04|C4PW04_WHEAT	MPBQ methyltransferase (Fragment) OS=Triticum aestivum GN=mpbq mt PE=2 SV=1
VTE3	Locus_5955_Transcript_2/3_Confidence_0.714_Length_1411	80.42	869	1112	2.75e-93	Hordeum VTE3 gi 151419970 dbj AK251322.1 Hordeum vulgare subsp. vulgare cDNA clone: FLbaf110j10, mRNA sequence		Locus_5955_Transcript_2/3_Confidence_0.714_Length_1411	tr|C4PW04|C4PW04_WHEAT	MPBQ methyltransferase (Fragment) OS=Triticum aestivum GN=mpbq mt PE=2 SV=1
VTE3	Locus_5955_Transcript_1/3_Confidence_0.714_Length_1411	81.36	1038	937	2.51e-32	Arabidopsis VTE3 at3g63410.1		Locus_5955_Transcript_1/3_Confidence_0.714_Length_1411	tr|C4PW04|C4PW04_WHEAT	MPBQ methyltransferase (Fragment) OS=Triticum aestivum GN=mpbq mt PE=2 SV=1
VTE3	Locus_5955_Transcript_3/3_Confidence_0.714_Length_1411	81.36	1038	937	2.51e-32	Arabidopsis VTE3 at3g63410.1		Locus_5955_Transcript_3/3_Confidence_0.714_Length_1411	tr|C4PW04|C4PW04_WHEAT	MPBQ methyltransferase (Fragment) OS=Triticum aestivum GN=mpbq mt PE=2 SV=1
VTE3	Locus_5955_Transcript_2/3_Confidence_0.714_Length_1411	81.44	1023	922	1.55e-30	Arabidopsis VTE3 at3g63410.1		Locus_5955_Transcript_2/3_Confidence_0.714_Length_1411	tr|C4PW04|C4PW04_WHEAT	MPBQ methyltransferase (Fragment) OS=Triticum aestivum GN=mpbq mt PE=2 SV=1
VTE4	Locus_2590_Transcript_1/6_Confidence_0.615_Length_1299	92.33	176	1178	0	Triticum VTE4 gi 241986113 dbj AK333374.1 Triticum aestivum cDNA, clone: WT006_F02, cultivar: Chinese Spring		Locus_2590_Transcript_1/6_Confidence_0.615_Length_1299	tr|A7WK66|A7WK66_WHEAT	Gamma-tocopherol methyl transferase OS=Triticum aestivum GN=g-TMT PE=2 SV=1
VTE4	Locus_2590_Transcript_2/6_Confidence_0.615_Length_1297	92.55	176	1176	0	Triticum VTE4 gi 241986113 dbj AK333374.1 Triticum aestivum cDNA, clone: WT006_F02, cultivar: Chinese Spring		Locus_2590_Transcript_2/6_Confidence_0.615_Length_1297	tr|A7WK66|A7WK66_WHEAT	Gamma-tocopherol methyl transferase OS=Triticum aestivum GN=g-TMT PE=2 SV=1
VTE4	Locus_2590_Transcript_3/6_Confidence_0.615_Length_1297	92.33	176	1176	0	Triticum VTE4 gi 241986113 dbj AK333374.1 Triticum aestivum cDNA, clone: WT006_F02, cultivar: Chinese Spring		Locus_2590_Transcript_3/6_Confidence_0.615_Length_1297	tr|A7WK66|A7WK66_WHEAT	Gamma-tocopherol methyl transferase OS=Triticum aestivum GN=g-TMT PE=2 SV=1
VTE4	Locus_2590_Transcript_4/6_Confidence_0.538_Length_1329	92.33	176	1208	0	Triticum VTE4 gi 241986113 dbj AK333374.1 Triticum aestivum cDNA, clone: WT006_F02, cultivar: Chinese Spring		Locus_2590_Transcript_4/6_Confidence_0.538_Length_1329	tr|A7WK66|A7WK66_WHEAT	Gamma-tocopherol methyl transferase OS=Triticum aestivum GN=g-TMT PE=2 SV=1
VTE4	Locus_2590_Transcript_5/6_Confidence_0.615_Length_1297	91.79	176	1176	0	Triticum VTE4 gi 241986113 dbj AK333374.1 Triticum aestivum cDNA, clone: WT006_F02, cultivar: Chinese Spring		Locus_2590_Transcript_5/6_Confidence_0.615_Length_1297	tr|A7WK66|A7WK66_WHEAT	Gamma-tocopherol methyl transferase OS=Triticum aestivum GN=g-TMT PE=2 SV=1
VTE4	Locus_2590_Transcript_6/6_Confidence_0.615_Length_1297	92.33	176	1176	0	Triticum VTE4 gi 241986113 dbj AK333374.1 Triticum aestivum cDNA, clone: WT006_F02, cultivar: Chinese Spring		Locus_2590_Transcript_6/6_Confidence_0.615_Length_1297	tr|A7WK66|A7WK66_WHEAT	Gamma-tocopherol methyl transferase OS=Triticum aestivum GN=g-TMT PE=2 SV=1
VTE4	Locus_2590_Transcript_2/6_Confidence_0.615_Length_1297	93.44	447	1144	4.05814e-70	Maize VTE4 GRMZM2G035213		Locus_2590_Transcript_2/6_Confidence_0.615_Length_1297	tr|A7WK66|A7WK66_WHEAT	Gamma-tocopherol methyl transferase OS=Triticum aestivum GN=g-TMT PE=2 SV=1
VTE4	Locus_2590_Transcript_2/6_Confidence_0.615_Length_1297	93.75	338	1131	2.34897e-68	Rice VTE4 Os02g47310		Locus_2590_Transcript_2/6_Confidence_0.615_Length_1297	tr|A7WK66|A7WK66_WHEAT	Gamma-tocopherol methyl transferase OS=Triticum aestivum GN=g-TMT PE=2 SV=1
VTE4	Locus_2590_Transcript_2/6_Confidence_0.615_Length_1297	92.06	257	1144	1.44065e-66	Sorghum VTE4 Sb04g030760		Locus_2590_Transcript_2/6_Confidence_0.615_Length_1297	tr|A7WK66|A7WK66_WHEAT	Gamma-tocopherol methyl transferase OS=Triticum aestivum GN=g-TMT PE=2 SV=1
VTE4	Locus_2590_Transcript_3/6_Confidence_0.615_Length_1297	93.64	341	1128	1.44918e-66	Rice VTE4 Os02g47310		Locus_2590_Transcript_3/6_Confidence_0.615_Length_1297	tr|A7WK66|A7WK66_WHEAT	Gamma-tocopherol methyl transferase OS=Triticum aestivum GN=g-TMT PE=2 SV=1
VTE4	Locus_2590_Transcript_1/6_Confidence_0.615_Length_1299	92.35	447	1146	2.41163e-65	Maize VTE4 GRMZM2G035213		Locus_2590_Transcript_1/6_Confidence_0.615_Length_1299	tr|A7WK66|A7WK66_WHEAT	Gamma-tocopherol methyl transferase OS=Triticum aestivum GN=g-TMT PE=2 SV=1
VTE4	Locus_2590_Transcript_4/6_Confidence_0.538_Length_1329	92.35	447	1176	2.41163e-65	Maize VTE4 GRMZM2G035213		Locus_2590_Transcript_4/6_Confidence_0.538_Length_1329	tr|A7WK66|A7WK66_WHEAT	Gamma-tocopherol methyl transferase OS=Triticum aestivum GN=g-TMT PE=2 SV=1
VTE4	Locus_2590_Transcript_5/6_Confidence_0.615_Length_1297	92.35	447	1144	2.41163e-65	Maize VTE4 GRMZM2G035213		Locus_2590_Transcript_5/6_Confidence_0.615_Length_1297	tr|A7WK66|A7WK66_WHEAT	Gamma-tocopherol methyl transferase OS=Triticum aestivum GN=g-TMT PE=2 SV=1
VTE4	Locus_2590_Transcript_6/6_Confidence_0.615_Length_1297	92.35	447	1144	2.41163e-65	Maize VTE4 GRMZM2G035213		Locus_2590_Transcript_6/6_Confidence_0.615_Length_1297	tr|A7WK66|A7WK66_WHEAT	Gamma-tocopherol methyl transferase OS=Triticum aestivum GN=g-TMT PE=2 SV=1
VTE4	Locus_2590_Transcript_1/6_Confidence_0.615_Length_1299	93.06	341	1130	3.53275e-64	Rice VTE4 Os02g47310		Locus_2590_Transcript_1/6_Confidence_0.615_Length_1299	tr|A7WK66|A7WK66_WHEAT	Gamma-tocopherol methyl transferase OS=Triticum aestivum GN=g-TMT PE=2 SV=1
VTE4	Locus_2590_Transcript_4/6_Confidence_0.538_Length_1329	93.06	341	1160	3.53275e-64	Rice VTE4 Os02g47310		Locus_2590_Transcript_4/6_Confidence_0.538_Length_1329	tr|A7WK66|A7WK66_WHEAT	Gamma-tocopherol methyl transferase OS=Triticum aestivum GN=g-TMT PE=2 SV=1
VTE4	Locus_2590_Transcript_5/6_Confidence_0.615_Length_1297	93.06	341	1128	3.53275e-64	Rice VTE4 Os02g47310		Locus_2590_Transcript_5/6_Confidence_0.615_Length_1297	tr|A7WK66|A7WK66_WHEAT	Gamma-tocopherol methyl transferase OS=Triticum aestivum GN=g-TMT PE=2 SV=1
VTE4	Locus_2590_Transcript_6/6_Confidence_0.615_Length_1297	93.06	341	1128	3.53275e-64	Rice VTE4 Os02g47310		Locus_2590_Transcript_6/6_Confidence_0.615_Length_1297	tr|A7WK66|A7WK66_WHEAT	Gamma-tocopherol methyl transferase OS=Triticum aestivum GN=g-TMT PE=2 SV=1
VTE4	Locus_2590_Transcript_3/6_Confidence_0.615_Length_1297	91.89	447	1144	3.76537e-64	Maize VTE4 GRMZM2G035213		Locus_2590_Transcript_3/6_Confidence_0.615_Length_1297	tr|A7WK66|A7WK66_WHEAT	Gamma-tocopherol methyl transferase OS=Triticum aestivum GN=g-TMT PE=2 SV=1
VTE4	Locus_2590_Transcript_3/6_Confidence_0.615_Length_1297	90.5	147	1150	1.29775e-63	Brachy VTE4 Bradi3g52560		Locus_2590_Transcript_3/6_Confidence_0.615_Length_1297	tr|A7WK66|A7WK66_WHEAT	Gamma-tocopherol methyl transferase OS=Triticum aestivum GN=g-TMT PE=2 SV=1
VTE4	Locus_2590_Transcript_1/6_Confidence_0.615_Length_1299	91.01	257	1146	8.56135e-62	Sorghum VTE4 Sb04g030760		Locus_2590_Transcript_1/6_Confidence_0.615_Length_1299	tr|A7WK66|A7WK66_WHEAT	Gamma-tocopherol methyl transferase OS=Triticum aestivum GN=g-TMT PE=2 SV=1
VTE4	Locus_2590_Transcript_3/6_Confidence_0.615_Length_1297	91.01	257	1144	8.56135e-62	Sorghum VTE4 Sb04g030760		Locus_2590_Transcript_3/6_Confidence_0.615_Length_1297	tr|A7WK66|A7WK66_WHEAT	Gamma-tocopherol methyl transferase OS=Triticum aestivum GN=g-TMT PE=2 SV=1
VTE4	Locus_2590_Transcript_4/6_Confidence_0.538_Length_1329	91.01	257	1176	8.56135e-62	Sorghum VTE4 Sb04g030760		Locus_2590_Transcript_4/6_Confidence_0.538_Length_1329	tr|A7WK66|A7WK66_WHEAT	Gamma-tocopherol methyl transferase OS=Triticum aestivum GN=g-TMT PE=2 SV=1
VTE4	Locus_2590_Transcript_5/6_Confidence_0.615_Length_1297	91.01	257	1144	8.56135e-62	Sorghum VTE4 Sb04g030760		Locus_2590_Transcript_5/6_Confidence_0.615_Length_1297	tr|A7WK66|A7WK66_WHEAT	Gamma-tocopherol methyl transferase OS=Triticum aestivum GN=g-TMT PE=2 SV=1
VTE4	Locus_2590_Transcript_6/6_Confidence_0.615_Length_1297	91.01	257	1144	8.56135e-62	Sorghum VTE4 Sb04g030760		Locus_2590_Transcript_6/6_Confidence_0.615_Length_1297	tr|A7WK66|A7WK66_WHEAT	Gamma-tocopherol methyl transferase OS=Triticum aestivum GN=g-TMT PE=2 SV=1
VTE4	Locus_2590_Transcript_1/6_Confidence_0.615_Length_1299	90	147	1152	3.16361e-61	Brachy VTE4 Bradi3g52560		Locus_2590_Transcript_1/6_Confidence_0.615_Length_1299	tr|A7WK66|A7WK66_WHEAT	Gamma-tocopherol methyl transferase OS=Triticum aestivum GN=g-TMT PE=2 SV=1
VTE4	Locus_2590_Transcript_4/6_Confidence_0.538_Length_1329	90	147	1182	3.16361e-61	Brachy VTE4 Bradi3g52560		Locus_2590_Transcript_4/6_Confidence_0.538_Length_1329	tr|A7WK66|A7WK66_WHEAT	Gamma-tocopherol methyl transferase OS=Triticum aestivum GN=g-TMT PE=2 SV=1
VTE4	Locus_2590_Transcript_5/6_Confidence_0.615_Length_1297	90	147	1150	3.16361e-61	Brachy VTE4 Bradi3g52560		Locus_2590_Transcript_5/6_Confidence_0.615_Length_1297	tr|A7WK66|A7WK66_WHEAT	Gamma-tocopherol methyl transferase OS=Triticum aestivum GN=g-TMT PE=2 SV=1
VTE4	Locus_2590_Transcript_6/6_Confidence_0.615_Length_1297	90	147	1150	3.16361e-61	Brachy VTE4 Bradi3g52560		Locus_2590_Transcript_6/6_Confidence_0.615_Length_1297	tr|A7WK66|A7WK66_WHEAT	Gamma-tocopherol methyl transferase OS=Triticum aestivum GN=g-TMT PE=2 SV=1
VTE4	Locus_2590_Transcript_2/6_Confidence_0.615_Length_1297	90.21	153	1144	4.93946e-60	Brachy VTE4 Bradi3g52560		Locus_2590_Transcript_2/6_Confidence_0.615_Length_1297	tr|A7WK66|A7WK66_WHEAT	Gamma-tocopherol methyl transferase OS=Triticum aestivum GN=g-TMT PE=2 SV=1

## Sheet: b-glucans
Gene	Hit_id	Identity	Hsp_query_to	Hsp_hit_to	Hsp_evalue	Iteration_query_def		Iteration_query_def	Hit_id	Hit_def
CSL	Locus_12351_Transcript_1/5_Confidence_0.667_Length_1771	90.22	1	1521	0	gb|EU267181.1|:40-2883 Hordeum vulgare cellulose synthase-like CslF6 (CslF6) mRNA, complete cds		Locus_12351_Transcript_1/5_Confidence_0.667_Length_1771	tr|A6Q0E9|A6Q0E9_WHEAT	Putative mixed beta glucan synthase OS=Triticum aestivum GN=cslf6 PE=2 SV=1
CSL	Locus_12351_Transcript_2/5_Confidence_0.667_Length_1852	90.42	1	1518	0	gb|EU267181.1|:40-2883 Hordeum vulgare cellulose synthase-like CslF6 (CslF6) mRNA, complete cds		Locus_12351_Transcript_2/5_Confidence_0.667_Length_1852	tr|A6Q0E9|A6Q0E9_WHEAT	Putative mixed beta glucan synthase OS=Triticum aestivum GN=cslf6 PE=2 SV=1
CSL	Locus_12351_Transcript_3/5_Confidence_0.667_Length_1771	90.35	1	1521	0	gb|EU267181.1|:40-2883 Hordeum vulgare cellulose synthase-like CslF6 (CslF6) mRNA, complete cds		Locus_12351_Transcript_3/5_Confidence_0.667_Length_1771	tr|A6Q0E9|A6Q0E9_WHEAT	Putative mixed beta glucan synthase OS=Triticum aestivum GN=cslf6 PE=2 SV=1
CSL	Locus_12351_Transcript_4/5_Confidence_0.667_Length_1771	90.49	1	1521	0	gb|EU267181.1|:40-2883 Hordeum vulgare cellulose synthase-like CslF6 (CslF6) mRNA, complete cds		Locus_12351_Transcript_4/5_Confidence_0.667_Length_1771	tr|A6Q0E9|A6Q0E9_WHEAT	Putative mixed beta glucan synthase OS=Triticum aestivum GN=cslf6 PE=2 SV=1
CSL	Locus_12351_Transcript_5/5_Confidence_0.667_Length_1771	90.35	1	1521	0	gb|EU267181.1|:40-2883 Hordeum vulgare cellulose synthase-like CslF6 (CslF6) mRNA, complete cds		Locus_12351_Transcript_5/5_Confidence_0.667_Length_1771	tr|A6Q0E9|A6Q0E9_WHEAT	Putative mixed beta glucan synthase OS=Triticum aestivum GN=cslf6 PE=2 SV=1
CSL	Locus_2501_Transcript_1/5_Confidence_0.692_Length_1766	91.2	1459	1766	0	gb|EU267181.1|:40-2883 Hordeum vulgare cellulose synthase-like CslF6 (CslF6) mRNA, complete cds		Locus_2501_Transcript_1/5_Confidence_0.692_Length_1766	tr|D0U5L9|D0U5L9_AVESA	Cellulose synthase-like protein (Fragment) OS=Avena sativa PE=2 SV=1
CSL	Locus_2501_Transcript_2/5_Confidence_0.692_Length_1766	90.91	1459	1766	0	gb|EU267181.1|:40-2883 Hordeum vulgare cellulose synthase-like CslF6 (CslF6) mRNA, complete cds		Locus_2501_Transcript_2/5_Confidence_0.692_Length_1766	tr|D0U5L9|D0U5L9_AVESA	Cellulose synthase-like protein (Fragment) OS=Avena sativa PE=2 SV=1
CSL	Locus_2501_Transcript_3/5_Confidence_0.692_Length_1766	90.91	1459	1766	0	gb|EU267181.1|:40-2883 Hordeum vulgare cellulose synthase-like CslF6 (CslF6) mRNA, complete cds		Locus_2501_Transcript_3/5_Confidence_0.692_Length_1766	tr|D0U5L9|D0U5L9_AVESA	Cellulose synthase-like protein (Fragment) OS=Avena sativa PE=2 SV=1
CSL	Locus_2501_Transcript_4/5_Confidence_0.692_Length_1766	90.91	1459	1766	0	gb|EU267181.1|:40-2883 Hordeum vulgare cellulose synthase-like CslF6 (CslF6) mRNA, complete cds		Locus_2501_Transcript_4/5_Confidence_0.692_Length_1766	tr|D0U5L9|D0U5L9_AVESA	Cellulose synthase-like protein (Fragment) OS=Avena sativa PE=2 SV=1
CSL	Locus_2501_Transcript_5/5_Confidence_0.692_Length_1766	90.91	1459	1766	0	gb|EU267181.1|:40-2883 Hordeum vulgare cellulose synthase-like CslF6 (CslF6) mRNA, complete cds		Locus_2501_Transcript_5/5_Confidence_0.692_Length_1766	tr|D0U5L9|D0U5L9_AVESA	Cellulose synthase-like protein (Fragment) OS=Avena sativa PE=2 SV=1
CSL	Locus_26159_Transcript_1/1_Confidence_1.000_Length_294	90.38	1566	294	1.58e-96	gb|EU267183.1|:42-2735 Hordeum vulgare cellulose synthase-like CslF8 (CslF8) mRNA, complete cds		Locus_26159_Transcript_1/1_Confidence_1.000_Length_294	tr|B1P2T6|B1P2T6_HORVU	Cellulose synthase-like CslF8 OS=Hordeum vulgare GN=CslF8 PE=2 SV=1
CSL	Locus_21128_Transcript_1/1_Confidence_1.000_Length_345	89.11	1244	345	9.39e-92	gb|EU267183.1|:42-2735 Hordeum vulgare cellulose synthase-like CslF8 (CslF8) mRNA, complete cds		Locus_21128_Transcript_1/1_Confidence_1.000_Length_345	tr|B1P2T6|B1P2T6_HORVU	Cellulose synthase-like CslF8 OS=Hordeum vulgare GN=CslF8 PE=2 SV=1
CSL	Locus_12351_Transcript_1/5_Confidence_0.667_Length_1771	82.48	1010	410	3.66e-57	gb|EU267184.1|:115-2688 Hordeum vulgare cellulose synthase-like CslF9 (CslF9) mRNA, complete cds		Locus_12351_Transcript_1/5_Confidence_0.667_Length_1771	tr|A6Q0E9|A6Q0E9_WHEAT	Putative mixed beta glucan synthase OS=Triticum aestivum GN=cslf6 PE=2 SV=1
CSL	Locus_12351_Transcript_2/5_Confidence_0.667_Length_1852	82	1010	410	2.18e-52	gb|EU267184.1|:115-2688 Hordeum vulgare cellulose synthase-like CslF9 (CslF9) mRNA, complete cds		Locus_12351_Transcript_2/5_Confidence_0.667_Length_1852	tr|A6Q0E9|A6Q0E9_WHEAT	Putative mixed beta glucan synthase OS=Triticum aestivum GN=cslf6 PE=2 SV=1
CSL	Locus_12351_Transcript_4/5_Confidence_0.667_Length_1771	82	1010	410	2.18e-52	gb|EU267184.1|:115-2688 Hordeum vulgare cellulose synthase-like CslF9 (CslF9) mRNA, complete cds		Locus_12351_Transcript_4/5_Confidence_0.667_Length_1771	tr|A6Q0E9|A6Q0E9_WHEAT	Putative mixed beta glucan synthase OS=Triticum aestivum GN=cslf6 PE=2 SV=1
CSL	Locus_12351_Transcript_5/5_Confidence_0.667_Length_1771	82	1010	410	2.18e-52	gb|EU267184.1|:115-2688 Hordeum vulgare cellulose synthase-like CslF9 (CslF9) mRNA, complete cds		Locus_12351_Transcript_5/5_Confidence_0.667_Length_1771	tr|A6Q0E9|A6Q0E9_WHEAT	Putative mixed beta glucan synthase OS=Triticum aestivum GN=cslf6 PE=2 SV=1
CSL	Locus_12351_Transcript_3/5_Confidence_0.667_Length_1771	81.46	1010	410	8.6e-52	gb|EU267184.1|:115-2688 Hordeum vulgare cellulose synthase-like CslF9 (CslF9) mRNA, complete cds		Locus_12351_Transcript_3/5_Confidence_0.667_Length_1771	tr|A6Q0E9|A6Q0E9_WHEAT	Putative mixed beta glucan synthase OS=Triticum aestivum GN=cslf6 PE=2 SV=1
CSL	Locus_12351_Transcript_1/5_Confidence_0.667_Length_1771	83.83	954	307	2.77e-39	gb|EU267182.1|:25-2457 Hordeum vulgare subsp. vulgare cellulose synthase-like CslF7 (CslF7) mRNA, complete cds		Locus_12351_Transcript_1/5_Confidence_0.667_Length_1771	tr|A6Q0E9|A6Q0E9_WHEAT	Putative mixed beta glucan synthase OS=Triticum aestivum GN=cslf6 PE=2 SV=1
CSL	Locus_12351_Transcript_2/5_Confidence_0.667_Length_1852	83.83	954	307	2.77e-39	gb|EU267182.1|:25-2457 Hordeum vulgare subsp. vulgare cellulose synthase-like CslF7 (CslF7) mRNA, complete cds		Locus_12351_Transcript_2/5_Confidence_0.667_Length_1852	tr|A6Q0E9|A6Q0E9_WHEAT	Putative mixed beta glucan synthase OS=Triticum aestivum GN=cslf6 PE=2 SV=1
CSL	Locus_12351_Transcript_4/5_Confidence_0.667_Length_1771	83.83	954	307	2.77e-39	gb|EU267182.1|:25-2457 Hordeum vulgare subsp. vulgare cellulose synthase-like CslF7 (CslF7) mRNA, complete cds		Locus_12351_Transcript_4/5_Confidence_0.667_Length_1771	tr|A6Q0E9|A6Q0E9_WHEAT	Putative mixed beta glucan synthase OS=Triticum aestivum GN=cslf6 PE=2 SV=1
CSL	Locus_12351_Transcript_5/5_Confidence_0.667_Length_1771	83.83	954	307	2.77e-39	gb|EU267182.1|:25-2457 Hordeum vulgare subsp. vulgare cellulose synthase-like CslF7 (CslF7) mRNA, complete cds		Locus_12351_Transcript_5/5_Confidence_0.667_Length_1771	tr|A6Q0E9|A6Q0E9_WHEAT	Putative mixed beta glucan synthase OS=Triticum aestivum GN=cslf6 PE=2 SV=1
CSL	Locus_7810_Transcript_1/5_Confidence_0.500_Length_1363	80.59	1451	1056	4.8e-39	AT3G03050.1 cellulose-synthase-like. CSLD Group. CslD3 transcript sequence		Locus_7810_Transcript_1/5_Confidence_0.500_Length_1363	tr|F2DFP7|F2DFP7_HORVD	Predicted protein OS=Hordeum vulgare var. distichum PE=2 SV=1
CSL	Locus_7810_Transcript_5/5_Confidence_0.500_Length_1369	80.59	1451	1056	4.8e-39	AT3G03050.1 cellulose-synthase-like. CSLD Group. CslD3 transcript sequence		Locus_7810_Transcript_5/5_Confidence_0.500_Length_1369	tr|F2DFP7|F2DFP7_HORVD	Predicted protein OS=Hordeum vulgare var. distichum PE=2 SV=1
CSL	Locus_15101_Transcript_1/1_Confidence_1.000_Length_533	80.26	1273	479	1.91e-37	AT4G31590.1 cellulose-synthase-like. CSLC Group. CslC5 transcript sequence		Locus_15101_Transcript_1/1_Confidence_1.000_Length_533	tr|F2EBR9|F2EBR9_HORVD	Predicted protein OS=Hordeum vulgare var. distichum PE=2 SV=1
CSL	Locus_12351_Transcript_3/5_Confidence_0.667_Length_1771	83.4	954	307	6.74e-37	gb|EU267182.1|:25-2457 Hordeum vulgare subsp. vulgare cellulose synthase-like CslF7 (CslF7) mRNA, complete cds		Locus_12351_Transcript_3/5_Confidence_0.667_Length_1771	tr|A6Q0E9|A6Q0E9_WHEAT	Putative mixed beta glucan synthase OS=Triticum aestivum GN=cslf6 PE=2 SV=1
CSL	Locus_20906_Transcript_1/1_Confidence_1.000_Length_249	88.64	2438	243	1.76e-32	AT3G03050.1 cellulose-synthase-like. CSLD Group. CslD3 transcript sequence		Locus_20906_Transcript_1/1_Confidence_1.000_Length_249	tr|F2DFP7|F2DFP7_HORVD	Predicted protein OS=Hordeum vulgare var. distichum PE=2 SV=1
CSL	Locus_21612_Transcript_1/1_Confidence_1.000_Length_249	87.88	2438	243	4.29e-30	AT3G03050.1 cellulose-synthase-like. CSLD Group. CslD3 transcript sequence		Locus_21612_Transcript_1/1_Confidence_1.000_Length_249	tr|F2DFP7|F2DFP7_HORVD	Predicted protein OS=Hordeum vulgare var. distichum PE=2 SV=1
CSL	Locus_12351_Transcript_1/5_Confidence_0.667_Length_1771	80.55	1075	360	2.56e-27	gb|EU267180.1|:48-2666 Hordeum vulgare cellulose synthase-like CslF4 (CslF4) mRNA, complete cds		Locus_12351_Transcript_1/5_Confidence_0.667_Length_1771	tr|A6Q0E9|A6Q0E9_WHEAT	Putative mixed beta glucan synthase OS=Triticum aestivum GN=cslf6 PE=2 SV=1
CSL	Locus_15101_Transcript_1/1_Confidence_1.000_Length_533	80.73	1403	371	2.57e-27	AT4G07960.1 cellulose-synthase-like. CSLC Group. CslC12 transcript sequence		Locus_15101_Transcript_1/1_Confidence_1.000_Length_533	tr|F2EBR9|F2EBR9_HORVD	Predicted protein OS=Hordeum vulgare var. distichum PE=2 SV=1
CSL	Locus_15101_Transcript_1/1_Confidence_1.000_Length_533	79.07	1400	483	2.66e-27	AT2G24630.1 cellulose-synthase-like. CSLC Group. CslC8 transcript sequence		Locus_15101_Transcript_1/1_Confidence_1.000_Length_533	tr|F2EBR9|F2EBR9_HORVD	Predicted protein OS=Hordeum vulgare var. distichum PE=2 SV=1
CSL	Locus_5355_Transcript_2/3_Confidence_0.750_Length_1183	77.88	3381	721	1.63e-26	AT3G03050.1 cellulose-synthase-like. CSLD Group. CslD3 transcript sequence		Locus_5355_Transcript_2/3_Confidence_0.750_Length_1183	tr|F2DFP7|F2DFP7_HORVD	Predicted protein OS=Hordeum vulgare var. distichum PE=2 SV=1
CSL	Locus_7810_Transcript_4/5_Confidence_0.400_Length_1825	79.14	1448	1059	1.63e-26	AT3G03050.1 cellulose-synthase-like. CSLD Group. CslD3 transcript sequence		Locus_7810_Transcript_4/5_Confidence_0.400_Length_1825	tr|F2DFP7|F2DFP7_HORVD	Predicted protein OS=Hordeum vulgare var. distichum PE=2 SV=1
CSL	Locus_15101_Transcript_1/1_Confidence_1.000_Length_533	79.81	1362	332	3.78e-26	AT3G28180.1 cellulose-synthase-like. CSLC Group. CslC4 transcript sequence		Locus_15101_Transcript_1/1_Confidence_1.000_Length_533	tr|F2EBR9|F2EBR9_HORVD	Predicted protein OS=Hordeum vulgare var. distichum PE=2 SV=1
CSL	Locus_12351_Transcript_2/5_Confidence_0.667_Length_1852	80.2	1075	360	6.25e-25	gb|EU267180.1|:48-2666 Hordeum vulgare cellulose synthase-like CslF4 (CslF4) mRNA, complete cds		Locus_12351_Transcript_2/5_Confidence_0.667_Length_1852	tr|A6Q0E9|A6Q0E9_WHEAT	Putative mixed beta glucan synthase OS=Triticum aestivum GN=cslf6 PE=2 SV=1
CSL	Locus_12351_Transcript_4/5_Confidence_0.667_Length_1771	80.2	1075	360	6.25e-25	gb|EU267180.1|:48-2666 Hordeum vulgare cellulose synthase-like CslF4 (CslF4) mRNA, complete cds		Locus_12351_Transcript_4/5_Confidence_0.667_Length_1771	tr|A6Q0E9|A6Q0E9_WHEAT	Putative mixed beta glucan synthase OS=Triticum aestivum GN=cslf6 PE=2 SV=1
CSL	Locus_12351_Transcript_5/5_Confidence_0.667_Length_1771	80.2	1075	360	6.25e-25	gb|EU267180.1|:48-2666 Hordeum vulgare cellulose synthase-like CslF4 (CslF4) mRNA, complete cds		Locus_12351_Transcript_5/5_Confidence_0.667_Length_1771	tr|A6Q0E9|A6Q0E9_WHEAT	Putative mixed beta glucan synthase OS=Triticum aestivum GN=cslf6 PE=2 SV=1
CSL	Locus_12351_Transcript_3/5_Confidence_0.667_Length_1771	79.86	1075	360	1.52e-22	gb|EU267180.1|:48-2666 Hordeum vulgare cellulose synthase-like CslF4 (CslF4) mRNA, complete cds		Locus_12351_Transcript_3/5_Confidence_0.667_Length_1771	tr|A6Q0E9|A6Q0E9_WHEAT	Putative mixed beta glucan synthase OS=Triticum aestivum GN=cslf6 PE=2 SV=1
CSL	Locus_5355_Transcript_1/3_Confidence_0.750_Length_1183	77.69	3345	685	9.7e-22	AT3G03050.1 cellulose-synthase-like. CSLD Group. CslD3 transcript sequence		Locus_5355_Transcript_1/3_Confidence_0.750_Length_1183	tr|F2DFP7|F2DFP7_HORVD	Predicted protein OS=Hordeum vulgare var. distichum PE=2 SV=1
CSL	Locus_5355_Transcript_3/3_Confidence_0.750_Length_1183	77.69	3345	685	9.7e-22	AT3G03050.1 cellulose-synthase-like. CSLD Group. CslD3 transcript sequence		Locus_5355_Transcript_3/3_Confidence_0.750_Length_1183	tr|F2DFP7|F2DFP7_HORVD	Predicted protein OS=Hordeum vulgare var. distichum PE=2 SV=1
CSL	Locus_7810_Transcript_1/5_Confidence_0.500_Length_1363	83.92	1358	906	5.48e-20	AT1G02730.1 cellulose-synthase-like. CSLD Group. CslD5 transcript sequence		Locus_7810_Transcript_1/5_Confidence_0.500_Length_1363	tr|F2DFP7|F2DFP7_HORVD	Predicted protein OS=Hordeum vulgare var. distichum PE=2 SV=1
CSL	Locus_7810_Transcript_5/5_Confidence_0.500_Length_1369	83.92	1358	906	5.48e-20	AT1G02730.1 cellulose-synthase-like. CSLD Group. CslD5 transcript sequence		Locus_7810_Transcript_5/5_Confidence_0.500_Length_1369	tr|F2DFP7|F2DFP7_HORVD	Predicted protein OS=Hordeum vulgare var. distichum PE=2 SV=1
CSL	Locus_9025_Transcript_1/1_Confidence_1.000_Length_1577	78.74	3345	691	2.36e-19	AT3G03050.1 cellulose-synthase-like. CSLD Group. CslD3 transcript sequence		Locus_9025_Transcript_1/1_Confidence_1.000_Length_1577	tr|F2DFP7|F2DFP7_HORVD	Predicted protein OS=Hordeum vulgare var. distichum PE=2 SV=1
CSL	Locus_7810_Transcript_2/5_Confidence_0.300_Length_199	81.62	2312	186	9.34e-19	AT3G03050.1 cellulose-synthase-like. CSLD Group. CslD3 transcript sequence		Locus_7810_Transcript_2/5_Confidence_0.300_Length_199	tr|F2DFP7|F2DFP7_HORVD	Predicted protein OS=Hordeum vulgare var. distichum PE=2 SV=1
CSL	Locus_7810_Transcript_4/5_Confidence_0.400_Length_1825	80.58	1358	906	5.28e-17	AT1G02730.1 cellulose-synthase-like. CSLD Group. CslD5 transcript sequence		Locus_7810_Transcript_4/5_Confidence_0.400_Length_1825	tr|F2DFP7|F2DFP7_HORVD	Predicted protein OS=Hordeum vulgare var. distichum PE=2 SV=1
CSL	Locus_9025_Transcript_1/1_Confidence_1.000_Length_1577	85.58	2216	556	6.28e-16	AT1G32180.1 cellulose-synthase-like. CSLD Group. CslD6 transcript sequence		Locus_9025_Transcript_1/1_Confidence_1.000_Length_1577	tr|F2DFP7|F2DFP7_HORVD	Predicted protein OS=Hordeum vulgare var. distichum PE=2 SV=1
CSL	Locus_7810_Transcript_1/5_Confidence_0.500_Length_1363	80.5	1708	225	7.51e-16	AT4G38190.1 cellulose-synthase-like. CSLD Group. CslD4 transcript sequence		Locus_7810_Transcript_1/5_Confidence_0.500_Length_1363	tr|F2DFP7|F2DFP7_HORVD	Predicted protein OS=Hordeum vulgare var. distichum PE=2 SV=1
CSL	Locus_7810_Transcript_4/5_Confidence_0.400_Length_1825	80.5	1708	225	7.51e-16	AT4G38190.1 cellulose-synthase-like. CSLD Group. CslD4 transcript sequence		Locus_7810_Transcript_4/5_Confidence_0.400_Length_1825	tr|F2DFP7|F2DFP7_HORVD	Predicted protein OS=Hordeum vulgare var. distichum PE=2 SV=1
CSL	Locus_7810_Transcript_5/5_Confidence_0.500_Length_1369	80.5	1708	225	7.51e-16	AT4G38190.1 cellulose-synthase-like. CSLD Group. CslD4 transcript sequence		Locus_7810_Transcript_5/5_Confidence_0.500_Length_1369	tr|F2DFP7|F2DFP7_HORVD	Predicted protein OS=Hordeum vulgare var. distichum PE=2 SV=1
CSL	Locus_7810_Transcript_3/5_Confidence_0.300_Length_199	80.54	2312	186	5.55e-14	AT3G03050.1 cellulose-synthase-like. CSLD Group. CslD3 transcript sequence		Locus_7810_Transcript_3/5_Confidence_0.300_Length_199	tr|F2DFP7|F2DFP7_HORVD	Predicted protein OS=Hordeum vulgare var. distichum PE=2 SV=1
CSL	Locus_5355_Transcript_2/3_Confidence_0.750_Length_1183	78.26	2492	652	6.76e-13	AT2G33100.1 cellulose-synthase-like. CSLD Group. CslD1 transcript sequence		Locus_5355_Transcript_2/3_Confidence_0.750_Length_1183	tr|F2DFP7|F2DFP7_HORVD	Predicted protein OS=Hordeum vulgare var. distichum PE=2 SV=1
CSL	Locus_7810_Transcript_2/5_Confidence_0.300_Length_199	86.21	1561	111	6.76e-13	AT2G33100.1 cellulose-synthase-like. CSLD Group. CslD1 transcript sequence		Locus_7810_Transcript_2/5_Confidence_0.300_Length_199	tr|F2DFP7|F2DFP7_HORVD	Predicted protein OS=Hordeum vulgare var. distichum PE=2 SV=1
CSL	Locus_7810_Transcript_3/5_Confidence_0.300_Length_199	86.21	1561	111	6.76e-13	AT2G33100.1 cellulose-synthase-like. CSLD Group. CslD1 transcript sequence		Locus_7810_Transcript_3/5_Confidence_0.300_Length_199	tr|F2DFP7|F2DFP7_HORVD	Predicted protein OS=Hordeum vulgare var. distichum PE=2 SV=1
CSL	Locus_5355_Transcript_1/3_Confidence_0.750_Length_1183	81.01	2351	511	2.67e-12	AT2G33100.1 cellulose-synthase-like. CSLD Group. CslD1 transcript sequence		Locus_5355_Transcript_1/3_Confidence_0.750_Length_1183	tr|F2DFP7|F2DFP7_HORVD	Predicted protein OS=Hordeum vulgare var. distichum PE=2 SV=1
CSL	Locus_5355_Transcript_3/3_Confidence_0.750_Length_1183	81.01	2351	511	2.67e-12	AT2G33100.1 cellulose-synthase-like. CSLD Group. CslD1 transcript sequence		Locus_5355_Transcript_3/3_Confidence_0.750_Length_1183	tr|F2DFP7|F2DFP7_HORVD	Predicted protein OS=Hordeum vulgare var. distichum PE=2 SV=1
CSL	Locus_7810_Transcript_2/5_Confidence_0.300_Length_199	84.16	1747	186	1.13e-11	AT4G38190.1 cellulose-synthase-like. CSLD Group. CslD4 transcript sequence		Locus_7810_Transcript_2/5_Confidence_0.300_Length_199	tr|F2DFP7|F2DFP7_HORVD	Predicted protein OS=Hordeum vulgare var. distichum PE=2 SV=1
CSL	Locus_12351_Transcript_1/5_Confidence_0.667_Length_1771	88.24	1141	276	3.24e-11	gb|EU267179.1|:82-2637 Hordeum vulgare cellulose synthase-like CslF3 (CslF3) mRNA, complete cds		Locus_12351_Transcript_1/5_Confidence_0.667_Length_1771	tr|A6Q0E9|A6Q0E9_WHEAT	Putative mixed beta glucan synthase OS=Triticum aestivum GN=cslf6 PE=2 SV=1
CSL	Locus_12351_Transcript_2/5_Confidence_0.667_Length_1852	88.24	1141	276	3.24e-11	gb|EU267179.1|:82-2637 Hordeum vulgare cellulose synthase-like CslF3 (CslF3) mRNA, complete cds		Locus_12351_Transcript_2/5_Confidence_0.667_Length_1852	tr|A6Q0E9|A6Q0E9_WHEAT	Putative mixed beta glucan synthase OS=Triticum aestivum GN=cslf6 PE=2 SV=1
CSL	Locus_12351_Transcript_4/5_Confidence_0.667_Length_1771	88.24	1141	276	3.24e-11	gb|EU267179.1|:82-2637 Hordeum vulgare cellulose synthase-like CslF3 (CslF3) mRNA, complete cds		Locus_12351_Transcript_4/5_Confidence_0.667_Length_1771	tr|A6Q0E9|A6Q0E9_WHEAT	Putative mixed beta glucan synthase OS=Triticum aestivum GN=cslf6 PE=2 SV=1
CSL	Locus_12351_Transcript_5/5_Confidence_0.667_Length_1771	88.24	1141	276	3.24e-11	gb|EU267179.1|:82-2637 Hordeum vulgare cellulose synthase-like CslF3 (CslF3) mRNA, complete cds		Locus_12351_Transcript_5/5_Confidence_0.667_Length_1771	tr|A6Q0E9|A6Q0E9_WHEAT	Putative mixed beta glucan synthase OS=Triticum aestivum GN=cslf6 PE=2 SV=1
CES	Locus_4394_Transcript_7/10_Confidence_0.600_Length_2827	80.29	2109	1116	4.5e-119	AT5G05170.1 cellulose synthase A CesA3 transcript sequence		Locus_4394_Transcript_7/10_Confidence_0.600_Length_2827	tr|F2CR33|F2CR33_HORVD	Predicted protein OS=Hordeum vulgare var. distichum PE=2 SV=1
CES	Locus_4394_Transcript_3/10_Confidence_0.600_Length_2827	80.2	2109	1116	1.1e-116	AT5G05170.1 cellulose synthase A CesA3 transcript sequence		Locus_4394_Transcript_3/10_Confidence_0.600_Length_2827	tr|F2CR33|F2CR33_HORVD	Predicted protein OS=Hordeum vulgare var. distichum PE=2 SV=1
CES	Locus_4394_Transcript_1/10_Confidence_0.500_Length_2188	80.1	2109	1116	2.68e-114	AT5G05170.1 cellulose synthase A CesA3 transcript sequence		Locus_4394_Transcript_1/10_Confidence_0.500_Length_2188	tr|F2CR33|F2CR33_HORVD	Predicted protein OS=Hordeum vulgare var. distichum PE=2 SV=1
CES	Locus_4394_Transcript_10/10_Confidence_0.600_Length_2827	80.1	2109	1116	2.68e-114	AT5G05170.1 cellulose synthase A CesA3 transcript sequence		Locus_4394_Transcript_10/10_Confidence_0.600_Length_2827	tr|F2CR33|F2CR33_HORVD	Predicted protein OS=Hordeum vulgare var. distichum PE=2 SV=1
CES	Locus_4394_Transcript_2/10_Confidence_0.600_Length_2827	80.1	2109	1116	2.68e-114	AT5G05170.1 cellulose synthase A CesA3 transcript sequence		Locus_4394_Transcript_2/10_Confidence_0.600_Length_2827	tr|F2CR33|F2CR33_HORVD	Predicted protein OS=Hordeum vulgare var. distichum PE=2 SV=1
CES	Locus_4394_Transcript_4/10_Confidence_0.600_Length_2827	80.1	2109	1116	2.68e-114	AT5G05170.1 cellulose synthase A CesA3 transcript sequence		Locus_4394_Transcript_4/10_Confidence_0.600_Length_2827	tr|F2CR33|F2CR33_HORVD	Predicted protein OS=Hordeum vulgare var. distichum PE=2 SV=1
CES	Locus_4394_Transcript_5/10_Confidence_0.600_Length_2827	80.1	2109	1116	2.68e-114	AT5G05170.1 cellulose synthase A CesA3 transcript sequence		Locus_4394_Transcript_5/10_Confidence_0.600_Length_2827	tr|F2CR33|F2CR33_HORVD	Predicted protein OS=Hordeum vulgare var. distichum PE=2 SV=1
CES	Locus_4394_Transcript_6/10_Confidence_0.600_Length_2827	80.1	2109	1116	2.68e-114	AT5G05170.1 cellulose synthase A CesA3 transcript sequence		Locus_4394_Transcript_6/10_Confidence_0.600_Length_2827	tr|F2CR33|F2CR33_HORVD	Predicted protein OS=Hordeum vulgare var. distichum PE=2 SV=1
CES	Locus_4394_Transcript_8/10_Confidence_0.533_Length_2317	80.1	2109	1116	2.68e-114	AT5G05170.1 cellulose synthase A CesA3 transcript sequence		Locus_4394_Transcript_8/10_Confidence_0.533_Length_2317	tr|F2CR33|F2CR33_HORVD	Predicted protein OS=Hordeum vulgare var. distichum PE=2 SV=1
CES	Locus_4394_Transcript_9/10_Confidence_0.600_Length_2736	80.1	2109	1116	2.68e-114	AT5G05170.1 cellulose synthase A CesA3 transcript sequence		Locus_4394_Transcript_9/10_Confidence_0.600_Length_2736	tr|F2CR33|F2CR33_HORVD	Predicted protein OS=Hordeum vulgare var. distichum PE=2 SV=1
CES	Locus_1808_Transcript_4/10_Confidence_0.607_Length_2313	79.59	2261	1364	6.51e-106	AT4G32410.1 cellulose synthase A CesA1 transcript sequence		Locus_1808_Transcript_4/10_Confidence_0.607_Length_2313	tr|F2CZK0|F2CZK0_HORVD	Predicted protein OS=Hordeum vulgare var. distichum PE=2 SV=1
CES	Locus_1808_Transcript_4/10_Confidence_0.607_Length_2313	79.54	1889	1308	8.3e-99	AT2G25540.1 cellulose synthase A CesA10 transcript sequence		Locus_1808_Transcript_4/10_Confidence_0.607_Length_2313	tr|F2CZK0|F2CZK0_HORVD	Predicted protein OS=Hordeum vulgare var. distichum PE=2 SV=1
CES	Locus_1808_Transcript_1/10_Confidence_0.464_Length_1720	79.02	2261	1364	1.37e-91	AT4G32410.1 cellulose synthase A CesA1 transcript sequence		Locus_1808_Transcript_1/10_Confidence_0.464_Length_1720	tr|F2CZK0|F2CZK0_HORVD	Predicted protein OS=Hordeum vulgare var. distichum PE=2 SV=1
CES	Locus_1808_Transcript_10/10_Confidence_0.607_Length_2313	79.02	2261	1364	1.37e-91	AT4G32410.1 cellulose synthase A CesA1 transcript sequence		Locus_1808_Transcript_10/10_Confidence_0.607_Length_2313	tr|F2CZK0|F2CZK0_HORVD	Predicted protein OS=Hordeum vulgare var. distichum PE=2 SV=1
CES	Locus_1808_Transcript_2/10_Confidence_0.643_Length_2313	79.02	2261	1364	1.37e-91	AT4G32410.1 cellulose synthase A CesA1 transcript sequence		Locus_1808_Transcript_2/10_Confidence_0.643_Length_2313	tr|F2CZK0|F2CZK0_HORVD	Predicted protein OS=Hordeum vulgare var. distichum PE=2 SV=1
CES	Locus_1808_Transcript_3/10_Confidence_0.429_Length_1720	79.02	2261	1364	1.37e-91	AT4G32410.1 cellulose synthase A CesA1 transcript sequence		Locus_1808_Transcript_3/10_Confidence_0.429_Length_1720	tr|F2CZK0|F2CZK0_HORVD	Predicted protein OS=Hordeum vulgare var. distichum PE=2 SV=1
CES	Locus_1808_Transcript_6/10_Confidence_0.607_Length_2313	79.02	2261	1364	1.37e-91	AT4G32410.1 cellulose synthase A CesA1 transcript sequence		Locus_1808_Transcript_6/10_Confidence_0.607_Length_2313	tr|F2CZK0|F2CZK0_HORVD	Predicted protein OS=Hordeum vulgare var. distichum PE=2 SV=1
CES	Locus_1808_Transcript_7/10_Confidence_0.607_Length_2313	79.02	2261	1364	1.37e-91	AT4G32410.1 cellulose synthase A CesA1 transcript sequence		Locus_1808_Transcript_7/10_Confidence_0.607_Length_2313	tr|F2CZK0|F2CZK0_HORVD	Predicted protein OS=Hordeum vulgare var. distichum PE=2 SV=1
CES	Locus_1808_Transcript_8/10_Confidence_0.607_Length_2313	78.93	2261	1364	3.33e-89	AT4G32410.1 cellulose synthase A CesA1 transcript sequence		Locus_1808_Transcript_8/10_Confidence_0.607_Length_2313	tr|F2CZK0|F2CZK0_HORVD	Predicted protein OS=Hordeum vulgare var. distichum PE=2 SV=1
CES	Locus_1808_Transcript_9/10_Confidence_0.607_Length_2313	79.05	1889	1308	7.15e-87	AT2G25540.1 cellulose synthase A CesA10 transcript sequence		Locus_1808_Transcript_9/10_Confidence_0.607_Length_2313	tr|F2CZK0|F2CZK0_HORVD	Predicted protein OS=Hordeum vulgare var. distichum PE=2 SV=1
CES	Locus_1808_Transcript_9/10_Confidence_0.607_Length_2313	78.83	2261	1364	8.12e-87	AT4G32410.1 cellulose synthase A CesA1 transcript sequence		Locus_1808_Transcript_9/10_Confidence_0.607_Length_2313	tr|F2CZK0|F2CZK0_HORVD	Predicted protein OS=Hordeum vulgare var. distichum PE=2 SV=1
CES	Locus_1808_Transcript_1/10_Confidence_0.464_Length_1720	78.95	1889	1308	1.74e-84	AT2G25540.1 cellulose synthase A CesA10 transcript sequence		Locus_1808_Transcript_1/10_Confidence_0.464_Length_1720	tr|F2CZK0|F2CZK0_HORVD	Predicted protein OS=Hordeum vulgare var. distichum PE=2 SV=1
CES	Locus_1808_Transcript_10/10_Confidence_0.607_Length_2313	78.95	1889	1308	1.74e-84	AT2G25540.1 cellulose synthase A CesA10 transcript sequence		Locus_1808_Transcript_10/10_Confidence_0.607_Length_2313	tr|F2CZK0|F2CZK0_HORVD	Predicted protein OS=Hordeum vulgare var. distichum PE=2 SV=1
CES	Locus_1808_Transcript_2/10_Confidence_0.643_Length_2313	78.95	1889	1308	1.74e-84	AT2G25540.1 cellulose synthase A CesA10 transcript sequence		Locus_1808_Transcript_2/10_Confidence_0.643_Length_2313	tr|F2CZK0|F2CZK0_HORVD	Predicted protein OS=Hordeum vulgare var. distichum PE=2 SV=1
CES	Locus_1808_Transcript_3/10_Confidence_0.429_Length_1720	78.95	1889	1308	1.74e-84	AT2G25540.1 cellulose synthase A CesA10 transcript sequence		Locus_1808_Transcript_3/10_Confidence_0.429_Length_1720	tr|F2CZK0|F2CZK0_HORVD	Predicted protein OS=Hordeum vulgare var. distichum PE=2 SV=1
CES	Locus_1808_Transcript_6/10_Confidence_0.607_Length_2313	78.95	1889	1308	1.74e-84	AT2G25540.1 cellulose synthase A CesA10 transcript sequence		Locus_1808_Transcript_6/10_Confidence_0.607_Length_2313	tr|F2CZK0|F2CZK0_HORVD	Predicted protein OS=Hordeum vulgare var. distichum PE=2 SV=1
CES	Locus_1808_Transcript_7/10_Confidence_0.607_Length_2313	78.95	1889	1308	1.74e-84	AT2G25540.1 cellulose synthase A CesA10 transcript sequence		Locus_1808_Transcript_7/10_Confidence_0.607_Length_2313	tr|F2CZK0|F2CZK0_HORVD	Predicted protein OS=Hordeum vulgare var. distichum PE=2 SV=1
CES	Locus_1808_Transcript_8/10_Confidence_0.607_Length_2313	78.45	1889	1308	1.5e-72	AT2G25540.1 cellulose synthase A CesA10 transcript sequence		Locus_1808_Transcript_8/10_Confidence_0.607_Length_2313	tr|F2CZK0|F2CZK0_HORVD	Predicted protein OS=Hordeum vulgare var. distichum PE=2 SV=1
CES	Locus_786_Transcript_4/6_Confidence_0.500_Length_1628	79.06	3117	1547	2.38e-68	AT5G05170.1 cellulose synthase A CesA3 transcript sequence		Locus_786_Transcript_4/6_Confidence_0.500_Length_1628	sp|Q84M43|CESA2_ORYSJ	Probable cellulose synthase A catalytic subunit 2 [UDP-forming] OS=Oryza sativa subsp. japonica GN=CESA2 PE=2 SV=1
CES	Locus_786_Transcript_6/6_Confidence_0.500_Length_1628	79.06	3117	1547	2.38e-68	AT5G05170.1 cellulose synthase A CesA3 transcript sequence		Locus_786_Transcript_6/6_Confidence_0.500_Length_1628	sp|Q84M43|CESA2_ORYSJ	Probable cellulose synthase A catalytic subunit 2 [UDP-forming] OS=Oryza sativa subsp. japonica GN=CESA2 PE=2 SV=1
CES	Locus_786_Transcript_2/6_Confidence_0.500_Length_1628	83.42	2691	1121	3.72e-67	AT5G05170.1 cellulose synthase A CesA3 transcript sequence		Locus_786_Transcript_2/6_Confidence_0.500_Length_1628	sp|Q84M43|CESA2_ORYSJ	Probable cellulose synthase A catalytic subunit 2 [UDP-forming] OS=Oryza sativa subsp. japonica GN=CESA2 PE=2 SV=1
CES	Locus_786_Transcript_3/6_Confidence_0.438_Length_1283	83.29	2688	1118	2.29e-65	AT5G05170.1 cellulose synthase A CesA3 transcript sequence		Locus_786_Transcript_3/6_Confidence_0.438_Length_1283	sp|Q84M43|CESA2_ORYSJ	Probable cellulose synthase A catalytic subunit 2 [UDP-forming] OS=Oryza sativa subsp. japonica GN=CESA2 PE=2 SV=1
CES	Locus_786_Transcript_5/6_Confidence_0.438_Length_1283	83.03	2688	1118	5.59e-63	AT5G05170.1 cellulose synthase A CesA3 transcript sequence		Locus_786_Transcript_5/6_Confidence_0.438_Length_1283	sp|Q84M43|CESA2_ORYSJ	Probable cellulose synthase A catalytic subunit 2 [UDP-forming] OS=Oryza sativa subsp. japonica GN=CESA2 PE=2 SV=1
CES	Locus_4394_Transcript_7/10_Confidence_0.600_Length_2827	78.92	1913	799	4.21e-36	AT4G39350.1 cellulose synthase A CesA2 transcript sequence		Locus_4394_Transcript_7/10_Confidence_0.600_Length_2827	tr|F2CR33|F2CR33_HORVD	Predicted protein OS=Hordeum vulgare var. distichum PE=2 SV=1
CES	Locus_4394_Transcript_5/10_Confidence_0.600_Length_2827	83.41	2733	1626	4.14e-33	AT4G32410.1 cellulose synthase A CesA1 transcript sequence		Locus_4394_Transcript_5/10_Confidence_0.600_Length_2827	tr|F2CR33|F2CR33_HORVD	Predicted protein OS=Hordeum vulgare var. distichum PE=2 SV=1
CES	Locus_3170_Transcript_4/21_Confidence_1.000_Length_185	86.99	1650	146	2.5e-31	AT4G39350.1 cellulose synthase A CesA2 transcript sequence		Locus_3170_Transcript_4/21_Confidence_1.000_Length_185	tr|Q9LLI4|Q9LLI4_MAIZE	Cellulose synthase-6 OS=Zea mays GN=CesA-6 PE=2 SV=1
CES	Locus_4394_Transcript_1/10_Confidence_0.500_Length_2188	78.51	1913	799	2.5e-31	AT4G39350.1 cellulose synthase A CesA2 transcript sequence		Locus_4394_Transcript_1/10_Confidence_0.500_Length_2188	tr|F2CR33|F2CR33_HORVD	Predicted protein OS=Hordeum vulgare var. distichum PE=2 SV=1
CES	Locus_4394_Transcript_10/10_Confidence_0.600_Length_2827	78.51	1913	799	2.5e-31	AT4G39350.1 cellulose synthase A CesA2 transcript sequence		Locus_4394_Transcript_10/10_Confidence_0.600_Length_2827	tr|F2CR33|F2CR33_HORVD	Predicted protein OS=Hordeum vulgare var. distichum PE=2 SV=1
CES	Locus_4394_Transcript_2/10_Confidence_0.600_Length_2827	78.51	1913	799	2.5e-31	AT4G39350.1 cellulose synthase A CesA2 transcript sequence		Locus_4394_Transcript_2/10_Confidence_0.600_Length_2827	tr|F2CR33|F2CR33_HORVD	Predicted protein OS=Hordeum vulgare var. distichum PE=2 SV=1
CES	Locus_4394_Transcript_3/10_Confidence_0.600_Length_2827	78.51	1913	799	2.5e-31	AT4G39350.1 cellulose synthase A CesA2 transcript sequence		Locus_4394_Transcript_3/10_Confidence_0.600_Length_2827	tr|F2CR33|F2CR33_HORVD	Predicted protein OS=Hordeum vulgare var. distichum PE=2 SV=1
CES	Locus_4394_Transcript_4/10_Confidence_0.600_Length_2827	78.51	1913	799	2.5e-31	AT4G39350.1 cellulose synthase A CesA2 transcript sequence		Locus_4394_Transcript_4/10_Confidence_0.600_Length_2827	tr|F2CR33|F2CR33_HORVD	Predicted protein OS=Hordeum vulgare var. distichum PE=2 SV=1
CES	Locus_4394_Transcript_5/10_Confidence_0.600_Length_2827	78.51	1913	799	2.5e-31	AT4G39350.1 cellulose synthase A CesA2 transcript sequence		Locus_4394_Transcript_5/10_Confidence_0.600_Length_2827	tr|F2CR33|F2CR33_HORVD	Predicted protein OS=Hordeum vulgare var. distichum PE=2 SV=1
CES	Locus_4394_Transcript_6/10_Confidence_0.600_Length_2827	78.51	1913	799	2.5e-31	AT4G39350.1 cellulose synthase A CesA2 transcript sequence		Locus_4394_Transcript_6/10_Confidence_0.600_Length_2827	tr|F2CR33|F2CR33_HORVD	Predicted protein OS=Hordeum vulgare var. distichum PE=2 SV=1
CES	Locus_4394_Transcript_8/10_Confidence_0.533_Length_2317	78.51	1913	799	2.5e-31	AT4G39350.1 cellulose synthase A CesA2 transcript sequence		Locus_4394_Transcript_8/10_Confidence_0.533_Length_2317	tr|F2CR33|F2CR33_HORVD	Predicted protein OS=Hordeum vulgare var. distichum PE=2 SV=1
CES	Locus_4394_Transcript_9/10_Confidence_0.600_Length_2736	78.51	1913	799	2.5e-31	AT4G39350.1 cellulose synthase A CesA2 transcript sequence		Locus_4394_Transcript_9/10_Confidence_0.600_Length_2736	tr|F2CR33|F2CR33_HORVD	Predicted protein OS=Hordeum vulgare var. distichum PE=2 SV=1
CES	Locus_4394_Transcript_5/10_Confidence_0.600_Length_2827	83.76	2417	1626	8.88e-31	AT2G25540.1 cellulose synthase A CesA10 transcript sequence		Locus_4394_Transcript_5/10_Confidence_0.600_Length_2827	tr|F2CR33|F2CR33_HORVD	Predicted protein OS=Hordeum vulgare var. distichum PE=2 SV=1
CES	Locus_1808_Transcript_10/10_Confidence_0.607_Length_2313	81.71	2029	1122	9.89e-31	AT4G39350.1 cellulose synthase A CesA2 transcript sequence		Locus_1808_Transcript_10/10_Confidence_0.607_Length_2313	tr|F2CZK0|F2CZK0_HORVD	Predicted protein OS=Hordeum vulgare var. distichum PE=2 SV=1
CES	Locus_1808_Transcript_6/10_Confidence_0.607_Length_2313	81.71	2029	1122	9.89e-31	AT4G39350.1 cellulose synthase A CesA2 transcript sequence		Locus_1808_Transcript_6/10_Confidence_0.607_Length_2313	tr|F2CZK0|F2CZK0_HORVD	Predicted protein OS=Hordeum vulgare var. distichum PE=2 SV=1
CES	Locus_1808_Transcript_7/10_Confidence_0.607_Length_2313	81.71	2029	1122	9.89e-31	AT4G39350.1 cellulose synthase A CesA2 transcript sequence		Locus_1808_Transcript_7/10_Confidence_0.607_Length_2313	tr|F2CZK0|F2CZK0_HORVD	Predicted protein OS=Hordeum vulgare var. distichum PE=2 SV=1
CES	Locus_1808_Transcript_9/10_Confidence_0.607_Length_2313	81.71	2029	1122	9.89e-31	AT4G39350.1 cellulose synthase A CesA2 transcript sequence		Locus_1808_Transcript_9/10_Confidence_0.607_Length_2313	tr|F2CZK0|F2CZK0_HORVD	Predicted protein OS=Hordeum vulgare var. distichum PE=2 SV=1
CES	Locus_4394_Transcript_10/10_Confidence_0.600_Length_2827	82.95	2733	1626	1.01e-30	AT4G32410.1 cellulose synthase A CesA1 transcript sequence		Locus_4394_Transcript_10/10_Confidence_0.600_Length_2827	tr|F2CR33|F2CR33_HORVD	Predicted protein OS=Hordeum vulgare var. distichum PE=2 SV=1
CES	Locus_4394_Transcript_6/10_Confidence_0.600_Length_2827	82.95	2733	1626	1.01e-30	AT4G32410.1 cellulose synthase A CesA1 transcript sequence		Locus_4394_Transcript_6/10_Confidence_0.600_Length_2827	tr|F2CR33|F2CR33_HORVD	Predicted protein OS=Hordeum vulgare var. distichum PE=2 SV=1
CES	Locus_4394_Transcript_7/10_Confidence_0.600_Length_2827	82.95	2733	1626	1.01e-30	AT4G32410.1 cellulose synthase A CesA1 transcript sequence		Locus_4394_Transcript_7/10_Confidence_0.600_Length_2827	tr|F2CR33|F2CR33_HORVD	Predicted protein OS=Hordeum vulgare var. distichum PE=2 SV=1
CES	Locus_4394_Transcript_8/10_Confidence_0.533_Length_2317	82.95	2733	1626	1.01e-30	AT4G32410.1 cellulose synthase A CesA1 transcript sequence		Locus_4394_Transcript_8/10_Confidence_0.533_Length_2317	tr|F2CR33|F2CR33_HORVD	Predicted protein OS=Hordeum vulgare var. distichum PE=2 SV=1
CES	Locus_4394_Transcript_9/10_Confidence_0.600_Length_2736	82.95	2733	1626	1.01e-30	AT4G32410.1 cellulose synthase A CesA1 transcript sequence		Locus_4394_Transcript_9/10_Confidence_0.600_Length_2736	tr|F2CR33|F2CR33_HORVD	Predicted protein OS=Hordeum vulgare var. distichum PE=2 SV=1
CES	Locus_3170_Transcript_4/21_Confidence_1.000_Length_185	86.3	1384	146	5.26e-29	AT2G21770.1 cellulose synthase A CesA9 transcript sequence		Locus_3170_Transcript_4/21_Confidence_1.000_Length_185	tr|Q9LLI4|Q9LLI4_MAIZE	Cellulose synthase-6 OS=Zea mays GN=CesA-6 PE=2 SV=1
CES	Locus_786_Transcript_2/6_Confidence_0.500_Length_1628	86.3	3392	1487	6.53e-29	AT5G64740.1 cellulose synthase A CesA6 transcript sequence		Locus_786_Transcript_2/6_Confidence_0.500_Length_1628	sp|Q84M43|CESA2_ORYSJ	Probable cellulose synthase A catalytic subunit 2 [UDP-forming] OS=Oryza sativa subsp. japonica GN=CESA2 PE=2 SV=1
CES	Locus_4394_Transcript_10/10_Confidence_0.600_Length_2827	83.25	2417	1626	2.16e-28	AT2G25540.1 cellulose synthase A CesA10 transcript sequence		Locus_4394_Transcript_10/10_Confidence_0.600_Length_2827	tr|F2CR33|F2CR33_HORVD	Predicted protein OS=Hordeum vulgare var. distichum PE=2 SV=1
CES	Locus_4394_Transcript_6/10_Confidence_0.600_Length_2827	83.25	2417	1626	2.16e-28	AT2G25540.1 cellulose synthase A CesA10 transcript sequence		Locus_4394_Transcript_6/10_Confidence_0.600_Length_2827	tr|F2CR33|F2CR33_HORVD	Predicted protein OS=Hordeum vulgare var. distichum PE=2 SV=1
CES	Locus_4394_Transcript_7/10_Confidence_0.600_Length_2827	83.25	2417	1626	2.16e-28	AT2G25540.1 cellulose synthase A CesA10 transcript sequence		Locus_4394_Transcript_7/10_Confidence_0.600_Length_2827	tr|F2CR33|F2CR33_HORVD	Predicted protein OS=Hordeum vulgare var. distichum PE=2 SV=1
CES	Locus_4394_Transcript_8/10_Confidence_0.533_Length_2317	83.25	2417	1626	2.16e-28	AT2G25540.1 cellulose synthase A CesA10 transcript sequence		Locus_4394_Transcript_8/10_Confidence_0.533_Length_2317	tr|F2CR33|F2CR33_HORVD	Predicted protein OS=Hordeum vulgare var. distichum PE=2 SV=1
CES	Locus_4394_Transcript_9/10_Confidence_0.600_Length_2736	83.25	2417	1626	2.16e-28	AT2G25540.1 cellulose synthase A CesA10 transcript sequence		Locus_4394_Transcript_9/10_Confidence_0.600_Length_2736	tr|F2CR33|F2CR33_HORVD	Predicted protein OS=Hordeum vulgare var. distichum PE=2 SV=1
CES	Locus_3170_Transcript_13/21_Confidence_0.537_Length_2591	79.21	1384	1964	8.21e-28	AT2G21770.1 cellulose synthase A CesA9 transcript sequence		Locus_3170_Transcript_13/21_Confidence_0.537_Length_2591	tr|F2DRQ3|F2DRQ3_HORVD	Predicted protein OS=Hordeum vulgare var. distichum PE=2 SV=1
CES	Locus_3170_Transcript_14/21_Confidence_0.552_Length_2591	79.21	1384	1964	8.21e-28	AT2G21770.1 cellulose synthase A CesA9 transcript sequence		Locus_3170_Transcript_14/21_Confidence_0.552_Length_2591	tr|F2DRQ3|F2DRQ3_HORVD	Predicted protein OS=Hordeum vulgare var. distichum PE=2 SV=1
CES	Locus_3170_Transcript_15/21_Confidence_0.552_Length_2588	79.21	1384	1964	8.21e-28	AT2G21770.1 cellulose synthase A CesA9 transcript sequence		Locus_3170_Transcript_15/21_Confidence_0.552_Length_2588	tr|F2DRQ3|F2DRQ3_HORVD	Predicted protein OS=Hordeum vulgare var. distichum PE=2 SV=1
CES	Locus_3170_Transcript_17/21_Confidence_0.537_Length_2591	79.21	1384	1964	8.21e-28	AT2G21770.1 cellulose synthase A CesA9 transcript sequence		Locus_3170_Transcript_17/21_Confidence_0.537_Length_2591	tr|F2DRQ3|F2DRQ3_HORVD	Predicted protein OS=Hordeum vulgare var. distichum PE=2 SV=1
CES	Locus_3170_Transcript_18/21_Confidence_0.537_Length_2591	79.21	1384	1964	8.21e-28	AT2G21770.1 cellulose synthase A CesA9 transcript sequence		Locus_3170_Transcript_18/21_Confidence_0.537_Length_2591	tr|F2DRQ3|F2DRQ3_HORVD	Predicted protein OS=Hordeum vulgare var. distichum PE=2 SV=1
CES	Locus_3170_Transcript_20/21_Confidence_0.463_Length_2916	79.21	1384	2289	8.21e-28	AT2G21770.1 cellulose synthase A CesA9 transcript sequence		Locus_3170_Transcript_20/21_Confidence_0.463_Length_2916	tr|F2DRQ3|F2DRQ3_HORVD	Predicted protein OS=Hordeum vulgare var. distichum PE=2 SV=1
CES	Locus_3170_Transcript_21/21_Confidence_0.552_Length_2591	79.21	1384	1964	8.21e-28	AT2G21770.1 cellulose synthase A CesA9 transcript sequence		Locus_3170_Transcript_21/21_Confidence_0.552_Length_2591	tr|F2DRQ3|F2DRQ3_HORVD	Predicted protein OS=Hordeum vulgare var. distichum PE=2 SV=1
CES	Locus_3170_Transcript_12/21_Confidence_0.284_Length_1434	79.88	2296	1028	3.24e-27	AT2G21770.1 cellulose synthase A CesA9 transcript sequence		Locus_3170_Transcript_12/21_Confidence_0.284_Length_1434	tr|F2DRQ3|F2DRQ3_HORVD	Predicted protein OS=Hordeum vulgare var. distichum PE=2 SV=1
CES	Locus_1808_Transcript_1/10_Confidence_0.464_Length_1720	82.74	1712	1125	5.36e-26	AT5G09870.1 cellulose synthase A CesA5 transcript sequence		Locus_1808_Transcript_1/10_Confidence_0.464_Length_1720	tr|F2CZK0|F2CZK0_HORVD	Predicted protein OS=Hordeum vulgare var. distichum PE=2 SV=1
CES	Locus_1808_Transcript_10/10_Confidence_0.607_Length_2313	82.74	1712	1125	5.36e-26	AT5G09870.1 cellulose synthase A CesA5 transcript sequence		Locus_1808_Transcript_10/10_Confidence_0.607_Length_2313	tr|F2CZK0|F2CZK0_HORVD	Predicted protein OS=Hordeum vulgare var. distichum PE=2 SV=1
CES	Locus_1808_Transcript_2/10_Confidence_0.643_Length_2313	82.74	1712	1125	5.36e-26	AT5G09870.1 cellulose synthase A CesA5 transcript sequence		Locus_1808_Transcript_2/10_Confidence_0.643_Length_2313	tr|F2CZK0|F2CZK0_HORVD	Predicted protein OS=Hordeum vulgare var. distichum PE=2 SV=1
CES	Locus_1808_Transcript_3/10_Confidence_0.429_Length_1720	82.74	1712	1125	5.36e-26	AT5G09870.1 cellulose synthase A CesA5 transcript sequence		Locus_1808_Transcript_3/10_Confidence_0.429_Length_1720	tr|F2CZK0|F2CZK0_HORVD	Predicted protein OS=Hordeum vulgare var. distichum PE=2 SV=1
CES	Locus_1808_Transcript_4/10_Confidence_0.607_Length_2313	82.74	1712	1125	5.36e-26	AT5G09870.1 cellulose synthase A CesA5 transcript sequence		Locus_1808_Transcript_4/10_Confidence_0.607_Length_2313	tr|F2CZK0|F2CZK0_HORVD	Predicted protein OS=Hordeum vulgare var. distichum PE=2 SV=1
CES	Locus_1808_Transcript_6/10_Confidence_0.607_Length_2313	82.74	1712	1125	5.36e-26	AT5G09870.1 cellulose synthase A CesA5 transcript sequence		Locus_1808_Transcript_6/10_Confidence_0.607_Length_2313	tr|F2CZK0|F2CZK0_HORVD	Predicted protein OS=Hordeum vulgare var. distichum PE=2 SV=1
CES	Locus_1808_Transcript_7/10_Confidence_0.607_Length_2313	82.74	1712	1125	5.36e-26	AT5G09870.1 cellulose synthase A CesA5 transcript sequence		Locus_1808_Transcript_7/10_Confidence_0.607_Length_2313	tr|F2CZK0|F2CZK0_HORVD	Predicted protein OS=Hordeum vulgare var. distichum PE=2 SV=1
CES	Locus_1808_Transcript_9/10_Confidence_0.607_Length_2313	82.74	1712	1125	5.36e-26	AT5G09870.1 cellulose synthase A CesA5 transcript sequence		Locus_1808_Transcript_9/10_Confidence_0.607_Length_2313	tr|F2CZK0|F2CZK0_HORVD	Predicted protein OS=Hordeum vulgare var. distichum PE=2 SV=1
CES	Locus_1808_Transcript_4/10_Confidence_0.607_Length_2313	76.79	1916	1275	2e-25	AT2G21770.1 cellulose synthase A CesA9 transcript sequence		Locus_1808_Transcript_4/10_Confidence_0.607_Length_2313	tr|F2CZK0|F2CZK0_HORVD	Predicted protein OS=Hordeum vulgare var. distichum PE=2 SV=1
CES	Locus_3170_Transcript_16/21_Confidence_0.328_Length_1434	79.93	2320	1004	7.91e-25	AT2G21770.1 cellulose synthase A CesA9 transcript sequence		Locus_3170_Transcript_16/21_Confidence_0.328_Length_1434	tr|F2DRQ3|F2DRQ3_HORVD	Predicted protein OS=Hordeum vulgare var. distichum PE=2 SV=1
CES	Locus_3170_Transcript_19/21_Confidence_0.373_Length_1767	79.93	2320	1004	7.91e-25	AT2G21770.1 cellulose synthase A CesA9 transcript sequence		Locus_3170_Transcript_19/21_Confidence_0.373_Length_1767	tr|F2DRQ3|F2DRQ3_HORVD	Predicted protein OS=Hordeum vulgare var. distichum PE=2 SV=1
CES	Locus_4394_Transcript_2/10_Confidence_0.600_Length_2827	77.38	1889	1115	8.05e-25	AT5G17420.1 cellulose synthase A CesA7 transcript sequence		Locus_4394_Transcript_2/10_Confidence_0.600_Length_2827	tr|F2CR33|F2CR33_HORVD	Predicted protein OS=Hordeum vulgare var. distichum PE=2 SV=1
CES	Locus_4394_Transcript_7/10_Confidence_0.600_Length_2827	77.38	1889	1115	8.05e-25	AT5G17420.1 cellulose synthase A CesA7 transcript sequence		Locus_4394_Transcript_7/10_Confidence_0.600_Length_2827	tr|F2CR33|F2CR33_HORVD	Predicted protein OS=Hordeum vulgare var. distichum PE=2 SV=1
CES	Locus_786_Transcript_1/6_Confidence_0.688_Length_1628	85.82	3380	1475	3.88e-24	AT5G64740.1 cellulose synthase A CesA6 transcript sequence		Locus_786_Transcript_1/6_Confidence_0.688_Length_1628	tr|F2DNV9|F2DNV9_HORVD	Predicted protein OS=Hordeum vulgare var. distichum PE=2 SV=1
CES	Locus_786_Transcript_4/6_Confidence_0.500_Length_1628	85.82	3380	1475	3.88e-24	AT5G64740.1 cellulose synthase A CesA6 transcript sequence		Locus_786_Transcript_4/6_Confidence_0.500_Length_1628	sp|Q84M43|CESA2_ORYSJ	Probable cellulose synthase A catalytic subunit 2 [UDP-forming] OS=Oryza sativa subsp. japonica GN=CESA2 PE=2 SV=1
CES	Locus_786_Transcript_6/6_Confidence_0.500_Length_1628	85.82	3380	1475	3.88e-24	AT5G64740.1 cellulose synthase A CesA6 transcript sequence		Locus_786_Transcript_6/6_Confidence_0.500_Length_1628	sp|Q84M43|CESA2_ORYSJ	Probable cellulose synthase A catalytic subunit 2 [UDP-forming] OS=Oryza sativa subsp. japonica GN=CESA2 PE=2 SV=1
CES	Locus_1808_Transcript_10/10_Confidence_0.607_Length_2313	78.93	1916	1275	1.23e-23	AT2G21770.1 cellulose synthase A CesA9 transcript sequence		Locus_1808_Transcript_10/10_Confidence_0.607_Length_2313	tr|F2CZK0|F2CZK0_HORVD	Predicted protein OS=Hordeum vulgare var. distichum PE=2 SV=1
CES	Locus_1808_Transcript_6/10_Confidence_0.607_Length_2313	78.93	1916	1275	1.23e-23	AT2G21770.1 cellulose synthase A CesA9 transcript sequence		Locus_1808_Transcript_6/10_Confidence_0.607_Length_2313	tr|F2CZK0|F2CZK0_HORVD	Predicted protein OS=Hordeum vulgare var. distichum PE=2 SV=1
CES	Locus_1808_Transcript_7/10_Confidence_0.607_Length_2313	78.93	1916	1275	1.23e-23	AT2G21770.1 cellulose synthase A CesA9 transcript sequence		Locus_1808_Transcript_7/10_Confidence_0.607_Length_2313	tr|F2CZK0|F2CZK0_HORVD	Predicted protein OS=Hordeum vulgare var. distichum PE=2 SV=1
CES	Locus_1808_Transcript_8/10_Confidence_0.607_Length_2313	82.23	1712	1125	1.31e-23	AT5G09870.1 cellulose synthase A CesA5 transcript sequence		Locus_1808_Transcript_8/10_Confidence_0.607_Length_2313	tr|F2CZK0|F2CZK0_HORVD	Predicted protein OS=Hordeum vulgare var. distichum PE=2 SV=1
CES	Locus_3170_Transcript_17/21_Confidence_0.537_Length_2591	78.7	2651	1153	1.53e-23	AT5G64740.1 cellulose synthase A CesA6 transcript sequence		Locus_3170_Transcript_17/21_Confidence_0.537_Length_2591	tr|F2DRQ3|F2DRQ3_HORVD	Predicted protein OS=Hordeum vulgare var. distichum PE=2 SV=1
CES	Locus_4394_Transcript_1/10_Confidence_0.500_Length_2188	77.22	1889	1115	1.96e-22	AT5G17420.1 cellulose synthase A CesA7 transcript sequence		Locus_4394_Transcript_1/10_Confidence_0.500_Length_2188	tr|F2CR33|F2CR33_HORVD	Predicted protein OS=Hordeum vulgare var. distichum PE=2 SV=1
CES	Locus_4394_Transcript_10/10_Confidence_0.600_Length_2827	77.22	1889	1115	1.96e-22	AT5G17420.1 cellulose synthase A CesA7 transcript sequence		Locus_4394_Transcript_10/10_Confidence_0.600_Length_2827	tr|F2CR33|F2CR33_HORVD	Predicted protein OS=Hordeum vulgare var. distichum PE=2 SV=1
CES	Locus_4394_Transcript_3/10_Confidence_0.600_Length_2827	77.22	1889	1115	1.96e-22	AT5G17420.1 cellulose synthase A CesA7 transcript sequence		Locus_4394_Transcript_3/10_Confidence_0.600_Length_2827	tr|F2CR33|F2CR33_HORVD	Predicted protein OS=Hordeum vulgare var. distichum PE=2 SV=1
CES	Locus_4394_Transcript_4/10_Confidence_0.600_Length_2827	77.22	1889	1115	1.96e-22	AT5G17420.1 cellulose synthase A CesA7 transcript sequence		Locus_4394_Transcript_4/10_Confidence_0.600_Length_2827	tr|F2CR33|F2CR33_HORVD	Predicted protein OS=Hordeum vulgare var. distichum PE=2 SV=1
CES	Locus_4394_Transcript_5/10_Confidence_0.600_Length_2827	77.22	1889	1115	1.96e-22	AT5G17420.1 cellulose synthase A CesA7 transcript sequence		Locus_4394_Transcript_5/10_Confidence_0.600_Length_2827	tr|F2CR33|F2CR33_HORVD	Predicted protein OS=Hordeum vulgare var. distichum PE=2 SV=1
CES	Locus_4394_Transcript_6/10_Confidence_0.600_Length_2827	77.22	1889	1115	1.96e-22	AT5G17420.1 cellulose synthase A CesA7 transcript sequence		Locus_4394_Transcript_6/10_Confidence_0.600_Length_2827	tr|F2CR33|F2CR33_HORVD	Predicted protein OS=Hordeum vulgare var. distichum PE=2 SV=1
CES	Locus_4394_Transcript_8/10_Confidence_0.533_Length_2317	77.22	1889	1115	1.96e-22	AT5G17420.1 cellulose synthase A CesA7 transcript sequence		Locus_4394_Transcript_8/10_Confidence_0.533_Length_2317	tr|F2CR33|F2CR33_HORVD	Predicted protein OS=Hordeum vulgare var. distichum PE=2 SV=1
CES	Locus_4394_Transcript_9/10_Confidence_0.600_Length_2736	77.22	1889	1115	1.96e-22	AT5G17420.1 cellulose synthase A CesA7 transcript sequence		Locus_4394_Transcript_9/10_Confidence_0.600_Length_2736	tr|F2CR33|F2CR33_HORVD	Predicted protein OS=Hordeum vulgare var. distichum PE=2 SV=1
CES	Locus_1808_Transcript_9/10_Confidence_0.607_Length_2313	83.08	2354	1242	2.39e-22	AT5G64740.1 cellulose synthase A CesA6 transcript sequence		Locus_1808_Transcript_9/10_Confidence_0.607_Length_2313	tr|F2CZK0|F2CZK0_HORVD	Predicted protein OS=Hordeum vulgare var. distichum PE=2 SV=1
CES	Locus_4394_Transcript_10/10_Confidence_0.600_Length_2827	85.07	3380	2046	9.46e-22	AT5G64740.1 cellulose synthase A CesA6 transcript sequence		Locus_4394_Transcript_10/10_Confidence_0.600_Length_2827	tr|F2CR33|F2CR33_HORVD	Predicted protein OS=Hordeum vulgare var. distichum PE=2 SV=1
CES	Locus_4394_Transcript_2/10_Confidence_0.600_Length_2827	85.07	3380	2046	9.46e-22	AT5G64740.1 cellulose synthase A CesA6 transcript sequence		Locus_4394_Transcript_2/10_Confidence_0.600_Length_2827	tr|F2CR33|F2CR33_HORVD	Predicted protein OS=Hordeum vulgare var. distichum PE=2 SV=1
CES	Locus_4394_Transcript_3/10_Confidence_0.600_Length_2827	85.07	3380	2046	9.46e-22	AT5G64740.1 cellulose synthase A CesA6 transcript sequence		Locus_4394_Transcript_3/10_Confidence_0.600_Length_2827	tr|F2CR33|F2CR33_HORVD	Predicted protein OS=Hordeum vulgare var. distichum PE=2 SV=1
CES	Locus_4394_Transcript_4/10_Confidence_0.600_Length_2827	85.07	3380	2046	9.46e-22	AT5G64740.1 cellulose synthase A CesA6 transcript sequence		Locus_4394_Transcript_4/10_Confidence_0.600_Length_2827	tr|F2CR33|F2CR33_HORVD	Predicted protein OS=Hordeum vulgare var. distichum PE=2 SV=1
CES	Locus_4394_Transcript_5/10_Confidence_0.600_Length_2827	85.07	3380	2046	9.46e-22	AT5G64740.1 cellulose synthase A CesA6 transcript sequence		Locus_4394_Transcript_5/10_Confidence_0.600_Length_2827	tr|F2CR33|F2CR33_HORVD	Predicted protein OS=Hordeum vulgare var. distichum PE=2 SV=1
CES	Locus_4394_Transcript_6/10_Confidence_0.600_Length_2827	85.07	3380	2046	9.46e-22	AT5G64740.1 cellulose synthase A CesA6 transcript sequence		Locus_4394_Transcript_6/10_Confidence_0.600_Length_2827	tr|F2CR33|F2CR33_HORVD	Predicted protein OS=Hordeum vulgare var. distichum PE=2 SV=1
CES	Locus_4394_Transcript_7/10_Confidence_0.600_Length_2827	85.07	3380	2046	9.46e-22	AT5G64740.1 cellulose synthase A CesA6 transcript sequence		Locus_4394_Transcript_7/10_Confidence_0.600_Length_2827	tr|F2CR33|F2CR33_HORVD	Predicted protein OS=Hordeum vulgare var. distichum PE=2 SV=1
CES	Locus_4394_Transcript_8/10_Confidence_0.533_Length_2317	85.07	3380	2046	9.46e-22	AT5G64740.1 cellulose synthase A CesA6 transcript sequence		Locus_4394_Transcript_8/10_Confidence_0.533_Length_2317	tr|F2CR33|F2CR33_HORVD	Predicted protein OS=Hordeum vulgare var. distichum PE=2 SV=1
CES	Locus_4394_Transcript_9/10_Confidence_0.600_Length_2736	85.07	3380	2046	9.46e-22	AT5G64740.1 cellulose synthase A CesA6 transcript sequence		Locus_4394_Transcript_9/10_Confidence_0.600_Length_2736	tr|F2CR33|F2CR33_HORVD	Predicted protein OS=Hordeum vulgare var. distichum PE=2 SV=1
CES	Locus_3170_Transcript_17/21_Confidence_0.537_Length_2591	78.51	2191	1079	3.18e-21	AT5G09870.1 cellulose synthase A CesA5 transcript sequence		Locus_3170_Transcript_17/21_Confidence_0.537_Length_2591	tr|F2DRQ3|F2DRQ3_HORVD	Predicted protein OS=Hordeum vulgare var. distichum PE=2 SV=1
CES	Locus_3170_Transcript_15/21_Confidence_0.552_Length_2588	78.25	2191	1079	7.76e-19	AT5G09870.1 cellulose synthase A CesA5 transcript sequence		Locus_3170_Transcript_15/21_Confidence_0.552_Length_2588	tr|F2DRQ3|F2DRQ3_HORVD	Predicted protein OS=Hordeum vulgare var. distichum PE=2 SV=1
CES	Locus_3170_Transcript_16/21_Confidence_0.328_Length_1434	78.25	2191	1079	7.76e-19	AT5G09870.1 cellulose synthase A CesA5 transcript sequence		Locus_3170_Transcript_16/21_Confidence_0.328_Length_1434	tr|F2DRQ3|F2DRQ3_HORVD	Predicted protein OS=Hordeum vulgare var. distichum PE=2 SV=1
CES	Locus_3170_Transcript_19/21_Confidence_0.373_Length_1767	78.25	2191	1079	7.76e-19	AT5G09870.1 cellulose synthase A CesA5 transcript sequence		Locus_3170_Transcript_19/21_Confidence_0.373_Length_1767	tr|F2DRQ3|F2DRQ3_HORVD	Predicted protein OS=Hordeum vulgare var. distichum PE=2 SV=1
CES	Locus_3170_Transcript_20/21_Confidence_0.463_Length_2916	78.25	2191	1404	7.76e-19	AT5G09870.1 cellulose synthase A CesA5 transcript sequence		Locus_3170_Transcript_20/21_Confidence_0.463_Length_2916	tr|F2DRQ3|F2DRQ3_HORVD	Predicted protein OS=Hordeum vulgare var. distichum PE=2 SV=1
CES	Locus_3170_Transcript_21/21_Confidence_0.552_Length_2591	78.25	2191	1079	7.76e-19	AT5G09870.1 cellulose synthase A CesA5 transcript sequence		Locus_3170_Transcript_21/21_Confidence_0.552_Length_2591	tr|F2DRQ3|F2DRQ3_HORVD	Predicted protein OS=Hordeum vulgare var. distichum PE=2 SV=1
CES	Locus_4394_Transcript_1/10_Confidence_0.500_Length_2188	78.19	1315	690	2.85e-18	AT4G18780.1 cellulose synthase A CesA8 transcript sequence		Locus_4394_Transcript_1/10_Confidence_0.500_Length_2188	tr|F2CR33|F2CR33_HORVD	Predicted protein OS=Hordeum vulgare var. distichum PE=2 SV=1
CES	Locus_4394_Transcript_10/10_Confidence_0.600_Length_2827	78.19	1315	690	2.85e-18	AT4G18780.1 cellulose synthase A CesA8 transcript sequence		Locus_4394_Transcript_10/10_Confidence_0.600_Length_2827	tr|F2CR33|F2CR33_HORVD	Predicted protein OS=Hordeum vulgare var. distichum PE=2 SV=1
CES	Locus_4394_Transcript_2/10_Confidence_0.600_Length_2827	78.19	1315	690	2.85e-18	AT4G18780.1 cellulose synthase A CesA8 transcript sequence		Locus_4394_Transcript_2/10_Confidence_0.600_Length_2827	tr|F2CR33|F2CR33_HORVD	Predicted protein OS=Hordeum vulgare var. distichum PE=2 SV=1
CES	Locus_4394_Transcript_3/10_Confidence_0.600_Length_2827	78.19	1315	690	2.85e-18	AT4G18780.1 cellulose synthase A CesA8 transcript sequence		Locus_4394_Transcript_3/10_Confidence_0.600_Length_2827	tr|F2CR33|F2CR33_HORVD	Predicted protein OS=Hordeum vulgare var. distichum PE=2 SV=1
CES	Locus_4394_Transcript_4/10_Confidence_0.600_Length_2827	78.19	1315	690	2.85e-18	AT4G18780.1 cellulose synthase A CesA8 transcript sequence		Locus_4394_Transcript_4/10_Confidence_0.600_Length_2827	tr|F2CR33|F2CR33_HORVD	Predicted protein OS=Hordeum vulgare var. distichum PE=2 SV=1
CES	Locus_4394_Transcript_5/10_Confidence_0.600_Length_2827	78.19	1315	690	2.85e-18	AT4G18780.1 cellulose synthase A CesA8 transcript sequence		Locus_4394_Transcript_5/10_Confidence_0.600_Length_2827	tr|F2CR33|F2CR33_HORVD	Predicted protein OS=Hordeum vulgare var. distichum PE=2 SV=1
CES	Locus_4394_Transcript_6/10_Confidence_0.600_Length_2827	78.19	1315	690	2.85e-18	AT4G18780.1 cellulose synthase A CesA8 transcript sequence		Locus_4394_Transcript_6/10_Confidence_0.600_Length_2827	tr|F2CR33|F2CR33_HORVD	Predicted protein OS=Hordeum vulgare var. distichum PE=2 SV=1
CES	Locus_4394_Transcript_8/10_Confidence_0.533_Length_2317	78.19	1315	690	2.85e-18	AT4G18780.1 cellulose synthase A CesA8 transcript sequence		Locus_4394_Transcript_8/10_Confidence_0.533_Length_2317	tr|F2CR33|F2CR33_HORVD	Predicted protein OS=Hordeum vulgare var. distichum PE=2 SV=1
CES	Locus_4394_Transcript_9/10_Confidence_0.600_Length_2736	78.19	1315	690	2.85e-18	AT4G18780.1 cellulose synthase A CesA8 transcript sequence		Locus_4394_Transcript_9/10_Confidence_0.600_Length_2736	tr|F2CR33|F2CR33_HORVD	Predicted protein OS=Hordeum vulgare var. distichum PE=2 SV=1
CES	Locus_4394_Transcript_1/10_Confidence_0.500_Length_2188	85.98	2326	1524	1.17e-17	AT5G44030.1 cellulose synthase A CesA4 transcript sequence		Locus_4394_Transcript_1/10_Confidence_0.500_Length_2188	tr|F2CR33|F2CR33_HORVD	Predicted protein OS=Hordeum vulgare var. distichum PE=2 SV=1
CES	Locus_4394_Transcript_10/10_Confidence_0.600_Length_2827	85.98	2326	1524	1.17e-17	AT5G44030.1 cellulose synthase A CesA4 transcript sequence		Locus_4394_Transcript_10/10_Confidence_0.600_Length_2827	tr|F2CR33|F2CR33_HORVD	Predicted protein OS=Hordeum vulgare var. distichum PE=2 SV=1
CES	Locus_4394_Transcript_2/10_Confidence_0.600_Length_2827	85.98	2326	1524	1.17e-17	AT5G44030.1 cellulose synthase A CesA4 transcript sequence		Locus_4394_Transcript_2/10_Confidence_0.600_Length_2827	tr|F2CR33|F2CR33_HORVD	Predicted protein OS=Hordeum vulgare var. distichum PE=2 SV=1
CES	Locus_4394_Transcript_3/10_Confidence_0.600_Length_2827	85.98	2326	1524	1.17e-17	AT5G44030.1 cellulose synthase A CesA4 transcript sequence		Locus_4394_Transcript_3/10_Confidence_0.600_Length_2827	tr|F2CR33|F2CR33_HORVD	Predicted protein OS=Hordeum vulgare var. distichum PE=2 SV=1
CES	Locus_4394_Transcript_4/10_Confidence_0.600_Length_2827	85.98	2326	1524	1.17e-17	AT5G44030.1 cellulose synthase A CesA4 transcript sequence		Locus_4394_Transcript_4/10_Confidence_0.600_Length_2827	tr|F2CR33|F2CR33_HORVD	Predicted protein OS=Hordeum vulgare var. distichum PE=2 SV=1
CES	Locus_4394_Transcript_6/10_Confidence_0.600_Length_2827	85.98	2326	1524	1.17e-17	AT5G44030.1 cellulose synthase A CesA4 transcript sequence		Locus_4394_Transcript_6/10_Confidence_0.600_Length_2827	tr|F2CR33|F2CR33_HORVD	Predicted protein OS=Hordeum vulgare var. distichum PE=2 SV=1
CES	Locus_4394_Transcript_7/10_Confidence_0.600_Length_2827	85.98	2326	1524	1.17e-17	AT5G44030.1 cellulose synthase A CesA4 transcript sequence		Locus_4394_Transcript_7/10_Confidence_0.600_Length_2827	tr|F2CR33|F2CR33_HORVD	Predicted protein OS=Hordeum vulgare var. distichum PE=2 SV=1
CES	Locus_4394_Transcript_8/10_Confidence_0.533_Length_2317	85.98	2326	1524	1.17e-17	AT5G44030.1 cellulose synthase A CesA4 transcript sequence		Locus_4394_Transcript_8/10_Confidence_0.533_Length_2317	tr|F2CR33|F2CR33_HORVD	Predicted protein OS=Hordeum vulgare var. distichum PE=2 SV=1
CES	Locus_4394_Transcript_9/10_Confidence_0.600_Length_2736	85.98	2326	1524	1.17e-17	AT5G44030.1 cellulose synthase A CesA4 transcript sequence		Locus_4394_Transcript_9/10_Confidence_0.600_Length_2736	tr|F2CR33|F2CR33_HORVD	Predicted protein OS=Hordeum vulgare var. distichum PE=2 SV=1
CES	Locus_3170_Transcript_15/21_Confidence_0.552_Length_2588	82.86	1595	1679	7.2e-16	AT5G17420.1 cellulose synthase A CesA7 transcript sequence		Locus_3170_Transcript_15/21_Confidence_0.552_Length_2588	tr|F2DRQ3|F2DRQ3_HORVD	Predicted protein OS=Hordeum vulgare var. distichum PE=2 SV=1
CES	Locus_3170_Transcript_17/21_Confidence_0.537_Length_2591	82.86	1595	1679	7.2e-16	AT5G17420.1 cellulose synthase A CesA7 transcript sequence		Locus_3170_Transcript_17/21_Confidence_0.537_Length_2591	tr|F2DRQ3|F2DRQ3_HORVD	Predicted protein OS=Hordeum vulgare var. distichum PE=2 SV=1
CES	Locus_3170_Transcript_18/21_Confidence_0.537_Length_2591	82.86	1595	1679	7.2e-16	AT5G17420.1 cellulose synthase A CesA7 transcript sequence		Locus_3170_Transcript_18/21_Confidence_0.537_Length_2591	tr|F2DRQ3|F2DRQ3_HORVD	Predicted protein OS=Hordeum vulgare var. distichum PE=2 SV=1
CES	Locus_3170_Transcript_20/21_Confidence_0.463_Length_2916	82.86	1595	2004	7.2e-16	AT5G17420.1 cellulose synthase A CesA7 transcript sequence		Locus_3170_Transcript_20/21_Confidence_0.463_Length_2916	tr|F2DRQ3|F2DRQ3_HORVD	Predicted protein OS=Hordeum vulgare var. distichum PE=2 SV=1
CES	Locus_3170_Transcript_21/21_Confidence_0.552_Length_2591	82.86	1595	1679	7.2e-16	AT5G17420.1 cellulose synthase A CesA7 transcript sequence		Locus_3170_Transcript_21/21_Confidence_0.552_Length_2591	tr|F2DRQ3|F2DRQ3_HORVD	Predicted protein OS=Hordeum vulgare var. distichum PE=2 SV=1
CES	Locus_4394_Transcript_5/10_Confidence_0.600_Length_2827	85.05	2326	1524	2.85e-15	AT5G44030.1 cellulose synthase A CesA4 transcript sequence		Locus_4394_Transcript_5/10_Confidence_0.600_Length_2827	tr|F2CR33|F2CR33_HORVD	Predicted protein OS=Hordeum vulgare var. distichum PE=2 SV=1
CES	Locus_3170_Transcript_16/21_Confidence_0.328_Length_1434	90.91	2544	539	1.08e-14	AT4G18780.1 cellulose synthase A CesA8 transcript sequence		Locus_3170_Transcript_16/21_Confidence_0.328_Length_1434	tr|F2DRQ3|F2DRQ3_HORVD	Predicted protein OS=Hordeum vulgare var. distichum PE=2 SV=1
CES	Locus_3170_Transcript_17/21_Confidence_0.537_Length_2591	90.91	2544	539	1.08e-14	AT4G18780.1 cellulose synthase A CesA8 transcript sequence		Locus_3170_Transcript_17/21_Confidence_0.537_Length_2591	tr|F2DRQ3|F2DRQ3_HORVD	Predicted protein OS=Hordeum vulgare var. distichum PE=2 SV=1
CES	Locus_3170_Transcript_18/21_Confidence_0.537_Length_2591	90.91	2544	539	1.08e-14	AT4G18780.1 cellulose synthase A CesA8 transcript sequence		Locus_3170_Transcript_18/21_Confidence_0.537_Length_2591	tr|F2DRQ3|F2DRQ3_HORVD	Predicted protein OS=Hordeum vulgare var. distichum PE=2 SV=1
CES	Locus_3170_Transcript_19/21_Confidence_0.373_Length_1767	90.91	2544	539	1.08e-14	AT4G18780.1 cellulose synthase A CesA8 transcript sequence		Locus_3170_Transcript_19/21_Confidence_0.373_Length_1767	tr|F2DRQ3|F2DRQ3_HORVD	Predicted protein OS=Hordeum vulgare var. distichum PE=2 SV=1
CES	Locus_3170_Transcript_20/21_Confidence_0.463_Length_2916	90.91	2544	864	1.08e-14	AT4G18780.1 cellulose synthase A CesA8 transcript sequence		Locus_3170_Transcript_20/21_Confidence_0.463_Length_2916	tr|F2DRQ3|F2DRQ3_HORVD	Predicted protein OS=Hordeum vulgare var. distichum PE=2 SV=1
CES	Locus_3170_Transcript_21/21_Confidence_0.552_Length_2591	90.91	2544	539	1.08e-14	AT4G18780.1 cellulose synthase A CesA8 transcript sequence		Locus_3170_Transcript_21/21_Confidence_0.552_Length_2591	tr|F2DRQ3|F2DRQ3_HORVD	Predicted protein OS=Hordeum vulgare var. distichum PE=2 SV=1
CES	Locus_3170_Transcript_12/21_Confidence_0.284_Length_1434	83.62	2223	1049	1.76e-13	AT5G44030.1 cellulose synthase A CesA4 transcript sequence		Locus_3170_Transcript_12/21_Confidence_0.284_Length_1434	tr|F2DRQ3|F2DRQ3_HORVD	Predicted protein OS=Hordeum vulgare var. distichum PE=2 SV=1
CES	Locus_3170_Transcript_17/21_Confidence_0.537_Length_2591	83.62	2223	1049	1.76e-13	AT5G44030.1 cellulose synthase A CesA4 transcript sequence		Locus_3170_Transcript_17/21_Confidence_0.537_Length_2591	tr|F2DRQ3|F2DRQ3_HORVD	Predicted protein OS=Hordeum vulgare var. distichum PE=2 SV=1
CES	Locus_3170_Transcript_19/21_Confidence_0.373_Length_1767	85.26	2244	1028	6.95e-13	AT5G44030.1 cellulose synthase A CesA4 transcript sequence		Locus_3170_Transcript_19/21_Confidence_0.373_Length_1767	tr|F2DRQ3|F2DRQ3_HORVD	Predicted protein OS=Hordeum vulgare var. distichum PE=2 SV=1
CES	Locus_3170_Transcript_20/21_Confidence_0.463_Length_2916	85.26	2244	1353	6.95e-13	AT5G44030.1 cellulose synthase A CesA4 transcript sequence		Locus_3170_Transcript_20/21_Confidence_0.463_Length_2916	tr|F2DRQ3|F2DRQ3_HORVD	Predicted protein OS=Hordeum vulgare var. distichum PE=2 SV=1
CES	Locus_3170_Transcript_21/21_Confidence_0.552_Length_2591	85.26	2244	1028	6.95e-13	AT5G44030.1 cellulose synthase A CesA4 transcript sequence		Locus_3170_Transcript_21/21_Confidence_0.552_Length_2591	tr|F2DRQ3|F2DRQ3_HORVD	Predicted protein OS=Hordeum vulgare var. distichum PE=2 SV=1
