# Supplementary material for: Analysis and annotation of the hexaploid oat seed transcriptome
Source: BMC Genomics. 2013 Jul 11;14:471. doi: 10.1186/1471-2164-14-471 (PMC3720263; doi:10.1186/1471-2164-14-471)
Supplement: Additional file 15 — Text file containing the SNPs in the GoldenGate platform developed by [[28]] for which at least a match dnOST transcript has been found. [file 1471-2164-14-471-S15.txt]

Iteration_query_def	Hit_id	Identity	Hsp_align_len	Hsp_evalue
GMI_DS_A3_151_241	Locus_8639_Transcript_1/2_Confidence_1.000_Length_763	99.19	123	1.70242e-59
GMI_DS_A3_151_241	Locus_8639_Transcript_2/2_Confidence_1.000_Length_763	97.56	123	1.0117e-54
GMI_DS_A3_37_143	Locus_10681_Transcript_2/2_Confidence_1.000_Length_1417	99.50	202	1.22454e-106
GMI_DS_A3_37_143	Locus_10681_Transcript_1/2_Confidence_1.000_Length_1010	99.50	202	1.22454e-106
GMI_DS_oPt-13382_233	Locus_11_Transcript_7/7_Confidence_0.625_Length_2009	99.50	202	1.22454e-106
GMI_DS_oPt-13382_233	Locus_11_Transcript_6/7_Confidence_0.625_Length_1985	99.50	202	1.22454e-106
GMI_DS_oPt-13382_233	Locus_11_Transcript_5/7_Confidence_0.500_Length_2094	99.50	202	1.22454e-106
GMI_DS_oPt-15995_307	Locus_9282_Transcript_1/1_Confidence_1.000_Length_5601	98.85	87	5.17601e-38
GMI_DS_oPt-1638_141	Locus_17589_Transcript_1/1_Confidence_1.000_Length_1553	95.02	201	1.47112e-84
GMI_DS_oPt-17047_370	Locus_3438_Transcript_3/3_Confidence_0.750_Length_618	98.63	73	6.71467e-30
GMI_DS_oPt-17047_370	Locus_3438_Transcript_2/3_Confidence_0.750_Length_618	98.63	73	6.71467e-30
GMI_DS_oPt-17047_370	Locus_3438_Transcript_1/3_Confidence_0.625_Length_627	98.63	73	6.71467e-30
GMI_DS_oPt-17564_425	Locus_1777_Transcript_11/11_Confidence_0.531_Length_2186	99.50	202	1.22454e-106
GMI_DS_oPt-17564_425	Locus_1777_Transcript_8/11_Confidence_0.531_Length_2186	99.50	202	1.22454e-106
GMI_DS_oPt-17564_425	Locus_1777_Transcript_6/11_Confidence_0.500_Length_2186	99.50	202	1.22454e-106
GMI_ES01_c10107_481	Locus_3730_Transcript_4/4_Confidence_0.571_Length_1253	99.51	203	3.11576e-107
GMI_ES01_c10107_481	Locus_3730_Transcript_1/4_Confidence_0.571_Length_1189	99.51	203	3.11576e-107
GMI_ES01_c10107_481	Locus_3730_Transcript_3/4_Confidence_0.429_Length_1253	95.57	203	3.88599e-88
GMI_ES01_c10147_214	Locus_2425_Transcript_1/1_Confidence_1.000_Length_1347	95.72	187	5.62961e-81
GMI_ES01_c10147_214	Locus_14810_Transcript_1/1_Confidence_1.000_Length_304	98.65	148	5.03151e-72
GMI_ES01_c10147_214	Locus_18873_Transcript_2/2_Confidence_1.000_Length_495	99.18	122	6.76325e-59
GMI_ES01_c10157_312	Locus_5210_Transcript_6/6_Confidence_0.667_Length_1572	99.18	122	3.85808e-59
GMI_ES01_c10157_312	Locus_5210_Transcript_4/6_Confidence_0.667_Length_1572	99.18	122	3.85808e-59
GMI_ES01_c10157_312	Locus_5210_Transcript_3/6_Confidence_0.667_Length_1572	99.18	122	3.85808e-59
GMI_ES01_c10216_255	Locus_13603_Transcript_2/3_Confidence_0.667_Length_1201	99.51	203	3.11576e-107
GMI_ES01_c10216_255	Locus_13603_Transcript_3/3_Confidence_0.667_Length_1198	98.03	203	4.51379e-100
GMI_ES01_c10216_255	Locus_13603_Transcript_1/3_Confidence_0.667_Length_1198	98.03	203	4.51379e-100
GMI_ES01_c10413_363	Locus_22196_Transcript_2/3_Confidence_0.667_Length_1610	97.54	203	1.10036e-97
GMI_ES01_c10413_363	Locus_21916_Transcript_1/1_Confidence_1.000_Length_1665	93.51	185	3.10415e-70
GMI_ES01_c10413_363	Locus_22196_Transcript_3/3_Confidence_0.667_Length_1373	98.52	135	2.8802e-64
GMI_ES01_c10419_176	Locus_22213_Transcript_1/1_Confidence_1.000_Length_572	99.51	203	3.11576e-107
GMI_ES01_c10525_271	Locus_2829_Transcript_7/7_Confidence_0.500_Length_1963	90.15	203	3.10415e-70
GMI_ES01_c10525_271	Locus_2829_Transcript_5/7_Confidence_0.611_Length_1963	90.15	203	3.10415e-70
GMI_ES01_c10525_271	Locus_2829_Transcript_4/7_Confidence_0.556_Length_1963	90.15	203	3.10415e-70
GMI_ES01_c10527_118	Locus_15108_Transcript_1/1_Confidence_1.000_Length_512	98.04	102	3.46019e-42
GMI_ES01_c10527_118	Locus_26053_Transcript_1/1_Confidence_1.000_Length_640	100.00	50	1.05203e-20
GMI_ES01_c10604_281	Locus_16648_Transcript_2/2_Confidence_1.000_Length_1207	95.08	122	3.32148e-47
GMI_ES01_c10604_281	Locus_16648_Transcript_1/2_Confidence_1.000_Length_1540	95.08	122	3.32148e-47
GMI_ES01_c10604_281	Locus_24626_Transcript_1/1_Confidence_1.000_Length_1244	91.74	121	4.63499e-37
GMI_ES01_c10664_296	Locus_6474_Transcript_4/4_Confidence_0.600_Length_955	98.78	164	1.42472e-81
GMI_ES01_c10664_296	Locus_6474_Transcript_3/4_Confidence_0.500_Length_718	98.78	164	1.42472e-81
GMI_ES01_c10664_296	Locus_6474_Transcript_1/4_Confidence_0.700_Length_955	98.78	164	1.42472e-81
GMI_ES01_c10812_502	Locus_9373_Transcript_7/7_Confidence_0.556_Length_1037	99.00	200	4.68598e-103
GMI_ES01_c10812_502	Locus_9373_Transcript_5/7_Confidence_0.556_Length_1037	99.00	200	4.68598e-103
GMI_ES01_c10812_502	Locus_9373_Transcript_3/7_Confidence_0.556_Length_1076	99.00	200	4.68598e-103
GMI_ES01_c109_982	Locus_330_Transcript_6/7_Confidence_0.632_Length_1693	99.18	122	3.85808e-59
GMI_ES01_c109_982	Locus_330_Transcript_7/7_Confidence_0.684_Length_1701	96.72	122	5.58917e-52
GMI_ES01_c109_982	Locus_330_Transcript_4/7_Confidence_0.579_Length_1701	96.72	122	5.58917e-52
GMI_ES01_c11004_555	Locus_14687_Transcript_4/4_Confidence_0.667_Length_1654	95.90	122	9.14523e-56
GMI_ES01_c11004_555	Locus_14687_Transcript_2/4_Confidence_0.667_Length_1654	95.90	122	9.14523e-56
GMI_ES01_c11004_555	Locus_14687_Transcript_1/4_Confidence_0.667_Length_1654	95.90	122	9.14523e-56
GMI_ES01_c11097_620	Locus_4971_Transcript_8/8_Confidence_0.667_Length_2511	99.51	203	3.11576e-107
GMI_ES01_c11097_620	Locus_4971_Transcript_7/8_Confidence_0.667_Length_2511	99.51	203	3.11576e-107
GMI_ES01_c11097_620	Locus_4971_Transcript_5/8_Confidence_0.667_Length_2511	99.51	203	3.11576e-107
GMI_ES01_c11126_277	Locus_10298_Transcript_1/1_Confidence_1.000_Length_213	99.41	169	6.06733e-87
GMI_ES01_c11126_277	Locus_21296_Transcript_1/1_Confidence_1.000_Length_209	95.86	169	5.03151e-72
GMI_ES01_c11126_277	Locus_15357_Transcript_1/1_Confidence_1.000_Length_770	91.71	205	7.28912e-65
GMI_ES01_c11175_591	Locus_18311_Transcript_1/1_Confidence_1.000_Length_564	99.01	203	1.85161e-102
GMI_ES01_c11287_335	Locus_8822_Transcript_2/2_Confidence_1.000_Length_565	99.18	122	3.85808e-59
GMI_ES01_c11287_335	Locus_8822_Transcript_1/2_Confidence_1.000_Length_565	98.36	122	9.4051e-57
GMI_ES01_c11317_545	Locus_529_Transcript_6/6_Confidence_0.647_Length_1665	99.01	203	7.59551e-105
GMI_ES01_c11317_545	Locus_529_Transcript_4/6_Confidence_0.647_Length_1665	99.01	203	7.59551e-105
GMI_ES01_c11317_545	Locus_529_Transcript_3/6_Confidence_0.647_Length_1665	99.01	203	7.59551e-105
GMI_ES01_c1132_654	Locus_3630_Transcript_4/4_Confidence_0.700_Length_650	98.03	203	3.4359e-103
GMI_ES01_c1132_654	Locus_3630_Transcript_2/4_Confidence_0.500_Length_684	98.03	203	3.4359e-103
GMI_ES01_c1132_654	Locus_3630_Transcript_1/4_Confidence_0.700_Length_650	98.03	203	3.4359e-103
GMI_ES01_c11360_509	Locus_14562_Transcript_1/1_Confidence_1.000_Length_237	99.01	203	7.59551e-105
GMI_ES01_c11360_509	Locus_4820_Transcript_10/10_Confidence_0.452_Length_1088	98.86	175	3.88599e-88
GMI_ES01_c11360_509	Locus_4820_Transcript_8/10_Confidence_0.452_Length_1088	98.86	175	3.88599e-88
GMI_ES01_c11371_315	Locus_771_Transcript_3/4_Confidence_0.571_Length_1594	99.51	203	3.11576e-107
GMI_ES01_c11371_315	Locus_771_Transcript_4/4_Confidence_0.714_Length_1598	98.52	203	1.85161e-102
GMI_ES01_c11371_315	Locus_771_Transcript_2/4_Confidence_0.714_Length_1565	98.52	203	1.85161e-102
GMI_ES01_c11420_274	Locus_18608_Transcript_1/1_Confidence_1.000_Length_893	100.00	60	6.46792e-27
GMI_ES01_c11433_208	Locus_9274_Transcript_1/1_Confidence_1.000_Length_650	99.02	204	4.68598e-103
GMI_ES01_c11433_208	Locus_11881_Transcript_1/1_Confidence_1.000_Length_568	96.08	204	9.83453e-89
GMI_ES01_c11537_64	Locus_7639_Transcript_4/5_Confidence_0.636_Length_1892	98.11	159	1.92899e-75
GMI_ES01_c11537_64	Locus_7639_Transcript_5/5_Confidence_0.636_Length_1877	92.99	157	4.5288e-55
GMI_ES01_c11537_64	Locus_7639_Transcript_3/5_Confidence_0.636_Length_1934	92.99	157	4.5288e-55
GMI_ES01_c11741_182	Locus_1481_Transcript_7/8_Confidence_0.579_Length_1923	98.36	122	9.4051e-57
GMI_ES01_c11741_182	Locus_1481_Transcript_8/8_Confidence_0.632_Length_1823	95.90	122	1.36251e-49
GMI_ES01_c11741_182	Locus_1481_Transcript_6/8_Confidence_0.632_Length_1449	95.90	122	1.36251e-49
GMI_ES01_c11770_365	Locus_9445_Transcript_1/1_Confidence_1.000_Length_648	99.01	203	7.59551e-105
GMI_ES01_c11770_365	Locus_21317_Transcript_2/2_Confidence_1.000_Length_533	95.76	165	3.10415e-70
GMI_ES01_c11770_365	Locus_21317_Transcript_1/2_Confidence_1.000_Length_533	95.76	165	3.10415e-70
GMI_ES01_c11777_155	Locus_3692_Transcript_2/5_Confidence_0.692_Length_1486	99.41	169	6.06733e-87
GMI_ES01_c11777_155	Locus_3692_Transcript_5/5_Confidence_0.692_Length_1485	97.04	169	5.22346e-75
GMI_ES01_c11777_155	Locus_3692_Transcript_4/5_Confidence_0.615_Length_1482	97.04	169	5.22346e-75
GMI_ES01_c11782_595	Locus_9060_Transcript_2/3_Confidence_0.667_Length_769	98.48	197	4.18814e-94
GMI_ES01_c11782_595	Locus_9060_Transcript_3/3_Confidence_0.667_Length_730	96.45	197	1.47907e-84
GMI_ES01_c11782_595	Locus_9060_Transcript_1/3_Confidence_0.667_Length_730	95.94	197	3.60564e-82
GMI_ES01_c11806_261	Locus_9841_Transcript_4/4_Confidence_0.667_Length_1096	100.00	66	2.97893e-30
GMI_ES01_c11806_261	Locus_9841_Transcript_2/4_Confidence_0.667_Length_1096	100.00	66	2.97893e-30
GMI_ES01_c11806_261	Locus_9841_Transcript_1/4_Confidence_0.667_Length_1096	100.00	66	2.97893e-30
GMI_ES01_c11827_414	Locus_9930_Transcript_1/1_Confidence_1.000_Length_1038	96.61	177	8.7897e-80
GMI_ES01_c11827_414	Locus_22937_Transcript_1/1_Confidence_1.000_Length_462	88.89	135	3.09258e-33
GMI_ES01_c11874_130	Locus_1667_Transcript_9/9_Confidence_0.640_Length_2675	98.31	177	2.94539e-87
GMI_ES01_c11874_130	Locus_1667_Transcript_8/9_Confidence_0.640_Length_2675	98.31	177	2.94539e-87
GMI_ES01_c11874_130	Locus_1667_Transcript_7/9_Confidence_0.560_Length_2675	98.31	177	2.94539e-87
GMI_ES01_c11895_354	Locus_17891_Transcript_1/1_Confidence_1.000_Length_609	99.51	203	3.11576e-107
GMI_ES01_c11917_356	Locus_14575_Transcript_1/1_Confidence_1.000_Length_370	99.48	193	1.0105e-102
GMI_ES01_c11917_356	Locus_17158_Transcript_1/1_Confidence_1.000_Length_333	93.91	197	9.56067e-80
GMI_ES01_c11917_356	Locus_19364_Transcript_1/1_Confidence_1.000_Length_296	90.55	201	3.10182e-65
GMI_ES01_c11937_507	Locus_4001_Transcript_3/3_Confidence_0.600_Length_868	99.18	122	3.85808e-59
GMI_ES01_c11937_507	Locus_4001_Transcript_2/3_Confidence_0.600_Length_871	99.18	122	3.85808e-59
GMI_ES01_c11937_507	Locus_4001_Transcript_1/3_Confidence_0.600_Length_877	99.18	122	3.85808e-59
GMI_ES01_c11968_375	Locus_14527_Transcript_1/1_Confidence_1.000_Length_713	95.12	123	2.04916e-45
GMI_ES01_c12010_345	Locus_2476_Transcript_3/3_Confidence_0.571_Length_789	98.04	204	2.17788e-101
GMI_ES01_c12010_345	Locus_2476_Transcript_2/3_Confidence_0.714_Length_1151	98.04	204	2.17788e-101
GMI_ES01_c12010_345	Locus_2476_Transcript_1/3_Confidence_0.571_Length_789	97.55	204	5.50417e-99
GMI_ES01_c12113_312	Locus_4545_Transcript_1/1_Confidence_1.000_Length_516	99.40	168	2.39743e-86
GMI_ES01_c12117_562	Locus_25015_Transcript_1/1_Confidence_1.000_Length_853	99.51	203	3.11576e-107
GMI_ES01_c12277_1252	Locus_3895_Transcript_6/7_Confidence_0.588_Length_2156	98.51	201	1.71802e-96
GMI_ES01_c12277_1252	Locus_3895_Transcript_7/7_Confidence_0.588_Length_2157	91.54	201	1.13808e-63
GMI_ES01_c12277_1252	Locus_3895_Transcript_5/7_Confidence_0.588_Length_2157	91.54	201	1.13808e-63
GMI_ES01_c1234_190	Locus_3892_Transcript_2/4_Confidence_0.667_Length_710	99.01	203	2.04522e-106
GMI_ES01_c1234_190	Locus_3892_Transcript_4/4_Confidence_0.667_Length_710	97.54	203	3.1271e-99
GMI_ES01_c1234_190	Locus_3892_Transcript_3/4_Confidence_0.667_Length_1160	97.54	203	3.1271e-99
GMI_ES01_c12489_104	Locus_2046_Transcript_4/4_Confidence_0.667_Length_1566	98.43	191	2.68241e-95
GMI_ES01_c12489_104	Locus_2046_Transcript_3/4_Confidence_0.667_Length_1534	98.43	191	2.68241e-95
GMI_ES01_c12489_104	Locus_2046_Transcript_2/4_Confidence_0.556_Length_1312	98.43	191	2.68241e-95
GMI_ES01_c12564_210	Locus_1371_Transcript_3/5_Confidence_0.667_Length_764	97.54	203	3.88599e-88
GMI_ES01_c12564_210	Locus_1371_Transcript_5/5_Confidence_0.500_Length_764	95.57	203	1.37237e-78
GMI_ES01_c12564_210	Locus_1371_Transcript_2/5_Confidence_0.500_Length_764	95.57	203	1.37237e-78
GMI_ES01_c12774_94	Locus_13466_Transcript_6/6_Confidence_0.375_Length_1269	99.39	164	2.62952e-84
GMI_ES01_c12774_94	Locus_13466_Transcript_5/6_Confidence_0.312_Length_609	99.39	164	2.62952e-84
GMI_ES01_c12774_94	Locus_13466_Transcript_4/6_Confidence_0.500_Length_875	99.39	164	2.62952e-84
GMI_ES01_c1287_580	Locus_7557_Transcript_5/5_Confidence_0.692_Length_2121	97.09	206	6.78855e-96
GMI_ES01_c1287_580	Locus_7557_Transcript_4/5_Confidence_0.538_Length_2121	97.09	206	6.78855e-96
GMI_ES01_c1287_580	Locus_7557_Transcript_2/5_Confidence_0.692_Length_2121	97.09	206	6.78855e-96
GMI_ES01_c1307_465	Locus_10297_Transcript_2/2_Confidence_1.000_Length_1359	99.21	127	7.02126e-62
GMI_ES01_c1307_465	Locus_10297_Transcript_1/2_Confidence_1.000_Length_1302	99.21	127	7.02126e-62
GMI_ES01_c13113_119	Locus_5506_Transcript_3/5_Confidence_0.467_Length_1322	97.54	122	2.29274e-54
GMI_ES01_c13113_119	Locus_5506_Transcript_5/5_Confidence_0.533_Length_1322	95.90	122	1.36251e-49
GMI_ES01_c13113_119	Locus_5506_Transcript_2/5_Confidence_0.533_Length_1322	95.90	122	1.36251e-49
GMI_ES01_c13233_204	Locus_10520_Transcript_2/3_Confidence_0.714_Length_1288	95.96	198	2.46643e-94
GMI_ES01_c13233_204	Locus_10520_Transcript_3/3_Confidence_0.714_Length_1288	93.43	198	3.67286e-82
GMI_ES01_c13233_204	Locus_10520_Transcript_1/3_Confidence_0.714_Length_1288	93.43	198	3.67286e-82
GMI_ES01_c13299_168	Locus_1808_Transcript_7/10_Confidence_0.607_Length_2313	99.18	122	3.85808e-59
GMI_ES01_c13299_168	Locus_1808_Transcript_10/10_Confidence_0.607_Length_2313	96.72	122	5.58917e-52
GMI_ES01_c13299_168	Locus_1808_Transcript_9/10_Confidence_0.607_Length_2313	96.72	122	5.58917e-52
GMI_ES01_c13391_741	Locus_2636_Transcript_4/4_Confidence_0.667_Length_1689	99.01	203	7.59551e-105
GMI_ES01_c13391_741	Locus_2636_Transcript_3/4_Confidence_0.667_Length_1687	99.01	203	7.59551e-105
GMI_ES01_c13391_741	Locus_2636_Transcript_2/4_Confidence_0.667_Length_1689	99.01	203	7.59551e-105
GMI_ES01_c13403_102	Locus_7371_Transcript_1/1_Confidence_1.000_Length_705	99.42	173	2.48889e-89
GMI_ES01_c13403_102	Locus_15362_Transcript_3/3_Confidence_0.600_Length_703	87.96	191	1.47356e-47
GMI_ES01_c13403_102	Locus_15362_Transcript_2/3_Confidence_0.600_Length_703	87.96	191	1.47356e-47
GMI_ES01_c13446_140	Locus_15511_Transcript_1/1_Confidence_1.000_Length_377	93.10	174	2.77436e-61
GMI_ES01_c13446_140	Locus_19279_Transcript_1/1_Confidence_1.000_Length_380	95.62	137	3.8715e-51
GMI_ES01_c13467_233	Locus_3033_Transcript_3/3_Confidence_0.571_Length_1325	98.37	123	5.8024e-55
GMI_ES01_c13467_233	Locus_3033_Transcript_1/3_Confidence_0.714_Length_1325	98.37	123	5.8024e-55
GMI_ES01_c13478_81	Locus_9201_Transcript_2/2_Confidence_1.000_Length_1034	98.84	173	5.41493e-87
GMI_ES01_c13478_81	Locus_9201_Transcript_1/2_Confidence_1.000_Length_1034	97.69	173	3.21793e-82
GMI_ES01_c13478_81	Locus_14293_Transcript_2/3_Confidence_0.429_Length_1136	96.30	54	2.28885e-18
GMI_ES01_c13522_140	Locus_4209_Transcript_7/7_Confidence_0.571_Length_2105	99.18	122	3.85808e-59
GMI_ES01_c13522_140	Locus_4209_Transcript_6/7_Confidence_0.571_Length_2105	99.18	122	3.85808e-59
GMI_ES01_c13522_140	Locus_4209_Transcript_5/7_Confidence_0.667_Length_2105	99.18	122	3.85808e-59
GMI_ES01_c13663_212	Locus_4244_Transcript_5/5_Confidence_0.667_Length_988	99.51	203	3.11576e-107
GMI_ES01_c13663_212	Locus_4244_Transcript_3/5_Confidence_0.667_Length_988	99.51	203	3.11576e-107
GMI_ES01_c13663_212	Locus_4244_Transcript_2/5_Confidence_0.583_Length_988	99.51	203	3.11576e-107
GMI_ES01_c1382_684	Locus_2727_Transcript_1/10_Confidence_0.593_Length_2254	99.18	122	3.85808e-59
GMI_ES01_c1382_684	Locus_2727_Transcript_10/10_Confidence_0.593_Length_2261	99.15	118	9.4051e-57
GMI_ES01_c1382_684	Locus_2727_Transcript_8/10_Confidence_0.593_Length_2261	99.15	118	9.4051e-57
GMI_ES01_c13834_134	Locus_24185_Transcript_1/1_Confidence_1.000_Length_480	97.12	208	2.48889e-89
GMI_ES01_c1387_197	Locus_462_Transcript_5/5_Confidence_0.600_Length_831	99.18	122	3.85808e-59
GMI_ES01_c1387_197	Locus_462_Transcript_4/5_Confidence_0.600_Length_831	99.18	122	3.85808e-59
GMI_ES01_c1387_197	Locus_462_Transcript_3/5_Confidence_0.600_Length_831	99.18	122	3.85808e-59
GMI_ES01_c13907_104	Locus_12216_Transcript_2/3_Confidence_0.667_Length_451	98.36	122	2.29274e-54
GMI_ES01_c13907_104	Locus_23393_Transcript_1/1_Confidence_1.000_Length_229	95.90	122	3.32148e-47
GMI_ES01_c13907_104	Locus_11229_Transcript_1/1_Confidence_1.000_Length_676	95.08	122	8.097e-45
GMI_ES01_c1394_726	Locus_9830_Transcript_3/5_Confidence_0.222_Length_228	99.01	202	8.11785e-106
GMI_ES01_c1394_726	Locus_9830_Transcript_4/5_Confidence_0.222_Length_228	97.52	202	1.2412e-98
GMI_ES01_c1394_726	Locus_9830_Transcript_5/5_Confidence_0.444_Length_902	94.55	202	2.90164e-84
GMI_ES01_c14001_299	Locus_970_Transcript_1/3_Confidence_0.600_Length_1438	91.09	202	7.56719e-68
GMI_ES01_c14001_299	Locus_970_Transcript_3/3_Confidence_0.600_Length_1179	100.00	100	1.52978e-50
GMI_ES01_c14001_299	Locus_970_Transcript_2/3_Confidence_0.600_Length_1133	100.00	100	1.52978e-50
GMI_ES01_c14065_159	Locus_2651_Transcript_2/2_Confidence_1.000_Length_2817	99.18	122	3.85808e-59
GMI_ES01_c14065_159	Locus_2651_Transcript_1/2_Confidence_1.000_Length_2817	99.18	122	3.85808e-59
GMI_ES01_c14131_173	Locus_20736_Transcript_1/1_Confidence_1.000_Length_608	97.04	203	5.54643e-96
GMI_ES01_c14131_173	Locus_13613_Transcript_1/2_Confidence_1.000_Length_705	93.60	203	3.65273e-79
GMI_ES01_c14131_173	Locus_13613_Transcript_2/2_Confidence_1.000_Length_706	92.61	203	9.23156e-77
GMI_ES01_c14139_498	Locus_3633_Transcript_5/6_Confidence_0.667_Length_1934	99.01	203	2.04522e-106
GMI_ES01_c14139_498	Locus_3633_Transcript_6/6_Confidence_0.667_Length_1934	95.57	203	1.18671e-89
GMI_ES01_c14139_498	Locus_3633_Transcript_4/6_Confidence_0.667_Length_1885	95.57	203	1.18671e-89
GMI_ES01_c1420_376	Locus_6170_Transcript_1/1_Confidence_1.000_Length_729	99.51	203	3.11576e-107
GMI_ES01_c1420_376	Locus_327_Transcript_2/2_Confidence_1.000_Length_501	96.88	128	6.27532e-53
GMI_ES01_c1420_376	Locus_327_Transcript_1/2_Confidence_1.000_Length_708	96.88	128	6.27532e-53
GMI_ES01_c14349_357	Locus_21784_Transcript_1/1_Confidence_1.000_Length_333	99.51	203	3.11576e-107
GMI_ES01_c14349_357	Locus_9879_Transcript_3/5_Confidence_0.562_Length_2000	95.07	203	5.84437e-84
GMI_ES01_c14349_357	Locus_9879_Transcript_5/5_Confidence_0.500_Length_2031	92.12	203	7.85588e-71
GMI_ES01_c14397_365	Locus_16459_Transcript_1/1_Confidence_1.000_Length_859	99.01	203	1.85161e-102
GMI_ES01_c14397_365	Locus_21555_Transcript_2/3_Confidence_0.667_Length_914	90.36	197	2.67241e-58
GMI_ES01_c14397_365	Locus_21555_Transcript_3/3_Confidence_0.667_Length_908	89.85	197	6.51471e-56
GMI_ES01_c14404_144	Locus_3851_Transcript_5/5_Confidence_0.538_Length_579	99.46	186	4.34792e-97
GMI_ES01_c14404_144	Locus_3851_Transcript_1/5_Confidence_0.615_Length_600	99.46	186	4.34792e-97
GMI_ES01_c14404_144	Locus_3851_Transcript_3/5_Confidence_0.538_Length_579	96.77	186	3.74319e-85
GMI_ES01_c14426_238	Locus_10401_Transcript_3/3_Confidence_0.667_Length_1114	93.10	174	1.64933e-67
GMI_ES01_c14426_238	Locus_10401_Transcript_2/3_Confidence_0.667_Length_1114	93.10	174	1.64933e-67
GMI_ES01_c14426_238	Locus_10401_Transcript_1/3_Confidence_0.667_Length_1117	86.44	177	2.28823e-39
GMI_ES01_c1444_560	Locus_2019_Transcript_3/4_Confidence_0.600_Length_1012	99.01	203	7.59551e-105
GMI_ES01_c1444_560	Locus_2019_Transcript_4/4_Confidence_0.700_Length_1012	98.03	203	4.51379e-100
GMI_ES01_c1444_560	Locus_2019_Transcript_2/4_Confidence_0.600_Length_1012	98.03	203	4.51379e-100
GMI_ES01_c14456_351	Locus_18502_Transcript_1/1_Confidence_1.000_Length_342	99.01	203	1.85161e-102
GMI_ES01_c14456_351	Locus_545_Transcript_1/1_Confidence_1.000_Length_309	96.13	155	2.8802e-64
GMI_ES01_c14456_351	Locus_4047_Transcript_8/8_Confidence_0.682_Length_2312	98.26	115	6.04471e-50
GMI_ES01_c1446_106	Locus_977_Transcript_6/6_Confidence_0.647_Length_2178	99.01	203	1.85161e-102
GMI_ES01_c1446_106	Locus_977_Transcript_4/6_Confidence_0.647_Length_2178	99.01	203	1.85161e-102
GMI_ES01_c1446_106	Locus_977_Transcript_3/6_Confidence_0.706_Length_2178	99.01	203	1.85161e-102
GMI_ES01_c14629_208	Locus_10205_Transcript_3/4_Confidence_0.700_Length_1762	98.02	202	1.78357e-99
GMI_ES01_c14629_208	Locus_10205_Transcript_4/4_Confidence_0.700_Length_1762	97.52	202	4.34792e-97
GMI_ES01_c14629_208	Locus_10205_Transcript_2/4_Confidence_0.700_Length_1762	97.52	202	4.34792e-97
GMI_ES01_c14639_183	Locus_2328_Transcript_7/7_Confidence_0.647_Length_2266	98.52	203	1.10036e-97
GMI_ES01_c14639_183	Locus_2328_Transcript_6/7_Confidence_0.647_Length_2118	98.52	203	1.10036e-97
GMI_ES01_c14639_183	Locus_2328_Transcript_5/7_Confidence_0.647_Length_2266	98.52	203	1.10036e-97
GMI_ES01_c14650_200	Locus_15166_Transcript_2/2_Confidence_1.000_Length_743	96.55	203	3.0176e-102
GMI_ES01_c14650_200	Locus_15166_Transcript_1/2_Confidence_1.000_Length_920	96.06	203	8.2082e-100
GMI_ES01_c14650_200	Locus_21439_Transcript_1/1_Confidence_1.000_Length_729	93.50	200	8.18698e-86
GMI_ES01_c14673_653	Locus_2978_Transcript_6/6_Confidence_0.471_Length_2157	98.36	122	2.29274e-54
GMI_ES01_c14673_653	Locus_2978_Transcript_5/6_Confidence_0.588_Length_2157	98.36	122	2.29274e-54
GMI_ES01_c14673_653	Locus_2978_Transcript_4/6_Confidence_0.471_Length_1915	98.36	122	2.29274e-54
GMI_ES01_c14767_240	Locus_19245_Transcript_1/1_Confidence_1.000_Length_362	100.00	80	1.31701e-38
GMI_ES01_c14767_240	Locus_14481_Transcript_1/1_Confidence_1.000_Length_840	86.84	114	1.05203e-20
GMI_ES01_c14913_223	Locus_10275_Transcript_1/2_Confidence_1.000_Length_1977	99.18	122	3.85808e-59
GMI_ES01_c14913_223	Locus_10275_Transcript_2/2_Confidence_1.000_Length_1977	97.54	122	2.29274e-54
GMI_ES01_c1493_96	Locus_1467_Transcript_3/3_Confidence_0.667_Length_1068	99.18	122	3.85808e-59
GMI_ES01_c1493_96	Locus_1467_Transcript_1/3_Confidence_0.667_Length_1068	99.18	122	3.85808e-59
GMI_ES01_c1493_96	Locus_1467_Transcript_2/3_Confidence_0.667_Length_1109	97.52	121	9.05948e-54
GMI_ES01_c15012_106	Locus_3341_Transcript_3/4_Confidence_0.444_Length_1680	97.44	78	1.69933e-30
GMI_ES01_c1506_672	Locus_9984_Transcript_1/2_Confidence_1.000_Length_1289	95.90	122	3.90098e-52
GMI_ES01_c1506_672	Locus_9984_Transcript_2/2_Confidence_1.000_Length_1289	95.08	122	1.07719e-49
GMI_ES01_c1511_1015	Locus_13112_Transcript_2/2_Confidence_1.000_Length_492	99.45	183	2.68241e-95
GMI_ES01_c1511_1015	Locus_13112_Transcript_1/2_Confidence_1.000_Length_492	98.36	183	1.59408e-90
GMI_ES01_c1511_1015	Locus_4873_Transcript_7/7_Confidence_0.684_Length_2054	94.39	196	5.42273e-78
GMI_ES01_c15132_408	Locus_4852_Transcript_2/4_Confidence_0.455_Length_609	96.72	122	3.44819e-50
GMI_ES01_c15132_408	Locus_4852_Transcript_1/4_Confidence_0.545_Length_615	92.19	128	4.81181e-40
GMI_ES01_c15132_408	Locus_4852_Transcript_4/4_Confidence_0.636_Length_1090	90.62	128	2.85952e-35
GMI_ES01_c15143_210	Locus_3276_Transcript_1/1_Confidence_1.000_Length_643	98.36	122	2.29274e-54
GMI_ES01_c15143_210	Locus_13007_Transcript_1/1_Confidence_1.000_Length_658	93.58	109	1.1299e-34
GMI_ES01_c15143_210	Locus_3472_Transcript_1/1_Confidence_1.000_Length_657	92.31	117	1.1299e-34
GMI_ES01_c1517_378	Locus_6731_Transcript_1/1_Confidence_1.000_Length_312	99.29	140	1.22657e-69
GMI_ES01_c15176_90	Locus_11919_Transcript_3/4_Confidence_0.250_Length_1472	99.17	120	6.02375e-58
GMI_ES01_c15176_90	Locus_11919_Transcript_2/4_Confidence_0.625_Length_1554	96.67	120	8.72657e-51
GMI_ES01_c15176_90	Locus_11919_Transcript_4/4_Confidence_0.625_Length_1558	95.83	120	2.12733e-48
GMI_ES01_c15405_389	Locus_15662_Transcript_1/1_Confidence_1.000_Length_686	96.94	196	4.29561e-86
GMI_ES01_c15405_389	Locus_11042_Transcript_1/1_Confidence_1.000_Length_650	93.23	192	6.2278e-67
GMI_ES01_c15405_389	Locus_26099_Transcript_1/1_Confidence_1.000_Length_524	91.71	193	5.97308e-58
GMI_ES01_c15472_459	Locus_1408_Transcript_12/12_Confidence_0.636_Length_1913	98.36	122	9.4051e-57
GMI_ES01_c15472_459	Locus_1408_Transcript_11/12_Confidence_0.636_Length_2136	98.36	122	9.4051e-57
GMI_ES01_c15472_459	Locus_1408_Transcript_10/12_Confidence_0.606_Length_1882	98.36	122	9.4051e-57
GMI_ES01_c15474_97	Locus_6110_Transcript_1/4_Confidence_0.625_Length_870	99.50	199	7.43216e-105
GMI_ES01_c15474_97	Locus_6110_Transcript_3/4_Confidence_0.500_Length_873	93.97	199	5.30612e-78
GMI_ES01_c15474_97	Locus_6110_Transcript_4/4_Confidence_0.625_Length_853	93.47	199	7.98018e-74
GMI_ES01_c1554_621	Locus_665_Transcript_6/8_Confidence_0.250_Length_699	98.36	122	9.4051e-57
GMI_ES01_c1554_621	Locus_665_Transcript_2/8_Confidence_0.375_Length_710	98.36	122	9.4051e-57
GMI_ES01_c1554_621	Locus_665_Transcript_8/8_Confidence_0.250_Length_789	90.98	122	2.85952e-35
GMI_ES01_c15628_381	Locus_19037_Transcript_1/1_Confidence_1.000_Length_1853	99.51	203	3.11576e-107
GMI_ES01_c15825_143	Locus_3852_Transcript_4/4_Confidence_0.750_Length_1126	99.02	204	4.68598e-103
GMI_ES01_c15825_143	Locus_3852_Transcript_2/4_Confidence_0.667_Length_1126	99.02	204	4.68598e-103
GMI_ES01_c15825_143	Locus_3852_Transcript_1/4_Confidence_0.750_Length_1126	99.02	204	4.68598e-103
GMI_ES01_c1608_617	Locus_18684_Transcript_2/2_Confidence_1.000_Length_371	99.49	197	1.18591e-103
GMI_ES01_c1608_617	Locus_18684_Transcript_1/2_Confidence_1.000_Length_355	99.49	197	1.18591e-103
GMI_ES01_c1608_617	Locus_5388_Transcript_1/1_Confidence_1.000_Length_345	95.94	197	6.06733e-87
GMI_ES01_c16092_586	Locus_5990_Transcript_10/10_Confidence_0.548_Length_2431	97.13	174	6.88445e-71
GMI_ES01_c16092_586	Locus_5990_Transcript_9/10_Confidence_0.548_Length_2704	97.13	174	6.88445e-71
GMI_ES01_c16092_586	Locus_5990_Transcript_7/10_Confidence_0.516_Length_2474	97.13	174	6.88445e-71
GMI_ES01_c16114_61	Locus_9613_Transcript_3/3_Confidence_0.667_Length_1510	100.00	102	7.6908e-52
GMI_ES01_c16114_61	Locus_9613_Transcript_1/3_Confidence_0.667_Length_1510	100.00	102	7.6908e-52
GMI_ES01_c16114_61	Locus_9613_Transcript_2/3_Confidence_0.667_Length_1510	93.00	100	6.14345e-34
GMI_ES01_c16132_303	Locus_4761_Transcript_2/3_Confidence_0.400_Length_612	98.36	122	1.03765e-54
GMI_ES01_c16132_303	Locus_4761_Transcript_3/3_Confidence_0.600_Length_561	97.54	122	2.60653e-52
GMI_ES01_c16132_303	Locus_4761_Transcript_1/3_Confidence_0.600_Length_534	96.72	122	6.54747e-50
GMI_ES01_c16172_217	Locus_1926_Transcript_7/7_Confidence_0.556_Length_1620	99.18	122	3.85808e-59
GMI_ES01_c16172_217	Locus_1926_Transcript_5/7_Confidence_0.556_Length_1620	99.18	122	3.85808e-59
GMI_ES01_c16172_217	Locus_1926_Transcript_4/7_Confidence_0.556_Length_1636	99.18	122	3.85808e-59
GMI_ES01_c16180_205	Locus_14032_Transcript_2/2_Confidence_1.000_Length_801	99.01	203	1.85161e-102
GMI_ES01_c16180_205	Locus_14032_Transcript_1/2_Confidence_1.000_Length_801	99.01	203	1.85161e-102
GMI_ES01_c16180_205	Locus_10963_Transcript_1/1_Confidence_1.000_Length_1095	97.04	203	6.53909e-93
GMI_ES01_c16215_186	Locus_5228_Transcript_1/3_Confidence_0.600_Length_931	97.55	163	1.16732e-80
GMI_ES01_c16215_186	Locus_5228_Transcript_3/3_Confidence_0.600_Length_904	96.93	163	3.00437e-78
GMI_ES01_c16215_186	Locus_5228_Transcript_2/3_Confidence_0.600_Length_1019	96.93	163	3.00437e-78
GMI_ES01_c16239_143	Locus_2286_Transcript_5/5_Confidence_0.667_Length_2658	99.49	198	3.00127e-104
GMI_ES01_c16239_143	Locus_2286_Transcript_4/5_Confidence_0.667_Length_2739	99.49	198	3.00127e-104
GMI_ES01_c16239_143	Locus_2286_Transcript_3/5_Confidence_0.667_Length_2658	99.49	198	3.00127e-104
GMI_ES01_c16275_104	Locus_21465_Transcript_1/1_Confidence_1.000_Length_244	95.40	174	5.12208e-71
GMI_ES01_c16275_104	Locus_17113_Transcript_1/1_Confidence_1.000_Length_262	92.71	192	3.39294e-66
GMI_ES01_c16437_198	Locus_12517_Transcript_1/2_Confidence_1.000_Length_954	99.18	122	3.85808e-59
GMI_ES01_c16437_198	Locus_12517_Transcript_2/2_Confidence_1.000_Length_954	98.36	122	9.4051e-57
GMI_ES01_c16437_198	Locus_18290_Transcript_1/1_Confidence_1.000_Length_941	90.91	121	1.1299e-34
GMI_ES01_c16488_444	Locus_9718_Transcript_2/2_Confidence_1.000_Length_672	98.01	201	6.0628e-100
GMI_ES01_c16488_444	Locus_9718_Transcript_1/2_Confidence_1.000_Length_672	98.01	201	6.0628e-100
GMI_ES01_c1649_355	Locus_7868_Transcript_1/1_Confidence_1.000_Length_773	99.18	122	3.85808e-59
GMI_ES01_c1649_355	Locus_3019_Transcript_1/1_Confidence_1.000_Length_1124	94.02	117	7.79945e-42
GMI_ES01_c1649_355	Locus_2296_Transcript_6/7_Confidence_0.545_Length_2096	88.89	117	1.63688e-27
GMI_ES01_c16674_553	Locus_2491_Transcript_1/3_Confidence_0.667_Length_820	98.52	203	5.07623e-104
GMI_ES01_c16674_553	Locus_2491_Transcript_3/3_Confidence_0.556_Length_820	98.03	203	1.25992e-101
GMI_ES01_c16674_553	Locus_2491_Transcript_2/3_Confidence_0.444_Length_649	98.95	191	3.1271e-99
GMI_ES01_c16767_69	Locus_23999_Transcript_1/1_Confidence_1.000_Length_180	99.16	119	2.38021e-57
GMI_ES01_c16767_69	Locus_3704_Transcript_6/6_Confidence_0.600_Length_1045	97.39	115	3.44819e-50
GMI_ES01_c16767_69	Locus_3704_Transcript_4/6_Confidence_0.600_Length_1045	97.39	115	3.44819e-50
GMI_ES01_c16774_222	Locus_11733_Transcript_6/6_Confidence_0.529_Length_1060	99.01	203	7.59551e-105
GMI_ES01_c16774_222	Locus_11733_Transcript_4/6_Confidence_0.353_Length_1078	99.01	203	7.59551e-105
GMI_ES01_c16774_222	Locus_11733_Transcript_3/6_Confidence_0.529_Length_1060	99.01	203	7.59551e-105
GMI_ES01_c1700_379	Locus_456_Transcript_3/3_Confidence_0.667_Length_1041	99.01	203	1.85161e-102
GMI_ES01_c1700_379	Locus_456_Transcript_1/3_Confidence_0.667_Length_1041	99.01	203	1.85161e-102
GMI_ES01_c1700_379	Locus_456_Transcript_2/3_Confidence_0.667_Length_1205	93.68	190	7.85588e-71
GMI_ES01_c17040_394	Locus_13438_Transcript_1/1_Confidence_1.000_Length_510	95.83	168	1.22657e-69
GMI_ES01_c17064_407	Locus_23159_Transcript_1/1_Confidence_1.000_Length_649	98.03	203	6.78855e-96
GMI_ES01_c17110_96	Locus_7890_Transcript_1/1_Confidence_1.000_Length_852	96.48	199	3.78153e-88
GMI_ES01_c17110_96	Locus_15604_Transcript_1/1_Confidence_1.000_Length_850	93.97	199	3.25558e-76
GMI_ES01_c17183_318	Locus_8727_Transcript_3/3_Confidence_0.667_Length_1116	99.01	203	1.85161e-102
GMI_ES01_c17183_318	Locus_8727_Transcript_2/3_Confidence_0.667_Length_1762	99.01	203	1.85161e-102
GMI_ES01_c17183_318	Locus_8727_Transcript_1/3_Confidence_0.667_Length_1115	94.09	203	3.34551e-76
GMI_ES01_c1725_728	Locus_1161_Transcript_5/5_Confidence_0.583_Length_1226	99.51	203	3.11576e-107
GMI_ES01_c1725_728	Locus_1161_Transcript_3/5_Confidence_0.583_Length_1373	99.51	203	3.11576e-107
GMI_ES01_c1725_728	Locus_1161_Transcript_2/5_Confidence_0.583_Length_1226	99.51	203	3.11576e-107
GMI_ES01_c17319_464	Locus_2629_Transcript_1/1_Confidence_1.000_Length_1655	99.50	201	4.86475e-106
GMI_ES01_c17397_350	Locus_1363_Transcript_4/4_Confidence_0.667_Length_1667	99.01	203	1.85161e-102
GMI_ES01_c17397_350	Locus_1363_Transcript_2/4_Confidence_0.667_Length_1667	99.01	203	1.85161e-102
GMI_ES01_c17397_350	Locus_1363_Transcript_1/4_Confidence_0.667_Length_1667	99.01	203	1.85161e-102
GMI_ES01_c17416_562	Locus_24747_Transcript_1/1_Confidence_1.000_Length_378	98.77	162	4.63556e-78
GMI_ES01_c17416_562	Locus_15121_Transcript_2/2_Confidence_1.000_Length_802	96.30	162	1.63708e-68
GMI_ES01_c17416_562	Locus_15121_Transcript_1/2_Confidence_1.000_Length_811	94.44	162	2.37163e-61
GMI_ES01_c17476_92	Locus_9506_Transcript_1/1_Confidence_1.000_Length_1508	97.95	195	6.22268e-93
GMI_ES01_c17486_304	Locus_7469_Transcript_1/2_Confidence_1.000_Length_741	98.36	122	2.29274e-54
GMI_ES01_c17486_304	Locus_7469_Transcript_2/2_Confidence_1.000_Length_741	98.32	119	1.41449e-52
GMI_ES01_c17589_271	Locus_11334_Transcript_1/2_Confidence_1.000_Length_859	98.04	102	8.097e-45
GMI_ES01_c17589_271	Locus_11334_Transcript_2/2_Confidence_1.000_Length_814	100.00	60	6.46792e-27
GMI_ES01_c17862_258	Locus_18570_Transcript_1/1_Confidence_1.000_Length_979	99.01	203	1.85161e-102
GMI_ES01_c17862_258	Locus_25277_Transcript_1/1_Confidence_1.000_Length_837	91.30	161	2.38849e-49
GMI_ES01_c1806_79	Locus_11904_Transcript_4/5_Confidence_0.500_Length_1551	95.03	181	3.57135e-74
GMI_ES01_c1806_79	Locus_11904_Transcript_5/5_Confidence_0.600_Length_1009	92.82	181	1.36723e-64
GMI_ES01_c1806_79	Locus_11904_Transcript_3/5_Confidence_0.600_Length_1009	92.82	181	1.36723e-64
GMI_ES01_c18122_404	Locus_4489_Transcript_10/10_Confidence_0.444_Length_1689	98.52	203	4.92654e-98
GMI_ES01_c18122_404	Locus_4489_Transcript_7/10_Confidence_0.481_Length_1689	98.52	203	4.92654e-98
GMI_ES01_c18122_404	Locus_4489_Transcript_5/10_Confidence_0.444_Length_1724	98.52	203	4.92654e-98
GMI_ES01_c18267_448	Locus_10126_Transcript_2/2_Confidence_1.000_Length_1354	94.24	139	4.36464e-38
GMI_ES01_c18267_448	Locus_10126_Transcript_1/2_Confidence_1.000_Length_1366	90.71	140	2.31821e-24
GMI_ES01_c18545_420	Locus_11515_Transcript_1/1_Confidence_1.000_Length_1332	98.52	203	1.10036e-97
GMI_ES01_c18545_420	Locus_19646_Transcript_1/1_Confidence_1.000_Length_256	96.97	99	5.20399e-38
GMI_ES01_c18787_418	Locus_254_Transcript_5/5_Confidence_0.692_Length_2847	95.26	190	1.4564e-78
GMI_ES01_c18787_418	Locus_254_Transcript_4/5_Confidence_0.692_Length_2847	95.26	190	1.4564e-78
GMI_ES01_c18787_418	Locus_254_Transcript_3/5_Confidence_0.692_Length_2847	95.26	190	1.4564e-78
GMI_ES01_c18881_97	Locus_8167_Transcript_8/10_Confidence_0.600_Length_2751	98.02	202	2.52827e-92
GMI_ES01_c18881_97	Locus_8167_Transcript_10/10_Confidence_0.600_Length_2751	96.04	202	8.92879e-83
GMI_ES01_c18881_97	Locus_8167_Transcript_9/10_Confidence_0.600_Length_2751	96.04	202	8.92879e-83
GMI_ES01_c19086_153	Locus_15129_Transcript_1/1_Confidence_1.000_Length_250	100.00	71	3.09258e-33
GMI_ES01_c19245_178	Locus_14641_Transcript_2/4_Confidence_0.700_Length_1159	97.04	203	2.68241e-95
GMI_ES01_c19245_178	Locus_14641_Transcript_4/4_Confidence_0.700_Length_1159	96.06	203	1.59408e-90
GMI_ES01_c19245_178	Locus_14641_Transcript_1/4_Confidence_0.600_Length_960	96.06	203	1.59408e-90
GMI_ES01_c19257_478	Locus_9677_Transcript_1/5_Confidence_0.692_Length_1394	99.01	203	1.85161e-102
GMI_ES01_c19257_478	Locus_9677_Transcript_5/5_Confidence_0.692_Length_1385	91.63	203	4.66852e-66
GMI_ES01_c19257_478	Locus_9677_Transcript_4/5_Confidence_0.692_Length_1385	91.63	203	4.66852e-66
GMI_ES01_c19480_559	Locus_3473_Transcript_3/7_Confidence_0.556_Length_1477	98.28	174	1.87764e-80
GMI_ES01_c19480_559	Locus_3473_Transcript_7/7_Confidence_0.611_Length_1480	94.92	177	9.97281e-67
GMI_ES01_c19480_559	Locus_3473_Transcript_6/7_Confidence_0.667_Length_1480	94.92	177	9.97281e-67
GMI_ES01_c2010_173	Locus_486_Transcript_6/7_Confidence_0.412_Length_962	90.86	186	6.76325e-59
GMI_ES01_c2010_173	Locus_486_Transcript_7/7_Confidence_0.588_Length_937	89.25	186	9.79787e-52
GMI_ES01_c2010_173	Locus_486_Transcript_4/7_Confidence_0.647_Length_1094	89.25	186	9.79787e-52
GMI_ES01_c20204_210	Locus_8148_Transcript_1/1_Confidence_1.000_Length_275	100.00	49	4.15697e-20
GMI_ES01_c20255_122	Locus_16393_Transcript_1/2_Confidence_1.000_Length_1339	99.51	203	3.11576e-107
GMI_ES01_c20255_122	Locus_16393_Transcript_2/2_Confidence_1.000_Length_1339	98.52	203	1.85161e-102
GMI_ES01_c20367_331	Locus_18759_Transcript_1/1_Confidence_1.000_Length_464	92.98	114	1.17301e-37
GMI_ES01_c2058_207	Locus_13328_Transcript_2/3_Confidence_0.400_Length_677	99.51	203	3.11576e-107
GMI_ES01_c2058_207	Locus_13328_Transcript_3/3_Confidence_0.600_Length_612	96.63	208	2.68241e-95
GMI_ES01_c2058_207	Locus_13328_Transcript_1/3_Confidence_0.600_Length_609	95.69	209	1.02097e-91
GMI_ES01_c20690_301	Locus_5385_Transcript_3/3_Confidence_0.714_Length_2832	97.98	198	6.2988e-90
GMI_ES01_c20690_301	Locus_5385_Transcript_2/3_Confidence_0.714_Length_2832	97.98	198	6.2988e-90
GMI_ES01_c20690_301	Locus_5385_Transcript_1/3_Confidence_0.714_Length_2832	97.98	198	6.2988e-90
GMI_ES01_c20737_408	Locus_1232_Transcript_7/7_Confidence_0.647_Length_2168	97.54	203	5.54643e-96
GMI_ES01_c20737_408	Locus_1232_Transcript_5/7_Confidence_0.647_Length_2168	97.54	203	5.54643e-96
GMI_ES01_c20737_408	Locus_1232_Transcript_4/7_Confidence_0.588_Length_2168	97.54	203	5.54643e-96
GMI_ES01_c21255_336	Locus_2180_Transcript_6/9_Confidence_0.600_Length_3534	96.55	203	5.62961e-81
GMI_ES01_c21255_336	Locus_2180_Transcript_9/9_Confidence_0.600_Length_3531	92.12	203	2.77436e-61
GMI_ES01_c21255_336	Locus_2180_Transcript_8/9_Confidence_0.600_Length_3531	92.12	203	2.77436e-61
GMI_ES01_c21280_271	Locus_6794_Transcript_1/1_Confidence_1.000_Length_1472	94.66	131	3.12869e-45
GMI_ES01_c21280_271	Locus_16318_Transcript_2/3_Confidence_0.400_Length_1431	91.79	134	1.79096e-37
GMI_ES01_c21280_271	Locus_9370_Transcript_7/7_Confidence_0.476_Length_1947	91.73	133	7.07676e-37
GMI_ES01_c21442_83	Locus_1578_Transcript_1/1_Confidence_1.000_Length_2757	91.72	169	5.88426e-56
GMI_ES01_c21442_83	Locus_16932_Transcript_1/1_Confidence_1.000_Length_3275	85.23	149	6.31814e-25
GMI_ES01_c2150_256	Locus_5454_Transcript_5/5_Confidence_0.636_Length_1177	99.51	203	3.11576e-107
GMI_ES01_c2150_256	Locus_5454_Transcript_4/5_Confidence_0.636_Length_1177	99.51	203	3.11576e-107
GMI_ES01_c2150_256	Locus_5454_Transcript_3/5_Confidence_0.545_Length_1203	99.51	203	3.11576e-107
GMI_ES01_c21525_185	Locus_8717_Transcript_1/1_Confidence_1.000_Length_663	98.50	200	2.78474e-98
GMI_ES01_c21525_185	Locus_7642_Transcript_4/5_Confidence_0.667_Length_2087	88.82	161	2.05629e-37
GMI_ES01_c21525_185	Locus_7642_Transcript_5/5_Confidence_0.667_Length_2038	94.57	92	7.82659e-34
GMI_ES01_c21591_267	Locus_20806_Transcript_1/1_Confidence_1.000_Length_566	99.51	203	3.11576e-107
GMI_ES01_c2201_1105	Locus_4466_Transcript_1/4_Confidence_0.700_Length_1252	97.54	203	2.1946e-98
GMI_ES01_c2201_1105	Locus_4466_Transcript_4/4_Confidence_0.700_Length_1252	97.01	201	8.81744e-95
GMI_ES01_c2201_1105	Locus_4466_Transcript_3/4_Confidence_0.700_Length_1252	97.01	201	8.81744e-95
GMI_ES01_c22090_77	Locus_20612_Transcript_1/1_Confidence_1.000_Length_802	94.41	179	3.43471e-78
GMI_ES01_c2294_540	Locus_1604_Transcript_9/10_Confidence_0.538_Length_1991	99.51	203	3.11576e-107
GMI_ES01_c2294_540	Locus_1604_Transcript_8/10_Confidence_0.577_Length_1967	98.52	203	1.85161e-102
GMI_ES01_c2294_540	Locus_1604_Transcript_10/10_Confidence_0.577_Length_2122	96.06	203	1.59408e-90
GMI_ES01_c22998_155	Locus_1267_Transcript_5/5_Confidence_0.636_Length_1176	97.95	195	3.88599e-88
GMI_ES01_c22998_155	Locus_1267_Transcript_3/5_Confidence_0.636_Length_1176	97.95	195	3.88599e-88
GMI_ES01_c22998_155	Locus_1267_Transcript_2/5_Confidence_0.636_Length_1176	97.95	195	3.88599e-88
GMI_ES01_c2304_496	Locus_7079_Transcript_6/6_Confidence_0.600_Length_1463	98.36	122	9.4051e-57
GMI_ES01_c2304_496	Locus_7079_Transcript_4/6_Confidence_0.533_Length_1470	98.36	122	9.4051e-57
GMI_ES01_c2304_496	Locus_7079_Transcript_3/6_Confidence_0.467_Length_1463	98.36	122	9.4051e-57
GMI_ES01_c2320_569	Locus_13294_Transcript_1/1_Confidence_1.000_Length_449	99.18	122	3.85808e-59
GMI_ES01_c2320_569	Locus_1798_Transcript_5/5_Confidence_0.667_Length_1403	95.08	122	3.32148e-47
GMI_ES01_c2320_569	Locus_1798_Transcript_1/5_Confidence_0.667_Length_1403	95.08	122	3.32148e-47
GMI_ES01_c233_61	Locus_7614_Transcript_3/3_Confidence_0.714_Length_1225	98.36	122	2.29274e-54
GMI_ES01_c233_61	Locus_7614_Transcript_1/3_Confidence_0.714_Length_1225	98.36	122	2.29274e-54
GMI_ES01_c233_61	Locus_7614_Transcript_2/3_Confidence_0.714_Length_1225	95.83	120	5.18594e-46
GMI_ES01_c2338_213	Locus_7881_Transcript_4/6_Confidence_0.538_Length_1389	99.51	203	3.11576e-107
GMI_ES01_c2338_213	Locus_7881_Transcript_6/6_Confidence_0.615_Length_1406	96.55	203	6.53909e-93
GMI_ES01_c2338_213	Locus_7881_Transcript_5/6_Confidence_0.615_Length_1489	96.55	203	6.53909e-93
GMI_ES01_c24051_67	Locus_304_Transcript_2/2_Confidence_1.000_Length_692	97.04	169	5.07474e-79
GMI_ES01_c24051_67	Locus_304_Transcript_1/2_Confidence_1.000_Length_801	97.04	169	5.07474e-79
GMI_ES01_c24051_67	Locus_824_Transcript_1/3_Confidence_0.667_Length_1004	89.58	144	4.43141e-40
GMI_ES01_c241_356	Locus_4560_Transcript_4/5_Confidence_0.500_Length_1282	99.51	203	3.11576e-107
GMI_ES01_c241_356	Locus_4560_Transcript_5/5_Confidence_0.667_Length_1300	88.24	119	2.66245e-21
GMI_ES01_c241_356	Locus_4560_Transcript_3/5_Confidence_0.667_Length_1300	88.24	119	2.66245e-21
GMI_ES01_c24478_209	Locus_7780_Transcript_3/3_Confidence_0.500_Length_1505	99.01	203	1.85161e-102
GMI_ES01_c24478_209	Locus_11569_Transcript_2/3_Confidence_0.556_Length_693	95.07	203	2.30933e-83
GMI_ES01_c24478_209	Locus_11569_Transcript_3/3_Confidence_0.778_Length_660	93.60	203	2.14272e-77
GMI_ES01_c24648_129	Locus_13452_Transcript_2/2_Confidence_1.000_Length_565	99.51	203	3.11576e-107
GMI_ES01_c24648_129	Locus_23491_Transcript_1/1_Confidence_1.000_Length_210	98.03	203	4.51379e-100
GMI_ES01_c24648_129	Locus_20647_Transcript_1/1_Confidence_1.000_Length_519	94.12	170	4.66852e-66
GMI_ES01_c24656_105	Locus_558_Transcript_2/2_Confidence_1.000_Length_1016	98.26	172	3.47314e-79
GMI_ES01_c24656_105	Locus_558_Transcript_1/2_Confidence_1.000_Length_1016	98.26	172	3.47314e-79
GMI_ES01_c24681_389	Locus_19943_Transcript_1/1_Confidence_1.000_Length_383	98.51	201	1.71802e-96
GMI_ES01_c24681_389	Locus_8811_Transcript_1/1_Confidence_1.000_Length_385	95.48	199	5.62961e-81
GMI_ES01_c24834_79	Locus_12604_Transcript_1/1_Confidence_1.000_Length_873	95.08	122	6.02064e-54
GMI_ES01_c24834_79	Locus_8168_Transcript_1/1_Confidence_1.000_Length_1743	87.70	122	9.18179e-31
GMI_ES01_c24834_79	Locus_9895_Transcript_1/1_Confidence_1.000_Length_1202	83.61	122	2.42565e-17
GMI_ES01_c2493_65	Locus_5573_Transcript_1/2_Confidence_1.000_Length_706	93.33	165	5.50168e-68
GMI_ES01_c2493_65	Locus_18485_Transcript_1/2_Confidence_1.000_Length_701	92.73	165	1.60529e-65
GMI_ES01_c2493_65	Locus_17105_Transcript_1/1_Confidence_1.000_Length_735	91.08	157	6.8117e-57
GMI_ES01_c25270_71	Locus_7011_Transcript_5/5_Confidence_0.636_Length_958	99.24	132	6.11345e-65
GMI_ES01_c25270_71	Locus_7011_Transcript_2/5_Confidence_0.636_Length_958	99.24	132	6.11345e-65
GMI_ES01_c25270_71	Locus_7011_Transcript_1/5_Confidence_0.636_Length_958	99.24	132	6.11345e-65
GMI_ES01_c25788_216	Locus_24809_Transcript_1/1_Confidence_1.000_Length_465	98.68	152	5.03151e-72
GMI_ES01_c25865_64	Locus_26642_Transcript_1/1_Confidence_1.000_Length_367	98.80	166	1.78197e-80
GMI_ES01_c25884_181	Locus_4557_Transcript_8/8_Confidence_0.550_Length_3006	99.51	203	3.11576e-107
GMI_ES01_c25884_181	Locus_4557_Transcript_7/8_Confidence_0.550_Length_3009	99.51	203	3.11576e-107
GMI_ES01_c25884_181	Locus_4557_Transcript_5/8_Confidence_0.550_Length_3006	99.51	203	3.11576e-107
GMI_ES01_c2642_449	Locus_9680_Transcript_2/2_Confidence_1.000_Length_775	99.51	203	3.11576e-107
GMI_ES01_c2642_449	Locus_9680_Transcript_1/2_Confidence_1.000_Length_775	99.51	203	3.11576e-107
GMI_ES01_c2642_449	Locus_2523_Transcript_1/1_Confidence_1.000_Length_822	96.02	201	2.48889e-89
GMI_ES01_c26712_129	Locus_9174_Transcript_6/6_Confidence_0.667_Length_4284	99.01	203	1.85161e-102
GMI_ES01_c26712_129	Locus_9174_Transcript_5/6_Confidence_0.667_Length_4284	99.01	203	1.85161e-102
GMI_ES01_c26712_129	Locus_9174_Transcript_4/6_Confidence_0.667_Length_4284	99.01	203	1.85161e-102
GMI_ES01_c27293_196	Locus_10800_Transcript_5/5_Confidence_0.583_Length_728	99.01	203	1.85161e-102
GMI_ES01_c27293_196	Locus_10800_Transcript_2/5_Confidence_0.583_Length_728	99.01	203	1.85161e-102
GMI_ES01_c27293_196	Locus_10800_Transcript_3/5_Confidence_0.583_Length_728	97.04	203	6.53909e-93
GMI_ES01_c27315_90	Locus_11440_Transcript_3/3_Confidence_0.600_Length_731	99.48	192	1.07478e-100
GMI_ES01_c27315_90	Locus_11440_Transcript_2/3_Confidence_0.600_Length_735	96.24	186	8.58537e-83
GMI_ES01_c27315_90	Locus_11440_Transcript_1/3_Confidence_0.400_Length_731	94.71	189	2.016e-77
GMI_ES01_c27374_322	Locus_22417_Transcript_1/1_Confidence_1.000_Length_283	98.87	177	5.70851e-87
GMI_ES01_c27374_322	Locus_19794_Transcript_1/1_Confidence_1.000_Length_330	96.89	193	1.3916e-84
GMI_ES01_c27374_322	Locus_11609_Transcript_3/3_Confidence_0.714_Length_1716	98.78	82	4.7163e-35
GMI_ES01_c27468_247	Locus_421_Transcript_14/16_Confidence_0.189_Length_4226	94.34	106	2.85952e-35
GMI_ES01_c27468_247	Locus_421_Transcript_13/16_Confidence_0.297_Length_4718	94.34	106	2.85952e-35
GMI_ES01_c27571_415	Locus_5149_Transcript_3/5_Confidence_0.667_Length_1335	99.46	185	1.55176e-96
GMI_ES01_c27571_415	Locus_5149_Transcript_5/5_Confidence_0.667_Length_1335	96.76	185	1.33594e-84
GMI_ES01_c27571_415	Locus_5149_Transcript_4/5_Confidence_0.583_Length_1348	96.76	185	1.33594e-84
GMI_ES01_c27642_133	Locus_15734_Transcript_5/5_Confidence_0.636_Length_1403	99.01	203	1.85161e-102
GMI_ES01_c27642_133	Locus_15734_Transcript_3/5_Confidence_0.636_Length_1403	99.01	203	1.85161e-102
GMI_ES01_c27642_133	Locus_15734_Transcript_1/5_Confidence_0.636_Length_1403	99.01	203	1.85161e-102
GMI_ES01_c278_1093	Locus_6654_Transcript_4/4_Confidence_0.545_Length_266	99.16	119	2.38021e-57
GMI_ES01_c278_1093	Locus_6654_Transcript_1/4_Confidence_0.455_Length_221	97.54	122	2.29274e-54
GMI_ES01_c278_1093	Locus_6654_Transcript_2/4_Confidence_0.364_Length_249	94.07	118	1.97386e-42
GMI_ES01_c27869_512	Locus_4540_Transcript_6/11_Confidence_0.485_Length_2324	99.18	122	3.85808e-59
GMI_ES01_c27869_512	Locus_4540_Transcript_11/11_Confidence_0.485_Length_2324	95.90	122	1.36251e-49
GMI_ES01_c27869_512	Locus_4540_Transcript_9/11_Confidence_0.455_Length_2324	95.90	122	1.36251e-49
GMI_ES01_c27945_487	Locus_22066_Transcript_1/1_Confidence_1.000_Length_369	96.55	58	1.05203e-20
GMI_ES01_c27945_487	Locus_10490_Transcript_2/2_Confidence_1.000_Length_607	93.44	61	1.01337e-17
GMI_ES01_c27945_487	Locus_10490_Transcript_1/2_Confidence_1.000_Length_507	93.44	61	1.01337e-17
GMI_ES01_c28370_196	Locus_2783_Transcript_3/3_Confidence_0.667_Length_1056	98.24	170	5.42273e-78
GMI_ES01_c28370_196	Locus_2783_Transcript_2/3_Confidence_0.667_Length_1056	98.24	170	5.42273e-78
GMI_ES01_c28370_196	Locus_2783_Transcript_1/3_Confidence_0.667_Length_1056	97.06	170	3.22257e-73
GMI_ES01_c284_1036	Locus_2920_Transcript_5/5_Confidence_0.692_Length_1562	95.07	203	1.5355e-87
GMI_ES01_c284_1036	Locus_2920_Transcript_4/5_Confidence_0.692_Length_1613	95.07	203	1.5355e-87
GMI_ES01_c284_1036	Locus_2920_Transcript_3/5_Confidence_0.692_Length_1562	95.07	203	1.5355e-87
GMI_ES01_c2878_533	Locus_7112_Transcript_1/2_Confidence_1.000_Length_508	99.51	203	3.11576e-107
GMI_ES01_c2878_533	Locus_7112_Transcript_2/2_Confidence_1.000_Length_551	97.06	204	4.03424e-91
GMI_ES01_c2878_533	Locus_10862_Transcript_1/1_Confidence_1.000_Length_747	89.66	203	1.01717e-54
GMI_ES01_c2879_300	Locus_7174_Transcript_4/6_Confidence_0.571_Length_1482	99.51	203	3.11576e-107
GMI_ES01_c2879_300	Locus_7174_Transcript_6/6_Confidence_0.571_Length_1667	98.03	203	4.51379e-100
GMI_ES01_c2879_300	Locus_7174_Transcript_5/6_Confidence_0.571_Length_1667	98.03	203	4.51379e-100
GMI_ES01_c29631_331	Locus_13217_Transcript_1/1_Confidence_1.000_Length_283	99.30	142	7.85588e-71
GMI_ES01_c29631_331	Locus_24910_Transcript_1/1_Confidence_1.000_Length_283	95.77	142	6.76325e-59
GMI_ES01_c30497_105	Locus_10122_Transcript_1/1_Confidence_1.000_Length_554	93.39	121	7.79945e-42
GMI_ES01_c30497_105	Locus_12523_Transcript_1/1_Confidence_1.000_Length_471	100.00	52	3.8437e-22
GMI_ES01_c3123_127	Locus_1211_Transcript_8/8_Confidence_0.500_Length_1530	96.55	203	1.15122e-100
GMI_ES01_c3123_127	Locus_1211_Transcript_6/8_Confidence_0.444_Length_1456	96.55	203	1.15122e-100
GMI_ES01_c3123_127	Locus_1211_Transcript_5/8_Confidence_0.500_Length_1498	96.55	203	1.15122e-100
GMI_ES01_c3178_185	Locus_149_Transcript_4/4_Confidence_0.500_Length_762	99.51	203	3.11576e-107
GMI_ES01_c3178_185	Locus_149_Transcript_2/4_Confidence_0.500_Length_752	99.51	203	3.11576e-107
GMI_ES01_c3178_185	Locus_149_Transcript_3/4_Confidence_0.250_Length_490	91.41	198	2.77436e-61
GMI_ES01_c3298_226	Locus_7978_Transcript_4/4_Confidence_0.667_Length_1445	99.18	122	3.85808e-59
GMI_ES01_c3298_226	Locus_7978_Transcript_1/4_Confidence_0.333_Length_878	99.18	122	3.85808e-59
GMI_ES01_c3397_480	Locus_10996_Transcript_5/5_Confidence_0.615_Length_1611	98.36	122	1.64872e-56
GMI_ES01_c3397_480	Locus_10996_Transcript_4/5_Confidence_0.615_Length_1611	98.36	122	1.64872e-56
GMI_ES01_c3397_480	Locus_10996_Transcript_3/5_Confidence_0.615_Length_1614	98.36	122	1.64872e-56
GMI_ES01_c3610_516	Locus_2614_Transcript_4/4_Confidence_0.667_Length_1345	99.18	122	3.85808e-59
GMI_ES01_c3610_516	Locus_2614_Transcript_3/4_Confidence_0.667_Length_1484	99.18	122	3.85808e-59
GMI_ES01_c3610_516	Locus_2614_Transcript_2/4_Confidence_0.667_Length_1345	99.18	122	3.85808e-59
GMI_ES01_c3678_356	Locus_6746_Transcript_1/2_Confidence_1.000_Length_486	98.03	203	1.14233e-100
GMI_ES01_c3678_356	Locus_6746_Transcript_2/2_Confidence_1.000_Length_486	97.54	203	2.78474e-98
GMI_ES01_c3678_356	Locus_711_Transcript_1/3_Confidence_0.667_Length_809	92.61	203	2.06398e-74
GMI_ES01_c3759_358	Locus_6158_Transcript_2/5_Confidence_0.643_Length_2036	99.18	122	3.85808e-59
GMI_ES01_c3759_358	Locus_6158_Transcript_5/5_Confidence_0.714_Length_2036	96.72	122	5.58917e-52
GMI_ES01_c3759_358	Locus_6158_Transcript_4/5_Confidence_0.714_Length_2036	96.72	122	5.58917e-52
GMI_ES01_c3800_204	Locus_6081_Transcript_1/1_Confidence_1.000_Length_1069	96.55	203	2.48889e-89
GMI_ES01_c3800_204	Locus_3370_Transcript_2/4_Confidence_0.750_Length_1069	94.09	203	2.14272e-77
GMI_ES01_c3800_204	Locus_3370_Transcript_4/4_Confidence_0.667_Length_1069	93.60	203	5.22346e-75
GMI_ES01_c3814_271	Locus_6630_Transcript_1/4_Confidence_0.667_Length_1106	97.54	203	6.78855e-96
GMI_ES01_c3814_271	Locus_6630_Transcript_4/4_Confidence_0.667_Length_971	96.55	203	9.83453e-89
GMI_ES01_c3814_271	Locus_6630_Transcript_3/4_Confidence_0.667_Length_971	96.55	203	9.83453e-89
GMI_ES01_c3919_84	Locus_77_Transcript_7/7_Confidence_0.611_Length_1649	99.10	111	1.41449e-52
GMI_ES01_c3919_84	Locus_77_Transcript_6/7_Confidence_0.611_Length_1649	99.10	111	1.41449e-52
GMI_ES01_c3919_84	Locus_77_Transcript_5/7_Confidence_0.667_Length_1649	99.10	111	1.41449e-52
GMI_ES01_c3967_603	Locus_8475_Transcript_5/6_Confidence_0.588_Length_2278	98.03	203	8.68358e-101
GMI_ES01_c3967_603	Locus_8475_Transcript_3/6_Confidence_0.706_Length_2278	97.04	203	8.81744e-95
GMI_ES01_c3967_603	Locus_8475_Transcript_6/6_Confidence_0.706_Length_2278	96.55	203	2.22844e-92
GMI_ES01_c402_107	Locus_4306_Transcript_10/10_Confidence_0.643_Length_3036	95.07	203	2.30933e-83
GMI_ES01_c402_107	Locus_4306_Transcript_9/10_Confidence_0.643_Length_3036	95.07	203	2.30933e-83
GMI_ES01_c402_107	Locus_4306_Transcript_8/10_Confidence_0.643_Length_3036	95.07	203	2.30933e-83
GMI_ES01_c4089_452	Locus_2776_Transcript_2/2_Confidence_1.000_Length_1155	96.72	122	5.58917e-52
GMI_ES01_c4089_452	Locus_2776_Transcript_1/2_Confidence_1.000_Length_1155	96.72	122	5.58917e-52
GMI_ES01_c4174_228	Locus_7584_Transcript_1/1_Confidence_1.000_Length_300	92.62	122	4.81181e-40
GMI_ES01_c4174_228	Locus_11892_Transcript_1/1_Confidence_1.000_Length_242	98.11	53	2.37134e-20
GMI_ES01_c4230_694	Locus_1112_Transcript_5/7_Confidence_0.250_Length_613	99.18	122	3.85808e-59
GMI_ES01_c4230_694	Locus_1112_Transcript_7/7_Confidence_0.600_Length_1456	96.72	122	5.58917e-52
GMI_ES01_c4230_694	Locus_1112_Transcript_6/7_Confidence_0.250_Length_613	96.72	122	5.58917e-52
GMI_ES01_c4288_461	Locus_8556_Transcript_4/4_Confidence_0.667_Length_1491	99.01	203	1.85161e-102
GMI_ES01_c4288_461	Locus_8556_Transcript_1/4_Confidence_0.667_Length_1388	99.01	203	1.85161e-102
GMI_ES01_c4288_461	Locus_8556_Transcript_2/4_Confidence_0.667_Length_1491	98.52	203	4.51379e-100
GMI_ES01_c4440_1019	Locus_1690_Transcript_2/2_Confidence_1.000_Length_1075	92.40	171	1.59199e-59
GMI_ES01_c4440_1019	Locus_1690_Transcript_1/2_Confidence_1.000_Length_1043	92.40	171	1.59199e-59
GMI_ES01_c4440_1019	Locus_10739_Transcript_3/3_Confidence_0.333_Length_1851	100.00	56	2.57084e-24
GMI_ES01_c4452_325	Locus_1883_Transcript_7/7_Confidence_0.714_Length_1967	98.52	203	1.10036e-97
GMI_ES01_c4452_325	Locus_1883_Transcript_5/7_Confidence_0.714_Length_1967	98.52	203	1.10036e-97
GMI_ES01_c4452_325	Locus_1883_Transcript_4/7_Confidence_0.714_Length_1967	98.52	203	1.10036e-97
GMI_ES01_c4461_369	Locus_3647_Transcript_11/11_Confidence_0.633_Length_2932	99.18	122	3.85808e-59
GMI_ES01_c4461_369	Locus_3647_Transcript_10/11_Confidence_0.633_Length_2932	99.18	122	3.85808e-59
GMI_ES01_c4461_369	Locus_3647_Transcript_8/11_Confidence_0.633_Length_2932	99.18	122	3.85808e-59
GMI_ES01_c4520_307	Locus_10069_Transcript_3/3_Confidence_0.750_Length_710	99.51	203	3.11576e-107
GMI_ES01_c4520_307	Locus_10069_Transcript_2/3_Confidence_0.750_Length_723	99.51	203	3.11576e-107
GMI_ES01_c4520_307	Locus_10069_Transcript_1/3_Confidence_0.750_Length_710	98.52	203	1.85161e-102
GMI_ES01_c461_1288	Locus_2058_Transcript_4/5_Confidence_0.583_Length_1680	99.18	122	3.85808e-59
GMI_ES01_c461_1288	Locus_2058_Transcript_5/5_Confidence_0.583_Length_1633	92.59	108	1.76415e-33
GMI_ES01_c461_1288	Locus_2058_Transcript_2/5_Confidence_0.583_Length_1633	92.59	108	1.76415e-33
GMI_ES01_c4678_386	Locus_20206_Transcript_1/1_Confidence_1.000_Length_376	99.51	203	3.11576e-107
GMI_ES01_c4678_386	Locus_25090_Transcript_1/1_Confidence_1.000_Length_241	93.75	96	7.82659e-34
GMI_ES01_c4929_437	Locus_19613_Transcript_1/1_Confidence_1.000_Length_346	99.27	137	2.9524e-68
GMI_ES01_c4929_437	Locus_1356_Transcript_2/6_Confidence_0.462_Length_835	94.85	136	2.81164e-53
GMI_ES01_c5111_454	Locus_18594_Transcript_1/2_Confidence_1.000_Length_442	99.18	122	3.85808e-59
GMI_ES01_c5111_454	Locus_18594_Transcript_2/2_Confidence_1.000_Length_413	97.54	122	2.29274e-54
GMI_ES01_c5111_454	Locus_2835_Transcript_1/1_Confidence_1.000_Length_498	93.44	122	1.97386e-42
GMI_ES01_c5115_62	Locus_5907_Transcript_2/3_Confidence_0.667_Length_592	98.85	87	2.9686e-38
GMI_ES01_c5115_62	Locus_5907_Transcript_3/3_Confidence_0.667_Length_570	93.98	83	6.23024e-24
GMI_ES01_c5115_62	Locus_5907_Transcript_1/3_Confidence_0.667_Length_570	93.98	83	6.23024e-24
GMI_ES01_c515_543	Locus_11918_Transcript_1/1_Confidence_1.000_Length_1024	99.51	203	3.11576e-107
GMI_ES01_c515_543	Locus_5005_Transcript_2/5_Confidence_0.647_Length_1127	87.68	203	2.67241e-58
GMI_ES01_c515_543	Locus_5005_Transcript_5/5_Confidence_0.647_Length_1137	87.19	203	6.51471e-56
GMI_ES01_c5178_313	Locus_19680_Transcript_1/1_Confidence_1.000_Length_464	97.54	122	2.29274e-54
GMI_ES01_c5178_313	Locus_24880_Transcript_1/1_Confidence_1.000_Length_202	97.94	97	7.79945e-42
GMI_ES01_c5178_313	Locus_7176_Transcript_4/4_Confidence_0.636_Length_1031	97.94	97	7.79945e-42
GMI_ES01_c5285_265	Locus_10117_Transcript_4/5_Confidence_0.636_Length_1122	99.51	203	3.11576e-107
GMI_ES01_c5285_265	Locus_10117_Transcript_5/5_Confidence_0.636_Length_1122	96.52	201	1.02097e-91
GMI_ES01_c5285_265	Locus_10117_Transcript_3/5_Confidence_0.636_Length_1122	96.52	201	1.02097e-91
GMI_ES01_c5419_407	Locus_1050_Transcript_5/6_Confidence_0.643_Length_1847	99.51	203	3.11576e-107
GMI_ES01_c5419_407	Locus_1050_Transcript_6/6_Confidence_0.643_Length_1848	97.04	203	6.53909e-93
GMI_ES01_c5419_407	Locus_1050_Transcript_4/6_Confidence_0.643_Length_1848	97.04	203	6.53909e-93
GMI_ES01_c5610_434	Locus_3619_Transcript_4/4_Confidence_0.667_Length_1373	99.01	203	7.59551e-105
GMI_ES01_c5610_434	Locus_3619_Transcript_2/4_Confidence_0.667_Length_1490	99.01	203	7.59551e-105
GMI_ES01_c5610_434	Locus_3619_Transcript_1/4_Confidence_0.667_Length_1373	98.03	203	4.51379e-100
GMI_ES01_c5633_477	Locus_7322_Transcript_1/1_Confidence_1.000_Length_500	100.00	95	1.47356e-47
GMI_ES01_c5633_477	Locus_1991_Transcript_2/2_Confidence_1.000_Length_479	98.95	95	3.5922e-45
GMI_ES01_c5633_477	Locus_1991_Transcript_1/2_Confidence_1.000_Length_479	98.95	95	3.5922e-45
GMI_ES01_c602_138	Locus_1693_Transcript_3/3_Confidence_0.714_Length_1728	99.01	203	1.85161e-102
GMI_ES01_c602_138	Locus_1693_Transcript_2/3_Confidence_0.714_Length_1728	99.01	203	1.85161e-102
GMI_ES01_c602_138	Locus_1693_Transcript_1/3_Confidence_0.714_Length_1728	99.01	203	1.85161e-102
GMI_ES01_c626_629	Locus_3262_Transcript_1/1_Confidence_1.000_Length_378	99.51	203	3.11576e-107
GMI_ES01_c626_629	Locus_2550_Transcript_4/4_Confidence_0.667_Length_837	100.00	100	1.52978e-50
GMI_ES01_c626_629	Locus_2550_Transcript_3/4_Confidence_0.667_Length_873	100.00	100	1.52978e-50
GMI_ES01_c6275_203	Locus_12043_Transcript_4/4_Confidence_0.692_Length_892	96.75	123	2.60661e-49
GMI_ES01_c6275_203	Locus_12043_Transcript_3/4_Confidence_0.538_Length_1186	96.75	123	2.60661e-49
GMI_ES01_c6275_203	Locus_12043_Transcript_1/4_Confidence_0.692_Length_892	96.75	123	2.60661e-49
GMI_ES01_c6298_257	Locus_3517_Transcript_2/3_Confidence_0.667_Length_729	98.51	202	4.34792e-97
GMI_ES01_c6298_257	Locus_3517_Transcript_3/3_Confidence_0.667_Length_736	89.18	194	5.60862e-44
GMI_ES01_c6298_257	Locus_3517_Transcript_1/3_Confidence_0.667_Length_736	89.18	194	5.60862e-44
GMI_ES01_c6385_358	Locus_4875_Transcript_2/4_Confidence_0.625_Length_1058	94.17	120	3.21056e-36
GMI_ES01_c6385_358	Locus_9939_Transcript_2/3_Confidence_0.800_Length_1475	91.67	120	4.65111e-29
GMI_ES01_c6385_358	Locus_19049_Transcript_1/1_Confidence_1.000_Length_1392	90.83	120	1.13383e-26
GMI_ES01_c6574_349	Locus_3793_Transcript_5/5_Confidence_0.765_Length_1873	99.18	122	3.85808e-59
GMI_ES01_c6574_349	Locus_3793_Transcript_4/5_Confidence_0.765_Length_1873	99.18	122	3.85808e-59
GMI_ES01_c6574_349	Locus_3793_Transcript_3/5_Confidence_0.765_Length_1873	99.18	122	3.85808e-59
GMI_ES01_c658_925	Locus_1034_Transcript_10/10_Confidence_0.607_Length_2018	99.07	108	8.72657e-51
GMI_ES01_c658_925	Locus_1034_Transcript_8/10_Confidence_0.464_Length_2018	99.07	108	8.72657e-51
GMI_ES01_c658_925	Locus_1034_Transcript_7/10_Confidence_0.607_Length_1884	99.07	108	8.72657e-51
GMI_ES01_c6696_348	Locus_3117_Transcript_8/10_Confidence_0.407_Length_1907	98.02	202	2.58384e-92
GMI_ES01_c6696_348	Locus_3117_Transcript_10/10_Confidence_0.407_Length_2015	89.19	185	8.75693e-43
GMI_ES01_c6696_348	Locus_3117_Transcript_9/10_Confidence_0.407_Length_2015	89.19	185	8.75693e-43
GMI_ES01_c677_223	Locus_59_Transcript_6/6_Confidence_0.625_Length_1542	99.18	122	3.85808e-59
GMI_ES01_c677_223	Locus_59_Transcript_5/6_Confidence_0.562_Length_1542	99.18	122	3.85808e-59
GMI_ES01_c677_223	Locus_59_Transcript_4/6_Confidence_0.688_Length_1542	99.18	122	3.85808e-59
GMI_ES01_c6832_257	Locus_9287_Transcript_4/4_Confidence_0.636_Length_1041	99.03	103	8.40589e-48
GMI_ES01_c6832_257	Locus_9287_Transcript_3/4_Confidence_0.636_Length_1041	99.03	103	8.40589e-48
GMI_ES01_c6832_257	Locus_9287_Transcript_1/4_Confidence_0.727_Length_1041	99.03	103	8.40589e-48
GMI_ES01_c6878_300	Locus_1760_Transcript_1/7_Confidence_0.533_Length_942	98.52	203	1.85161e-102
GMI_ES01_c6878_300	Locus_1760_Transcript_6/7_Confidence_0.400_Length_1129	98.03	203	4.51379e-100
GMI_ES01_c6878_300	Locus_1760_Transcript_4/7_Confidence_0.400_Length_904	98.03	203	4.51379e-100
GMI_ES01_c750_150	Locus_2815_Transcript_3/3_Confidence_0.444_Length_1784	99.51	203	3.11576e-107
GMI_ES01_c7940_496	Locus_7854_Transcript_2/3_Confidence_0.625_Length_543	97.44	195	6.53909e-93
GMI_ES01_c7940_496	Locus_7854_Transcript_3/3_Confidence_0.750_Length_543	95.41	196	3.47314e-79
GMI_ES01_c7940_496	Locus_7854_Transcript_1/3_Confidence_0.625_Length_411	95.41	196	3.47314e-79
GMI_ES01_c796_180	Locus_813_Transcript_3/4_Confidence_0.571_Length_1278	95.74	94	5.01276e-35
GMI_ES01_c7970_395	Locus_7896_Transcript_6/6_Confidence_0.667_Length_1389	91.47	211	1.8447e-65
GMI_ES01_c7970_395	Locus_7896_Transcript_5/6_Confidence_0.533_Length_1389	91.47	211	1.8447e-65
GMI_ES01_c7970_395	Locus_7896_Transcript_4/6_Confidence_0.667_Length_1389	91.47	211	1.8447e-65
GMI_ES01_c8035_104	Locus_9275_Transcript_2/4_Confidence_0.625_Length_1116	99.51	203	3.11576e-107
GMI_ES01_c8035_104	Locus_9275_Transcript_4/4_Confidence_0.625_Length_1116	96.45	197	2.48889e-89
GMI_ES01_c8035_104	Locus_9275_Transcript_3/4_Confidence_0.625_Length_1116	96.45	197	2.48889e-89
GMI_ES01_c8043_192	Locus_537_Transcript_2/5_Confidence_0.545_Length_1538	99.18	122	3.85808e-59
GMI_ES01_c8043_192	Locus_537_Transcript_5/5_Confidence_0.545_Length_1538	98.31	118	2.29274e-54
GMI_ES01_c8043_192	Locus_537_Transcript_4/5_Confidence_0.545_Length_1537	98.31	118	2.29274e-54
GMI_ES01_c8121_663	Locus_6504_Transcript_3/5_Confidence_0.636_Length_1964	88.17	169	3.33304e-39
GMI_ES01_c8121_663	Locus_6504_Transcript_5/5_Confidence_0.636_Length_1865	100.00	62	7.26194e-28
GMI_ES01_c8121_663	Locus_6504_Transcript_4/5_Confidence_0.636_Length_1645	100.00	62	7.26194e-28
GMI_ES01_c8136_574	Locus_3490_Transcript_3/3_Confidence_0.667_Length_1362	98.05	205	1.78357e-99
GMI_ES01_c8136_574	Locus_3490_Transcript_2/3_Confidence_0.333_Length_1243	98.05	205	1.78357e-99
GMI_ES01_c8136_574	Locus_3490_Transcript_1/3_Confidence_0.667_Length_1362	98.05	205	1.78357e-99
GMI_ES01_c8178_256	Locus_4185_Transcript_6/8_Confidence_0.150_Length_786	99.51	203	3.11576e-107
GMI_ES01_c8178_256	Locus_4185_Transcript_5/8_Confidence_0.150_Length_689	98.52	203	1.85161e-102
GMI_ES01_c8178_256	Locus_4185_Transcript_1/8_Confidence_0.600_Length_1585	98.52	203	1.85161e-102
GMI_ES01_c825_535	Locus_2036_Transcript_4/4_Confidence_0.667_Length_1462	99.18	122	3.85808e-59
GMI_ES01_c825_535	Locus_2036_Transcript_3/4_Confidence_0.667_Length_1462	99.18	122	3.85808e-59
GMI_ES01_c825_535	Locus_2036_Transcript_2/4_Confidence_0.667_Length_1443	99.18	122	3.85808e-59
GMI_ES01_c8268_155	Locus_3484_Transcript_4/11_Confidence_0.517_Length_3266	99.18	122	3.85808e-59
GMI_ES01_c8268_155	Locus_3484_Transcript_11/11_Confidence_0.517_Length_3266	98.36	122	9.4051e-57
GMI_ES01_c8268_155	Locus_3484_Transcript_10/11_Confidence_0.517_Length_3266	98.36	122	9.4051e-57
GMI_ES01_c8272_158	Locus_702_Transcript_6/7_Confidence_0.571_Length_766	99.51	203	3.11576e-107
GMI_ES01_c8272_158	Locus_702_Transcript_2/7_Confidence_0.524_Length_766	99.51	203	3.11576e-107
GMI_ES01_c8272_158	Locus_702_Transcript_1/7_Confidence_0.524_Length_766	99.51	203	3.11576e-107
GMI_ES01_c8286_517	Locus_9695_Transcript_7/7_Confidence_0.625_Length_1633	99.18	122	3.85808e-59
GMI_ES01_c8286_517	Locus_9695_Transcript_5/7_Confidence_0.625_Length_1601	99.18	122	3.85808e-59
GMI_ES01_c8286_517	Locus_9695_Transcript_4/7_Confidence_0.500_Length_1633	99.18	122	3.85808e-59
GMI_ES01_c8343_342	Locus_9476_Transcript_6/6_Confidence_0.538_Length_1311	99.01	203	7.59551e-105
GMI_ES01_c8343_342	Locus_9476_Transcript_5/6_Confidence_0.538_Length_1292	99.01	203	7.59551e-105
GMI_ES01_c8343_342	Locus_9476_Transcript_4/6_Confidence_0.538_Length_1311	99.01	203	7.59551e-105
GMI_ES01_c8428_520	Locus_16363_Transcript_1/1_Confidence_1.000_Length_355	99.49	198	3.00127e-104
GMI_ES01_c8428_520	Locus_21810_Transcript_1/1_Confidence_1.000_Length_373	92.90	183	7.28912e-65
GMI_ES01_c8428_520	Locus_13886_Transcript_4/4_Confidence_0.667_Length_980	91.30	184	1.64872e-56
GMI_ES01_c8474_185	Locus_3252_Transcript_3/4_Confidence_0.667_Length_2055	95.08	122	9.04113e-52
GMI_ES01_c8474_185	Locus_3252_Transcript_4/4_Confidence_0.667_Length_2055	92.62	122	1.72033e-44
GMI_ES01_c8474_185	Locus_3252_Transcript_2/4_Confidence_0.667_Length_2055	92.62	122	1.72033e-44
GMI_ES01_c8489_98	Locus_17267_Transcript_2/2_Confidence_1.000_Length_832	100.00	45	5.78077e-18
GMI_ES01_c8527_320	Locus_344_Transcript_2/2_Confidence_1.000_Length_1360	98.36	122	2.60635e-58
GMI_ES01_c8527_320	Locus_344_Transcript_1/2_Confidence_1.000_Length_1360	98.36	122	2.60635e-58
GMI_ES01_c8536_158	Locus_673_Transcript_7/12_Confidence_0.469_Length_1675	98.52	203	1.10036e-97
GMI_ES01_c8536_158	Locus_673_Transcript_12/12_Confidence_0.469_Length_1675	97.54	203	6.53909e-93
GMI_ES01_c8536_158	Locus_673_Transcript_11/12_Confidence_0.438_Length_1675	97.54	203	6.53909e-93
GMI_ES01_c8552_337	Locus_2118_Transcript_5/7_Confidence_0.667_Length_1517	99.00	201	1.18591e-103
GMI_ES01_c8552_337	Locus_2118_Transcript_6/7_Confidence_0.500_Length_1517	98.51	201	2.89098e-101
GMI_ES01_c8552_337	Locus_2118_Transcript_7/7_Confidence_0.556_Length_1142	100.00	96	3.72924e-48
GMI_ES01_c8631_70	Locus_18044_Transcript_1/1_Confidence_1.000_Length_915	99.42	172	8.19544e-89
GMI_ES01_c8631_70	Locus_748_Transcript_2/2_Confidence_1.000_Length_494	97.14	140	1.48076e-62
GMI_ES01_c8631_70	Locus_748_Transcript_1/2_Confidence_1.000_Length_494	97.14	140	1.48076e-62
GMI_ES01_c8665_79	Locus_15766_Transcript_1/1_Confidence_1.000_Length_238	97.24	181	2.349e-84
GMI_ES01_c8665_79	Locus_18806_Transcript_1/1_Confidence_1.000_Length_468	96.49	171	5.70187e-76
GMI_ES01_c8665_79	Locus_5208_Transcript_7/7_Confidence_0.684_Length_2154	94.48	181	2.20972e-69
GMI_ES01_c8778_259	Locus_1242_Transcript_4/4_Confidence_0.727_Length_1044	98.21	168	4.57135e-83
GMI_ES01_c8778_259	Locus_1242_Transcript_3/4_Confidence_0.727_Length_1044	98.21	168	4.57135e-83
GMI_ES01_c8778_259	Locus_1242_Transcript_2/4_Confidence_0.727_Length_1044	98.21	168	4.57135e-83
GMI_ES01_c8788_182	Locus_18805_Transcript_1/1_Confidence_1.000_Length_246	98.95	190	1.05992e-94
GMI_ES01_c8788_182	Locus_20702_Transcript_1/1_Confidence_1.000_Length_317	93.16	190	1.91508e-68
GMI_ES01_c8788_182	Locus_2504_Transcript_4/4_Confidence_0.700_Length_1670	98.75	80	7.82659e-34
GMI_ES01_c8813_209	Locus_1910_Transcript_2/3_Confidence_0.667_Length_790	99.51	203	3.11576e-107
GMI_ES01_c8813_209	Locus_1910_Transcript_3/3_Confidence_0.667_Length_852	92.94	170	6.76325e-59
GMI_ES01_c8813_209	Locus_1910_Transcript_1/3_Confidence_0.667_Length_852	92.94	170	6.76325e-59
GMI_ES01_c8817_242	Locus_15501_Transcript_2/2_Confidence_1.000_Length_1554	99.51	203	3.11576e-107
GMI_ES01_c8817_242	Locus_15501_Transcript_1/2_Confidence_1.000_Length_1629	90.53	169	9.43782e-49
GMI_ES01_c8899_324	Locus_12412_Transcript_3/4_Confidence_0.692_Length_1269	99.01	203	7.59551e-105
GMI_ES01_c8899_324	Locus_12412_Transcript_1/4_Confidence_0.769_Length_1269	98.99	199	1.85161e-102
GMI_ES01_c8899_324	Locus_12412_Transcript_4/4_Confidence_0.692_Length_1168	89.95	199	6.76325e-59
GMI_ES01_c8958_460	Locus_7716_Transcript_3/3_Confidence_0.667_Length_744	99.51	203	3.11576e-107
GMI_ES01_c8958_460	Locus_7716_Transcript_2/3_Confidence_0.667_Length_744	99.01	203	7.59551e-105
GMI_ES01_c8958_460	Locus_7716_Transcript_1/3_Confidence_0.667_Length_794	99.01	203	7.59551e-105
GMI_ES01_c9044_416	Locus_9546_Transcript_4/4_Confidence_0.556_Length_1236	99.51	203	3.11576e-107
GMI_ES01_c9044_416	Locus_9546_Transcript_2/4_Confidence_0.556_Length_1236	99.51	203	3.11576e-107
GMI_ES01_c9044_416	Locus_9546_Transcript_3/4_Confidence_0.667_Length_1090	92.61	203	8.15557e-74
GMI_ES01_c9117_82	Locus_4802_Transcript_6/6_Confidence_0.533_Length_1103	99.18	122	3.85808e-59
GMI_ES01_c9117_82	Locus_4802_Transcript_3/6_Confidence_0.533_Length_1103	99.18	122	3.85808e-59
GMI_ES01_c9117_82	Locus_4802_Transcript_5/6_Confidence_0.533_Length_1073	95.20	125	8.40589e-48
GMI_ES01_c9159_455	Locus_9751_Transcript_1/1_Confidence_1.000_Length_691	99.51	203	3.11576e-107
GMI_ES01_c9159_455	Locus_7708_Transcript_2/2_Confidence_1.000_Length_583	96.86	159	1.98814e-71
GMI_ES01_c9159_455	Locus_7708_Transcript_1/2_Confidence_1.000_Length_586	94.44	162	1.77692e-62
GMI_ES01_c9160_206	Locus_2696_Transcript_4/4_Confidence_0.625_Length_880	94.26	122	7.86418e-52
GMI_ES01_c9160_206	Locus_2696_Transcript_3/4_Confidence_0.625_Length_704	94.26	122	7.86418e-52
GMI_ES01_c9160_206	Locus_2696_Transcript_2/4_Confidence_0.500_Length_712	94.26	122	7.86418e-52
GMI_ES01_c9170_468	Locus_2131_Transcript_4/4_Confidence_0.625_Length_753	99.18	122	3.85808e-59
GMI_ES01_c9170_468	Locus_2131_Transcript_2/4_Confidence_0.625_Length_753	99.18	122	3.85808e-59
GMI_ES01_c9170_468	Locus_2131_Transcript_1/4_Confidence_0.625_Length_751	99.18	122	3.85808e-59
GMI_ES01_c9206_631	Locus_2369_Transcript_3/3_Confidence_0.667_Length_1183	98.36	122	9.4051e-57
GMI_ES01_c9206_631	Locus_2369_Transcript_2/3_Confidence_0.667_Length_1183	98.36	122	9.4051e-57
GMI_ES01_c9206_631	Locus_2369_Transcript_1/3_Confidence_0.667_Length_812	98.36	122	9.4051e-57
GMI_ES01_c9254_706	Locus_1283_Transcript_4/5_Confidence_0.692_Length_1845	98.03	203	9.15259e-105
GMI_ES01_c9254_706	Locus_1283_Transcript_5/5_Confidence_0.692_Length_1845	97.54	203	2.35564e-102
GMI_ES01_c9254_706	Locus_1283_Transcript_3/5_Confidence_0.692_Length_1845	97.54	203	2.35564e-102
GMI_ES01_c9256_320	Locus_6359_Transcript_5/5_Confidence_0.615_Length_1164	99.51	203	3.11576e-107
GMI_ES01_c9256_320	Locus_6359_Transcript_3/5_Confidence_0.615_Length_1164	99.51	203	3.11576e-107
GMI_ES01_c9256_320	Locus_6359_Transcript_2/5_Confidence_0.615_Length_1164	99.51	203	3.11576e-107
GMI_ES01_c9335_676	Locus_257_Transcript_11/11_Confidence_0.633_Length_2546	99.01	203	1.85161e-102
GMI_ES01_c9335_676	Locus_257_Transcript_10/11_Confidence_0.400_Length_1084	99.01	203	1.85161e-102
GMI_ES01_c9335_676	Locus_257_Transcript_8/11_Confidence_0.633_Length_2552	99.01	203	1.85161e-102
GMI_ES01_c9384_567	Locus_22377_Transcript_1/1_Confidence_1.000_Length_241	99.41	169	6.06733e-87
GMI_ES01_c9385_296	Locus_20221_Transcript_1/1_Confidence_1.000_Length_351	100.00	43	1.58222e-16
GMI_ES01_c9396_338	Locus_18252_Transcript_1/1_Confidence_1.000_Length_1031	99.51	203	3.11576e-107
GMI_ES01_c9472_428	Locus_15275_Transcript_1/1_Confidence_1.000_Length_965	98.81	168	1.42472e-81
GMI_ES01_c9526_358	Locus_3340_Transcript_3/3_Confidence_0.600_Length_976	98.52	203	7.59551e-105
GMI_ES01_c9526_358	Locus_3340_Transcript_2/3_Confidence_0.600_Length_1229	98.52	203	7.59551e-105
GMI_ES01_c9526_358	Locus_3340_Transcript_1/3_Confidence_0.600_Length_938	93.60	203	5.62961e-81
GMI_ES01_c9544_263	Locus_580_Transcript_8/8_Confidence_0.667_Length_1524	99.51	203	3.11576e-107
GMI_ES01_c9544_263	Locus_580_Transcript_7/8_Confidence_0.619_Length_1575	99.51	203	3.11576e-107
GMI_ES01_c9544_263	Locus_580_Transcript_5/8_Confidence_0.667_Length_1524	99.51	203	3.11576e-107
GMI_ES01_c9565_101	Locus_16882_Transcript_2/2_Confidence_1.000_Length_875	98.32	119	5.8024e-55
GMI_ES01_c9565_101	Locus_16882_Transcript_1/2_Confidence_1.000_Length_875	98.32	119	5.8024e-55
GMI_ES01_c9755_220	Locus_12142_Transcript_1/1_Confidence_1.000_Length_913	95.57	203	6.06733e-87
GMI_ES01_c9791_857	Locus_11149_Transcript_1/1_Confidence_1.000_Length_1059	100.00	77	8.12517e-37
GMI_ES01_c9854_357	Locus_8176_Transcript_1/1_Confidence_1.000_Length_222	99.18	122	3.85808e-59
GMI_ES01_c9854_357	Locus_11259_Transcript_3/3_Confidence_0.750_Length_700	96.72	122	5.58917e-52
GMI_ES01_c9854_357	Locus_11259_Transcript_2/3_Confidence_0.750_Length_701	96.72	122	5.58917e-52
GMI_ES01_c9954_347	Locus_6254_Transcript_6/6_Confidence_0.643_Length_1353	97.54	122	1.7987e-57
GMI_ES01_c9954_347	Locus_6254_Transcript_4/6_Confidence_0.571_Length_1365	97.54	122	1.7987e-57
GMI_ES01_c9954_347	Locus_6254_Transcript_3/6_Confidence_0.643_Length_1353	97.54	122	1.7987e-57
GMI_ES01_lrc10430_101	Locus_3875_Transcript_7/7_Confidence_0.571_Length_1733	95.36	194	5.84437e-84
GMI_ES01_lrc10430_101	Locus_3875_Transcript_6/7_Confidence_0.571_Length_1693	95.36	194	5.84437e-84
GMI_ES01_lrc10430_101	Locus_3875_Transcript_5/7_Confidence_0.524_Length_1733	95.36	194	5.84437e-84
GMI_ES01_lrc10725_434	Locus_18536_Transcript_1/1_Confidence_1.000_Length_247	99.18	122	3.85808e-59
GMI_ES01_lrc10725_434	Locus_26613_Transcript_1/1_Confidence_1.000_Length_321	97.54	122	2.29274e-54
GMI_ES01_lrc10725_434	Locus_9114_Transcript_8/8_Confidence_0.522_Length_1678	95.08	122	3.32148e-47
GMI_ES01_lrc10860_539	Locus_7761_Transcript_1/3_Confidence_0.600_Length_1275	98.36	122	2.60635e-58
GMI_ES01_lrc10860_539	Locus_7761_Transcript_3/3_Confidence_0.600_Length_1115	93.62	94	1.64502e-29
GMI_ES01_lrc10860_539	Locus_7761_Transcript_2/3_Confidence_0.600_Length_1164	93.62	94	1.64502e-29
GMI_ES01_lrc10955_77	Locus_14971_Transcript_2/2_Confidence_1.000_Length_475	99.39	165	1.28823e-84
GMI_ES01_lrc10955_77	Locus_14971_Transcript_1/2_Confidence_1.000_Length_475	96.97	165	4.54947e-75
GMI_ES01_lrc10967_551	Locus_7760_Transcript_2/3_Confidence_0.714_Length_1327	99.01	203	7.59551e-105
GMI_ES01_lrc10967_551	Locus_7760_Transcript_1/3_Confidence_0.714_Length_1327	99.01	203	7.59551e-105
GMI_ES01_lrc10967_551	Locus_7760_Transcript_3/3_Confidence_0.714_Length_1327	98.52	203	1.85161e-102
GMI_ES01_lrc11151_273	Locus_4826_Transcript_3/3_Confidence_0.571_Length_912	100.00	60	6.46792e-27
GMI_ES01_lrc11151_273	Locus_4826_Transcript_2/3_Confidence_0.429_Length_632	100.00	60	6.46792e-27
GMI_ES01_lrc11151_273	Locus_4826_Transcript_1/3_Confidence_0.714_Length_912	100.00	60	6.46792e-27
GMI_ES01_lrc11702_525	Locus_1413_Transcript_10/10_Confidence_0.667_Length_2825	99.51	203	3.11576e-107
GMI_ES01_lrc11702_525	Locus_1413_Transcript_7/10_Confidence_0.667_Length_2825	99.51	203	3.11576e-107
GMI_ES01_lrc11702_525	Locus_1413_Transcript_6/10_Confidence_0.667_Length_2825	99.51	203	3.11576e-107
GMI_ES01_lrc12590_96	Locus_7510_Transcript_1/1_Confidence_1.000_Length_1039	95.70	186	5.27696e-78
GMI_ES01_lrc12621_103	Locus_3343_Transcript_12/12_Confidence_0.562_Length_2358	97.89	190	2.58384e-92
GMI_ES01_lrc12621_103	Locus_3343_Transcript_11/12_Confidence_0.500_Length_2358	97.89	190	2.58384e-92
GMI_ES01_lrc12621_103	Locus_3343_Transcript_10/12_Confidence_0.281_Length_1368	97.89	190	2.58384e-92
GMI_ES01_lrc13031_95	Locus_13267_Transcript_3/3_Confidence_0.714_Length_564	99.41	169	5.87161e-87
GMI_ES01_lrc13031_95	Locus_13267_Transcript_1/3_Confidence_0.714_Length_766	99.41	169	5.87161e-87
GMI_ES01_lrc13031_95	Locus_13267_Transcript_2/3_Confidence_0.714_Length_565	94.71	170	4.51792e-66
GMI_ES01_lrc14087_138	Locus_3024_Transcript_1/1_Confidence_1.000_Length_1040	99.51	203	3.11576e-107
GMI_ES01_lrc14087_138	Locus_17884_Transcript_1/1_Confidence_1.000_Length_606	95.07	203	1.47907e-84
GMI_ES01_lrc14087_138	Locus_15881_Transcript_1/1_Confidence_1.000_Length_606	94.03	201	1.37237e-78
GMI_ES01_lrc16487_231	Locus_14058_Transcript_5/6_Confidence_0.591_Length_1513	91.30	92	1.13383e-26
GMI_ES01_lrc16487_231	Locus_14058_Transcript_6/6_Confidence_0.636_Length_1342	90.22	92	2.76402e-24
GMI_ES01_lrc16487_231	Locus_14058_Transcript_4/6_Confidence_0.636_Length_1342	90.22	92	2.76402e-24
GMI_ES01_lrc16961_353	Locus_6087_Transcript_1/1_Confidence_1.000_Length_723	93.47	199	3.34551e-76
GMI_ES01_lrc17794_469	Locus_6884_Transcript_3/3_Confidence_0.700_Length_557	98.49	199	2.59588e-95
GMI_ES01_lrc17794_469	Locus_6884_Transcript_1/3_Confidence_0.700_Length_637	98.49	199	2.59588e-95
GMI_ES01_lrc17794_469	Locus_6884_Transcript_2/3_Confidence_0.700_Length_557	97.99	199	6.32815e-93
GMI_ES01_lrc19995_311	Locus_10418_Transcript_2/6_Confidence_0.143_Length_387	96.43	168	3.10415e-70
GMI_ES01_lrc19995_311	Locus_10418_Transcript_1/6_Confidence_0.643_Length_2019	96.34	164	7.56719e-68
GMI_ES01_lrc19995_311	Locus_10418_Transcript_6/6_Confidence_0.571_Length_2188	89.09	110	6.99509e-25
GMI_ES01_lrc22977_595	Locus_6849_Transcript_2/2_Confidence_1.000_Length_1521	96.59	205	1.40204e-90
GMI_ES01_lrc22977_595	Locus_6849_Transcript_1/2_Confidence_1.000_Length_1521	96.59	205	1.40204e-90
GMI_ES01_lrc28812_971	Locus_667_Transcript_1/1_Confidence_1.000_Length_432	92.47	146	2.38849e-49
GMI_ES01_lrc29552_212	Locus_5173_Transcript_2/5_Confidence_0.364_Length_666	99.01	203	1.85161e-102
GMI_ES01_lrc29552_212	Locus_5173_Transcript_4/5_Confidence_0.364_Length_645	93.60	203	3.34551e-76
GMI_ES01_lrc29552_212	Locus_5173_Transcript_3/5_Confidence_0.545_Length_666	93.60	203	3.34551e-76
GMI_ES01_lrc32060_201	Locus_24126_Transcript_1/1_Confidence_1.000_Length_886	96.88	96	8.12517e-37
GMI_ES01_lrc8208_413	Locus_3534_Transcript_5/5_Confidence_0.667_Length_2320	100.00	88	2.21618e-43
GMI_ES01_lrc8208_413	Locus_3534_Transcript_4/5_Confidence_0.667_Length_2320	100.00	88	2.21618e-43
GMI_ES01_lrc8208_413	Locus_3534_Transcript_2/5_Confidence_0.667_Length_2320	100.00	88	2.21618e-43
GMI_ES01_lrc8457_64	Locus_1143_Transcript_2/2_Confidence_1.000_Length_940	99.21	127	5.62456e-62
GMI_ES01_lrc8457_64	Locus_1143_Transcript_1/2_Confidence_1.000_Length_940	99.21	127	5.62456e-62
GMI_ES01_lrc8918_577	Locus_606_Transcript_5/8_Confidence_0.667_Length_2633	98.52	203	1.10036e-97
GMI_ES01_lrc8918_577	Locus_606_Transcript_8/8_Confidence_0.667_Length_2633	98.03	203	2.68241e-95
GMI_ES01_lrc8918_577	Locus_606_Transcript_7/8_Confidence_0.667_Length_2912	98.03	203	2.68241e-95
GMI_ES01_lrc9501_314	Locus_3437_Transcript_1/1_Confidence_1.000_Length_374	97.77	179	9.47314e-86
GMI_ES01_lrc9501_314	Locus_8054_Transcript_1/1_Confidence_1.000_Length_241	97.22	144	7.28912e-65
GMI_ES01_lrc9501_314	Locus_20895_Transcript_2/2_Confidence_1.000_Length_356	98.40	125	2.67241e-58
GMI_ES01_lrc9512_709	Locus_2032_Transcript_8/8_Confidence_0.526_Length_1942	99.51	203	3.11576e-107
GMI_ES01_lrc9512_709	Locus_2032_Transcript_7/8_Confidence_0.526_Length_1942	99.51	203	3.11576e-107
GMI_ES01_lrc9512_709	Locus_2032_Transcript_5/8_Confidence_0.526_Length_1942	99.51	203	3.11576e-107
GMI_ES01_lrc9767_81	Locus_1438_Transcript_5/5_Confidence_0.714_Length_1654	93.99	183	4.32548e-69
GMI_ES01_lrc9767_81	Locus_1438_Transcript_4/5_Confidence_0.714_Length_1654	93.99	183	4.32548e-69
GMI_ES01_lrc9767_81	Locus_1438_Transcript_3/5_Confidence_0.714_Length_1654	93.99	183	4.32548e-69
GMI_ES01_lrc9906_553	Locus_7665_Transcript_1/1_Confidence_1.000_Length_460	99.40	168	2.39743e-86
GMI_ES02_c10178_668	Locus_11271_Transcript_1/1_Confidence_1.000_Length_587	97.33	150	4.84662e-69
GMI_ES02_c10178_668	Locus_2605_Transcript_1/1_Confidence_1.000_Length_525	96.00	150	7.02126e-62
GMI_ES02_c10374_390	Locus_22209_Transcript_1/1_Confidence_1.000_Length_342	97.54	203	8.68358e-101
GMI_ES02_c10374_390	Locus_25471_Transcript_1/1_Confidence_1.000_Length_348	92.54	201	5.94172e-69
GMI_ES02_c10757_503	Locus_3943_Transcript_3/3_Confidence_0.600_Length_651	96.72	122	5.58917e-52
GMI_ES02_c10757_503	Locus_3943_Transcript_2/3_Confidence_0.400_Length_674	96.72	122	5.58917e-52
GMI_ES02_c10757_503	Locus_3943_Transcript_1/3_Confidence_0.600_Length_565	96.72	122	5.58917e-52
GMI_ES02_c10836_312	Locus_19883_Transcript_1/1_Confidence_1.000_Length_205	98.36	122	9.4051e-57
GMI_ES02_c1165_708	Locus_5434_Transcript_4/4_Confidence_0.667_Length_1887	99.51	203	3.11576e-107
GMI_ES02_c1165_708	Locus_5434_Transcript_2/4_Confidence_0.667_Length_1887	99.51	203	3.11576e-107
GMI_ES02_c1165_708	Locus_5434_Transcript_1/4_Confidence_0.667_Length_1887	99.51	203	3.11576e-107
GMI_ES02_c11747_563	Locus_12676_Transcript_5/5_Confidence_0.692_Length_1471	96.06	203	1.59408e-90
GMI_ES02_c11747_563	Locus_12676_Transcript_4/5_Confidence_0.462_Length_1471	96.06	203	1.59408e-90
GMI_ES02_c11747_563	Locus_12676_Transcript_2/5_Confidence_0.615_Length_1471	96.06	203	1.59408e-90
GMI_ES02_c11790_613	Locus_20319_Transcript_3/3_Confidence_0.667_Length_908	93.97	199	1.42472e-81
GMI_ES02_c11790_613	Locus_20319_Transcript_2/3_Confidence_0.667_Length_908	93.97	199	1.42472e-81
GMI_ES02_c11790_613	Locus_20319_Transcript_1/3_Confidence_0.667_Length_841	93.97	199	1.42472e-81
GMI_ES02_c11793_156	Locus_15898_Transcript_1/1_Confidence_1.000_Length_412	99.18	122	3.85808e-59
GMI_ES02_c11793_156	Locus_23779_Transcript_1/1_Confidence_1.000_Length_342	96.61	118	1.36251e-49
GMI_ES02_c11793_156	Locus_23637_Transcript_1/1_Confidence_1.000_Length_411	90.24	82	3.70245e-19
GMI_ES02_c11842_367	Locus_7386_Transcript_3/3_Confidence_0.600_Length_1630	99.48	193	2.89098e-101
GMI_ES02_c11842_367	Locus_7386_Transcript_1/3_Confidence_0.600_Length_1624	99.48	193	2.89098e-101
GMI_ES02_c11842_367	Locus_7386_Transcript_2/3_Confidence_0.600_Length_1786	89.00	200	3.5922e-45
GMI_ES02_c11874_484	Locus_3944_Transcript_1/1_Confidence_1.000_Length_2914	99.01	203	1.85161e-102
GMI_ES02_c11882_75	Locus_24812_Transcript_1/1_Confidence_1.000_Length_544	95.38	173	6.50941e-68
GMI_ES02_c11888_236	Locus_2126_Transcript_1/1_Confidence_1.000_Length_1928	89.69	97	6.99509e-25
GMI_ES02_c11897_72	Locus_3738_Transcript_1/4_Confidence_0.750_Length_1426	93.44	122	8.097e-45
GMI_ES02_c11897_72	Locus_3738_Transcript_4/4_Confidence_0.750_Length_1426	92.62	122	1.97386e-42
GMI_ES02_c11897_72	Locus_3738_Transcript_3/4_Confidence_0.750_Length_1473	92.62	122	1.97386e-42
GMI_ES02_c11913_356	Locus_5616_Transcript_4/4_Confidence_0.625_Length_1589	99.51	203	3.11576e-107
GMI_ES02_c11913_356	Locus_5616_Transcript_3/4_Confidence_0.625_Length_1484	99.51	203	3.11576e-107
GMI_ES02_c11913_356	Locus_5616_Transcript_2/4_Confidence_0.625_Length_1589	99.51	203	3.11576e-107
GMI_ES02_c11937_146	Locus_9722_Transcript_1/1_Confidence_1.000_Length_1407	97.14	175	5.30792e-87
GMI_ES02_c12034_866	Locus_3087_Transcript_2/2_Confidence_1.000_Length_887	88.20	178	3.72275e-50
GMI_ES02_c12034_866	Locus_3087_Transcript_1/2_Confidence_1.000_Length_887	88.20	178	3.72275e-50
GMI_ES02_c12135_181	Locus_1606_Transcript_7/7_Confidence_0.667_Length_2528	95.90	122	3.44819e-50
GMI_ES02_c12135_181	Locus_1606_Transcript_5/7_Confidence_0.667_Length_2528	95.90	122	3.44819e-50
GMI_ES02_c12135_181	Locus_1606_Transcript_4/7_Confidence_0.667_Length_2528	95.90	122	3.44819e-50
GMI_ES02_c12211_175	Locus_10085_Transcript_1/1_Confidence_1.000_Length_459	99.51	203	3.11576e-107
GMI_ES02_c12254_159	Locus_2195_Transcript_2/5_Confidence_0.500_Length_897	94.29	105	7.24417e-39
GMI_ES02_c12254_159	Locus_2195_Transcript_5/5_Confidence_0.600_Length_897	93.33	105	2.19314e-36
GMI_ES02_c12254_159	Locus_2195_Transcript_4/5_Confidence_0.500_Length_870	93.33	105	2.19314e-36
GMI_ES02_c12448_78	Locus_19718_Transcript_2/2_Confidence_1.000_Length_911	95.65	115	7.51284e-39
GMI_ES02_c12448_78	Locus_19718_Transcript_1/2_Confidence_1.000_Length_910	95.65	115	7.51284e-39
GMI_ES02_c12448_78	Locus_19093_Transcript_1/1_Confidence_1.000_Length_807	91.89	111	6.71467e-30
GMI_ES02_c12515_306	Locus_7844_Transcript_1/2_Confidence_1.000_Length_875	99.01	203	1.85161e-102
GMI_ES02_c12515_306	Locus_7844_Transcript_2/2_Confidence_1.000_Length_875	96.34	191	9.47314e-86
GMI_ES02_c1256_188	Locus_14912_Transcript_2/2_Confidence_1.000_Length_1061	91.63	203	4.33171e-60
GMI_ES02_c1256_188	Locus_14912_Transcript_1/2_Confidence_1.000_Length_1061	91.63	203	4.33171e-60
GMI_ES02_c1256_188	Locus_12345_Transcript_3/3_Confidence_0.667_Length_1578	88.37	86	6.25192e-16
GMI_ES02_c12578_377	Locus_16268_Transcript_2/2_Confidence_1.000_Length_522	99.44	178	2.58384e-92
GMI_ES02_c12578_377	Locus_16268_Transcript_1/2_Confidence_1.000_Length_522	99.44	178	2.58384e-92
GMI_ES02_c12597_572	Locus_10024_Transcript_7/7_Confidence_0.611_Length_2092	97.55	204	1.95543e-97
GMI_ES02_c12597_572	Locus_10024_Transcript_6/7_Confidence_0.611_Length_2105	97.55	204	1.95543e-97
GMI_ES02_c12597_572	Locus_10024_Transcript_4/7_Confidence_0.611_Length_2092	97.55	204	1.95543e-97
GMI_ES02_c12598_260	Locus_8358_Transcript_8/8_Confidence_0.650_Length_1904	99.01	203	7.59551e-105
GMI_ES02_c12598_260	Locus_8358_Transcript_6/8_Confidence_0.650_Length_1904	99.01	203	7.59551e-105
GMI_ES02_c12598_260	Locus_8358_Transcript_5/8_Confidence_0.600_Length_1926	99.01	203	7.59551e-105
GMI_ES02_c1268_213	Locus_6959_Transcript_5/5_Confidence_0.615_Length_825	98.03	203	3.4359e-103
GMI_ES02_c1268_213	Locus_6959_Transcript_3/5_Confidence_0.615_Length_827	98.03	203	3.4359e-103
GMI_ES02_c1268_213	Locus_6959_Transcript_2/5_Confidence_0.615_Length_825	98.03	203	3.4359e-103
GMI_ES02_c12737_306	Locus_18337_Transcript_1/1_Confidence_1.000_Length_298	99.51	203	3.11576e-107
GMI_ES02_c12737_306	Locus_5437_Transcript_2/2_Confidence_1.000_Length_580	96.55	203	6.53909e-93
GMI_ES02_c12737_306	Locus_5437_Transcript_1/2_Confidence_1.000_Length_592	94.09	203	5.62961e-81
GMI_ES02_c12776_533	Locus_766_Transcript_4/4_Confidence_0.667_Length_1851	98.52	203	5.07623e-104
GMI_ES02_c12776_533	Locus_766_Transcript_2/4_Confidence_0.667_Length_1852	98.52	203	5.07623e-104
GMI_ES02_c12776_533	Locus_766_Transcript_1/4_Confidence_0.667_Length_1851	98.52	203	5.07623e-104
GMI_ES02_c12844_488	Locus_16266_Transcript_4/4_Confidence_0.667_Length_1363	100.00	97	9.43782e-49
GMI_ES02_c12844_488	Locus_16266_Transcript_2/4_Confidence_0.667_Length_1363	100.00	97	9.43782e-49
GMI_ES02_c12844_488	Locus_16266_Transcript_1/4_Confidence_0.667_Length_1363	100.00	97	9.43782e-49
GMI_ES02_c13068_328	Locus_6280_Transcript_3/5_Confidence_0.455_Length_1527	97.54	122	2.29274e-54
GMI_ES02_c13068_328	Locus_6280_Transcript_1/5_Confidence_0.636_Length_1492	92.56	121	1.90132e-39
GMI_ES02_c13068_328	Locus_6280_Transcript_5/5_Confidence_0.636_Length_1537	91.67	120	2.85952e-35
GMI_ES02_c13135_752	Locus_25797_Transcript_1/1_Confidence_1.000_Length_305	97.88	189	6.06733e-87
GMI_ES02_c13135_752	Locus_6455_Transcript_4/4_Confidence_0.750_Length_2031	96.32	190	1.32194e-75
GMI_ES02_c13135_752	Locus_6455_Transcript_3/4_Confidence_0.750_Length_2031	96.32	190	1.32194e-75
GMI_ES02_c13144_267	Locus_17040_Transcript_1/1_Confidence_1.000_Length_360	97.54	203	3.1271e-99
GMI_ES02_c13214_411	Locus_8290_Transcript_3/3_Confidence_0.500_Length_781	99.51	203	3.11576e-107
GMI_ES02_c13214_411	Locus_8290_Transcript_1/3_Confidence_0.500_Length_903	99.51	203	3.11576e-107
GMI_ES02_c13214_411	Locus_8290_Transcript_2/3_Confidence_0.667_Length_999	96.52	201	1.02097e-91
GMI_ES02_c13236_178	Locus_17670_Transcript_1/1_Confidence_1.000_Length_1109	99.51	203	3.11576e-107
GMI_ES02_c13356_599	Locus_11290_Transcript_4/6_Confidence_0.467_Length_672	99.50	202	1.23115e-106
GMI_ES02_c13356_599	Locus_11290_Transcript_5/6_Confidence_0.267_Length_682	94.09	203	8.7897e-80
GMI_ES02_c13356_599	Locus_11290_Transcript_6/6_Confidence_0.467_Length_740	95.48	155	2.8802e-64
GMI_ES02_c13376_68	Locus_8280_Transcript_2/3_Confidence_0.667_Length_1803	87.63	97	8.33581e-18
GMI_ES02_c13401_89	Locus_1780_Transcript_4/5_Confidence_0.692_Length_1989	98.75	80	4.46466e-34
GMI_ES02_c13401_89	Locus_1780_Transcript_5/5_Confidence_0.692_Length_1989	96.25	80	2.65322e-29
GMI_ES02_c13401_89	Locus_1780_Transcript_3/5_Confidence_0.692_Length_1989	96.25	80	2.65322e-29
GMI_ES02_c13415_701	Locus_5093_Transcript_3/3_Confidence_0.750_Length_1165	99.02	204	4.68598e-103
GMI_ES02_c13415_701	Locus_5093_Transcript_2/3_Confidence_0.500_Length_1165	99.02	204	4.68598e-103
GMI_ES02_c13433_326	Locus_23678_Transcript_1/1_Confidence_1.000_Length_288	99.50	201	4.86475e-106
GMI_ES02_c13433_326	Locus_14939_Transcript_1/1_Confidence_1.000_Length_286	93.97	199	5.22346e-75
GMI_ES02_c13433_326	Locus_13978_Transcript_1/1_Confidence_1.000_Length_520	95.38	173	1.27336e-72
GMI_ES02_c13473_1125	Locus_3989_Transcript_6/6_Confidence_0.571_Length_1307	97.54	203	6.2413e-104
GMI_ES02_c13473_1125	Locus_3989_Transcript_5/6_Confidence_0.500_Length_1308	97.54	203	6.2413e-104
GMI_ES02_c13473_1125	Locus_3989_Transcript_4/6_Confidence_0.571_Length_1357	97.54	203	6.2413e-104
GMI_ES02_c13486_859	Locus_3293_Transcript_4/4_Confidence_0.667_Length_1825	98.35	121	3.7163e-56
GMI_ES02_c13486_859	Locus_3293_Transcript_3/4_Confidence_0.667_Length_1825	98.35	121	3.7163e-56
GMI_ES02_c13486_859	Locus_3293_Transcript_2/4_Confidence_0.667_Length_1822	98.35	121	3.7163e-56
GMI_ES02_c13593_581	Locus_12715_Transcript_1/1_Confidence_1.000_Length_415	99.18	122	3.85808e-59
GMI_ES02_c13596_178	Locus_6461_Transcript_2/2_Confidence_1.000_Length_1651	99.01	203	7.59551e-105
GMI_ES02_c13596_178	Locus_6461_Transcript_1/2_Confidence_1.000_Length_1651	99.01	203	7.59551e-105
GMI_ES02_c13621_592	Locus_6045_Transcript_8/8_Confidence_0.526_Length_1809	99.51	203	3.11576e-107
GMI_ES02_c13621_592	Locus_6045_Transcript_7/8_Confidence_0.526_Length_1824	99.51	203	3.11576e-107
GMI_ES02_c13621_592	Locus_6045_Transcript_5/8_Confidence_0.474_Length_1809	99.51	203	3.11576e-107
GMI_ES02_c13712_383	Locus_10889_Transcript_1/1_Confidence_1.000_Length_517	98.36	122	2.29274e-54
GMI_ES02_c13712_383	Locus_6799_Transcript_1/1_Confidence_1.000_Length_592	88.70	115	2.4618e-23
GMI_ES02_c13726_298	Locus_2059_Transcript_3/3_Confidence_0.714_Length_1632	97.39	115	3.44819e-50
GMI_ES02_c13726_298	Locus_2059_Transcript_2/3_Confidence_0.714_Length_1632	97.39	115	3.44819e-50
GMI_ES02_c13726_298	Locus_2059_Transcript_1/3_Confidence_0.714_Length_1632	97.39	115	3.44819e-50
GMI_ES02_c13817_311	Locus_24259_Transcript_1/1_Confidence_1.000_Length_205	100.00	100	1.52978e-50
GMI_ES02_c13821_516	Locus_27097_Transcript_1/1_Confidence_1.000_Length_218	98.19	166	2.22447e-80
GMI_ES02_c13840_363	Locus_7565_Transcript_2/2_Confidence_1.000_Length_943	98.03	203	4.51379e-100
GMI_ES02_c13840_363	Locus_7565_Transcript_1/2_Confidence_1.000_Length_928	89.39	198	1.64872e-56
GMI_ES02_c13889_164	Locus_11212_Transcript_1/2_Confidence_1.000_Length_1015	99.51	203	3.11576e-107
GMI_ES02_c13889_164	Locus_11212_Transcript_2/2_Confidence_1.000_Length_1001	97.54	203	1.10036e-97
GMI_ES02_c14027_356	Locus_14645_Transcript_2/2_Confidence_1.000_Length_662	97.94	194	6.24998e-97
GMI_ES02_c14027_356	Locus_14645_Transcript_1/2_Confidence_1.000_Length_672	97.94	194	6.24998e-97
GMI_ES02_c14027_356	Locus_22245_Transcript_1/1_Confidence_1.000_Length_683	93.10	203	1.16732e-80
GMI_ES02_c14178_447	Locus_2982_Transcript_5/5_Confidence_0.462_Length_781	97.04	203	1.63605e-101
GMI_ES02_c14178_447	Locus_2982_Transcript_2/5_Confidence_0.462_Length_781	96.55	203	4.28862e-99
GMI_ES02_c14178_447	Locus_2982_Transcript_3/5_Confidence_0.462_Length_780	96.06	203	1.12419e-96
GMI_ES02_c14202_440	Locus_7513_Transcript_3/3_Confidence_0.571_Length_1526	99.51	203	3.11576e-107
GMI_ES02_c14254_241	Locus_5367_Transcript_1/1_Confidence_1.000_Length_311	98.03	203	4.51379e-100
GMI_ES02_c14254_241	Locus_11455_Transcript_2/2_Confidence_1.000_Length_474	95.57	203	3.88599e-88
GMI_ES02_c14254_241	Locus_11455_Transcript_1/2_Confidence_1.000_Length_859	94.03	201	3.47314e-79
GMI_ES02_c14323_362	Locus_16608_Transcript_1/1_Confidence_1.000_Length_1099	99.01	203	7.59551e-105
GMI_ES02_c14336_416	Locus_19600_Transcript_1/2_Confidence_1.000_Length_715	99.51	203	3.11576e-107
GMI_ES02_c14336_416	Locus_19600_Transcript_2/2_Confidence_1.000_Length_715	99.01	203	7.59551e-105
GMI_ES02_c14336_416	Locus_7695_Transcript_1/1_Confidence_1.000_Length_704	95.00	200	5.84437e-84
GMI_ES02_c14415_127	Locus_2135_Transcript_3/4_Confidence_0.500_Length_1109	97.50	80	7.82659e-34
GMI_ES02_c14415_127	Locus_2135_Transcript_4/4_Confidence_0.625_Length_1066	100.00	43	1.58222e-16
GMI_ES02_c14415_127	Locus_2135_Transcript_2/4_Confidence_0.625_Length_1066	100.00	43	1.58222e-16
GMI_ES02_c14478_154	Locus_8829_Transcript_1/2_Confidence_1.000_Length_811	99.51	203	3.11576e-107
GMI_ES02_c14478_154	Locus_8829_Transcript_2/2_Confidence_1.000_Length_769	97.51	201	1.71802e-96
GMI_ES02_c14555_217	Locus_1354_Transcript_1/7_Confidence_0.588_Length_1547	98.52	203	4.92654e-98
GMI_ES02_c14555_217	Locus_1354_Transcript_7/7_Confidence_0.647_Length_1547	97.54	203	3.03489e-93
GMI_ES02_c14555_217	Locus_1354_Transcript_6/7_Confidence_0.647_Length_1497	97.54	203	3.03489e-93
GMI_ES02_c14568_182	Locus_7884_Transcript_3/3_Confidence_0.714_Length_1403	99.51	203	3.11576e-107
GMI_ES02_c14568_182	Locus_7884_Transcript_1/3_Confidence_0.714_Length_1403	99.51	203	3.11576e-107
GMI_ES02_c14568_182	Locus_7884_Transcript_2/3_Confidence_0.714_Length_1403	97.54	203	1.10036e-97
GMI_ES02_c14573_350	Locus_21733_Transcript_3/3_Confidence_0.667_Length_884	96.55	203	1.56041e-97
GMI_ES02_c14573_350	Locus_21733_Transcript_2/3_Confidence_0.333_Length_1046	96.55	203	1.56041e-97
GMI_ES02_c14573_350	Locus_21733_Transcript_1/3_Confidence_0.667_Length_884	96.55	203	1.56041e-97
GMI_ES02_c14691_637	Locus_13062_Transcript_4/4_Confidence_0.500_Length_492	90.56	180	5.03209e-71
GMI_ES02_c14691_637	Locus_13062_Transcript_2/4_Confidence_0.500_Length_493	90.56	180	5.03209e-71
GMI_ES02_c14691_637	Locus_13062_Transcript_1/4_Confidence_0.500_Length_455	82.11	123	4.84083e-19
GMI_ES02_c14709_315	Locus_18835_Transcript_1/1_Confidence_1.000_Length_377	97.54	122	2.29274e-54
GMI_ES02_c14804_736	Locus_5959_Transcript_4/6_Confidence_0.545_Length_1403	99.24	132	7.28912e-65
GMI_ES02_c14804_736	Locus_5959_Transcript_6/6_Confidence_0.545_Length_1407	89.29	140	5.20399e-38
GMI_ES02_c14804_736	Locus_5959_Transcript_3/6_Confidence_0.545_Length_1407	89.29	140	5.20399e-38
GMI_ES02_c14855_136	Locus_21263_Transcript_1/1_Confidence_1.000_Length_352	95.57	203	8.95337e-89
GMI_ES02_c14870_565	Locus_5941_Transcript_4/4_Confidence_0.667_Length_1309	99.51	203	3.11576e-107
GMI_ES02_c14870_565	Locus_5941_Transcript_3/4_Confidence_0.667_Length_1525	99.51	203	3.11576e-107
GMI_ES02_c14870_565	Locus_5941_Transcript_1/4_Confidence_0.667_Length_1309	99.51	203	3.11576e-107
GMI_ES02_c14927_478	Locus_1923_Transcript_7/7_Confidence_0.667_Length_2165	99.02	204	4.68598e-103
GMI_ES02_c14927_478	Locus_1923_Transcript_5/7_Confidence_0.667_Length_2165	99.02	204	4.68598e-103
GMI_ES02_c14927_478	Locus_1923_Transcript_4/7_Confidence_0.667_Length_2165	99.02	204	4.68598e-103
GMI_ES02_c14986_166	Locus_13391_Transcript_2/2_Confidence_1.000_Length_1028	99.25	134	4.66852e-66
GMI_ES02_c14986_166	Locus_13391_Transcript_1/2_Confidence_1.000_Length_1028	99.25	134	4.66852e-66
GMI_ES02_c15029_253	Locus_3778_Transcript_3/8_Confidence_0.500_Length_1763	98.03	203	8.68358e-101
GMI_ES02_c15029_253	Locus_3778_Transcript_8/8_Confidence_0.556_Length_1763	97.04	203	8.81744e-95
GMI_ES02_c15029_253	Locus_3778_Transcript_6/8_Confidence_0.500_Length_1852	97.04	203	8.81744e-95
GMI_ES02_c15089_196	Locus_21393_Transcript_1/1_Confidence_1.000_Length_234	99.46	184	6.78855e-96
GMI_ES02_c15256_908	Locus_9158_Transcript_7/7_Confidence_0.667_Length_1717	95.57	203	7.33293e-91
GMI_ES02_c15256_908	Locus_9158_Transcript_6/7_Confidence_0.556_Length_1663	95.57	203	7.33293e-91
GMI_ES02_c15256_908	Locus_9158_Transcript_5/7_Confidence_0.556_Length_1729	95.57	203	7.33293e-91
GMI_ES02_c1528_799	Locus_6253_Transcript_4/4_Confidence_0.667_Length_920	99.18	122	3.85808e-59
GMI_ES02_c1528_799	Locus_6253_Transcript_2/4_Confidence_0.444_Length_618	99.18	122	3.85808e-59
GMI_ES02_c1528_799	Locus_1725_Transcript_4/4_Confidence_0.556_Length_1087	98.36	122	9.4051e-57
GMI_ES02_c15309_453	Locus_4207_Transcript_4/4_Confidence_0.556_Length_1009	98.03	203	9.15259e-105
GMI_ES02_c15309_453	Locus_4207_Transcript_1/4_Confidence_0.556_Length_1038	98.03	203	9.15259e-105
GMI_ES02_c15309_453	Locus_4207_Transcript_3/4_Confidence_0.556_Length_1009	97.54	203	2.35564e-102
GMI_ES02_c15370_269	Locus_1498_Transcript_1/2_Confidence_1.000_Length_1288	99.01	203	1.85161e-102
GMI_ES02_c15370_269	Locus_1498_Transcript_2/2_Confidence_1.000_Length_1288	95.07	203	2.30933e-83
GMI_ES02_c1538_477	Locus_10836_Transcript_1/1_Confidence_1.000_Length_615	99.51	203	3.11576e-107
GMI_ES02_c1538_477	Locus_7928_Transcript_2/2_Confidence_1.000_Length_739	95.07	203	9.47314e-86
GMI_ES02_c1538_477	Locus_7928_Transcript_1/2_Confidence_1.000_Length_588	95.07	203	9.47314e-86
GMI_ES02_c15462_413	Locus_10918_Transcript_6/7_Confidence_0.529_Length_1240	99.51	203	3.11576e-107
GMI_ES02_c15462_413	Locus_10918_Transcript_7/7_Confidence_0.529_Length_1240	95.57	203	3.88599e-88
GMI_ES02_c15462_413	Locus_10918_Transcript_5/7_Confidence_0.412_Length_983	95.57	203	3.88599e-88
GMI_ES02_c15540_620	Locus_13429_Transcript_1/3_Confidence_0.750_Length_841	99.01	203	7.99726e-103
GMI_ES02_c15540_620	Locus_13429_Transcript_3/3_Confidence_0.750_Length_841	98.03	203	3.1271e-99
GMI_ES02_c15540_620	Locus_13429_Transcript_2/3_Confidence_0.750_Length_841	98.03	203	3.1271e-99
GMI_ES02_c15617_183	Locus_9498_Transcript_1/6_Confidence_0.643_Length_1651	94.09	203	7.8501e-86
GMI_ES02_c15617_183	Locus_9498_Transcript_6/6_Confidence_0.643_Length_1651	98.08	156	1.21785e-76
GMI_ES02_c15617_183	Locus_9498_Transcript_5/6_Confidence_0.643_Length_1648	98.08	156	1.21785e-76
GMI_ES02_c15652_109	Locus_17515_Transcript_1/1_Confidence_1.000_Length_565	99.01	203	1.85161e-102
GMI_ES02_c15696_179	Locus_8391_Transcript_4/4_Confidence_0.667_Length_1764	88.27	179	3.5922e-45
GMI_ES02_c15696_179	Locus_8391_Transcript_2/4_Confidence_0.667_Length_1764	88.27	179	3.5922e-45
GMI_ES02_c15696_179	Locus_8391_Transcript_1/4_Confidence_0.667_Length_1764	88.27	179	3.5922e-45
GMI_ES02_c15730_133	Locus_11275_Transcript_1/1_Confidence_1.000_Length_2350	97.04	203	4.01608e-95
GMI_ES02_c15926_519	Locus_8398_Transcript_7/7_Confidence_0.611_Length_2583	91.50	200	3.10415e-70
GMI_ES02_c15926_519	Locus_8398_Transcript_5/7_Confidence_0.611_Length_2963	91.50	200	3.10415e-70
GMI_ES02_c15926_519	Locus_8398_Transcript_4/7_Confidence_0.611_Length_2583	91.50	200	3.10415e-70
GMI_ES02_c15952_348	Locus_15637_Transcript_1/1_Confidence_1.000_Length_1130	99.18	122	3.85808e-59
GMI_ES02_c15977_344	Locus_17058_Transcript_1/1_Confidence_1.000_Length_258	95.63	183	9.12502e-83
GMI_ES02_c15977_344	Locus_14444_Transcript_1/1_Confidence_1.000_Length_425	93.10	203	1.32194e-75
GMI_ES02_c15977_344	Locus_11688_Transcript_6/6_Confidence_0.667_Length_1415	91.80	183	4.66852e-66
GMI_ES02_c16096_626	Locus_43_Transcript_3/3_Confidence_0.667_Length_1153	98.36	122	9.4051e-57
GMI_ES02_c16096_626	Locus_43_Transcript_2/3_Confidence_0.667_Length_1202	98.36	122	9.4051e-57
GMI_ES02_c16096_626	Locus_43_Transcript_1/3_Confidence_0.667_Length_1153	97.54	122	2.29274e-54
GMI_ES02_c16111_267	Locus_23326_Transcript_1/1_Confidence_1.000_Length_528	92.27	194	4.66852e-66
GMI_ES02_c16160_435	Locus_9646_Transcript_2/2_Confidence_1.000_Length_439	99.51	203	3.11576e-107
GMI_ES02_c16160_435	Locus_9646_Transcript_1/2_Confidence_1.000_Length_487	95.07	203	9.47314e-86
GMI_ES02_c16266_250	Locus_6689_Transcript_4/4_Confidence_0.667_Length_1314	99.01	203	7.59551e-105
GMI_ES02_c16266_250	Locus_6689_Transcript_2/4_Confidence_0.667_Length_1314	99.01	203	7.59551e-105
GMI_ES02_c16266_250	Locus_6689_Transcript_1/4_Confidence_0.667_Length_1314	98.52	203	1.85161e-102
GMI_ES02_c16345_539	Locus_10882_Transcript_3/3_Confidence_0.667_Length_749	98.36	122	2.29274e-54
GMI_ES02_c16345_539	Locus_10882_Transcript_1/3_Confidence_0.667_Length_749	98.36	122	2.29274e-54
GMI_ES02_c16345_539	Locus_4846_Transcript_1/1_Confidence_1.000_Length_1868	92.62	122	1.17301e-37
GMI_ES02_c16349_294	Locus_18717_Transcript_2/2_Confidence_1.000_Length_1236	99.51	203	3.11576e-107
GMI_ES02_c16349_294	Locus_18717_Transcript_1/2_Confidence_1.000_Length_1236	99.51	203	3.11576e-107
GMI_ES02_c16619_319	Locus_188_Transcript_4/4_Confidence_0.700_Length_1978	95.59	204	2.39743e-86
GMI_ES02_c16619_319	Locus_188_Transcript_3/4_Confidence_0.700_Length_1981	95.59	204	2.39743e-86
GMI_ES02_c16619_319	Locus_188_Transcript_2/4_Confidence_0.700_Length_1978	95.59	204	2.39743e-86
GMI_ES02_c16674_187	Locus_19781_Transcript_1/1_Confidence_1.000_Length_971	95.57	203	8.95337e-89
GMI_ES02_c1675_237	Locus_4267_Transcript_4/5_Confidence_0.636_Length_1087	99.01	203	1.85161e-102
GMI_ES02_c1675_237	Locus_4267_Transcript_5/5_Confidence_0.636_Length_1087	97.54	203	2.68241e-95
GMI_ES02_c1675_237	Locus_4267_Transcript_3/5_Confidence_0.636_Length_1087	97.54	203	2.68241e-95
GMI_ES02_c16915_190	Locus_9215_Transcript_1/1_Confidence_1.000_Length_248	99.26	136	2.99008e-67
GMI_ES02_c16915_190	Locus_20682_Transcript_3/3_Confidence_0.571_Length_397	99.25	134	4.66852e-66
GMI_ES02_c16915_190	Locus_12414_Transcript_1/1_Confidence_1.000_Length_560	97.79	136	1.77692e-62
GMI_ES02_c16930_646	Locus_11682_Transcript_1/1_Confidence_1.000_Length_1036	99.01	203	1.85161e-102
GMI_ES02_c16931_154	Locus_24868_Transcript_1/1_Confidence_1.000_Length_696	95.57	203	3.88599e-88
GMI_ES02_c16931_154	Locus_8681_Transcript_2/2_Confidence_1.000_Length_1206	95.07	203	9.47314e-86
GMI_ES02_c16931_154	Locus_8681_Transcript_1/2_Confidence_1.000_Length_1206	94.58	203	2.30933e-83
GMI_ES02_c16953_533	Locus_10973_Transcript_4/4_Confidence_0.667_Length_1695	99.18	122	3.85808e-59
GMI_ES02_c16953_533	Locus_10973_Transcript_3/4_Confidence_0.667_Length_1695	99.18	122	3.85808e-59
GMI_ES02_c16953_533	Locus_10973_Transcript_2/4_Confidence_0.667_Length_1695	99.18	122	3.85808e-59
GMI_ES02_c16987_268	Locus_6315_Transcript_5/5_Confidence_0.545_Length_778	97.54	122	1.64459e-53
GMI_ES02_c16987_268	Locus_6315_Transcript_4/5_Confidence_0.455_Length_780	97.54	122	1.64459e-53
GMI_ES02_c16987_268	Locus_6315_Transcript_1/5_Confidence_0.455_Length_778	97.54	122	1.64459e-53
GMI_ES02_c17166_254	Locus_15454_Transcript_1/2_Confidence_1.000_Length_507	96.67	120	8.72657e-51
GMI_ES02_c17166_254	Locus_27418_Transcript_1/1_Confidence_1.000_Length_225	93.44	122	1.21776e-40
GMI_ES02_c17166_254	Locus_15454_Transcript_2/2_Confidence_1.000_Length_413	100.00	57	3.99033e-25
GMI_ES02_c17191_397	Locus_2917_Transcript_1/1_Confidence_1.000_Length_913	99.51	203	3.11576e-107
GMI_ES02_c17191_397	Locus_20262_Transcript_1/1_Confidence_1.000_Length_591	89.73	146	2.05629e-37
GMI_ES02_c17344_705	Locus_10876_Transcript_1/1_Confidence_1.000_Length_824	97.46	118	5.58917e-52
GMI_ES02_c17364_288	Locus_18372_Transcript_1/1_Confidence_1.000_Length_422	91.30	92	1.13383e-26
GMI_ES02_c17419_514	Locus_18134_Transcript_1/1_Confidence_1.000_Length_1097	99.50	199	7.59551e-105
GMI_ES02_c17419_514	Locus_5926_Transcript_3/3_Confidence_0.571_Length_1241	86.96	92	4.00422e-17
GMI_ES02_c17419_514	Locus_5926_Transcript_2/3_Confidence_0.714_Length_1802	86.96	92	4.00422e-17
GMI_ES02_c17596_199	Locus_5935_Transcript_1/1_Confidence_1.000_Length_657	100.00	75	1.26861e-35
GMI_ES02_c17698_348	Locus_12075_Transcript_1/1_Confidence_1.000_Length_695	97.54	203	1.10036e-97
GMI_ES02_c17758_221	Locus_6945_Transcript_1/1_Confidence_1.000_Length_316	98.48	198	1.78357e-99
GMI_ES02_c17758_221	Locus_24416_Transcript_1/1_Confidence_1.000_Length_223	96.52	201	1.02097e-91
GMI_ES02_c17921_986	Locus_10532_Transcript_2/2_Confidence_1.000_Length_407	98.36	122	9.4051e-57
GMI_ES02_c17921_986	Locus_10532_Transcript_1/2_Confidence_1.000_Length_407	98.36	122	9.4051e-57
GMI_ES02_c17967_274	Locus_14765_Transcript_1/4_Confidence_0.625_Length_1489	99.51	203	3.11576e-107
GMI_ES02_c17967_274	Locus_14765_Transcript_4/4_Confidence_0.625_Length_1489	97.54	203	1.10036e-97
GMI_ES02_c17967_274	Locus_14765_Transcript_2/4_Confidence_0.625_Length_1234	97.54	203	1.10036e-97
GMI_ES02_c18027_226	Locus_2724_Transcript_3/10_Confidence_0.483_Length_1240	97.54	203	6.0628e-100
GMI_ES02_c18027_226	Locus_2724_Transcript_10/10_Confidence_0.517_Length_1240	95.07	203	6.84692e-88
GMI_ES02_c18027_226	Locus_2724_Transcript_7/10_Confidence_0.586_Length_1240	95.07	203	6.84692e-88
GMI_ES02_c1814_351	Locus_7532_Transcript_3/3_Confidence_0.667_Length_1000	99.01	203	7.59551e-105
GMI_ES02_c1814_351	Locus_7532_Transcript_1/3_Confidence_0.667_Length_962	99.01	203	7.59551e-105
GMI_ES02_c1814_351	Locus_7532_Transcript_2/3_Confidence_0.667_Length_1000	98.52	203	1.85161e-102
GMI_ES02_c1819_259	Locus_2995_Transcript_2/2_Confidence_1.000_Length_1072	99.01	203	7.59551e-105
GMI_ES02_c1819_259	Locus_2995_Transcript_1/2_Confidence_1.000_Length_1072	99.01	203	7.59551e-105
GMI_ES02_c1829_426	Locus_11199_Transcript_1/1_Confidence_1.000_Length_1286	99.18	122	3.85808e-59
GMI_ES02_c1829_426	Locus_9121_Transcript_1/1_Confidence_1.000_Length_1318	95.04	121	1.31244e-46
GMI_ES02_c18291_345	Locus_18614_Transcript_3/3_Confidence_0.714_Length_521	96.02	201	1.54783e-100
GMI_ES02_c18291_345	Locus_18614_Transcript_1/3_Confidence_0.571_Length_521	95.52	201	4.37101e-98
GMI_ES02_c18291_345	Locus_18614_Transcript_2/3_Confidence_0.571_Length_521	93.03	201	7.8501e-86
GMI_ES02_c18319_347	Locus_23335_Transcript_2/2_Confidence_1.000_Length_616	98.36	122	2.60635e-58
GMI_ES02_c18319_347	Locus_23335_Transcript_1/2_Confidence_1.000_Length_800	98.36	122	2.60635e-58
GMI_ES02_c18621_282	Locus_15731_Transcript_4/4_Confidence_0.700_Length_1633	92.09	177	1.8447e-65
GMI_ES02_c18621_282	Locus_15731_Transcript_3/4_Confidence_0.700_Length_1633	92.09	177	1.8447e-65
GMI_ES02_c18621_282	Locus_15731_Transcript_2/4_Confidence_0.700_Length_1633	92.09	177	1.8447e-65
GMI_ES02_c18894_668	Locus_4088_Transcript_4/7_Confidence_0.611_Length_2272	99.51	203	3.11576e-107
GMI_ES02_c18894_668	Locus_4088_Transcript_7/7_Confidence_0.611_Length_2272	97.54	203	1.10036e-97
GMI_ES02_c18894_668	Locus_4088_Transcript_6/7_Confidence_0.500_Length_2272	97.54	203	1.10036e-97
GMI_ES02_c1895_125	Locus_1922_Transcript_6/6_Confidence_0.588_Length_1674	98.23	113	2.20849e-51
GMI_ES02_c1895_125	Locus_1922_Transcript_5/6_Confidence_0.588_Length_1674	98.23	113	2.20849e-51
GMI_ES02_c1895_125	Locus_1922_Transcript_4/6_Confidence_0.588_Length_1674	98.23	113	2.20849e-51
GMI_ES02_c19005_223	Locus_4898_Transcript_3/4_Confidence_0.200_Length_1242	96.72	122	5.58917e-52
GMI_ES02_c19005_223	Locus_26561_Transcript_1/1_Confidence_1.000_Length_212	97.87	94	4.81181e-40
GMI_ES02_c19005_223	Locus_4898_Transcript_4/4_Confidence_0.600_Length_2627	91.80	122	1.17301e-37
GMI_ES02_c19068_90	Locus_671_Transcript_1/1_Confidence_1.000_Length_1115	98.34	181	5.70851e-87
GMI_ES02_c19068_90	Locus_9447_Transcript_1/1_Confidence_1.000_Length_1101	98.21	168	1.34046e-81
GMI_ES02_c19376_119	Locus_9874_Transcript_1/3_Confidence_0.714_Length_2217	96.72	122	8.40589e-48
GMI_ES02_c19376_119	Locus_9874_Transcript_3/3_Confidence_0.714_Length_2208	95.35	86	1.04838e-28
GMI_ES02_c19376_119	Locus_9874_Transcript_2/3_Confidence_0.714_Length_2208	95.35	86	1.04838e-28
GMI_ES02_c19419_304	Locus_9460_Transcript_2/3_Confidence_0.500_Length_998	96.06	203	3.88599e-88
GMI_ES02_c19419_304	Locus_9460_Transcript_1/3_Confidence_0.667_Length_998	96.06	203	3.88599e-88
GMI_ES02_c19419_304	Locus_9460_Transcript_3/3_Confidence_0.500_Length_704	97.59	83	1.26861e-35
GMI_ES02_c1946_224	Locus_5291_Transcript_3/4_Confidence_0.462_Length_1066	98.70	77	2.75444e-32
GMI_ES02_c19731_191	Locus_870_Transcript_1/1_Confidence_1.000_Length_1477	96.39	194	7.42067e-88
GMI_ES02_c19782_209	Locus_913_Transcript_4/4_Confidence_0.667_Length_1223	99.01	203	7.59551e-105
GMI_ES02_c19782_209	Locus_913_Transcript_2/4_Confidence_0.667_Length_1297	99.01	203	7.59551e-105
GMI_ES02_c19782_209	Locus_913_Transcript_1/4_Confidence_0.667_Length_1223	99.01	203	7.59551e-105
GMI_ES02_c19836_289	Locus_859_Transcript_5/5_Confidence_0.692_Length_1579	95.57	203	5.58902e-93
GMI_ES02_c19836_289	Locus_859_Transcript_4/5_Confidence_0.692_Length_1579	95.57	203	5.58902e-93
GMI_ES02_c19836_289	Locus_859_Transcript_3/5_Confidence_0.308_Length_1020	95.57	203	5.58902e-93
GMI_ES02_c19906_199	Locus_2566_Transcript_7/7_Confidence_0.562_Length_1076	97.54	122	5.58917e-52
GMI_ES02_c19906_199	Locus_2566_Transcript_4/7_Confidence_0.562_Length_1077	97.54	122	5.58917e-52
GMI_ES02_c19906_199	Locus_2566_Transcript_2/7_Confidence_0.562_Length_1076	97.54	122	5.58917e-52
GMI_ES02_c19974_185	Locus_26292_Transcript_1/1_Confidence_1.000_Length_396	97.14	105	3.19943e-44
GMI_ES02_c19974_185	Locus_18441_Transcript_1/1_Confidence_1.000_Length_660	90.60	117	2.75444e-32
GMI_ES02_c19985_503	Locus_18974_Transcript_3/3_Confidence_0.500_Length_813	99.51	203	3.11576e-107
GMI_ES02_c19985_503	Locus_18974_Transcript_2/3_Confidence_0.333_Length_885	85.52	221	2.30072e-46
GMI_ES02_c19985_503	Locus_18974_Transcript_1/3_Confidence_0.667_Length_941	85.52	221	2.30072e-46
GMI_ES02_c19995_299	Locus_15630_Transcript_1/1_Confidence_1.000_Length_1409	100.00	60	6.46792e-27
GMI_ES02_c20004_64	Locus_15583_Transcript_1/1_Confidence_1.000_Length_522	98.71	155	6.53323e-74
GMI_ES02_c20004_64	Locus_3284_Transcript_4/4_Confidence_0.750_Length_1888	91.49	94	3.58897e-26
GMI_ES02_c20004_64	Locus_3284_Transcript_3/4_Confidence_0.750_Length_1566	91.49	94	3.58897e-26
GMI_ES02_c20057_160	Locus_8956_Transcript_6/6_Confidence_0.533_Length_1898	95.57	203	8.2082e-100
GMI_ES02_c20057_160	Locus_8956_Transcript_4/6_Confidence_0.533_Length_2030	95.57	203	8.2082e-100
GMI_ES02_c20057_160	Locus_8956_Transcript_2/6_Confidence_0.600_Length_2030	95.57	203	8.2082e-100
GMI_ES02_c20191_129	Locus_23806_Transcript_1/1_Confidence_1.000_Length_227	99.24	132	7.28912e-65
GMI_ES02_c20360_329	Locus_15524_Transcript_2/2_Confidence_1.000_Length_1245	95.07	203	9.47314e-86
GMI_ES02_c20360_329	Locus_15524_Transcript_1/2_Confidence_1.000_Length_895	95.07	203	9.47314e-86
GMI_ES02_c20360_329	Locus_12537_Transcript_1/2_Confidence_1.000_Length_846	86.03	179	1.26861e-35
GMI_ES02_c2053_415	Locus_10928_Transcript_1/1_Confidence_1.000_Length_554	99.51	203	3.11576e-107
GMI_ES02_c2053_415	Locus_4986_Transcript_1/1_Confidence_1.000_Length_554	98.52	203	1.85161e-102
GMI_ES02_c2053_415	Locus_11441_Transcript_3/3_Confidence_0.667_Length_560	94.58	203	2.30933e-83
GMI_ES02_c20648_208	Locus_26034_Transcript_1/1_Confidence_1.000_Length_380	97.11	173	8.7897e-80
GMI_ES02_c20915_522	Locus_1794_Transcript_5/6_Confidence_0.333_Length_1828	98.52	203	5.00369e-105
GMI_ES02_c20915_522	Locus_1794_Transcript_4/6_Confidence_0.667_Length_1828	98.52	203	5.00369e-105
GMI_ES02_c20915_522	Locus_1794_Transcript_6/6_Confidence_0.600_Length_1569	97.00	100	6.08443e-45
GMI_ES02_c21087_487	Locus_16938_Transcript_2/2_Confidence_1.000_Length_880	97.62	126	1.64872e-56
GMI_ES02_c21087_487	Locus_16938_Transcript_1/2_Confidence_1.000_Length_854	97.62	126	1.64872e-56
GMI_ES02_c2109_540	Locus_1331_Transcript_3/4_Confidence_0.667_Length_1118	99.18	122	3.85808e-59
GMI_ES02_c2109_540	Locus_1331_Transcript_4/4_Confidence_0.667_Length_1118	95.08	122	3.32148e-47
GMI_ES02_c2109_540	Locus_1331_Transcript_2/4_Confidence_0.444_Length_1013	95.08	122	3.32148e-47
GMI_ES02_c21128_184	Locus_7504_Transcript_4/4_Confidence_0.500_Length_1016	96.06	203	2.14005e-101
GMI_ES02_c21128_184	Locus_7504_Transcript_2/4_Confidence_0.375_Length_1002	96.04	202	1.4536e-99
GMI_ES02_c21128_184	Locus_7504_Transcript_1/4_Confidence_0.375_Length_1049	95.10	204	1.11645e-94
GMI_ES02_c21251_509	Locus_1892_Transcript_6/6_Confidence_0.667_Length_1553	99.18	122	3.85808e-59
GMI_ES02_c21251_509	Locus_1892_Transcript_5/6_Confidence_0.533_Length_1565	99.18	122	3.85808e-59
GMI_ES02_c21251_509	Locus_1892_Transcript_3/6_Confidence_0.667_Length_1553	99.18	122	3.85808e-59
GMI_ES02_c21486_395	Locus_1015_Transcript_3/3_Confidence_0.714_Length_1740	98.52	203	4.51379e-100
GMI_ES02_c21486_395	Locus_1015_Transcript_2/3_Confidence_0.714_Length_1740	98.52	203	4.51379e-100
GMI_ES02_c21486_395	Locus_1015_Transcript_1/3_Confidence_0.714_Length_1740	98.52	203	4.51379e-100
GMI_ES02_c22225_492	Locus_23000_Transcript_1/1_Confidence_1.000_Length_695	96.95	197	7.53257e-91
GMI_ES02_c22291_317	Locus_2041_Transcript_1/5_Confidence_0.600_Length_828	98.52	203	1.85161e-102
GMI_ES02_c22291_317	Locus_2041_Transcript_3/5_Confidence_0.600_Length_901	97.04	203	2.68241e-95
GMI_ES02_c22291_317	Locus_2041_Transcript_5/5_Confidence_0.600_Length_901	96.06	203	1.59408e-90
GMI_ES02_c22314_179	Locus_2327_Transcript_3/3_Confidence_0.600_Length_1229	95.51	89	2.75444e-32
GMI_ES02_c22314_179	Locus_2327_Transcript_2/3_Confidence_0.600_Length_2002	95.51	89	2.75444e-32
GMI_ES02_c22314_179	Locus_25507_Transcript_1/1_Confidence_1.000_Length_303	93.15	73	2.37134e-20
GMI_ES02_c22781_178	Locus_4440_Transcript_1/1_Confidence_1.000_Length_1293	98.53	204	1.14233e-100
GMI_ES02_c22894_331	Locus_15372_Transcript_1/1_Confidence_1.000_Length_1197	92.65	204	5.03151e-72
GMI_ES02_c23184_93	Locus_22557_Transcript_1/1_Confidence_1.000_Length_210	97.44	117	1.63456e-50
GMI_ES02_c23184_93	Locus_16939_Transcript_1/1_Confidence_1.000_Length_1038	96.58	117	4.10695e-48
GMI_ES02_c23184_93	Locus_16997_Transcript_1/3_Confidence_0.625_Length_644	94.87	117	2.59274e-43
GMI_ES02_c23476_247	Locus_4117_Transcript_4/4_Confidence_0.625_Length_2579	95.59	68	6.73803e-22
GMI_ES02_c23476_247	Locus_4117_Transcript_2/4_Confidence_0.625_Length_2715	95.59	68	6.73803e-22
GMI_ES02_c23476_247	Locus_4117_Transcript_1/4_Confidence_0.625_Length_2519	95.59	68	6.73803e-22
GMI_ES02_c23736_166	Locus_12202_Transcript_1/1_Confidence_1.000_Length_670	98.36	122	9.4051e-57
GMI_ES02_c23736_166	Locus_17401_Transcript_1/1_Confidence_1.000_Length_993	100.00	59	2.55572e-26
GMI_ES02_c23934_563	Locus_1102_Transcript_1/1_Confidence_1.000_Length_820	98.98	196	1.14233e-100
GMI_ES02_c23934_563	Locus_12444_Transcript_1/1_Confidence_1.000_Length_961	95.92	196	2.39743e-86
GMI_ES02_c24055_454	Locus_3565_Transcript_9/9_Confidence_0.516_Length_1610	98.52	203	1.85161e-102
GMI_ES02_c24055_454	Locus_3565_Transcript_7/9_Confidence_0.516_Length_1349	98.52	203	1.85161e-102
GMI_ES02_c24055_454	Locus_3565_Transcript_5/9_Confidence_0.516_Length_1610	98.52	203	1.85161e-102
GMI_ES02_c24454_94	Locus_9588_Transcript_1/1_Confidence_1.000_Length_447	99.20	125	1.055e-60
GMI_ES02_c24497_218	Locus_23234_Transcript_1/1_Confidence_1.000_Length_544	93.60	203	9.84369e-91
GMI_ES02_c24497_218	Locus_16447_Transcript_1/1_Confidence_1.000_Length_544	90.15	203	1.40984e-73
GMI_ES02_c24497_218	Locus_19777_Transcript_1/1_Confidence_1.000_Length_847	85.16	155	5.19378e-27
GMI_ES02_c24531_547	Locus_12348_Transcript_1/1_Confidence_1.000_Length_253	98.55	69	1.03153e-29
GMI_ES02_c247_241	Locus_2076_Transcript_1/1_Confidence_1.000_Length_867	99.51	203	3.11576e-107
GMI_ES02_c247_241	Locus_34_Transcript_1/1_Confidence_1.000_Length_933	91.49	141	5.60862e-44
GMI_ES02_c24797_167	Locus_6119_Transcript_6/6_Confidence_0.533_Length_1723	99.01	203	1.85161e-102
GMI_ES02_c24797_167	Locus_6119_Transcript_4/6_Confidence_0.533_Length_1723	99.01	203	1.85161e-102
GMI_ES02_c24797_167	Locus_6119_Transcript_3/6_Confidence_0.533_Length_1670	99.01	203	1.85161e-102
GMI_ES02_c25049_330	Locus_12426_Transcript_3/3_Confidence_0.667_Length_1680	98.52	203	5.07623e-104
GMI_ES02_c25049_330	Locus_12426_Transcript_2/3_Confidence_0.667_Length_1680	98.52	203	5.07623e-104
GMI_ES02_c25049_330	Locus_12426_Transcript_1/3_Confidence_0.667_Length_1680	98.52	203	5.07623e-104
GMI_ES02_c25176_253	Locus_1672_Transcript_4/4_Confidence_0.667_Length_1641	98.03	203	6.53909e-93
GMI_ES02_c25176_253	Locus_1672_Transcript_2/4_Confidence_0.667_Length_1641	98.03	203	6.53909e-93
GMI_ES02_c25176_253	Locus_1672_Transcript_1/4_Confidence_0.667_Length_1641	98.03	203	6.53909e-93
GMI_ES02_c25254_139	Locus_13819_Transcript_1/1_Confidence_1.000_Length_699	92.16	204	1.88769e-76
GMI_ES02_c25254_139	Locus_22715_Transcript_1/1_Confidence_1.000_Length_272	87.18	117	1.98668e-22
GMI_ES02_c2554_426	Locus_4151_Transcript_1/2_Confidence_1.000_Length_1332	99.50	201	4.86475e-106
GMI_ES02_c2554_426	Locus_4151_Transcript_2/2_Confidence_1.000_Length_1332	94.03	201	8.7897e-80
GMI_ES02_c2554_426	Locus_24149_Transcript_1/1_Confidence_1.000_Length_667	92.54	201	1.27336e-72
GMI_ES02_c26223_268	Locus_4107_Transcript_5/6_Confidence_0.667_Length_4715	96.06	203	3.88599e-88
GMI_ES02_c26223_268	Locus_4107_Transcript_6/6_Confidence_0.667_Length_4335	100.00	83	2.13474e-40
GMI_ES02_c26223_268	Locus_4107_Transcript_4/6_Confidence_0.667_Length_4335	100.00	83	2.13474e-40
GMI_ES02_c26303_356	Locus_15430_Transcript_1/3_Confidence_0.556_Length_1035	99.01	203	1.85161e-102
GMI_ES02_c26303_356	Locus_15430_Transcript_2/3_Confidence_0.778_Length_1035	98.03	203	1.10036e-97
GMI_ES02_c26303_356	Locus_15430_Transcript_3/3_Confidence_0.778_Length_1035	97.54	203	2.68241e-95
GMI_ES02_c2666_124	Locus_18_Transcript_10/10_Confidence_0.375_Length_1832	97.78	90	5.55647e-40
GMI_ES02_c2666_124	Locus_18_Transcript_9/10_Confidence_0.375_Length_1898	97.78	90	5.55647e-40
GMI_ES02_c2666_124	Locus_18_Transcript_8/10_Confidence_0.375_Length_1832	97.78	90	5.55647e-40
GMI_ES02_c2683_281	Locus_23983_Transcript_1/1_Confidence_1.000_Length_200	100.00	101	3.8715e-51
GMI_ES02_c2684_842	Locus_2301_Transcript_1/1_Confidence_1.000_Length_861	90.06	181	1.64872e-56
GMI_ES02_c27723_426	Locus_6935_Transcript_3/3_Confidence_0.667_Length_2367	97.54	203	3.88599e-88
GMI_ES02_c27723_426	Locus_6935_Transcript_1/3_Confidence_0.667_Length_2387	97.54	203	3.88599e-88
GMI_ES02_c27723_426	Locus_6935_Transcript_2/3_Confidence_0.667_Length_2376	91.04	212	1.77692e-62
GMI_ES02_c27762_671	Locus_2741_Transcript_7/7_Confidence_0.529_Length_1332	99.51	203	3.11576e-107
GMI_ES02_c27762_671	Locus_2741_Transcript_5/7_Confidence_0.529_Length_1308	99.51	203	3.11576e-107
GMI_ES02_c27762_671	Locus_2741_Transcript_4/7_Confidence_0.529_Length_1332	99.51	203	3.11576e-107
GMI_ES02_c27791_303	Locus_3482_Transcript_1/2_Confidence_1.000_Length_986	98.52	203	1.10036e-97
GMI_ES02_c27791_303	Locus_3482_Transcript_2/2_Confidence_1.000_Length_1046	91.46	199	2.77436e-61
GMI_ES02_c27791_303	Locus_10012_Transcript_1/1_Confidence_1.000_Length_895	89.57	163	2.13474e-40
GMI_ES02_c27987_244	Locus_24272_Transcript_1/1_Confidence_1.000_Length_766	95.08	122	1.26421e-43
GMI_ES02_c27987_244	Locus_11096_Transcript_5/6_Confidence_0.667_Length_1628	95.08	122	1.21776e-40
GMI_ES02_c27987_244	Locus_6151_Transcript_1/1_Confidence_1.000_Length_444	94.26	122	2.9686e-38
GMI_ES02_c28039_283	Locus_17214_Transcript_1/1_Confidence_1.000_Length_541	100.00	66	2.97893e-30
GMI_ES02_c28150_198	Locus_2344_Transcript_4/4_Confidence_0.625_Length_1659	99.51	203	3.11576e-107
GMI_ES02_c28150_198	Locus_2344_Transcript_2/4_Confidence_0.625_Length_1519	99.51	203	3.11576e-107
GMI_ES02_c28150_198	Locus_2344_Transcript_1/4_Confidence_0.625_Length_1659	99.51	203	3.11576e-107
GMI_ES02_c28204_255	Locus_12320_Transcript_2/2_Confidence_1.000_Length_1633	96.06	203	9.47314e-86
GMI_ES02_c28204_255	Locus_12320_Transcript_1/2_Confidence_1.000_Length_1633	96.06	203	9.47314e-86
GMI_ES02_c28204_255	Locus_10216_Transcript_1/1_Confidence_1.000_Length_757	92.26	155	2.47961e-52
GMI_ES02_c28212_506	Locus_20629_Transcript_1/1_Confidence_1.000_Length_369	98.35	121	3.7163e-56
GMI_ES02_c28212_506	Locus_1678_Transcript_1/2_Confidence_1.000_Length_708	92.17	115	7.23676e-36
GMI_ES02_c28212_506	Locus_1678_Transcript_2/2_Confidence_1.000_Length_1001	90.43	115	4.3006e-31
GMI_ES02_c28257_85	Locus_14158_Transcript_7/7_Confidence_0.625_Length_1304	95.34	193	5.89246e-70
GMI_ES02_c28257_85	Locus_14158_Transcript_6/7_Confidence_0.375_Length_1335	95.34	193	5.89246e-70
GMI_ES02_c28257_85	Locus_14158_Transcript_5/7_Confidence_0.562_Length_1307	95.34	193	5.89246e-70
GMI_ES02_c28345_75	Locus_8828_Transcript_2/2_Confidence_1.000_Length_814	95.76	118	2.41371e-49
GMI_ES02_c28345_75	Locus_8828_Transcript_1/2_Confidence_1.000_Length_856	93.91	115	1.13621e-42
GMI_ES02_c28616_430	Locus_4331_Transcript_2/2_Confidence_1.000_Length_852	98.98	98	1.38889e-44
GMI_ES02_c28616_430	Locus_4331_Transcript_1/2_Confidence_1.000_Length_852	98.98	98	1.38889e-44
GMI_ES02_c28832_308	Locus_15122_Transcript_1/1_Confidence_1.000_Length_513	97.44	195	3.54266e-91
GMI_ES02_c28832_308	Locus_17832_Transcript_1/2_Confidence_1.000_Length_510	91.58	190	9.66512e-59
GMI_ES02_c28832_308	Locus_17832_Transcript_2/2_Confidence_1.000_Length_482	89.44	161	1.00419e-43
GMI_ES02_c2923_535	Locus_25397_Transcript_1/1_Confidence_1.000_Length_367	100.00	89	5.60862e-44
GMI_ES02_c2923_535	Locus_25710_Transcript_1/1_Confidence_1.000_Length_241	97.75	89	3.33304e-39
GMI_ES02_c2959_310	Locus_7098_Transcript_2/4_Confidence_0.571_Length_799	99.51	203	3.11576e-107
GMI_ES02_c2959_310	Locus_7098_Transcript_4/4_Confidence_0.429_Length_846	98.52	203	1.85161e-102
GMI_ES02_c2959_310	Locus_7098_Transcript_3/4_Confidence_0.429_Length_851	98.52	203	1.85161e-102
GMI_ES02_c2988_293	Locus_56_Transcript_6/7_Confidence_0.167_Length_760	99.51	203	3.11576e-107
GMI_ES02_c2988_293	Locus_56_Transcript_1/7_Confidence_0.556_Length_1641	99.51	203	3.11576e-107
GMI_ES02_c2988_293	Locus_3399_Transcript_1/1_Confidence_1.000_Length_358	87.50	208	3.8715e-51
GMI_ES02_c30507_181	Locus_713_Transcript_5/7_Confidence_0.375_Length_967	98.52	203	5.07623e-104
GMI_ES02_c30507_181	Locus_713_Transcript_7/7_Confidence_0.500_Length_1302	97.54	203	3.1271e-99
GMI_ES02_c30507_181	Locus_713_Transcript_6/7_Confidence_0.500_Length_1302	97.54	203	3.1271e-99
GMI_ES02_c3123_117	Locus_11225_Transcript_1/1_Confidence_1.000_Length_1295	94.35	124	1.17301e-37
GMI_ES02_c3123_117	Locus_668_Transcript_2/2_Confidence_1.000_Length_1234	92.74	124	6.97083e-33
GMI_ES02_c3123_117	Locus_668_Transcript_1/2_Confidence_1.000_Length_1294	92.74	124	6.97083e-33
GMI_ES02_c31937_212	Locus_3159_Transcript_2/2_Confidence_1.000_Length_641	95.71	163	1.18149e-66
GMI_ES02_c31937_212	Locus_3159_Transcript_1/2_Confidence_1.000_Length_641	95.71	163	1.18149e-66
GMI_ES02_c3206_293	Locus_5738_Transcript_7/7_Confidence_0.600_Length_1868	99.51	203	3.11576e-107
GMI_ES02_c3206_293	Locus_5738_Transcript_6/7_Confidence_0.600_Length_1868	99.51	203	3.11576e-107
GMI_ES02_c3206_293	Locus_5738_Transcript_5/7_Confidence_0.550_Length_1865	99.51	203	3.11576e-107
GMI_ES02_c3243_375	Locus_10522_Transcript_2/3_Confidence_0.667_Length_727	99.51	203	3.11576e-107
GMI_ES02_c3243_375	Locus_10522_Transcript_3/3_Confidence_0.667_Length_769	91.16	215	1.32194e-75
GMI_ES02_c3243_375	Locus_10522_Transcript_1/3_Confidence_0.667_Length_769	91.16	215	1.32194e-75
GMI_ES02_c3374_73	Locus_8883_Transcript_5/5_Confidence_0.692_Length_1787	97.14	175	8.45615e-75
GMI_ES02_c3374_73	Locus_8883_Transcript_4/5_Confidence_0.692_Length_1787	97.14	175	8.45615e-75
GMI_ES02_c3374_73	Locus_8883_Transcript_3/5_Confidence_0.692_Length_1816	97.14	175	8.45615e-75
GMI_ES02_c34690_199	Locus_965_Transcript_1/4_Confidence_0.625_Length_1821	94.09	203	1.42472e-81
GMI_ES02_c34690_199	Locus_965_Transcript_4/4_Confidence_0.625_Length_1806	86.83	205	8.75693e-43
GMI_ES02_c34690_199	Locus_965_Transcript_3/4_Confidence_0.625_Length_1826	86.83	205	8.75693e-43
GMI_ES02_c34691_236	Locus_4790_Transcript_5/5_Confidence_0.636_Length_2028	98.68	151	9.38955e-72
GMI_ES02_c34691_236	Locus_4790_Transcript_2/5_Confidence_0.636_Length_2028	98.68	151	9.38955e-72
GMI_ES02_c34691_236	Locus_4790_Transcript_1/5_Confidence_0.636_Length_2049	98.68	151	9.38955e-72
GMI_ES02_c34703_249	Locus_2579_Transcript_1/1_Confidence_1.000_Length_589	90.91	209	2.8802e-64
GMI_ES02_c3481_384	Locus_1320_Transcript_4/4_Confidence_0.625_Length_556	99.51	203	3.11576e-107
GMI_ES02_c3481_384	Locus_1320_Transcript_2/4_Confidence_0.625_Length_556	98.52	203	1.85161e-102
GMI_ES02_c3481_384	Locus_1320_Transcript_1/4_Confidence_0.625_Length_556	98.03	203	4.51379e-100
GMI_ES02_c35002_504	Locus_23946_Transcript_1/1_Confidence_1.000_Length_436	98.00	150	1.91508e-68
GMI_ES02_c35031_175	Locus_767_Transcript_5/8_Confidence_0.455_Length_1246	99.51	203	3.11576e-107
GMI_ES02_c35031_175	Locus_767_Transcript_8/8_Confidence_0.545_Length_1191	90.29	206	6.51471e-56
GMI_ES02_c35031_175	Locus_767_Transcript_7/8_Confidence_0.500_Length_1191	90.29	206	6.51471e-56
GMI_ES02_c35205_415	Locus_5082_Transcript_1/1_Confidence_1.000_Length_1198	99.49	195	1.77197e-102
GMI_ES02_c35205_415	Locus_8531_Transcript_1/1_Confidence_1.000_Length_612	97.60	167	1.31334e-78
GMI_ES02_c35205_415	Locus_26723_Transcript_1/1_Confidence_1.000_Length_242	98.11	106	5.57215e-47
GMI_ES02_c3531_401	Locus_14005_Transcript_1/1_Confidence_1.000_Length_788	99.46	184	6.78855e-96
GMI_ES02_c3540_469	Locus_12143_Transcript_2/3_Confidence_0.667_Length_844	96.72	122	5.58917e-52
GMI_ES02_c3540_469	Locus_13907_Transcript_1/1_Confidence_1.000_Length_605	89.08	119	2.55572e-26
GMI_ES02_c3577_672	Locus_8360_Transcript_1/1_Confidence_1.000_Length_634	99.51	203	3.11576e-107
GMI_ES02_c3577_672	Locus_11901_Transcript_1/1_Confidence_1.000_Length_454	94.92	197	8.7897e-80
GMI_ES02_c35837_69	Locus_1328_Transcript_1/1_Confidence_1.000_Length_924	98.21	168	2.87561e-79
GMI_ES02_c35837_69	Locus_11085_Transcript_1/1_Confidence_1.000_Length_1003	92.26	168	3.45467e-57
GMI_ES02_c36026_284	Locus_13817_Transcript_4/5_Confidence_0.667_Length_1966	100.00	73	1.98073e-34
GMI_ES02_c36026_284	Locus_13817_Transcript_5/5_Confidence_0.667_Length_1966	98.63	73	4.82855e-32
GMI_ES02_c36026_284	Locus_13817_Transcript_3/5_Confidence_0.667_Length_1928	98.63	73	4.82855e-32
GMI_ES02_c36828_363	Locus_4188_Transcript_1/1_Confidence_1.000_Length_1309	94.83	58	2.56461e-18
GMI_ES02_c36828_363	Locus_13297_Transcript_1/1_Confidence_1.000_Length_870	96.08	51	1.58222e-16
GMI_ES02_c36828_363	Locus_16655_Transcript_1/1_Confidence_1.000_Length_1223	93.10	58	6.25192e-16
GMI_ES02_c37387_234	Locus_1792_Transcript_5/5_Confidence_0.545_Length_1265	99.51	203	3.11576e-107
GMI_ES02_c37387_234	Locus_1792_Transcript_3/5_Confidence_0.545_Length_1265	99.51	203	3.11576e-107
GMI_ES02_c37387_234	Locus_1792_Transcript_1/5_Confidence_0.545_Length_1087	99.51	203	3.11576e-107
GMI_ES02_c37525_294	Locus_7849_Transcript_1/1_Confidence_1.000_Length_1012	99.51	203	3.11576e-107
GMI_ES02_c37525_294	Locus_3861_Transcript_4/4_Confidence_0.786_Length_1005	96.98	199	6.53909e-93
GMI_ES02_c37525_294	Locus_3861_Transcript_2/4_Confidence_0.786_Length_1005	96.98	199	6.53909e-93
GMI_ES02_c37740_106	Locus_1281_Transcript_4/4_Confidence_0.750_Length_740	94.30	193	7.09487e-79
GMI_ES02_c37740_106	Locus_1281_Transcript_3/4_Confidence_0.667_Length_763	94.30	193	7.09487e-79
GMI_ES02_c37740_106	Locus_1281_Transcript_2/4_Confidence_0.667_Length_740	94.30	193	7.09487e-79
GMI_ES02_c3789_696	Locus_2068_Transcript_2/3_Confidence_0.333_Length_1467	99.51	203	3.11576e-107
GMI_ES02_c3789_696	Locus_2068_Transcript_3/3_Confidence_0.667_Length_1515	99.01	203	7.59551e-105
GMI_ES02_c3789_696	Locus_2068_Transcript_1/3_Confidence_0.667_Length_1515	99.01	203	7.59551e-105
GMI_ES02_c38081_363	Locus_5065_Transcript_2/2_Confidence_1.000_Length_495	99.51	203	3.11576e-107
GMI_ES02_c38081_363	Locus_5065_Transcript_1/2_Confidence_1.000_Length_495	97.04	203	2.68241e-95
GMI_ES02_c38081_363	Locus_8272_Transcript_1/1_Confidence_1.000_Length_578	90.36	197	1.09625e-60
GMI_ES02_c38199_367	Locus_5300_Transcript_3/3_Confidence_0.667_Length_1748	99.01	203	7.59551e-105
GMI_ES02_c38199_367	Locus_5300_Transcript_1/3_Confidence_0.667_Length_1748	99.01	203	7.59551e-105
GMI_ES02_c38199_367	Locus_5300_Transcript_2/3_Confidence_0.667_Length_1810	97.54	203	1.10036e-97
GMI_ES02_c38800_418	Locus_657_Transcript_5/5_Confidence_0.636_Length_1644	99.01	203	1.85161e-102
GMI_ES02_c38800_418	Locus_657_Transcript_3/5_Confidence_0.636_Length_1487	99.01	203	1.85161e-102
GMI_ES02_c38800_418	Locus_657_Transcript_2/5_Confidence_0.636_Length_1644	99.01	203	1.85161e-102
GMI_ES02_c3882_521	Locus_20593_Transcript_1/1_Confidence_1.000_Length_913	99.51	203	3.11576e-107
GMI_ES02_c38960_346	Locus_5747_Transcript_4/4_Confidence_0.625_Length_842	98.97	194	1.78357e-99
GMI_ES02_c38960_346	Locus_5747_Transcript_3/4_Confidence_0.375_Length_537	98.97	194	1.78357e-99
GMI_ES02_c38960_346	Locus_5747_Transcript_1/4_Confidence_0.625_Length_827	98.97	194	1.78357e-99
GMI_ES02_c39525_130	Locus_12056_Transcript_1/1_Confidence_1.000_Length_406	99.41	169	6.06733e-87
GMI_ES02_c39525_130	Locus_3426_Transcript_6/6_Confidence_0.500_Length_2040	90.76	119	1.22199e-32
GMI_ES02_c39525_130	Locus_3426_Transcript_5/6_Confidence_0.500_Length_2040	90.76	119	1.22199e-32
GMI_ES02_c39902_291	Locus_15754_Transcript_1/1_Confidence_1.000_Length_579	99.44	180	1.65489e-93
GMI_ES02_c39902_291	Locus_9844_Transcript_2/2_Confidence_1.000_Length_448	97.84	139	2.8802e-64
GMI_ES02_c39902_291	Locus_9844_Transcript_1/2_Confidence_1.000_Length_442	97.84	139	2.8802e-64
GMI_ES02_c4066_165	Locus_1040_Transcript_1/7_Confidence_0.556_Length_1458	98.36	122	9.4051e-57
GMI_ES02_c4066_165	Locus_1040_Transcript_5/7_Confidence_0.611_Length_1405	98.32	119	5.8024e-55
GMI_ES02_c4066_165	Locus_1040_Transcript_7/7_Confidence_0.556_Length_1399	97.48	119	1.41449e-52
GMI_ES02_c4072_101	Locus_5594_Transcript_2/4_Confidence_0.625_Length_1225	94.51	182	1.96465e-79
GMI_ES02_c4072_101	Locus_5594_Transcript_4/4_Confidence_0.625_Length_1225	93.79	177	3.46505e-75
GMI_ES02_c4072_101	Locus_5594_Transcript_3/4_Confidence_0.625_Length_1225	93.79	177	3.46505e-75
GMI_ES02_c4114_760	Locus_11133_Transcript_3/3_Confidence_0.500_Length_505	99.51	203	3.11576e-107
GMI_ES02_c4114_760	Locus_11133_Transcript_1/3_Confidence_0.667_Length_615	98.52	203	1.85161e-102
GMI_ES02_c4114_760	Locus_11133_Transcript_2/3_Confidence_0.500_Length_618	92.78	194	7.85588e-71
GMI_ES02_c4132_326	Locus_5215_Transcript_3/3_Confidence_0.600_Length_1558	99.51	203	3.11576e-107
GMI_ES02_c4132_326	Locus_5215_Transcript_1/3_Confidence_0.600_Length_1544	99.51	203	3.11576e-107
GMI_ES02_c4132_326	Locus_5215_Transcript_2/3_Confidence_0.600_Length_1690	97.00	200	1.65489e-93
GMI_ES02_c4144_303	Locus_5762_Transcript_5/5_Confidence_0.583_Length_1230	99.51	203	3.11576e-107
GMI_ES02_c4144_303	Locus_5762_Transcript_1/5_Confidence_0.500_Length_1112	99.51	203	3.11576e-107
GMI_ES02_c4144_303	Locus_11773_Transcript_2/2_Confidence_1.000_Length_483	94.95	198	9.12502e-83
GMI_ES02_c4268_604	Locus_924_Transcript_5/5_Confidence_0.667_Length_2222	99.01	203	7.59551e-105
GMI_ES02_c4268_604	Locus_924_Transcript_4/5_Confidence_0.667_Length_2222	99.01	203	7.59551e-105
GMI_ES02_c4268_604	Locus_924_Transcript_3/5_Confidence_0.667_Length_2222	99.01	203	7.59551e-105
GMI_ES02_c4277_710	Locus_7271_Transcript_7/7_Confidence_0.389_Length_1140	98.41	189	4.18814e-94
GMI_ES02_c4277_710	Locus_7271_Transcript_5/7_Confidence_0.611_Length_1844	98.41	189	4.18814e-94
GMI_ES02_c4277_710	Locus_7271_Transcript_4/7_Confidence_0.611_Length_1735	98.41	189	4.18814e-94
GMI_ES02_c4352_145	Locus_11048_Transcript_1/1_Confidence_1.000_Length_566	92.62	122	4.81181e-40
GMI_ES02_c4494_659	Locus_2482_Transcript_5/5_Confidence_0.636_Length_1421	99.01	203	7.59551e-105
GMI_ES02_c4494_659	Locus_2482_Transcript_4/5_Confidence_0.636_Length_1421	99.01	203	7.59551e-105
GMI_ES02_c4494_659	Locus_2482_Transcript_3/5_Confidence_0.455_Length_1421	99.01	203	7.59551e-105
GMI_ES02_c4496_157	Locus_8563_Transcript_1/1_Confidence_1.000_Length_606	99.18	122	3.85808e-59
GMI_ES02_c4509_295	Locus_2943_Transcript_6/10_Confidence_0.481_Length_2254	98.36	122	9.4051e-57
GMI_ES02_c4509_295	Locus_2943_Transcript_10/10_Confidence_0.481_Length_2302	97.54	122	2.29274e-54
GMI_ES02_c4509_295	Locus_2943_Transcript_9/10_Confidence_0.259_Length_997	97.54	122	2.29274e-54
GMI_ES02_c4523_427	Locus_4274_Transcript_6/6_Confidence_0.467_Length_1097	97.52	202	2.51134e-103
GMI_ES02_c4523_427	Locus_4274_Transcript_5/6_Confidence_0.467_Length_1260	97.52	202	2.51134e-103
GMI_ES02_c4523_427	Locus_4274_Transcript_4/6_Confidence_0.400_Length_762	97.52	202	2.51134e-103
GMI_ES02_c4634_63	Locus_13771_Transcript_4/4_Confidence_0.750_Length_804	94.37	142	3.21386e-58
GMI_ES02_c4634_63	Locus_13771_Transcript_3/4_Confidence_0.750_Length_798	94.37	142	3.21386e-58
GMI_ES02_c4634_63	Locus_13771_Transcript_2/4_Confidence_0.500_Length_804	94.37	142	3.21386e-58
GMI_ES02_c4655_137	Locus_2408_Transcript_3/4_Confidence_0.444_Length_819	99.51	203	3.11576e-107
GMI_ES02_c4655_137	Locus_2408_Transcript_4/4_Confidence_0.444_Length_864	93.69	111	5.20399e-38
GMI_ES02_c4655_137	Locus_2408_Transcript_2/4_Confidence_0.556_Length_907	93.69	111	5.20399e-38
GMI_ES02_c4756_515	Locus_1076_Transcript_4/4_Confidence_0.647_Length_1766	99.47	187	1.10036e-97
GMI_ES02_c4756_515	Locus_1076_Transcript_1/4_Confidence_0.706_Length_1766	99.47	187	1.10036e-97
GMI_ES02_c4756_515	Locus_1076_Transcript_2/4_Confidence_0.647_Length_1810	95.31	128	9.43782e-49
GMI_ES02_c4822_169	Locus_7696_Transcript_5/5_Confidence_0.636_Length_1353	99.51	203	3.11576e-107
GMI_ES02_c4822_169	Locus_7696_Transcript_3/5_Confidence_0.636_Length_1313	99.51	203	3.11576e-107
GMI_ES02_c4822_169	Locus_7696_Transcript_1/5_Confidence_0.636_Length_1353	99.51	203	3.11576e-107
GMI_ES02_c4865_190	Locus_4625_Transcript_3/4_Confidence_0.625_Length_708	98.52	203	4.51379e-100
GMI_ES02_c4865_190	Locus_4625_Transcript_4/4_Confidence_0.625_Length_708	96.55	203	1.59408e-90
GMI_ES02_c4865_190	Locus_4625_Transcript_2/4_Confidence_0.500_Length_799	96.55	203	1.59408e-90
GMI_ES02_c4957_300	Locus_1674_Transcript_2/3_Confidence_0.667_Length_1175	98.52	203	1.14233e-100
GMI_ES02_c4957_300	Locus_1674_Transcript_3/3_Confidence_0.667_Length_1192	94.58	203	1.42472e-81
GMI_ES02_c4957_300	Locus_1674_Transcript_1/3_Confidence_0.667_Length_1192	94.58	203	1.42472e-81
GMI_ES02_c501_285	Locus_12233_Transcript_4/4_Confidence_0.429_Length_1520	99.18	122	3.85808e-59
GMI_ES02_c501_285	Locus_12233_Transcript_2/4_Confidence_0.429_Length_1113	99.18	122	3.85808e-59
GMI_ES02_c501_285	Locus_12233_Transcript_3/4_Confidence_0.571_Length_1496	95.90	122	1.36251e-49
GMI_ES02_c5096_194	Locus_1439_Transcript_3/5_Confidence_0.692_Length_1637	99.51	203	3.11576e-107
GMI_ES02_c5096_194	Locus_1439_Transcript_5/5_Confidence_0.692_Length_1637	98.52	203	1.85161e-102
GMI_ES02_c5096_194	Locus_1439_Transcript_4/5_Confidence_0.692_Length_1637	98.52	203	1.85161e-102
GMI_ES02_c5098_397	Locus_17118_Transcript_1/2_Confidence_1.000_Length_879	99.01	203	1.85161e-102
GMI_ES02_c5098_397	Locus_17118_Transcript_2/2_Confidence_1.000_Length_943	95.57	203	9.47314e-86
GMI_ES02_c6507_520	Locus_1902_Transcript_1/6_Confidence_0.667_Length_1287	93.10	203	2.06398e-74
GMI_ES02_c6507_520	Locus_1902_Transcript_6/6_Confidence_0.667_Length_1284	89.66	203	1.64872e-56
GMI_ES02_c6507_520	Locus_1902_Transcript_5/6_Confidence_0.400_Length_1278	89.66	203	1.64872e-56
GMI_ES02_c6512_697	Locus_3734_Transcript_2/5_Confidence_0.583_Length_989	99.51	203	3.11576e-107
GMI_ES02_c6512_697	Locus_3734_Transcript_5/5_Confidence_0.500_Length_728	99.01	203	7.59551e-105
GMI_ES02_c6512_697	Locus_3734_Transcript_4/5_Confidence_0.500_Length_728	99.01	203	7.59551e-105
GMI_ES02_c6639_153	Locus_6698_Transcript_5/5_Confidence_0.636_Length_1342	98.35	121	9.05948e-54
GMI_ES02_c6639_153	Locus_6698_Transcript_3/5_Confidence_0.636_Length_1342	98.35	121	9.05948e-54
GMI_ES02_c6639_153	Locus_6698_Transcript_2/5_Confidence_0.636_Length_1240	98.35	121	9.05948e-54
GMI_ES02_c6784_277	Locus_5927_Transcript_1/1_Confidence_1.000_Length_969	99.01	203	7.59551e-105
GMI_ES02_c6784_277	Locus_7430_Transcript_2/2_Confidence_1.000_Length_967	94.90	196	1.42472e-81
GMI_ES02_c6784_277	Locus_7430_Transcript_1/2_Confidence_1.000_Length_944	94.90	196	1.42472e-81
GMI_ES02_c6870_238	Locus_19194_Transcript_1/1_Confidence_1.000_Length_474	95.90	122	1.36251e-49
GMI_ES02_c6870_238	Locus_20168_Transcript_1/1_Confidence_1.000_Length_438	100.00	59	2.55572e-26
GMI_ES02_c6870_238	Locus_13653_Transcript_1/1_Confidence_1.000_Length_438	100.00	59	2.55572e-26
GMI_ES02_c7106_214	Locus_6441_Transcript_5/6_Confidence_0.611_Length_1582	97.54	122	5.58917e-52
GMI_ES02_c7106_214	Locus_6441_Transcript_6/6_Confidence_0.611_Length_1089	97.39	115	8.40589e-48
GMI_ES02_c7106_214	Locus_6441_Transcript_4/6_Confidence_0.444_Length_485	97.39	115	8.40589e-48
GMI_ES02_c7168_212	Locus_2509_Transcript_1/2_Confidence_1.000_Length_525	99.01	203	1.85161e-102
GMI_ES02_c7168_212	Locus_2509_Transcript_2/2_Confidence_1.000_Length_525	98.52	203	4.51379e-100
GMI_ES02_c7168_212	Locus_2681_Transcript_1/1_Confidence_1.000_Length_496	88.67	203	3.8715e-51
GMI_ES02_c737_802	Locus_2855_Transcript_3/4_Confidence_0.667_Length_1936	99.01	203	1.85161e-102
GMI_ES02_c737_802	Locus_2855_Transcript_4/4_Confidence_0.667_Length_1936	97.54	203	2.68241e-95
GMI_ES02_c737_802	Locus_2855_Transcript_2/4_Confidence_0.667_Length_1930	97.54	203	2.68241e-95
GMI_ES02_c7461_275	Locus_2796_Transcript_2/2_Confidence_1.000_Length_624	97.33	75	7.53898e-31
GMI_ES02_c7461_275	Locus_2796_Transcript_1/2_Confidence_1.000_Length_624	97.33	75	7.53898e-31
GMI_ES02_c7694_423	Locus_7355_Transcript_2/2_Confidence_1.000_Length_632	99.01	203	7.59551e-105
GMI_ES02_c7694_423	Locus_7355_Transcript_1/2_Confidence_1.000_Length_647	99.01	203	7.59551e-105
GMI_ES02_c7694_423	Locus_4720_Transcript_1/1_Confidence_1.000_Length_589	84.85	198	5.01276e-35
GMI_ES02_c7768_318	Locus_10251_Transcript_1/1_Confidence_1.000_Length_361	99.18	122	3.85808e-59
GMI_ES02_c7768_318	Locus_2852_Transcript_10/10_Confidence_0.679_Length_2255	98.36	122	9.4051e-57
GMI_ES02_c7768_318	Locus_2852_Transcript_9/10_Confidence_0.643_Length_2255	98.36	122	9.4051e-57
GMI_ES02_c7963_466	Locus_1064_Transcript_3/5_Confidence_0.636_Length_1798	98.03	203	1.10036e-97
GMI_ES02_c7963_466	Locus_1064_Transcript_4/5_Confidence_0.636_Length_1751	96.06	203	3.88599e-88
GMI_ES02_c7963_466	Locus_1064_Transcript_5/5_Confidence_0.636_Length_1798	95.07	203	2.30933e-83
GMI_ES02_c8186_443	Locus_3509_Transcript_1/1_Confidence_1.000_Length_868	99.51	203	3.11576e-107
GMI_ES02_c8186_443	Locus_1998_Transcript_1/1_Confidence_1.000_Length_625	95.07	203	9.47314e-86
GMI_ES02_c8186_443	Locus_9004_Transcript_1/2_Confidence_1.000_Length_549	91.58	202	1.91508e-68
GMI_ES02_c8272_569	Locus_12347_Transcript_4/4_Confidence_0.700_Length_926	92.04	201	3.10415e-70
GMI_ES02_c8272_569	Locus_12347_Transcript_2/4_Confidence_0.700_Length_927	92.04	201	3.10415e-70
GMI_ES02_c8272_569	Locus_12347_Transcript_1/4_Confidence_0.700_Length_914	92.04	201	3.10415e-70
GMI_ES02_c8277_506	Locus_1206_Transcript_7/7_Confidence_0.625_Length_1518	99.51	203	3.11576e-107
GMI_ES02_c8277_506	Locus_1206_Transcript_6/7_Confidence_0.625_Length_1518	99.51	203	3.11576e-107
GMI_ES02_c8277_506	Locus_1206_Transcript_4/7_Confidence_0.625_Length_1518	99.51	203	3.11576e-107
GMI_ES02_c8676_360	Locus_2936_Transcript_1/1_Confidence_1.000_Length_2690	99.18	122	3.85808e-59
GMI_ES02_c8676_360	Locus_4326_Transcript_4/6_Confidence_0.556_Length_1274	96.72	122	5.58917e-52
GMI_ES02_c8676_360	Locus_4326_Transcript_6/6_Confidence_0.500_Length_1788	94.26	122	8.097e-45
GMI_ES02_c8845_199	Locus_2948_Transcript_2/2_Confidence_1.000_Length_467	99.51	203	3.11576e-107
GMI_ES02_c8845_199	Locus_2948_Transcript_1/2_Confidence_1.000_Length_468	98.04	204	2.78474e-98
GMI_ES02_c8865_394	Locus_9067_Transcript_3/3_Confidence_0.667_Length_1315	98.48	198	1.78357e-99
GMI_ES02_c8865_394	Locus_9067_Transcript_1/3_Confidence_0.667_Length_1315	98.48	198	1.78357e-99
GMI_ES02_c8865_394	Locus_9067_Transcript_2/3_Confidence_0.667_Length_1215	100.00	83	2.13474e-40
GMI_ES02_c900_63	Locus_5457_Transcript_1/3_Confidence_0.714_Length_906	98.74	159	1.09199e-78
GMI_ES02_c900_63	Locus_5457_Transcript_3/3_Confidence_0.714_Length_928	93.71	159	3.44674e-60
GMI_ES02_c900_63	Locus_5457_Transcript_2/3_Confidence_0.429_Length_325	93.71	159	3.44674e-60
GMI_ES02_c933_584	Locus_1562_Transcript_5/5_Confidence_0.333_Length_772	99.41	169	2.84797e-87
GMI_ES02_c933_584	Locus_1562_Transcript_1/5_Confidence_0.417_Length_557	99.41	169	2.84797e-87
GMI_ES02_c933_584	Locus_1562_Transcript_2/5_Confidence_0.417_Length_641	91.82	159	1.46647e-43
GMI_ES02_c939_180	Locus_7102_Transcript_1/1_Confidence_1.000_Length_763	99.51	203	3.11576e-107
GMI_ES02_c939_180	Locus_4268_Transcript_5/5_Confidence_0.500_Length_771	96.00	200	9.83453e-89
GMI_ES02_c939_180	Locus_4268_Transcript_3/5_Confidence_0.562_Length_771	96.00	200	9.83453e-89
GMI_ES02_c9621_183	Locus_4312_Transcript_4/4_Confidence_0.700_Length_1684	99.17	121	1.52447e-58
GMI_ES02_c9621_183	Locus_4312_Transcript_2/4_Confidence_0.700_Length_1687	99.17	121	1.52447e-58
GMI_ES02_c9621_183	Locus_4312_Transcript_1/4_Confidence_0.700_Length_1684	99.17	121	1.52447e-58
GMI_ES02_c975_340	Locus_11603_Transcript_1/1_Confidence_1.000_Length_605	99.51	203	3.11576e-107
GMI_ES02_lrc11740_155	Locus_9726_Transcript_4/4_Confidence_0.625_Length_1398	94.58	166	4.03675e-69
GMI_ES02_lrc11740_155	Locus_9726_Transcript_3/4_Confidence_0.625_Length_1398	94.58	166	4.03675e-69
GMI_ES02_lrc11740_155	Locus_9726_Transcript_1/4_Confidence_0.625_Length_894	94.58	166	4.03675e-69
GMI_ES02_lrc12182_165	Locus_12545_Transcript_1/1_Confidence_1.000_Length_247	100.00	96	1.51709e-48
GMI_ES02_lrc12182_165	Locus_20256_Transcript_1/1_Confidence_1.000_Length_250	95.96	99	1.561e-39
GMI_ES02_lrc13390_750	Locus_755_Transcript_11/11_Confidence_0.412_Length_2316	99.01	203	7.59551e-105
GMI_ES02_lrc13390_750	Locus_755_Transcript_10/11_Confidence_0.412_Length_2506	99.01	203	7.59551e-105
GMI_ES02_lrc13390_750	Locus_755_Transcript_8/11_Confidence_0.412_Length_2316	99.01	203	7.59551e-105
GMI_ES02_lrc13446_328	Locus_10558_Transcript_1/1_Confidence_1.000_Length_567	98.82	85	4.63499e-37
GMI_ES02_lrc15592_500	Locus_3217_Transcript_8/10_Confidence_0.286_Length_1156	99.01	203	1.85161e-102
GMI_ES02_lrc15592_500	Locus_3217_Transcript_10/10_Confidence_0.357_Length_1201	95.63	206	2.39743e-86
GMI_ES02_lrc15592_500	Locus_3217_Transcript_6/10_Confidence_0.357_Length_996	95.63	206	2.39743e-86
GMI_ES02_lrc15970_136	Locus_1638_Transcript_4/4_Confidence_0.667_Length_1201	95.07	203	4.55527e-94
GMI_ES02_lrc15970_136	Locus_1638_Transcript_3/4_Confidence_0.667_Length_1367	95.07	203	4.55527e-94
GMI_ES02_lrc15970_136	Locus_1638_Transcript_2/4_Confidence_0.667_Length_1201	95.07	203	4.55527e-94
GMI_ES02_lrc16363_123	Locus_2574_Transcript_4/4_Confidence_0.667_Length_1488	93.14	175	7.28912e-65
GMI_ES02_lrc16363_123	Locus_2574_Transcript_1/4_Confidence_0.667_Length_1488	93.14	175	7.28912e-65
GMI_ES02_lrc16363_123	Locus_2574_Transcript_3/4_Confidence_0.667_Length_1488	92.00	175	4.33171e-60
GMI_ES02_lrc16798_330	Locus_1285_Transcript_4/6_Confidence_0.647_Length_1410	99.18	122	3.85808e-59
GMI_ES02_lrc16798_330	Locus_1285_Transcript_6/6_Confidence_0.706_Length_1410	97.54	122	2.29274e-54
GMI_ES02_lrc16798_330	Locus_1285_Transcript_3/6_Confidence_0.647_Length_1410	97.54	122	2.29274e-54
GMI_ES02_lrc17781_234	Locus_24378_Transcript_1/1_Confidence_1.000_Length_495	99.45	181	8.19839e-95
GMI_ES02_lrc17781_234	Locus_17831_Transcript_1/2_Confidence_1.000_Length_631	94.35	177	1.41058e-69
GMI_ES02_lrc17781_234	Locus_17831_Transcript_2/2_Confidence_1.000_Length_631	93.79	177	3.57105e-67
GMI_ES02_lrc17899_315	Locus_7924_Transcript_1/1_Confidence_1.000_Length_409	95.60	159	2.8802e-64
GMI_ES02_lrc17902_247	Locus_12615_Transcript_1/1_Confidence_1.000_Length_1269	95.12	205	2.22447e-80
GMI_ES02_lrc19497_391	Locus_10998_Transcript_1/1_Confidence_1.000_Length_604	98.40	188	9.83453e-89
GMI_ES02_lrc19497_391	Locus_25016_Transcript_1/1_Confidence_1.000_Length_632	89.57	211	1.01717e-54
GMI_ES02_lrc20483_468	Locus_22262_Transcript_1/1_Confidence_1.000_Length_317	98.37	123	5.8024e-55
GMI_ES02_lrc20483_468	Locus_19542_Transcript_1/1_Confidence_1.000_Length_610	96.75	123	3.44819e-50
GMI_ES02_lrc20483_468	Locus_21421_Transcript_4/4_Confidence_0.700_Length_942	94.31	123	4.99537e-43
GMI_ES02_lrc23486_262	Locus_25662_Transcript_1/1_Confidence_1.000_Length_242	99.45	183	2.68241e-95
GMI_ES02_lrc23878_108	Locus_3649_Transcript_4/4_Confidence_0.667_Length_1208	98.25	114	5.58917e-52
GMI_ES02_lrc23878_108	Locus_3649_Transcript_2/4_Confidence_0.667_Length_1214	98.25	114	5.58917e-52
GMI_ES02_lrc23878_108	Locus_3649_Transcript_1/4_Confidence_0.667_Length_1208	98.25	114	5.58917e-52
GMI_ES02_lrc24391_392	Locus_21184_Transcript_1/1_Confidence_1.000_Length_276	97.31	186	3.40107e-85
GMI_ES02_lrc24391_392	Locus_10240_Transcript_1/1_Confidence_1.000_Length_462	94.62	186	2.92803e-73
GMI_ES02_lrc29303_322	Locus_3046_Transcript_1/1_Confidence_1.000_Length_1350	99.01	203	2.04522e-106
GMI_ES02_lrc29303_322	Locus_10976_Transcript_1/1_Confidence_1.000_Length_1240	94.42	197	7.09487e-79
GMI_ES02_lrc31307_298	Locus_24611_Transcript_3/3_Confidence_0.714_Length_1430	92.31	195	2.99008e-67
GMI_ES02_lrc31307_298	Locus_24611_Transcript_2/3_Confidence_0.714_Length_1430	92.31	195	2.99008e-67
GMI_ES02_lrc31307_298	Locus_24611_Transcript_1/3_Confidence_0.714_Length_1430	92.31	195	2.99008e-67
GMI_ES02_lrc34335_153	Locus_789_Transcript_9/9_Confidence_0.542_Length_1537	99.16	119	2.38021e-57
GMI_ES02_lrc34335_153	Locus_789_Transcript_8/9_Confidence_0.625_Length_2132	99.16	119	2.38021e-57
GMI_ES02_lrc34335_153	Locus_789_Transcript_7/9_Confidence_0.500_Length_1594	99.16	119	2.38021e-57
GMI_ES02_lrc37417_285	Locus_20723_Transcript_1/1_Confidence_1.000_Length_321	94.87	117	3.19943e-44
GMI_ES02_lrc37417_285	Locus_13731_Transcript_1/2_Confidence_1.000_Length_317	94.21	121	3.19943e-44
GMI_ES02_lrc37417_285	Locus_12804_Transcript_1/1_Confidence_1.000_Length_555	94.21	121	3.19943e-44
GMI_ES02_lrc37937_273	Locus_3100_Transcript_1/1_Confidence_1.000_Length_1915	97.54	203	2.68241e-95
GMI_ES02_lrc37937_273	Locus_1435_Transcript_4/4_Confidence_0.688_Length_1923	89.42	208	1.01717e-54
GMI_ES02_lrc37937_273	Locus_1435_Transcript_3/4_Confidence_0.688_Length_1923	89.42	208	1.01717e-54
GMI_ES02_lrc37952_106	Locus_8929_Transcript_2/5_Confidence_0.435_Length_1225	93.97	199	1.44531e-81
GMI_ES02_lrc37952_106	Locus_10839_Transcript_1/1_Confidence_1.000_Length_519	92.46	199	2.3331e-74
GMI_ES02_lrc37952_106	Locus_8929_Transcript_5/5_Confidence_0.435_Length_892	92.46	199	2.3331e-74
GMI_ES02_lrc39309_495	Locus_2078_Transcript_3/4_Confidence_0.316_Length_1177	99.51	203	3.11576e-107
GMI_ES02_lrc39309_495	Locus_5553_Transcript_2/2_Confidence_1.000_Length_537	90.81	185	2.47961e-52
GMI_ES02_lrc39309_495	Locus_5553_Transcript_1/2_Confidence_1.000_Length_895	90.81	185	2.47961e-52
GMI_ES02_lrc40459_101	Locus_171_Transcript_2/2_Confidence_1.000_Length_716	85.71	98	6.25192e-16
GMI_ES02_lrc40459_101	Locus_171_Transcript_1/2_Confidence_1.000_Length_723	85.71	98	6.25192e-16
GMI_ES15_c10003_444	Locus_18282_Transcript_1/1_Confidence_1.000_Length_1301	98.00	200	2.78474e-98
GMI_ES15_c10019_431	Locus_4477_Transcript_4/4_Confidence_0.625_Length_1534	99.51	203	3.11576e-107
GMI_ES15_c10019_431	Locus_4477_Transcript_3/4_Confidence_0.625_Length_1536	99.51	203	3.11576e-107
GMI_ES15_c10019_431	Locus_4477_Transcript_1/4_Confidence_0.625_Length_1534	99.51	203	3.11576e-107
GMI_ES15_c10090_418	Locus_11757_Transcript_1/1_Confidence_1.000_Length_825	87.24	196	1.36725e-41
GMI_ES15_c10103_419	Locus_9370_Transcript_7/7_Confidence_0.476_Length_1947	93.97	116	8.95613e-36
GMI_ES15_c10103_419	Locus_9370_Transcript_5/7_Confidence_0.476_Length_1992	93.97	116	8.95613e-36
GMI_ES15_c10103_419	Locus_9370_Transcript_4/7_Confidence_0.524_Length_1947	93.97	116	8.95613e-36
GMI_ES15_c1027_443	Locus_2558_Transcript_8/10_Confidence_0.577_Length_2514	99.18	122	3.85808e-59
GMI_ES15_c1027_443	Locus_2558_Transcript_10/10_Confidence_0.577_Length_2509	90.57	106	2.55572e-26
GMI_ES15_c1027_443	Locus_2558_Transcript_9/10_Confidence_0.538_Length_2509	90.57	106	2.55572e-26
GMI_ES15_c10272_341	Locus_10709_Transcript_1/1_Confidence_1.000_Length_1374	99.18	122	3.85808e-59
GMI_ES15_c10326_626	Locus_5432_Transcript_1/1_Confidence_1.000_Length_409	100.00	98	2.38849e-49
GMI_ES15_c10388_464	Locus_8278_Transcript_3/3_Confidence_0.667_Length_740	99.50	201	4.86475e-106
GMI_ES15_c10388_464	Locus_8278_Transcript_1/3_Confidence_0.500_Length_538	99.50	201	4.86475e-106
GMI_ES15_c10388_464	Locus_8278_Transcript_2/3_Confidence_0.667_Length_782	93.10	203	1.22657e-69
GMI_ES15_c10464_181	Locus_1619_Transcript_4/5_Confidence_0.429_Length_917	99.18	122	3.85808e-59
GMI_ES15_c10464_181	Locus_1619_Transcript_5/5_Confidence_0.571_Length_1013	97.54	122	2.29274e-54
GMI_ES15_c10464_181	Locus_1619_Transcript_3/5_Confidence_0.500_Length_1013	97.54	122	2.29274e-54
GMI_ES15_c10607_453	Locus_5608_Transcript_3/4_Confidence_0.556_Length_974	99.51	203	3.11576e-107
GMI_ES15_c10607_453	Locus_5608_Transcript_4/4_Confidence_0.667_Length_1137	96.06	203	1.59408e-90
GMI_ES15_c10607_453	Locus_5608_Transcript_2/4_Confidence_0.667_Length_1137	96.06	203	1.59408e-90
GMI_ES15_c1061_83	Locus_5663_Transcript_8/8_Confidence_0.500_Length_1739	98.38	185	6.32344e-91
GMI_ES15_c1061_83	Locus_5663_Transcript_7/8_Confidence_0.500_Length_1690	98.38	185	6.32344e-91
GMI_ES15_c1061_83	Locus_5663_Transcript_4/8_Confidence_0.500_Length_1684	98.38	185	6.32344e-91
GMI_ES15_c10756_401	Locus_22187_Transcript_1/1_Confidence_1.000_Length_2029	99.18	122	3.85808e-59
GMI_ES15_c10777_297	Locus_4236_Transcript_1/1_Confidence_1.000_Length_586	99.00	201	2.89098e-101
GMI_ES15_c10777_297	Locus_2192_Transcript_1/1_Confidence_1.000_Length_834	90.50	200	1.13808e-63
GMI_ES15_c1085_723	Locus_9254_Transcript_2/2_Confidence_1.000_Length_399	99.51	203	3.11576e-107
GMI_ES15_c1085_723	Locus_9254_Transcript_1/2_Confidence_1.000_Length_399	99.01	203	7.59551e-105
GMI_ES15_c1085_723	Locus_9504_Transcript_1/1_Confidence_1.000_Length_761	96.02	201	2.48889e-89
GMI_ES15_c10866_209	Locus_15529_Transcript_1/1_Confidence_1.000_Length_1104	99.51	203	3.11576e-107
GMI_ES15_c11191_216	Locus_25004_Transcript_1/1_Confidence_1.000_Length_441	99.51	203	3.11576e-107
GMI_ES15_c11364_378	Locus_14817_Transcript_1/1_Confidence_1.000_Length_811	97.00	200	4.71928e-95
GMI_ES15_c11399_330	Locus_10428_Transcript_4/5_Confidence_0.583_Length_813	99.51	203	3.11576e-107
GMI_ES15_c11399_330	Locus_10428_Transcript_5/5_Confidence_0.667_Length_813	98.52	203	1.85161e-102
GMI_ES15_c11399_330	Locus_10428_Transcript_2/5_Confidence_0.667_Length_813	98.52	203	1.85161e-102
GMI_ES15_c11579_78	Locus_11925_Transcript_3/3_Confidence_0.778_Length_811	96.58	146	8.58592e-66
GMI_ES15_c11579_78	Locus_11925_Transcript_2/3_Confidence_0.667_Length_811	96.58	146	8.58592e-66
GMI_ES15_c11579_78	Locus_11925_Transcript_1/3_Confidence_0.667_Length_811	96.58	146	8.58592e-66
GMI_ES15_c11751_408	Locus_5222_Transcript_1/1_Confidence_1.000_Length_1306	97.04	203	4.01608e-95
GMI_ES15_c11751_408	Locus_5726_Transcript_2/2_Confidence_1.000_Length_1137	95.10	204	4.26789e-89
GMI_ES15_c11751_408	Locus_5726_Transcript_1/2_Confidence_1.000_Length_1137	95.10	204	4.26789e-89
GMI_ES15_c11816_271	Locus_1610_Transcript_2/2_Confidence_1.000_Length_1595	99.18	122	3.85808e-59
GMI_ES15_c11816_271	Locus_1610_Transcript_1/2_Confidence_1.000_Length_1582	99.18	122	3.85808e-59
GMI_ES15_c11837_299	Locus_3369_Transcript_8/8_Confidence_0.682_Length_2639	95.90	122	4.13112e-51
GMI_ES15_c11837_299	Locus_3369_Transcript_7/8_Confidence_0.682_Length_2639	95.90	122	4.13112e-51
GMI_ES15_c11837_299	Locus_3369_Transcript_6/8_Confidence_0.682_Length_2639	95.90	122	4.13112e-51
GMI_ES15_c11843_204	Locus_7525_Transcript_5/5_Confidence_0.600_Length_1762	96.86	191	9.47314e-86
GMI_ES15_c11843_204	Locus_7525_Transcript_4/5_Confidence_0.400_Length_1183	96.86	191	9.47314e-86
GMI_ES15_c11843_204	Locus_7525_Transcript_3/5_Confidence_0.500_Length_1993	96.86	191	9.47314e-86
GMI_ES15_c12108_368	Locus_9043_Transcript_2/3_Confidence_0.714_Length_880	99.51	203	3.11576e-107
GMI_ES15_c12108_368	Locus_9043_Transcript_3/3_Confidence_0.714_Length_880	99.01	203	7.59551e-105
GMI_ES15_c12108_368	Locus_9043_Transcript_1/3_Confidence_0.714_Length_880	99.01	203	7.59551e-105
GMI_ES15_c12161_386	Locus_10039_Transcript_3/3_Confidence_0.667_Length_937	99.10	111	2.47961e-52
GMI_ES15_c12161_386	Locus_10039_Transcript_1/3_Confidence_0.667_Length_937	99.10	111	2.47961e-52
GMI_ES15_c12161_386	Locus_10039_Transcript_2/3_Confidence_0.667_Length_937	94.59	111	2.13474e-40
GMI_ES15_c12274_189	Locus_14497_Transcript_2/4_Confidence_0.700_Length_1542	98.36	122	9.4051e-57
GMI_ES15_c12274_189	Locus_14497_Transcript_4/4_Confidence_0.700_Length_1542	97.52	121	9.05948e-54
GMI_ES15_c12274_189	Locus_14497_Transcript_3/4_Confidence_0.700_Length_1542	97.52	121	9.05948e-54
GMI_ES15_c12324_510	Locus_8415_Transcript_1/1_Confidence_1.000_Length_739	98.75	160	8.4667e-77
GMI_ES15_c12355_287	Locus_8195_Transcript_1/1_Confidence_1.000_Length_646	95.59	204	1.59408e-90
GMI_ES15_c12355_287	Locus_18976_Transcript_1/1_Confidence_1.000_Length_344	97.37	114	2.38849e-49
GMI_ES15_c12435_349	Locus_2349_Transcript_1/2_Confidence_1.000_Length_514	97.04	203	1.63605e-101
GMI_ES15_c12435_349	Locus_2349_Transcript_2/2_Confidence_1.000_Length_472	95.07	203	7.7247e-92
GMI_ES15_c12435_349	Locus_6293_Transcript_2/2_Confidence_1.000_Length_444	88.67	203	2.13137e-60
GMI_ES15_c1261_653	Locus_6276_Transcript_3/3_Confidence_0.667_Length_791	97.62	168	5.22346e-75
GMI_ES15_c1261_653	Locus_6276_Transcript_2/3_Confidence_0.667_Length_791	97.62	168	5.22346e-75
GMI_ES15_c1261_653	Locus_6276_Transcript_1/3_Confidence_0.667_Length_362	97.62	168	5.22346e-75
GMI_ES15_c1273_527	Locus_15281_Transcript_5/5_Confidence_0.667_Length_1465	99.01	203	2.04522e-106
GMI_ES15_c1273_527	Locus_15281_Transcript_3/5_Confidence_0.667_Length_1465	99.01	203	2.04522e-106
GMI_ES15_c1273_527	Locus_15281_Transcript_2/5_Confidence_0.667_Length_1465	99.01	203	2.04522e-106
GMI_ES15_c12818_361	Locus_16117_Transcript_1/1_Confidence_1.000_Length_1224	100.00	96	3.72924e-48
GMI_ES15_c12958_180	Locus_2606_Transcript_1/2_Confidence_1.000_Length_576	96.06	203	1.05992e-94
GMI_ES15_c12958_180	Locus_2606_Transcript_2/2_Confidence_1.000_Length_573	98.74	159	1.37237e-78
GMI_ES15_c13280_139	Locus_15656_Transcript_1/1_Confidence_1.000_Length_818	99.48	193	2.89098e-101
GMI_ES15_c13280_139	Locus_20219_Transcript_1/1_Confidence_1.000_Length_797	92.12	203	1.98814e-71
GMI_ES15_c13294_203	Locus_8205_Transcript_1/1_Confidence_1.000_Length_308	100.00	101	3.8715e-51
GMI_ES15_c13434_347	Locus_10756_Transcript_1/1_Confidence_1.000_Length_405	98.52	203	1.10036e-97
GMI_ES15_c13526_397	Locus_11333_Transcript_1/1_Confidence_1.000_Length_393	96.59	205	2.48889e-89
GMI_ES15_c13706_63	Locus_21658_Transcript_1/1_Confidence_1.000_Length_376	100.00	61	2.28323e-27
GMI_ES15_c13888_212	Locus_6433_Transcript_2/2_Confidence_1.000_Length_1082	100.00	100	1.52978e-50
GMI_ES15_c13888_212	Locus_6433_Transcript_1/2_Confidence_1.000_Length_1082	100.00	100	1.52978e-50
GMI_ES15_c13966_689	Locus_4756_Transcript_2/2_Confidence_1.000_Length_2101	93.75	160	2.57421e-55
GMI_ES15_c13966_689	Locus_4756_Transcript_1/2_Confidence_1.000_Length_2101	93.75	160	2.57421e-55
GMI_ES15_c13985_94	Locus_3401_Transcript_7/8_Confidence_0.500_Length_2339	98.36	122	9.4051e-57
GMI_ES15_c13985_94	Locus_3401_Transcript_6/8_Confidence_0.682_Length_2339	97.52	121	9.05948e-54
GMI_ES15_c13985_94	Locus_3401_Transcript_8/8_Confidence_0.682_Length_2339	94.26	122	8.097e-45
GMI_ES15_c1403_686	Locus_2283_Transcript_2/3_Confidence_0.714_Length_687	98.50	200	1.14233e-100
GMI_ES15_c1403_686	Locus_2283_Transcript_3/3_Confidence_0.714_Length_687	97.50	200	6.78855e-96
GMI_ES15_c1403_686	Locus_2283_Transcript_1/3_Confidence_0.714_Length_687	97.50	200	6.78855e-96
GMI_ES15_c1417_149	Locus_1228_Transcript_2/6_Confidence_0.571_Length_1115	99.51	203	3.11576e-107
GMI_ES15_c1417_149	Locus_1228_Transcript_6/6_Confidence_0.571_Length_1115	98.52	203	1.85161e-102
GMI_ES15_c1417_149	Locus_1228_Transcript_5/6_Confidence_0.500_Length_1691	98.52	203	1.85161e-102
GMI_ES15_c14212_72	Locus_14216_Transcript_1/1_Confidence_1.000_Length_416	98.85	174	3.15957e-85
GMI_ES15_c144_159	Locus_4931_Transcript_6/6_Confidence_0.667_Length_1164	97.54	122	2.29274e-54
GMI_ES15_c144_159	Locus_4931_Transcript_5/6_Confidence_0.556_Length_1164	97.54	122	2.29274e-54
GMI_ES15_c144_159	Locus_4931_Transcript_4/6_Confidence_0.667_Length_1164	97.54	122	2.29274e-54
GMI_ES15_c14533_341	Locus_10075_Transcript_1/1_Confidence_1.000_Length_920	95.14	185	2.14272e-77
GMI_ES15_c14565_407	Locus_8770_Transcript_3/6_Confidence_0.467_Length_864	99.01	203	1.92225e-105
GMI_ES15_c14565_407	Locus_13925_Transcript_1/1_Confidence_1.000_Length_332	94.58	203	5.84437e-84
GMI_ES15_c14565_407	Locus_11582_Transcript_1/1_Confidence_1.000_Length_312	94.16	137	9.79787e-52
GMI_ES15_c14817_204	Locus_845_Transcript_3/3_Confidence_0.667_Length_1057	98.36	122	2.60635e-58
GMI_ES15_c14817_204	Locus_845_Transcript_1/3_Confidence_0.667_Length_1057	98.36	122	2.60635e-58
GMI_ES15_c14817_204	Locus_845_Transcript_2/3_Confidence_0.667_Length_1114	97.39	115	1.64464e-50
GMI_ES15_c15044_225	Locus_25445_Transcript_1/1_Confidence_1.000_Length_371	97.54	122	1.41449e-52
GMI_ES15_c15044_225	Locus_18519_Transcript_1/1_Confidence_1.000_Length_632	93.44	122	1.21776e-40
GMI_ES15_c15112_317	Locus_10992_Transcript_1/1_Confidence_1.000_Length_1412	99.51	203	3.11576e-107
GMI_ES15_c15218_140	Locus_27258_Transcript_1/1_Confidence_1.000_Length_841	83.43	181	4.15697e-20
GMI_ES15_c15451_369	Locus_20777_Transcript_1/1_Confidence_1.000_Length_349	97.51	201	1.05992e-94
GMI_ES15_c15451_369	Locus_10872_Transcript_1/2_Confidence_1.000_Length_659	94.55	202	1.32194e-75
GMI_ES15_c15451_369	Locus_7124_Transcript_1/1_Confidence_1.000_Length_446	99.20	125	1.09625e-60
GMI_ES15_c15572_90	Locus_4050_Transcript_3/3_Confidence_0.600_Length_1007	99.48	192	1.07478e-100
GMI_ES15_c15572_90	Locus_4050_Transcript_1/3_Confidence_0.600_Length_1170	99.48	192	1.07478e-100
GMI_ES15_c15572_90	Locus_4050_Transcript_2/3_Confidence_0.600_Length_946	95.31	192	1.34046e-81
GMI_ES15_c1558_249	Locus_19602_Transcript_1/1_Confidence_1.000_Length_354	99.51	203	3.11576e-107
GMI_ES15_c1558_249	Locus_14213_Transcript_1/1_Confidence_1.000_Length_410	97.46	197	4.18814e-94
GMI_ES15_c1558_249	Locus_23172_Transcript_1/1_Confidence_1.000_Length_540	95.38	195	2.30933e-83
GMI_ES15_c15645_135	Locus_8037_Transcript_3/3_Confidence_0.667_Length_740	98.28	116	3.57974e-53
GMI_ES15_c15645_135	Locus_8037_Transcript_2/3_Confidence_0.667_Length_773	98.28	116	3.57974e-53
GMI_ES15_c15645_135	Locus_8037_Transcript_1/3_Confidence_0.667_Length_740	95.69	116	5.18594e-46
GMI_ES15_c15708_218	Locus_4474_Transcript_1/4_Confidence_0.556_Length_696	97.03	101	7.79945e-42
GMI_ES15_c15708_218	Locus_4474_Transcript_2/4_Confidence_0.667_Length_719	92.31	117	4.46466e-34
GMI_ES15_c15708_218	Locus_4474_Transcript_3/4_Confidence_0.333_Length_721	94.68	94	6.97083e-33
GMI_ES15_c15790_334	Locus_11987_Transcript_1/1_Confidence_1.000_Length_465	96.49	114	3.32148e-47
GMI_ES15_c1591_134	Locus_11_Transcript_7/7_Confidence_0.625_Length_2009	99.18	122	3.85808e-59
GMI_ES15_c1591_134	Locus_11_Transcript_5/7_Confidence_0.500_Length_2094	99.18	122	3.85808e-59
GMI_ES15_c1591_134	Locus_11_Transcript_4/7_Confidence_0.625_Length_2012	99.18	122	3.85808e-59
GMI_ES15_c15911_204	Locus_2524_Transcript_4/5_Confidence_0.300_Length_723	99.51	203	3.11576e-107
GMI_ES15_c15911_204	Locus_2524_Transcript_5/5_Confidence_0.500_Length_681	98.03	203	4.51379e-100
GMI_ES15_c15911_204	Locus_2524_Transcript_3/5_Confidence_0.400_Length_653	98.03	203	4.51379e-100
GMI_ES15_c16136_152	Locus_21585_Transcript_1/1_Confidence_1.000_Length_295	94.03	134	2.42465e-48
GMI_ES15_c16136_152	Locus_25101_Transcript_1/1_Confidence_1.000_Length_230	100.00	94	3.81987e-47
GMI_ES15_c16136_152	Locus_7330_Transcript_3/5_Confidence_0.688_Length_1892	87.15	179	9.34006e-42
GMI_ES15_c1630_786	Locus_17821_Transcript_4/4_Confidence_0.700_Length_1509	96.65	179	1.88895e-84
GMI_ES15_c1630_786	Locus_17821_Transcript_3/4_Confidence_0.700_Length_1509	96.65	179	1.88895e-84
GMI_ES15_c1630_786	Locus_17821_Transcript_2/4_Confidence_0.700_Length_1510	97.60	167	4.89585e-82
GMI_ES15_c16343_262	Locus_2685_Transcript_4/4_Confidence_0.667_Length_3172	97.56	123	1.41449e-52
GMI_ES15_c16343_262	Locus_2685_Transcript_2/4_Confidence_0.667_Length_3172	97.56	123	1.41449e-52
GMI_ES15_c16343_262	Locus_2685_Transcript_1/4_Confidence_0.667_Length_3172	97.56	123	1.41449e-52
GMI_ES15_c16380_475	Locus_25033_Transcript_1/1_Confidence_1.000_Length_294	99.44	177	1.02097e-91
GMI_ES15_c16380_475	Locus_20753_Transcript_1/1_Confidence_1.000_Length_331	94.92	177	4.84662e-69
GMI_ES15_c16380_475	Locus_25901_Transcript_1/1_Confidence_1.000_Length_202	92.24	116	3.21056e-36
GMI_ES15_c16440_149	Locus_22136_Transcript_1/1_Confidence_1.000_Length_667	99.18	122	3.85808e-59
GMI_ES15_c16440_149	Locus_15771_Transcript_1/1_Confidence_1.000_Length_554	96.72	122	5.58917e-52
GMI_ES15_c16440_149	Locus_11424_Transcript_1/2_Confidence_1.000_Length_888	88.52	122	4.14256e-28
GMI_ES15_c16679_330	Locus_9817_Transcript_4/5_Confidence_0.400_Length_729	98.80	167	2.30933e-83
GMI_ES15_c16679_330	Locus_9817_Transcript_2/5_Confidence_0.600_Length_710	96.32	163	1.98814e-71
GMI_ES15_c16679_330	Locus_9817_Transcript_5/5_Confidence_0.500_Length_709	95.03	161	1.8447e-65
GMI_ES15_c16711_576	Locus_4875_Transcript_3/4_Confidence_0.375_Length_882	99.01	203	7.59551e-105
GMI_ES15_c16711_576	Locus_4875_Transcript_4/4_Confidence_0.625_Length_894	95.15	103	5.20399e-38
GMI_ES15_c16711_576	Locus_4875_Transcript_1/4_Confidence_0.625_Length_1012	95.15	103	5.20399e-38
GMI_ES15_c17017_76	Locus_2600_Transcript_1/3_Confidence_0.500_Length_605	99.18	122	3.85808e-59
GMI_ES15_c17017_76	Locus_2600_Transcript_3/3_Confidence_0.667_Length_657	94.26	122	1.26421e-43
GMI_ES15_c17017_76	Locus_2600_Transcript_2/3_Confidence_0.667_Length_692	94.26	122	1.26421e-43
GMI_ES15_c17023_285	Locus_24098_Transcript_2/2_Confidence_1.000_Length_860	99.01	203	7.59551e-105
GMI_ES15_c17023_285	Locus_24098_Transcript_1/2_Confidence_1.000_Length_1071	96.08	204	1.5355e-87
GMI_ES15_c1705_93	Locus_2913_Transcript_9/9_Confidence_0.636_Length_3330	99.49	195	1.77197e-102
GMI_ES15_c1705_93	Locus_2913_Transcript_7/9_Confidence_0.636_Length_3330	99.49	195	1.77197e-102
GMI_ES15_c1705_93	Locus_2913_Transcript_6/9_Confidence_0.591_Length_3205	99.49	195	1.77197e-102
GMI_ES15_c1710_467	Locus_4321_Transcript_5/5_Confidence_0.688_Length_1646	99.51	203	3.11576e-107
GMI_ES15_c1710_467	Locus_4321_Transcript_4/5_Confidence_0.750_Length_1646	99.51	203	3.11576e-107
GMI_ES15_c1710_467	Locus_4321_Transcript_3/5_Confidence_0.688_Length_1646	99.51	203	3.11576e-107
GMI_ES15_c1729_507	Locus_5861_Transcript_7/7_Confidence_0.684_Length_2225	99.51	203	3.11576e-107
GMI_ES15_c1729_507	Locus_5861_Transcript_6/7_Confidence_0.579_Length_2225	99.51	203	3.11576e-107
GMI_ES15_c1729_507	Locus_5861_Transcript_5/7_Confidence_0.684_Length_2225	99.51	203	3.11576e-107
GMI_ES15_c17591_204	Locus_4595_Transcript_5/5_Confidence_0.714_Length_1716	99.18	122	3.85808e-59
GMI_ES15_c17591_204	Locus_4595_Transcript_4/5_Confidence_0.714_Length_1716	99.18	122	3.85808e-59
GMI_ES15_c17591_204	Locus_4595_Transcript_2/5_Confidence_0.714_Length_1716	99.18	122	3.85808e-59
GMI_ES15_c17743_247	Locus_594_Transcript_6/6_Confidence_0.583_Length_951	99.18	122	3.85808e-59
GMI_ES15_c17743_247	Locus_594_Transcript_5/6_Confidence_0.583_Length_930	99.18	122	3.85808e-59
GMI_ES15_c17743_247	Locus_594_Transcript_4/6_Confidence_0.500_Length_999	99.18	122	3.85808e-59
GMI_ES15_c17765_180	Locus_16417_Transcript_1/1_Confidence_1.000_Length_1375	99.51	203	3.11576e-107
GMI_ES15_c17812_216	Locus_15491_Transcript_2/2_Confidence_1.000_Length_1646	99.01	203	7.59551e-105
GMI_ES15_c17812_216	Locus_15491_Transcript_1/2_Confidence_1.000_Length_1646	99.01	203	7.59551e-105
GMI_ES15_c17852_502	Locus_14494_Transcript_1/1_Confidence_1.000_Length_565	97.04	203	2.68241e-95
GMI_ES15_c17852_502	Locus_10980_Transcript_1/1_Confidence_1.000_Length_270	99.43	175	1.59408e-90
GMI_ES15_c17888_536	Locus_16927_Transcript_1/1_Confidence_1.000_Length_326	99.00	201	3.22211e-105
GMI_ES15_c1815_112	Locus_886_Transcript_7/7_Confidence_0.562_Length_1239	96.72	122	1.41449e-52
GMI_ES15_c1815_112	Locus_886_Transcript_6/7_Confidence_0.625_Length_1239	96.72	122	1.41449e-52
GMI_ES15_c1815_112	Locus_886_Transcript_5/7_Confidence_0.562_Length_1239	96.72	122	1.41449e-52
GMI_ES15_c18177_315	Locus_18930_Transcript_1/1_Confidence_1.000_Length_748	99.51	203	3.11576e-107
GMI_ES15_c18177_315	Locus_7489_Transcript_2/2_Confidence_1.000_Length_1519	93.60	203	5.42273e-78
GMI_ES15_c18177_315	Locus_7489_Transcript_1/2_Confidence_1.000_Length_1525	93.60	203	5.42273e-78
GMI_ES15_c1840_214	Locus_5994_Transcript_7/7_Confidence_0.591_Length_1467	99.18	122	3.85808e-59
GMI_ES15_c1840_214	Locus_5994_Transcript_5/7_Confidence_0.591_Length_1467	99.18	122	3.85808e-59
GMI_ES15_c1840_214	Locus_5994_Transcript_4/7_Confidence_0.545_Length_1464	99.18	122	3.85808e-59
GMI_ES15_c1852_284	Locus_1345_Transcript_5/5_Confidence_0.583_Length_1503	99.51	203	3.11576e-107
GMI_ES15_c1852_284	Locus_1345_Transcript_4/5_Confidence_0.333_Length_931	99.51	203	3.11576e-107
GMI_ES15_c1852_284	Locus_1345_Transcript_2/5_Confidence_0.583_Length_1503	99.51	203	3.11576e-107
GMI_ES15_c1855_452	Locus_6699_Transcript_3/3_Confidence_0.667_Length_1245	98.53	204	1.14233e-100
GMI_ES15_c1855_452	Locus_6699_Transcript_1/3_Confidence_0.667_Length_1245	98.53	204	1.14233e-100
GMI_ES15_c1855_452	Locus_6699_Transcript_2/3_Confidence_0.667_Length_1259	97.19	178	9.12502e-83
GMI_ES15_c1863_1061	Locus_4680_Transcript_1/2_Confidence_1.000_Length_1114	99.47	187	1.10036e-97
GMI_ES15_c1863_1061	Locus_8540_Transcript_1/1_Confidence_1.000_Length_458	90.40	177	4.0192e-54
GMI_ES15_c1863_1061	Locus_4680_Transcript_2/2_Confidence_1.000_Length_886	88.32	197	1.52978e-50
GMI_ES15_c18711_515	Locus_10561_Transcript_3/4_Confidence_0.625_Length_654	99.51	203	3.11576e-107
GMI_ES15_c18711_515	Locus_10561_Transcript_4/4_Confidence_0.625_Length_654	94.58	203	2.30933e-83
GMI_ES15_c18711_515	Locus_10561_Transcript_1/4_Confidence_0.625_Length_654	94.58	203	2.30933e-83
GMI_ES15_c18819_92	Locus_14626_Transcript_3/4_Confidence_0.625_Length_1471	96.63	178	1.68856e-68
GMI_ES15_c18819_92	Locus_14626_Transcript_4/4_Confidence_0.625_Length_1258	93.26	178	3.54381e-54
GMI_ES15_c18819_92	Locus_14626_Transcript_2/4_Confidence_0.625_Length_1258	93.26	178	3.54381e-54
GMI_ES15_c18828_128	Locus_4960_Transcript_1/1_Confidence_1.000_Length_540	96.23	106	3.46019e-42
GMI_ES15_c18828_128	Locus_1950_Transcript_1/1_Confidence_1.000_Length_597	96.23	106	3.46019e-42
GMI_ES15_c18832_237	Locus_3023_Transcript_3/6_Confidence_0.529_Length_1336	99.18	122	3.85808e-59
GMI_ES15_c18832_237	Locus_3023_Transcript_6/6_Confidence_0.588_Length_1476	96.72	122	5.58917e-52
GMI_ES15_c18832_237	Locus_3023_Transcript_5/6_Confidence_0.529_Length_1476	96.72	122	5.58917e-52
GMI_ES15_c1894_323	Locus_16169_Transcript_1/1_Confidence_1.000_Length_516	96.64	119	3.44819e-50
GMI_ES15_c1894_323	Locus_24085_Transcript_1/1_Confidence_1.000_Length_1097	94.92	118	8.097e-45
GMI_ES15_c19155_525	Locus_3356_Transcript_5/5_Confidence_0.583_Length_900	98.52	203	1.85161e-102
GMI_ES15_c19155_525	Locus_3356_Transcript_3/5_Confidence_0.667_Length_1090	98.52	203	1.85161e-102
GMI_ES15_c19155_525	Locus_3356_Transcript_2/5_Confidence_0.583_Length_900	98.52	203	1.85161e-102
GMI_ES15_c19227_114	Locus_1288_Transcript_4/4_Confidence_0.667_Length_1218	99.01	203	7.59551e-105
GMI_ES15_c19227_114	Locus_1288_Transcript_3/4_Confidence_0.556_Length_1218	99.01	203	7.59551e-105
GMI_ES15_c19227_114	Locus_1288_Transcript_2/4_Confidence_0.667_Length_1218	99.01	203	7.59551e-105
GMI_ES15_c19435_86	Locus_3920_Transcript_2/2_Confidence_1.000_Length_617	93.44	122	3.08185e-41
GMI_ES15_c19435_86	Locus_3920_Transcript_1/2_Confidence_1.000_Length_736	93.44	122	3.08185e-41
GMI_ES15_c19435_86	Locus_3733_Transcript_1/1_Confidence_1.000_Length_280	98.18	55	1.51879e-21
GMI_ES15_c19495_412	Locus_10384_Transcript_1/1_Confidence_1.000_Length_1082	99.01	203	7.59551e-105
GMI_ES15_c19495_412	Locus_13516_Transcript_1/1_Confidence_1.000_Length_1506	94.61	204	1.42472e-81
GMI_ES15_c1951_371	Locus_828_Transcript_3/4_Confidence_0.667_Length_1218	98.52	203	1.85161e-102
GMI_ES15_c1951_371	Locus_828_Transcript_4/4_Confidence_0.667_Length_1244	94.67	169	1.8447e-65
GMI_ES15_c1951_371	Locus_828_Transcript_2/4_Confidence_0.667_Length_1244	94.67	169	1.8447e-65
GMI_ES15_c19667_386	Locus_2102_Transcript_5/5_Confidence_0.636_Length_1265	99.51	203	3.11576e-107
GMI_ES15_c19667_386	Locus_2102_Transcript_3/5_Confidence_0.636_Length_1268	99.51	203	3.11576e-107
GMI_ES15_c19667_386	Locus_2102_Transcript_2/5_Confidence_0.636_Length_1265	99.51	203	3.11576e-107
GMI_ES15_c19851_237	Locus_4459_Transcript_2/2_Confidence_1.000_Length_899	98.03	203	4.51379e-100
GMI_ES15_c19851_237	Locus_4459_Transcript_1/2_Confidence_1.000_Length_899	98.03	203	4.51379e-100
GMI_ES15_c19886_109	Locus_20910_Transcript_1/1_Confidence_1.000_Length_420	99.01	203	7.59551e-105
GMI_ES15_c19886_109	Locus_9902_Transcript_1/1_Confidence_1.000_Length_654	94.58	203	2.30933e-83
GMI_ES15_c19886_109	Locus_12052_Transcript_1/1_Confidence_1.000_Length_503	100.00	53	1.70524e-22
GMI_ES15_c1994_666	Locus_2662_Transcript_4/4_Confidence_0.667_Length_775	99.51	203	3.11576e-107
GMI_ES15_c1994_666	Locus_2662_Transcript_3/4_Confidence_0.444_Length_778	99.51	203	3.11576e-107
GMI_ES15_c1994_666	Locus_2662_Transcript_1/4_Confidence_0.667_Length_775	99.51	203	3.11576e-107
GMI_ES15_c1998_386	Locus_10831_Transcript_1/1_Confidence_1.000_Length_739	86.86	175	5.20399e-38
GMI_ES15_c20082_489	Locus_14969_Transcript_3/3_Confidence_0.600_Length_713	98.36	122	2.29274e-54
GMI_ES15_c20082_489	Locus_14969_Transcript_1/3_Confidence_0.600_Length_940	98.36	122	2.29274e-54
GMI_ES15_c20302_110	Locus_11406_Transcript_1/1_Confidence_1.000_Length_1145	99.18	122	3.85808e-59
GMI_ES15_c20302_110	Locus_4091_Transcript_1/1_Confidence_1.000_Length_1199	92.62	122	4.81181e-40
GMI_ES15_c2041_605	Locus_13078_Transcript_1/1_Confidence_1.000_Length_2065	91.46	82	2.56461e-18
GMI_ES15_c2043_779	Locus_4448_Transcript_7/7_Confidence_0.550_Length_1733	96.63	178	4.02405e-80
GMI_ES15_c2043_779	Locus_4448_Transcript_6/7_Confidence_0.550_Length_1658	96.63	178	4.02405e-80
GMI_ES15_c2043_779	Locus_4448_Transcript_5/7_Confidence_0.550_Length_1744	96.63	178	4.02405e-80
GMI_ES15_c2046_330	Locus_12709_Transcript_2/2_Confidence_1.000_Length_650	98.36	122	9.4051e-57
GMI_ES15_c2046_330	Locus_12709_Transcript_1/2_Confidence_1.000_Length_1001	95.87	121	5.38378e-49
GMI_ES15_c2046_330	Locus_20145_Transcript_1/1_Confidence_1.000_Length_874	91.07	112	1.08838e-31
GMI_ES15_c2097_251	Locus_6653_Transcript_2/2_Confidence_1.000_Length_459	97.99	199	1.10036e-97
GMI_ES15_c2097_251	Locus_6653_Transcript_1/2_Confidence_1.000_Length_459	94.97	199	2.30933e-83
GMI_ES15_c2097_251	Locus_23349_Transcript_1/1_Confidence_1.000_Length_936	91.13	203	1.18149e-66
GMI_ES15_c2110_730	Locus_5227_Transcript_8/8_Confidence_0.571_Length_1446	99.40	167	9.47314e-86
GMI_ES15_c2110_730	Locus_5227_Transcript_6/8_Confidence_0.571_Length_1446	99.40	167	9.47314e-86
GMI_ES15_c2110_730	Locus_5227_Transcript_5/8_Confidence_0.619_Length_1446	99.40	167	9.47314e-86
GMI_ES15_c2124_244	Locus_1909_Transcript_3/3_Confidence_0.714_Length_861	99.51	203	3.11576e-107
GMI_ES15_c2124_244	Locus_1909_Transcript_2/3_Confidence_0.714_Length_861	99.51	203	3.11576e-107
GMI_ES15_c2124_244	Locus_1909_Transcript_1/3_Confidence_0.714_Length_861	99.01	203	7.59551e-105
GMI_ES15_c2193_426	Locus_1569_Transcript_4/4_Confidence_0.667_Length_2054	99.28	139	4.84662e-69
GMI_ES15_c2193_426	Locus_1569_Transcript_3/4_Confidence_0.667_Length_2054	99.28	139	4.84662e-69
GMI_ES15_c2193_426	Locus_1569_Transcript_2/4_Confidence_0.667_Length_1983	99.28	139	4.84662e-69
GMI_ES15_c222_568	Locus_102_Transcript_3/6_Confidence_0.667_Length_965	99.18	122	3.85808e-59
GMI_ES15_c222_568	Locus_102_Transcript_6/6_Confidence_0.667_Length_885	95.87	121	5.38378e-49
GMI_ES15_c222_568	Locus_102_Transcript_5/6_Confidence_0.667_Length_885	95.87	121	5.38378e-49
GMI_ES15_c2230_165	Locus_250_Transcript_6/6_Confidence_0.688_Length_1826	91.92	198	1.8447e-65
GMI_ES15_c2230_165	Locus_250_Transcript_5/6_Confidence_0.562_Length_1826	91.92	198	1.8447e-65
GMI_ES15_c2230_165	Locus_250_Transcript_4/6_Confidence_0.688_Length_1826	91.92	198	1.8447e-65
GMI_ES15_c2235_427	Locus_10636_Transcript_1/1_Confidence_1.000_Length_403	96.69	121	2.20849e-51
GMI_ES15_c2235_427	Locus_20001_Transcript_1/1_Confidence_1.000_Length_457	99.00	100	5.18594e-46
GMI_ES15_c2235_427	Locus_1437_Transcript_10/10_Confidence_0.667_Length_3363	98.88	89	1.90132e-39
GMI_ES15_c2330_458	Locus_3846_Transcript_2/4_Confidence_0.455_Length_605	98.52	203	5.07623e-104
GMI_ES15_c2330_458	Locus_3846_Transcript_4/4_Confidence_0.727_Length_613	98.51	201	7.99726e-103
GMI_ES15_c2330_458	Locus_3846_Transcript_1/4_Confidence_0.727_Length_613	98.51	201	7.99726e-103
GMI_ES15_c2358_404	Locus_1362_Transcript_8/8_Confidence_0.632_Length_1813	99.51	203	3.11576e-107
GMI_ES15_c2358_404	Locus_1362_Transcript_7/8_Confidence_0.579_Length_1813	99.51	203	3.11576e-107
GMI_ES15_c2358_404	Locus_1362_Transcript_6/8_Confidence_0.632_Length_1813	99.51	203	3.11576e-107
GMI_ES15_c2442_338	Locus_5444_Transcript_10/10_Confidence_0.536_Length_2274	97.04	203	2.68241e-95
GMI_ES15_c2442_338	Locus_5444_Transcript_9/10_Confidence_0.393_Length_2274	97.04	203	2.68241e-95
GMI_ES15_c2442_338	Locus_5444_Transcript_4/10_Confidence_0.536_Length_2274	97.04	203	2.68241e-95
GMI_ES15_c2524_413	Locus_12466_Transcript_1/1_Confidence_1.000_Length_505	99.18	122	3.85808e-59
GMI_ES15_c2524_413	Locus_8748_Transcript_3/3_Confidence_0.667_Length_1269	97.54	122	2.29274e-54
GMI_ES15_c2524_413	Locus_170_Transcript_1/1_Confidence_1.000_Length_548	98.18	110	1.36251e-49
GMI_ES15_c2701_67	Locus_12649_Transcript_7/8_Confidence_0.261_Length_767	99.18	122	3.85808e-59
GMI_ES15_c2701_67	Locus_12649_Transcript_1/8_Confidence_0.696_Length_2054	99.17	121	1.52447e-58
GMI_ES15_c2701_67	Locus_12649_Transcript_8/8_Confidence_0.609_Length_2054	96.69	121	2.20849e-51
GMI_ES15_c2709_405	Locus_7145_Transcript_4/4_Confidence_0.750_Length_1956	98.03	203	4.51379e-100
GMI_ES15_c2709_405	Locus_7145_Transcript_2/4_Confidence_0.688_Length_1956	98.03	203	4.51379e-100
GMI_ES15_c2709_405	Locus_7145_Transcript_1/4_Confidence_0.750_Length_1956	98.03	203	4.51379e-100
GMI_ES15_c2714_291	Locus_90_Transcript_4/7_Confidence_0.611_Length_819	99.00	200	4.68598e-103
GMI_ES15_c2714_291	Locus_90_Transcript_7/7_Confidence_0.556_Length_819	98.00	200	2.78474e-98
GMI_ES15_c2714_291	Locus_90_Transcript_6/7_Confidence_0.500_Length_1074	98.00	200	2.78474e-98
GMI_ES15_c2732_91	Locus_4187_Transcript_5/6_Confidence_0.500_Length_1883	94.82	193	6.18597e-82
GMI_ES15_c2732_91	Locus_4187_Transcript_2/6_Confidence_0.214_Length_1167	94.82	193	6.18597e-82
GMI_ES15_c2799_239	Locus_9387_Transcript_2/2_Confidence_1.000_Length_472	98.81	168	5.84437e-84
GMI_ES15_c2799_239	Locus_9387_Transcript_1/2_Confidence_1.000_Length_472	98.21	168	1.42472e-81
GMI_ES15_c2802_625	Locus_3396_Transcript_6/6_Confidence_0.625_Length_2273	98.54	205	7.04753e-99
GMI_ES15_c2802_625	Locus_3396_Transcript_4/6_Confidence_0.625_Length_2271	98.54	205	7.04753e-99
GMI_ES15_c2802_625	Locus_3396_Transcript_3/6_Confidence_0.625_Length_2273	98.54	205	7.04753e-99
GMI_ES15_c285_271	Locus_3440_Transcript_7/7_Confidence_0.556_Length_1117	99.18	122	3.85808e-59
GMI_ES15_c285_271	Locus_3440_Transcript_5/7_Confidence_0.500_Length_1087	99.18	122	3.85808e-59
GMI_ES15_c285_271	Locus_3440_Transcript_4/7_Confidence_0.556_Length_1117	99.18	122	3.85808e-59
GMI_ES15_c2877_179	Locus_1300_Transcript_1/1_Confidence_1.000_Length_967	99.18	122	3.85808e-59
GMI_ES15_c2877_179	Locus_1339_Transcript_3/3_Confidence_0.500_Length_819	90.08	121	6.97083e-33
GMI_ES15_c2877_179	Locus_1339_Transcript_1/3_Confidence_0.417_Length_837	90.08	121	6.97083e-33
GMI_ES15_c2968_502	Locus_7459_Transcript_3/6_Confidence_0.615_Length_951	92.68	205	3.22257e-73
GMI_ES15_c2968_502	Locus_7459_Transcript_6/6_Confidence_0.615_Length_874	94.44	162	4.49696e-63
GMI_ES15_c2968_502	Locus_7459_Transcript_4/6_Confidence_0.615_Length_951	94.44	162	4.49696e-63
GMI_ES15_c2971_457	Locus_2501_Transcript_4/5_Confidence_0.692_Length_1766	99.51	203	3.11576e-107
GMI_ES15_c2971_457	Locus_2501_Transcript_5/5_Confidence_0.692_Length_1766	96.06	203	9.83453e-89
GMI_ES15_c2971_457	Locus_2501_Transcript_3/5_Confidence_0.692_Length_1766	96.06	203	9.83453e-89
GMI_ES15_c2984_502	Locus_4676_Transcript_3/3_Confidence_0.667_Length_1123	95.20	125	6.09555e-47
GMI_ES15_c2984_502	Locus_4676_Transcript_1/3_Confidence_0.667_Length_1123	95.20	125	6.09555e-47
GMI_ES15_c2984_502	Locus_4676_Transcript_2/3_Confidence_0.667_Length_1034	98.75	80	1.04432e-36
GMI_ES15_c3200_563	Locus_262_Transcript_2/5_Confidence_0.400_Length_872	98.52	203	1.85161e-102
GMI_ES15_c3200_563	Locus_262_Transcript_3/5_Confidence_0.300_Length_415	95.57	203	3.88599e-88
GMI_ES15_c3200_563	Locus_262_Transcript_4/5_Confidence_0.400_Length_774	91.79	207	7.85588e-71
GMI_ES15_c3249_510	Locus_6036_Transcript_3/3_Confidence_0.600_Length_1445	98.03	203	3.4359e-103
GMI_ES15_c3249_510	Locus_6036_Transcript_2/3_Confidence_0.600_Length_984	98.03	203	3.4359e-103
GMI_ES15_c3249_510	Locus_6036_Transcript_1/3_Confidence_0.600_Length_1316	89.19	148	6.41405e-39
GMI_ES15_c3296_521	Locus_6797_Transcript_6/6_Confidence_0.643_Length_1632	99.01	203	7.59551e-105
GMI_ES15_c3296_521	Locus_6797_Transcript_5/6_Confidence_0.643_Length_1632	99.01	203	7.59551e-105
GMI_ES15_c3296_521	Locus_6797_Transcript_4/6_Confidence_0.643_Length_1632	99.01	203	7.59551e-105
GMI_ES15_c3358_369	Locus_8057_Transcript_1/1_Confidence_1.000_Length_382	95.16	124	2.30072e-46
GMI_ES15_c3358_369	Locus_2556_Transcript_4/4_Confidence_0.700_Length_906	86.11	144	1.13383e-26
GMI_ES15_c3358_369	Locus_2556_Transcript_3/4_Confidence_0.600_Length_796	86.11	144	1.13383e-26
GMI_ES15_c337_508	Locus_18378_Transcript_1/1_Confidence_1.000_Length_226	92.12	165	2.47961e-52
GMI_ES15_c337_508	Locus_24946_Transcript_1/1_Confidence_1.000_Length_228	92.22	167	9.79787e-52
GMI_ES15_c3439_276	Locus_6287_Transcript_4/5_Confidence_0.545_Length_1614	99.01	203	7.59551e-105
GMI_ES15_c3439_276	Locus_6287_Transcript_1/5_Confidence_0.636_Length_1616	95.07	203	9.47314e-86
GMI_ES15_c3439_276	Locus_6287_Transcript_5/5_Confidence_0.636_Length_1616	94.58	203	2.30933e-83
GMI_ES15_c349_532	Locus_5313_Transcript_5/5_Confidence_0.500_Length_946	99.18	122	3.85808e-59
GMI_ES15_c349_532	Locus_5313_Transcript_4/5_Confidence_0.400_Length_907	99.18	122	3.85808e-59
GMI_ES15_c349_532	Locus_5313_Transcript_3/5_Confidence_0.400_Length_946	99.18	122	3.85808e-59
GMI_ES15_c3688_477	Locus_8184_Transcript_1/2_Confidence_1.000_Length_425	99.01	203	7.59551e-105
GMI_ES15_c3688_477	Locus_8184_Transcript_2/2_Confidence_1.000_Length_425	98.52	203	1.85161e-102
GMI_ES15_c3688_477	Locus_2169_Transcript_5/9_Confidence_0.704_Length_3185	98.15	54	1.05203e-20
GMI_ES15_c378_669	Locus_2120_Transcript_3/4_Confidence_0.625_Length_1640	96.58	146	4.03793e-57
GMI_ES15_c3872_341	Locus_2959_Transcript_7/7_Confidence_0.588_Length_1594	99.01	203	7.59551e-105
GMI_ES15_c3872_341	Locus_2959_Transcript_5/7_Confidence_0.588_Length_1584	99.01	203	7.59551e-105
GMI_ES15_c3872_341	Locus_2959_Transcript_4/7_Confidence_0.588_Length_1594	99.01	203	7.59551e-105
GMI_ES15_c3898_271	Locus_7384_Transcript_5/7_Confidence_0.438_Length_1528	99.51	203	3.11576e-107
GMI_ES15_c3898_271	Locus_7384_Transcript_7/7_Confidence_0.500_Length_1528	98.52	203	1.85161e-102
GMI_ES15_c3898_271	Locus_7384_Transcript_6/7_Confidence_0.500_Length_1592	98.52	203	1.85161e-102
GMI_ES15_c3908_380	Locus_15544_Transcript_1/1_Confidence_1.000_Length_644	99.51	203	3.11576e-107
GMI_ES15_c3908_380	Locus_17698_Transcript_1/2_Confidence_1.000_Length_649	95.07	203	9.47314e-86
GMI_ES15_c3908_380	Locus_17698_Transcript_2/2_Confidence_1.000_Length_678	95.00	200	5.84437e-84
GMI_ES15_c40_1230	Locus_620_Transcript_3/6_Confidence_0.643_Length_1842	98.82	169	1.74422e-82
GMI_ES15_c40_1230	Locus_620_Transcript_6/6_Confidence_0.643_Length_1851	97.32	149	1.0194e-65
GMI_ES15_c40_1230	Locus_620_Transcript_4/6_Confidence_0.643_Length_1851	97.32	149	1.0194e-65
GMI_ES15_c4017_310	Locus_14133_Transcript_1/1_Confidence_1.000_Length_524	99.51	203	3.11576e-107
GMI_ES15_c4017_310	Locus_6404_Transcript_4/4_Confidence_0.636_Length_1277	93.30	194	1.98814e-71
GMI_ES15_c4017_310	Locus_6404_Transcript_3/4_Confidence_0.636_Length_1277	93.30	194	1.98814e-71
GMI_ES15_c4222_543	Locus_682_Transcript_3/3_Confidence_0.500_Length_575	100.00	57	6.99509e-25
GMI_ES15_c4222_543	Locus_682_Transcript_2/3_Confidence_0.667_Length_969	100.00	57	6.99509e-25
GMI_ES15_c4230_426	Locus_18172_Transcript_2/2_Confidence_1.000_Length_454	99.18	122	3.85808e-59
GMI_ES15_c4230_426	Locus_18172_Transcript_1/2_Confidence_1.000_Length_460	95.20	125	8.40589e-48
GMI_ES15_c4231_158	Locus_1669_Transcript_6/7_Confidence_0.647_Length_3020	99.50	199	7.59551e-105
GMI_ES15_c4231_158	Locus_1669_Transcript_7/7_Confidence_0.647_Length_3065	94.97	199	2.30933e-83
GMI_ES15_c4231_158	Locus_1669_Transcript_5/7_Confidence_0.529_Length_3055	94.97	199	2.30933e-83
GMI_ES15_c4327_302	Locus_10274_Transcript_5/5_Confidence_0.667_Length_1581	99.51	203	3.11576e-107
GMI_ES15_c4327_302	Locus_10274_Transcript_3/5_Confidence_0.667_Length_1581	99.51	203	3.11576e-107
GMI_ES15_c4327_302	Locus_10274_Transcript_2/5_Confidence_0.667_Length_1581	99.51	203	3.11576e-107
GMI_ES15_c4463_508	Locus_734_Transcript_6/6_Confidence_0.571_Length_2199	99.51	203	3.11576e-107
GMI_ES15_c4463_508	Locus_734_Transcript_5/6_Confidence_0.571_Length_2199	99.51	203	3.11576e-107
GMI_ES15_c4463_508	Locus_734_Transcript_3/6_Confidence_0.500_Length_2199	99.51	203	3.11576e-107
GMI_ES15_c4566_121	Locus_7092_Transcript_4/4_Confidence_0.667_Length_2165	99.01	203	7.59551e-105
GMI_ES15_c4566_121	Locus_7092_Transcript_3/4_Confidence_0.667_Length_2436	99.01	203	7.59551e-105
GMI_ES15_c4566_121	Locus_7092_Transcript_2/4_Confidence_0.667_Length_2165	99.01	203	7.59551e-105
GMI_ES15_c4567_646	Locus_7909_Transcript_1/1_Confidence_1.000_Length_260	100.00	48	1.64258e-19
GMI_ES15_c4667_481	Locus_3078_Transcript_6/8_Confidence_0.571_Length_2120	99.39	164	5.84437e-84
GMI_ES15_c4667_481	Locus_7005_Transcript_1/1_Confidence_1.000_Length_420	92.59	135	3.5922e-45
GMI_ES15_c4667_481	Locus_11738_Transcript_1/1_Confidence_1.000_Length_459	90.32	155	2.21618e-43
GMI_ES15_c4735_633	Locus_850_Transcript_10/10_Confidence_0.667_Length_3241	96.81	94	1.17301e-37
GMI_ES15_c4735_633	Locus_850_Transcript_9/10_Confidence_0.667_Length_3232	96.81	94	1.17301e-37
GMI_ES15_c4735_633	Locus_850_Transcript_8/10_Confidence_0.667_Length_3243	96.81	94	1.17301e-37
GMI_ES15_c482_113	Locus_757_Transcript_2/5_Confidence_0.462_Length_837	99.01	202	1.27891e-104
GMI_ES15_c482_113	Locus_757_Transcript_4/5_Confidence_0.462_Length_878	98.02	202	7.87847e-100
GMI_ES15_c482_113	Locus_757_Transcript_5/5_Confidence_0.538_Length_837	95.05	202	1.84181e-85
GMI_ES15_c4931_99	Locus_25160_Transcript_1/1_Confidence_1.000_Length_348	99.37	159	5.56907e-81
GMI_ES15_c4931_99	Locus_12037_Transcript_1/1_Confidence_1.000_Length_316	96.74	92	3.17604e-36
GMI_ES15_c5125_136	Locus_2127_Transcript_10/10_Confidence_0.556_Length_2199	92.16	153	1.83558e-52
GMI_ES15_c5125_136	Locus_2127_Transcript_9/10_Confidence_0.407_Length_2199	92.16	153	1.83558e-52
GMI_ES15_c5125_136	Locus_2127_Transcript_7/10_Confidence_0.556_Length_2199	92.16	153	1.83558e-52
GMI_ES15_c5216_593	Locus_14296_Transcript_2/3_Confidence_0.429_Length_296	99.13	115	1.01717e-54
GMI_ES15_c5216_593	Locus_14296_Transcript_3/3_Confidence_0.429_Length_296	94.78	115	8.75693e-43
GMI_ES15_c5216_593	Locus_14296_Transcript_1/3_Confidence_0.714_Length_456	94.78	115	8.75693e-43
GMI_ES15_c5244_75	Locus_2084_Transcript_5/5_Confidence_0.583_Length_1131	96.61	177	8.63429e-75
GMI_ES15_c5244_75	Locus_2084_Transcript_4/5_Confidence_0.500_Length_905	96.61	177	8.63429e-75
GMI_ES15_c5244_75	Locus_2084_Transcript_2/5_Confidence_0.583_Length_1131	96.61	177	8.63429e-75
GMI_ES15_c5280_161	Locus_10930_Transcript_1/2_Confidence_1.000_Length_584	99.51	203	3.11576e-107
GMI_ES15_c5280_161	Locus_10930_Transcript_2/2_Confidence_1.000_Length_584	97.04	203	2.68241e-95
GMI_ES15_c5280_161	Locus_8138_Transcript_2/3_Confidence_0.600_Length_1145	93.60	203	1.37237e-78
GMI_ES15_c5311_551	Locus_1620_Transcript_5/5_Confidence_0.545_Length_1120	99.18	122	3.85808e-59
GMI_ES15_c5311_551	Locus_1620_Transcript_4/5_Confidence_0.545_Length_1120	99.18	122	3.85808e-59
GMI_ES15_c5311_551	Locus_1620_Transcript_3/5_Confidence_0.545_Length_1059	99.18	122	3.85808e-59
GMI_ES15_c5315_156	Locus_11437_Transcript_4/4_Confidence_0.667_Length_851	99.01	203	7.59551e-105
GMI_ES15_c5315_156	Locus_11437_Transcript_2/4_Confidence_0.667_Length_851	99.01	203	7.59551e-105
GMI_ES15_c5315_156	Locus_11437_Transcript_1/4_Confidence_0.667_Length_851	99.01	203	7.59551e-105
GMI_ES15_c5368_259	Locus_11192_Transcript_3/3_Confidence_0.667_Length_1391	97.54	122	2.29274e-54
GMI_ES15_c5368_259	Locus_11192_Transcript_2/3_Confidence_0.667_Length_1423	97.54	122	2.29274e-54
GMI_ES15_c5368_259	Locus_11192_Transcript_1/3_Confidence_0.667_Length_1391	97.54	122	2.29274e-54
GMI_ES15_c5383_596	Locus_2564_Transcript_8/8_Confidence_0.455_Length_1474	98.51	67	4.4802e-26
GMI_ES15_c5383_596	Locus_2564_Transcript_6/8_Confidence_0.455_Length_1474	98.51	67	4.4802e-26
GMI_ES15_c5383_596	Locus_2564_Transcript_5/8_Confidence_0.545_Length_1468	98.51	67	4.4802e-26
GMI_ES15_c5384_523	Locus_12784_Transcript_1/1_Confidence_1.000_Length_941	99.51	203	3.11576e-107
GMI_ES15_c5385_383	Locus_19288_Transcript_1/1_Confidence_1.000_Length_960	90.50	200	1.77692e-62
GMI_ES15_c5403_103	Locus_5129_Transcript_7/7_Confidence_0.529_Length_1533	99.18	122	3.85808e-59
GMI_ES15_c5403_103	Locus_5129_Transcript_6/7_Confidence_0.471_Length_1581	99.18	122	3.85808e-59
GMI_ES15_c5403_103	Locus_5129_Transcript_5/7_Confidence_0.529_Length_1519	99.18	122	3.85808e-59
GMI_ES15_c5405_116	Locus_6758_Transcript_5/5_Confidence_0.667_Length_2307	97.54	122	2.29274e-54
GMI_ES15_c5405_116	Locus_6758_Transcript_4/5_Confidence_0.667_Length_2310	97.54	122	2.29274e-54
GMI_ES15_c5405_116	Locus_6758_Transcript_3/5_Confidence_0.667_Length_2307	97.54	122	2.29274e-54
GMI_ES15_c5422_237	Locus_11177_Transcript_1/2_Confidence_1.000_Length_1006	99.01	203	7.59551e-105
GMI_ES15_c5422_237	Locus_11177_Transcript_2/2_Confidence_1.000_Length_1006	98.52	203	1.85161e-102
GMI_ES15_c5422_237	Locus_9579_Transcript_1/1_Confidence_1.000_Length_1459	97.54	203	1.10036e-97
GMI_ES15_c5441_439	Locus_2337_Transcript_2/3_Confidence_0.600_Length_963	99.18	122	3.85808e-59
GMI_ES15_c5441_439	Locus_2337_Transcript_3/3_Confidence_0.600_Length_969	93.55	124	7.79945e-42
GMI_ES15_c5441_439	Locus_2337_Transcript_1/3_Confidence_0.600_Length_969	93.55	124	7.79945e-42
GMI_ES15_c5446_86	Locus_6803_Transcript_6/6_Confidence_0.643_Length_1282	98.94	188	6.24109e-96
GMI_ES15_c5446_86	Locus_6803_Transcript_5/6_Confidence_0.643_Length_1282	98.94	188	6.24109e-96
GMI_ES15_c5446_86	Locus_6803_Transcript_3/6_Confidence_0.571_Length_1386	98.94	188	6.24109e-96
GMI_ES15_c5451_344	Locus_22663_Transcript_1/1_Confidence_1.000_Length_645	99.51	203	3.11576e-107
GMI_ES15_c5454_120	Locus_2452_Transcript_5/5_Confidence_0.538_Length_1862	98.98	196	2.78474e-98
GMI_ES15_c5454_120	Locus_2452_Transcript_4/5_Confidence_0.538_Length_1862	98.98	196	2.78474e-98
GMI_ES15_c5454_120	Locus_2452_Transcript_3/5_Confidence_0.538_Length_1862	98.98	196	2.78474e-98
GMI_ES15_c5463_272	Locus_8799_Transcript_3/3_Confidence_0.667_Length_1206	99.51	203	3.11576e-107
GMI_ES15_c5463_272	Locus_8799_Transcript_2/3_Confidence_0.667_Length_1206	99.51	203	3.11576e-107
GMI_ES15_c5463_272	Locus_8799_Transcript_1/3_Confidence_0.667_Length_1206	99.51	203	3.11576e-107
GMI_ES15_c5509_513	Locus_5973_Transcript_3/3_Confidence_0.667_Length_1653	99.18	122	3.85808e-59
GMI_ES15_c5509_513	Locus_5973_Transcript_1/3_Confidence_0.667_Length_1653	99.18	122	3.85808e-59
GMI_ES15_c5509_513	Locus_5973_Transcript_2/3_Confidence_0.667_Length_1471	96.72	122	5.58917e-52
GMI_ES15_c5532_293	Locus_643_Transcript_4/4_Confidence_0.667_Length_1189	98.36	122	9.4051e-57
GMI_ES15_c5532_293	Locus_643_Transcript_3/4_Confidence_0.667_Length_1189	98.36	122	9.4051e-57
GMI_ES15_c5532_293	Locus_643_Transcript_2/4_Confidence_0.667_Length_1401	98.36	122	9.4051e-57
GMI_ES15_c5545_308	Locus_16063_Transcript_2/2_Confidence_1.000_Length_1148	98.36	122	9.4051e-57
GMI_ES15_c5545_308	Locus_16063_Transcript_1/2_Confidence_1.000_Length_1355	98.36	122	9.4051e-57
GMI_ES15_c5554_377	Locus_15075_Transcript_3/3_Confidence_0.429_Length_828	98.79	165	3.60564e-82
GMI_ES15_c5554_377	Locus_15075_Transcript_2/3_Confidence_0.571_Length_1410	98.79	165	3.60564e-82
GMI_ES15_c5554_377	Locus_15075_Transcript_1/3_Confidence_0.714_Length_1410	98.79	165	3.60564e-82
GMI_ES15_c5557_397	Locus_13574_Transcript_1/4_Confidence_0.667_Length_1277	99.01	203	7.59551e-105
GMI_ES15_c5557_397	Locus_13574_Transcript_4/4_Confidence_0.667_Length_1283	98.03	203	4.51379e-100
GMI_ES15_c5557_397	Locus_13574_Transcript_3/4_Confidence_0.667_Length_1283	98.03	203	4.51379e-100
GMI_ES15_c5627_595	Locus_5026_Transcript_6/6_Confidence_0.688_Length_1284	83.43	181	3.31239e-20
GMI_ES15_c5627_595	Locus_5026_Transcript_5/6_Confidence_0.688_Length_1284	83.43	181	3.31239e-20
GMI_ES15_c5627_595	Locus_5026_Transcript_4/6_Confidence_0.688_Length_1284	83.43	181	3.31239e-20
GMI_ES15_c5762_242	Locus_6437_Transcript_4/4_Confidence_0.625_Length_1561	98.52	203	4.51379e-100
GMI_ES15_c5762_242	Locus_6437_Transcript_3/4_Confidence_0.500_Length_1561	98.52	203	4.51379e-100
GMI_ES15_c5762_242	Locus_6437_Transcript_2/4_Confidence_0.375_Length_1447	98.52	203	4.51379e-100
GMI_ES15_c5819_415	Locus_3360_Transcript_2/2_Confidence_1.000_Length_2979	99.51	203	3.11576e-107
GMI_ES15_c5819_415	Locus_3360_Transcript_1/2_Confidence_1.000_Length_3554	99.51	203	3.11576e-107
GMI_ES15_c5837_115	Locus_2401_Transcript_1/1_Confidence_1.000_Length_328	94.97	179	7.73246e-76
GMI_ES15_c5837_115	Locus_8793_Transcript_1/1_Confidence_1.000_Length_296	94.92	177	1.24051e-74
GMI_ES15_c5837_115	Locus_5918_Transcript_1/1_Confidence_1.000_Length_329	92.70	178	9.00214e-61
GMI_ES15_c5905_473	Locus_10134_Transcript_7/7_Confidence_0.667_Length_2221	99.51	203	3.11576e-107
GMI_ES15_c5905_473	Locus_10134_Transcript_6/7_Confidence_0.611_Length_2221	99.51	203	3.11576e-107
GMI_ES15_c5905_473	Locus_10134_Transcript_5/7_Confidence_0.667_Length_2221	99.51	203	3.11576e-107
GMI_ES15_c5908_278	Locus_10313_Transcript_2/2_Confidence_1.000_Length_1172	98.52	203	1.85161e-102
GMI_ES15_c5908_278	Locus_10313_Transcript_1/2_Confidence_1.000_Length_1172	98.52	203	1.85161e-102
GMI_ES15_c5917_279	Locus_19073_Transcript_1/1_Confidence_1.000_Length_708	98.03	203	4.51379e-100
GMI_ES15_c5918_332	Locus_15585_Transcript_2/2_Confidence_1.000_Length_1071	96.02	201	2.48889e-89
GMI_ES15_c5918_332	Locus_15585_Transcript_1/2_Confidence_1.000_Length_446	100.00	100	1.52978e-50
GMI_ES15_c5920_245	Locus_8201_Transcript_1/2_Confidence_1.000_Length_801	99.18	122	3.85808e-59
GMI_ES15_c5920_245	Locus_8201_Transcript_2/2_Confidence_1.000_Length_801	96.69	121	2.20849e-51
GMI_ES15_c5987_378	Locus_5146_Transcript_1/6_Confidence_0.688_Length_3828	99.51	203	3.11576e-107
GMI_ES15_c5987_378	Locus_5146_Transcript_6/6_Confidence_0.688_Length_3828	99.01	203	7.59551e-105
GMI_ES15_c5987_378	Locus_5146_Transcript_5/6_Confidence_0.688_Length_3831	99.01	203	7.59551e-105
GMI_ES15_c605_638	Locus_6744_Transcript_7/7_Confidence_0.588_Length_1745	97.79	136	2.11702e-63
GMI_ES15_c605_638	Locus_6744_Transcript_5/7_Confidence_0.588_Length_1745	97.79	136	2.11702e-63
GMI_ES15_c605_638	Locus_6744_Transcript_3/7_Confidence_0.647_Length_1745	97.79	136	2.11702e-63
GMI_ES15_c6066_290	Locus_12964_Transcript_2/3_Confidence_0.714_Length_948	99.51	203	3.11576e-107
GMI_ES15_c6066_290	Locus_12964_Transcript_3/3_Confidence_0.714_Length_948	98.52	203	1.85161e-102
GMI_ES15_c6066_290	Locus_12964_Transcript_1/3_Confidence_0.714_Length_948	98.52	203	1.85161e-102
GMI_ES15_c6102_442	Locus_16093_Transcript_1/1_Confidence_1.000_Length_887	91.22	205	2.8802e-64
GMI_ES15_c6102_442	Locus_13288_Transcript_1/1_Confidence_1.000_Length_426	93.57	140	9.43782e-49
GMI_ES15_c6140_629	Locus_24968_Transcript_1/1_Confidence_1.000_Length_868	97.54	203	6.78855e-96
GMI_ES15_c6167_525	Locus_1078_Transcript_3/4_Confidence_0.154_Length_1359	99.29	140	1.22657e-69
GMI_ES15_c6172_162	Locus_14395_Transcript_2/2_Confidence_1.000_Length_1255	98.52	203	1.85161e-102
GMI_ES15_c6172_162	Locus_14395_Transcript_1/2_Confidence_1.000_Length_1255	98.52	203	1.85161e-102
GMI_ES15_c6172_162	Locus_20561_Transcript_1/1_Confidence_1.000_Length_476	97.28	184	2.39743e-86
GMI_ES15_c6191_370	Locus_2237_Transcript_5/5_Confidence_0.750_Length_1285	99.51	203	3.11576e-107
GMI_ES15_c6191_370	Locus_2237_Transcript_3/5_Confidence_0.625_Length_1285	99.51	203	3.11576e-107
GMI_ES15_c6191_370	Locus_2237_Transcript_1/5_Confidence_0.750_Length_1285	99.51	203	3.11576e-107
GMI_ES15_c6193_143	Locus_7841_Transcript_2/3_Confidence_0.500_Length_952	99.01	203	7.59551e-105
GMI_ES15_c6193_143	Locus_7841_Transcript_1/3_Confidence_0.667_Length_953	96.60	206	1.65489e-93
GMI_ES15_c6193_143	Locus_7841_Transcript_3/3_Confidence_0.500_Length_814	96.12	206	4.03424e-91
GMI_ES15_c6229_566	Locus_9964_Transcript_1/1_Confidence_1.000_Length_550	98.54	205	7.04753e-99
GMI_ES15_c6229_566	Locus_79_Transcript_2/9_Confidence_0.560_Length_2078	91.04	201	6.51471e-56
GMI_ES15_c6229_566	Locus_79_Transcript_9/9_Confidence_0.520_Length_2077	89.32	206	2.38849e-49
GMI_ES15_c6250_240	Locus_3516_Transcript_1/2_Confidence_1.000_Length_824	99.00	201	1.18591e-103
GMI_ES15_c6250_240	Locus_3516_Transcript_2/2_Confidence_1.000_Length_925	96.55	203	6.53909e-93
GMI_ES15_c6250_240	Locus_22597_Transcript_1/1_Confidence_1.000_Length_380	99.26	135	1.18149e-66
GMI_ES15_c6252_199	Locus_15240_Transcript_1/1_Confidence_1.000_Length_320	95.57	203	3.88599e-88
GMI_ES15_c6252_199	Locus_8027_Transcript_2/2_Confidence_1.000_Length_654	90.41	146	3.46019e-42
GMI_ES15_c6252_199	Locus_8027_Transcript_1/2_Confidence_1.000_Length_659	90.41	146	3.46019e-42
GMI_ES15_c6254_638	Locus_138_Transcript_7/7_Confidence_0.647_Length_1949	96.18	131	1.01717e-54
GMI_ES15_c6254_638	Locus_138_Transcript_5/7_Confidence_0.647_Length_1949	96.18	131	1.01717e-54
GMI_ES15_c6254_638	Locus_138_Transcript_4/7_Confidence_0.588_Length_1949	96.18	131	1.01717e-54
GMI_ES15_c6277_66	Locus_15589_Transcript_1/1_Confidence_1.000_Length_479	97.02	168	6.87351e-77
GMI_ES15_c6296_673	Locus_1592_Transcript_9/9_Confidence_0.652_Length_2580	98.36	122	9.4051e-57
GMI_ES15_c6296_673	Locus_1592_Transcript_8/9_Confidence_0.652_Length_2577	98.36	122	9.4051e-57
GMI_ES15_c6296_673	Locus_1592_Transcript_7/9_Confidence_0.565_Length_2533	98.36	122	9.4051e-57
GMI_ES15_c6329_461	Locus_7683_Transcript_2/3_Confidence_0.667_Length_1033	98.52	203	1.85161e-102
GMI_ES15_c6329_461	Locus_7683_Transcript_3/3_Confidence_0.667_Length_1016	91.18	204	1.77692e-62
GMI_ES15_c6329_461	Locus_7683_Transcript_1/3_Confidence_0.667_Length_1016	91.18	204	1.77692e-62
GMI_ES15_c6341_277	Locus_632_Transcript_8/8_Confidence_0.650_Length_1898	99.51	203	3.11576e-107
GMI_ES15_c6341_277	Locus_632_Transcript_7/8_Confidence_0.550_Length_1885	99.51	203	3.11576e-107
GMI_ES15_c6341_277	Locus_632_Transcript_6/8_Confidence_0.650_Length_1895	99.51	203	3.11576e-107
GMI_ES15_c6435_299	Locus_27_Transcript_6/6_Confidence_0.688_Length_1804	99.51	203	3.11576e-107
GMI_ES15_c6435_299	Locus_27_Transcript_5/6_Confidence_0.562_Length_1804	99.51	203	3.11576e-107
GMI_ES15_c6435_299	Locus_27_Transcript_4/6_Confidence_0.688_Length_1804	99.51	203	3.11576e-107
GMI_ES15_c6541_108	Locus_986_Transcript_10/10_Confidence_0.516_Length_2419	98.03	203	9.15259e-105
GMI_ES15_c6541_108	Locus_986_Transcript_9/10_Confidence_0.516_Length_2419	98.03	203	9.15259e-105
GMI_ES15_c6541_108	Locus_986_Transcript_8/10_Confidence_0.548_Length_2612	98.03	203	9.15259e-105
GMI_ES15_c6553_176	Locus_4377_Transcript_5/6_Confidence_0.643_Length_2691	98.52	203	5.07623e-104
GMI_ES15_c6553_176	Locus_4377_Transcript_6/6_Confidence_0.643_Length_2593	98.03	203	1.25992e-101
GMI_ES15_c6553_176	Locus_4377_Transcript_4/6_Confidence_0.643_Length_2593	98.03	203	1.25992e-101
GMI_ES15_c6587_292	Locus_16197_Transcript_1/1_Confidence_1.000_Length_1838	99.01	203	2.04522e-106
GMI_ES15_c6728_376	Locus_18322_Transcript_2/2_Confidence_1.000_Length_669	98.43	191	6.53909e-93
GMI_ES15_c6728_376	Locus_18322_Transcript_1/2_Confidence_1.000_Length_669	96.86	191	9.47314e-86
[truncated: 3,474 more rows]
